# Supplementary material for: Decoding the Inversion Symmetry Underlying Transcription Factor DNA-Binding Specificity and Functionality in the Genome
Source: iScience. 2019 Apr 6;15:552–91. doi: 10.1016/j.isci.2019.04.006 (PMC6542189; doi:10.1016/j.isci.2019.04.006)
Supplement: Tables S1–S20. 13-nt ERE and HRE DNA Element Analysis [file mmc2.xlsx]

## Sheet: Table S1 (ERE)
	Variant Position ID	Fixed Half-Site Positions	0	1-nt Variant ERE															2-nt Variant ERE
1	6N-7N-8N-9N-10N	1-2-3-4-5	ERE	6A	6C	6G	7A	7C	7T	8C	8G	8T	9A	9G	9T	10A	10G	10T	6-7 AA	6-7 AC	6-7 AT	6-7 CA	6-7 CC	6-7 CT	6-7 GA	6-7 GC	6-7 GT	6-8 AC	6-8 AG	6-8 AT	6-8 CC	6-8 CG	6-8 CT	6-8 GC	6-8 GG	6-8 GT	6-9 AA	6-9 AG	6-9 AT	6-9 CA	6-9 CG	6-9 CT	6-9 GA	6-9 GG	6-9 GT	7-8 AC	7-8 AG	7-8 AT	7-8 CC
2	3N-6N-7N-9N-10N	1-2-4-5-8	ERE	3A	3C	3G	6A	6C	6G	7A	7C	7T	9A	9G	9T	10A	10G	10T	3-6 AA	3-6 AC	3-6 AG	3-6 CA	3-6 CC	3-6 CG	3-6 GA	3-6 GC	3-6 GG	3-7 AA	3-7 AC	3-7 AT	3-7 CA	3-7 CC	3-7 CT	3-7 GA	3-7 GC	3-7 GT	3-9 AA	3-9 AG	3-9 AT	3-9 CA	3-9 CG	3-9 CT	3-9 GA	3-9 GG	3-9 GT	6-7 AA	6-7 AC	6-7 AT	6-7 CA
3	1N-6N-7N-8N-9N	2-3-4-5-10	ERE	1A	1C	1T	6A	6C	6G	7A	7C	7T	8C	8G	8T	9A	9G	9T	1-6 AA	1-6 AC	1-6 AG	1-6 CA	1-6 CC	1-6 CG	1-6 TA	1-6 TC	1-6 TG	1-7 AA	1-7 AC	1-7 AT	1-7 CA	1-7 CC	1-7 CT	1-7 TA	1-7 TC	1-7 TT	1-8 AC	1-8 AG	1-8 AT	1-8 CC	1-8 CG	1-8 CT	1-8 TC	1-8 TG	1-8 TT	1-9 AA	1-9 AG	1-9 AT	1-9 CA
4	5N-7N-8N-9N-10N	1-2-3-4-6	ERE	5C	5G	5T	7A	7C	7T	8C	8G	8T	9A	9G	9T	10A	10G	10T	5-7 CA	5-7 CC	5-7 CT	5-7 GA	5-7 GC	5-7 GT	5-7 TA	5-7 TC	5-7 TT	5-8 CC	5-8 CG	5-8 CT	5-8 GC	5-8 GG	5-8 GT	5-8 TC	5-8 TG	5-8 TT	5-9 CA	5-9 CG	5-9 CT	5-9 GA	5-9 GG	5-9 GT	5-9 TA	5-9 TG	5-9 TT	7-8 AC	7-8 AG	7-8 AT	7-8 CC
5	4N-6N-8N-9N-10N	1-2-3-5-7	ERE	4A	4G	4T	6A	6C	6G	8C	8G	8T	9A	9G	9T	10A	10G	10T	4-6 AA	4-6 AC	4-6 AG	4-6 GA	4-6 GC	4-6 GG	4-6 TA	4-6 TC	4-6 TG	4-8 AC	4-8 AG	4-8 AT	4-8 GC	4-8 GG	4-8 GT	4-8 TC	4-8 TG	4-8 TT	4-9 AA	4-9 AG	4-9 AT	4-9 GA	4-9 GG	4-9 GT	4-9 TA	4-9 TG	4-9 TT	6-8 AC	6-8 AG	6-8 AT	6-8 CC
6	2N-6N-7N-8N-10N	1-3-4-5-9	ERE	2A	2C	2T	6A	6C	6G	7A	7C	7T	8C	8G	8T	10A	10G	10T	2-6 AA	2-6 AC	2-6 AG	2-6 CA	2-6 CC	2-6 CG	2-6 TA	2-6 TC	2-6 TG	2-7 AA	2-7 AC	2-7 AT	2-7 CA	2-7 CC	2-7 CT	2-7 TA	2-7 TC	2-7 TT	2-8 AC	2-8 AG	2-8 AT	2-8 CC	2-8 CG	2-8 CT	2-8 TC	2-8 TG	2-8 TT	6-7 AA	6-7 AC	6-7 AT	6-7 CA
7	1N-3N-6N-7N-9N	2-4-5-8-10	ERE	1A	1C	1T	3A	3C	3G	6A	6C	6G	7A	7C	7T	9A	9G	9T	1-3 AA	1-3 AC	1-3 AG	1-3 CA	1-3 CC	1-3 CG	1-3 TA	1-3 TC	1-3 TG	1-6 AA	1-6 AC	1-6 AG	1-6 CA	1-6 CC	1-6 CG	1-6 TA	1-6 TC	1-6 TG	1-7 AA	1-7 AC	1-7 AT	1-7 CA	1-7 CC	1-7 CT	1-7 TA	1-7 TC	1-7 TT	1-9 AA	1-9 AG	1-9 AT	1-9 CA
8	3N-5N-7N-9N-10N	1-2-4-6-8	ERE	3A	3C	3G	5C	5G	5T	7A	7C	7T	9A	9G	9T	10A	10G	10T	3-5 AC	3-5 AG	3-5 AT	3-5 CC	3-5 CG	3-5 CT	3-5 GC	3-5 GG	3-5 GT	3-7 AA	3-7 AC	3-7 AT	3-7 CA	3-7 CC	3-7 CT	3-7 GA	3-7 GC	3-7 GT	3-9 AA	3-9 AG	3-9 AT	3-9 CA	3-9 CG	3-9 CT	3-9 GA	3-9 GG	3-9 GT	5-7 CA	5-7 CC	5-7 CT	5-7 GA
9	3N-4N-6N-9N-10N	1-2-5-7-8	ERE	3A	3C	3G	4A	4G	4T	6A	6C	6G	9A	9G	9T	10A	10G	10T	3-4 AA	3-4 AG	3-4 AT	3-4 CA	3-4 CG	3-4 CT	3-4 GA	3-4 GG	3-4 GT	3-6 AA	3-6 AC	3-6 AG	3-6 CA	3-6 CC	3-6 CG	3-6 GA	3-6 GC	3-6 GG	3-9 AA	3-9 AG	3-9 AT	3-9 CA	3-9 CG	3-9 CT	3-9 GA	3-9 GG	3-9 GT	4-6 AA	4-6 AC	4-6 AG	4-6 GA
10	2N-3N-6N-7N-10N	1-4-5-8-9	ERE	2A	2C	2T	3A	3C	3G	6A	6C	6G	7A	7C	7T	10A	10G	10T	2-3 AA	2-3 AC	2-3 AG	2-3 CA	2-3 CC	2-3 CG	2-3 TA	2-3 TC	2-3 TG	2-6 AA	2-6 AC	2-6 AG	2-6 CA	2-6 CC	2-6 CG	2-6 TA	2-6 TC	2-6 TG	2-7 AA	2-7 AC	2-7 AT	2-7 CA	2-7 CC	2-7 CT	2-7 TA	2-7 TC	2-7 TT	3-6 AA	3-6 AC	3-6 AG	3-6 CA
11	1N-5N-7N-8N-9N	2-3-4-6-10	ERE	1A	1C	1T	5C	5G	5T	7A	7C	7T	8C	8G	8T	9A	9G	9T	1-5 AC	1-5 AG	1-5 AT	1-5 CC	1-5 CG	1-5 CT	1-5 TC	1-5 TG	1-5 TT	1-7 AA	1-7 AC	1-7 AT	1-7 CA	1-7 CC	1-7 CT	1-7 TA	1-7 TC	1-7 TT	1-8 AC	1-8 AG	1-8 AT	1-8 CC	1-8 CG	1-8 CT	1-8 TC	1-8 TG	1-8 TT	1-9 AA	1-9 AG	1-9 AT	1-9 CA
12	1N-4N-6N-8N-9N	2-3-5-7-10	ERE	1A	1C	1T	4A	4G	4T	6A	6C	6G	8C	8G	8T	9A	9G	9T	1-4 AA	1-4 AG	1-4 AT	1-4 CA	1-4 CG	1-4 CT	1-4 TA	1-4 TG	1-4 TT	1-6 AA	1-6 AC	1-6 AG	1-6 CA	1-6 CC	1-6 CG	1-6 TA	1-6 TC	1-6 TG	1-8 AC	1-8 AG	1-8 AT	1-8 CC	1-8 CG	1-8 CT	1-8 TC	1-8 TG	1-8 TT	1-9 AA	1-9 AG	1-9 AT	1-9 CA
13	1N-2N-6N-7N-8N	3-4-5-9-10	ERE	1A	1C	1T	2A	2C	2T	6A	6C	6G	7A	7C	7T	8C	8G	8T	1-2 AA	1-2 AC	1-2 AT	1-2 CA	1-2 CC	1-2 CT	1-2 TA	1-2 TC	1-2 TT	1-6 AA	1-6 AC	1-6 AG	1-6 CA	1-6 CC	1-6 CG	1-6 TA	1-6 TC	1-6 TG	1-7 AA	1-7 AC	1-7 AT	1-7 CA	1-7 CC	1-7 CT	1-7 TA	1-7 TC	1-7 TT	1-8 AC	1-8 AG	1-8 AT	1-8 CC
14	4N-5N-8N-9N-10N	1-2-3-6-7	ERE	4A	4G	4T	5C	5G	5T	8C	8G	8T	9A	9G	9T	10A	10G	10T	4-5 AC	4-5 AG	4-5 AT	4-5 GC	4-5 GG	4-5 GT	4-5 TC	4-5 TG	4-5 TT	4-8 AC	4-8 AG	4-8 AT	4-8 GC	4-8 GG	4-8 GT	4-8 TC	4-8 TG	4-8 TT	4-9 AA	4-9 AG	4-9 AT	4-9 GA	4-9 GG	4-9 GT	4-9 TA	4-9 TG	4-9 TT	5-8 CC	5-8 CG	5-8 CT	5-8 GC
15	2N-5N-7N-8N-10N	1-3-4-6-9	ERE	2A	2C	2T	5C	5G	5T	7A	7C	7T	8C	8G	8T	10A	10G	10T	2-5 AC	2-5 AG	2-5 AT	2-5 CC	2-5 CG	2-5 CT	2-5 TC	2-5 TG	2-5 TT	2-7 AA	2-7 AC	2-7 AT	2-7 CA	2-7 CC	2-7 CT	2-7 TA	2-7 TC	2-7 TT	2-8 AC	2-8 AG	2-8 AT	2-8 CC	2-8 CG	2-8 CT	2-8 TC	2-8 TG	2-8 TT	5-7 CA	5-7 CC	5-7 CT	5-7 GA
16	2N-4N-6N-8N-10N	1-3-5-7-9	ERE	2A	2C	2T	4A	4G	4T	6A	6C	6G	8C	8G	8T	10A	10G	10T	2-4 AA	2-4 AG	2-4 AT	2-4 CA	2-4 CG	2-4 CT	2-4 TA	2-4 TG	2-4 TT	2-6 AA	2-6 AC	2-6 AG	2-6 CA	2-6 CC	2-6 CG	2-6 TA	2-6 TC	2-6 TG	2-8 AC	2-8 AG	2-8 AT	2-8 CC	2-8 CG	2-8 CT	2-8 TC	2-8 TG	2-8 TT	4-6 AA	4-6 AC	4-6 AG	4-6 GA
17	3N-6N-7N-8N-9N	1-2-4-5-10	ERE	3A	3C	3G	6A	6C	6G	7A	7C	7T	8C	8G	8T	9A	9G	9T	3-6 AA	3-6 AC	3-6 AG	3-6 CA	3-6 CC	3-6 CG	3-6 GA	3-6 GC	3-6 GG	3-7 AA	3-7 AC	3-7 AT	3-7 CA	3-7 CC	3-7 CT	3-7 GA	3-7 GC	3-7 GT	3-8 AC	3-8 AG	3-8 AT	3-8 CC	3-8 CG	3-8 CT	3-8 GC	3-8 GG	3-8 GT	3-9 AA	3-9 AG	3-9 AT	3-9 CA
18	3N-5N-7N-8N-9N	1-2-4-6-10	ERE	3A	3C	3G	5C	5G	5T	7A	7C	7T	8C	8G	8T	9A	9G	9T	3-5 AC	3-5 AG	3-5 AT	3-5 CC	3-5 CG	3-5 CT	3-5 GC	3-5 GG	3-5 GT	3-7 AA	3-7 AC	3-7 AT	3-7 CA	3-7 CC	3-7 CT	3-7 GA	3-7 GC	3-7 GT	3-8 AC	3-8 AG	3-8 AT	3-8 CC	3-8 CG	3-8 CT	3-8 GC	3-8 GG	3-8 GT	3-9 AA	3-9 AG	3-9 AT	3-9 CA
19	3N-4N-6N-8N-9N	1-2-5-7-10	ERE	3A	3C	3G	4A	4G	4T	6A	6C	6G	8C	8G	8T	9A	9G	9T	3-4 AA	3-4 AG	3-4 AT	3-4 CA	3-4 CG	3-4 CT	3-4 GA	3-4 GG	3-4 GT	3-6 AA	3-6 AC	3-6 AG	3-6 CA	3-6 CC	3-6 CG	3-6 GA	3-6 GC	3-6 GG	3-8 AC	3-8 AG	3-8 AT	3-8 CC	3-8 CG	3-8 CT	3-8 GC	3-8 GG	3-8 GT	3-9 AA	3-9 AG	3-9 AT	3-9 CA
20	2N-3N-6N-7N-8N	1-4-5-9-10	ERE	2A	2C	2T	3A	3C	3G	6A	6C	6G	7A	7C	7T	8C	8G	8T	2-3 AA	2-3 AC	2-3 AG	2-3 CA	2-3 CC	2-3 CG	2-3 TA	2-3 TC	2-3 TG	2-6 AA	2-6 AC	2-6 AG	2-6 CA	2-6 CC	2-6 CG	2-6 TA	2-6 TC	2-6 TG	2-7 AA	2-7 AC	2-7 AT	2-7 CA	2-7 CC	2-7 CT	2-7 TA	2-7 TC	2-7 TT	2-8 AC	2-8 AG	2-8 AT	2-8 CC
21	3N-7N-8N-9N-10N	1-2-4-5-6	ERE	3A	3C	3G	7A	7C	7T	8C	8G	8T	9A	9G	9T	10A	10G	10T	3-7 AA	3-7 AC	3-7 AT	3-7 CA	3-7 CC	3-7 CT	3-7 GA	3-7 GC	3-7 GT	3-8 AC	3-8 AG	3-8 AT	3-8 CC	3-8 CG	3-8 CT	3-8 GC	3-8 GG	3-8 GT	3-9 AA	3-9 AG	3-9 AT	3-9 CA	3-9 CG	3-9 CT	3-9 GA	3-9 GG	3-9 GT	7-8 AC	7-8 AG	7-8 AT	7-8 CC
22	1N-3N-7N-8N-9N	2-4-5-6-10	ERE	1A	1C	1T	3A	3C	3G	7A	7C	7T	8C	8G	8T	9A	9G	9T	1-3 AA	1-3 AC	1-3 AG	1-3 CA	1-3 CC	1-3 CG	1-3 TA	1-3 TC	1-3 TG	1-7 AA	1-7 AC	1-7 AT	1-7 CA	1-7 CC	1-7 CT	1-7 TA	1-7 TC	1-7 TT	1-8 AC	1-8 AG	1-8 AT	1-8 CC	1-8 CG	1-8 CT	1-8 TC	1-8 TG	1-8 TT	1-9 AA	1-9 AG	1-9 AT	1-9 CA
23	3N-4N-8N-9N-10N	1-2-5-6-7	ERE	3A	3C	3G	4A	4G	4T	8C	8G	8T	9A	9G	9T	10A	10G	10T	3-4 AA	3-4 AG	3-4 AT	3-4 CA	3-4 CG	3-4 CT	3-4 GA	3-4 GG	3-4 GT	3-8 AC	3-8 AG	3-8 AT	3-8 CC	3-8 CG	3-8 CT	3-8 GC	3-8 GG	3-8 GT	3-9 AA	3-9 AG	3-9 AT	3-9 CA	3-9 CG	3-9 CT	3-9 GA	3-9 GG	3-9 GT	4-8 AC	4-8 AG	4-8 AT	4-8 GC
24	2N-3N-7N-8N-10N	1-4-5-6-9	ERE	2A	2C	2T	3A	3C	3G	7A	7C	7T	8C	8G	8T	10A	10G	10T	2-3 AA	2-3 AC	2-3 AG	2-3 CA	2-3 CC	2-3 CG	2-3 TA	2-3 TC	2-3 TG	2-7 AA	2-7 AC	2-7 AT	2-7 CA	2-7 CC	2-7 CT	2-7 TA	2-7 TC	2-7 TT	2-8 AC	2-8 AG	2-8 AT	2-8 CC	2-8 CG	2-8 CT	2-8 TC	2-8 TG	2-8 TT	3-7 AA	3-7 AC	3-7 AT	3-7 CA
25	3N-6N-8N-9N-10N	1-2-4-5-7	ERE	3A	3C	3G	6A	6C	6G	8C	8G	8T	9A	9G	9T	10A	10G	10T	3-6 AA	3-6 AC	3-6 AG	3-6 CA	3-6 CC	3-6 CG	3-6 GA	3-6 GC	3-6 GG	3-8 AC	3-8 AG	3-8 AT	3-8 CC	3-8 CG	3-8 CT	3-8 GC	3-8 GG	3-8 GT	3-9 AA	3-9 AG	3-9 AT	3-9 CA	3-9 CG	3-9 CT	3-9 GA	3-9 GG	3-9 GT	6-8 AC	6-8 AG	6-8 AT	6-8 CC
26	1N-3N-6N-8N-9N	2-4-5-7-10	ERE	1A	1C	1T	3A	3C	3G	6A	6C	6G	8C	8G	8T	9A	9G	9T	1-3 AA	1-3 AC	1-3 AG	1-3 CA	1-3 CC	1-3 CG	1-3 TA	1-3 TC	1-3 TG	1-6 AA	1-6 AC	1-6 AG	1-6 CA	1-6 CC	1-6 CG	1-6 TA	1-6 TC	1-6 TG	1-8 AC	1-8 AG	1-8 AT	1-8 CC	1-8 CG	1-8 CT	1-8 TC	1-8 TG	1-8 TT	1-9 AA	1-9 AG	1-9 AT	1-9 CA
27	3N-5N-8N-9N-10N	1-2-4-6-7	ERE	3A	3C	3G	5C	5G	5T	8C	8G	8T	9A	9G	9T	10A	10G	10T	3-5 AC	3-5 AG	3-5 AT	3-5 CC	3-5 CG	3-5 CT	3-5 GC	3-5 GG	3-5 GT	3-8 AC	3-8 AG	3-8 AT	3-8 CC	3-8 CG	3-8 CT	3-8 GC	3-8 GG	3-8 GT	3-9 AA	3-9 AG	3-9 AT	3-9 CA	3-9 CG	3-9 CT	3-9 GA	3-9 GG	3-9 GT	5-8 CC	5-8 CG	5-8 CT	5-8 GC
28	2N-3N-6N-8N-10N	1-4-5-7-9	ERE	2A	2C	2T	3A	3C	3G	6A	6C	6G	8C	8G	8T	10A	10G	10T	2-3 AA	2-3 AC	2-3 AG	2-3 CA	2-3 CC	2-3 CG	2-3 TA	2-3 TC	2-3 TG	2-6 AA	2-6 AC	2-6 AG	2-6 CA	2-6 CC	2-6 CG	2-6 TA	2-6 TC	2-6 TG	2-8 AC	2-8 AG	2-8 AT	2-8 CC	2-8 CG	2-8 CT	2-8 TC	2-8 TG	2-8 TT	3-6 AA	3-6 AC	3-6 AG	3-6 CA
29	3N-6N-7N-8N-10N	1-2-4-5-9	ERE	3A	3C	3G	6A	6C	6G	7A	7C	7T	8C	8G	8T	10A	10G	10T	3-6 AA	3-6 AC	3-6 AG	3-6 CA	3-6 CC	3-6 CG	3-6 GA	3-6 GC	3-6 GG	3-7 AA	3-7 AC	3-7 AT	3-7 CA	3-7 CC	3-7 CT	3-7 GA	3-7 GC	3-7 GT	3-8 AC	3-8 AG	3-8 AT	3-8 CC	3-8 CG	3-8 CT	3-8 GC	3-8 GG	3-8 GT	6-7 AA	6-7 AC	6-7 AT	6-7 CA
30	1N-3N-6N-7N-8N	2-4-5-9-10	ERE	1A	1C	1T	3A	3C	3G	6A	6C	6G	7A	7C	7T	8C	8G	8T	1-3 AA	1-3 AC	1-3 AG	1-3 CA	1-3 CC	1-3 CG	1-3 TA	1-3 TC	1-3 TG	1-6 AA	1-6 AC	1-6 AG	1-6 CA	1-6 CC	1-6 CG	1-6 TA	1-6 TC	1-6 TG	1-7 AA	1-7 AC	1-7 AT	1-7 CA	1-7 CC	1-7 CT	1-7 TA	1-7 TC	1-7 TT	1-8 AC	1-8 AG	1-8 AT	1-8 CC
31	3N-5N-7N-8N-10N	1-2-4-6-9	ERE	3A	3C	3G	5C	5G	5T	7A	7C	7T	8C	8G	8T	10A	10G	10T	3-5 AC	3-5 AG	3-5 AT	3-5 CC	3-5 CG	3-5 CT	3-5 GC	3-5 GG	3-5 GT	3-7 AA	3-7 AC	3-7 AT	3-7 CA	3-7 CC	3-7 CT	3-7 GA	3-7 GC	3-7 GT	3-8 AC	3-8 AG	3-8 AT	3-8 CC	3-8 CG	3-8 CT	3-8 GC	3-8 GG	3-8 GT	5-7 CA	5-7 CC	5-7 CT	5-7 GA
32	3N-4N-6N-8N-10N	1-2-5-7-9	ERE	3A	3C	3G	4A	4G	4T	6A	6C	6G	8C	8G	8T	10A	10G	10T	3-4 AA	3-4 AG	3-4 AT	3-4 CA	3-4 CG	3-4 CT	3-4 GA	3-4 GG	3-4 GT	3-6 AA	3-6 AC	3-6 AG	3-6 CA	3-6 CC	3-6 CG	3-6 GA	3-6 GC	3-6 GG	3-8 AC	3-8 AG	3-8 AT	3-8 CC	3-8 CG	3-8 CT	3-8 GC	3-8 GG	3-8 GT	4-6 AA	4-6 AC	4-6 AG	4-6 GA
33	1N-6N-7N-9N-10N	2-3-4-5-8	ERE	1A	1C	1T	6A	6C	6G	7A	7C	7T	9A	9G	9T	10A	10G	10T	1-6 AA	1-6 AC	1-6 AG	1-6 CA	1-6 CC	1-6 CG	1-6 TA	1-6 TC	1-6 TG	1-7 AA	1-7 AC	1-7 AT	1-7 CA	1-7 CC	1-7 CT	1-7 TA	1-7 TC	1-7 TT	1-9 AA	1-9 AG	1-9 AT	1-9 CA	1-9 CG	1-9 CT	1-9 TA	1-9 TG	1-9 TT	6-7 AA	6-7 AC	6-7 AT	6-7 CA
34	1N-5N-7N-9N-10N	2-3-4-6-8	ERE	1A	1C	1T	5C	5G	5T	7A	7C	7T	9A	9G	9T	10A	10G	10T	1-5 AC	1-5 AG	1-5 AT	1-5 CC	1-5 CG	1-5 CT	1-5 TC	1-5 TG	1-5 TT	1-7 AA	1-7 AC	1-7 AT	1-7 CA	1-7 CC	1-7 CT	1-7 TA	1-7 TC	1-7 TT	1-9 AA	1-9 AG	1-9 AT	1-9 CA	1-9 CG	1-9 CT	1-9 TA	1-9 TG	1-9 TT	5-7 CA	5-7 CC	5-7 CT	5-7 GA
35	1N-4N-6N-9N-10N	2-3-5-7-8	ERE	1A	1C	1T	4A	4G	4T	6A	6C	6G	9A	9G	9T	10A	10G	10T	1-4 AA	1-4 AG	1-4 AT	1-4 CA	1-4 CG	1-4 CT	1-4 TA	1-4 TG	1-4 TT	1-6 AA	1-6 AC	1-6 AG	1-6 CA	1-6 CC	1-6 CG	1-6 TA	1-6 TC	1-6 TG	1-9 AA	1-9 AG	1-9 AT	1-9 CA	1-9 CG	1-9 CT	1-9 TA	1-9 TG	1-9 TT	4-6 AA	4-6 AC	4-6 AG	4-6 GA
36	1N-2N-6N-7N-10N	3-4-5-8-9	ERE	1A	1C	1T	2A	2C	2T	6A	6C	6G	7A	7C	7T	10A	10G	10T	1-2 AA	1-2 AC	1-2 AT	1-2 CA	1-2 CC	1-2 CT	1-2 TA	1-2 TC	1-2 TT	1-6 AA	1-6 AC	1-6 AG	1-6 CA	1-6 CC	1-6 CG	1-6 TA	1-6 TC	1-6 TG	1-7 AA	1-7 AC	1-7 AT	1-7 CA	1-7 CC	1-7 CT	1-7 TA	1-7 TC	1-7 TT	2-6 AA	2-6 AC	2-6 AG	2-6 CA
37	1N-7N-8N-9N-10N	2-3-4-5-6	ERE	1A	1C	1T	7A	7C	7T	8C	8G	8T	9A	9G	9T	10A	10G	10T	1-7 AA	1-7 AC	1-7 AT	1-7 CA	1-7 CC	1-7 CT	1-7 TA	1-7 TC	1-7 TT	1-8 AC	1-8 AG	1-8 AT	1-8 CC	1-8 CG	1-8 CT	1-8 TC	1-8 TG	1-8 TT	1-9 AA	1-9 AG	1-9 AT	1-9 CA	1-9 CG	1-9 CT	1-9 TA	1-9 TG	1-9 TT	7-8 AC	7-8 AG	7-8 AT	7-8 CC
38	1N-3N-7N-9N-10N	2-4-5-6-8	ERE	1A	1C	1T	3A	3C	3G	7A	7C	7T	9A	9G	9T	10A	10G	10T	1-3 AA	1-3 AC	1-3 AG	1-3 CA	1-3 CC	1-3 CG	1-3 TA	1-3 TC	1-3 TG	1-7 AA	1-7 AC	1-7 AT	1-7 CA	1-7 CC	1-7 CT	1-7 TA	1-7 TC	1-7 TT	1-9 AA	1-9 AG	1-9 AT	1-9 CA	1-9 CG	1-9 CT	1-9 TA	1-9 TG	1-9 TT	3-7 AA	3-7 AC	3-7 AT	3-7 CA
39	1N-4N-8N-9N-10N	2-3-5-6-7	ERE	1A	1C	1T	4A	4G	4T	8C	8G	8T	9A	9G	9T	10A	10G	10T	1-4 AA	1-4 AG	1-4 AT	1-4 CA	1-4 CG	1-4 CT	1-4 TA	1-4 TG	1-4 TT	1-8 AC	1-8 AG	1-8 AT	1-8 CC	1-8 CG	1-8 CT	1-8 TC	1-8 TG	1-8 TT	1-9 AA	1-9 AG	1-9 AT	1-9 CA	1-9 CG	1-9 CT	1-9 TA	1-9 TG	1-9 TT	4-8 AC	4-8 AG	4-8 AT	4-8 GC
40	1N-2N-7N-8N-10N	3-4-5-6-9	ERE	1A	1C	1T	2A	2C	2T	7A	7C	7T	8C	8G	8T	10A	10G	10T	1-2 AA	1-2 AC	1-2 AT	1-2 CA	1-2 CC	1-2 CT	1-2 TA	1-2 TC	1-2 TT	1-7 AA	1-7 AC	1-7 AT	1-7 CA	1-7 CC	1-7 CT	1-7 TA	1-7 TC	1-7 TT	1-8 AC	1-8 AG	1-8 AT	1-8 CC	1-8 CG	1-8 CT	1-8 TC	1-8 TG	1-8 TT	2-7 AA	2-7 AC	2-7 AT	2-7 CA
41	1N-6N-8N-9N-10N	2-3-4-5-7	ERE	1A	1C	1T	6A	6C	6G	8C	8G	8T	9A	9G	9T	10A	10G	10T	1-6 AA	1-6 AC	1-6 AG	1-6 CA	1-6 CC	1-6 CG	1-6 TA	1-6 TC	1-6 TG	1-8 AC	1-8 AG	1-8 AT	1-8 CC	1-8 CG	1-8 CT	1-8 TC	1-8 TG	1-8 TT	1-9 AA	1-9 AG	1-9 AT	1-9 CA	1-9 CG	1-9 CT	1-9 TA	1-9 TG	1-9 TT	6-8 AC	6-8 AG	6-8 AT	6-8 CC
42	1N-3N-6N-9N-10N	2-4-5-7-8	ERE	1A	1C	1T	3A	3C	3G	6A	6C	6G	9A	9G	9T	10A	10G	10T	1-3 AA	1-3 AC	1-3 AG	1-3 CA	1-3 CC	1-3 CG	1-3 TA	1-3 TC	1-3 TG	1-6 AA	1-6 AC	1-6 AG	1-6 CA	1-6 CC	1-6 CG	1-6 TA	1-6 TC	1-6 TG	1-9 AA	1-9 AG	1-9 AT	1-9 CA	1-9 CG	1-9 CT	1-9 TA	1-9 TG	1-9 TT	3-6 AA	3-6 AC	3-6 AG	3-6 CA
43	1N-5N-8N-9N-10N	2-3-4-6-7	ERE	1A	1C	1T	5C	5G	5T	8C	8G	8T	9A	9G	9T	10A	10G	10T	1-5 AC	1-5 AG	1-5 AT	1-5 CC	1-5 CG	1-5 CT	1-5 TC	1-5 TG	1-5 TT	1-8 AC	1-8 AG	1-8 AT	1-8 CC	1-8 CG	1-8 CT	1-8 TC	1-8 TG	1-8 TT	1-9 AA	1-9 AG	1-9 AT	1-9 CA	1-9 CG	1-9 CT	1-9 TA	1-9 TG	1-9 TT	5-8 CC	5-8 CG	5-8 CT	5-8 GC
44	1N-2N-6N-8N-10N	3-4-5-7-9	ERE	1A	1C	1T	2A	2C	2T	6A	6C	6G	8C	8G	8T	10A	10G	10T	1-2 AA	1-2 AC	1-2 AT	1-2 CA	1-2 CC	1-2 CT	1-2 TA	1-2 TC	1-2 TT	1-6 AA	1-6 AC	1-6 AG	1-6 CA	1-6 CC	1-6 CG	1-6 TA	1-6 TC	1-6 TG	1-8 AC	1-8 AG	1-8 AT	1-8 CC	1-8 CG	1-8 CT	1-8 TC	1-8 TG	1-8 TT	2-6 AA	2-6 AC	2-6 AG	2-6 CA
45	1N-6N-7N-8N-10N	2-3-4-5-9	ERE	1A	1C	1T	6A	6C	6G	7A	7C	7T	8C	8G	8T	10A	10G	10T	1-6 AA	1-6 AC	1-6 AG	1-6 CA	1-6 CC	1-6 CG	1-6 TA	1-6 TC	1-6 TG	1-7 AA	1-7 AC	1-7 AT	1-7 CA	1-7 CC	1-7 CT	1-7 TA	1-7 TC	1-7 TT	1-8 AC	1-8 AG	1-8 AT	1-8 CC	1-8 CG	1-8 CT	1-8 TC	1-8 TG	1-8 TT	6-7 AA	6-7 AC	6-7 AT	6-7 CA
46	1N-3N-6N-7N-10N	2-4-5-8-9	ERE	1A	1C	1T	3A	3C	3G	6A	6C	6G	7A	7C	7T	10A	10G	10T	1-3 AA	1-3 AC	1-3 AG	1-3 CA	1-3 CC	1-3 CG	1-3 TA	1-3 TC	1-3 TG	1-6 AA	1-6 AC	1-6 AG	1-6 CA	1-6 CC	1-6 CG	1-6 TA	1-6 TC	1-6 TG	1-7 AA	1-7 AC	1-7 AT	1-7 CA	1-7 CC	1-7 CT	1-7 TA	1-7 TC	1-7 TT	3-6 AA	3-6 AC	3-6 AG	3-6 CA
47	1N-5N-7N-8N-10N	2-3-4-6-9	ERE	1A	1C	1T	5C	5G	5T	7A	7C	7T	8C	8G	8T	10A	10G	10T	1-5 AC	1-5 AG	1-5 AT	1-5 CC	1-5 CG	1-5 CT	1-5 TC	1-5 TG	1-5 TT	1-7 AA	1-7 AC	1-7 AT	1-7 CA	1-7 CC	1-7 CT	1-7 TA	1-7 TC	1-7 TT	1-8 AC	1-8 AG	1-8 AT	1-8 CC	1-8 CG	1-8 CT	1-8 TC	1-8 TG	1-8 TT	5-7 CA	5-7 CC	5-7 CT	5-7 GA
48	1N-4N-6N-8N-10N	2-3-5-7-9	ERE	1A	1C	1T	4A	4G	4T	6A	6C	6G	8C	8G	8T	10A	10G	10T	1-4 AA	1-4 AG	1-4 AT	1-4 CA	1-4 CG	1-4 CT	1-4 TA	1-4 TG	1-4 TT	1-6 AA	1-6 AC	1-6 AG	1-6 CA	1-6 CC	1-6 CG	1-6 TA	1-6 TC	1-6 TG	1-8 AC	1-8 AG	1-8 AT	1-8 CC	1-8 CG	1-8 CT	1-8 TC	1-8 TG	1-8 TT	4-6 AA	4-6 AC	4-6 AG	4-6 GA
49	5N-6N-7N-9N-10N	1-2-3-4-8	ERE	5C	5G	5T	6A	6C	6G	7A	7C	7T	9A	9G	9T	10A	10G	10T	5-6 CA	5-6 CC	5-6 CG	5-6 GA	5-6 GC	5-6 GG	5-6 TA	5-6 TC	5-6 TG	5-7 CA	5-7 CC	5-7 CT	5-7 GA	5-7 GC	5-7 GT	5-7 TA	5-7 TC	5-7 TT	5-9 CA	5-9 CG	5-9 CT	5-9 GA	5-9 GG	5-9 GT	5-9 TA	5-9 TG	5-9 TT	6-7 AA	6-7 AC	6-7 AT	6-7 CA
50	1N-5N-6N-7N-9N	2-3-4-8-10	ERE	1A	1C	1T	5C	5G	5T	6A	6C	6G	7A	7C	7T	9A	9G	9T	1-5 AC	1-5 AG	1-5 AT	1-5 CC	1-5 CG	1-5 CT	1-5 TC	1-5 TG	1-5 TT	1-6 AA	1-6 AC	1-6 AG	1-6 CA	1-6 CC	1-6 CG	1-6 TA	1-6 TC	1-6 TG	1-7 AA	1-7 AC	1-7 AT	1-7 CA	1-7 CC	1-7 CT	1-7 TA	1-7 TC	1-7 TT	1-9 AA	1-9 AG	1-9 AT	1-9 CA
51	4N-5N-6N-9N-10N	1-2-3-7-8	ERE	4A	4G	4T	5C	5G	5T	6A	6C	6G	9A	9G	9T	10A	10G	10T	4-5 AC	4-5 AG	4-5 AT	4-5 GC	4-5 GG	4-5 GT	4-5 TC	4-5 TG	4-5 TT	4-6 AA	4-6 AC	4-6 AG	4-6 GA	4-6 GC	4-6 GG	4-6 TA	4-6 TC	4-6 TG	4-9 AA	4-9 AG	4-9 AT	4-9 GA	4-9 GG	4-9 GT	4-9 TA	4-9 TG	4-9 TT	5-6 CA	5-6 CC	5-6 CG	5-6 GA
52	2N-5N-6N-7N-10N	1-3-4-8-9	ERE	2A	2C	2T	5C	5G	5T	6A	6C	6G	7A	7C	7T	10A	10G	10T	2-5 AC	2-5 AG	2-5 AT	2-5 CC	2-5 CG	2-5 CT	2-5 TC	2-5 TG	2-5 TT	2-6 AA	2-6 AC	2-6 AG	2-6 CA	2-6 CC	2-6 CG	2-6 TA	2-6 TC	2-6 TG	2-7 AA	2-7 AC	2-7 AT	2-7 CA	2-7 CC	2-7 CT	2-7 TA	2-7 TC	2-7 TT	5-6 CA	5-6 CC	5-6 CG	5-6 GA
53	5N-6N-7N-8N-9N	1-2-3-4-10	ERE	5C	5G	5T	6A	6C	6G	7A	7C	7T	8C	8G	8T	9A	9G	9T	5-6 CA	5-6 CC	5-6 CG	5-6 GA	5-6 GC	5-6 GG	5-6 TA	5-6 TC	5-6 TG	5-7 CA	5-7 CC	5-7 CT	5-7 GA	5-7 GC	5-7 GT	5-7 TA	5-7 TC	5-7 TT	5-8 CC	5-8 CG	5-8 CT	5-8 GC	5-8 GG	5-8 GT	5-8 TC	5-8 TG	5-8 TT	5-9 CA	5-9 CG	5-9 CT	5-9 GA
54	3N-5N-6N-7N-9N	1-2-4-8-10	ERE	3A	3C	3G	5C	5G	5T	6A	6C	6G	7A	7C	7T	9A	9G	9T	3-5 AC	3-5 AG	3-5 AT	3-5 CC	3-5 CG	3-5 CT	3-5 GC	3-5 GG	3-5 GT	3-6 AA	3-6 AC	3-6 AG	3-6 CA	3-6 CC	3-6 CG	3-6 GA	3-6 GC	3-6 GG	3-7 AA	3-7 AC	3-7 AT	3-7 CA	3-7 CC	3-7 CT	3-7 GA	3-7 GC	3-7 GT	3-9 AA	3-9 AG	3-9 AT	3-9 CA
55	4N-5N-6N-8N-9N	1-2-3-7-10	ERE	4A	4G	4T	5C	5G	5T	6A	6C	6G	8C	8G	8T	9A	9G	9T	4-5 AC	4-5 AG	4-5 AT	4-5 GC	4-5 GG	4-5 GT	4-5 TC	4-5 TG	4-5 TT	4-6 AA	4-6 AC	4-6 AG	4-6 GA	4-6 GC	4-6 GG	4-6 TA	4-6 TC	4-6 TG	4-8 AC	4-8 AG	4-8 AT	4-8 GC	4-8 GG	4-8 GT	4-8 TC	4-8 TG	4-8 TT	4-9 AA	4-9 AG	4-9 AT	4-9 GA
56	2N-5N-6N-7N-8N	1-3-4-9-10	ERE	2A	2C	2T	5C	5G	5T	6A	6C	6G	7A	7C	7T	8C	8G	8T	2-5 AC	2-5 AG	2-5 AT	2-5 CC	2-5 CG	2-5 CT	2-5 TC	2-5 TG	2-5 TT	2-6 AA	2-6 AC	2-6 AG	2-6 CA	2-6 CC	2-6 CG	2-6 TA	2-6 TC	2-6 TG	2-7 AA	2-7 AC	2-7 AT	2-7 CA	2-7 CC	2-7 CT	2-7 TA	2-7 TC	2-7 TT	2-8 AC	2-8 AG	2-8 AT	2-8 CC
57	5N-6N-8N-9N-10N	1-2-3-4-7	ERE	5C	5G	5T	6A	6C	6G	8C	8G	8T	9A	9G	9T	10A	10G	10T	5-6 CA	5-6 CC	5-6 CG	5-6 GA	5-6 GC	5-6 GG	5-6 TA	5-6 TC	5-6 TG	5-8 CC	5-8 CG	5-8 CT	5-8 GC	5-8 GG	5-8 GT	5-8 TC	5-8 TG	5-8 TT	5-9 CA	5-9 CG	5-9 CT	5-9 GA	5-9 GG	5-9 GT	5-9 TA	5-9 TG	5-9 TT	6-8 AC	6-8 AG	6-8 AT	6-8 CC
58	3N-5N-6N-9N-10N	1-2-4-7-8	ERE	3A	3C	3G	5C	5G	5T	6A	6C	6G	9A	9G	9T	10A	10G	10T	3-5 AC	3-5 AG	3-5 AT	3-5 CC	3-5 CG	3-5 CT	3-5 GC	3-5 GG	3-5 GT	3-6 AA	3-6 AC	3-6 AG	3-6 CA	3-6 CC	3-6 CG	3-6 GA	3-6 GC	3-6 GG	3-9 AA	3-9 AG	3-9 AT	3-9 CA	3-9 CG	3-9 CT	3-9 GA	3-9 GG	3-9 GT	5-6 CA	5-6 CC	5-6 CG	5-6 GA
59	1N-5N-6N-8N-9N	2-3-4-7-10	ERE	1A	1C	1T	5C	5G	5T	6A	6C	6G	8C	8G	8T	9A	9G	9T	1-5 AC	1-5 AG	1-5 AT	1-5 CC	1-5 CG	1-5 CT	1-5 TC	1-5 TG	1-5 TT	1-6 AA	1-6 AC	1-6 AG	1-6 CA	1-6 CC	1-6 CG	1-6 TA	1-6 TC	1-6 TG	1-8 AC	1-8 AG	1-8 AT	1-8 CC	1-8 CG	1-8 CT	1-8 TC	1-8 TG	1-8 TT	1-9 AA	1-9 AG	1-9 AT	1-9 CA
60	2N-5N-6N-8N-10N	1-3-4-7-9	ERE	2A	2C	2T	5C	5G	5T	6A	6C	6G	8C	8G	8T	10A	10G	10T	2-5 AC	2-5 AG	2-5 AT	2-5 CC	2-5 CG	2-5 CT	2-5 TC	2-5 TG	2-5 TT	2-6 AA	2-6 AC	2-6 AG	2-6 CA	2-6 CC	2-6 CG	2-6 TA	2-6 TC	2-6 TG	2-8 AC	2-8 AG	2-8 AT	2-8 CC	2-8 CG	2-8 CT	2-8 TC	2-8 TG	2-8 TT	5-6 CA	5-6 CC	5-6 CG	5-6 GA
61	5N-6N-7N-8N-10N	1-2-3-4-9	ERE	5C	5G	5T	6A	6C	6G	7A	7C	7T	8C	8G	8T	10A	10G	10T	5-6 CA	5-6 CC	5-6 CG	5-6 GA	5-6 GC	5-6 GG	5-6 TA	5-6 TC	5-6 TG	5-7 CA	5-7 CC	5-7 CT	5-7 GA	5-7 GC	5-7 GT	5-7 TA	5-7 TC	5-7 TT	5-8 CC	5-8 CG	5-8 CT	5-8 GC	5-8 GG	5-8 GT	5-8 TC	5-8 TG	5-8 TT	6-7 AA	6-7 AC	6-7 AT	6-7 CA
62	3N-5N-6N-7N-10N	1-2-4-8-9	ERE	3A	3C	3G	5C	5G	5T	6A	6C	6G	7A	7C	7T	10A	10G	10T	3-5 AC	3-5 AG	3-5 AT	3-5 CC	3-5 CG	3-5 CT	3-5 GC	3-5 GG	3-5 GT	3-6 AA	3-6 AC	3-6 AG	3-6 CA	3-6 CC	3-6 CG	3-6 GA	3-6 GC	3-6 GG	3-7 AA	3-7 AC	3-7 AT	3-7 CA	3-7 CC	3-7 CT	3-7 GA	3-7 GC	3-7 GT	5-6 CA	5-6 CC	5-6 CG	5-6 GA
63	1N-5N-6N-7N-8N	2-3-4-9-10	ERE	1A	1C	1T	5C	5G	5T	6A	6C	6G	7A	7C	7T	8C	8G	8T	1-5 AC	1-5 AG	1-5 AT	1-5 CC	1-5 CG	1-5 CT	1-5 TC	1-5 TG	1-5 TT	1-6 AA	1-6 AC	1-6 AG	1-6 CA	1-6 CC	1-6 CG	1-6 TA	1-6 TC	1-6 TG	1-7 AA	1-7 AC	1-7 AT	1-7 CA	1-7 CC	1-7 CT	1-7 TA	1-7 TC	1-7 TT	1-8 AC	1-8 AG	1-8 AT	1-8 CC
64	4N-5N-6N-8N-10N	1-2-3-7-9	ERE	4A	4G	4T	5C	5G	5T	6A	6C	6G	8C	8G	8T	10A	10G	10T	4-5 AC	4-5 AG	4-5 AT	4-5 GC	4-5 GG	4-5 GT	4-5 TC	4-5 TG	4-5 TT	4-6 AA	4-6 AC	4-6 AG	4-6 GA	4-6 GC	4-6 GG	4-6 TA	4-6 TC	4-6 TG	4-8 AC	4-8 AG	4-8 AT	4-8 GC	4-8 GG	4-8 GT	4-8 TC	4-8 TG	4-8 TT	5-6 CA	5-6 CC	5-6 CG	5-6 GA
65	4N-6N-7N-9N-10N	1-2-3-5-8	ERE	4A	4G	4T	6A	6C	6G	7A	7C	7T	9A	9G	9T	10A	10G	10T	4-6 AA	4-6 AC	4-6 AG	4-6 GA	4-6 GC	4-6 GG	4-6 TA	4-6 TC	4-6 TG	4-7 AA	4-7 AC	4-7 AT	4-7 GA	4-7 GC	4-7 GT	4-7 TA	4-7 TC	4-7 TT	4-9 AA	4-9 AG	4-9 AT	4-9 GA	4-9 GG	4-9 GT	4-9 TA	4-9 TG	4-9 TT	6-7 AA	6-7 AC	6-7 AT	6-7 CA
66	1N-4N-6N-7N-9N	2-3-5-8-10	ERE	1A	1C	1T	4A	4G	4T	6A	6C	6G	7A	7C	7T	9A	9G	9T	1-4 AA	1-4 AG	1-4 AT	1-4 CA	1-4 CG	1-4 CT	1-4 TA	1-4 TG	1-4 TT	1-6 AA	1-6 AC	1-6 AG	1-6 CA	1-6 CC	1-6 CG	1-6 TA	1-6 TC	1-6 TG	1-7 AA	1-7 AC	1-7 AT	1-7 CA	1-7 CC	1-7 CT	1-7 TA	1-7 TC	1-7 TT	1-9 AA	1-9 AG	1-9 AT	1-9 CA
67	4N-5N-7N-9N-10N	1-2-3-6-8	ERE	4A	4G	4T	5C	5G	5T	7A	7C	7T	9A	9G	9T	10A	10G	10T	4-5 AC	4-5 AG	4-5 AT	4-5 GC	4-5 GG	4-5 GT	4-5 TC	4-5 TG	4-5 TT	4-7 AA	4-7 AC	4-7 AT	4-7 GA	4-7 GC	4-7 GT	4-7 TA	4-7 TC	4-7 TT	4-9 AA	4-9 AG	4-9 AT	4-9 GA	4-9 GG	4-9 GT	4-9 TA	4-9 TG	4-9 TT	5-7 CA	5-7 CC	5-7 CT	5-7 GA
68	2N-4N-6N-7N-10N	1-3-5-8-9	ERE	2A	2C	2T	4A	4G	4T	6A	6C	6G	7A	7C	7T	10A	10G	10T	2-4 AA	2-4 AG	2-4 AT	2-4 CA	2-4 CG	2-4 CT	2-4 TA	2-4 TG	2-4 TT	2-6 AA	2-6 AC	2-6 AG	2-6 CA	2-6 CC	2-6 CG	2-6 TA	2-6 TC	2-6 TG	2-7 AA	2-7 AC	2-7 AT	2-7 CA	2-7 CC	2-7 CT	2-7 TA	2-7 TC	2-7 TT	4-6 AA	4-6 AC	4-6 AG	4-6 GA
69	4N-6N-7N-8N-9N	1-2-3-5-10	ERE	4A	4G	4T	6A	6C	6G	7A	7C	7T	8C	8G	8T	9A	9G	9T	4-6 AA	4-6 AC	4-6 AG	4-6 GA	4-6 GC	4-6 GG	4-6 TA	4-6 TC	4-6 TG	4-7 AA	4-7 AC	4-7 AT	4-7 GA	4-7 GC	4-7 GT	4-7 TA	4-7 TC	4-7 TT	4-8 AC	4-8 AG	4-8 AT	4-8 GC	4-8 GG	4-8 GT	4-8 TC	4-8 TG	4-8 TT	4-9 AA	4-9 AG	4-9 AT	4-9 GA
70	3N-4N-6N-7N-9N	1-2-5-8-10	ERE	3A	3C	3G	4A	4G	4T	6A	6C	6G	7A	7C	7T	9A	9G	9T	3-4 AA	3-4 AG	3-4 AT	3-4 CA	3-4 CG	3-4 CT	3-4 GA	3-4 GG	3-4 GT	3-6 AA	3-6 AC	3-6 AG	3-6 CA	3-6 CC	3-6 CG	3-6 GA	3-6 GC	3-6 GG	3-7 AA	3-7 AC	3-7 AT	3-7 CA	3-7 CC	3-7 CT	3-7 GA	3-7 GC	3-7 GT	3-9 AA	3-9 AG	3-9 AT	3-9 CA
71	4N-5N-7N-8N-9N	1-2-3-6-10	ERE	4A	4G	4T	5C	5G	5T	7A	7C	7T	8C	8G	8T	9A	9G	9T	4-5 AC	4-5 AG	4-5 AT	4-5 GC	4-5 GG	4-5 GT	4-5 TC	4-5 TG	4-5 TT	4-7 AA	4-7 AC	4-7 AT	4-7 GA	4-7 GC	4-7 GT	4-7 TA	4-7 TC	4-7 TT	4-8 AC	4-8 AG	4-8 AT	4-8 GC	4-8 GG	4-8 GT	4-8 TC	4-8 TG	4-8 TT	4-9 AA	4-9 AG	4-9 AT	4-9 GA
72	2N-4N-6N-7N-8N	1-3-5-9-10	ERE	2A	2C	2T	4A	4G	4T	6A	6C	6G	7A	7C	7T	8C	8G	8T	2-4 AA	2-4 AG	2-4 AT	2-4 CA	2-4 CG	2-4 CT	2-4 TA	2-4 TG	2-4 TT	2-6 AA	2-6 AC	2-6 AG	2-6 CA	2-6 CC	2-6 CG	2-6 TA	2-6 TC	2-6 TG	2-7 AA	2-7 AC	2-7 AT	2-7 CA	2-7 CC	2-7 CT	2-7 TA	2-7 TC	2-7 TT	2-8 AC	2-8 AG	2-8 AT	2-8 CC
73	4N-7N-8N-9N-10N	1-2-3-5-6	ERE	4A	4G	4T	7A	7C	7T	8C	8G	8T	9A	9G	9T	10A	10G	10T	4-7 AA	4-7 AC	4-7 AT	4-7 GA	4-7 GC	4-7 GT	4-7 TA	4-7 TC	4-7 TT	4-8 AC	4-8 AG	4-8 AT	4-8 GC	4-8 GG	4-8 GT	4-8 TC	4-8 TG	4-8 TT	4-9 AA	4-9 AG	4-9 AT	4-9 GA	4-9 GG	4-9 GT	4-9 TA	4-9 TG	4-9 TT	7-8 AC	7-8 AG	7-8 AT	7-8 CC
74	3N-4N-7N-9N-10N	1-2-5-6-8	ERE	3A	3C	3G	4A	4G	4T	7A	7C	7T	9A	9G	9T	10A	10G	10T	3-4 AA	3-4 AG	3-4 AT	3-4 CA	3-4 CG	3-4 CT	3-4 GA	3-4 GG	3-4 GT	3-7 AA	3-7 AC	3-7 AT	3-7 CA	3-7 CC	3-7 CT	3-7 GA	3-7 GC	3-7 GT	3-9 AA	3-9 AG	3-9 AT	3-9 CA	3-9 CG	3-9 CT	3-9 GA	3-9 GG	3-9 GT	4-7 AA	4-7 AC	4-7 AT	4-7 GA
75	1N-4N-7N-8N-9N	2-3-5-6-10	ERE	1A	1C	1T	4A	4G	4T	7A	7C	7T	8C	8G	8T	9A	9G	9T	1-4 AA	1-4 AG	1-4 AT	1-4 CA	1-4 CG	1-4 CT	1-4 TA	1-4 TG	1-4 TT	1-7 AA	1-7 AC	1-7 AT	1-7 CA	1-7 CC	1-7 CT	1-7 TA	1-7 TC	1-7 TT	1-8 AC	1-8 AG	1-8 AT	1-8 CC	1-8 CG	1-8 CT	1-8 TC	1-8 TG	1-8 TT	1-9 AA	1-9 AG	1-9 AT	1-9 CA
76	2N-4N-7N-8N-10N	1-3-5-6-9	ERE	2A	2C	2T	4A	4G	4T	7A	7C	7T	8C	8G	8T	10A	10G	10T	2-4 AA	2-4 AG	2-4 AT	2-4 CA	2-4 CG	2-4 CT	2-4 TA	2-4 TG	2-4 TT	2-7 AA	2-7 AC	2-7 AT	2-7 CA	2-7 CC	2-7 CT	2-7 TA	2-7 TC	2-7 TT	2-8 AC	2-8 AG	2-8 AT	2-8 CC	2-8 CG	2-8 CT	2-8 TC	2-8 TG	2-8 TT	4-7 AA	4-7 AC	4-7 AT	4-7 GA
77	4N-6N-7N-8N-10N	1-2-3-5-9	ERE	4A	4G	4T	6A	6C	6G	7A	7C	7T	8C	8G	8T	10A	10G	10T	4-6 AA	4-6 AC	4-6 AG	4-6 GA	4-6 GC	4-6 GG	4-6 TA	4-6 TC	4-6 TG	4-7 AA	4-7 AC	4-7 AT	4-7 GA	4-7 GC	4-7 GT	4-7 TA	4-7 TC	4-7 TT	4-8 AC	4-8 AG	4-8 AT	4-8 GC	4-8 GG	4-8 GT	4-8 TC	4-8 TG	4-8 TT	6-7 AA	6-7 AC	6-7 AT	6-7 CA
78	3N-4N-6N-7N-10N	1-2-5-8-9	ERE	3A	3C	3G	4A	4G	4T	6A	6C	6G	7A	7C	7T	10A	10G	10T	3-4 AA	3-4 AG	3-4 AT	3-4 CA	3-4 CG	3-4 CT	3-4 GA	3-4 GG	3-4 GT	3-6 AA	3-6 AC	3-6 AG	3-6 CA	3-6 CC	3-6 CG	3-6 GA	3-6 GC	3-6 GG	3-7 AA	3-7 AC	3-7 AT	3-7 CA	3-7 CC	3-7 CT	3-7 GA	3-7 GC	3-7 GT	4-6 AA	4-6 AC	4-6 AG	4-6 GA
79	1N-4N-6N-7N-8N	2-3-5-9-10	ERE	1A	1C	1T	4A	4G	4T	6A	6C	6G	7A	7C	7T	8C	8G	8T	1-4 AA	1-4 AG	1-4 AT	1-4 CA	1-4 CG	1-4 CT	1-4 TA	1-4 TG	1-4 TT	1-6 AA	1-6 AC	1-6 AG	1-6 CA	1-6 CC	1-6 CG	1-6 TA	1-6 TC	1-6 TG	1-7 AA	1-7 AC	1-7 AT	1-7 CA	1-7 CC	1-7 CT	1-7 TA	1-7 TC	1-7 TT	1-8 AC	1-8 AG	1-8 AT	1-8 CC
80	4N-5N-7N-8N-10N	1-2-3-6-9	ERE	4A	4G	4T	5C	5G	5T	7A	7C	7T	8C	8G	8T	10A	10G	10T	4-5 AC	4-5 AG	4-5 AT	4-5 GC	4-5 GG	4-5 GT	4-5 TC	4-5 TG	4-5 TT	4-7 AA	4-7 AC	4-7 AT	4-7 GA	4-7 GC	4-7 GT	4-7 TA	4-7 TC	4-7 TT	4-8 AC	4-8 AG	4-8 AT	4-8 GC	4-8 GG	4-8 GT	4-8 TC	4-8 TG	4-8 TT	5-7 CA	5-7 CC	5-7 CT	5-7 GA
81	2N-6N-7N-9N-10N	1-3-4-5-8	ERE	2A	2C	2T	6A	6C	6G	7A	7C	7T	9A	9G	9T	10A	10G	10T	2-6 AA	2-6 AC	2-6 AG	2-6 CA	2-6 CC	2-6 CG	2-6 TA	2-6 TC	2-6 TG	2-7 AA	2-7 AC	2-7 AT	2-7 CA	2-7 CC	2-7 CT	2-7 TA	2-7 TC	2-7 TT	2-9 AA	2-9 AG	2-9 AT	2-9 CA	2-9 CG	2-9 CT	2-9 TA	2-9 TG	2-9 TT	6-7 AA	6-7 AC	6-7 AT	6-7 CA
82	1N-2N-6N-7N-9N	3-4-5-8-10	ERE	1A	1C	1T	2A	2C	2T	6A	6C	6G	7A	7C	7T	9A	9G	9T	1-2 AA	1-2 AC	1-2 AT	1-2 CA	1-2 CC	1-2 CT	1-2 TA	1-2 TC	1-2 TT	1-6 AA	1-6 AC	1-6 AG	1-6 CA	1-6 CC	1-6 CG	1-6 TA	1-6 TC	1-6 TG	1-7 AA	1-7 AC	1-7 AT	1-7 CA	1-7 CC	1-7 CT	1-7 TA	1-7 TC	1-7 TT	1-9 AA	1-9 AG	1-9 AT	1-9 CA
83	2N-5N-7N-9N-10N	1-3-4-6-8	ERE	2A	2C	2T	5C	5G	5T	7A	7C	7T	9A	9G	9T	10A	10G	10T	2-5 AC	2-5 AG	2-5 AT	2-5 CC	2-5 CG	2-5 CT	2-5 TC	2-5 TG	2-5 TT	2-7 AA	2-7 AC	2-7 AT	2-7 CA	2-7 CC	2-7 CT	2-7 TA	2-7 TC	2-7 TT	2-9 AA	2-9 AG	2-9 AT	2-9 CA	2-9 CG	2-9 CT	2-9 TA	2-9 TG	2-9 TT	5-7 CA	5-7 CC	5-7 CT	5-7 GA
84	2N-4N-6N-9N-10N	1-3-5-7-8	ERE	2A	2C	2T	4A	4G	4T	6A	6C	6G	9A	9G	9T	10A	10G	10T	2-4 AA	2-4 AG	2-4 AT	2-4 CA	2-4 CG	2-4 CT	2-4 TA	2-4 TG	2-4 TT	2-6 AA	2-6 AC	2-6 AG	2-6 CA	2-6 CC	2-6 CG	2-6 TA	2-6 TC	2-6 TG	2-9 AA	2-9 AG	2-9 AT	2-9 CA	2-9 CG	2-9 CT	2-9 TA	2-9 TG	2-9 TT	4-6 AA	4-6 AC	4-6 AG	4-6 GA
85	2N-6N-7N-8N-9N	1-3-4-5-10	ERE	2A	2C	2T	6A	6C	6G	7A	7C	7T	8C	8G	8T	9A	9G	9T	2-6 AA	2-6 AC	2-6 AG	2-6 CA	2-6 CC	2-6 CG	2-6 TA	2-6 TC	2-6 TG	2-7 AA	2-7 AC	2-7 AT	2-7 CA	2-7 CC	2-7 CT	2-7 TA	2-7 TC	2-7 TT	2-8 AC	2-8 AG	2-8 AT	2-8 CC	2-8 CG	2-8 CT	2-8 TC	2-8 TG	2-8 TT	2-9 AA	2-9 AG	2-9 AT	2-9 CA
86	2N-3N-6N-7N-9N	1-4-5-8-10	ERE	2A	2C	2T	3A	3C	3G	6A	6C	6G	7A	7C	7T	9A	9G	9T	2-3 AA	2-3 AC	2-3 AG	2-3 CA	2-3 CC	2-3 CG	2-3 TA	2-3 TC	2-3 TG	2-6 AA	2-6 AC	2-6 AG	2-6 CA	2-6 CC	2-6 CG	2-6 TA	2-6 TC	2-6 TG	2-7 AA	2-7 AC	2-7 AT	2-7 CA	2-7 CC	2-7 CT	2-7 TA	2-7 TC	2-7 TT	2-9 AA	2-9 AG	2-9 AT	2-9 CA
87	2N-5N-7N-8N-9N	1-3-4-6-10	ERE	2A	2C	2T	5C	5G	5T	7A	7C	7T	8C	8G	8T	9A	9G	9T	2-5 AC	2-5 AG	2-5 AT	2-5 CC	2-5 CG	2-5 CT	2-5 TC	2-5 TG	2-5 TT	2-7 AA	2-7 AC	2-7 AT	2-7 CA	2-7 CC	2-7 CT	2-7 TA	2-7 TC	2-7 TT	2-8 AC	2-8 AG	2-8 AT	2-8 CC	2-8 CG	2-8 CT	2-8 TC	2-8 TG	2-8 TT	2-9 AA	2-9 AG	2-9 AT	2-9 CA
88	2N-4N-6N-8N-9N	1-3-5-7-10	ERE	2A	2C	2T	4A	4G	4T	6A	6C	6G	8C	8G	8T	9A	9G	9T	2-4 AA	2-4 AG	2-4 AT	2-4 CA	2-4 CG	2-4 CT	2-4 TA	2-4 TG	2-4 TT	2-6 AA	2-6 AC	2-6 AG	2-6 CA	2-6 CC	2-6 CG	2-6 TA	2-6 TC	2-6 TG	2-8 AC	2-8 AG	2-8 AT	2-8 CC	2-8 CG	2-8 CT	2-8 TC	2-8 TG	2-8 TT	2-9 AA	2-9 AG	2-9 AT	2-9 CA
89	2N-7N-8N-9N-10N	1-3-4-5-6	ERE	2A	2C	2T	7A	7C	7T	8C	8G	8T	9A	9G	9T	10A	10G	10T	2-7 AA	2-7 AC	2-7 AT	2-7 CA	2-7 CC	2-7 CT	2-7 TA	2-7 TC	2-7 TT	2-8 AC	2-8 AG	2-8 AT	2-8 CC	2-8 CG	2-8 CT	2-8 TC	2-8 TG	2-8 TT	2-9 AA	2-9 AG	2-9 AT	2-9 CA	2-9 CG	2-9 CT	2-9 TA	2-9 TG	2-9 TT	7-8 AC	7-8 AG	7-8 AT	7-8 CC
90	2N-3N-7N-9N-10N	1-4-5-6-8	ERE	2A	2C	2T	3A	3C	3G	7A	7C	7T	9A	9G	9T	10A	10G	10T	2-3 AA	2-3 AC	2-3 AG	2-3 CA	2-3 CC	2-3 CG	2-3 TA	2-3 TC	2-3 TG	2-7 AA	2-7 AC	2-7 AT	2-7 CA	2-7 CC	2-7 CT	2-7 TA	2-7 TC	2-7 TT	2-9 AA	2-9 AG	2-9 AT	2-9 CA	2-9 CG	2-9 CT	2-9 TA	2-9 TG	2-9 TT	3-7 AA	3-7 AC	3-7 AT	3-7 CA
91	1N-2N-7N-8N-9N	3-4-5-6-10	ERE	1A	1C	1T	2A	2C	2T	7A	7C	7T	8C	8G	8T	9A	9G	9T	1-2 AA	1-2 AC	1-2 AT	1-2 CA	1-2 CC	1-2 CT	1-2 TA	1-2 TC	1-2 TT	1-7 AA	1-7 AC	1-7 AT	1-7 CA	1-7 CC	1-7 CT	1-7 TA	1-7 TC	1-7 TT	1-8 AC	1-8 AG	1-8 AT	1-8 CC	1-8 CG	1-8 CT	1-8 TC	1-8 TG	1-8 TT	1-9 AA	1-9 AG	1-9 AT	1-9 CA
92	2N-4N-8N-9N-10N	1-3-5-6-7	ERE	2A	2C	2T	4A	4G	4T	8C	8G	8T	9A	9G	9T	10A	10G	10T	2-4 AA	2-4 AG	2-4 AT	2-4 CA	2-4 CG	2-4 CT	2-4 TA	2-4 TG	2-4 TT	2-8 AC	2-8 AG	2-8 AT	2-8 CC	2-8 CG	2-8 CT	2-8 TC	2-8 TG	2-8 TT	2-9 AA	2-9 AG	2-9 AT	2-9 CA	2-9 CG	2-9 CT	2-9 TA	2-9 TG	2-9 TT	4-8 AC	4-8 AG	4-8 AT	4-8 GC
93	2N-6N-8N-9N-10N	1-3-4-5-7	ERE	2A	2C	2T	6A	6C	6G	8C	8G	8T	9A	9G	9T	10A	10G	10T	2-6 AA	2-6 AC	2-6 AG	2-6 CA	2-6 CC	2-6 CG	2-6 TA	2-6 TC	2-6 TG	2-8 AC	2-8 AG	2-8 AT	2-8 CC	2-8 CG	2-8 CT	2-8 TC	2-8 TG	2-8 TT	2-9 AA	2-9 AG	2-9 AT	2-9 CA	2-9 CG	2-9 CT	2-9 TA	2-9 TG	2-9 TT	6-8 AC	6-8 AG	6-8 AT	6-8 CC
94	2N-3N-6N-9N-10N	1-4-5-7-8	ERE	2A	2C	2T	3A	3C	3G	6A	6C	6G	9A	9G	9T	10A	10G	10T	2-3 AA	2-3 AC	2-3 AG	2-3 CA	2-3 CC	2-3 CG	2-3 TA	2-3 TC	2-3 TG	2-6 AA	2-6 AC	2-6 AG	2-6 CA	2-6 CC	2-6 CG	2-6 TA	2-6 TC	2-6 TG	2-9 AA	2-9 AG	2-9 AT	2-9 CA	2-9 CG	2-9 CT	2-9 TA	2-9 TG	2-9 TT	3-6 AA	3-6 AC	3-6 AG	3-6 CA
95	1N-2N-6N-8N-9N	3-4-5-7-10	ERE	1A	1C	1T	2A	2C	2T	6A	6C	6G	8C	8G	8T	9A	9G	9T	1-2 AA	1-2 AC	1-2 AT	1-2 CA	1-2 CC	1-2 CT	1-2 TA	1-2 TC	1-2 TT	1-6 AA	1-6 AC	1-6 AG	1-6 CA	1-6 CC	1-6 CG	1-6 TA	1-6 TC	1-6 TG	1-8 AC	1-8 AG	1-8 AT	1-8 CC	1-8 CG	1-8 CT	1-8 TC	1-8 TG	1-8 TT	1-9 AA	1-9 AG	1-9 AT	1-9 CA
96	2N-5N-8N-9N-10N	1-3-4-6-7	ERE	2A	2C	2T	5C	5G	5T	8C	8G	8T	9A	9G	9T	10A	10G	10T	2-5 AC	2-5 AG	2-5 AT	2-5 CC	2-5 CG	2-5 CT	2-5 TC	2-5 TG	2-5 TT	2-8 AC	2-8 AG	2-8 AT	2-8 CC	2-8 CG	2-8 CT	2-8 TC	2-8 TG	2-8 TT	2-9 AA	2-9 AG	2-9 AT	2-9 CA	2-9 CG	2-9 CT	2-9 TA	2-9 TG	2-9 TT	5-8 CC	5-8 CG	5-8 CT	5-8 GC
97	1N-3N-6N-8N-10N	2-4-5-7-9	ERE	1A	1C	1T	3A	3C	3G	6A	6C	6G	8C	8G	8T	10A	10G	10T	1-3 AA	1-3 AC	1-3 AG	1-3 CA	1-3 CC	1-3 CG	1-3 TA	1-3 TC	1-3 TG	1-6 AA	1-6 AC	1-6 AG	1-6 CA	1-6 CC	1-6 CG	1-6 TA	1-6 TC	1-6 TG	1-8 AC	1-8 AG	1-8 AT	1-8 CC	1-8 CG	1-8 CT	1-8 TC	1-8 TG	1-8 TT	3-6 AA	3-6 AC	3-6 AG	3-6 CA
98	1N-3N-7N-8N-10N	2-4-5-6-9	ERE	1A	1C	1T	3A	3C	3G	7A	7C	7T	8C	8G	8T	10A	10G	10T	1-3 AA	1-3 AC	1-3 AG	1-3 CA	1-3 CC	1-3 CG	1-3 TA	1-3 TC	1-3 TG	1-7 AA	1-7 AC	1-7 AT	1-7 CA	1-7 CC	1-7 CT	1-7 TA	1-7 TC	1-7 TT	1-8 AC	1-8 AG	1-8 AT	1-8 CC	1-8 CG	1-8 CT	1-8 TC	1-8 TG	1-8 TT	3-7 AA	3-7 AC	3-7 AT	3-7 CA
99	1N-3N-8N-9N-10N	2-4-5-6-7	ERE	1A	1C	1T	3A	3C	3G	8C	8G	8T	9A	9G	9T	10A	10G	10T	1-3 AA	1-3 AC	1-3 AG	1-3 CA	1-3 CC	1-3 CG	1-3 TA	1-3 TC	1-3 TG	1-8 AC	1-8 AG	1-8 AT	1-8 CC	1-8 CG	1-8 CT	1-8 TC	1-8 TG	1-8 TT	1-9 AA	1-9 AG	1-9 AT	1-9 CA	1-9 CG	1-9 CT	1-9 TA	1-9 TG	1-9 TT	3-8 AC	3-8 AG	3-8 AT	3-8 CC
100	3N-5N-6N-8N-10N	1-2-4-7-9	ERE	3A	3C	3G	5C	5G	5T	6A	6C	6G	8C	8G	8T	10A	10G	10T	3-5 AC	3-5 AG	3-5 AT	3-5 CC	3-5 CG	3-5 CT	3-5 GC	3-5 GG	3-5 GT	3-6 AA	3-6 AC	3-6 AG	3-6 CA	3-6 CC	3-6 CG	3-6 GA	3-6 GC	3-6 GG	3-8 AC	3-8 AG	3-8 AT	3-8 CC	3-8 CG	3-8 CT	3-8 GC	3-8 GG	3-8 GT	5-6 CA	5-6 CC	5-6 CG	5-6 GA
101	3N-5N-6N-7N-8N	1-2-4-9-10	ERE	3A	3C	3G	5C	5G	5T	6A	6C	6G	7A	7C	7T	8C	8G	8T	3-5 AC	3-5 AG	3-5 AT	3-5 CC	3-5 CG	3-5 CT	3-5 GC	3-5 GG	3-5 GT	3-6 AA	3-6 AC	3-6 AG	3-6 CA	3-6 CC	3-6 CG	3-6 GA	3-6 GC	3-6 GG	3-7 AA	3-7 AC	3-7 AT	3-7 CA	3-7 CC	3-7 CT	3-7 GA	3-7 GC	3-7 GT	3-8 AC	3-8 AG	3-8 AT	3-8 CC
102	3N-5N-6N-8N-9N	1-2-4-7-10	ERE	3A	3C	3G	5C	5G	5T	6A	6C	6G	8C	8G	8T	9A	9G	9T	3-5 AC	3-5 AG	3-5 AT	3-5 CC	3-5 CG	3-5 CT	3-5 GC	3-5 GG	3-5 GT	3-6 AA	3-6 AC	3-6 AG	3-6 CA	3-6 CC	3-6 CG	3-6 GA	3-6 GC	3-6 GG	3-8 AC	3-8 AG	3-8 AT	3-8 CC	3-8 CG	3-8 CT	3-8 GC	3-8 GG	3-8 GT	3-9 AA	3-9 AG	3-9 AT	3-9 CA
103	3N-4N-7N-8N-10N	1-2-5-6-9	ERE	3A	3C	3G	4A	4G	4T	7A	7C	7T	8C	8G	8T	10A	10G	10T	3-4 AA	3-4 AG	3-4 AT	3-4 CA	3-4 CG	3-4 CT	3-4 GA	3-4 GG	3-4 GT	3-7 AA	3-7 AC	3-7 AT	3-7 CA	3-7 CC	3-7 CT	3-7 GA	3-7 GC	3-7 GT	3-8 AC	3-8 AG	3-8 AT	3-8 CC	3-8 CG	3-8 CT	3-8 GC	3-8 GG	3-8 GT	4-7 AA	4-7 AC	4-7 AT	4-7 GA
104	3N-4N-6N-7N-8N	1-2-5-9-10	ERE	3A	3C	3G	4A	4G	4T	6A	6C	6G	7A	7C	7T	8C	8G	8T	3-4 AA	3-4 AG	3-4 AT	3-4 CA	3-4 CG	3-4 CT	3-4 GA	3-4 GG	3-4 GT	3-6 AA	3-6 AC	3-6 AG	3-6 CA	3-6 CC	3-6 CG	3-6 GA	3-6 GC	3-6 GG	3-7 AA	3-7 AC	3-7 AT	3-7 CA	3-7 CC	3-7 CT	3-7 GA	3-7 GC	3-7 GT	3-8 AC	3-8 AG	3-8 AT	3-8 CC
105	3N-4N-7N-8N-9N	1-2-5-6-10	ERE	3A	3C	3G	4A	4G	4T	7A	7C	7T	8C	8G	8T	9A	9G	9T	3-4 AA	3-4 AG	3-4 AT	3-4 CA	3-4 CG	3-4 CT	3-4 GA	3-4 GG	3-4 GT	3-7 AA	3-7 AC	3-7 AT	3-7 CA	3-7 CC	3-7 CT	3-7 GA	3-7 GC	3-7 GT	3-8 AC	3-8 AG	3-8 AT	3-8 CC	3-8 CG	3-8 CT	3-8 GC	3-8 GG	3-8 GT	3-9 AA	3-9 AG	3-9 AT	3-9 CA
106	2N-3N-8N-9N-10N	1-4-5-6-7	ERE	2A	2C	2T	3A	3C	3G	8C	8G	8T	9A	9G	9T	10A	10G	10T	2-3 AA	2-3 AC	2-3 AG	2-3 CA	2-3 CC	2-3 CG	2-3 TA	2-3 TC	2-3 TG	2-8 AC	2-8 AG	2-8 AT	2-8 CC	2-8 CG	2-8 CT	2-8 TC	2-8 TG	2-8 TT	2-9 AA	2-9 AG	2-9 AT	2-9 CA	2-9 CG	2-9 CT	2-9 TA	2-9 TG	2-9 TT	3-8 AC	3-8 AG	3-8 AT	3-8 CC
107	2N-3N-6N-8N-9N	1-4-5-7-10	ERE	2A	2C	2T	3A	3C	3G	6A	6C	6G	8C	8G	8T	9A	9G	9T	2-3 AA	2-3 AC	2-3 AG	2-3 CA	2-3 CC	2-3 CG	2-3 TA	2-3 TC	2-3 TG	2-6 AA	2-6 AC	2-6 AG	2-6 CA	2-6 CC	2-6 CG	2-6 TA	2-6 TC	2-6 TG	2-8 AC	2-8 AG	2-8 AT	2-8 CC	2-8 CG	2-8 CT	2-8 TC	2-8 TG	2-8 TT	2-9 AA	2-9 AG	2-9 AT	2-9 CA
108	2N-3N-7N-8N-9N	1-4-5-6-10	ERE	2A	2C	2T	3A	3C	3G	7A	7C	7T	8C	8G	8T	9A	9G	9T	2-3 AA	2-3 AC	2-3 AG	2-3 CA	2-3 CC	2-3 CG	2-3 TA	2-3 TC	2-3 TG	2-7 AA	2-7 AC	2-7 AT	2-7 CA	2-7 CC	2-7 CT	2-7 TA	2-7 TC	2-7 TT	2-8 AC	2-8 AG	2-8 AT	2-8 CC	2-8 CG	2-8 CT	2-8 TC	2-8 TG	2-8 TT	2-9 AA	2-9 AG	2-9 AT	2-9 CA
109	1N-5N-6N-8N-10N	2-3-4-7-9	ERE	1A	1C	1T	5C	5G	5T	6A	6C	6G	8C	8G	8T	10A	10G	10T	1-5 AC	1-5 AG	1-5 AT	1-5 CC	1-5 CG	1-5 CT	1-5 TC	1-5 TG	1-5 TT	1-6 AA	1-6 AC	1-6 AG	1-6 CA	1-6 CC	1-6 CG	1-6 TA	1-6 TC	1-6 TG	1-8 AC	1-8 AG	1-8 AT	1-8 CC	1-8 CG	1-8 CT	1-8 TC	1-8 TG	1-8 TT	5-6 CA	5-6 CC	5-6 CG	5-6 GA
110	1N-5N-6N-7N-10N	2-3-4-8-9	ERE	1A	1C	1T	5C	5G	5T	6A	6C	6G	7A	7C	7T	10A	10G	10T	1-5 AC	1-5 AG	1-5 AT	1-5 CC	1-5 CG	1-5 CT	1-5 TC	1-5 TG	1-5 TT	1-6 AA	1-6 AC	1-6 AG	1-6 CA	1-6 CC	1-6 CG	1-6 TA	1-6 TC	1-6 TG	1-7 AA	1-7 AC	1-7 AT	1-7 CA	1-7 CC	1-7 CT	1-7 TA	1-7 TC	1-7 TT	5-6 CA	5-6 CC	5-6 CG	5-6 GA
111	1N-5N-6N-9N-10N	2-3-4-7-8	ERE	1A	1C	1T	5C	5G	5T	6A	6C	6G	9A	9G	9T	10A	10G	10T	1-5 AC	1-5 AG	1-5 AT	1-5 CC	1-5 CG	1-5 CT	1-5 TC	1-5 TG	1-5 TT	1-6 AA	1-6 AC	1-6 AG	1-6 CA	1-6 CC	1-6 CG	1-6 TA	1-6 TC	1-6 TG	1-9 AA	1-9 AG	1-9 AT	1-9 CA	1-9 CG	1-9 CT	1-9 TA	1-9 TG	1-9 TT	5-6 CA	5-6 CC	5-6 CG	5-6 GA
112	1N-4N-7N-8N-10N	2-3-5-6-9	ERE	1A	1C	1T	4A	4G	4T	7A	7C	7T	8C	8G	8T	10A	10G	10T	1-4 AA	1-4 AG	1-4 AT	1-4 CA	1-4 CG	1-4 CT	1-4 TA	1-4 TG	1-4 TT	1-7 AA	1-7 AC	1-7 AT	1-7 CA	1-7 CC	1-7 CT	1-7 TA	1-7 TC	1-7 TT	1-8 AC	1-8 AG	1-8 AT	1-8 CC	1-8 CG	1-8 CT	1-8 TC	1-8 TG	1-8 TT	4-7 AA	4-7 AC	4-7 AT	4-7 GA
113	1N-4N-6N-7N-10N	2-3-5-8-9	ERE	1A	1C	1T	4A	4G	4T	6A	6C	6G	7A	7C	7T	10A	10G	10T	1-4 AA	1-4 AG	1-4 AT	1-4 CA	1-4 CG	1-4 CT	1-4 TA	1-4 TG	1-4 TT	1-6 AA	1-6 AC	1-6 AG	1-6 CA	1-6 CC	1-6 CG	1-6 TA	1-6 TC	1-6 TG	1-7 AA	1-7 AC	1-7 AT	1-7 CA	1-7 CC	1-7 CT	1-7 TA	1-7 TC	1-7 TT	4-6 AA	4-6 AC	4-6 AG	4-6 GA
114	1N-4N-7N-9N-10N	2-3-5-6-8	ERE	1A	1C	1T	4A	4G	4T	7A	7C	7T	9A	9G	9T	10A	10G	10T	1-4 AA	1-4 AG	1-4 AT	1-4 CA	1-4 CG	1-4 CT	1-4 TA	1-4 TG	1-4 TT	1-7 AA	1-7 AC	1-7 AT	1-7 CA	1-7 CC	1-7 CT	1-7 TA	1-7 TC	1-7 TT	1-9 AA	1-9 AG	1-9 AT	1-9 CA	1-9 CG	1-9 CT	1-9 TA	1-9 TG	1-9 TT	4-7 AA	4-7 AC	4-7 AT	4-7 GA
115	1N-2N-8N-9N-10N	3-4-5-6-7	ERE	1A	1C	1T	2A	2C	2T	8C	8G	8T	9A	9G	9T	10A	10G	10T	1-2 AA	1-2 AC	1-2 AT	1-2 CA	1-2 CC	1-2 CT	1-2 TA	1-2 TC	1-2 TT	1-8 AC	1-8 AG	1-8 AT	1-8 CC	1-8 CG	1-8 CT	1-8 TC	1-8 TG	1-8 TT	1-9 AA	1-9 AG	1-9 AT	1-9 CA	1-9 CG	1-9 CT	1-9 TA	1-9 TG	1-9 TT	2-8 AC	2-8 AG	2-8 AT	2-8 CC
116	1N-2N-6N-9N-10N	3-4-5-7-8	ERE	1A	1C	1T	2A	2C	2T	6A	6C	6G	9A	9G	9T	10A	10G	10T	1-2 AA	1-2 AC	1-2 AT	1-2 CA	1-2 CC	1-2 CT	1-2 TA	1-2 TC	1-2 TT	1-6 AA	1-6 AC	1-6 AG	1-6 CA	1-6 CC	1-6 CG	1-6 TA	1-6 TC	1-6 TG	1-9 AA	1-9 AG	1-9 AT	1-9 CA	1-9 CG	1-9 CT	1-9 TA	1-9 TG	1-9 TT	2-6 AA	2-6 AC	2-6 AG	2-6 CA
117	1N-2N-7N-9N-10N	3-4-5-6-8	ERE	1A	1C	1T	2A	2C	2T	7A	7C	7T	9A	9G	9T	10A	10G	10T	1-2 AA	1-2 AC	1-2 AT	1-2 CA	1-2 CC	1-2 CT	1-2 TA	1-2 TC	1-2 TT	1-7 AA	1-7 AC	1-7 AT	1-7 CA	1-7 CC	1-7 CT	1-7 TA	1-7 TC	1-7 TT	1-9 AA	1-9 AG	1-9 AT	1-9 CA	1-9 CG	1-9 CT	1-9 TA	1-9 TG	1-9 TT	2-7 AA	2-7 AC	2-7 AT	2-7 CA
118	4N-5N-6N-7N-8N	1-2-3-9-10	ERE	4A	4G	4T	5C	5G	5T	6A	6C	6G	7A	7C	7T	8C	8G	8T	4-5 AC	4-5 AG	4-5 AT	4-5 GC	4-5 GG	4-5 GT	4-5 TC	4-5 TG	4-5 TT	4-6 AA	4-6 AC	4-6 AG	4-6 GA	4-6 GC	4-6 GG	4-6 TA	4-6 TC	4-6 TG	4-7 AA	4-7 AC	4-7 AT	4-7 GA	4-7 GC	4-7 GT	4-7 TA	4-7 TC	4-7 TT	4-8 AC	4-8 AG	4-8 AT	4-8 GC
119	4N-5N-6N-7N-10N	1-2-3-8-9	ERE	4A	4G	4T	5C	5G	5T	6A	6C	6G	7A	7C	7T	10A	10G	10T	4-5 AC	4-5 AG	4-5 AT	4-5 GC	4-5 GG	4-5 GT	4-5 TC	4-5 TG	4-5 TT	4-6 AA	4-6 AC	4-6 AG	4-6 GA	4-6 GC	4-6 GG	4-6 TA	4-6 TC	4-6 TG	4-7 AA	4-7 AC	4-7 AT	4-7 GA	4-7 GC	4-7 GT	4-7 TA	4-7 TC	4-7 TT	5-6 CA	5-6 CC	5-6 CG	5-6 GA
120	4N-5N-6N-7N-9N	1-2-3-8-10	ERE	4A	4G	4T	5C	5G	5T	6A	6C	6G	7A	7C	7T	9A	9G	9T	4-5 AC	4-5 AG	4-5 AT	4-5 GC	4-5 GG	4-5 GT	4-5 TC	4-5 TG	4-5 TT	4-6 AA	4-6 AC	4-6 AG	4-6 GA	4-6 GC	4-6 GG	4-6 TA	4-6 TC	4-6 TG	4-7 AA	4-7 AC	4-7 AT	4-7 GA	4-7 GC	4-7 GT	4-7 TA	4-7 TC	4-7 TT	4-9 AA	4-9 AG	4-9 AT	4-9 GA
121	2N-5N-6N-8N-9N	1-3-4-7-10	ERE	2A	2C	2T	5C	5G	5T	6A	6C	6G	8C	8G	8T	9A	9G	9T	2-5 AC	2-5 AG	2-5 AT	2-5 CC	2-5 CG	2-5 CT	2-5 TC	2-5 TG	2-5 TT	2-6 AA	2-6 AC	2-6 AG	2-6 CA	2-6 CC	2-6 CG	2-6 TA	2-6 TC	2-6 TG	2-8 AC	2-8 AG	2-8 AT	2-8 CC	2-8 CG	2-8 CT	2-8 TC	2-8 TG	2-8 TT	2-9 AA	2-9 AG	2-9 AT	2-9 CA
122	2N-5N-6N-9N-10N	1-3-4-7-8	ERE	2A	2C	2T	5C	5G	5T	6A	6C	6G	9A	9G	9T	10A	10G	10T	2-5 AC	2-5 AG	2-5 AT	2-5 CC	2-5 CG	2-5 CT	2-5 TC	2-5 TG	2-5 TT	2-6 AA	2-6 AC	2-6 AG	2-6 CA	2-6 CC	2-6 CG	2-6 TA	2-6 TC	2-6 TG	2-9 AA	2-9 AG	2-9 AT	2-9 CA	2-9 CG	2-9 CT	2-9 TA	2-9 TG	2-9 TT	5-6 CA	5-6 CC	5-6 CG	5-6 GA
123	2N-5N-6N-7N-9N	1-3-4-8-10	ERE	2A	2C	2T	5C	5G	5T	6A	6C	6G	7A	7C	7T	9A	9G	9T	2-5 AC	2-5 AG	2-5 AT	2-5 CC	2-5 CG	2-5 CT	2-5 TC	2-5 TG	2-5 TT	2-6 AA	2-6 AC	2-6 AG	2-6 CA	2-6 CC	2-6 CG	2-6 TA	2-6 TC	2-6 TG	2-7 AA	2-7 AC	2-7 AT	2-7 CA	2-7 CC	2-7 CT	2-7 TA	2-7 TC	2-7 TT	2-9 AA	2-9 AG	2-9 AT	2-9 CA
124	2N-4N-7N-8N-9N	1-3-5-6-10	ERE	2A	2C	2T	4A	4G	4T	7A	7C	7T	8C	8G	8T	9A	9G	9T	2-4 AA	2-4 AG	2-4 AT	2-4 CA	2-4 CG	2-4 CT	2-4 TA	2-4 TG	2-4 TT	2-7 AA	2-7 AC	2-7 AT	2-7 CA	2-7 CC	2-7 CT	2-7 TA	2-7 TC	2-7 TT	2-8 AC	2-8 AG	2-8 AT	2-8 CC	2-8 CG	2-8 CT	2-8 TC	2-8 TG	2-8 TT	2-9 AA	2-9 AG	2-9 AT	2-9 CA
125	2N-4N-7N-9N-10N	1-3-5-6-8	ERE	2A	2C	2T	4A	4G	4T	7A	7C	7T	9A	9G	9T	10A	10G	10T	2-4 AA	2-4 AG	2-4 AT	2-4 CA	2-4 CG	2-4 CT	2-4 TA	2-4 TG	2-4 TT	2-7 AA	2-7 AC	2-7 AT	2-7 CA	2-7 CC	2-7 CT	2-7 TA	2-7 TC	2-7 TT	2-9 AA	2-9 AG	2-9 AT	2-9 CA	2-9 CG	2-9 CT	2-9 TA	2-9 TG	2-9 TT	4-7 AA	4-7 AC	4-7 AT	4-7 GA
126	2N-4N-6N-7N-9N	1-3-5-8-10	ERE	2A	2C	2T	4A	4G	4T	6A	6C	6G	7A	7C	7T	9A	9G	9T	2-4 AA	2-4 AG	2-4 AT	2-4 CA	2-4 CG	2-4 CT	2-4 TA	2-4 TG	2-4 TT	2-6 AA	2-6 AC	2-6 AG	2-6 CA	2-6 CC	2-6 CG	2-6 TA	2-6 TC	2-6 TG	2-7 AA	2-7 AC	2-7 AT	2-7 CA	2-7 CC	2-7 CT	2-7 TA	2-7 TC	2-7 TT	2-9 AA	2-9 AG	2-9 AT	2-9 CA
127	2N-4N-5N-7N-9N	1-3-6-8-10	ERE	2A	2C	2T	4A	4G	4T	5C	5G	5T	7A	7C	7T	9A	9G	9T	2-4 AA	2-4 AG	2-4 AT	2-4 CA	2-4 CG	2-4 CT	2-4 TA	2-4 TG	2-4 TT	2-5 AC	2-5 AG	2-5 AT	2-5 CC	2-5 CG	2-5 CT	2-5 TC	2-5 TG	2-5 TT	2-7 AA	2-7 AC	2-7 AT	2-7 CA	2-7 CC	2-7 CT	2-7 TA	2-7 TC	2-7 TT	2-9 AA	2-9 AG	2-9 AT	2-9 CA
128	1N-2N-4N-7N-9N	3-5-6-8-10	ERE	1A	1C	1T	2A	2C	2T	4A	4G	4T	7A	7C	7T	9A	9G	9T	1-2 AA	1-2 AC	1-2 AT	1-2 CA	1-2 CC	1-2 CT	1-2 TA	1-2 TC	1-2 TT	1-4 AA	1-4 AG	1-4 AT	1-4 CA	1-4 CG	1-4 CT	1-4 TA	1-4 TG	1-4 TT	1-7 AA	1-7 AC	1-7 AT	1-7 CA	1-7 CC	1-7 CT	1-7 TA	1-7 TC	1-7 TT	1-9 AA	1-9 AG	1-9 AT	1-9 CA
129	2N-3N-4N-7N-9N	1-5-6-8-10	ERE	2A	2C	2T	3A	3C	3G	4A	4G	4T	7A	7C	7T	9A	9G	9T	2-3 AA	2-3 AC	2-3 AG	2-3 CA	2-3 CC	2-3 CG	2-3 TA	2-3 TC	2-3 TG	2-4 AA	2-4 AG	2-4 AT	2-4 CA	2-4 CG	2-4 CT	2-4 TA	2-4 TG	2-4 TT	2-7 AA	2-7 AC	2-7 AT	2-7 CA	2-7 CC	2-7 CT	2-7 TA	2-7 TC	2-7 TT	2-9 AA	2-9 AG	2-9 AT	2-9 CA
130	2N-4N-5N-6N-9N	1-3-7-8-10	ERE	2A	2C	2T	4A	4G	4T	5C	5G	5T	6A	6C	6G	9A	9G	9T	2-4 AA	2-4 AG	2-4 AT	2-4 CA	2-4 CG	2-4 CT	2-4 TA	2-4 TG	2-4 TT	2-5 AC	2-5 AG	2-5 AT	2-5 CC	2-5 CG	2-5 CT	2-5 TC	2-5 TG	2-5 TT	2-6 AA	2-6 AC	2-6 AG	2-6 CA	2-6 CC	2-6 CG	2-6 TA	2-6 TC	2-6 TG	2-9 AA	2-9 AG	2-9 AT	2-9 CA
131	1N-2N-5N-6N-9N	3-4-7-8-10	ERE	1A	1C	1T	2A	2C	2T	5C	5G	5T	6A	6C	6G	9A	9G	9T	1-2 AA	1-2 AC	1-2 AT	1-2 CA	1-2 CC	1-2 CT	1-2 TA	1-2 TC	1-2 TT	1-5 AC	1-5 AG	1-5 AT	1-5 CC	1-5 CG	1-5 CT	1-5 TC	1-5 TG	1-5 TT	1-6 AA	1-6 AC	1-6 AG	1-6 CA	1-6 CC	1-6 CG	1-6 TA	1-6 TC	1-6 TG	1-9 AA	1-9 AG	1-9 AT	1-9 CA
132	2N-3N-5N-6N-9N	1-4-7-8-10	ERE	2A	2C	2T	3A	3C	3G	5C	5G	5T	6A	6C	6G	9A	9G	9T	2-3 AA	2-3 AC	2-3 AG	2-3 CA	2-3 CC	2-3 CG	2-3 TA	2-3 TC	2-3 TG	2-5 AC	2-5 AG	2-5 AT	2-5 CC	2-5 CG	2-5 CT	2-5 TC	2-5 TG	2-5 TT	2-6 AA	2-6 AC	2-6 AG	2-6 CA	2-6 CC	2-6 CG	2-6 TA	2-6 TC	2-6 TG	2-9 AA	2-9 AG	2-9 AT	2-9 CA
133	2N-4N-5N-6N-7N	1-3-8-9-10	ERE	2A	2C	2T	4A	4G	4T	5C	5G	5T	6A	6C	6G	7A	7C	7T	2-4 AA	2-4 AG	2-4 AT	2-4 CA	2-4 CG	2-4 CT	2-4 TA	2-4 TG	2-4 TT	2-5 AC	2-5 AG	2-5 AT	2-5 CC	2-5 CG	2-5 CT	2-5 TC	2-5 TG	2-5 TT	2-6 AA	2-6 AC	2-6 AG	2-6 CA	2-6 CC	2-6 CG	2-6 TA	2-6 TC	2-6 TG	2-7 AA	2-7 AC	2-7 AT	2-7 CA
134	1N-4N-5N-6N-7N	2-3-8-9-10	ERE	1A	1C	1T	4A	4G	4T	5C	5G	5T	6A	6C	6G	7A	7C	7T	1-4 AA	1-4 AG	1-4 AT	1-4 CA	1-4 CG	1-4 CT	1-4 TA	1-4 TG	1-4 TT	1-5 AC	1-5 AG	1-5 AT	1-5 CC	1-5 CG	1-5 CT	1-5 TC	1-5 TG	1-5 TT	1-6 AA	1-6 AC	1-6 AG	1-6 CA	1-6 CC	1-6 CG	1-6 TA	1-6 TC	1-6 TG	1-7 AA	1-7 AC	1-7 AT	1-7 CA
135	3N-4N-5N-6N-7N	1-2-8-9-10	ERE	3A	3C	3G	4A	4G	4T	5C	5G	5T	6A	6C	6G	7A	7C	7T	3-4 AA	3-4 AG	3-4 AT	3-4 CA	3-4 CG	3-4 CT	3-4 GA	3-4 GG	3-4 GT	3-5 AC	3-5 AG	3-5 AT	3-5 CC	3-5 CG	3-5 CT	3-5 GC	3-5 GG	3-5 GT	3-6 AA	3-6 AC	3-6 AG	3-6 CA	3-6 CC	3-6 CG	3-6 GA	3-6 GC	3-6 GG	3-7 AA	3-7 AC	3-7 AT	3-7 CA
136	1N-2N-4N-9N-10N	3-5-6-7-8	ERE	1A	1C	1T	2A	2C	2T	4A	4G	4T	9A	9G	9T	10A	10G	10T	1-2 AA	1-2 AC	1-2 AT	1-2 CA	1-2 CC	1-2 CT	1-2 TA	1-2 TC	1-2 TT	1-4 AA	1-4 AG	1-4 AT	1-4 CA	1-4 CG	1-4 CT	1-4 TA	1-4 TG	1-4 TT	1-9 AA	1-9 AG	1-9 AT	1-9 CA	1-9 CG	1-9 CT	1-9 TA	1-9 TG	1-9 TT	2-4 AA	2-4 AG	2-4 AT	2-4 CA
137	1N-2N-5N-9N-10N	3-4-6-7-8	ERE	1A	1C	1T	2A	2C	2T	5C	5G	5T	9A	9G	9T	10A	10G	10T	1-2 AA	1-2 AC	1-2 AT	1-2 CA	1-2 CC	1-2 CT	1-2 TA	1-2 TC	1-2 TT	1-5 AC	1-5 AG	1-5 AT	1-5 CC	1-5 CG	1-5 CT	1-5 TC	1-5 TG	1-5 TT	1-9 AA	1-9 AG	1-9 AT	1-9 CA	1-9 CG	1-9 CT	1-9 TA	1-9 TG	1-9 TT	2-5 AC	2-5 AG	2-5 AT	2-5 CC
138	1N-2N-3N-9N-10N	4-5-6-7-8	ERE	1A	1C	1T	2A	2C	2T	3A	3C	3G	9A	9G	9T	10A	10G	10T	1-2 AA	1-2 AC	1-2 AT	1-2 CA	1-2 CC	1-2 CT	1-2 TA	1-2 TC	1-2 TT	1-3 AA	1-3 AC	1-3 AG	1-3 CA	1-3 CC	1-3 CG	1-3 TA	1-3 TC	1-3 TG	1-9 AA	1-9 AG	1-9 AT	1-9 CA	1-9 CG	1-9 CT	1-9 TA	1-9 TG	1-9 TT	2-3 AA	2-3 AC	2-3 AG	2-3 CA
139	1N-2N-4N-7N-10N	3-5-6-8-9	ERE	1A	1C	1T	2A	2C	2T	4A	4G	4T	7A	7C	7T	10A	10G	10T	1-2 AA	1-2 AC	1-2 AT	1-2 CA	1-2 CC	1-2 CT	1-2 TA	1-2 TC	1-2 TT	1-4 AA	1-4 AG	1-4 AT	1-4 CA	1-4 CG	1-4 CT	1-4 TA	1-4 TG	1-4 TT	1-7 AA	1-7 AC	1-7 AT	1-7 CA	1-7 CC	1-7 CT	1-7 TA	1-7 TC	1-7 TT	2-4 AA	2-4 AG	2-4 AT	2-4 CA
140	1N-4N-5N-7N-10N	2-3-6-8-9	ERE	1A	1C	1T	4A	4G	4T	5C	5G	5T	7A	7C	7T	10A	10G	10T	1-4 AA	1-4 AG	1-4 AT	1-4 CA	1-4 CG	1-4 CT	1-4 TA	1-4 TG	1-4 TT	1-5 AC	1-5 AG	1-5 AT	1-5 CC	1-5 CG	1-5 CT	1-5 TC	1-5 TG	1-5 TT	1-7 AA	1-7 AC	1-7 AT	1-7 CA	1-7 CC	1-7 CT	1-7 TA	1-7 TC	1-7 TT	4-5 AC	4-5 AG	4-5 AT	4-5 GC
141	1N-3N-4N-7N-10N	2-5-6-8-9	ERE	1A	1C	1T	3A	3C	3G	4A	4G	4T	7A	7C	7T	10A	10G	10T	1-3 AA	1-3 AC	1-3 AG	1-3 CA	1-3 CC	1-3 CG	1-3 TA	1-3 TC	1-3 TG	1-4 AA	1-4 AG	1-4 AT	1-4 CA	1-4 CG	1-4 CT	1-4 TA	1-4 TG	1-4 TT	1-7 AA	1-7 AC	1-7 AT	1-7 CA	1-7 CC	1-7 CT	1-7 TA	1-7 TC	1-7 TT	3-4 AA	3-4 AG	3-4 AT	3-4 CA
142	1N-2N-5N-6N-10N	3-4-7-8-9	ERE	1A	1C	1T	2A	2C	2T	5C	5G	5T	6A	6C	6G	10A	10G	10T	1-2 AA	1-2 AC	1-2 AT	1-2 CA	1-2 CC	1-2 CT	1-2 TA	1-2 TC	1-2 TT	1-5 AC	1-5 AG	1-5 AT	1-5 CC	1-5 CG	1-5 CT	1-5 TC	1-5 TG	1-5 TT	1-6 AA	1-6 AC	1-6 AG	1-6 CA	1-6 CC	1-6 CG	1-6 TA	1-6 TC	1-6 TG	2-5 AC	2-5 AG	2-5 AT	2-5 CC
143	1N-4N-5N-6N-10N	2-3-7-8-9	ERE	1A	1C	1T	4A	4G	4T	5C	5G	5T	6A	6C	6G	10A	10G	10T	1-4 AA	1-4 AG	1-4 AT	1-4 CA	1-4 CG	1-4 CT	1-4 TA	1-4 TG	1-4 TT	1-5 AC	1-5 AG	1-5 AT	1-5 CC	1-5 CG	1-5 CT	1-5 TC	1-5 TG	1-5 TT	1-6 AA	1-6 AC	1-6 AG	1-6 CA	1-6 CC	1-6 CG	1-6 TA	1-6 TC	1-6 TG	4-5 AC	4-5 AG	4-5 AT	4-5 GC
144	1N-3N-5N-6N-10N	2-4-7-8-9	ERE	1A	1C	1T	3A	3C	3G	5C	5G	5T	6A	6C	6G	10A	10G	10T	1-3 AA	1-3 AC	1-3 AG	1-3 CA	1-3 CC	1-3 CG	1-3 TA	1-3 TC	1-3 TG	1-5 AC	1-5 AG	1-5 AT	1-5 CC	1-5 CG	1-5 CT	1-5 TC	1-5 TG	1-5 TT	1-6 AA	1-6 AC	1-6 AG	1-6 CA	1-6 CC	1-6 CG	1-6 TA	1-6 TC	1-6 TG	3-5 AC	3-5 AG	3-5 AT	3-5 CC
145	2N-3N-4N-8N-9N	1-5-6-7-10	ERE	2A	2C	2T	3A	3C	3G	4A	4G	4T	8C	8G	8T	9A	9G	9T	2-3 AA	2-3 AC	2-3 AG	2-3 CA	2-3 CC	2-3 CG	2-3 TA	2-3 TC	2-3 TG	2-4 AA	2-4 AG	2-4 AT	2-4 CA	2-4 CG	2-4 CT	2-4 TA	2-4 TG	2-4 TT	2-8 AC	2-8 AG	2-8 AT	2-8 CC	2-8 CG	2-8 CT	2-8 TC	2-8 TG	2-8 TT	2-9 AA	2-9 AG	2-9 AT	2-9 CA
146	2N-3N-5N-8N-9N	1-4-6-7-10	ERE	2A	2C	2T	3A	3C	3G	5C	5G	5T	8C	8G	8T	9A	9G	9T	2-3 AA	2-3 AC	2-3 AG	2-3 CA	2-3 CC	2-3 CG	2-3 TA	2-3 TC	2-3 TG	2-5 AC	2-5 AG	2-5 AT	2-5 CC	2-5 CG	2-5 CT	2-5 TC	2-5 TG	2-5 TT	2-8 AC	2-8 AG	2-8 AT	2-8 CC	2-8 CG	2-8 CT	2-8 TC	2-8 TG	2-8 TT	2-9 AA	2-9 AG	2-9 AT	2-9 CA
147	1N-2N-3N-8N-9N	4-5-6-7-10	ERE	1A	1C	1T	2A	2C	2T	3A	3C	3G	8C	8G	8T	9A	9G	9T	1-2 AA	1-2 AC	1-2 AT	1-2 CA	1-2 CC	1-2 CT	1-2 TA	1-2 TC	1-2 TT	1-3 AA	1-3 AC	1-3 AG	1-3 CA	1-3 CC	1-3 CG	1-3 TA	1-3 TC	1-3 TG	1-8 AC	1-8 AG	1-8 AT	1-8 CC	1-8 CG	1-8 CT	1-8 TC	1-8 TG	1-8 TT	1-9 AA	1-9 AG	1-9 AT	1-9 CA
148	2N-3N-4N-7N-8N	1-5-6-9-10	ERE	2A	2C	2T	3A	3C	3G	4A	4G	4T	7A	7C	7T	8C	8G	8T	2-3 AA	2-3 AC	2-3 AG	2-3 CA	2-3 CC	2-3 CG	2-3 TA	2-3 TC	2-3 TG	2-4 AA	2-4 AG	2-4 AT	2-4 CA	2-4 CG	2-4 CT	2-4 TA	2-4 TG	2-4 TT	2-7 AA	2-7 AC	2-7 AT	2-7 CA	2-7 CC	2-7 CT	2-7 TA	2-7 TC	2-7 TT	2-8 AC	2-8 AG	2-8 AT	2-8 CC
149	3N-4N-5N-7N-8N	1-2-6-9-10	ERE	3A	3C	3G	4A	4G	4T	5C	5G	5T	7A	7C	7T	8C	8G	8T	3-4 AA	3-4 AG	3-4 AT	3-4 CA	3-4 CG	3-4 CT	3-4 GA	3-4 GG	3-4 GT	3-5 AC	3-5 AG	3-5 AT	3-5 CC	3-5 CG	3-5 CT	3-5 GC	3-5 GG	3-5 GT	3-7 AA	3-7 AC	3-7 AT	3-7 CA	3-7 CC	3-7 CT	3-7 GA	3-7 GC	3-7 GT	3-8 AC	3-8 AG	3-8 AT	3-8 CC
150	1N-3N-4N-7N-8N	2-5-6-9-10	ERE	1A	1C	1T	3A	3C	3G	4A	4G	4T	7A	7C	7T	8C	8G	8T	1-3 AA	1-3 AC	1-3 AG	1-3 CA	1-3 CC	1-3 CG	1-3 TA	1-3 TC	1-3 TG	1-4 AA	1-4 AG	1-4 AT	1-4 CA	1-4 CG	1-4 CT	1-4 TA	1-4 TG	1-4 TT	1-7 AA	1-7 AC	1-7 AT	1-7 CA	1-7 CC	1-7 CT	1-7 TA	1-7 TC	1-7 TT	1-8 AC	1-8 AG	1-8 AT	1-8 CC
151	2N-3N-5N-6N-8N	1-4-7-9-10	ERE	2A	2C	2T	3A	3C	3G	5C	5G	5T	6A	6C	6G	8C	8G	8T	2-3 AA	2-3 AC	2-3 AG	2-3 CA	2-3 CC	2-3 CG	2-3 TA	2-3 TC	2-3 TG	2-5 AC	2-5 AG	2-5 AT	2-5 CC	2-5 CG	2-5 CT	2-5 TC	2-5 TG	2-5 TT	2-6 AA	2-6 AC	2-6 AG	2-6 CA	2-6 CC	2-6 CG	2-6 TA	2-6 TC	2-6 TG	2-8 AC	2-8 AG	2-8 AT	2-8 CC
152	3N-4N-5N-6N-8N	1-2-7-9-10	ERE	3A	3C	3G	4A	4G	4T	5C	5G	5T	6A	6C	6G	8C	8G	8T	3-4 AA	3-4 AG	3-4 AT	3-4 CA	3-4 CG	3-4 CT	3-4 GA	3-4 GG	3-4 GT	3-5 AC	3-5 AG	3-5 AT	3-5 CC	3-5 CG	3-5 CT	3-5 GC	3-5 GG	3-5 GT	3-6 AA	3-6 AC	3-6 AG	3-6 CA	3-6 CC	3-6 CG	3-6 GA	3-6 GC	3-6 GG	3-8 AC	3-8 AG	3-8 AT	3-8 CC
153	1N-3N-5N-6N-8N	2-4-7-9-10	ERE	1A	1C	1T	3A	3C	3G	5C	5G	5T	6A	6C	6G	8C	8G	8T	1-3 AA	1-3 AC	1-3 AG	1-3 CA	1-3 CC	1-3 CG	1-3 TA	1-3 TC	1-3 TG	1-5 AC	1-5 AG	1-5 AT	1-5 CC	1-5 CG	1-5 CT	1-5 TC	1-5 TG	1-5 TT	1-6 AA	1-6 AC	1-6 AG	1-6 CA	1-6 CC	1-6 CG	1-6 TA	1-6 TC	1-6 TG	1-8 AC	1-8 AG	1-8 AT	1-8 CC
154	1N-2N-3N-8N-10N	4-5-6-7-9	ERE	1A	1C	1T	2A	2C	2T	3A	3C	3G	8C	8G	8T	10A	10G	10T	1-2 AA	1-2 AC	1-2 AT	1-2 CA	1-2 CC	1-2 CT	1-2 TA	1-2 TC	1-2 TT	1-3 AA	1-3 AC	1-3 AG	1-3 CA	1-3 CC	1-3 CG	1-3 TA	1-3 TC	1-3 TG	1-8 AC	1-8 AG	1-8 AT	1-8 CC	1-8 CG	1-8 CT	1-8 TC	1-8 TG	1-8 TT	2-3 AA	2-3 AC	2-3 AG	2-3 CA
155	1N-3N-4N-8N-10N	2-5-6-7-9	ERE	1A	1C	1T	3A	3C	3G	4A	4G	4T	8C	8G	8T	10A	10G	10T	1-3 AA	1-3 AC	1-3 AG	1-3 CA	1-3 CC	1-3 CG	1-3 TA	1-3 TC	1-3 TG	1-4 AA	1-4 AG	1-4 AT	1-4 CA	1-4 CG	1-4 CT	1-4 TA	1-4 TG	1-4 TT	1-8 AC	1-8 AG	1-8 AT	1-8 CC	1-8 CG	1-8 CT	1-8 TC	1-8 TG	1-8 TT	3-4 AA	3-4 AG	3-4 AT	3-4 CA
156	1N-3N-5N-8N-10N	2-4-6-7-9	ERE	1A	1C	1T	3A	3C	3G	5C	5G	5T	8C	8G	8T	10A	10G	10T	1-3 AA	1-3 AC	1-3 AG	1-3 CA	1-3 CC	1-3 CG	1-3 TA	1-3 TC	1-3 TG	1-5 AC	1-5 AG	1-5 AT	1-5 CC	1-5 CG	1-5 CT	1-5 TC	1-5 TG	1-5 TT	1-8 AC	1-8 AG	1-8 AT	1-8 CC	1-8 CG	1-8 CT	1-8 TC	1-8 TG	1-8 TT	3-5 AC	3-5 AG	3-5 AT	3-5 CC
157	1N-2N-3N-6N-9N	4-5-7-8-10	ERE	1A	1C	1T	2A	2C	2T	3A	3C	3G	6A	6C	6G	9A	9G	9T	1-2 AA	1-2 AC	1-2 AT	1-2 CA	1-2 CC	1-2 CT	1-2 TA	1-2 TC	1-2 TT	1-3 AA	1-3 AC	1-3 AG	1-3 CA	1-3 CC	1-3 CG	1-3 TA	1-3 TC	1-3 TG	1-6 AA	1-6 AC	1-6 AG	1-6 CA	1-6 CC	1-6 CG	1-6 TA	1-6 TC	1-6 TG	1-9 AA	1-9 AG	1-9 AT	1-9 CA
158	2N-3N-5N-9N-10N	1-4-6-7-8	ERE	2A	2C	2T	3A	3C	3G	5C	5G	5T	9A	9G	9T	10A	10G	10T	2-3 AA	2-3 AC	2-3 AG	2-3 CA	2-3 CC	2-3 CG	2-3 TA	2-3 TC	2-3 TG	2-5 AC	2-5 AG	2-5 AT	2-5 CC	2-5 CG	2-5 CT	2-5 TC	2-5 TG	2-5 TT	2-9 AA	2-9 AG	2-9 AT	2-9 CA	2-9 CG	2-9 CT	2-9 TA	2-9 TG	2-9 TT	3-5 AC	3-5 AG	3-5 AT	3-5 CC
159	1N-2N-5N-8N-9N	3-4-6-7-10	ERE	1A	1C	1T	2A	2C	2T	5C	5G	5T	8C	8G	8T	9A	9G	9T	1-2 AA	1-2 AC	1-2 AT	1-2 CA	1-2 CC	1-2 CT	1-2 TA	1-2 TC	1-2 TT	1-5 AC	1-5 AG	1-5 AT	1-5 CC	1-5 CG	1-5 CT	1-5 TC	1-5 TG	1-5 TT	1-8 AC	1-8 AG	1-8 AT	1-8 CC	1-8 CG	1-8 CT	1-8 TC	1-8 TG	1-8 TT	1-9 AA	1-9 AG	1-9 AT	1-9 CA
160	1N-2N-3N-5N-9N	4-6-7-8-10	ERE	1A	1C	1T	2A	2C	2T	3A	3C	3G	5C	5G	5T	9A	9G	9T	1-2 AA	1-2 AC	1-2 AT	1-2 CA	1-2 CC	1-2 CT	1-2 TA	1-2 TC	1-2 TT	1-3 AA	1-3 AC	1-3 AG	1-3 CA	1-3 CC	1-3 CG	1-3 TA	1-3 TC	1-3 TG	1-5 AC	1-5 AG	1-5 AT	1-5 CC	1-5 CG	1-5 CT	1-5 TC	1-5 TG	1-5 TT	1-9 AA	1-9 AG	1-9 AT	1-9 CA
161	1N-2N-3N-7N-9N	4-5-6-8-10	ERE	1A	1C	1T	2A	2C	2T	3A	3C	3G	7A	7C	7T	9A	9G	9T	1-2 AA	1-2 AC	1-2 AT	1-2 CA	1-2 CC	1-2 CT	1-2 TA	1-2 TC	1-2 TT	1-3 AA	1-3 AC	1-3 AG	1-3 CA	1-3 CC	1-3 CG	1-3 TA	1-3 TC	1-3 TG	1-7 AA	1-7 AC	1-7 AT	1-7 CA	1-7 CC	1-7 CT	1-7 TA	1-7 TC	1-7 TT	1-9 AA	1-9 AG	1-9 AT	1-9 CA
162	2N-3N-4N-9N-10N	1-5-6-7-8	ERE	2A	2C	2T	3A	3C	3G	4A	4G	4T	9A	9G	9T	10A	10G	10T	2-3 AA	2-3 AC	2-3 AG	2-3 CA	2-3 CC	2-3 CG	2-3 TA	2-3 TC	2-3 TG	2-4 AA	2-4 AG	2-4 AT	2-4 CA	2-4 CG	2-4 CT	2-4 TA	2-4 TG	2-4 TT	2-9 AA	2-9 AG	2-9 AT	2-9 CA	2-9 CG	2-9 CT	2-9 TA	2-9 TG	2-9 TT	3-4 AA	3-4 AG	3-4 AT	3-4 CA
163	1N-2N-4N-8N-9N	3-5-6-7-10	ERE	1A	1C	1T	2A	2C	2T	4A	4G	4T	8C	8G	8T	9A	9G	9T	1-2 AA	1-2 AC	1-2 AT	1-2 CA	1-2 CC	1-2 CT	1-2 TA	1-2 TC	1-2 TT	1-4 AA	1-4 AG	1-4 AT	1-4 CA	1-4 CG	1-4 CT	1-4 TA	1-4 TG	1-4 TT	1-8 AC	1-8 AG	1-8 AT	1-8 CC	1-8 CG	1-8 CT	1-8 TC	1-8 TG	1-8 TT	1-9 AA	1-9 AG	1-9 AT	1-9 CA
164	1N-2N-3N-4N-9N	5-6-7-8-10	ERE	1A	1C	1T	2A	2C	2T	3A	3C	3G	4A	4G	4T	9A	9G	9T	1-2 AA	1-2 AC	1-2 AT	1-2 CA	1-2 CC	1-2 CT	1-2 TA	1-2 TC	1-2 TT	1-3 AA	1-3 AC	1-3 AG	1-3 CA	1-3 CC	1-3 CG	1-3 TA	1-3 TC	1-3 TG	1-4 AA	1-4 AG	1-4 AT	1-4 CA	1-4 CG	1-4 CT	1-4 TA	1-4 TG	1-4 TT	1-9 AA	1-9 AG	1-9 AT	1-9 CA
165	2N-3N-5N-7N-9N	1-4-6-8-10	ERE	2A	2C	2T	3A	3C	3G	5C	5G	5T	7A	7C	7T	9A	9G	9T	2-3 AA	2-3 AC	2-3 AG	2-3 CA	2-3 CC	2-3 CG	2-3 TA	2-3 TC	2-3 TG	2-5 AC	2-5 AG	2-5 AT	2-5 CC	2-5 CG	2-5 CT	2-5 TC	2-5 TG	2-5 TT	2-7 AA	2-7 AC	2-7 AT	2-7 CA	2-7 CC	2-7 CT	2-7 TA	2-7 TC	2-7 TT	2-9 AA	2-9 AG	2-9 AT	2-9 CA
166	2N-3N-4N-6N-9N	1-5-7-8-10	ERE	2A	2C	2T	3A	3C	3G	4A	4G	4T	6A	6C	6G	9A	9G	9T	2-3 AA	2-3 AC	2-3 AG	2-3 CA	2-3 CC	2-3 CG	2-3 TA	2-3 TC	2-3 TG	2-4 AA	2-4 AG	2-4 AT	2-4 CA	2-4 CG	2-4 CT	2-4 TA	2-4 TG	2-4 TT	2-6 AA	2-6 AC	2-6 AG	2-6 CA	2-6 CC	2-6 CG	2-6 TA	2-6 TC	2-6 TG	2-9 AA	2-9 AG	2-9 AT	2-9 CA
167	2N-4N-5N-8N-9N	1-3-6-7-10	ERE	2A	2C	2T	4A	4G	4T	5C	5G	5T	8C	8G	8T	9A	9G	9T	2-4 AA	2-4 AG	2-4 AT	2-4 CA	2-4 CG	2-4 CT	2-4 TA	2-4 TG	2-4 TT	2-5 AC	2-5 AG	2-5 AT	2-5 CC	2-5 CG	2-5 CT	2-5 TC	2-5 TG	2-5 TT	2-8 AC	2-8 AG	2-8 AT	2-8 CC	2-8 CG	2-8 CT	2-8 TC	2-8 TG	2-8 TT	2-9 AA	2-9 AG	2-9 AT	2-9 CA
168	2N-3N-4N-5N-9N	1-6-7-8-10	ERE	2A	2C	2T	3A	3C	3G	4A	4G	4T	5C	5G	5T	9A	9G	9T	2-3 AA	2-3 AC	2-3 AG	2-3 CA	2-3 CC	2-3 CG	2-3 TA	2-3 TC	2-3 TG	2-4 AA	2-4 AG	2-4 AT	2-4 CA	2-4 CG	2-4 CT	2-4 TA	2-4 TG	2-4 TT	2-5 AC	2-5 AG	2-5 AT	2-5 CC	2-5 CG	2-5 CT	2-5 TC	2-5 TG	2-5 TT	2-9 AA	2-9 AG	2-9 AT	2-9 CA
169	1N-2N-5N-7N-9N	3-4-6-8-10	ERE	1A	1C	1T	2A	2C	2T	5C	5G	5T	7A	7C	7T	9A	9G	9T	1-2 AA	1-2 AC	1-2 AT	1-2 CA	1-2 CC	1-2 CT	1-2 TA	1-2 TC	1-2 TT	1-5 AC	1-5 AG	1-5 AT	1-5 CC	1-5 CG	1-5 CT	1-5 TC	1-5 TG	1-5 TT	1-7 AA	1-7 AC	1-7 AT	1-7 CA	1-7 CC	1-7 CT	1-7 TA	1-7 TC	1-7 TT	1-9 AA	1-9 AG	1-9 AT	1-9 CA
170	1N-2N-4N-6N-9N	3-5-7-8-10	ERE	1A	1C	1T	2A	2C	2T	4A	4G	4T	6A	6C	6G	9A	9G	9T	1-2 AA	1-2 AC	1-2 AT	1-2 CA	1-2 CC	1-2 CT	1-2 TA	1-2 TC	1-2 TT	1-4 AA	1-4 AG	1-4 AT	1-4 CA	1-4 CG	1-4 CT	1-4 TA	1-4 TG	1-4 TT	1-6 AA	1-6 AC	1-6 AG	1-6 CA	1-6 CC	1-6 CG	1-6 TA	1-6 TC	1-6 TG	1-9 AA	1-9 AG	1-9 AT	1-9 CA
171	2N-4N-5N-9N-10N	1-3-6-7-8	ERE	2A	2C	2T	4A	4G	4T	5C	5G	5T	9A	9G	9T	10A	10G	10T	2-4 AA	2-4 AG	2-4 AT	2-4 CA	2-4 CG	2-4 CT	2-4 TA	2-4 TG	2-4 TT	2-5 AC	2-5 AG	2-5 AT	2-5 CC	2-5 CG	2-5 CT	2-5 TC	2-5 TG	2-5 TT	2-9 AA	2-9 AG	2-9 AT	2-9 CA	2-9 CG	2-9 CT	2-9 TA	2-9 TG	2-9 TT	4-5 AC	4-5 AG	4-5 AT	4-5 GC
172	1N-2N-4N-5N-9N	3-6-7-8-10	ERE	1A	1C	1T	2A	2C	2T	4A	4G	4T	5C	5G	5T	9A	9G	9T	1-2 AA	1-2 AC	1-2 AT	1-2 CA	1-2 CC	1-2 CT	1-2 TA	1-2 TC	1-2 TT	1-4 AA	1-4 AG	1-4 AT	1-4 CA	1-4 CG	1-4 CT	1-4 TA	1-4 TG	1-4 TT	1-5 AC	1-5 AG	1-5 AT	1-5 CC	1-5 CG	1-5 CT	1-5 TC	1-5 TG	1-5 TT	1-9 AA	1-9 AG	1-9 AT	1-9 CA
173	1N-3N-4N-6N-7N	2-5-8-9-10	ERE	1A	1C	1T	3A	3C	3G	4A	4G	4T	6A	6C	6G	7A	7C	7T	1-3 AA	1-3 AC	1-3 AG	1-3 CA	1-3 CC	1-3 CG	1-3 TA	1-3 TC	1-3 TG	1-4 AA	1-4 AG	1-4 AT	1-4 CA	1-4 CG	1-4 CT	1-4 TA	1-4 TG	1-4 TT	1-6 AA	1-6 AC	1-6 AG	1-6 CA	1-6 CC	1-6 CG	1-6 TA	1-6 TC	1-6 TG	1-7 AA	1-7 AC	1-7 AT	1-7 CA
174	3N-4N-5N-7N-10N	1-2-6-8-9	ERE	3A	3C	3G	4A	4G	4T	5C	5G	5T	7A	7C	7T	10A	10G	10T	3-4 AA	3-4 AG	3-4 AT	3-4 CA	3-4 CG	3-4 CT	3-4 GA	3-4 GG	3-4 GT	3-5 AC	3-5 AG	3-5 AT	3-5 CC	3-5 CG	3-5 CT	3-5 GC	3-5 GG	3-5 GT	3-7 AA	3-7 AC	3-7 AT	3-7 CA	3-7 CC	3-7 CT	3-7 GA	3-7 GC	3-7 GT	4-5 AC	4-5 AG	4-5 AT	4-5 GC
175	1N-4N-5N-7N-8N	2-3-6-9-10	ERE	1A	1C	1T	4A	4G	4T	5C	5G	5T	7A	7C	7T	8C	8G	8T	1-4 AA	1-4 AG	1-4 AT	1-4 CA	1-4 CG	1-4 CT	1-4 TA	1-4 TG	1-4 TT	1-5 AC	1-5 AG	1-5 AT	1-5 CC	1-5 CG	1-5 CT	1-5 TC	1-5 TG	1-5 TT	1-7 AA	1-7 AC	1-7 AT	1-7 CA	1-7 CC	1-7 CT	1-7 TA	1-7 TC	1-7 TT	1-8 AC	1-8 AG	1-8 AT	1-8 CC
176	1N-3N-4N-5N-7N	2-6-8-9-10	ERE	1A	1C	1T	3A	3C	3G	4A	4G	4T	5C	5G	5T	7A	7C	7T	1-3 AA	1-3 AC	1-3 AG	1-3 CA	1-3 CC	1-3 CG	1-3 TA	1-3 TC	1-3 TG	1-4 AA	1-4 AG	1-4 AT	1-4 CA	1-4 CG	1-4 CT	1-4 TA	1-4 TG	1-4 TT	1-5 AC	1-5 AG	1-5 AT	1-5 CC	1-5 CG	1-5 CT	1-5 TC	1-5 TG	1-5 TT	1-7 AA	1-7 AC	1-7 AT	1-7 CA
177	1N-3N-4N-7N-9N	2-5-6-8-10	ERE	1A	1C	1T	3A	3C	3G	4A	4G	4T	7A	7C	7T	9A	9G	9T	1-3 AA	1-3 AC	1-3 AG	1-3 CA	1-3 CC	1-3 CG	1-3 TA	1-3 TC	1-3 TG	1-4 AA	1-4 AG	1-4 AT	1-4 CA	1-4 CG	1-4 CT	1-4 TA	1-4 TG	1-4 TT	1-7 AA	1-7 AC	1-7 AT	1-7 CA	1-7 CC	1-7 CT	1-7 TA	1-7 TC	1-7 TT	1-9 AA	1-9 AG	1-9 AT	1-9 CA
178	2N-3N-4N-7N-10N	1-5-6-8-9	ERE	2A	2C	2T	3A	3C	3G	4A	4G	4T	7A	7C	7T	10A	10G	10T	2-3 AA	2-3 AC	2-3 AG	2-3 CA	2-3 CC	2-3 CG	2-3 TA	2-3 TC	2-3 TG	2-4 AA	2-4 AG	2-4 AT	2-4 CA	2-4 CG	2-4 CT	2-4 TA	2-4 TG	2-4 TT	2-7 AA	2-7 AC	2-7 AT	2-7 CA	2-7 CC	2-7 CT	2-7 TA	2-7 TC	2-7 TT	3-4 AA	3-4 AG	3-4 AT	3-4 CA
179	1N-2N-4N-7N-8N	3-5-6-9-10	ERE	1A	1C	1T	2A	2C	2T	4A	4G	4T	7A	7C	7T	8C	8G	8T	1-2 AA	1-2 AC	1-2 AT	1-2 CA	1-2 CC	1-2 CT	1-2 TA	1-2 TC	1-2 TT	1-4 AA	1-4 AG	1-4 AT	1-4 CA	1-4 CG	1-4 CT	1-4 TA	1-4 TG	1-4 TT	1-7 AA	1-7 AC	1-7 AT	1-7 CA	1-7 CC	1-7 CT	1-7 TA	1-7 TC	1-7 TT	1-8 AC	1-8 AG	1-8 AT	1-8 CC
180	1N-2N-3N-4N-7N	5-6-8-9-10	ERE	1A	1C	1T	2A	2C	2T	3A	3C	3G	4A	4G	4T	7A	7C	7T	1-2 AA	1-2 AC	1-2 AT	1-2 CA	1-2 CC	1-2 CT	1-2 TA	1-2 TC	1-2 TT	1-3 AA	1-3 AC	1-3 AG	1-3 CA	1-3 CC	1-3 CG	1-3 TA	1-3 TC	1-3 TG	1-4 AA	1-4 AG	1-4 AT	1-4 CA	1-4 CG	1-4 CT	1-4 TA	1-4 TG	1-4 TT	1-7 AA	1-7 AC	1-7 AT	1-7 CA
181	3N-4N-5N-7N-9N	1-2-6-8-10	ERE	3A	3C	3G	4A	4G	4T	5C	5G	5T	7A	7C	7T	9A	9G	9T	3-4 AA	3-4 AG	3-4 AT	3-4 CA	3-4 CG	3-4 CT	3-4 GA	3-4 GG	3-4 GT	3-5 AC	3-5 AG	3-5 AT	3-5 CC	3-5 CG	3-5 CT	3-5 GC	3-5 GG	3-5 GT	3-7 AA	3-7 AC	3-7 AT	3-7 CA	3-7 CC	3-7 CT	3-7 GA	3-7 GC	3-7 GT	3-9 AA	3-9 AG	3-9 AT	3-9 CA
182	2N-3N-4N-6N-7N	1-5-8-9-10	ERE	2A	2C	2T	3A	3C	3G	4A	4G	4T	6A	6C	6G	7A	7C	7T	2-3 AA	2-3 AC	2-3 AG	2-3 CA	2-3 CC	2-3 CG	2-3 TA	2-3 TC	2-3 TG	2-4 AA	2-4 AG	2-4 AT	2-4 CA	2-4 CG	2-4 CT	2-4 TA	2-4 TG	2-4 TT	2-6 AA	2-6 AC	2-6 AG	2-6 CA	2-6 CC	2-6 CG	2-6 TA	2-6 TC	2-6 TG	2-7 AA	2-7 AC	2-7 AT	2-7 CA
183	2N-4N-5N-7N-8N	1-3-6-9-10	ERE	2A	2C	2T	4A	4G	4T	5C	5G	5T	7A	7C	7T	8C	8G	8T	2-4 AA	2-4 AG	2-4 AT	2-4 CA	2-4 CG	2-4 CT	2-4 TA	2-4 TG	2-4 TT	2-5 AC	2-5 AG	2-5 AT	2-5 CC	2-5 CG	2-5 CT	2-5 TC	2-5 TG	2-5 TT	2-7 AA	2-7 AC	2-7 AT	2-7 CA	2-7 CC	2-7 CT	2-7 TA	2-7 TC	2-7 TT	2-8 AC	2-8 AG	2-8 AT	2-8 CC
184	2N-3N-4N-5N-7N	1-6-8-9-10	ERE	2A	2C	2T	3A	3C	3G	4A	4G	4T	5C	5G	5T	7A	7C	7T	2-3 AA	2-3 AC	2-3 AG	2-3 CA	2-3 CC	2-3 CG	2-3 TA	2-3 TC	2-3 TG	2-4 AA	2-4 AG	2-4 AT	2-4 CA	2-4 CG	2-4 CT	2-4 TA	2-4 TG	2-4 TT	2-5 AC	2-5 AG	2-5 AT	2-5 CC	2-5 CG	2-5 CT	2-5 TC	2-5 TG	2-5 TT	2-7 AA	2-7 AC	2-7 AT	2-7 CA
185	1N-4N-5N-7N-9N	2-3-6-8-10	ERE	1A	1C	1T	4A	4G	4T	5C	5G	5T	7A	7C	7T	9A	9G	9T	1-4 AA	1-4 AG	1-4 AT	1-4 CA	1-4 CG	1-4 CT	1-4 TA	1-4 TG	1-4 TT	1-5 AC	1-5 AG	1-5 AT	1-5 CC	1-5 CG	1-5 CT	1-5 TC	1-5 TG	1-5 TT	1-7 AA	1-7 AC	1-7 AT	1-7 CA	1-7 CC	1-7 CT	1-7 TA	1-7 TC	1-7 TT	1-9 AA	1-9 AG	1-9 AT	1-9 CA
186	1N-2N-4N-6N-7N	3-5-8-9-10	ERE	1A	1C	1T	2A	2C	2T	4A	4G	4T	6A	6C	6G	7A	7C	7T	1-2 AA	1-2 AC	1-2 AT	1-2 CA	1-2 CC	1-2 CT	1-2 TA	1-2 TC	1-2 TT	1-4 AA	1-4 AG	1-4 AT	1-4 CA	1-4 CG	1-4 CT	1-4 TA	1-4 TG	1-4 TT	1-6 AA	1-6 AC	1-6 AG	1-6 CA	1-6 CC	1-6 CG	1-6 TA	1-6 TC	1-6 TG	1-7 AA	1-7 AC	1-7 AT	1-7 CA
187	2N-4N-5N-7N-10N	1-3-6-8-9	ERE	2A	2C	2T	4A	4G	4T	5C	5G	5T	7A	7C	7T	10A	10G	10T	2-4 AA	2-4 AG	2-4 AT	2-4 CA	2-4 CG	2-4 CT	2-4 TA	2-4 TG	2-4 TT	2-5 AC	2-5 AG	2-5 AT	2-5 CC	2-5 CG	2-5 CT	2-5 TC	2-5 TG	2-5 TT	2-7 AA	2-7 AC	2-7 AT	2-7 CA	2-7 CC	2-7 CT	2-7 TA	2-7 TC	2-7 TT	4-5 AC	4-5 AG	4-5 AT	4-5 GC
188	1N-2N-4N-5N-7N	3-6-8-9-10	ERE	1A	1C	1T	2A	2C	2T	4A	4G	4T	5C	5G	5T	7A	7C	7T	1-2 AA	1-2 AC	1-2 AT	1-2 CA	1-2 CC	1-2 CT	1-2 TA	1-2 TC	1-2 TT	1-4 AA	1-4 AG	1-4 AT	1-4 CA	1-4 CG	1-4 CT	1-4 TA	1-4 TG	1-4 TT	1-5 AC	1-5 AG	1-5 AT	1-5 CC	1-5 CG	1-5 CT	1-5 TC	1-5 TG	1-5 TT	1-7 AA	1-7 AC	1-7 AT	1-7 CA
189	1N-3N-5N-6N-7N	2-4-8-9-10	ERE	1A	1C	1T	3A	3C	3G	5C	5G	5T	6A	6C	6G	7A	7C	7T	1-3 AA	1-3 AC	1-3 AG	1-3 CA	1-3 CC	1-3 CG	1-3 TA	1-3 TC	1-3 TG	1-5 AC	1-5 AG	1-5 AT	1-5 CC	1-5 CG	1-5 CT	1-5 TC	1-5 TG	1-5 TT	1-6 AA	1-6 AC	1-6 AG	1-6 CA	1-6 CC	1-6 CG	1-6 TA	1-6 TC	1-6 TG	1-7 AA	1-7 AC	1-7 AT	1-7 CA
190	3N-4N-5N-6N-10N	1-2-7-8-9	ERE	3A	3C	3G	4A	4G	4T	5C	5G	5T	6A	6C	6G	10A	10G	10T	3-4 AA	3-4 AG	3-4 AT	3-4 CA	3-4 CG	3-4 CT	3-4 GA	3-4 GG	3-4 GT	3-5 AC	3-5 AG	3-5 AT	3-5 CC	3-5 CG	3-5 CT	3-5 GC	3-5 GG	3-5 GT	3-6 AA	3-6 AC	3-6 AG	3-6 CA	3-6 CC	3-6 CG	3-6 GA	3-6 GC	3-6 GG	4-5 AC	4-5 AG	4-5 AT	4-5 GC
191	1N-4N-5N-6N-8N	2-3-7-9-10	ERE	1A	1C	1T	4A	4G	4T	5C	5G	5T	6A	6C	6G	8C	8G	8T	1-4 AA	1-4 AG	1-4 AT	1-4 CA	1-4 CG	1-4 CT	1-4 TA	1-4 TG	1-4 TT	1-5 AC	1-5 AG	1-5 AT	1-5 CC	1-5 CG	1-5 CT	1-5 TC	1-5 TG	1-5 TT	1-6 AA	1-6 AC	1-6 AG	1-6 CA	1-6 CC	1-6 CG	1-6 TA	1-6 TC	1-6 TG	1-8 AC	1-8 AG	1-8 AT	1-8 CC
192	1N-3N-4N-5N-6N	2-7-8-9-10	ERE	1A	1C	1T	3A	3C	3G	4A	4G	4T	5C	5G	5T	6A	6C	6G	1-3 AA	1-3 AC	1-3 AG	1-3 CA	1-3 CC	1-3 CG	1-3 TA	1-3 TC	1-3 TG	1-4 AA	1-4 AG	1-4 AT	1-4 CA	1-4 CG	1-4 CT	1-4 TA	1-4 TG	1-4 TT	1-5 AC	1-5 AG	1-5 AT	1-5 CC	1-5 CG	1-5 CT	1-5 TC	1-5 TG	1-5 TT	1-6 AA	1-6 AC	1-6 AG	1-6 CA
193	1N-3N-5N-6N-9N	2-4-7-8-10	ERE	1A	1C	1T	3A	3C	3G	5C	5G	5T	6A	6C	6G	9A	9G	9T	1-3 AA	1-3 AC	1-3 AG	1-3 CA	1-3 CC	1-3 CG	1-3 TA	1-3 TC	1-3 TG	1-5 AC	1-5 AG	1-5 AT	1-5 CC	1-5 CG	1-5 CT	1-5 TC	1-5 TG	1-5 TT	1-6 AA	1-6 AC	1-6 AG	1-6 CA	1-6 CC	1-6 CG	1-6 TA	1-6 TC	1-6 TG	1-9 AA	1-9 AG	1-9 AT	1-9 CA
194	2N-3N-5N-6N-10N	1-4-7-8-9	ERE	2A	2C	2T	3A	3C	3G	5C	5G	5T	6A	6C	6G	10A	10G	10T	2-3 AA	2-3 AC	2-3 AG	2-3 CA	2-3 CC	2-3 CG	2-3 TA	2-3 TC	2-3 TG	2-5 AC	2-5 AG	2-5 AT	2-5 CC	2-5 CG	2-5 CT	2-5 TC	2-5 TG	2-5 TT	2-6 AA	2-6 AC	2-6 AG	2-6 CA	2-6 CC	2-6 CG	2-6 TA	2-6 TC	2-6 TG	3-5 AC	3-5 AG	3-5 AT	3-5 CC
195	1N-2N-5N-6N-8N	3-4-7-9-10	ERE	1A	1C	1T	2A	2C	2T	5C	5G	5T	6A	6C	6G	8C	8G	8T	1-2 AA	1-2 AC	1-2 AT	1-2 CA	1-2 CC	1-2 CT	1-2 TA	1-2 TC	1-2 TT	1-5 AC	1-5 AG	1-5 AT	1-5 CC	1-5 CG	1-5 CT	1-5 TC	1-5 TG	1-5 TT	1-6 AA	1-6 AC	1-6 AG	1-6 CA	1-6 CC	1-6 CG	1-6 TA	1-6 TC	1-6 TG	1-8 AC	1-8 AG	1-8 AT	1-8 CC
196	1N-2N-3N-5N-6N	4-7-8-9-10	ERE	1A	1C	1T	2A	2C	2T	3A	3C	3G	5C	5G	5T	6A	6C	6G	1-2 AA	1-2 AC	1-2 AT	1-2 CA	1-2 CC	1-2 CT	1-2 TA	1-2 TC	1-2 TT	1-3 AA	1-3 AC	1-3 AG	1-3 CA	1-3 CC	1-3 CG	1-3 TA	1-3 TC	1-3 TG	1-5 AC	1-5 AG	1-5 AT	1-5 CC	1-5 CG	1-5 CT	1-5 TC	1-5 TG	1-5 TT	1-6 AA	1-6 AC	1-6 AG	1-6 CA
197	3N-4N-5N-6N-9N	1-2-7-8-10	ERE	3A	3C	3G	4A	4G	4T	5C	5G	5T	6A	6C	6G	9A	9G	9T	3-4 AA	3-4 AG	3-4 AT	3-4 CA	3-4 CG	3-4 CT	3-4 GA	3-4 GG	3-4 GT	3-5 AC	3-5 AG	3-5 AT	3-5 CC	3-5 CG	3-5 CT	3-5 GC	3-5 GG	3-5 GT	3-6 AA	3-6 AC	3-6 AG	3-6 CA	3-6 CC	3-6 CG	3-6 GA	3-6 GC	3-6 GG	3-9 AA	3-9 AG	3-9 AT	3-9 CA
198	2N-3N-5N-6N-7N	1-4-8-9-10	ERE	2A	2C	2T	3A	3C	3G	5C	5G	5T	6A	6C	6G	7A	7C	7T	2-3 AA	2-3 AC	2-3 AG	2-3 CA	2-3 CC	2-3 CG	2-3 TA	2-3 TC	2-3 TG	2-5 AC	2-5 AG	2-5 AT	2-5 CC	2-5 CG	2-5 CT	2-5 TC	2-5 TG	2-5 TT	2-6 AA	2-6 AC	2-6 AG	2-6 CA	2-6 CC	2-6 CG	2-6 TA	2-6 TC	2-6 TG	2-7 AA	2-7 AC	2-7 AT	2-7 CA
199	2N-4N-5N-6N-8N	1-3-7-9-10	ERE	2A	2C	2T	4A	4G	4T	5C	5G	5T	6A	6C	6G	8C	8G	8T	2-4 AA	2-4 AG	2-4 AT	2-4 CA	2-4 CG	2-4 CT	2-4 TA	2-4 TG	2-4 TT	2-5 AC	2-5 AG	2-5 AT	2-5 CC	2-5 CG	2-5 CT	2-5 TC	2-5 TG	2-5 TT	2-6 AA	2-6 AC	2-6 AG	2-6 CA	2-6 CC	2-6 CG	2-6 TA	2-6 TC	2-6 TG	2-8 AC	2-8 AG	2-8 AT	2-8 CC
200	2N-3N-4N-5N-6N	1-7-8-9-10	ERE	2A	2C	2T	3A	3C	3G	4A	4G	4T	5C	5G	5T	6A	6C	6G	2-3 AA	2-3 AC	2-3 AG	2-3 CA	2-3 CC	2-3 CG	2-3 TA	2-3 TC	2-3 TG	2-4 AA	2-4 AG	2-4 AT	2-4 CA	2-4 CG	2-4 CT	2-4 TA	2-4 TG	2-4 TT	2-5 AC	2-5 AG	2-5 AT	2-5 CC	2-5 CG	2-5 CT	2-5 TC	2-5 TG	2-5 TT	2-6 AA	2-6 AC	2-6 AG	2-6 CA
201	1N-4N-5N-6N-9N	2-3-7-8-10	ERE	1A	1C	1T	4A	4G	4T	5C	5G	5T	6A	6C	6G	9A	9G	9T	1-4 AA	1-4 AG	1-4 AT	1-4 CA	1-4 CG	1-4 CT	1-4 TA	1-4 TG	1-4 TT	1-5 AC	1-5 AG	1-5 AT	1-5 CC	1-5 CG	1-5 CT	1-5 TC	1-5 TG	1-5 TT	1-6 AA	1-6 AC	1-6 AG	1-6 CA	1-6 CC	1-6 CG	1-6 TA	1-6 TC	1-6 TG	1-9 AA	1-9 AG	1-9 AT	1-9 CA
202	1N-2N-5N-6N-7N	3-4-8-9-10	ERE	1A	1C	1T	2A	2C	2T	5C	5G	5T	6A	6C	6G	7A	7C	7T	1-2 AA	1-2 AC	1-2 AT	1-2 CA	1-2 CC	1-2 CT	1-2 TA	1-2 TC	1-2 TT	1-5 AC	1-5 AG	1-5 AT	1-5 CC	1-5 CG	1-5 CT	1-5 TC	1-5 TG	1-5 TT	1-6 AA	1-6 AC	1-6 AG	1-6 CA	1-6 CC	1-6 CG	1-6 TA	1-6 TC	1-6 TG	1-7 AA	1-7 AC	1-7 AT	1-7 CA
203	2N-4N-5N-6N-10N	1-3-7-8-9	ERE	2A	2C	2T	4A	4G	4T	5C	5G	5T	6A	6C	6G	10A	10G	10T	2-4 AA	2-4 AG	2-4 AT	2-4 CA	2-4 CG	2-4 CT	2-4 TA	2-4 TG	2-4 TT	2-5 AC	2-5 AG	2-5 AT	2-5 CC	2-5 CG	2-5 CT	2-5 TC	2-5 TG	2-5 TT	2-6 AA	2-6 AC	2-6 AG	2-6 CA	2-6 CC	2-6 CG	2-6 TA	2-6 TC	2-6 TG	4-5 AC	4-5 AG	4-5 AT	4-5 GC
204	1N-2N-4N-5N-6N	3-7-8-9-10	ERE	1A	1C	1T	2A	2C	2T	4A	4G	4T	5C	5G	5T	6A	6C	6G	1-2 AA	1-2 AC	1-2 AT	1-2 CA	1-2 CC	1-2 CT	1-2 TA	1-2 TC	1-2 TT	1-4 AA	1-4 AG	1-4 AT	1-4 CA	1-4 CG	1-4 CT	1-4 TA	1-4 TG	1-4 TT	1-5 AC	1-5 AG	1-5 AT	1-5 CC	1-5 CG	1-5 CT	1-5 TC	1-5 TG	1-5 TT	1-6 AA	1-6 AC	1-6 AG	1-6 CA
205	1N-3N-5N-7N-10N	2-4-6-8-9	ERE	1A	1C	1T	3A	3C	3G	5C	5G	5T	7A	7C	7T	10A	10G	10T	1-3 AA	1-3 AC	1-3 AG	1-3 CA	1-3 CC	1-3 CG	1-3 TA	1-3 TC	1-3 TG	1-5 AC	1-5 AG	1-5 AT	1-5 CC	1-5 CG	1-5 CT	1-5 TC	1-5 TG	1-5 TT	1-7 AA	1-7 AC	1-7 AT	1-7 CA	1-7 CC	1-7 CT	1-7 TA	1-7 TC	1-7 TT	3-5 AC	3-5 AG	3-5 AT	3-5 CC
206	1N-3N-4N-6N-10N	2-5-7-8-9	ERE	1A	1C	1T	3A	3C	3G	4A	4G	4T	6A	6C	6G	10A	10G	10T	1-3 AA	1-3 AC	1-3 AG	1-3 CA	1-3 CC	1-3 CG	1-3 TA	1-3 TC	1-3 TG	1-4 AA	1-4 AG	1-4 AT	1-4 CA	1-4 CG	1-4 CT	1-4 TA	1-4 TG	1-4 TT	1-6 AA	1-6 AC	1-6 AG	1-6 CA	1-6 CC	1-6 CG	1-6 TA	1-6 TC	1-6 TG	3-4 AA	3-4 AG	3-4 AT	3-4 CA
207	1N-4N-5N-8N-10N	2-3-6-7-9	ERE	1A	1C	1T	4A	4G	4T	5C	5G	5T	8C	8G	8T	10A	10G	10T	1-4 AA	1-4 AG	1-4 AT	1-4 CA	1-4 CG	1-4 CT	1-4 TA	1-4 TG	1-4 TT	1-5 AC	1-5 AG	1-5 AT	1-5 CC	1-5 CG	1-5 CT	1-5 TC	1-5 TG	1-5 TT	1-8 AC	1-8 AG	1-8 AT	1-8 CC	1-8 CG	1-8 CT	1-8 TC	1-8 TG	1-8 TT	4-5 AC	4-5 AG	4-5 AT	4-5 GC
208	1N-3N-4N-5N-10N	2-6-7-8-9	ERE	1A	1C	1T	3A	3C	3G	4A	4G	4T	5C	5G	5T	10A	10G	10T	1-3 AA	1-3 AC	1-3 AG	1-3 CA	1-3 CC	1-3 CG	1-3 TA	1-3 TC	1-3 TG	1-4 AA	1-4 AG	1-4 AT	1-4 CA	1-4 CG	1-4 CT	1-4 TA	1-4 TG	1-4 TT	1-5 AC	1-5 AG	1-5 AT	1-5 CC	1-5 CG	1-5 CT	1-5 TC	1-5 TG	1-5 TT	3-4 AA	3-4 AG	3-4 AT	3-4 CA
209	1N-3N-5N-9N-10N	2-4-6-7-8	ERE	1A	1C	1T	3A	3C	3G	5C	5G	5T	9A	9G	9T	10A	10G	10T	1-3 AA	1-3 AC	1-3 AG	1-3 CA	1-3 CC	1-3 CG	1-3 TA	1-3 TC	1-3 TG	1-5 AC	1-5 AG	1-5 AT	1-5 CC	1-5 CG	1-5 CT	1-5 TC	1-5 TG	1-5 TT	1-9 AA	1-9 AG	1-9 AT	1-9 CA	1-9 CG	1-9 CT	1-9 TA	1-9 TG	1-9 TT	3-5 AC	3-5 AG	3-5 AT	3-5 CC
210	1N-2N-3N-6N-10N	4-5-7-8-9	ERE	1A	1C	1T	2A	2C	2T	3A	3C	3G	6A	6C	6G	10A	10G	10T	1-2 AA	1-2 AC	1-2 AT	1-2 CA	1-2 CC	1-2 CT	1-2 TA	1-2 TC	1-2 TT	1-3 AA	1-3 AC	1-3 AG	1-3 CA	1-3 CC	1-3 CG	1-3 TA	1-3 TC	1-3 TG	1-6 AA	1-6 AC	1-6 AG	1-6 CA	1-6 CC	1-6 CG	1-6 TA	1-6 TC	1-6 TG	2-3 AA	2-3 AC	2-3 AG	2-3 CA
211	1N-2N-5N-8N-10N	3-4-6-7-9	ERE	1A	1C	1T	2A	2C	2T	5C	5G	5T	8C	8G	8T	10A	10G	10T	1-2 AA	1-2 AC	1-2 AT	1-2 CA	1-2 CC	1-2 CT	1-2 TA	1-2 TC	1-2 TT	1-5 AC	1-5 AG	1-5 AT	1-5 CC	1-5 CG	1-5 CT	1-5 TC	1-5 TG	1-5 TT	1-8 AC	1-8 AG	1-8 AT	1-8 CC	1-8 CG	1-8 CT	1-8 TC	1-8 TG	1-8 TT	2-5 AC	2-5 AG	2-5 AT	2-5 CC
212	1N-2N-3N-5N-10N	4-6-7-8-9	ERE	1A	1C	1T	2A	2C	2T	3A	3C	3G	5C	5G	5T	10A	10G	10T	1-2 AA	1-2 AC	1-2 AT	1-2 CA	1-2 CC	1-2 CT	1-2 TA	1-2 TC	1-2 TT	1-3 AA	1-3 AC	1-3 AG	1-3 CA	1-3 CC	1-3 CG	1-3 TA	1-3 TC	1-3 TG	1-5 AC	1-5 AG	1-5 AT	1-5 CC	1-5 CG	1-5 CT	1-5 TC	1-5 TG	1-5 TT	2-3 AA	2-3 AC	2-3 AG	2-3 CA
213	1N-3N-4N-9N-10N	2-5-6-7-8	ERE	1A	1C	1T	3A	3C	3G	4A	4G	4T	9A	9G	9T	10A	10G	10T	1-3 AA	1-3 AC	1-3 AG	1-3 CA	1-3 CC	1-3 CG	1-3 TA	1-3 TC	1-3 TG	1-4 AA	1-4 AG	1-4 AT	1-4 CA	1-4 CG	1-4 CT	1-4 TA	1-4 TG	1-4 TT	1-9 AA	1-9 AG	1-9 AT	1-9 CA	1-9 CG	1-9 CT	1-9 TA	1-9 TG	1-9 TT	3-4 AA	3-4 AG	3-4 AT	3-4 CA
214	1N-2N-3N-7N-10N	4-5-6-8-9	ERE	1A	1C	1T	2A	2C	2T	3A	3C	3G	7A	7C	7T	10A	10G	10T	1-2 AA	1-2 AC	1-2 AT	1-2 CA	1-2 CC	1-2 CT	1-2 TA	1-2 TC	1-2 TT	1-3 AA	1-3 AC	1-3 AG	1-3 CA	1-3 CC	1-3 CG	1-3 TA	1-3 TC	1-3 TG	1-7 AA	1-7 AC	1-7 AT	1-7 CA	1-7 CC	1-7 CT	1-7 TA	1-7 TC	1-7 TT	2-3 AA	2-3 AC	2-3 AG	2-3 CA
215	1N-2N-4N-8N-10N	3-5-6-7-9	ERE	1A	1C	1T	2A	2C	2T	4A	4G	4T	8C	8G	8T	10A	10G	10T	1-2 AA	1-2 AC	1-2 AT	1-2 CA	1-2 CC	1-2 CT	1-2 TA	1-2 TC	1-2 TT	1-4 AA	1-4 AG	1-4 AT	1-4 CA	1-4 CG	1-4 CT	1-4 TA	1-4 TG	1-4 TT	1-8 AC	1-8 AG	1-8 AT	1-8 CC	1-8 CG	1-8 CT	1-8 TC	1-8 TG	1-8 TT	2-4 AA	2-4 AG	2-4 AT	2-4 CA
216	1N-2N-3N-4N-10N	5-6-7-8-9	ERE	1A	1C	1T	2A	2C	2T	3A	3C	3G	4A	4G	4T	10A	10G	10T	1-2 AA	1-2 AC	1-2 AT	1-2 CA	1-2 CC	1-2 CT	1-2 TA	1-2 TC	1-2 TT	1-3 AA	1-3 AC	1-3 AG	1-3 CA	1-3 CC	1-3 CG	1-3 TA	1-3 TC	1-3 TG	1-4 AA	1-4 AG	1-4 AT	1-4 CA	1-4 CG	1-4 CT	1-4 TA	1-4 TG	1-4 TT	2-3 AA	2-3 AC	2-3 AG	2-3 CA
217	1N-4N-5N-9N-10N	2-3-6-7-8	ERE	1A	1C	1T	4A	4G	4T	5C	5G	5T	9A	9G	9T	10A	10G	10T	1-4 AA	1-4 AG	1-4 AT	1-4 CA	1-4 CG	1-4 CT	1-4 TA	1-4 TG	1-4 TT	1-5 AC	1-5 AG	1-5 AT	1-5 CC	1-5 CG	1-5 CT	1-5 TC	1-5 TG	1-5 TT	1-9 AA	1-9 AG	1-9 AT	1-9 CA	1-9 CG	1-9 CT	1-9 TA	1-9 TG	1-9 TT	4-5 AC	4-5 AG	4-5 AT	4-5 GC
218	1N-2N-5N-7N-10N	3-4-6-8-9	ERE	1A	1C	1T	2A	2C	2T	5C	5G	5T	7A	7C	7T	10A	10G	10T	1-2 AA	1-2 AC	1-2 AT	1-2 CA	1-2 CC	1-2 CT	1-2 TA	1-2 TC	1-2 TT	1-5 AC	1-5 AG	1-5 AT	1-5 CC	1-5 CG	1-5 CT	1-5 TC	1-5 TG	1-5 TT	1-7 AA	1-7 AC	1-7 AT	1-7 CA	1-7 CC	1-7 CT	1-7 TA	1-7 TC	1-7 TT	2-5 AC	2-5 AG	2-5 AT	2-5 CC
219	1N-2N-4N-6N-10N	3-5-7-8-9	ERE	1A	1C	1T	2A	2C	2T	4A	4G	4T	6A	6C	6G	10A	10G	10T	1-2 AA	1-2 AC	1-2 AT	1-2 CA	1-2 CC	1-2 CT	1-2 TA	1-2 TC	1-2 TT	1-4 AA	1-4 AG	1-4 AT	1-4 CA	1-4 CG	1-4 CT	1-4 TA	1-4 TG	1-4 TT	1-6 AA	1-6 AC	1-6 AG	1-6 CA	1-6 CC	1-6 CG	1-6 TA	1-6 TC	1-6 TG	2-4 AA	2-4 AG	2-4 AT	2-4 CA
220	1N-2N-4N-5N-10N	3-6-7-8-9	ERE	1A	1C	1T	2A	2C	2T	4A	4G	4T	5C	5G	5T	10A	10G	10T	1-2 AA	1-2 AC	1-2 AT	1-2 CA	1-2 CC	1-2 CT	1-2 TA	1-2 TC	1-2 TT	1-4 AA	1-4 AG	1-4 AT	1-4 CA	1-4 CG	1-4 CT	1-4 TA	1-4 TG	1-4 TT	1-5 AC	1-5 AG	1-5 AT	1-5 CC	1-5 CG	1-5 CT	1-5 TC	1-5 TG	1-5 TT	2-4 AA	2-4 AG	2-4 AT	2-4 CA
221	1N-3N-5N-7N-8N	2-4-6-9-10	ERE	1A	1C	1T	3A	3C	3G	5C	5G	5T	7A	7C	7T	8C	8G	8T	1-3 AA	1-3 AC	1-3 AG	1-3 CA	1-3 CC	1-3 CG	1-3 TA	1-3 TC	1-3 TG	1-5 AC	1-5 AG	1-5 AT	1-5 CC	1-5 CG	1-5 CT	1-5 TC	1-5 TG	1-5 TT	1-7 AA	1-7 AC	1-7 AT	1-7 CA	1-7 CC	1-7 CT	1-7 TA	1-7 TC	1-7 TT	1-8 AC	1-8 AG	1-8 AT	1-8 CC
222	1N-3N-4N-6N-8N	2-5-7-9-10	ERE	1A	1C	1T	3A	3C	3G	4A	4G	4T	6A	6C	6G	8C	8G	8T	1-3 AA	1-3 AC	1-3 AG	1-3 CA	1-3 CC	1-3 CG	1-3 TA	1-3 TC	1-3 TG	1-4 AA	1-4 AG	1-4 AT	1-4 CA	1-4 CG	1-4 CT	1-4 TA	1-4 TG	1-4 TT	1-6 AA	1-6 AC	1-6 AG	1-6 CA	1-6 CC	1-6 CG	1-6 TA	1-6 TC	1-6 TG	1-8 AC	1-8 AG	1-8 AT	1-8 CC
223	3N-4N-5N-8N-10N	1-2-6-7-9	ERE	3A	3C	3G	4A	4G	4T	5C	5G	5T	8C	8G	8T	10A	10G	10T	3-4 AA	3-4 AG	3-4 AT	3-4 CA	3-4 CG	3-4 CT	3-4 GA	3-4 GG	3-4 GT	3-5 AC	3-5 AG	3-5 AT	3-5 CC	3-5 CG	3-5 CT	3-5 GC	3-5 GG	3-5 GT	3-8 AC	3-8 AG	3-8 AT	3-8 CC	3-8 CG	3-8 CT	3-8 GC	3-8 GG	3-8 GT	4-5 AC	4-5 AG	4-5 AT	4-5 GC
224	1N-3N-4N-5N-8N	2-6-7-9-10	ERE	1A	1C	1T	3A	3C	3G	4A	4G	4T	5C	5G	5T	8C	8G	8T	1-3 AA	1-3 AC	1-3 AG	1-3 CA	1-3 CC	1-3 CG	1-3 TA	1-3 TC	1-3 TG	1-4 AA	1-4 AG	1-4 AT	1-4 CA	1-4 CG	1-4 CT	1-4 TA	1-4 TG	1-4 TT	1-5 AC	1-5 AG	1-5 AT	1-5 CC	1-5 CG	1-5 CT	1-5 TC	1-5 TG	1-5 TT	1-8 AC	1-8 AG	1-8 AT	1-8 CC
225	1N-3N-5N-8N-9N	2-4-6-7-10	ERE	1A	1C	1T	3A	3C	3G	5C	5G	5T	8C	8G	8T	9A	9G	9T	1-3 AA	1-3 AC	1-3 AG	1-3 CA	1-3 CC	1-3 CG	1-3 TA	1-3 TC	1-3 TG	1-5 AC	1-5 AG	1-5 AT	1-5 CC	1-5 CG	1-5 CT	1-5 TC	1-5 TG	1-5 TT	1-8 AC	1-8 AG	1-8 AT	1-8 CC	1-8 CG	1-8 CT	1-8 TC	1-8 TG	1-8 TT	1-9 AA	1-9 AG	1-9 AT	1-9 CA
226	1N-2N-3N-6N-8N	4-5-7-9-10	ERE	1A	1C	1T	2A	2C	2T	3A	3C	3G	6A	6C	6G	8C	8G	8T	1-2 AA	1-2 AC	1-2 AT	1-2 CA	1-2 CC	1-2 CT	1-2 TA	1-2 TC	1-2 TT	1-3 AA	1-3 AC	1-3 AG	1-3 CA	1-3 CC	1-3 CG	1-3 TA	1-3 TC	1-3 TG	1-6 AA	1-6 AC	1-6 AG	1-6 CA	1-6 CC	1-6 CG	1-6 TA	1-6 TC	1-6 TG	1-8 AC	1-8 AG	1-8 AT	1-8 CC
227	2N-3N-5N-8N-10N	1-4-6-7-9	ERE	2A	2C	2T	3A	3C	3G	5C	5G	5T	8C	8G	8T	10A	10G	10T	2-3 AA	2-3 AC	2-3 AG	2-3 CA	2-3 CC	2-3 CG	2-3 TA	2-3 TC	2-3 TG	2-5 AC	2-5 AG	2-5 AT	2-5 CC	2-5 CG	2-5 CT	2-5 TC	2-5 TG	2-5 TT	2-8 AC	2-8 AG	2-8 AT	2-8 CC	2-8 CG	2-8 CT	2-8 TC	2-8 TG	2-8 TT	3-5 AC	3-5 AG	3-5 AT	3-5 CC
228	1N-2N-3N-5N-8N	4-6-7-9-10	ERE	1A	1C	1T	2A	2C	2T	3A	3C	3G	5C	5G	5T	8C	8G	8T	1-2 AA	1-2 AC	1-2 AT	1-2 CA	1-2 CC	1-2 CT	1-2 TA	1-2 TC	1-2 TT	1-3 AA	1-3 AC	1-3 AG	1-3 CA	1-3 CC	1-3 CG	1-3 TA	1-3 TC	1-3 TG	1-5 AC	1-5 AG	1-5 AT	1-5 CC	1-5 CG	1-5 CT	1-5 TC	1-5 TG	1-5 TT	1-8 AC	1-8 AG	1-8 AT	1-8 CC
229	1N-3N-4N-8N-9N	2-5-6-7-10	ERE	1A	1C	1T	3A	3C	3G	4A	4G	4T	8C	8G	8T	9A	9G	9T	1-3 AA	1-3 AC	1-3 AG	1-3 CA	1-3 CC	1-3 CG	1-3 TA	1-3 TC	1-3 TG	1-4 AA	1-4 AG	1-4 AT	1-4 CA	1-4 CG	1-4 CT	1-4 TA	1-4 TG	1-4 TT	1-8 AC	1-8 AG	1-8 AT	1-8 CC	1-8 CG	1-8 CT	1-8 TC	1-8 TG	1-8 TT	1-9 AA	1-9 AG	1-9 AT	1-9 CA
230	1N-2N-3N-7N-8N	4-5-6-9-10	ERE	1A	1C	1T	2A	2C	2T	3A	3C	3G	7A	7C	7T	8C	8G	8T	1-2 AA	1-2 AC	1-2 AT	1-2 CA	1-2 CC	1-2 CT	1-2 TA	1-2 TC	1-2 TT	1-3 AA	1-3 AC	1-3 AG	1-3 CA	1-3 CC	1-3 CG	1-3 TA	1-3 TC	1-3 TG	1-7 AA	1-7 AC	1-7 AT	1-7 CA	1-7 CC	1-7 CT	1-7 TA	1-7 TC	1-7 TT	1-8 AC	1-8 AG	1-8 AT	1-8 CC
231	2N-3N-4N-8N-10N	1-5-6-7-9	ERE	2A	2C	2T	3A	3C	3G	4A	4G	4T	8C	8G	8T	10A	10G	10T	2-3 AA	2-3 AC	2-3 AG	2-3 CA	2-3 CC	2-3 CG	2-3 TA	2-3 TC	2-3 TG	2-4 AA	2-4 AG	2-4 AT	2-4 CA	2-4 CG	2-4 CT	2-4 TA	2-4 TG	2-4 TT	2-8 AC	2-8 AG	2-8 AT	2-8 CC	2-8 CG	2-8 CT	2-8 TC	2-8 TG	2-8 TT	3-4 AA	3-4 AG	3-4 AT	3-4 CA
232	1N-2N-3N-4N-8N	5-6-7-9-10	ERE	1A	1C	1T	2A	2C	2T	3A	3C	3G	4A	4G	4T	8C	8G	8T	1-2 AA	1-2 AC	1-2 AT	1-2 CA	1-2 CC	1-2 CT	1-2 TA	1-2 TC	1-2 TT	1-3 AA	1-3 AC	1-3 AG	1-3 CA	1-3 CC	1-3 CG	1-3 TA	1-3 TC	1-3 TG	1-4 AA	1-4 AG	1-4 AT	1-4 CA	1-4 CG	1-4 CT	1-4 TA	1-4 TG	1-4 TT	1-8 AC	1-8 AG	1-8 AT	1-8 CC
233	3N-4N-5N-8N-9N	1-2-6-7-10	ERE	3A	3C	3G	4A	4G	4T	5C	5G	5T	8C	8G	8T	9A	9G	9T	3-4 AA	3-4 AG	3-4 AT	3-4 CA	3-4 CG	3-4 CT	3-4 GA	3-4 GG	3-4 GT	3-5 AC	3-5 AG	3-5 AT	3-5 CC	3-5 CG	3-5 CT	3-5 GC	3-5 GG	3-5 GT	3-8 AC	3-8 AG	3-8 AT	3-8 CC	3-8 CG	3-8 CT	3-8 GC	3-8 GG	3-8 GT	3-9 AA	3-9 AG	3-9 AT	3-9 CA
234	2N-3N-5N-7N-8N	1-4-6-9-10	ERE	2A	2C	2T	3A	3C	3G	5C	5G	5T	7A	7C	7T	8C	8G	8T	2-3 AA	2-3 AC	2-3 AG	2-3 CA	2-3 CC	2-3 CG	2-3 TA	2-3 TC	2-3 TG	2-5 AC	2-5 AG	2-5 AT	2-5 CC	2-5 CG	2-5 CT	2-5 TC	2-5 TG	2-5 TT	2-7 AA	2-7 AC	2-7 AT	2-7 CA	2-7 CC	2-7 CT	2-7 TA	2-7 TC	2-7 TT	2-8 AC	2-8 AG	2-8 AT	2-8 CC
235	2N-3N-4N-6N-8N	1-5-7-9-10	ERE	2A	2C	2T	3A	3C	3G	4A	4G	4T	6A	6C	6G	8C	8G	8T	2-3 AA	2-3 AC	2-3 AG	2-3 CA	2-3 CC	2-3 CG	2-3 TA	2-3 TC	2-3 TG	2-4 AA	2-4 AG	2-4 AT	2-4 CA	2-4 CG	2-4 CT	2-4 TA	2-4 TG	2-4 TT	2-6 AA	2-6 AC	2-6 AG	2-6 CA	2-6 CC	2-6 CG	2-6 TA	2-6 TC	2-6 TG	2-8 AC	2-8 AG	2-8 AT	2-8 CC
236	2N-3N-4N-5N-8N	1-6-7-9-10	ERE	2A	2C	2T	3A	3C	3G	4A	4G	4T	5C	5G	5T	8C	8G	8T	2-3 AA	2-3 AC	2-3 AG	2-3 CA	2-3 CC	2-3 CG	2-3 TA	2-3 TC	2-3 TG	2-4 AA	2-4 AG	2-4 AT	2-4 CA	2-4 CG	2-4 CT	2-4 TA	2-4 TG	2-4 TT	2-5 AC	2-5 AG	2-5 AT	2-5 CC	2-5 CG	2-5 CT	2-5 TC	2-5 TG	2-5 TT	2-8 AC	2-8 AG	2-8 AT	2-8 CC
237	1N-3N-5N-7N-9N	2-4-6-8-10	ERE	1A	1C	1T	3A	3C	3G	5C	5G	5T	7A	7C	7T	9A	9G	9T	1-3 AA	1-3 AC	1-3 AG	1-3 CA	1-3 CC	1-3 CG	1-3 TA	1-3 TC	1-3 TG	1-5 AC	1-5 AG	1-5 AT	1-5 CC	1-5 CG	1-5 CT	1-5 TC	1-5 TG	1-5 TT	1-7 AA	1-7 AC	1-7 AT	1-7 CA	1-7 CC	1-7 CT	1-7 TA	1-7 TC	1-7 TT	1-9 AA	1-9 AG	1-9 AT	1-9 CA
238	1N-3N-4N-6N-9N	2-5-7-8-10	ERE	1A	1C	1T	3A	3C	3G	4A	4G	4T	6A	6C	6G	9A	9G	9T	1-3 AA	1-3 AC	1-3 AG	1-3 CA	1-3 CC	1-3 CG	1-3 TA	1-3 TC	1-3 TG	1-4 AA	1-4 AG	1-4 AT	1-4 CA	1-4 CG	1-4 CT	1-4 TA	1-4 TG	1-4 TT	1-6 AA	1-6 AC	1-6 AG	1-6 CA	1-6 CC	1-6 CG	1-6 TA	1-6 TC	1-6 TG	1-9 AA	1-9 AG	1-9 AT	1-9 CA
239	1N-2N-3N-6N-7N	4-5-8-9-10	ERE	1A	1C	1T	2A	2C	2T	3A	3C	3G	6A	6C	6G	7A	7C	7T	1-2 AA	1-2 AC	1-2 AT	1-2 CA	1-2 CC	1-2 CT	1-2 TA	1-2 TC	1-2 TT	1-3 AA	1-3 AC	1-3 AG	1-3 CA	1-3 CC	1-3 CG	1-3 TA	1-3 TC	1-3 TG	1-6 AA	1-6 AC	1-6 AG	1-6 CA	1-6 CC	1-6 CG	1-6 TA	1-6 TC	1-6 TG	1-7 AA	1-7 AC	1-7 AT	1-7 CA
240	3N-4N-5N-9N-10N	1-2-6-7-8	ERE	3A	3C	3G	4A	4G	4T	5C	5G	5T	9A	9G	9T	10A	10G	10T	3-4 AA	3-4 AG	3-4 AT	3-4 CA	3-4 CG	3-4 CT	3-4 GA	3-4 GG	3-4 GT	3-5 AC	3-5 AG	3-5 AT	3-5 CC	3-5 CG	3-5 CT	3-5 GC	3-5 GG	3-5 GT	3-9 AA	3-9 AG	3-9 AT	3-9 CA	3-9 CG	3-9 CT	3-9 GA	3-9 GG	3-9 GT	4-5 AC	4-5 AG	4-5 AT	4-5 GC
241	2N-3N-5N-7N-10N	1-4-6-8-9	ERE	2A	2C	2T	3A	3C	3G	5C	5G	5T	7A	7C	7T	10A	10G	10T	2-3 AA	2-3 AC	2-3 AG	2-3 CA	2-3 CC	2-3 CG	2-3 TA	2-3 TC	2-3 TG	2-5 AC	2-5 AG	2-5 AT	2-5 CC	2-5 CG	2-5 CT	2-5 TC	2-5 TG	2-5 TT	2-7 AA	2-7 AC	2-7 AT	2-7 CA	2-7 CC	2-7 CT	2-7 TA	2-7 TC	2-7 TT	3-5 AC	3-5 AG	3-5 AT	3-5 CC
242	2N-3N-4N-6N-10N	1-5-7-8-9	ERE	2A	2C	2T	3A	3C	3G	4A	4G	4T	6A	6C	6G	10A	10G	10T	2-3 AA	2-3 AC	2-3 AG	2-3 CA	2-3 CC	2-3 CG	2-3 TA	2-3 TC	2-3 TG	2-4 AA	2-4 AG	2-4 AT	2-4 CA	2-4 CG	2-4 CT	2-4 TA	2-4 TG	2-4 TT	2-6 AA	2-6 AC	2-6 AG	2-6 CA	2-6 CC	2-6 CG	2-6 TA	2-6 TC	2-6 TG	3-4 AA	3-4 AG	3-4 AT	3-4 CA
243	1N-4N-5N-8N-9N	2-3-6-7-10	ERE	1A	1C	1T	4A	4G	4T	5C	5G	5T	8C	8G	8T	9A	9G	9T	1-4 AA	1-4 AG	1-4 AT	1-4 CA	1-4 CG	1-4 CT	1-4 TA	1-4 TG	1-4 TT	1-5 AC	1-5 AG	1-5 AT	1-5 CC	1-5 CG	1-5 CT	1-5 TC	1-5 TG	1-5 TT	1-8 AC	1-8 AG	1-8 AT	1-8 CC	1-8 CG	1-8 CT	1-8 TC	1-8 TG	1-8 TT	1-9 AA	1-9 AG	1-9 AT	1-9 CA
244	1N-2N-5N-7N-8N	3-4-6-9-10	ERE	1A	1C	1T	2A	2C	2T	5C	5G	5T	7A	7C	7T	8C	8G	8T	1-2 AA	1-2 AC	1-2 AT	1-2 CA	1-2 CC	1-2 CT	1-2 TA	1-2 TC	1-2 TT	1-5 AC	1-5 AG	1-5 AT	1-5 CC	1-5 CG	1-5 CT	1-5 TC	1-5 TG	1-5 TT	1-7 AA	1-7 AC	1-7 AT	1-7 CA	1-7 CC	1-7 CT	1-7 TA	1-7 TC	1-7 TT	1-8 AC	1-8 AG	1-8 AT	1-8 CC
245	1N-2N-4N-6N-8N	3-5-7-9-10	ERE	1A	1C	1T	2A	2C	2T	4A	4G	4T	6A	6C	6G	8C	8G	8T	1-2 AA	1-2 AC	1-2 AT	1-2 CA	1-2 CC	1-2 CT	1-2 TA	1-2 TC	1-2 TT	1-4 AA	1-4 AG	1-4 AT	1-4 CA	1-4 CG	1-4 CT	1-4 TA	1-4 TG	1-4 TT	1-6 AA	1-6 AC	1-6 AG	1-6 CA	1-6 CC	1-6 CG	1-6 TA	1-6 TC	1-6 TG	1-8 AC	1-8 AG	1-8 AT	1-8 CC
246	2N-4N-5N-8N-10N	1-3-6-7-9	ERE	2A	2C	2T	4A	4G	4T	5C	5G	5T	8C	8G	8T	10A	10G	10T	2-4 AA	2-4 AG	2-4 AT	2-4 CA	2-4 CG	2-4 CT	2-4 TA	2-4 TG	2-4 TT	2-5 AC	2-5 AG	2-5 AT	2-5 CC	2-5 CG	2-5 CT	2-5 TC	2-5 TG	2-5 TT	2-8 AC	2-8 AG	2-8 AT	2-8 CC	2-8 CG	2-8 CT	2-8 TC	2-8 TG	2-8 TT	4-5 AC	4-5 AG	4-5 AT	4-5 GC
247	1N-3N-4N-5N-9N	2-6-7-8-10	ERE	1A	1C	1T	3A	3C	3G	4A	4G	4T	5C	5G	5T	9A	9G	9T	1-3 AA	1-3 AC	1-3 AG	1-3 CA	1-3 CC	1-3 CG	1-3 TA	1-3 TC	1-3 TG	1-4 AA	1-4 AG	1-4 AT	1-4 CA	1-4 CG	1-4 CT	1-4 TA	1-4 TG	1-4 TT	1-5 AC	1-5 AG	1-5 AT	1-5 CC	1-5 CG	1-5 CT	1-5 TC	1-5 TG	1-5 TT	1-9 AA	1-9 AG	1-9 AT	1-9 CA
248	1N-2N-3N-5N-7N	4-6-8-9-10	ERE	1A	1C	1T	2A	2C	2T	3A	3C	3G	5C	5G	5T	7A	7C	7T	1-2 AA	1-2 AC	1-2 AT	1-2 CA	1-2 CC	1-2 CT	1-2 TA	1-2 TC	1-2 TT	1-3 AA	1-3 AC	1-3 AG	1-3 CA	1-3 CC	1-3 CG	1-3 TA	1-3 TC	1-3 TG	1-5 AC	1-5 AG	1-5 AT	1-5 CC	1-5 CG	1-5 CT	1-5 TC	1-5 TG	1-5 TT	1-7 AA	1-7 AC	1-7 AT	1-7 CA
249	1N-2N-3N-4N-6N	5-7-8-9-10	ERE	1A	1C	1T	2A	2C	2T	3A	3C	3G	4A	4G	4T	6A	6C	6G	1-2 AA	1-2 AC	1-2 AT	1-2 CA	1-2 CC	1-2 CT	1-2 TA	1-2 TC	1-2 TT	1-3 AA	1-3 AC	1-3 AG	1-3 CA	1-3 CC	1-3 CG	1-3 TA	1-3 TC	1-3 TG	1-4 AA	1-4 AG	1-4 AT	1-4 CA	1-4 CG	1-4 CT	1-4 TA	1-4 TG	1-4 TT	1-6 AA	1-6 AC	1-6 AG	1-6 CA
250	2N-3N-4N-5N-10N	1-6-7-8-9	ERE	2A	2C	2T	3A	3C	3G	4A	4G	4T	5C	5G	5T	10A	10G	10T	2-3 AA	2-3 AC	2-3 AG	2-3 CA	2-3 CC	2-3 CG	2-3 TA	2-3 TC	2-3 TG	2-4 AA	2-4 AG	2-4 AT	2-4 CA	2-4 CG	2-4 CT	2-4 TA	2-4 TG	2-4 TT	2-5 AC	2-5 AG	2-5 AT	2-5 CC	2-5 CG	2-5 CT	2-5 TC	2-5 TG	2-5 TT	3-4 AA	3-4 AG	3-4 AT	3-4 CA
251	1N-2N-4N-5N-8N	3-6-7-9-10	ERE	1A	1C	1T	2A	2C	2T	4A	4G	4T	5C	5G	5T	8C	8G	8T	1-2 AA	1-2 AC	1-2 AT	1-2 CA	1-2 CC	1-2 CT	1-2 TA	1-2 TC	1-2 TT	1-4 AA	1-4 AG	1-4 AT	1-4 CA	1-4 CG	1-4 CT	1-4 TA	1-4 TG	1-4 TT	1-5 AC	1-5 AG	1-5 AT	1-5 CC	1-5 CG	1-5 CT	1-5 TC	1-5 TG	1-5 TT	1-8 AC	1-8 AG	1-8 AT	1-8 CC
252	1N-2N-3N-4N-5N	6-7-8-9-10	ERE	1A	1C	1T	2A	2C	2T	3A	3C	3G	4A	4G	4T	5C	5G	5T	1-2 AA	1-2 AC	1-2 AT	1-2 CA	1-2 CC	1-2 CT	1-2 TA	1-2 TC	1-2 TT	1-3 AA	1-3 AC	1-3 AG	1-3 CA	1-3 CC	1-3 CG	1-3 TA	1-3 TC	1-3 TG	1-4 AA	1-4 AG	1-4 AT	1-4 CA	1-4 CG	1-4 CT	1-4 TA	1-4 TG	1-4 TT	1-5 AC	1-5 AG	1-5 AT	1-5 CC
[truncated: 977 more columns]

## Sheet: Table S2 (HRE)
	Variant Position ID	Fixed Half-Site Positions	0	1-nt Variant HRE															2-nt Variant HRE
1	6N-7N-8N-9N-10N	1-2-3-4-5	HRE	6A	6C	6G	7A	7C	7T	8A	8C	8G	9A	9C	9G	10A	10G	10T	6-7 AA	6-7 AC	6-7 AT	6-7 CA	6-7 CC	6-7 CT	6-7 GA	6-7 GC	6-7 GT	6-8 AA	6-8 AC	6-8 AG	6-8 CA	6-8 CC	6-8 CG	6-8 GA	6-8 GC	6-8 GG	6-9 AA	6-9 AC	6-9 AG	6-9 CA	6-9 CC	6-9 CG	6-9 GA	6-9 GC	6-9 GG	7-8 AA	7-8 AC	7-8 AG	7-8 CA
2	2N-6N-7N-8N-10N	1-3-4-5-9	HRE	2C	2G	2T	6A	6C	6G	7A	7C	7T	8A	8C	8G	10A	10G	10T	2-6 CA	2-6 CC	2-6 CG	2-6 GA	2-6 GC	2-6 GG	2-6 TA	2-6 TC	2-6 TG	2-7 CA	2-7 CC	2-7 CT	2-7 GA	2-7 GC	2-7 GT	2-7 TA	2-7 TC	2-7 TT	2-8 CA	2-8 CC	2-8 CG	2-8 GA	2-8 GC	2-8 GG	2-8 TA	2-8 TC	2-8 TG	6-7 AA	6-7 AC	6-7 AT	6-7 CA
3	5N-7N-8N-9N-10N	1-2-3-4-6	HRE	5C	5G	5T	7A	7C	7T	8A	8C	8G	9A	9C	9G	10A	10G	10T	5-7 CA	5-7 CC	5-7 CT	5-7 GA	5-7 GC	5-7 GT	5-7 TA	5-7 TC	5-7 TT	5-8 CA	5-8 CC	5-8 CG	5-8 GA	5-8 GC	5-8 GG	5-8 TA	5-8 TC	5-8 TG	5-9 CA	5-9 CC	5-9 CG	5-9 GA	5-9 GC	5-9 GG	5-9 TA	5-9 TC	5-9 TG	7-8 AA	7-8 AC	7-8 AG	7-8 CA
4	1N-6N-7N-8N-9N	2-3-4-5-10	HRE	1A	1C	1T	6A	6C	6G	7A	7C	7T	8A	8C	8G	9A	9C	9G	1-6 AA	1-6 AC	1-6 AG	1-6 CA	1-6 CC	1-6 CG	1-6 TA	1-6 TC	1-6 TG	1-7 AA	1-7 AC	1-7 AT	1-7 CA	1-7 CC	1-7 CT	1-7 TA	1-7 TC	1-7 TT	1-8 AA	1-8 AC	1-8 AG	1-8 CA	1-8 CC	1-8 CG	1-8 TA	1-8 TC	1-8 TG	1-9 AA	1-9 AC	1-9 AG	1-9 CA
5	4N-6N-8N-9N-10N	1-2-3-5-7	HRE	4A	4G	4T	6A	6C	6G	8A	8C	8G	9A	9C	9G	10A	10G	10T	4-6 AA	4-6 AC	4-6 AG	4-6 GA	4-6 GC	4-6 GG	4-6 TA	4-6 TC	4-6 TG	4-8 AA	4-8 AC	4-8 AG	4-8 GA	4-8 GC	4-8 GG	4-8 TA	4-8 TC	4-8 TG	4-9 AA	4-9 AC	4-9 AG	4-9 GA	4-9 GC	4-9 GG	4-9 TA	4-9 TC	4-9 TG	6-8 AA	6-8 AC	6-8 AG	6-8 CA
6	3N-6N-7N-9N-10N	1-2-4-5-8	HRE	3C	3G	3T	6A	6C	6G	7A	7C	7T	9A	9C	9G	10A	10G	10T	3-6 CA	3-6 CC	3-6 CG	3-6 GA	3-6 GC	3-6 GG	3-6 TA	3-6 TC	3-6 TG	3-7 CA	3-7 CC	3-7 CT	3-7 GA	3-7 GC	3-7 GT	3-7 TA	3-7 TC	3-7 TT	3-9 CA	3-9 CC	3-9 CG	3-9 GA	3-9 GC	3-9 GG	3-9 TA	3-9 TC	3-9 TG	6-7 AA	6-7 AC	6-7 AT	6-7 CA
7	2N-5N-7N-8N-10N	1-3-4-6-9	HRE	2C	2G	2T	5C	5G	5T	7A	7C	7T	8A	8C	8G	10A	10G	10T	2-5 CC	2-5 CG	2-5 CT	2-5 GC	2-5 GG	2-5 GT	2-5 TC	2-5 TG	2-5 TT	2-7 CA	2-7 CC	2-7 CT	2-7 GA	2-7 GC	2-7 GT	2-7 TA	2-7 TC	2-7 TT	2-8 CA	2-8 CC	2-8 CG	2-8 GA	2-8 GC	2-8 GG	2-8 TA	2-8 TC	2-8 TG	5-7 CA	5-7 CC	5-7 CT	5-7 GA
8	1N-2N-6N-7N-8N	3-4-5-9-10	HRE	1A	1C	1T	2C	2G	2T	6A	6C	6G	7A	7C	7T	8A	8C	8G	1-2 AC	1-2 AG	1-2 AT	1-2 CC	1-2 CG	1-2 CT	1-2 TC	1-2 TG	1-2 TT	1-6 AA	1-6 AC	1-6 AG	1-6 CA	1-6 CC	1-6 CG	1-6 TA	1-6 TC	1-6 TG	1-7 AA	1-7 AC	1-7 AT	1-7 CA	1-7 CC	1-7 CT	1-7 TA	1-7 TC	1-7 TT	1-8 AA	1-8 AC	1-8 AG	1-8 CA
9	2N-4N-6N-8N-10N	1-3-5-7-9	HRE	2C	2G	2T	4A	4G	4T	6A	6C	6G	8A	8C	8G	10A	10G	10T	2-4 CA	2-4 CG	2-4 CT	2-4 GA	2-4 GG	2-4 GT	2-4 TA	2-4 TG	2-4 TT	2-6 CA	2-6 CC	2-6 CG	2-6 GA	2-6 GC	2-6 GG	2-6 TA	2-6 TC	2-6 TG	2-8 CA	2-8 CC	2-8 CG	2-8 GA	2-8 GC	2-8 GG	2-8 TA	2-8 TC	2-8 TG	4-6 AA	4-6 AC	4-6 AG	4-6 GA
10	2N-3N-6N-7N-10N	1-4-5-8-9	HRE	2C	2G	2T	3C	3G	3T	6A	6C	6G	7A	7C	7T	10A	10G	10T	2-3 CC	2-3 CG	2-3 CT	2-3 GC	2-3 GG	2-3 GT	2-3 TC	2-3 TG	2-3 TT	2-6 CA	2-6 CC	2-6 CG	2-6 GA	2-6 GC	2-6 GG	2-6 TA	2-6 TC	2-6 TG	2-7 CA	2-7 CC	2-7 CT	2-7 GA	2-7 GC	2-7 GT	2-7 TA	2-7 TC	2-7 TT	3-6 CA	3-6 CC	3-6 CG	3-6 GA
11	1N-5N-7N-8N-9N	2-3-4-6-10	HRE	1A	1C	1T	5C	5G	5T	7A	7C	7T	8A	8C	8G	9A	9C	9G	1-5 AC	1-5 AG	1-5 AT	1-5 CC	1-5 CG	1-5 CT	1-5 TC	1-5 TG	1-5 TT	1-7 AA	1-7 AC	1-7 AT	1-7 CA	1-7 CC	1-7 CT	1-7 TA	1-7 TC	1-7 TT	1-8 AA	1-8 AC	1-8 AG	1-8 CA	1-8 CC	1-8 CG	1-8 TA	1-8 TC	1-8 TG	1-9 AA	1-9 AC	1-9 AG	1-9 CA
12	4N-5N-8N-9N-10N	1-2-3-6-7	HRE	4A	4G	4T	5C	5G	5T	8A	8C	8G	9A	9C	9G	10A	10G	10T	4-5 AC	4-5 AG	4-5 AT	4-5 GC	4-5 GG	4-5 GT	4-5 TC	4-5 TG	4-5 TT	4-8 AA	4-8 AC	4-8 AG	4-8 GA	4-8 GC	4-8 GG	4-8 TA	4-8 TC	4-8 TG	4-9 AA	4-9 AC	4-9 AG	4-9 GA	4-9 GC	4-9 GG	4-9 TA	4-9 TC	4-9 TG	5-8 CA	5-8 CC	5-8 CG	5-8 GA
13	3N-5N-7N-9N-10N	1-2-4-6-8	HRE	3C	3G	3T	5C	5G	5T	7A	7C	7T	9A	9C	9G	10A	10G	10T	3-5 CC	3-5 CG	3-5 CT	3-5 GC	3-5 GG	3-5 GT	3-5 TC	3-5 TG	3-5 TT	3-7 CA	3-7 CC	3-7 CT	3-7 GA	3-7 GC	3-7 GT	3-7 TA	3-7 TC	3-7 TT	3-9 CA	3-9 CC	3-9 CG	3-9 GA	3-9 GC	3-9 GG	3-9 TA	3-9 TC	3-9 TG	5-7 CA	5-7 CC	5-7 CT	5-7 GA
14	1N-4N-6N-8N-9N	2-3-5-7-10	HRE	1A	1C	1T	4A	4G	4T	6A	6C	6G	8A	8C	8G	9A	9C	9G	1-4 AA	1-4 AG	1-4 AT	1-4 CA	1-4 CG	1-4 CT	1-4 TA	1-4 TG	1-4 TT	1-6 AA	1-6 AC	1-6 AG	1-6 CA	1-6 CC	1-6 CG	1-6 TA	1-6 TC	1-6 TG	1-8 AA	1-8 AC	1-8 AG	1-8 CA	1-8 CC	1-8 CG	1-8 TA	1-8 TC	1-8 TG	1-9 AA	1-9 AC	1-9 AG	1-9 CA
15	1N-3N-6N-7N-9N	2-4-5-8-10	HRE	1A	1C	1T	3C	3G	3T	6A	6C	6G	7A	7C	7T	9A	9C	9G	1-3 AC	1-3 AG	1-3 AT	1-3 CC	1-3 CG	1-3 CT	1-3 TC	1-3 TG	1-3 TT	1-6 AA	1-6 AC	1-6 AG	1-6 CA	1-6 CC	1-6 CG	1-6 TA	1-6 TC	1-6 TG	1-7 AA	1-7 AC	1-7 AT	1-7 CA	1-7 CC	1-7 CT	1-7 TA	1-7 TC	1-7 TT	1-9 AA	1-9 AC	1-9 AG	1-9 CA
16	3N-4N-6N-9N-10N	1-2-5-7-8	HRE	3C	3G	3T	4A	4G	4T	6A	6C	6G	9A	9C	9G	10A	10G	10T	3-4 CA	3-4 CG	3-4 CT	3-4 GA	3-4 GG	3-4 GT	3-4 TA	3-4 TG	3-4 TT	3-6 CA	3-6 CC	3-6 CG	3-6 GA	3-6 GC	3-6 GG	3-6 TA	3-6 TC	3-6 TG	3-9 CA	3-9 CC	3-9 CG	3-9 GA	3-9 GC	3-9 GG	3-9 TA	3-9 TC	3-9 TG	4-6 AA	4-6 AC	4-6 AG	4-6 GA
17	2N-7N-8N-9N-10N	1-3-4-5-6	HRE	2C	2G	2T	7A	7C	7T	8A	8C	8G	9A	9C	9G	10A	10G	10T	2-7 CA	2-7 CC	2-7 CT	2-7 GA	2-7 GC	2-7 GT	2-7 TA	2-7 TC	2-7 TT	2-8 CA	2-8 CC	2-8 CG	2-8 GA	2-8 GC	2-8 GG	2-8 TA	2-8 TC	2-8 TG	2-9 CA	2-9 CC	2-9 CG	2-9 GA	2-9 GC	2-9 GG	2-9 TA	2-9 TC	2-9 TG	7-8 AA	7-8 AC	7-8 AG	7-8 CA
18	1N-2N-7N-8N-9N	3-4-5-6-10	HRE	1A	1C	1T	2C	2G	2T	7A	7C	7T	8A	8C	8G	9A	9C	9G	1-2 AC	1-2 AG	1-2 AT	1-2 CC	1-2 CG	1-2 CT	1-2 TC	1-2 TG	1-2 TT	1-7 AA	1-7 AC	1-7 AT	1-7 CA	1-7 CC	1-7 CT	1-7 TA	1-7 TC	1-7 TT	1-8 AA	1-8 AC	1-8 AG	1-8 CA	1-8 CC	1-8 CG	1-8 TA	1-8 TC	1-8 TG	1-9 AA	1-9 AC	1-9 AG	1-9 CA
19	2N-4N-8N-9N-10N	1-3-5-6-7	HRE	2C	2G	2T	4A	4G	4T	8A	8C	8G	9A	9C	9G	10A	10G	10T	2-4 CA	2-4 CG	2-4 CT	2-4 GA	2-4 GG	2-4 GT	2-4 TA	2-4 TG	2-4 TT	2-8 CA	2-8 CC	2-8 CG	2-8 GA	2-8 GC	2-8 GG	2-8 TA	2-8 TC	2-8 TG	2-9 CA	2-9 CC	2-9 CG	2-9 GA	2-9 GC	2-9 GG	2-9 TA	2-9 TC	2-9 TG	4-8 AA	4-8 AC	4-8 AG	4-8 GA
20	2N-3N-7N-9N-10N	1-4-5-6-8	HRE	2C	2G	2T	3C	3G	3T	7A	7C	7T	9A	9C	9G	10A	10G	10T	2-3 CC	2-3 CG	2-3 CT	2-3 GC	2-3 GG	2-3 GT	2-3 TC	2-3 TG	2-3 TT	2-7 CA	2-7 CC	2-7 CT	2-7 GA	2-7 GC	2-7 GT	2-7 TA	2-7 TC	2-7 TT	2-9 CA	2-9 CC	2-9 CG	2-9 GA	2-9 GC	2-9 GG	2-9 TA	2-9 TC	2-9 TG	3-7 CA	3-7 CC	3-7 CT	3-7 GA
21	2N-6N-7N-8N-9N	1-3-4-5-10	HRE	2C	2G	2T	6A	6C	6G	7A	7C	7T	8A	8C	8G	9A	9C	9G	2-6 CA	2-6 CC	2-6 CG	2-6 GA	2-6 GC	2-6 GG	2-6 TA	2-6 TC	2-6 TG	2-7 CA	2-7 CC	2-7 CT	2-7 GA	2-7 GC	2-7 GT	2-7 TA	2-7 TC	2-7 TT	2-8 CA	2-8 CC	2-8 CG	2-8 GA	2-8 GC	2-8 GG	2-8 TA	2-8 TC	2-8 TG	2-9 CA	2-9 CC	2-9 CG	2-9 GA
22	2N-5N-7N-8N-9N	1-3-4-6-10	HRE	2C	2G	2T	5C	5G	5T	7A	7C	7T	8A	8C	8G	9A	9C	9G	2-5 CC	2-5 CG	2-5 CT	2-5 GC	2-5 GG	2-5 GT	2-5 TC	2-5 TG	2-5 TT	2-7 CA	2-7 CC	2-7 CT	2-7 GA	2-7 GC	2-7 GT	2-7 TA	2-7 TC	2-7 TT	2-8 CA	2-8 CC	2-8 CG	2-8 GA	2-8 GC	2-8 GG	2-8 TA	2-8 TC	2-8 TG	2-9 CA	2-9 CC	2-9 CG	2-9 GA
23	2N-4N-6N-8N-9N	1-3-5-7-10	HRE	2C	2G	2T	4A	4G	4T	6A	6C	6G	8A	8C	8G	9A	9C	9G	2-4 CA	2-4 CG	2-4 CT	2-4 GA	2-4 GG	2-4 GT	2-4 TA	2-4 TG	2-4 TT	2-6 CA	2-6 CC	2-6 CG	2-6 GA	2-6 GC	2-6 GG	2-6 TA	2-6 TC	2-6 TG	2-8 CA	2-8 CC	2-8 CG	2-8 GA	2-8 GC	2-8 GG	2-8 TA	2-8 TC	2-8 TG	2-9 CA	2-9 CC	2-9 CG	2-9 GA
24	2N-3N-6N-7N-9N	1-4-5-8-10	HRE	2C	2G	2T	3C	3G	3T	6A	6C	6G	7A	7C	7T	9A	9C	9G	2-3 CC	2-3 CG	2-3 CT	2-3 GC	2-3 GG	2-3 GT	2-3 TC	2-3 TG	2-3 TT	2-6 CA	2-6 CC	2-6 CG	2-6 GA	2-6 GC	2-6 GG	2-6 TA	2-6 TC	2-6 TG	2-7 CA	2-7 CC	2-7 CT	2-7 GA	2-7 GC	2-7 GT	2-7 TA	2-7 TC	2-7 TT	2-9 CA	2-9 CC	2-9 CG	2-9 GA
25	2N-6N-8N-9N-10N	1-3-4-5-7	HRE	2C	2G	2T	6A	6C	6G	8A	8C	8G	9A	9C	9G	10A	10G	10T	2-6 CA	2-6 CC	2-6 CG	2-6 GA	2-6 GC	2-6 GG	2-6 TA	2-6 TC	2-6 TG	2-8 CA	2-8 CC	2-8 CG	2-8 GA	2-8 GC	2-8 GG	2-8 TA	2-8 TC	2-8 TG	2-9 CA	2-9 CC	2-9 CG	2-9 GA	2-9 GC	2-9 GG	2-9 TA	2-9 TC	2-9 TG	6-8 AA	6-8 AC	6-8 AG	6-8 CA
26	2N-5N-8N-9N-10N	1-3-4-6-7	HRE	2C	2G	2T	5C	5G	5T	8A	8C	8G	9A	9C	9G	10A	10G	10T	2-5 CC	2-5 CG	2-5 CT	2-5 GC	2-5 GG	2-5 GT	2-5 TC	2-5 TG	2-5 TT	2-8 CA	2-8 CC	2-8 CG	2-8 GA	2-8 GC	2-8 GG	2-8 TA	2-8 TC	2-8 TG	2-9 CA	2-9 CC	2-9 CG	2-9 GA	2-9 GC	2-9 GG	2-9 TA	2-9 TC	2-9 TG	5-8 CA	5-8 CC	5-8 CG	5-8 GA
27	1N-2N-6N-8N-9N	3-4-5-7-10	HRE	1A	1C	1T	2C	2G	2T	6A	6C	6G	8A	8C	8G	9A	9C	9G	1-2 AC	1-2 AG	1-2 AT	1-2 CC	1-2 CG	1-2 CT	1-2 TC	1-2 TG	1-2 TT	1-6 AA	1-6 AC	1-6 AG	1-6 CA	1-6 CC	1-6 CG	1-6 TA	1-6 TC	1-6 TG	1-8 AA	1-8 AC	1-8 AG	1-8 CA	1-8 CC	1-8 CG	1-8 TA	1-8 TC	1-8 TG	1-9 AA	1-9 AC	1-9 AG	1-9 CA
28	2N-3N-6N-9N-10N	1-4-5-7-8	HRE	2C	2G	2T	3C	3G	3T	6A	6C	6G	9A	9C	9G	10A	10G	10T	2-3 CC	2-3 CG	2-3 CT	2-3 GC	2-3 GG	2-3 GT	2-3 TC	2-3 TG	2-3 TT	2-6 CA	2-6 CC	2-6 CG	2-6 GA	2-6 GC	2-6 GG	2-6 TA	2-6 TC	2-6 TG	2-9 CA	2-9 CC	2-9 CG	2-9 GA	2-9 GC	2-9 GG	2-9 TA	2-9 TC	2-9 TG	3-6 CA	3-6 CC	3-6 CG	3-6 GA
29	2N-6N-7N-9N-10N	1-3-4-5-8	HRE	2C	2G	2T	6A	6C	6G	7A	7C	7T	9A	9C	9G	10A	10G	10T	2-6 CA	2-6 CC	2-6 CG	2-6 GA	2-6 GC	2-6 GG	2-6 TA	2-6 TC	2-6 TG	2-7 CA	2-7 CC	2-7 CT	2-7 GA	2-7 GC	2-7 GT	2-7 TA	2-7 TC	2-7 TT	2-9 CA	2-9 CC	2-9 CG	2-9 GA	2-9 GC	2-9 GG	2-9 TA	2-9 TC	2-9 TG	6-7 AA	6-7 AC	6-7 AT	6-7 CA
30	2N-5N-7N-9N-10N	1-3-4-6-8	HRE	2C	2G	2T	5C	5G	5T	7A	7C	7T	9A	9C	9G	10A	10G	10T	2-5 CC	2-5 CG	2-5 CT	2-5 GC	2-5 GG	2-5 GT	2-5 TC	2-5 TG	2-5 TT	2-7 CA	2-7 CC	2-7 CT	2-7 GA	2-7 GC	2-7 GT	2-7 TA	2-7 TC	2-7 TT	2-9 CA	2-9 CC	2-9 CG	2-9 GA	2-9 GC	2-9 GG	2-9 TA	2-9 TC	2-9 TG	5-7 CA	5-7 CC	5-7 CT	5-7 GA
31	1N-2N-6N-7N-9N	3-4-5-8-10	HRE	1A	1C	1T	2C	2G	2T	6A	6C	6G	7A	7C	7T	9A	9C	9G	1-2 AC	1-2 AG	1-2 AT	1-2 CC	1-2 CG	1-2 CT	1-2 TC	1-2 TG	1-2 TT	1-6 AA	1-6 AC	1-6 AG	1-6 CA	1-6 CC	1-6 CG	1-6 TA	1-6 TC	1-6 TG	1-7 AA	1-7 AC	1-7 AT	1-7 CA	1-7 CC	1-7 CT	1-7 TA	1-7 TC	1-7 TT	1-9 AA	1-9 AC	1-9 AG	1-9 CA
32	2N-4N-6N-9N-10N	1-3-5-7-8	HRE	2C	2G	2T	4A	4G	4T	6A	6C	6G	9A	9C	9G	10A	10G	10T	2-4 CA	2-4 CG	2-4 CT	2-4 GA	2-4 GG	2-4 GT	2-4 TA	2-4 TG	2-4 TT	2-6 CA	2-6 CC	2-6 CG	2-6 GA	2-6 GC	2-6 GG	2-6 TA	2-6 TC	2-6 TG	2-9 CA	2-9 CC	2-9 CG	2-9 GA	2-9 GC	2-9 GG	2-9 TA	2-9 TC	2-9 TG	4-6 AA	4-6 AC	4-6 AG	4-6 GA
33	5N-6N-7N-8N-10N	1-2-3-4-9	HRE	5C	5G	5T	6A	6C	6G	7A	7C	7T	8A	8C	8G	10A	10G	10T	5-6 CA	5-6 CC	5-6 CG	5-6 GA	5-6 GC	5-6 GG	5-6 TA	5-6 TC	5-6 TG	5-7 CA	5-7 CC	5-7 CT	5-7 GA	5-7 GC	5-7 GT	5-7 TA	5-7 TC	5-7 TT	5-8 CA	5-8 CC	5-8 CG	5-8 GA	5-8 GC	5-8 GG	5-8 TA	5-8 TC	5-8 TG	6-7 AA	6-7 AC	6-7 AT	6-7 CA
34	1N-5N-6N-7N-8N	2-3-4-9-10	HRE	1A	1C	1T	5C	5G	5T	6A	6C	6G	7A	7C	7T	8A	8C	8G	1-5 AC	1-5 AG	1-5 AT	1-5 CC	1-5 CG	1-5 CT	1-5 TC	1-5 TG	1-5 TT	1-6 AA	1-6 AC	1-6 AG	1-6 CA	1-6 CC	1-6 CG	1-6 TA	1-6 TC	1-6 TG	1-7 AA	1-7 AC	1-7 AT	1-7 CA	1-7 CC	1-7 CT	1-7 TA	1-7 TC	1-7 TT	1-8 AA	1-8 AC	1-8 AG	1-8 CA
35	4N-5N-6N-8N-10N	1-2-3-7-9	HRE	4A	4G	4T	5C	5G	5T	6A	6C	6G	8A	8C	8G	10A	10G	10T	4-5 AC	4-5 AG	4-5 AT	4-5 GC	4-5 GG	4-5 GT	4-5 TC	4-5 TG	4-5 TT	4-6 AA	4-6 AC	4-6 AG	4-6 GA	4-6 GC	4-6 GG	4-6 TA	4-6 TC	4-6 TG	4-8 AA	4-8 AC	4-8 AG	4-8 GA	4-8 GC	4-8 GG	4-8 TA	4-8 TC	4-8 TG	5-6 CA	5-6 CC	5-6 CG	5-6 GA
36	3N-5N-6N-7N-10N	1-2-4-8-9	HRE	3C	3G	3T	5C	5G	5T	6A	6C	6G	7A	7C	7T	10A	10G	10T	3-5 CC	3-5 CG	3-5 CT	3-5 GC	3-5 GG	3-5 GT	3-5 TC	3-5 TG	3-5 TT	3-6 CA	3-6 CC	3-6 CG	3-6 GA	3-6 GC	3-6 GG	3-6 TA	3-6 TC	3-6 TG	3-7 CA	3-7 CC	3-7 CT	3-7 GA	3-7 GC	3-7 GT	3-7 TA	3-7 TC	3-7 TT	5-6 CA	5-6 CC	5-6 CG	5-6 GA
37	5N-6N-7N-8N-9N	1-2-3-4-10	HRE	5C	5G	5T	6A	6C	6G	7A	7C	7T	8A	8C	8G	9A	9C	9G	5-6 CA	5-6 CC	5-6 CG	5-6 GA	5-6 GC	5-6 GG	5-6 TA	5-6 TC	5-6 TG	5-7 CA	5-7 CC	5-7 CT	5-7 GA	5-7 GC	5-7 GT	5-7 TA	5-7 TC	5-7 TT	5-8 CA	5-8 CC	5-8 CG	5-8 GA	5-8 GC	5-8 GG	5-8 TA	5-8 TC	5-8 TG	5-9 CA	5-9 CC	5-9 CG	5-9 GA
38	2N-5N-6N-7N-8N	1-3-4-9-10	HRE	2C	2G	2T	5C	5G	5T	6A	6C	6G	7A	7C	7T	8A	8C	8G	2-5 CC	2-5 CG	2-5 CT	2-5 GC	2-5 GG	2-5 GT	2-5 TC	2-5 TG	2-5 TT	2-6 CA	2-6 CC	2-6 CG	2-6 GA	2-6 GC	2-6 GG	2-6 TA	2-6 TC	2-6 TG	2-7 CA	2-7 CC	2-7 CT	2-7 GA	2-7 GC	2-7 GT	2-7 TA	2-7 TC	2-7 TT	2-8 CA	2-8 CC	2-8 CG	2-8 GA
39	4N-5N-6N-8N-9N	1-2-3-7-10	HRE	4A	4G	4T	5C	5G	5T	6A	6C	6G	8A	8C	8G	9A	9C	9G	4-5 AC	4-5 AG	4-5 AT	4-5 GC	4-5 GG	4-5 GT	4-5 TC	4-5 TG	4-5 TT	4-6 AA	4-6 AC	4-6 AG	4-6 GA	4-6 GC	4-6 GG	4-6 TA	4-6 TC	4-6 TG	4-8 AA	4-8 AC	4-8 AG	4-8 GA	4-8 GC	4-8 GG	4-8 TA	4-8 TC	4-8 TG	4-9 AA	4-9 AC	4-9 AG	4-9 GA
40	3N-5N-6N-7N-9N	1-2-4-8-10	HRE	3C	3G	3T	5C	5G	5T	6A	6C	6G	7A	7C	7T	9A	9C	9G	3-5 CC	3-5 CG	3-5 CT	3-5 GC	3-5 GG	3-5 GT	3-5 TC	3-5 TG	3-5 TT	3-6 CA	3-6 CC	3-6 CG	3-6 GA	3-6 GC	3-6 GG	3-6 TA	3-6 TC	3-6 TG	3-7 CA	3-7 CC	3-7 CT	3-7 GA	3-7 GC	3-7 GT	3-7 TA	3-7 TC	3-7 TT	3-9 CA	3-9 CC	3-9 CG	3-9 GA
41	5N-6N-8N-9N-10N	1-2-3-4-7	HRE	5C	5G	5T	6A	6C	6G	8A	8C	8G	9A	9C	9G	10A	10G	10T	5-6 CA	5-6 CC	5-6 CG	5-6 GA	5-6 GC	5-6 GG	5-6 TA	5-6 TC	5-6 TG	5-8 CA	5-8 CC	5-8 CG	5-8 GA	5-8 GC	5-8 GG	5-8 TA	5-8 TC	5-8 TG	5-9 CA	5-9 CC	5-9 CG	5-9 GA	5-9 GC	5-9 GG	5-9 TA	5-9 TC	5-9 TG	6-8 AA	6-8 AC	6-8 AG	6-8 CA
42	2N-5N-6N-8N-10N	1-3-4-7-9	HRE	2C	2G	2T	5C	5G	5T	6A	6C	6G	8A	8C	8G	10A	10G	10T	2-5 CC	2-5 CG	2-5 CT	2-5 GC	2-5 GG	2-5 GT	2-5 TC	2-5 TG	2-5 TT	2-6 CA	2-6 CC	2-6 CG	2-6 GA	2-6 GC	2-6 GG	2-6 TA	2-6 TC	2-6 TG	2-8 CA	2-8 CC	2-8 CG	2-8 GA	2-8 GC	2-8 GG	2-8 TA	2-8 TC	2-8 TG	5-6 CA	5-6 CC	5-6 CG	5-6 GA
43	1N-5N-6N-8N-9N	2-3-4-7-10	HRE	1A	1C	1T	5C	5G	5T	6A	6C	6G	8A	8C	8G	9A	9C	9G	1-5 AC	1-5 AG	1-5 AT	1-5 CC	1-5 CG	1-5 CT	1-5 TC	1-5 TG	1-5 TT	1-6 AA	1-6 AC	1-6 AG	1-6 CA	1-6 CC	1-6 CG	1-6 TA	1-6 TC	1-6 TG	1-8 AA	1-8 AC	1-8 AG	1-8 CA	1-8 CC	1-8 CG	1-8 TA	1-8 TC	1-8 TG	1-9 AA	1-9 AC	1-9 AG	1-9 CA
44	3N-5N-6N-9N-10N	1-2-4-7-8	HRE	3C	3G	3T	5C	5G	5T	6A	6C	6G	9A	9C	9G	10A	10G	10T	3-5 CC	3-5 CG	3-5 CT	3-5 GC	3-5 GG	3-5 GT	3-5 TC	3-5 TG	3-5 TT	3-6 CA	3-6 CC	3-6 CG	3-6 GA	3-6 GC	3-6 GG	3-6 TA	3-6 TC	3-6 TG	3-9 CA	3-9 CC	3-9 CG	3-9 GA	3-9 GC	3-9 GG	3-9 TA	3-9 TC	3-9 TG	5-6 CA	5-6 CC	5-6 CG	5-6 GA
45	5N-6N-7N-9N-10N	1-2-3-4-8	HRE	5C	5G	5T	6A	6C	6G	7A	7C	7T	9A	9C	9G	10A	10G	10T	5-6 CA	5-6 CC	5-6 CG	5-6 GA	5-6 GC	5-6 GG	5-6 TA	5-6 TC	5-6 TG	5-7 CA	5-7 CC	5-7 CT	5-7 GA	5-7 GC	5-7 GT	5-7 TA	5-7 TC	5-7 TT	5-9 CA	5-9 CC	5-9 CG	5-9 GA	5-9 GC	5-9 GG	5-9 TA	5-9 TC	5-9 TG	6-7 AA	6-7 AC	6-7 AT	6-7 CA
46	2N-5N-6N-7N-10N	1-3-4-8-9	HRE	2C	2G	2T	5C	5G	5T	6A	6C	6G	7A	7C	7T	10A	10G	10T	2-5 CC	2-5 CG	2-5 CT	2-5 GC	2-5 GG	2-5 GT	2-5 TC	2-5 TG	2-5 TT	2-6 CA	2-6 CC	2-6 CG	2-6 GA	2-6 GC	2-6 GG	2-6 TA	2-6 TC	2-6 TG	2-7 CA	2-7 CC	2-7 CT	2-7 GA	2-7 GC	2-7 GT	2-7 TA	2-7 TC	2-7 TT	5-6 CA	5-6 CC	5-6 CG	5-6 GA
47	1N-5N-6N-7N-9N	2-3-4-8-10	HRE	1A	1C	1T	5C	5G	5T	6A	6C	6G	7A	7C	7T	9A	9C	9G	1-5 AC	1-5 AG	1-5 AT	1-5 CC	1-5 CG	1-5 CT	1-5 TC	1-5 TG	1-5 TT	1-6 AA	1-6 AC	1-6 AG	1-6 CA	1-6 CC	1-6 CG	1-6 TA	1-6 TC	1-6 TG	1-7 AA	1-7 AC	1-7 AT	1-7 CA	1-7 CC	1-7 CT	1-7 TA	1-7 TC	1-7 TT	1-9 AA	1-9 AC	1-9 AG	1-9 CA
48	4N-5N-6N-9N-10N	1-2-3-7-8	HRE	4A	4G	4T	5C	5G	5T	6A	6C	6G	9A	9C	9G	10A	10G	10T	4-5 AC	4-5 AG	4-5 AT	4-5 GC	4-5 GG	4-5 GT	4-5 TC	4-5 TG	4-5 TT	4-6 AA	4-6 AC	4-6 AG	4-6 GA	4-6 GC	4-6 GG	4-6 TA	4-6 TC	4-6 TG	4-9 AA	4-9 AC	4-9 AG	4-9 GA	4-9 GC	4-9 GG	4-9 TA	4-9 TC	4-9 TG	5-6 CA	5-6 CC	5-6 CG	5-6 GA
49	1N-6N-7N-8N-10N	2-3-4-5-9	HRE	1A	1C	1T	6A	6C	6G	7A	7C	7T	8A	8C	8G	10A	10G	10T	1-6 AA	1-6 AC	1-6 AG	1-6 CA	1-6 CC	1-6 CG	1-6 TA	1-6 TC	1-6 TG	1-7 AA	1-7 AC	1-7 AT	1-7 CA	1-7 CC	1-7 CT	1-7 TA	1-7 TC	1-7 TT	1-8 AA	1-8 AC	1-8 AG	1-8 CA	1-8 CC	1-8 CG	1-8 TA	1-8 TC	1-8 TG	6-7 AA	6-7 AC	6-7 AT	6-7 CA
50	1N-5N-7N-8N-10N	2-3-4-6-9	HRE	1A	1C	1T	5C	5G	5T	7A	7C	7T	8A	8C	8G	10A	10G	10T	1-5 AC	1-5 AG	1-5 AT	1-5 CC	1-5 CG	1-5 CT	1-5 TC	1-5 TG	1-5 TT	1-7 AA	1-7 AC	1-7 AT	1-7 CA	1-7 CC	1-7 CT	1-7 TA	1-7 TC	1-7 TT	1-8 AA	1-8 AC	1-8 AG	1-8 CA	1-8 CC	1-8 CG	1-8 TA	1-8 TC	1-8 TG	5-7 CA	5-7 CC	5-7 CT	5-7 GA
51	1N-4N-6N-8N-10N	2-3-5-7-9	HRE	1A	1C	1T	4A	4G	4T	6A	6C	6G	8A	8C	8G	10A	10G	10T	1-4 AA	1-4 AG	1-4 AT	1-4 CA	1-4 CG	1-4 CT	1-4 TA	1-4 TG	1-4 TT	1-6 AA	1-6 AC	1-6 AG	1-6 CA	1-6 CC	1-6 CG	1-6 TA	1-6 TC	1-6 TG	1-8 AA	1-8 AC	1-8 AG	1-8 CA	1-8 CC	1-8 CG	1-8 TA	1-8 TC	1-8 TG	4-6 AA	4-6 AC	4-6 AG	4-6 GA
52	1N-3N-6N-7N-10N	2-4-5-8-9	HRE	1A	1C	1T	3C	3G	3T	6A	6C	6G	7A	7C	7T	10A	10G	10T	1-3 AC	1-3 AG	1-3 AT	1-3 CC	1-3 CG	1-3 CT	1-3 TC	1-3 TG	1-3 TT	1-6 AA	1-6 AC	1-6 AG	1-6 CA	1-6 CC	1-6 CG	1-6 TA	1-6 TC	1-6 TG	1-7 AA	1-7 AC	1-7 AT	1-7 CA	1-7 CC	1-7 CT	1-7 TA	1-7 TC	1-7 TT	3-6 CA	3-6 CC	3-6 CG	3-6 GA
53	1N-7N-8N-9N-10N	2-3-4-5-6	HRE	1A	1C	1T	7A	7C	7T	8A	8C	8G	9A	9C	9G	10A	10G	10T	1-7 AA	1-7 AC	1-7 AT	1-7 CA	1-7 CC	1-7 CT	1-7 TA	1-7 TC	1-7 TT	1-8 AA	1-8 AC	1-8 AG	1-8 CA	1-8 CC	1-8 CG	1-8 TA	1-8 TC	1-8 TG	1-9 AA	1-9 AC	1-9 AG	1-9 CA	1-9 CC	1-9 CG	1-9 TA	1-9 TC	1-9 TG	7-8 AA	7-8 AC	7-8 AG	7-8 CA
54	1N-2N-7N-8N-10N	3-4-5-6-9	HRE	1A	1C	1T	2C	2G	2T	7A	7C	7T	8A	8C	8G	10A	10G	10T	1-2 AC	1-2 AG	1-2 AT	1-2 CC	1-2 CG	1-2 CT	1-2 TC	1-2 TG	1-2 TT	1-7 AA	1-7 AC	1-7 AT	1-7 CA	1-7 CC	1-7 CT	1-7 TA	1-7 TC	1-7 TT	1-8 AA	1-8 AC	1-8 AG	1-8 CA	1-8 CC	1-8 CG	1-8 TA	1-8 TC	1-8 TG	2-7 CA	2-7 CC	2-7 CT	2-7 GA
55	1N-4N-8N-9N-10N	2-3-5-6-7	HRE	1A	1C	1T	4A	4G	4T	8A	8C	8G	9A	9C	9G	10A	10G	10T	1-4 AA	1-4 AG	1-4 AT	1-4 CA	1-4 CG	1-4 CT	1-4 TA	1-4 TG	1-4 TT	1-8 AA	1-8 AC	1-8 AG	1-8 CA	1-8 CC	1-8 CG	1-8 TA	1-8 TC	1-8 TG	1-9 AA	1-9 AC	1-9 AG	1-9 CA	1-9 CC	1-9 CG	1-9 TA	1-9 TC	1-9 TG	4-8 AA	4-8 AC	4-8 AG	4-8 GA
56	1N-3N-7N-9N-10N	2-4-5-6-8	HRE	1A	1C	1T	3C	3G	3T	7A	7C	7T	9A	9C	9G	10A	10G	10T	1-3 AC	1-3 AG	1-3 AT	1-3 CC	1-3 CG	1-3 CT	1-3 TC	1-3 TG	1-3 TT	1-7 AA	1-7 AC	1-7 AT	1-7 CA	1-7 CC	1-7 CT	1-7 TA	1-7 TC	1-7 TT	1-9 AA	1-9 AC	1-9 AG	1-9 CA	1-9 CC	1-9 CG	1-9 TA	1-9 TC	1-9 TG	3-7 CA	3-7 CC	3-7 CT	3-7 GA
57	1N-6N-8N-9N-10N	2-3-4-5-7	HRE	1A	1C	1T	6A	6C	6G	8A	8C	8G	9A	9C	9G	10A	10G	10T	1-6 AA	1-6 AC	1-6 AG	1-6 CA	1-6 CC	1-6 CG	1-6 TA	1-6 TC	1-6 TG	1-8 AA	1-8 AC	1-8 AG	1-8 CA	1-8 CC	1-8 CG	1-8 TA	1-8 TC	1-8 TG	1-9 AA	1-9 AC	1-9 AG	1-9 CA	1-9 CC	1-9 CG	1-9 TA	1-9 TC	1-9 TG	6-8 AA	6-8 AC	6-8 AG	6-8 CA
58	1N-2N-6N-8N-10N	3-4-5-7-9	HRE	1A	1C	1T	2C	2G	2T	6A	6C	6G	8A	8C	8G	10A	10G	10T	1-2 AC	1-2 AG	1-2 AT	1-2 CC	1-2 CG	1-2 CT	1-2 TC	1-2 TG	1-2 TT	1-6 AA	1-6 AC	1-6 AG	1-6 CA	1-6 CC	1-6 CG	1-6 TA	1-6 TC	1-6 TG	1-8 AA	1-8 AC	1-8 AG	1-8 CA	1-8 CC	1-8 CG	1-8 TA	1-8 TC	1-8 TG	2-6 CA	2-6 CC	2-6 CG	2-6 GA
59	1N-5N-8N-9N-10N	2-3-4-6-7	HRE	1A	1C	1T	5C	5G	5T	8A	8C	8G	9A	9C	9G	10A	10G	10T	1-5 AC	1-5 AG	1-5 AT	1-5 CC	1-5 CG	1-5 CT	1-5 TC	1-5 TG	1-5 TT	1-8 AA	1-8 AC	1-8 AG	1-8 CA	1-8 CC	1-8 CG	1-8 TA	1-8 TC	1-8 TG	1-9 AA	1-9 AC	1-9 AG	1-9 CA	1-9 CC	1-9 CG	1-9 TA	1-9 TC	1-9 TG	5-8 CA	5-8 CC	5-8 CG	5-8 GA
60	1N-3N-6N-9N-10N	2-4-5-7-8	HRE	1A	1C	1T	3C	3G	3T	6A	6C	6G	9A	9C	9G	10A	10G	10T	1-3 AC	1-3 AG	1-3 AT	1-3 CC	1-3 CG	1-3 CT	1-3 TC	1-3 TG	1-3 TT	1-6 AA	1-6 AC	1-6 AG	1-6 CA	1-6 CC	1-6 CG	1-6 TA	1-6 TC	1-6 TG	1-9 AA	1-9 AC	1-9 AG	1-9 CA	1-9 CC	1-9 CG	1-9 TA	1-9 TC	1-9 TG	3-6 CA	3-6 CC	3-6 CG	3-6 GA
61	1N-6N-7N-9N-10N	2-3-4-5-8	HRE	1A	1C	1T	6A	6C	6G	7A	7C	7T	9A	9C	9G	10A	10G	10T	1-6 AA	1-6 AC	1-6 AG	1-6 CA	1-6 CC	1-6 CG	1-6 TA	1-6 TC	1-6 TG	1-7 AA	1-7 AC	1-7 AT	1-7 CA	1-7 CC	1-7 CT	1-7 TA	1-7 TC	1-7 TT	1-9 AA	1-9 AC	1-9 AG	1-9 CA	1-9 CC	1-9 CG	1-9 TA	1-9 TC	1-9 TG	6-7 AA	6-7 AC	6-7 AT	6-7 CA
62	1N-2N-6N-7N-10N	3-4-5-8-9	HRE	1A	1C	1T	2C	2G	2T	6A	6C	6G	7A	7C	7T	10A	10G	10T	1-2 AC	1-2 AG	1-2 AT	1-2 CC	1-2 CG	1-2 CT	1-2 TC	1-2 TG	1-2 TT	1-6 AA	1-6 AC	1-6 AG	1-6 CA	1-6 CC	1-6 CG	1-6 TA	1-6 TC	1-6 TG	1-7 AA	1-7 AC	1-7 AT	1-7 CA	1-7 CC	1-7 CT	1-7 TA	1-7 TC	1-7 TT	2-6 CA	2-6 CC	2-6 CG	2-6 GA
63	1N-5N-7N-9N-10N	2-3-4-6-8	HRE	1A	1C	1T	5C	5G	5T	7A	7C	7T	9A	9C	9G	10A	10G	10T	1-5 AC	1-5 AG	1-5 AT	1-5 CC	1-5 CG	1-5 CT	1-5 TC	1-5 TG	1-5 TT	1-7 AA	1-7 AC	1-7 AT	1-7 CA	1-7 CC	1-7 CT	1-7 TA	1-7 TC	1-7 TT	1-9 AA	1-9 AC	1-9 AG	1-9 CA	1-9 CC	1-9 CG	1-9 TA	1-9 TC	1-9 TG	5-7 CA	5-7 CC	5-7 CT	5-7 GA
64	1N-4N-6N-9N-10N	2-3-5-7-8	HRE	1A	1C	1T	4A	4G	4T	6A	6C	6G	9A	9C	9G	10A	10G	10T	1-4 AA	1-4 AG	1-4 AT	1-4 CA	1-4 CG	1-4 CT	1-4 TA	1-4 TG	1-4 TT	1-6 AA	1-6 AC	1-6 AG	1-6 CA	1-6 CC	1-6 CG	1-6 TA	1-6 TC	1-6 TG	1-9 AA	1-9 AC	1-9 AG	1-9 CA	1-9 CC	1-9 CG	1-9 TA	1-9 TC	1-9 TG	4-6 AA	4-6 AC	4-6 AG	4-6 GA
65	4N-6N-7N-8N-10N	1-2-3-5-9	HRE	4A	4G	4T	6A	6C	6G	7A	7C	7T	8A	8C	8G	10A	10G	10T	4-6 AA	4-6 AC	4-6 AG	4-6 GA	4-6 GC	4-6 GG	4-6 TA	4-6 TC	4-6 TG	4-7 AA	4-7 AC	4-7 AT	4-7 GA	4-7 GC	4-7 GT	4-7 TA	4-7 TC	4-7 TT	4-8 AA	4-8 AC	4-8 AG	4-8 GA	4-8 GC	4-8 GG	4-8 TA	4-8 TC	4-8 TG	6-7 AA	6-7 AC	6-7 AT	6-7 CA
66	4N-5N-7N-8N-10N	1-2-3-6-9	HRE	4A	4G	4T	5C	5G	5T	7A	7C	7T	8A	8C	8G	10A	10G	10T	4-5 AC	4-5 AG	4-5 AT	4-5 GC	4-5 GG	4-5 GT	4-5 TC	4-5 TG	4-5 TT	4-7 AA	4-7 AC	4-7 AT	4-7 GA	4-7 GC	4-7 GT	4-7 TA	4-7 TC	4-7 TT	4-8 AA	4-8 AC	4-8 AG	4-8 GA	4-8 GC	4-8 GG	4-8 TA	4-8 TC	4-8 TG	5-7 CA	5-7 CC	5-7 CT	5-7 GA
67	1N-4N-6N-7N-8N	2-3-5-9-10	HRE	1A	1C	1T	4A	4G	4T	6A	6C	6G	7A	7C	7T	8A	8C	8G	1-4 AA	1-4 AG	1-4 AT	1-4 CA	1-4 CG	1-4 CT	1-4 TA	1-4 TG	1-4 TT	1-6 AA	1-6 AC	1-6 AG	1-6 CA	1-6 CC	1-6 CG	1-6 TA	1-6 TC	1-6 TG	1-7 AA	1-7 AC	1-7 AT	1-7 CA	1-7 CC	1-7 CT	1-7 TA	1-7 TC	1-7 TT	1-8 AA	1-8 AC	1-8 AG	1-8 CA
68	3N-4N-6N-7N-10N	1-2-5-8-9	HRE	3C	3G	3T	4A	4G	4T	6A	6C	6G	7A	7C	7T	10A	10G	10T	3-4 CA	3-4 CG	3-4 CT	3-4 GA	3-4 GG	3-4 GT	3-4 TA	3-4 TG	3-4 TT	3-6 CA	3-6 CC	3-6 CG	3-6 GA	3-6 GC	3-6 GG	3-6 TA	3-6 TC	3-6 TG	3-7 CA	3-7 CC	3-7 CT	3-7 GA	3-7 GC	3-7 GT	3-7 TA	3-7 TC	3-7 TT	4-6 AA	4-6 AC	4-6 AG	4-6 GA
69	4N-7N-8N-9N-10N	1-2-3-5-6	HRE	4A	4G	4T	7A	7C	7T	8A	8C	8G	9A	9C	9G	10A	10G	10T	4-7 AA	4-7 AC	4-7 AT	4-7 GA	4-7 GC	4-7 GT	4-7 TA	4-7 TC	4-7 TT	4-8 AA	4-8 AC	4-8 AG	4-8 GA	4-8 GC	4-8 GG	4-8 TA	4-8 TC	4-8 TG	4-9 AA	4-9 AC	4-9 AG	4-9 GA	4-9 GC	4-9 GG	4-9 TA	4-9 TC	4-9 TG	7-8 AA	7-8 AC	7-8 AG	7-8 CA
70	2N-4N-7N-8N-10N	1-3-5-6-9	HRE	2C	2G	2T	4A	4G	4T	7A	7C	7T	8A	8C	8G	10A	10G	10T	2-4 CA	2-4 CG	2-4 CT	2-4 GA	2-4 GG	2-4 GT	2-4 TA	2-4 TG	2-4 TT	2-7 CA	2-7 CC	2-7 CT	2-7 GA	2-7 GC	2-7 GT	2-7 TA	2-7 TC	2-7 TT	2-8 CA	2-8 CC	2-8 CG	2-8 GA	2-8 GC	2-8 GG	2-8 TA	2-8 TC	2-8 TG	4-7 AA	4-7 AC	4-7 AT	4-7 GA
71	1N-4N-7N-8N-9N	2-3-5-6-10	HRE	1A	1C	1T	4A	4G	4T	7A	7C	7T	8A	8C	8G	9A	9C	9G	1-4 AA	1-4 AG	1-4 AT	1-4 CA	1-4 CG	1-4 CT	1-4 TA	1-4 TG	1-4 TT	1-7 AA	1-7 AC	1-7 AT	1-7 CA	1-7 CC	1-7 CT	1-7 TA	1-7 TC	1-7 TT	1-8 AA	1-8 AC	1-8 AG	1-8 CA	1-8 CC	1-8 CG	1-8 TA	1-8 TC	1-8 TG	1-9 AA	1-9 AC	1-9 AG	1-9 CA
72	3N-4N-7N-9N-10N	1-2-5-6-8	HRE	3C	3G	3T	4A	4G	4T	7A	7C	7T	9A	9C	9G	10A	10G	10T	3-4 CA	3-4 CG	3-4 CT	3-4 GA	3-4 GG	3-4 GT	3-4 TA	3-4 TG	3-4 TT	3-7 CA	3-7 CC	3-7 CT	3-7 GA	3-7 GC	3-7 GT	3-7 TA	3-7 TC	3-7 TT	3-9 CA	3-9 CC	3-9 CG	3-9 GA	3-9 GC	3-9 GG	3-9 TA	3-9 TC	3-9 TG	4-7 AA	4-7 AC	4-7 AT	4-7 GA
73	4N-6N-7N-8N-9N	1-2-3-5-10	HRE	4A	4G	4T	6A	6C	6G	7A	7C	7T	8A	8C	8G	9A	9C	9G	4-6 AA	4-6 AC	4-6 AG	4-6 GA	4-6 GC	4-6 GG	4-6 TA	4-6 TC	4-6 TG	4-7 AA	4-7 AC	4-7 AT	4-7 GA	4-7 GC	4-7 GT	4-7 TA	4-7 TC	4-7 TT	4-8 AA	4-8 AC	4-8 AG	4-8 GA	4-8 GC	4-8 GG	4-8 TA	4-8 TC	4-8 TG	4-9 AA	4-9 AC	4-9 AG	4-9 GA
74	2N-4N-6N-7N-8N	1-3-5-9-10	HRE	2C	2G	2T	4A	4G	4T	6A	6C	6G	7A	7C	7T	8A	8C	8G	2-4 CA	2-4 CG	2-4 CT	2-4 GA	2-4 GG	2-4 GT	2-4 TA	2-4 TG	2-4 TT	2-6 CA	2-6 CC	2-6 CG	2-6 GA	2-6 GC	2-6 GG	2-6 TA	2-6 TC	2-6 TG	2-7 CA	2-7 CC	2-7 CT	2-7 GA	2-7 GC	2-7 GT	2-7 TA	2-7 TC	2-7 TT	2-8 CA	2-8 CC	2-8 CG	2-8 GA
75	4N-5N-7N-8N-9N	1-2-3-6-10	HRE	4A	4G	4T	5C	5G	5T	7A	7C	7T	8A	8C	8G	9A	9C	9G	4-5 AC	4-5 AG	4-5 AT	4-5 GC	4-5 GG	4-5 GT	4-5 TC	4-5 TG	4-5 TT	4-7 AA	4-7 AC	4-7 AT	4-7 GA	4-7 GC	4-7 GT	4-7 TA	4-7 TC	4-7 TT	4-8 AA	4-8 AC	4-8 AG	4-8 GA	4-8 GC	4-8 GG	4-8 TA	4-8 TC	4-8 TG	4-9 AA	4-9 AC	4-9 AG	4-9 GA
76	3N-4N-6N-7N-9N	1-2-5-8-10	HRE	3C	3G	3T	4A	4G	4T	6A	6C	6G	7A	7C	7T	9A	9C	9G	3-4 CA	3-4 CG	3-4 CT	3-4 GA	3-4 GG	3-4 GT	3-4 TA	3-4 TG	3-4 TT	3-6 CA	3-6 CC	3-6 CG	3-6 GA	3-6 GC	3-6 GG	3-6 TA	3-6 TC	3-6 TG	3-7 CA	3-7 CC	3-7 CT	3-7 GA	3-7 GC	3-7 GT	3-7 TA	3-7 TC	3-7 TT	3-9 CA	3-9 CC	3-9 CG	3-9 GA
77	4N-6N-7N-9N-10N	1-2-3-5-8	HRE	4A	4G	4T	6A	6C	6G	7A	7C	7T	9A	9C	9G	10A	10G	10T	4-6 AA	4-6 AC	4-6 AG	4-6 GA	4-6 GC	4-6 GG	4-6 TA	4-6 TC	4-6 TG	4-7 AA	4-7 AC	4-7 AT	4-7 GA	4-7 GC	4-7 GT	4-7 TA	4-7 TC	4-7 TT	4-9 AA	4-9 AC	4-9 AG	4-9 GA	4-9 GC	4-9 GG	4-9 TA	4-9 TC	4-9 TG	6-7 AA	6-7 AC	6-7 AT	6-7 CA
78	2N-4N-6N-7N-10N	1-3-5-8-9	HRE	2C	2G	2T	4A	4G	4T	6A	6C	6G	7A	7C	7T	10A	10G	10T	2-4 CA	2-4 CG	2-4 CT	2-4 GA	2-4 GG	2-4 GT	2-4 TA	2-4 TG	2-4 TT	2-6 CA	2-6 CC	2-6 CG	2-6 GA	2-6 GC	2-6 GG	2-6 TA	2-6 TC	2-6 TG	2-7 CA	2-7 CC	2-7 CT	2-7 GA	2-7 GC	2-7 GT	2-7 TA	2-7 TC	2-7 TT	4-6 AA	4-6 AC	4-6 AG	4-6 GA
79	4N-5N-7N-9N-10N	1-2-3-6-8	HRE	4A	4G	4T	5C	5G	5T	7A	7C	7T	9A	9C	9G	10A	10G	10T	4-5 AC	4-5 AG	4-5 AT	4-5 GC	4-5 GG	4-5 GT	4-5 TC	4-5 TG	4-5 TT	4-7 AA	4-7 AC	4-7 AT	4-7 GA	4-7 GC	4-7 GT	4-7 TA	4-7 TC	4-7 TT	4-9 AA	4-9 AC	4-9 AG	4-9 GA	4-9 GC	4-9 GG	4-9 TA	4-9 TC	4-9 TG	5-7 CA	5-7 CC	5-7 CT	5-7 GA
80	1N-4N-6N-7N-9N	2-3-5-8-10	HRE	1A	1C	1T	4A	4G	4T	6A	6C	6G	7A	7C	7T	9A	9C	9G	1-4 AA	1-4 AG	1-4 AT	1-4 CA	1-4 CG	1-4 CT	1-4 TA	1-4 TG	1-4 TT	1-6 AA	1-6 AC	1-6 AG	1-6 CA	1-6 CC	1-6 CG	1-6 TA	1-6 TC	1-6 TG	1-7 AA	1-7 AC	1-7 AT	1-7 CA	1-7 CC	1-7 CT	1-7 TA	1-7 TC	1-7 TT	1-9 AA	1-9 AC	1-9 AG	1-9 CA
81	3N-6N-7N-8N-10N	1-2-4-5-9	HRE	3C	3G	3T	6A	6C	6G	7A	7C	7T	8A	8C	8G	10A	10G	10T	3-6 CA	3-6 CC	3-6 CG	3-6 GA	3-6 GC	3-6 GG	3-6 TA	3-6 TC	3-6 TG	3-7 CA	3-7 CC	3-7 CT	3-7 GA	3-7 GC	3-7 GT	3-7 TA	3-7 TC	3-7 TT	3-8 CA	3-8 CC	3-8 CG	3-8 GA	3-8 GC	3-8 GG	3-8 TA	3-8 TC	3-8 TG	6-7 AA	6-7 AC	6-7 AT	6-7 CA
82	3N-5N-7N-8N-10N	1-2-4-6-9	HRE	3C	3G	3T	5C	5G	5T	7A	7C	7T	8A	8C	8G	10A	10G	10T	3-5 CC	3-5 CG	3-5 CT	3-5 GC	3-5 GG	3-5 GT	3-5 TC	3-5 TG	3-5 TT	3-7 CA	3-7 CC	3-7 CT	3-7 GA	3-7 GC	3-7 GT	3-7 TA	3-7 TC	3-7 TT	3-8 CA	3-8 CC	3-8 CG	3-8 GA	3-8 GC	3-8 GG	3-8 TA	3-8 TC	3-8 TG	5-7 CA	5-7 CC	5-7 CT	5-7 GA
83	1N-3N-6N-7N-8N	2-4-5-9-10	HRE	1A	1C	1T	3C	3G	3T	6A	6C	6G	7A	7C	7T	8A	8C	8G	1-3 AC	1-3 AG	1-3 AT	1-3 CC	1-3 CG	1-3 CT	1-3 TC	1-3 TG	1-3 TT	1-6 AA	1-6 AC	1-6 AG	1-6 CA	1-6 CC	1-6 CG	1-6 TA	1-6 TC	1-6 TG	1-7 AA	1-7 AC	1-7 AT	1-7 CA	1-7 CC	1-7 CT	1-7 TA	1-7 TC	1-7 TT	1-8 AA	1-8 AC	1-8 AG	1-8 CA
84	3N-4N-6N-8N-10N	1-2-5-7-9	HRE	3C	3G	3T	4A	4G	4T	6A	6C	6G	8A	8C	8G	10A	10G	10T	3-4 CA	3-4 CG	3-4 CT	3-4 GA	3-4 GG	3-4 GT	3-4 TA	3-4 TG	3-4 TT	3-6 CA	3-6 CC	3-6 CG	3-6 GA	3-6 GC	3-6 GG	3-6 TA	3-6 TC	3-6 TG	3-8 CA	3-8 CC	3-8 CG	3-8 GA	3-8 GC	3-8 GG	3-8 TA	3-8 TC	3-8 TG	4-6 AA	4-6 AC	4-6 AG	4-6 GA
85	3N-7N-8N-9N-10N	1-2-4-5-6	HRE	3C	3G	3T	7A	7C	7T	8A	8C	8G	9A	9C	9G	10A	10G	10T	3-7 CA	3-7 CC	3-7 CT	3-7 GA	3-7 GC	3-7 GT	3-7 TA	3-7 TC	3-7 TT	3-8 CA	3-8 CC	3-8 CG	3-8 GA	3-8 GC	3-8 GG	3-8 TA	3-8 TC	3-8 TG	3-9 CA	3-9 CC	3-9 CG	3-9 GA	3-9 GC	3-9 GG	3-9 TA	3-9 TC	3-9 TG	7-8 AA	7-8 AC	7-8 AG	7-8 CA
86	2N-3N-7N-8N-10N	1-4-5-6-9	HRE	2C	2G	2T	3C	3G	3T	7A	7C	7T	8A	8C	8G	10A	10G	10T	2-3 CC	2-3 CG	2-3 CT	2-3 GC	2-3 GG	2-3 GT	2-3 TC	2-3 TG	2-3 TT	2-7 CA	2-7 CC	2-7 CT	2-7 GA	2-7 GC	2-7 GT	2-7 TA	2-7 TC	2-7 TT	2-8 CA	2-8 CC	2-8 CG	2-8 GA	2-8 GC	2-8 GG	2-8 TA	2-8 TC	2-8 TG	3-7 CA	3-7 CC	3-7 CT	3-7 GA
87	1N-3N-7N-8N-9N	2-4-5-6-10	HRE	1A	1C	1T	3C	3G	3T	7A	7C	7T	8A	8C	8G	9A	9C	9G	1-3 AC	1-3 AG	1-3 AT	1-3 CC	1-3 CG	1-3 CT	1-3 TC	1-3 TG	1-3 TT	1-7 AA	1-7 AC	1-7 AT	1-7 CA	1-7 CC	1-7 CT	1-7 TA	1-7 TC	1-7 TT	1-8 AA	1-8 AC	1-8 AG	1-8 CA	1-8 CC	1-8 CG	1-8 TA	1-8 TC	1-8 TG	1-9 AA	1-9 AC	1-9 AG	1-9 CA
88	3N-4N-8N-9N-10N	1-2-5-6-7	HRE	3C	3G	3T	4A	4G	4T	8A	8C	8G	9A	9C	9G	10A	10G	10T	3-4 CA	3-4 CG	3-4 CT	3-4 GA	3-4 GG	3-4 GT	3-4 TA	3-4 TG	3-4 TT	3-8 CA	3-8 CC	3-8 CG	3-8 GA	3-8 GC	3-8 GG	3-8 TA	3-8 TC	3-8 TG	3-9 CA	3-9 CC	3-9 CG	3-9 GA	3-9 GC	3-9 GG	3-9 TA	3-9 TC	3-9 TG	4-8 AA	4-8 AC	4-8 AG	4-8 GA
89	3N-6N-7N-8N-9N	1-2-4-5-10	HRE	3C	3G	3T	6A	6C	6G	7A	7C	7T	8A	8C	8G	9A	9C	9G	3-6 CA	3-6 CC	3-6 CG	3-6 GA	3-6 GC	3-6 GG	3-6 TA	3-6 TC	3-6 TG	3-7 CA	3-7 CC	3-7 CT	3-7 GA	3-7 GC	3-7 GT	3-7 TA	3-7 TC	3-7 TT	3-8 CA	3-8 CC	3-8 CG	3-8 GA	3-8 GC	3-8 GG	3-8 TA	3-8 TC	3-8 TG	3-9 CA	3-9 CC	3-9 CG	3-9 GA
90	2N-3N-6N-7N-8N	1-4-5-9-10	HRE	2C	2G	2T	3C	3G	3T	6A	6C	6G	7A	7C	7T	8A	8C	8G	2-3 CC	2-3 CG	2-3 CT	2-3 GC	2-3 GG	2-3 GT	2-3 TC	2-3 TG	2-3 TT	2-6 CA	2-6 CC	2-6 CG	2-6 GA	2-6 GC	2-6 GG	2-6 TA	2-6 TC	2-6 TG	2-7 CA	2-7 CC	2-7 CT	2-7 GA	2-7 GC	2-7 GT	2-7 TA	2-7 TC	2-7 TT	2-8 CA	2-8 CC	2-8 CG	2-8 GA
91	3N-5N-7N-8N-9N	1-2-4-6-10	HRE	3C	3G	3T	5C	5G	5T	7A	7C	7T	8A	8C	8G	9A	9C	9G	3-5 CC	3-5 CG	3-5 CT	3-5 GC	3-5 GG	3-5 GT	3-5 TC	3-5 TG	3-5 TT	3-7 CA	3-7 CC	3-7 CT	3-7 GA	3-7 GC	3-7 GT	3-7 TA	3-7 TC	3-7 TT	3-8 CA	3-8 CC	3-8 CG	3-8 GA	3-8 GC	3-8 GG	3-8 TA	3-8 TC	3-8 TG	3-9 CA	3-9 CC	3-9 CG	3-9 GA
92	3N-4N-6N-8N-9N	1-2-5-7-10	HRE	3C	3G	3T	4A	4G	4T	6A	6C	6G	8A	8C	8G	9A	9C	9G	3-4 CA	3-4 CG	3-4 CT	3-4 GA	3-4 GG	3-4 GT	3-4 TA	3-4 TG	3-4 TT	3-6 CA	3-6 CC	3-6 CG	3-6 GA	3-6 GC	3-6 GG	3-6 TA	3-6 TC	3-6 TG	3-8 CA	3-8 CC	3-8 CG	3-8 GA	3-8 GC	3-8 GG	3-8 TA	3-8 TC	3-8 TG	3-9 CA	3-9 CC	3-9 CG	3-9 GA
93	3N-6N-8N-9N-10N	1-2-4-5-7	HRE	3C	3G	3T	6A	6C	6G	8A	8C	8G	9A	9C	9G	10A	10G	10T	3-6 CA	3-6 CC	3-6 CG	3-6 GA	3-6 GC	3-6 GG	3-6 TA	3-6 TC	3-6 TG	3-8 CA	3-8 CC	3-8 CG	3-8 GA	3-8 GC	3-8 GG	3-8 TA	3-8 TC	3-8 TG	3-9 CA	3-9 CC	3-9 CG	3-9 GA	3-9 GC	3-9 GG	3-9 TA	3-9 TC	3-9 TG	6-8 AA	6-8 AC	6-8 AG	6-8 CA
94	2N-3N-6N-8N-10N	1-4-5-7-9	HRE	2C	2G	2T	3C	3G	3T	6A	6C	6G	8A	8C	8G	10A	10G	10T	2-3 CC	2-3 CG	2-3 CT	2-3 GC	2-3 GG	2-3 GT	2-3 TC	2-3 TG	2-3 TT	2-6 CA	2-6 CC	2-6 CG	2-6 GA	2-6 GC	2-6 GG	2-6 TA	2-6 TC	2-6 TG	2-8 CA	2-8 CC	2-8 CG	2-8 GA	2-8 GC	2-8 GG	2-8 TA	2-8 TC	2-8 TG	3-6 CA	3-6 CC	3-6 CG	3-6 GA
95	3N-5N-8N-9N-10N	1-2-4-6-7	HRE	3C	3G	3T	5C	5G	5T	8A	8C	8G	9A	9C	9G	10A	10G	10T	3-5 CC	3-5 CG	3-5 CT	3-5 GC	3-5 GG	3-5 GT	3-5 TC	3-5 TG	3-5 TT	3-8 CA	3-8 CC	3-8 CG	3-8 GA	3-8 GC	3-8 GG	3-8 TA	3-8 TC	3-8 TG	3-9 CA	3-9 CC	3-9 CG	3-9 GA	3-9 GC	3-9 GG	3-9 TA	3-9 TC	3-9 TG	5-8 CA	5-8 CC	5-8 CG	5-8 GA
96	1N-3N-6N-8N-9N	2-4-5-7-10	HRE	1A	1C	1T	3C	3G	3T	6A	6C	6G	8A	8C	8G	9A	9C	9G	1-3 AC	1-3 AG	1-3 AT	1-3 CC	1-3 CG	1-3 CT	1-3 TC	1-3 TG	1-3 TT	1-6 AA	1-6 AC	1-6 AG	1-6 CA	1-6 CC	1-6 CG	1-6 TA	1-6 TC	1-6 TG	1-8 AA	1-8 AC	1-8 AG	1-8 CA	1-8 CC	1-8 CG	1-8 TA	1-8 TC	1-8 TG	1-9 AA	1-9 AC	1-9 AG	1-9 CA
97	2N-5N-6N-9N-10N	1-3-4-7-8	HRE	2C	2G	2T	5C	5G	5T	6A	6C	6G	9A	9C	9G	10A	10G	10T	2-5 CC	2-5 CG	2-5 CT	2-5 GC	2-5 GG	2-5 GT	2-5 TC	2-5 TG	2-5 TT	2-6 CA	2-6 CC	2-6 CG	2-6 GA	2-6 GC	2-6 GG	2-6 TA	2-6 TC	2-6 TG	2-9 CA	2-9 CC	2-9 CG	2-9 GA	2-9 GC	2-9 GG	2-9 TA	2-9 TC	2-9 TG	5-6 CA	5-6 CC	5-6 CG	5-6 GA
98	2N-5N-6N-7N-9N	1-3-4-8-10	HRE	2C	2G	2T	5C	5G	5T	6A	6C	6G	7A	7C	7T	9A	9C	9G	2-5 CC	2-5 CG	2-5 CT	2-5 GC	2-5 GG	2-5 GT	2-5 TC	2-5 TG	2-5 TT	2-6 CA	2-6 CC	2-6 CG	2-6 GA	2-6 GC	2-6 GG	2-6 TA	2-6 TC	2-6 TG	2-7 CA	2-7 CC	2-7 CT	2-7 GA	2-7 GC	2-7 GT	2-7 TA	2-7 TC	2-7 TT	2-9 CA	2-9 CC	2-9 CG	2-9 GA
99	2N-5N-6N-8N-9N	1-3-4-7-10	HRE	2C	2G	2T	5C	5G	5T	6A	6C	6G	8A	8C	8G	9A	9C	9G	2-5 CC	2-5 CG	2-5 CT	2-5 GC	2-5 GG	2-5 GT	2-5 TC	2-5 TG	2-5 TT	2-6 CA	2-6 CC	2-6 CG	2-6 GA	2-6 GC	2-6 GG	2-6 TA	2-6 TC	2-6 TG	2-8 CA	2-8 CC	2-8 CG	2-8 GA	2-8 GC	2-8 GG	2-8 TA	2-8 TC	2-8 TG	2-9 CA	2-9 CC	2-9 CG	2-9 GA
100	1N-2N-6N-9N-10N	3-4-5-7-8	HRE	1A	1C	1T	2C	2G	2T	6A	6C	6G	9A	9C	9G	10A	10G	10T	1-2 AC	1-2 AG	1-2 AT	1-2 CC	1-2 CG	1-2 CT	1-2 TC	1-2 TG	1-2 TT	1-6 AA	1-6 AC	1-6 AG	1-6 CA	1-6 CC	1-6 CG	1-6 TA	1-6 TC	1-6 TG	1-9 AA	1-9 AC	1-9 AG	1-9 CA	1-9 CC	1-9 CG	1-9 TA	1-9 TC	1-9 TG	2-6 CA	2-6 CC	2-6 CG	2-6 GA
101	1N-2N-7N-9N-10N	3-4-5-6-8	HRE	1A	1C	1T	2C	2G	2T	7A	7C	7T	9A	9C	9G	10A	10G	10T	1-2 AC	1-2 AG	1-2 AT	1-2 CC	1-2 CG	1-2 CT	1-2 TC	1-2 TG	1-2 TT	1-7 AA	1-7 AC	1-7 AT	1-7 CA	1-7 CC	1-7 CT	1-7 TA	1-7 TC	1-7 TT	1-9 AA	1-9 AC	1-9 AG	1-9 CA	1-9 CC	1-9 CG	1-9 TA	1-9 TC	1-9 TG	2-7 CA	2-7 CC	2-7 CT	2-7 GA
102	1N-2N-8N-9N-10N	3-4-5-6-7	HRE	1A	1C	1T	2C	2G	2T	8A	8C	8G	9A	9C	9G	10A	10G	10T	1-2 AC	1-2 AG	1-2 AT	1-2 CC	1-2 CG	1-2 CT	1-2 TC	1-2 TG	1-2 TT	1-8 AA	1-8 AC	1-8 AG	1-8 CA	1-8 CC	1-8 CG	1-8 TA	1-8 TC	1-8 TG	1-9 AA	1-9 AC	1-9 AG	1-9 CA	1-9 CC	1-9 CG	1-9 TA	1-9 TC	1-9 TG	2-8 CA	2-8 CC	2-8 CG	2-8 GA
103	2N-4N-6N-7N-9N	1-3-5-8-10	HRE	2C	2G	2T	4A	4G	4T	6A	6C	6G	7A	7C	7T	9A	9C	9G	2-4 CA	2-4 CG	2-4 CT	2-4 GA	2-4 GG	2-4 GT	2-4 TA	2-4 TG	2-4 TT	2-6 CA	2-6 CC	2-6 CG	2-6 GA	2-6 GC	2-6 GG	2-6 TA	2-6 TC	2-6 TG	2-7 CA	2-7 CC	2-7 CT	2-7 GA	2-7 GC	2-7 GT	2-7 TA	2-7 TC	2-7 TT	2-9 CA	2-9 CC	2-9 CG	2-9 GA
104	2N-4N-7N-9N-10N	1-3-5-6-8	HRE	2C	2G	2T	4A	4G	4T	7A	7C	7T	9A	9C	9G	10A	10G	10T	2-4 CA	2-4 CG	2-4 CT	2-4 GA	2-4 GG	2-4 GT	2-4 TA	2-4 TG	2-4 TT	2-7 CA	2-7 CC	2-7 CT	2-7 GA	2-7 GC	2-7 GT	2-7 TA	2-7 TC	2-7 TT	2-9 CA	2-9 CC	2-9 CG	2-9 GA	2-9 GC	2-9 GG	2-9 TA	2-9 TC	2-9 TG	4-7 AA	4-7 AC	4-7 AT	4-7 GA
105	2N-4N-7N-8N-9N	1-3-5-6-10	HRE	2C	2G	2T	4A	4G	4T	7A	7C	7T	8A	8C	8G	9A	9C	9G	2-4 CA	2-4 CG	2-4 CT	2-4 GA	2-4 GG	2-4 GT	2-4 TA	2-4 TG	2-4 TT	2-7 CA	2-7 CC	2-7 CT	2-7 GA	2-7 GC	2-7 GT	2-7 TA	2-7 TC	2-7 TT	2-8 CA	2-8 CC	2-8 CG	2-8 GA	2-8 GC	2-8 GG	2-8 TA	2-8 TC	2-8 TG	2-9 CA	2-9 CC	2-9 CG	2-9 GA
106	2N-3N-6N-8N-9N	1-4-5-7-10	HRE	2C	2G	2T	3C	3G	3T	6A	6C	6G	8A	8C	8G	9A	9C	9G	2-3 CC	2-3 CG	2-3 CT	2-3 GC	2-3 GG	2-3 GT	2-3 TC	2-3 TG	2-3 TT	2-6 CA	2-6 CC	2-6 CG	2-6 GA	2-6 GC	2-6 GG	2-6 TA	2-6 TC	2-6 TG	2-8 CA	2-8 CC	2-8 CG	2-8 GA	2-8 GC	2-8 GG	2-8 TA	2-8 TC	2-8 TG	2-9 CA	2-9 CC	2-9 CG	2-9 GA
107	2N-3N-8N-9N-10N	1-4-5-6-7	HRE	2C	2G	2T	3C	3G	3T	8A	8C	8G	9A	9C	9G	10A	10G	10T	2-3 CC	2-3 CG	2-3 CT	2-3 GC	2-3 GG	2-3 GT	2-3 TC	2-3 TG	2-3 TT	2-8 CA	2-8 CC	2-8 CG	2-8 GA	2-8 GC	2-8 GG	2-8 TA	2-8 TC	2-8 TG	2-9 CA	2-9 CC	2-9 CG	2-9 GA	2-9 GC	2-9 GG	2-9 TA	2-9 TC	2-9 TG	3-8 CA	3-8 CC	3-8 CG	3-8 GA
108	2N-3N-7N-8N-9N	1-4-5-6-10	HRE	2C	2G	2T	3C	3G	3T	7A	7C	7T	8A	8C	8G	9A	9C	9G	2-3 CC	2-3 CG	2-3 CT	2-3 GC	2-3 GG	2-3 GT	2-3 TC	2-3 TG	2-3 TT	2-7 CA	2-7 CC	2-7 CT	2-7 GA	2-7 GC	2-7 GT	2-7 TA	2-7 TC	2-7 TT	2-8 CA	2-8 CC	2-8 CG	2-8 GA	2-8 GC	2-8 GG	2-8 TA	2-8 TC	2-8 TG	2-9 CA	2-9 CC	2-9 CG	2-9 GA
109	1N-5N-6N-9N-10N	2-3-4-7-8	HRE	1A	1C	1T	5C	5G	5T	6A	6C	6G	9A	9C	9G	10A	10G	10T	1-5 AC	1-5 AG	1-5 AT	1-5 CC	1-5 CG	1-5 CT	1-5 TC	1-5 TG	1-5 TT	1-6 AA	1-6 AC	1-6 AG	1-6 CA	1-6 CC	1-6 CG	1-6 TA	1-6 TC	1-6 TG	1-9 AA	1-9 AC	1-9 AG	1-9 CA	1-9 CC	1-9 CG	1-9 TA	1-9 TC	1-9 TG	5-6 CA	5-6 CC	5-6 CG	5-6 GA
110	1N-5N-6N-7N-10N	2-3-4-8-9	HRE	1A	1C	1T	5C	5G	5T	6A	6C	6G	7A	7C	7T	10A	10G	10T	1-5 AC	1-5 AG	1-5 AT	1-5 CC	1-5 CG	1-5 CT	1-5 TC	1-5 TG	1-5 TT	1-6 AA	1-6 AC	1-6 AG	1-6 CA	1-6 CC	1-6 CG	1-6 TA	1-6 TC	1-6 TG	1-7 AA	1-7 AC	1-7 AT	1-7 CA	1-7 CC	1-7 CT	1-7 TA	1-7 TC	1-7 TT	5-6 CA	5-6 CC	5-6 CG	5-6 GA
111	1N-5N-6N-8N-10N	2-3-4-7-9	HRE	1A	1C	1T	5C	5G	5T	6A	6C	6G	8A	8C	8G	10A	10G	10T	1-5 AC	1-5 AG	1-5 AT	1-5 CC	1-5 CG	1-5 CT	1-5 TC	1-5 TG	1-5 TT	1-6 AA	1-6 AC	1-6 AG	1-6 CA	1-6 CC	1-6 CG	1-6 TA	1-6 TC	1-6 TG	1-8 AA	1-8 AC	1-8 AG	1-8 CA	1-8 CC	1-8 CG	1-8 TA	1-8 TC	1-8 TG	5-6 CA	5-6 CC	5-6 CG	5-6 GA
112	4N-5N-6N-7N-9N	1-2-3-8-10	HRE	4A	4G	4T	5C	5G	5T	6A	6C	6G	7A	7C	7T	9A	9C	9G	4-5 AC	4-5 AG	4-5 AT	4-5 GC	4-5 GG	4-5 GT	4-5 TC	4-5 TG	4-5 TT	4-6 AA	4-6 AC	4-6 AG	4-6 GA	4-6 GC	4-6 GG	4-6 TA	4-6 TC	4-6 TG	4-7 AA	4-7 AC	4-7 AT	4-7 GA	4-7 GC	4-7 GT	4-7 TA	4-7 TC	4-7 TT	4-9 AA	4-9 AC	4-9 AG	4-9 GA
113	4N-5N-6N-7N-10N	1-2-3-8-9	HRE	4A	4G	4T	5C	5G	5T	6A	6C	6G	7A	7C	7T	10A	10G	10T	4-5 AC	4-5 AG	4-5 AT	4-5 GC	4-5 GG	4-5 GT	4-5 TC	4-5 TG	4-5 TT	4-6 AA	4-6 AC	4-6 AG	4-6 GA	4-6 GC	4-6 GG	4-6 TA	4-6 TC	4-6 TG	4-7 AA	4-7 AC	4-7 AT	4-7 GA	4-7 GC	4-7 GT	4-7 TA	4-7 TC	4-7 TT	5-6 CA	5-6 CC	5-6 CG	5-6 GA
114	4N-5N-6N-7N-8N	1-2-3-9-10	HRE	4A	4G	4T	5C	5G	5T	6A	6C	6G	7A	7C	7T	8A	8C	8G	4-5 AC	4-5 AG	4-5 AT	4-5 GC	4-5 GG	4-5 GT	4-5 TC	4-5 TG	4-5 TT	4-6 AA	4-6 AC	4-6 AG	4-6 GA	4-6 GC	4-6 GG	4-6 TA	4-6 TC	4-6 TG	4-7 AA	4-7 AC	4-7 AT	4-7 GA	4-7 GC	4-7 GT	4-7 TA	4-7 TC	4-7 TT	4-8 AA	4-8 AC	4-8 AG	4-8 GA
115	3N-5N-6N-8N-9N	1-2-4-7-10	HRE	3C	3G	3T	5C	5G	5T	6A	6C	6G	8A	8C	8G	9A	9C	9G	3-5 CC	3-5 CG	3-5 CT	3-5 GC	3-5 GG	3-5 GT	3-5 TC	3-5 TG	3-5 TT	3-6 CA	3-6 CC	3-6 CG	3-6 GA	3-6 GC	3-6 GG	3-6 TA	3-6 TC	3-6 TG	3-8 CA	3-8 CC	3-8 CG	3-8 GA	3-8 GC	3-8 GG	3-8 TA	3-8 TC	3-8 TG	3-9 CA	3-9 CC	3-9 CG	3-9 GA
116	3N-5N-6N-8N-10N	1-2-4-7-9	HRE	3C	3G	3T	5C	5G	5T	6A	6C	6G	8A	8C	8G	10A	10G	10T	3-5 CC	3-5 CG	3-5 CT	3-5 GC	3-5 GG	3-5 GT	3-5 TC	3-5 TG	3-5 TT	3-6 CA	3-6 CC	3-6 CG	3-6 GA	3-6 GC	3-6 GG	3-6 TA	3-6 TC	3-6 TG	3-8 CA	3-8 CC	3-8 CG	3-8 GA	3-8 GC	3-8 GG	3-8 TA	3-8 TC	3-8 TG	5-6 CA	5-6 CC	5-6 CG	5-6 GA
117	3N-5N-6N-7N-8N	1-2-4-9-10	HRE	3C	3G	3T	5C	5G	5T	6A	6C	6G	7A	7C	7T	8A	8C	8G	3-5 CC	3-5 CG	3-5 CT	3-5 GC	3-5 GG	3-5 GT	3-5 TC	3-5 TG	3-5 TT	3-6 CA	3-6 CC	3-6 CG	3-6 GA	3-6 GC	3-6 GG	3-6 TA	3-6 TC	3-6 TG	3-7 CA	3-7 CC	3-7 CT	3-7 GA	3-7 GC	3-7 GT	3-7 TA	3-7 TC	3-7 TT	3-8 CA	3-8 CC	3-8 CG	3-8 GA
118	1N-4N-7N-9N-10N	2-3-5-6-8	HRE	1A	1C	1T	4A	4G	4T	7A	7C	7T	9A	9C	9G	10A	10G	10T	1-4 AA	1-4 AG	1-4 AT	1-4 CA	1-4 CG	1-4 CT	1-4 TA	1-4 TG	1-4 TT	1-7 AA	1-7 AC	1-7 AT	1-7 CA	1-7 CC	1-7 CT	1-7 TA	1-7 TC	1-7 TT	1-9 AA	1-9 AC	1-9 AG	1-9 CA	1-9 CC	1-9 CG	1-9 TA	1-9 TC	1-9 TG	4-7 AA	4-7 AC	4-7 AT	4-7 GA
119	1N-4N-6N-7N-10N	2-3-5-8-9	HRE	1A	1C	1T	4A	4G	4T	6A	6C	6G	7A	7C	7T	10A	10G	10T	1-4 AA	1-4 AG	1-4 AT	1-4 CA	1-4 CG	1-4 CT	1-4 TA	1-4 TG	1-4 TT	1-6 AA	1-6 AC	1-6 AG	1-6 CA	1-6 CC	1-6 CG	1-6 TA	1-6 TC	1-6 TG	1-7 AA	1-7 AC	1-7 AT	1-7 CA	1-7 CC	1-7 CT	1-7 TA	1-7 TC	1-7 TT	4-6 AA	4-6 AC	4-6 AG	4-6 GA
120	1N-4N-7N-8N-10N	2-3-5-6-9	HRE	1A	1C	1T	4A	4G	4T	7A	7C	7T	8A	8C	8G	10A	10G	10T	1-4 AA	1-4 AG	1-4 AT	1-4 CA	1-4 CG	1-4 CT	1-4 TA	1-4 TG	1-4 TT	1-7 AA	1-7 AC	1-7 AT	1-7 CA	1-7 CC	1-7 CT	1-7 TA	1-7 TC	1-7 TT	1-8 AA	1-8 AC	1-8 AG	1-8 CA	1-8 CC	1-8 CG	1-8 TA	1-8 TC	1-8 TG	4-7 AA	4-7 AC	4-7 AT	4-7 GA
121	1N-3N-8N-9N-10N	2-4-5-6-7	HRE	1A	1C	1T	3C	3G	3T	8A	8C	8G	9A	9C	9G	10A	10G	10T	1-3 AC	1-3 AG	1-3 AT	1-3 CC	1-3 CG	1-3 CT	1-3 TC	1-3 TG	1-3 TT	1-8 AA	1-8 AC	1-8 AG	1-8 CA	1-8 CC	1-8 CG	1-8 TA	1-8 TC	1-8 TG	1-9 AA	1-9 AC	1-9 AG	1-9 CA	1-9 CC	1-9 CG	1-9 TA	1-9 TC	1-9 TG	3-8 CA	3-8 CC	3-8 CG	3-8 GA
122	1N-3N-6N-8N-10N	2-4-5-7-9	HRE	1A	1C	1T	3C	3G	3T	6A	6C	6G	8A	8C	8G	10A	10G	10T	1-3 AC	1-3 AG	1-3 AT	1-3 CC	1-3 CG	1-3 CT	1-3 TC	1-3 TG	1-3 TT	1-6 AA	1-6 AC	1-6 AG	1-6 CA	1-6 CC	1-6 CG	1-6 TA	1-6 TC	1-6 TG	1-8 AA	1-8 AC	1-8 AG	1-8 CA	1-8 CC	1-8 CG	1-8 TA	1-8 TC	1-8 TG	3-6 CA	3-6 CC	3-6 CG	3-6 GA
123	1N-3N-7N-8N-10N	2-4-5-6-9	HRE	1A	1C	1T	3C	3G	3T	7A	7C	7T	8A	8C	8G	10A	10G	10T	1-3 AC	1-3 AG	1-3 AT	1-3 CC	1-3 CG	1-3 CT	1-3 TC	1-3 TG	1-3 TT	1-7 AA	1-7 AC	1-7 AT	1-7 CA	1-7 CC	1-7 CT	1-7 TA	1-7 TC	1-7 TT	1-8 AA	1-8 AC	1-8 AG	1-8 CA	1-8 CC	1-8 CG	1-8 TA	1-8 TC	1-8 TG	3-7 CA	3-7 CC	3-7 CT	3-7 GA
124	3N-4N-7N-8N-9N	1-2-5-6-10	HRE	3C	3G	3T	4A	4G	4T	7A	7C	7T	8A	8C	8G	9A	9C	9G	3-4 CA	3-4 CG	3-4 CT	3-4 GA	3-4 GG	3-4 GT	3-4 TA	3-4 TG	3-4 TT	3-7 CA	3-7 CC	3-7 CT	3-7 GA	3-7 GC	3-7 GT	3-7 TA	3-7 TC	3-7 TT	3-8 CA	3-8 CC	3-8 CG	3-8 GA	3-8 GC	3-8 GG	3-8 TA	3-8 TC	3-8 TG	3-9 CA	3-9 CC	3-9 CG	3-9 GA
125	3N-4N-6N-7N-8N	1-2-5-9-10	HRE	3C	3G	3T	4A	4G	4T	6A	6C	6G	7A	7C	7T	8A	8C	8G	3-4 CA	3-4 CG	3-4 CT	3-4 GA	3-4 GG	3-4 GT	3-4 TA	3-4 TG	3-4 TT	3-6 CA	3-6 CC	3-6 CG	3-6 GA	3-6 GC	3-6 GG	3-6 TA	3-6 TC	3-6 TG	3-7 CA	3-7 CC	3-7 CT	3-7 GA	3-7 GC	3-7 GT	3-7 TA	3-7 TC	3-7 TT	3-8 CA	3-8 CC	3-8 CG	3-8 GA
126	3N-4N-7N-8N-10N	1-2-5-6-9	HRE	3C	3G	3T	4A	4G	4T	7A	7C	7T	8A	8C	8G	10A	10G	10T	3-4 CA	3-4 CG	3-4 CT	3-4 GA	3-4 GG	3-4 GT	3-4 TA	3-4 TG	3-4 TT	3-7 CA	3-7 CC	3-7 CT	3-7 GA	3-7 GC	3-7 GT	3-7 TA	3-7 TC	3-7 TT	3-8 CA	3-8 CC	3-8 CG	3-8 GA	3-8 GC	3-8 GG	3-8 TA	3-8 TC	3-8 TG	4-7 AA	4-7 AC	4-7 AT	4-7 GA
127	1N-3N-4N-7N-8N	2-5-6-9-10	HRE	1A	1C	1T	3C	3G	3T	4A	4G	4T	7A	7C	7T	8A	8C	8G	1-3 AC	1-3 AG	1-3 AT	1-3 CC	1-3 CG	1-3 CT	1-3 TC	1-3 TG	1-3 TT	1-4 AA	1-4 AG	1-4 AT	1-4 CA	1-4 CG	1-4 CT	1-4 TA	1-4 TG	1-4 TT	1-7 AA	1-7 AC	1-7 AT	1-7 CA	1-7 CC	1-7 CT	1-7 TA	1-7 TC	1-7 TT	1-8 AA	1-8 AC	1-8 AG	1-8 CA
128	3N-4N-5N-7N-8N	1-2-6-9-10	HRE	3C	3G	3T	4A	4G	4T	5C	5G	5T	7A	7C	7T	8A	8C	8G	3-4 CA	3-4 CG	3-4 CT	3-4 GA	3-4 GG	3-4 GT	3-4 TA	3-4 TG	3-4 TT	3-5 CC	3-5 CG	3-5 CT	3-5 GC	3-5 GG	3-5 GT	3-5 TC	3-5 TG	3-5 TT	3-7 CA	3-7 CC	3-7 CT	3-7 GA	3-7 GC	3-7 GT	3-7 TA	3-7 TC	3-7 TT	3-8 CA	3-8 CC	3-8 CG	3-8 GA
129	2N-3N-4N-7N-8N	1-5-6-9-10	HRE	2C	2G	2T	3C	3G	3T	4A	4G	4T	7A	7C	7T	8A	8C	8G	2-3 CC	2-3 CG	2-3 CT	2-3 GC	2-3 GG	2-3 GT	2-3 TC	2-3 TG	2-3 TT	2-4 CA	2-4 CG	2-4 CT	2-4 GA	2-4 GG	2-4 GT	2-4 TA	2-4 TG	2-4 TT	2-7 CA	2-7 CC	2-7 CT	2-7 GA	2-7 GC	2-7 GT	2-7 TA	2-7 TC	2-7 TT	2-8 CA	2-8 CC	2-8 CG	2-8 GA
130	1N-3N-4N-8N-10N	2-5-6-7-9	HRE	1A	1C	1T	3C	3G	3T	4A	4G	4T	8A	8C	8G	10A	10G	10T	1-3 AC	1-3 AG	1-3 AT	1-3 CC	1-3 CG	1-3 CT	1-3 TC	1-3 TG	1-3 TT	1-4 AA	1-4 AG	1-4 AT	1-4 CA	1-4 CG	1-4 CT	1-4 TA	1-4 TG	1-4 TT	1-8 AA	1-8 AC	1-8 AG	1-8 CA	1-8 CC	1-8 CG	1-8 TA	1-8 TC	1-8 TG	3-4 CA	3-4 CG	3-4 CT	3-4 GA
131	1N-3N-5N-8N-10N	2-4-6-7-9	HRE	1A	1C	1T	3C	3G	3T	5C	5G	5T	8A	8C	8G	10A	10G	10T	1-3 AC	1-3 AG	1-3 AT	1-3 CC	1-3 CG	1-3 CT	1-3 TC	1-3 TG	1-3 TT	1-5 AC	1-5 AG	1-5 AT	1-5 CC	1-5 CG	1-5 CT	1-5 TC	1-5 TG	1-5 TT	1-8 AA	1-8 AC	1-8 AG	1-8 CA	1-8 CC	1-8 CG	1-8 TA	1-8 TC	1-8 TG	3-5 CC	3-5 CG	3-5 CT	3-5 GC
132	1N-2N-3N-8N-10N	4-5-6-7-9	HRE	1A	1C	1T	2C	2G	2T	3C	3G	3T	8A	8C	8G	10A	10G	10T	1-2 AC	1-2 AG	1-2 AT	1-2 CC	1-2 CG	1-2 CT	1-2 TC	1-2 TG	1-2 TT	1-3 AC	1-3 AG	1-3 AT	1-3 CC	1-3 CG	1-3 CT	1-3 TC	1-3 TG	1-3 TT	1-8 AA	1-8 AC	1-8 AG	1-8 CA	1-8 CC	1-8 CG	1-8 TA	1-8 TC	1-8 TG	2-3 CC	2-3 CG	2-3 CT	2-3 GC
133	1N-3N-4N-7N-10N	2-5-6-8-9	HRE	1A	1C	1T	3C	3G	3T	4A	4G	4T	7A	7C	7T	10A	10G	10T	1-3 AC	1-3 AG	1-3 AT	1-3 CC	1-3 CG	1-3 CT	1-3 TC	1-3 TG	1-3 TT	1-4 AA	1-4 AG	1-4 AT	1-4 CA	1-4 CG	1-4 CT	1-4 TA	1-4 TG	1-4 TT	1-7 AA	1-7 AC	1-7 AT	1-7 CA	1-7 CC	1-7 CT	1-7 TA	1-7 TC	1-7 TT	3-4 CA	3-4 CG	3-4 CT	3-4 GA
134	1N-4N-5N-7N-10N	2-3-6-8-9	HRE	1A	1C	1T	4A	4G	4T	5C	5G	5T	7A	7C	7T	10A	10G	10T	1-4 AA	1-4 AG	1-4 AT	1-4 CA	1-4 CG	1-4 CT	1-4 TA	1-4 TG	1-4 TT	1-5 AC	1-5 AG	1-5 AT	1-5 CC	1-5 CG	1-5 CT	1-5 TC	1-5 TG	1-5 TT	1-7 AA	1-7 AC	1-7 AT	1-7 CA	1-7 CC	1-7 CT	1-7 TA	1-7 TC	1-7 TT	4-5 AC	4-5 AG	4-5 AT	4-5 GC
135	1N-2N-4N-7N-10N	3-5-6-8-9	HRE	1A	1C	1T	2C	2G	2T	4A	4G	4T	7A	7C	7T	10A	10G	10T	1-2 AC	1-2 AG	1-2 AT	1-2 CC	1-2 CG	1-2 CT	1-2 TC	1-2 TG	1-2 TT	1-4 AA	1-4 AG	1-4 AT	1-4 CA	1-4 CG	1-4 CT	1-4 TA	1-4 TG	1-4 TT	1-7 AA	1-7 AC	1-7 AT	1-7 CA	1-7 CC	1-7 CT	1-7 TA	1-7 TC	1-7 TT	2-4 CA	2-4 CG	2-4 CT	2-4 GA
136	3N-4N-5N-6N-8N	1-2-7-9-10	HRE	3C	3G	3T	4A	4G	4T	5C	5G	5T	6A	6C	6G	8A	8C	8G	3-4 CA	3-4 CG	3-4 CT	3-4 GA	3-4 GG	3-4 GT	3-4 TA	3-4 TG	3-4 TT	3-5 CC	3-5 CG	3-5 CT	3-5 GC	3-5 GG	3-5 GT	3-5 TC	3-5 TG	3-5 TT	3-6 CA	3-6 CC	3-6 CG	3-6 GA	3-6 GC	3-6 GG	3-6 TA	3-6 TC	3-6 TG	3-8 CA	3-8 CC	3-8 CG	3-8 GA
137	1N-3N-5N-6N-8N	2-4-7-9-10	HRE	1A	1C	1T	3C	3G	3T	5C	5G	5T	6A	6C	6G	8A	8C	8G	1-3 AC	1-3 AG	1-3 AT	1-3 CC	1-3 CG	1-3 CT	1-3 TC	1-3 TG	1-3 TT	1-5 AC	1-5 AG	1-5 AT	1-5 CC	1-5 CG	1-5 CT	1-5 TC	1-5 TG	1-5 TT	1-6 AA	1-6 AC	1-6 AG	1-6 CA	1-6 CC	1-6 CG	1-6 TA	1-6 TC	1-6 TG	1-8 AA	1-8 AC	1-8 AG	1-8 CA
138	2N-3N-5N-6N-8N	1-4-7-9-10	HRE	2C	2G	2T	3C	3G	3T	5C	5G	5T	6A	6C	6G	8A	8C	8G	2-3 CC	2-3 CG	2-3 CT	2-3 GC	2-3 GG	2-3 GT	2-3 TC	2-3 TG	2-3 TT	2-5 CC	2-5 CG	2-5 CT	2-5 GC	2-5 GG	2-5 GT	2-5 TC	2-5 TG	2-5 TT	2-6 CA	2-6 CC	2-6 CG	2-6 GA	2-6 GC	2-6 GG	2-6 TA	2-6 TC	2-6 TG	2-8 CA	2-8 CC	2-8 CG	2-8 GA
139	3N-4N-5N-6N-7N	1-2-8-9-10	HRE	3C	3G	3T	4A	4G	4T	5C	5G	5T	6A	6C	6G	7A	7C	7T	3-4 CA	3-4 CG	3-4 CT	3-4 GA	3-4 GG	3-4 GT	3-4 TA	3-4 TG	3-4 TT	3-5 CC	3-5 CG	3-5 CT	3-5 GC	3-5 GG	3-5 GT	3-5 TC	3-5 TG	3-5 TT	3-6 CA	3-6 CC	3-6 CG	3-6 GA	3-6 GC	3-6 GG	3-6 TA	3-6 TC	3-6 TG	3-7 CA	3-7 CC	3-7 CT	3-7 GA
140	1N-4N-5N-6N-7N	2-3-8-9-10	HRE	1A	1C	1T	4A	4G	4T	5C	5G	5T	6A	6C	6G	7A	7C	7T	1-4 AA	1-4 AG	1-4 AT	1-4 CA	1-4 CG	1-4 CT	1-4 TA	1-4 TG	1-4 TT	1-5 AC	1-5 AG	1-5 AT	1-5 CC	1-5 CG	1-5 CT	1-5 TC	1-5 TG	1-5 TT	1-6 AA	1-6 AC	1-6 AG	1-6 CA	1-6 CC	1-6 CG	1-6 TA	1-6 TC	1-6 TG	1-7 AA	1-7 AC	1-7 AT	1-7 CA
141	2N-4N-5N-6N-7N	1-3-8-9-10	HRE	2C	2G	2T	4A	4G	4T	5C	5G	5T	6A	6C	6G	7A	7C	7T	2-4 CA	2-4 CG	2-4 CT	2-4 GA	2-4 GG	2-4 GT	2-4 TA	2-4 TG	2-4 TT	2-5 CC	2-5 CG	2-5 CT	2-5 GC	2-5 GG	2-5 GT	2-5 TC	2-5 TG	2-5 TT	2-6 CA	2-6 CC	2-6 CG	2-6 GA	2-6 GC	2-6 GG	2-6 TA	2-6 TC	2-6 TG	2-7 CA	2-7 CC	2-7 CT	2-7 GA
142	1N-3N-5N-6N-10N	2-4-7-8-9	HRE	1A	1C	1T	3C	3G	3T	5C	5G	5T	6A	6C	6G	10A	10G	10T	1-3 AC	1-3 AG	1-3 AT	1-3 CC	1-3 CG	1-3 CT	1-3 TC	1-3 TG	1-3 TT	1-5 AC	1-5 AG	1-5 AT	1-5 CC	1-5 CG	1-5 CT	1-5 TC	1-5 TG	1-5 TT	1-6 AA	1-6 AC	1-6 AG	1-6 CA	1-6 CC	1-6 CG	1-6 TA	1-6 TC	1-6 TG	3-5 CC	3-5 CG	3-5 CT	3-5 GC
143	1N-4N-5N-6N-10N	2-3-7-8-9	HRE	1A	1C	1T	4A	4G	4T	5C	5G	5T	6A	6C	6G	10A	10G	10T	1-4 AA	1-4 AG	1-4 AT	1-4 CA	1-4 CG	1-4 CT	1-4 TA	1-4 TG	1-4 TT	1-5 AC	1-5 AG	1-5 AT	1-5 CC	1-5 CG	1-5 CT	1-5 TC	1-5 TG	1-5 TT	1-6 AA	1-6 AC	1-6 AG	1-6 CA	1-6 CC	1-6 CG	1-6 TA	1-6 TC	1-6 TG	4-5 AC	4-5 AG	4-5 AT	4-5 GC
144	1N-2N-5N-6N-10N	3-4-7-8-9	HRE	1A	1C	1T	2C	2G	2T	5C	5G	5T	6A	6C	6G	10A	10G	10T	1-2 AC	1-2 AG	1-2 AT	1-2 CC	1-2 CG	1-2 CT	1-2 TC	1-2 TG	1-2 TT	1-5 AC	1-5 AG	1-5 AT	1-5 CC	1-5 CG	1-5 CT	1-5 TC	1-5 TG	1-5 TT	1-6 AA	1-6 AC	1-6 AG	1-6 CA	1-6 CC	1-6 CG	1-6 TA	1-6 TC	1-6 TG	2-5 CC	2-5 CG	2-5 CT	2-5 GC
145	2N-3N-4N-8N-9N	1-5-6-7-10	HRE	2C	2G	2T	3C	3G	3T	4A	4G	4T	8A	8C	8G	9A	9C	9G	2-3 CC	2-3 CG	2-3 CT	2-3 GC	2-3 GG	2-3 GT	2-3 TC	2-3 TG	2-3 TT	2-4 CA	2-4 CG	2-4 CT	2-4 GA	2-4 GG	2-4 GT	2-4 TA	2-4 TG	2-4 TT	2-8 CA	2-8 CC	2-8 CG	2-8 GA	2-8 GC	2-8 GG	2-8 TA	2-8 TC	2-8 TG	2-9 CA	2-9 CC	2-9 CG	2-9 GA
146	1N-2N-3N-8N-9N	4-5-6-7-10	HRE	1A	1C	1T	2C	2G	2T	3C	3G	3T	8A	8C	8G	9A	9C	9G	1-2 AC	1-2 AG	1-2 AT	1-2 CC	1-2 CG	1-2 CT	1-2 TC	1-2 TG	1-2 TT	1-3 AC	1-3 AG	1-3 AT	1-3 CC	1-3 CG	1-3 CT	1-3 TC	1-3 TG	1-3 TT	1-8 AA	1-8 AC	1-8 AG	1-8 CA	1-8 CC	1-8 CG	1-8 TA	1-8 TC	1-8 TG	1-9 AA	1-9 AC	1-9 AG	1-9 CA
147	2N-3N-5N-8N-9N	1-4-6-7-10	HRE	2C	2G	2T	3C	3G	3T	5C	5G	5T	8A	8C	8G	9A	9C	9G	2-3 CC	2-3 CG	2-3 CT	2-3 GC	2-3 GG	2-3 GT	2-3 TC	2-3 TG	2-3 TT	2-5 CC	2-5 CG	2-5 CT	2-5 GC	2-5 GG	2-5 GT	2-5 TC	2-5 TG	2-5 TT	2-8 CA	2-8 CC	2-8 CG	2-8 GA	2-8 GC	2-8 GG	2-8 TA	2-8 TC	2-8 TG	2-9 CA	2-9 CC	2-9 CG	2-9 GA
148	2N-3N-4N-7N-9N	1-5-6-8-10	HRE	2C	2G	2T	3C	3G	3T	4A	4G	4T	7A	7C	7T	9A	9C	9G	2-3 CC	2-3 CG	2-3 CT	2-3 GC	2-3 GG	2-3 GT	2-3 TC	2-3 TG	2-3 TT	2-4 CA	2-4 CG	2-4 CT	2-4 GA	2-4 GG	2-4 GT	2-4 TA	2-4 TG	2-4 TT	2-7 CA	2-7 CC	2-7 CT	2-7 GA	2-7 GC	2-7 GT	2-7 TA	2-7 TC	2-7 TT	2-9 CA	2-9 CC	2-9 CG	2-9 GA
149	1N-2N-4N-7N-9N	3-5-6-8-10	HRE	1A	1C	1T	2C	2G	2T	4A	4G	4T	7A	7C	7T	9A	9C	9G	1-2 AC	1-2 AG	1-2 AT	1-2 CC	1-2 CG	1-2 CT	1-2 TC	1-2 TG	1-2 TT	1-4 AA	1-4 AG	1-4 AT	1-4 CA	1-4 CG	1-4 CT	1-4 TA	1-4 TG	1-4 TT	1-7 AA	1-7 AC	1-7 AT	1-7 CA	1-7 CC	1-7 CT	1-7 TA	1-7 TC	1-7 TT	1-9 AA	1-9 AC	1-9 AG	1-9 CA
150	2N-4N-5N-7N-9N	1-3-6-8-10	HRE	2C	2G	2T	4A	4G	4T	5C	5G	5T	7A	7C	7T	9A	9C	9G	2-4 CA	2-4 CG	2-4 CT	2-4 GA	2-4 GG	2-4 GT	2-4 TA	2-4 TG	2-4 TT	2-5 CC	2-5 CG	2-5 CT	2-5 GC	2-5 GG	2-5 GT	2-5 TC	2-5 TG	2-5 TT	2-7 CA	2-7 CC	2-7 CT	2-7 GA	2-7 GC	2-7 GT	2-7 TA	2-7 TC	2-7 TT	2-9 CA	2-9 CC	2-9 CG	2-9 GA
151	1N-2N-3N-9N-10N	4-5-6-7-8	HRE	1A	1C	1T	2C	2G	2T	3C	3G	3T	9A	9C	9G	10A	10G	10T	1-2 AC	1-2 AG	1-2 AT	1-2 CC	1-2 CG	1-2 CT	1-2 TC	1-2 TG	1-2 TT	1-3 AC	1-3 AG	1-3 AT	1-3 CC	1-3 CG	1-3 CT	1-3 TC	1-3 TG	1-3 TT	1-9 AA	1-9 AC	1-9 AG	1-9 CA	1-9 CC	1-9 CG	1-9 TA	1-9 TC	1-9 TG	2-3 CC	2-3 CG	2-3 CT	2-3 GC
152	1N-2N-4N-9N-10N	3-5-6-7-8	HRE	1A	1C	1T	2C	2G	2T	4A	4G	4T	9A	9C	9G	10A	10G	10T	1-2 AC	1-2 AG	1-2 AT	1-2 CC	1-2 CG	1-2 CT	1-2 TC	1-2 TG	1-2 TT	1-4 AA	1-4 AG	1-4 AT	1-4 CA	1-4 CG	1-4 CT	1-4 TA	1-4 TG	1-4 TT	1-9 AA	1-9 AC	1-9 AG	1-9 CA	1-9 CC	1-9 CG	1-9 TA	1-9 TC	1-9 TG	2-4 CA	2-4 CG	2-4 CT	2-4 GA
153	1N-2N-5N-9N-10N	3-4-6-7-8	HRE	1A	1C	1T	2C	2G	2T	5C	5G	5T	9A	9C	9G	10A	10G	10T	1-2 AC	1-2 AG	1-2 AT	1-2 CC	1-2 CG	1-2 CT	1-2 TC	1-2 TG	1-2 TT	1-5 AC	1-5 AG	1-5 AT	1-5 CC	1-5 CG	1-5 CT	1-5 TC	1-5 TG	1-5 TT	1-9 AA	1-9 AC	1-9 AG	1-9 CA	1-9 CC	1-9 CG	1-9 TA	1-9 TC	1-9 TG	2-5 CC	2-5 CG	2-5 CT	2-5 GC
154	2N-3N-5N-6N-9N	1-4-7-8-10	HRE	2C	2G	2T	3C	3G	3T	5C	5G	5T	6A	6C	6G	9A	9C	9G	2-3 CC	2-3 CG	2-3 CT	2-3 GC	2-3 GG	2-3 GT	2-3 TC	2-3 TG	2-3 TT	2-5 CC	2-5 CG	2-5 CT	2-5 GC	2-5 GG	2-5 GT	2-5 TC	2-5 TG	2-5 TT	2-6 CA	2-6 CC	2-6 CG	2-6 GA	2-6 GC	2-6 GG	2-6 TA	2-6 TC	2-6 TG	2-9 CA	2-9 CC	2-9 CG	2-9 GA
155	2N-4N-5N-6N-9N	1-3-7-8-10	HRE	2C	2G	2T	4A	4G	4T	5C	5G	5T	6A	6C	6G	9A	9C	9G	2-4 CA	2-4 CG	2-4 CT	2-4 GA	2-4 GG	2-4 GT	2-4 TA	2-4 TG	2-4 TT	2-5 CC	2-5 CG	2-5 CT	2-5 GC	2-5 GG	2-5 GT	2-5 TC	2-5 TG	2-5 TT	2-6 CA	2-6 CC	2-6 CG	2-6 GA	2-6 GC	2-6 GG	2-6 TA	2-6 TC	2-6 TG	2-9 CA	2-9 CC	2-9 CG	2-9 GA
156	1N-2N-5N-6N-9N	3-4-7-8-10	HRE	1A	1C	1T	2C	2G	2T	5C	5G	5T	6A	6C	6G	9A	9C	9G	1-2 AC	1-2 AG	1-2 AT	1-2 CC	1-2 CG	1-2 CT	1-2 TC	1-2 TG	1-2 TT	1-5 AC	1-5 AG	1-5 AT	1-5 CC	1-5 CG	1-5 CT	1-5 TC	1-5 TG	1-5 TT	1-6 AA	1-6 AC	1-6 AG	1-6 CA	1-6 CC	1-6 CG	1-6 TA	1-6 TC	1-6 TG	1-9 AA	1-9 AC	1-9 AG	1-9 CA
157	2N-3N-5N-8N-10N	1-4-6-7-9	HRE	2C	2G	2T	3C	3G	3T	5C	5G	5T	8A	8C	8G	10A	10G	10T	2-3 CC	2-3 CG	2-3 CT	2-3 GC	2-3 GG	2-3 GT	2-3 TC	2-3 TG	2-3 TT	2-5 CC	2-5 CG	2-5 CT	2-5 GC	2-5 GG	2-5 GT	2-5 TC	2-5 TG	2-5 TT	2-8 CA	2-8 CC	2-8 CG	2-8 GA	2-8 GC	2-8 GG	2-8 TA	2-8 TC	2-8 TG	3-5 CC	3-5 CG	3-5 CT	3-5 GC
158	1N-2N-3N-6N-8N	4-5-7-9-10	HRE	1A	1C	1T	2C	2G	2T	3C	3G	3T	6A	6C	6G	8A	8C	8G	1-2 AC	1-2 AG	1-2 AT	1-2 CC	1-2 CG	1-2 CT	1-2 TC	1-2 TG	1-2 TT	1-3 AC	1-3 AG	1-3 AT	1-3 CC	1-3 CG	1-3 CT	1-3 TC	1-3 TG	1-3 TT	1-6 AA	1-6 AC	1-6 AG	1-6 CA	1-6 CC	1-6 CG	1-6 TA	1-6 TC	1-6 TG	1-8 AA	1-8 AC	1-8 AG	1-8 CA
159	1N-3N-5N-8N-9N	2-4-6-7-10	HRE	1A	1C	1T	3C	3G	3T	5C	5G	5T	8A	8C	8G	9A	9C	9G	1-3 AC	1-3 AG	1-3 AT	1-3 CC	1-3 CG	1-3 CT	1-3 TC	1-3 TG	1-3 TT	1-5 AC	1-5 AG	1-5 AT	1-5 CC	1-5 CG	1-5 CT	1-5 TC	1-5 TG	1-5 TT	1-8 AA	1-8 AC	1-8 AG	1-8 CA	1-8 CC	1-8 CG	1-8 TA	1-8 TC	1-8 TG	1-9 AA	1-9 AC	1-9 AG	1-9 CA
160	1N-2N-3N-5N-8N	4-6-7-9-10	HRE	1A	1C	1T	2C	2G	2T	3C	3G	3T	5C	5G	5T	8A	8C	8G	1-2 AC	1-2 AG	1-2 AT	1-2 CC	1-2 CG	1-2 CT	1-2 TC	1-2 TG	1-2 TT	1-3 AC	1-3 AG	1-3 AT	1-3 CC	1-3 CG	1-3 CT	1-3 TC	1-3 TG	1-3 TT	1-5 AC	1-5 AG	1-5 AT	1-5 CC	1-5 CG	1-5 CT	1-5 TC	1-5 TG	1-5 TT	1-8 AA	1-8 AC	1-8 AG	1-8 CA
161	2N-3N-5N-7N-8N	1-4-6-9-10	HRE	2C	2G	2T	3C	3G	3T	5C	5G	5T	7A	7C	7T	8A	8C	8G	2-3 CC	2-3 CG	2-3 CT	2-3 GC	2-3 GG	2-3 GT	2-3 TC	2-3 TG	2-3 TT	2-5 CC	2-5 CG	2-5 CT	2-5 GC	2-5 GG	2-5 GT	2-5 TC	2-5 TG	2-5 TT	2-7 CA	2-7 CC	2-7 CT	2-7 GA	2-7 GC	2-7 GT	2-7 TA	2-7 TC	2-7 TT	2-8 CA	2-8 CC	2-8 CG	2-8 GA
162	2N-3N-4N-6N-8N	1-5-7-9-10	HRE	2C	2G	2T	3C	3G	3T	4A	4G	4T	6A	6C	6G	8A	8C	8G	2-3 CC	2-3 CG	2-3 CT	2-3 GC	2-3 GG	2-3 GT	2-3 TC	2-3 TG	2-3 TT	2-4 CA	2-4 CG	2-4 CT	2-4 GA	2-4 GG	2-4 GT	2-4 TA	2-4 TG	2-4 TT	2-6 CA	2-6 CC	2-6 CG	2-6 GA	2-6 GC	2-6 GG	2-6 TA	2-6 TC	2-6 TG	2-8 CA	2-8 CC	2-8 CG	2-8 GA
163	3N-4N-5N-8N-9N	1-2-6-7-10	HRE	3C	3G	3T	4A	4G	4T	5C	5G	5T	8A	8C	8G	9A	9C	9G	3-4 CA	3-4 CG	3-4 CT	3-4 GA	3-4 GG	3-4 GT	3-4 TA	3-4 TG	3-4 TT	3-5 CC	3-5 CG	3-5 CT	3-5 GC	3-5 GG	3-5 GT	3-5 TC	3-5 TG	3-5 TT	3-8 CA	3-8 CC	3-8 CG	3-8 GA	3-8 GC	3-8 GG	3-8 TA	3-8 TC	3-8 TG	3-9 CA	3-9 CC	3-9 CG	3-9 GA
164	2N-3N-4N-5N-8N	1-6-7-9-10	HRE	2C	2G	2T	3C	3G	3T	4A	4G	4T	5C	5G	5T	8A	8C	8G	2-3 CC	2-3 CG	2-3 CT	2-3 GC	2-3 GG	2-3 GT	2-3 TC	2-3 TG	2-3 TT	2-4 CA	2-4 CG	2-4 CT	2-4 GA	2-4 GG	2-4 GT	2-4 TA	2-4 TG	2-4 TT	2-5 CC	2-5 CG	2-5 CT	2-5 GC	2-5 GG	2-5 GT	2-5 TC	2-5 TG	2-5 TT	2-8 CA	2-8 CC	2-8 CG	2-8 GA
165	1N-2N-3N-7N-8N	4-5-6-9-10	HRE	1A	1C	1T	2C	2G	2T	3C	3G	3T	7A	7C	7T	8A	8C	8G	1-2 AC	1-2 AG	1-2 AT	1-2 CC	1-2 CG	1-2 CT	1-2 TC	1-2 TG	1-2 TT	1-3 AC	1-3 AG	1-3 AT	1-3 CC	1-3 CG	1-3 CT	1-3 TC	1-3 TG	1-3 TT	1-7 AA	1-7 AC	1-7 AT	1-7 CA	1-7 CC	1-7 CT	1-7 TA	1-7 TC	1-7 TT	1-8 AA	1-8 AC	1-8 AG	1-8 CA
166	2N-3N-4N-8N-10N	1-5-6-7-9	HRE	2C	2G	2T	3C	3G	3T	4A	4G	4T	8A	8C	8G	10A	10G	10T	2-3 CC	2-3 CG	2-3 CT	2-3 GC	2-3 GG	2-3 GT	2-3 TC	2-3 TG	2-3 TT	2-4 CA	2-4 CG	2-4 CT	2-4 GA	2-4 GG	2-4 GT	2-4 TA	2-4 TG	2-4 TT	2-8 CA	2-8 CC	2-8 CG	2-8 GA	2-8 GC	2-8 GG	2-8 TA	2-8 TC	2-8 TG	3-4 CA	3-4 CG	3-4 CT	3-4 GA
167	1N-3N-4N-8N-9N	2-5-6-7-10	HRE	1A	1C	1T	3C	3G	3T	4A	4G	4T	8A	8C	8G	9A	9C	9G	1-3 AC	1-3 AG	1-3 AT	1-3 CC	1-3 CG	1-3 CT	1-3 TC	1-3 TG	1-3 TT	1-4 AA	1-4 AG	1-4 AT	1-4 CA	1-4 CG	1-4 CT	1-4 TA	1-4 TG	1-4 TT	1-8 AA	1-8 AC	1-8 AG	1-8 CA	1-8 CC	1-8 CG	1-8 TA	1-8 TC	1-8 TG	1-9 AA	1-9 AC	1-9 AG	1-9 CA
168	1N-2N-3N-4N-8N	5-6-7-9-10	HRE	1A	1C	1T	2C	2G	2T	3C	3G	3T	4A	4G	4T	8A	8C	8G	1-2 AC	1-2 AG	1-2 AT	1-2 CC	1-2 CG	1-2 CT	1-2 TC	1-2 TG	1-2 TT	1-3 AC	1-3 AG	1-3 AT	1-3 CC	1-3 CG	1-3 CT	1-3 TC	1-3 TG	1-3 TT	1-4 AA	1-4 AG	1-4 AT	1-4 CA	1-4 CG	1-4 CT	1-4 TA	1-4 TG	1-4 TT	1-8 AA	1-8 AC	1-8 AG	1-8 CA
169	1N-3N-5N-7N-8N	2-4-6-9-10	HRE	1A	1C	1T	3C	3G	3T	5C	5G	5T	7A	7C	7T	8A	8C	8G	1-3 AC	1-3 AG	1-3 AT	1-3 CC	1-3 CG	1-3 CT	1-3 TC	1-3 TG	1-3 TT	1-5 AC	1-5 AG	1-5 AT	1-5 CC	1-5 CG	1-5 CT	1-5 TC	1-5 TG	1-5 TT	1-7 AA	1-7 AC	1-7 AT	1-7 CA	1-7 CC	1-7 CT	1-7 TA	1-7 TC	1-7 TT	1-8 AA	1-8 AC	1-8 AG	1-8 CA
170	3N-4N-5N-8N-10N	1-2-6-7-9	HRE	3C	3G	3T	4A	4G	4T	5C	5G	5T	8A	8C	8G	10A	10G	10T	3-4 CA	3-4 CG	3-4 CT	3-4 GA	3-4 GG	3-4 GT	3-4 TA	3-4 TG	3-4 TT	3-5 CC	3-5 CG	3-5 CT	3-5 GC	3-5 GG	3-5 GT	3-5 TC	3-5 TG	3-5 TT	3-8 CA	3-8 CC	3-8 CG	3-8 GA	3-8 GC	3-8 GG	3-8 TA	3-8 TC	3-8 TG	4-5 AC	4-5 AG	4-5 AT	4-5 GC
171	1N-3N-4N-6N-8N	2-5-7-9-10	HRE	1A	1C	1T	3C	3G	3T	4A	4G	4T	6A	6C	6G	8A	8C	8G	1-3 AC	1-3 AG	1-3 AT	1-3 CC	1-3 CG	1-3 CT	1-3 TC	1-3 TG	1-3 TT	1-4 AA	1-4 AG	1-4 AT	1-4 CA	1-4 CG	1-4 CT	1-4 TA	1-4 TG	1-4 TT	1-6 AA	1-6 AC	1-6 AG	1-6 CA	1-6 CC	1-6 CG	1-6 TA	1-6 TC	1-6 TG	1-8 AA	1-8 AC	1-8 AG	1-8 CA
172	1N-3N-4N-5N-8N	2-6-7-9-10	HRE	1A	1C	1T	3C	3G	3T	4A	4G	4T	5C	5G	5T	8A	8C	8G	1-3 AC	1-3 AG	1-3 AT	1-3 CC	1-3 CG	1-3 CT	1-3 TC	1-3 TG	1-3 TT	1-4 AA	1-4 AG	1-4 AT	1-4 CA	1-4 CG	1-4 CT	1-4 TA	1-4 TG	1-4 TT	1-5 AC	1-5 AG	1-5 AT	1-5 CC	1-5 CG	1-5 CT	1-5 TC	1-5 TG	1-5 TT	1-8 AA	1-8 AC	1-8 AG	1-8 CA
173	2N-4N-5N-7N-10N	1-3-6-8-9	HRE	2C	2G	2T	4A	4G	4T	5C	5G	5T	7A	7C	7T	10A	10G	10T	2-4 CA	2-4 CG	2-4 CT	2-4 GA	2-4 GG	2-4 GT	2-4 TA	2-4 TG	2-4 TT	2-5 CC	2-5 CG	2-5 CT	2-5 GC	2-5 GG	2-5 GT	2-5 TC	2-5 TG	2-5 TT	2-7 CA	2-7 CC	2-7 CT	2-7 GA	2-7 GC	2-7 GT	2-7 TA	2-7 TC	2-7 TT	4-5 AC	4-5 AG	4-5 AT	4-5 GC
174	1N-2N-4N-6N-7N	3-5-8-9-10	HRE	1A	1C	1T	2C	2G	2T	4A	4G	4T	6A	6C	6G	7A	7C	7T	1-2 AC	1-2 AG	1-2 AT	1-2 CC	1-2 CG	1-2 CT	1-2 TC	1-2 TG	1-2 TT	1-4 AA	1-4 AG	1-4 AT	1-4 CA	1-4 CG	1-4 CT	1-4 TA	1-4 TG	1-4 TT	1-6 AA	1-6 AC	1-6 AG	1-6 CA	1-6 CC	1-6 CG	1-6 TA	1-6 TC	1-6 TG	1-7 AA	1-7 AC	1-7 AT	1-7 CA
175	1N-4N-5N-7N-9N	2-3-6-8-10	HRE	1A	1C	1T	4A	4G	4T	5C	5G	5T	7A	7C	7T	9A	9C	9G	1-4 AA	1-4 AG	1-4 AT	1-4 CA	1-4 CG	1-4 CT	1-4 TA	1-4 TG	1-4 TT	1-5 AC	1-5 AG	1-5 AT	1-5 CC	1-5 CG	1-5 CT	1-5 TC	1-5 TG	1-5 TT	1-7 AA	1-7 AC	1-7 AT	1-7 CA	1-7 CC	1-7 CT	1-7 TA	1-7 TC	1-7 TT	1-9 AA	1-9 AC	1-9 AG	1-9 CA
176	1N-2N-4N-5N-7N	3-6-8-9-10	HRE	1A	1C	1T	2C	2G	2T	4A	4G	4T	5C	5G	5T	7A	7C	7T	1-2 AC	1-2 AG	1-2 AT	1-2 CC	1-2 CG	1-2 CT	1-2 TC	1-2 TG	1-2 TT	1-4 AA	1-4 AG	1-4 AT	1-4 CA	1-4 CG	1-4 CT	1-4 TA	1-4 TG	1-4 TT	1-5 AC	1-5 AG	1-5 AT	1-5 CC	1-5 CG	1-5 CT	1-5 TC	1-5 TG	1-5 TT	1-7 AA	1-7 AC	1-7 AT	1-7 CA
177	2N-4N-5N-7N-8N	1-3-6-9-10	HRE	2C	2G	2T	4A	4G	4T	5C	5G	5T	7A	7C	7T	8A	8C	8G	2-4 CA	2-4 CG	2-4 CT	2-4 GA	2-4 GG	2-4 GT	2-4 TA	2-4 TG	2-4 TT	2-5 CC	2-5 CG	2-5 CT	2-5 GC	2-5 GG	2-5 GT	2-5 TC	2-5 TG	2-5 TT	2-7 CA	2-7 CC	2-7 CT	2-7 GA	2-7 GC	2-7 GT	2-7 TA	2-7 TC	2-7 TT	2-8 CA	2-8 CC	2-8 CG	2-8 GA
178	2N-3N-4N-6N-7N	1-5-8-9-10	HRE	2C	2G	2T	3C	3G	3T	4A	4G	4T	6A	6C	6G	7A	7C	7T	2-3 CC	2-3 CG	2-3 CT	2-3 GC	2-3 GG	2-3 GT	2-3 TC	2-3 TG	2-3 TT	2-4 CA	2-4 CG	2-4 CT	2-4 GA	2-4 GG	2-4 GT	2-4 TA	2-4 TG	2-4 TT	2-6 CA	2-6 CC	2-6 CG	2-6 GA	2-6 GC	2-6 GG	2-6 TA	2-6 TC	2-6 TG	2-7 CA	2-7 CC	2-7 CT	2-7 GA
179	3N-4N-5N-7N-9N	1-2-6-8-10	HRE	3C	3G	3T	4A	4G	4T	5C	5G	5T	7A	7C	7T	9A	9C	9G	3-4 CA	3-4 CG	3-4 CT	3-4 GA	3-4 GG	3-4 GT	3-4 TA	3-4 TG	3-4 TT	3-5 CC	3-5 CG	3-5 CT	3-5 GC	3-5 GG	3-5 GT	3-5 TC	3-5 TG	3-5 TT	3-7 CA	3-7 CC	3-7 CT	3-7 GA	3-7 GC	3-7 GT	3-7 TA	3-7 TC	3-7 TT	3-9 CA	3-9 CC	3-9 CG	3-9 GA
180	2N-3N-4N-5N-7N	1-6-8-9-10	HRE	2C	2G	2T	3C	3G	3T	4A	4G	4T	5C	5G	5T	7A	7C	7T	2-3 CC	2-3 CG	2-3 CT	2-3 GC	2-3 GG	2-3 GT	2-3 TC	2-3 TG	2-3 TT	2-4 CA	2-4 CG	2-4 CT	2-4 GA	2-4 GG	2-4 GT	2-4 TA	2-4 TG	2-4 TT	2-5 CC	2-5 CG	2-5 CT	2-5 GC	2-5 GG	2-5 GT	2-5 TC	2-5 TG	2-5 TT	2-7 CA	2-7 CC	2-7 CT	2-7 GA
181	1N-2N-4N-7N-8N	3-5-6-9-10	HRE	1A	1C	1T	2C	2G	2T	4A	4G	4T	7A	7C	7T	8A	8C	8G	1-2 AC	1-2 AG	1-2 AT	1-2 CC	1-2 CG	1-2 CT	1-2 TC	1-2 TG	1-2 TT	1-4 AA	1-4 AG	1-4 AT	1-4 CA	1-4 CG	1-4 CT	1-4 TA	1-4 TG	1-4 TT	1-7 AA	1-7 AC	1-7 AT	1-7 CA	1-7 CC	1-7 CT	1-7 TA	1-7 TC	1-7 TT	1-8 AA	1-8 AC	1-8 AG	1-8 CA
182	2N-3N-4N-7N-10N	1-5-6-8-9	HRE	2C	2G	2T	3C	3G	3T	4A	4G	4T	7A	7C	7T	10A	10G	10T	2-3 CC	2-3 CG	2-3 CT	2-3 GC	2-3 GG	2-3 GT	2-3 TC	2-3 TG	2-3 TT	2-4 CA	2-4 CG	2-4 CT	2-4 GA	2-4 GG	2-4 GT	2-4 TA	2-4 TG	2-4 TT	2-7 CA	2-7 CC	2-7 CT	2-7 GA	2-7 GC	2-7 GT	2-7 TA	2-7 TC	2-7 TT	3-4 CA	3-4 CG	3-4 CT	3-4 GA
183	1N-3N-4N-7N-9N	2-5-6-8-10	HRE	1A	1C	1T	3C	3G	3T	4A	4G	4T	7A	7C	7T	9A	9C	9G	1-3 AC	1-3 AG	1-3 AT	1-3 CC	1-3 CG	1-3 CT	1-3 TC	1-3 TG	1-3 TT	1-4 AA	1-4 AG	1-4 AT	1-4 CA	1-4 CG	1-4 CT	1-4 TA	1-4 TG	1-4 TT	1-7 AA	1-7 AC	1-7 AT	1-7 CA	1-7 CC	1-7 CT	1-7 TA	1-7 TC	1-7 TT	1-9 AA	1-9 AC	1-9 AG	1-9 CA
184	1N-2N-3N-4N-7N	5-6-8-9-10	HRE	1A	1C	1T	2C	2G	2T	3C	3G	3T	4A	4G	4T	7A	7C	7T	1-2 AC	1-2 AG	1-2 AT	1-2 CC	1-2 CG	1-2 CT	1-2 TC	1-2 TG	1-2 TT	1-3 AC	1-3 AG	1-3 AT	1-3 CC	1-3 CG	1-3 CT	1-3 TC	1-3 TG	1-3 TT	1-4 AA	1-4 AG	1-4 AT	1-4 CA	1-4 CG	1-4 CT	1-4 TA	1-4 TG	1-4 TT	1-7 AA	1-7 AC	1-7 AT	1-7 CA
185	1N-4N-5N-7N-8N	2-3-6-9-10	HRE	1A	1C	1T	4A	4G	4T	5C	5G	5T	7A	7C	7T	8A	8C	8G	1-4 AA	1-4 AG	1-4 AT	1-4 CA	1-4 CG	1-4 CT	1-4 TA	1-4 TG	1-4 TT	1-5 AC	1-5 AG	1-5 AT	1-5 CC	1-5 CG	1-5 CT	1-5 TC	1-5 TG	1-5 TT	1-7 AA	1-7 AC	1-7 AT	1-7 CA	1-7 CC	1-7 CT	1-7 TA	1-7 TC	1-7 TT	1-8 AA	1-8 AC	1-8 AG	1-8 CA
186	3N-4N-5N-7N-10N	1-2-6-8-9	HRE	3C	3G	3T	4A	4G	4T	5C	5G	5T	7A	7C	7T	10A	10G	10T	3-4 CA	3-4 CG	3-4 CT	3-4 GA	3-4 GG	3-4 GT	3-4 TA	3-4 TG	3-4 TT	3-5 CC	3-5 CG	3-5 CT	3-5 GC	3-5 GG	3-5 GT	3-5 TC	3-5 TG	3-5 TT	3-7 CA	3-7 CC	3-7 CT	3-7 GA	3-7 GC	3-7 GT	3-7 TA	3-7 TC	3-7 TT	4-5 AC	4-5 AG	4-5 AT	4-5 GC
187	1N-3N-4N-6N-7N	2-5-8-9-10	HRE	1A	1C	1T	3C	3G	3T	4A	4G	4T	6A	6C	6G	7A	7C	7T	1-3 AC	1-3 AG	1-3 AT	1-3 CC	1-3 CG	1-3 CT	1-3 TC	1-3 TG	1-3 TT	1-4 AA	1-4 AG	1-4 AT	1-4 CA	1-4 CG	1-4 CT	1-4 TA	1-4 TG	1-4 TT	1-6 AA	1-6 AC	1-6 AG	1-6 CA	1-6 CC	1-6 CG	1-6 TA	1-6 TC	1-6 TG	1-7 AA	1-7 AC	1-7 AT	1-7 CA
188	1N-3N-4N-5N-7N	2-6-8-9-10	HRE	1A	1C	1T	3C	3G	3T	4A	4G	4T	5C	5G	5T	7A	7C	7T	1-3 AC	1-3 AG	1-3 AT	1-3 CC	1-3 CG	1-3 CT	1-3 TC	1-3 TG	1-3 TT	1-4 AA	1-4 AG	1-4 AT	1-4 CA	1-4 CG	1-4 CT	1-4 TA	1-4 TG	1-4 TT	1-5 AC	1-5 AG	1-5 AT	1-5 CC	1-5 CG	1-5 CT	1-5 TC	1-5 TG	1-5 TT	1-7 AA	1-7 AC	1-7 AT	1-7 CA
189	1N-2N-5N-7N-10N	3-4-6-8-9	HRE	1A	1C	1T	2C	2G	2T	5C	5G	5T	7A	7C	7T	10A	10G	10T	1-2 AC	1-2 AG	1-2 AT	1-2 CC	1-2 CG	1-2 CT	1-2 TC	1-2 TG	1-2 TT	1-5 AC	1-5 AG	1-5 AT	1-5 CC	1-5 CG	1-5 CT	1-5 TC	1-5 TG	1-5 TT	1-7 AA	1-7 AC	1-7 AT	1-7 CA	1-7 CC	1-7 CT	1-7 TA	1-7 TC	1-7 TT	2-5 CC	2-5 CG	2-5 CT	2-5 GC
190	1N-2N-4N-6N-10N	3-5-7-8-9	HRE	1A	1C	1T	2C	2G	2T	4A	4G	4T	6A	6C	6G	10A	10G	10T	1-2 AC	1-2 AG	1-2 AT	1-2 CC	1-2 CG	1-2 CT	1-2 TC	1-2 TG	1-2 TT	1-4 AA	1-4 AG	1-4 AT	1-4 CA	1-4 CG	1-4 CT	1-4 TA	1-4 TG	1-4 TT	1-6 AA	1-6 AC	1-6 AG	1-6 CA	1-6 CC	1-6 CG	1-6 TA	1-6 TC	1-6 TG	2-4 CA	2-4 CG	2-4 CT	2-4 GA
191	1N-4N-5N-9N-10N	2-3-6-7-8	HRE	1A	1C	1T	4A	4G	4T	5C	5G	5T	9A	9C	9G	10A	10G	10T	1-4 AA	1-4 AG	1-4 AT	1-4 CA	1-4 CG	1-4 CT	1-4 TA	1-4 TG	1-4 TT	1-5 AC	1-5 AG	1-5 AT	1-5 CC	1-5 CG	1-5 CT	1-5 TC	1-5 TG	1-5 TT	1-9 AA	1-9 AC	1-9 AG	1-9 CA	1-9 CC	1-9 CG	1-9 TA	1-9 TC	1-9 TG	4-5 AC	4-5 AG	4-5 AT	4-5 GC
192	1N-2N-4N-5N-10N	3-6-7-8-9	HRE	1A	1C	1T	2C	2G	2T	4A	4G	4T	5C	5G	5T	10A	10G	10T	1-2 AC	1-2 AG	1-2 AT	1-2 CC	1-2 CG	1-2 CT	1-2 TC	1-2 TG	1-2 TT	1-4 AA	1-4 AG	1-4 AT	1-4 CA	1-4 CG	1-4 CT	1-4 TA	1-4 TG	1-4 TT	1-5 AC	1-5 AG	1-5 AT	1-5 CC	1-5 CG	1-5 CT	1-5 TC	1-5 TG	1-5 TT	2-4 CA	2-4 CG	2-4 CT	2-4 GA
193	1N-2N-5N-8N-10N	3-4-6-7-9	HRE	1A	1C	1T	2C	2G	2T	5C	5G	5T	8A	8C	8G	10A	10G	10T	1-2 AC	1-2 AG	1-2 AT	1-2 CC	1-2 CG	1-2 CT	1-2 TC	1-2 TG	1-2 TT	1-5 AC	1-5 AG	1-5 AT	1-5 CC	1-5 CG	1-5 CT	1-5 TC	1-5 TG	1-5 TT	1-8 AA	1-8 AC	1-8 AG	1-8 CA	1-8 CC	1-8 CG	1-8 TA	1-8 TC	1-8 TG	2-5 CC	2-5 CG	2-5 CT	2-5 GC
194	1N-2N-3N-6N-10N	4-5-7-8-9	HRE	1A	1C	1T	2C	2G	2T	3C	3G	3T	6A	6C	6G	10A	10G	10T	1-2 AC	1-2 AG	1-2 AT	1-2 CC	1-2 CG	1-2 CT	1-2 TC	1-2 TG	1-2 TT	1-3 AC	1-3 AG	1-3 AT	1-3 CC	1-3 CG	1-3 CT	1-3 TC	1-3 TG	1-3 TT	1-6 AA	1-6 AC	1-6 AG	1-6 CA	1-6 CC	1-6 CG	1-6 TA	1-6 TC	1-6 TG	2-3 CC	2-3 CG	2-3 CT	2-3 GC
195	1N-3N-5N-9N-10N	2-4-6-7-8	HRE	1A	1C	1T	3C	3G	3T	5C	5G	5T	9A	9C	9G	10A	10G	10T	1-3 AC	1-3 AG	1-3 AT	1-3 CC	1-3 CG	1-3 CT	1-3 TC	1-3 TG	1-3 TT	1-5 AC	1-5 AG	1-5 AT	1-5 CC	1-5 CG	1-5 CT	1-5 TC	1-5 TG	1-5 TT	1-9 AA	1-9 AC	1-9 AG	1-9 CA	1-9 CC	1-9 CG	1-9 TA	1-9 TC	1-9 TG	3-5 CC	3-5 CG	3-5 CT	3-5 GC
196	1N-2N-3N-5N-10N	4-6-7-8-9	HRE	1A	1C	1T	2C	2G	2T	3C	3G	3T	5C	5G	5T	10A	10G	10T	1-2 AC	1-2 AG	1-2 AT	1-2 CC	1-2 CG	1-2 CT	1-2 TC	1-2 TG	1-2 TT	1-3 AC	1-3 AG	1-3 AT	1-3 CC	1-3 CG	1-3 CT	1-3 TC	1-3 TG	1-3 TT	1-5 AC	1-5 AG	1-5 AT	1-5 CC	1-5 CG	1-5 CT	1-5 TC	1-5 TG	1-5 TT	2-3 CC	2-3 CG	2-3 CT	2-3 GC
197	1N-2N-4N-8N-10N	3-5-6-7-9	HRE	1A	1C	1T	2C	2G	2T	4A	4G	4T	8A	8C	8G	10A	10G	10T	1-2 AC	1-2 AG	1-2 AT	1-2 CC	1-2 CG	1-2 CT	1-2 TC	1-2 TG	1-2 TT	1-4 AA	1-4 AG	1-4 AT	1-4 CA	1-4 CG	1-4 CT	1-4 TA	1-4 TG	1-4 TT	1-8 AA	1-8 AC	1-8 AG	1-8 CA	1-8 CC	1-8 CG	1-8 TA	1-8 TC	1-8 TG	2-4 CA	2-4 CG	2-4 CT	2-4 GA
198	1N-2N-3N-7N-10N	4-5-6-8-9	HRE	1A	1C	1T	2C	2G	2T	3C	3G	3T	7A	7C	7T	10A	10G	10T	1-2 AC	1-2 AG	1-2 AT	1-2 CC	1-2 CG	1-2 CT	1-2 TC	1-2 TG	1-2 TT	1-3 AC	1-3 AG	1-3 AT	1-3 CC	1-3 CG	1-3 CT	1-3 TC	1-3 TG	1-3 TT	1-7 AA	1-7 AC	1-7 AT	1-7 CA	1-7 CC	1-7 CT	1-7 TA	1-7 TC	1-7 TT	2-3 CC	2-3 CG	2-3 CT	2-3 GC
199	1N-3N-4N-9N-10N	2-5-6-7-8	HRE	1A	1C	1T	3C	3G	3T	4A	4G	4T	9A	9C	9G	10A	10G	10T	1-3 AC	1-3 AG	1-3 AT	1-3 CC	1-3 CG	1-3 CT	1-3 TC	1-3 TG	1-3 TT	1-4 AA	1-4 AG	1-4 AT	1-4 CA	1-4 CG	1-4 CT	1-4 TA	1-4 TG	1-4 TT	1-9 AA	1-9 AC	1-9 AG	1-9 CA	1-9 CC	1-9 CG	1-9 TA	1-9 TC	1-9 TG	3-4 CA	3-4 CG	3-4 CT	3-4 GA
200	1N-2N-3N-4N-10N	5-6-7-8-9	HRE	1A	1C	1T	2C	2G	2T	3C	3G	3T	4A	4G	4T	10A	10G	10T	1-2 AC	1-2 AG	1-2 AT	1-2 CC	1-2 CG	1-2 CT	1-2 TC	1-2 TG	1-2 TT	1-3 AC	1-3 AG	1-3 AT	1-3 CC	1-3 CG	1-3 CT	1-3 TC	1-3 TG	1-3 TT	1-4 AA	1-4 AG	1-4 AT	1-4 CA	1-4 CG	1-4 CT	1-4 TA	1-4 TG	1-4 TT	2-3 CC	2-3 CG	2-3 CT	2-3 GC
201	1N-4N-5N-8N-10N	2-3-6-7-9	HRE	1A	1C	1T	4A	4G	4T	5C	5G	5T	8A	8C	8G	10A	10G	10T	1-4 AA	1-4 AG	1-4 AT	1-4 CA	1-4 CG	1-4 CT	1-4 TA	1-4 TG	1-4 TT	1-5 AC	1-5 AG	1-5 AT	1-5 CC	1-5 CG	1-5 CT	1-5 TC	1-5 TG	1-5 TT	1-8 AA	1-8 AC	1-8 AG	1-8 CA	1-8 CC	1-8 CG	1-8 TA	1-8 TC	1-8 TG	4-5 AC	4-5 AG	4-5 AT	4-5 GC
202	1N-3N-5N-7N-10N	2-4-6-8-9	HRE	1A	1C	1T	3C	3G	3T	5C	5G	5T	7A	7C	7T	10A	10G	10T	1-3 AC	1-3 AG	1-3 AT	1-3 CC	1-3 CG	1-3 CT	1-3 TC	1-3 TG	1-3 TT	1-5 AC	1-5 AG	1-5 AT	1-5 CC	1-5 CG	1-5 CT	1-5 TC	1-5 TG	1-5 TT	1-7 AA	1-7 AC	1-7 AT	1-7 CA	1-7 CC	1-7 CT	1-7 TA	1-7 TC	1-7 TT	3-5 CC	3-5 CG	3-5 CT	3-5 GC
203	1N-3N-4N-6N-10N	2-5-7-8-9	HRE	1A	1C	1T	3C	3G	3T	4A	4G	4T	6A	6C	6G	10A	10G	10T	1-3 AC	1-3 AG	1-3 AT	1-3 CC	1-3 CG	1-3 CT	1-3 TC	1-3 TG	1-3 TT	1-4 AA	1-4 AG	1-4 AT	1-4 CA	1-4 CG	1-4 CT	1-4 TA	1-4 TG	1-4 TT	1-6 AA	1-6 AC	1-6 AG	1-6 CA	1-6 CC	1-6 CG	1-6 TA	1-6 TC	1-6 TG	3-4 CA	3-4 CG	3-4 CT	3-4 GA
204	1N-3N-4N-5N-10N	2-6-7-8-9	HRE	1A	1C	1T	3C	3G	3T	4A	4G	4T	5C	5G	5T	10A	10G	10T	1-3 AC	1-3 AG	1-3 AT	1-3 CC	1-3 CG	1-3 CT	1-3 TC	1-3 TG	1-3 TT	1-4 AA	1-4 AG	1-4 AT	1-4 CA	1-4 CG	1-4 CT	1-4 TA	1-4 TG	1-4 TT	1-5 AC	1-5 AG	1-5 AT	1-5 CC	1-5 CG	1-5 CT	1-5 TC	1-5 TG	1-5 TT	3-4 CA	3-4 CG	3-4 CT	3-4 GA
205	1N-2N-5N-6N-7N	3-4-8-9-10	HRE	1A	1C	1T	2C	2G	2T	5C	5G	5T	6A	6C	6G	7A	7C	7T	1-2 AC	1-2 AG	1-2 AT	1-2 CC	1-2 CG	1-2 CT	1-2 TC	1-2 TG	1-2 TT	1-5 AC	1-5 AG	1-5 AT	1-5 CC	1-5 CG	1-5 CT	1-5 TC	1-5 TG	1-5 TT	1-6 AA	1-6 AC	1-6 AG	1-6 CA	1-6 CC	1-6 CG	1-6 TA	1-6 TC	1-6 TG	1-7 AA	1-7 AC	1-7 AT	1-7 CA
206	2N-4N-5N-6N-10N	1-3-7-8-9	HRE	2C	2G	2T	4A	4G	4T	5C	5G	5T	6A	6C	6G	10A	10G	10T	2-4 CA	2-4 CG	2-4 CT	2-4 GA	2-4 GG	2-4 GT	2-4 TA	2-4 TG	2-4 TT	2-5 CC	2-5 CG	2-5 CT	2-5 GC	2-5 GG	2-5 GT	2-5 TC	2-5 TG	2-5 TT	2-6 CA	2-6 CC	2-6 CG	2-6 GA	2-6 GC	2-6 GG	2-6 TA	2-6 TC	2-6 TG	4-5 AC	4-5 AG	4-5 AT	4-5 GC
207	1N-4N-5N-6N-9N	2-3-7-8-10	HRE	1A	1C	1T	4A	4G	4T	5C	5G	5T	6A	6C	6G	9A	9C	9G	1-4 AA	1-4 AG	1-4 AT	1-4 CA	1-4 CG	1-4 CT	1-4 TA	1-4 TG	1-4 TT	1-5 AC	1-5 AG	1-5 AT	1-5 CC	1-5 CG	1-5 CT	1-5 TC	1-5 TG	1-5 TT	1-6 AA	1-6 AC	1-6 AG	1-6 CA	1-6 CC	1-6 CG	1-6 TA	1-6 TC	1-6 TG	1-9 AA	1-9 AC	1-9 AG	1-9 CA
208	1N-2N-4N-5N-6N	3-7-8-9-10	HRE	1A	1C	1T	2C	2G	2T	4A	4G	4T	5C	5G	5T	6A	6C	6G	1-2 AC	1-2 AG	1-2 AT	1-2 CC	1-2 CG	1-2 CT	1-2 TC	1-2 TG	1-2 TT	1-4 AA	1-4 AG	1-4 AT	1-4 CA	1-4 CG	1-4 CT	1-4 TA	1-4 TG	1-4 TT	1-5 AC	1-5 AG	1-5 AT	1-5 CC	1-5 CG	1-5 CT	1-5 TC	1-5 TG	1-5 TT	1-6 AA	1-6 AC	1-6 AG	1-6 CA
209	1N-2N-5N-6N-8N	3-4-7-9-10	HRE	1A	1C	1T	2C	2G	2T	5C	5G	5T	6A	6C	6G	8A	8C	8G	1-2 AC	1-2 AG	1-2 AT	1-2 CC	1-2 CG	1-2 CT	1-2 TC	1-2 TG	1-2 TT	1-5 AC	1-5 AG	1-5 AT	1-5 CC	1-5 CG	1-5 CT	1-5 TC	1-5 TG	1-5 TT	1-6 AA	1-6 AC	1-6 AG	1-6 CA	1-6 CC	1-6 CG	1-6 TA	1-6 TC	1-6 TG	1-8 AA	1-8 AC	1-8 AG	1-8 CA
210	2N-3N-5N-6N-10N	1-4-7-8-9	HRE	2C	2G	2T	3C	3G	3T	5C	5G	5T	6A	6C	6G	10A	10G	10T	2-3 CC	2-3 CG	2-3 CT	2-3 GC	2-3 GG	2-3 GT	2-3 TC	2-3 TG	2-3 TT	2-5 CC	2-5 CG	2-5 CT	2-5 GC	2-5 GG	2-5 GT	2-5 TC	2-5 TG	2-5 TT	2-6 CA	2-6 CC	2-6 CG	2-6 GA	2-6 GC	2-6 GG	2-6 TA	2-6 TC	2-6 TG	3-5 CC	3-5 CG	3-5 CT	3-5 GC
211	1N-3N-5N-6N-9N	2-4-7-8-10	HRE	1A	1C	1T	3C	3G	3T	5C	5G	5T	6A	6C	6G	9A	9C	9G	1-3 AC	1-3 AG	1-3 AT	1-3 CC	1-3 CG	1-3 CT	1-3 TC	1-3 TG	1-3 TT	1-5 AC	1-5 AG	1-5 AT	1-5 CC	1-5 CG	1-5 CT	1-5 TC	1-5 TG	1-5 TT	1-6 AA	1-6 AC	1-6 AG	1-6 CA	1-6 CC	1-6 CG	1-6 TA	1-6 TC	1-6 TG	1-9 AA	1-9 AC	1-9 AG	1-9 CA
212	1N-2N-3N-5N-6N	4-7-8-9-10	HRE	1A	1C	1T	2C	2G	2T	3C	3G	3T	5C	5G	5T	6A	6C	6G	1-2 AC	1-2 AG	1-2 AT	1-2 CC	1-2 CG	1-2 CT	1-2 TC	1-2 TG	1-2 TT	1-3 AC	1-3 AG	1-3 AT	1-3 CC	1-3 CG	1-3 CT	1-3 TC	1-3 TG	1-3 TT	1-5 AC	1-5 AG	1-5 AT	1-5 CC	1-5 CG	1-5 CT	1-5 TC	1-5 TG	1-5 TT	1-6 AA	1-6 AC	1-6 AG	1-6 CA
213	2N-4N-5N-6N-8N	1-3-7-9-10	HRE	2C	2G	2T	4A	4G	4T	5C	5G	5T	6A	6C	6G	8A	8C	8G	2-4 CA	2-4 CG	2-4 CT	2-4 GA	2-4 GG	2-4 GT	2-4 TA	2-4 TG	2-4 TT	2-5 CC	2-5 CG	2-5 CT	2-5 GC	2-5 GG	2-5 GT	2-5 TC	2-5 TG	2-5 TT	2-6 CA	2-6 CC	2-6 CG	2-6 GA	2-6 GC	2-6 GG	2-6 TA	2-6 TC	2-6 TG	2-8 CA	2-8 CC	2-8 CG	2-8 GA
214	2N-3N-5N-6N-7N	1-4-8-9-10	HRE	2C	2G	2T	3C	3G	3T	5C	5G	5T	6A	6C	6G	7A	7C	7T	2-3 CC	2-3 CG	2-3 CT	2-3 GC	2-3 GG	2-3 GT	2-3 TC	2-3 TG	2-3 TT	2-5 CC	2-5 CG	2-5 CT	2-5 GC	2-5 GG	2-5 GT	2-5 TC	2-5 TG	2-5 TT	2-6 CA	2-6 CC	2-6 CG	2-6 GA	2-6 GC	2-6 GG	2-6 TA	2-6 TC	2-6 TG	2-7 CA	2-7 CC	2-7 CT	2-7 GA
215	3N-4N-5N-6N-9N	1-2-7-8-10	HRE	3C	3G	3T	4A	4G	4T	5C	5G	5T	6A	6C	6G	9A	9C	9G	3-4 CA	3-4 CG	3-4 CT	3-4 GA	3-4 GG	3-4 GT	3-4 TA	3-4 TG	3-4 TT	3-5 CC	3-5 CG	3-5 CT	3-5 GC	3-5 GG	3-5 GT	3-5 TC	3-5 TG	3-5 TT	3-6 CA	3-6 CC	3-6 CG	3-6 GA	3-6 GC	3-6 GG	3-6 TA	3-6 TC	3-6 TG	3-9 CA	3-9 CC	3-9 CG	3-9 GA
216	2N-3N-4N-5N-6N	1-7-8-9-10	HRE	2C	2G	2T	3C	3G	3T	4A	4G	4T	5C	5G	5T	6A	6C	6G	2-3 CC	2-3 CG	2-3 CT	2-3 GC	2-3 GG	2-3 GT	2-3 TC	2-3 TG	2-3 TT	2-4 CA	2-4 CG	2-4 CT	2-4 GA	2-4 GG	2-4 GT	2-4 TA	2-4 TG	2-4 TT	2-5 CC	2-5 CG	2-5 CT	2-5 GC	2-5 GG	2-5 GT	2-5 TC	2-5 TG	2-5 TT	2-6 CA	2-6 CC	2-6 CG	2-6 GA
217	1N-4N-5N-6N-8N	2-3-7-9-10	HRE	1A	1C	1T	4A	4G	4T	5C	5G	5T	6A	6C	6G	8A	8C	8G	1-4 AA	1-4 AG	1-4 AT	1-4 CA	1-4 CG	1-4 CT	1-4 TA	1-4 TG	1-4 TT	1-5 AC	1-5 AG	1-5 AT	1-5 CC	1-5 CG	1-5 CT	1-5 TC	1-5 TG	1-5 TT	1-6 AA	1-6 AC	1-6 AG	1-6 CA	1-6 CC	1-6 CG	1-6 TA	1-6 TC	1-6 TG	1-8 AA	1-8 AC	1-8 AG	1-8 CA
218	1N-3N-5N-6N-7N	2-4-8-9-10	HRE	1A	1C	1T	3C	3G	3T	5C	5G	5T	6A	6C	6G	7A	7C	7T	1-3 AC	1-3 AG	1-3 AT	1-3 CC	1-3 CG	1-3 CT	1-3 TC	1-3 TG	1-3 TT	1-5 AC	1-5 AG	1-5 AT	1-5 CC	1-5 CG	1-5 CT	1-5 TC	1-5 TG	1-5 TT	1-6 AA	1-6 AC	1-6 AG	1-6 CA	1-6 CC	1-6 CG	1-6 TA	1-6 TC	1-6 TG	1-7 AA	1-7 AC	1-7 AT	1-7 CA
219	3N-4N-5N-6N-10N	1-2-7-8-9	HRE	3C	3G	3T	4A	4G	4T	5C	5G	5T	6A	6C	6G	10A	10G	10T	3-4 CA	3-4 CG	3-4 CT	3-4 GA	3-4 GG	3-4 GT	3-4 TA	3-4 TG	3-4 TT	3-5 CC	3-5 CG	3-5 CT	3-5 GC	3-5 GG	3-5 GT	3-5 TC	3-5 TG	3-5 TT	3-6 CA	3-6 CC	3-6 CG	3-6 GA	3-6 GC	3-6 GG	3-6 TA	3-6 TC	3-6 TG	4-5 AC	4-5 AG	4-5 AT	4-5 GC
220	1N-3N-4N-5N-6N	2-7-8-9-10	HRE	1A	1C	1T	3C	3G	3T	4A	4G	4T	5C	5G	5T	6A	6C	6G	1-3 AC	1-3 AG	1-3 AT	1-3 CC	1-3 CG	1-3 CT	1-3 TC	1-3 TG	1-3 TT	1-4 AA	1-4 AG	1-4 AT	1-4 CA	1-4 CG	1-4 CT	1-4 TA	1-4 TG	1-4 TT	1-5 AC	1-5 AG	1-5 AT	1-5 CC	1-5 CG	1-5 CT	1-5 TC	1-5 TG	1-5 TT	1-6 AA	1-6 AC	1-6 AG	1-6 CA
221	1N-2N-5N-7N-9N	3-4-6-8-10	HRE	1A	1C	1T	2C	2G	2T	5C	5G	5T	7A	7C	7T	9A	9C	9G	1-2 AC	1-2 AG	1-2 AT	1-2 CC	1-2 CG	1-2 CT	1-2 TC	1-2 TG	1-2 TT	1-5 AC	1-5 AG	1-5 AT	1-5 CC	1-5 CG	1-5 CT	1-5 TC	1-5 TG	1-5 TT	1-7 AA	1-7 AC	1-7 AT	1-7 CA	1-7 CC	1-7 CT	1-7 TA	1-7 TC	1-7 TT	1-9 AA	1-9 AC	1-9 AG	1-9 CA
222	2N-4N-5N-9N-10N	1-3-6-7-8	HRE	2C	2G	2T	4A	4G	4T	5C	5G	5T	9A	9C	9G	10A	10G	10T	2-4 CA	2-4 CG	2-4 CT	2-4 GA	2-4 GG	2-4 GT	2-4 TA	2-4 TG	2-4 TT	2-5 CC	2-5 CG	2-5 CT	2-5 GC	2-5 GG	2-5 GT	2-5 TC	2-5 TG	2-5 TT	2-9 CA	2-9 CC	2-9 CG	2-9 GA	2-9 GC	2-9 GG	2-9 TA	2-9 TC	2-9 TG	4-5 AC	4-5 AG	4-5 AT	4-5 GC
223	1N-2N-4N-6N-9N	3-5-7-8-10	HRE	1A	1C	1T	2C	2G	2T	4A	4G	4T	6A	6C	6G	9A	9C	9G	1-2 AC	1-2 AG	1-2 AT	1-2 CC	1-2 CG	1-2 CT	1-2 TC	1-2 TG	1-2 TT	1-4 AA	1-4 AG	1-4 AT	1-4 CA	1-4 CG	1-4 CT	1-4 TA	1-4 TG	1-4 TT	1-6 AA	1-6 AC	1-6 AG	1-6 CA	1-6 CC	1-6 CG	1-6 TA	1-6 TC	1-6 TG	1-9 AA	1-9 AC	1-9 AG	1-9 CA
224	1N-2N-4N-5N-9N	3-6-7-8-10	HRE	1A	1C	1T	2C	2G	2T	4A	4G	4T	5C	5G	5T	9A	9C	9G	1-2 AC	1-2 AG	1-2 AT	1-2 CC	1-2 CG	1-2 CT	1-2 TC	1-2 TG	1-2 TT	1-4 AA	1-4 AG	1-4 AT	1-4 CA	1-4 CG	1-4 CT	1-4 TA	1-4 TG	1-4 TT	1-5 AC	1-5 AG	1-5 AT	1-5 CC	1-5 CG	1-5 CT	1-5 TC	1-5 TG	1-5 TT	1-9 AA	1-9 AC	1-9 AG	1-9 CA
225	1N-2N-5N-8N-9N	3-4-6-7-10	HRE	1A	1C	1T	2C	2G	2T	5C	5G	5T	8A	8C	8G	9A	9C	9G	1-2 AC	1-2 AG	1-2 AT	1-2 CC	1-2 CG	1-2 CT	1-2 TC	1-2 TG	1-2 TT	1-5 AC	1-5 AG	1-5 AT	1-5 CC	1-5 CG	1-5 CT	1-5 TC	1-5 TG	1-5 TT	1-8 AA	1-8 AC	1-8 AG	1-8 CA	1-8 CC	1-8 CG	1-8 TA	1-8 TC	1-8 TG	1-9 AA	1-9 AC	1-9 AG	1-9 CA
226	2N-3N-5N-9N-10N	1-4-6-7-8	HRE	2C	2G	2T	3C	3G	3T	5C	5G	5T	9A	9C	9G	10A	10G	10T	2-3 CC	2-3 CG	2-3 CT	2-3 GC	2-3 GG	2-3 GT	2-3 TC	2-3 TG	2-3 TT	2-5 CC	2-5 CG	2-5 CT	2-5 GC	2-5 GG	2-5 GT	2-5 TC	2-5 TG	2-5 TT	2-9 CA	2-9 CC	2-9 CG	2-9 GA	2-9 GC	2-9 GG	2-9 TA	2-9 TC	2-9 TG	3-5 CC	3-5 CG	3-5 CT	3-5 GC
227	1N-2N-3N-6N-9N	4-5-7-8-10	HRE	1A	1C	1T	2C	2G	2T	3C	3G	3T	6A	6C	6G	9A	9C	9G	1-2 AC	1-2 AG	1-2 AT	1-2 CC	1-2 CG	1-2 CT	1-2 TC	1-2 TG	1-2 TT	1-3 AC	1-3 AG	1-3 AT	1-3 CC	1-3 CG	1-3 CT	1-3 TC	1-3 TG	1-3 TT	1-6 AA	1-6 AC	1-6 AG	1-6 CA	1-6 CC	1-6 CG	1-6 TA	1-6 TC	1-6 TG	1-9 AA	1-9 AC	1-9 AG	1-9 CA
228	1N-2N-3N-5N-9N	4-6-7-8-10	HRE	1A	1C	1T	2C	2G	2T	3C	3G	3T	5C	5G	5T	9A	9C	9G	1-2 AC	1-2 AG	1-2 AT	1-2 CC	1-2 CG	1-2 CT	1-2 TC	1-2 TG	1-2 TT	1-3 AC	1-3 AG	1-3 AT	1-3 CC	1-3 CG	1-3 CT	1-3 TC	1-3 TG	1-3 TT	1-5 AC	1-5 AG	1-5 AT	1-5 CC	1-5 CG	1-5 CT	1-5 TC	1-5 TG	1-5 TT	1-9 AA	1-9 AC	1-9 AG	1-9 CA
229	2N-4N-5N-8N-9N	1-3-6-7-10	HRE	2C	2G	2T	4A	4G	4T	5C	5G	5T	8A	8C	8G	9A	9C	9G	2-4 CA	2-4 CG	2-4 CT	2-4 GA	2-4 GG	2-4 GT	2-4 TA	2-4 TG	2-4 TT	2-5 CC	2-5 CG	2-5 CT	2-5 GC	2-5 GG	2-5 GT	2-5 TC	2-5 TG	2-5 TT	2-8 CA	2-8 CC	2-8 CG	2-8 GA	2-8 GC	2-8 GG	2-8 TA	2-8 TC	2-8 TG	2-9 CA	2-9 CC	2-9 CG	2-9 GA
230	2N-3N-5N-7N-9N	1-4-6-8-10	HRE	2C	2G	2T	3C	3G	3T	5C	5G	5T	7A	7C	7T	9A	9C	9G	2-3 CC	2-3 CG	2-3 CT	2-3 GC	2-3 GG	2-3 GT	2-3 TC	2-3 TG	2-3 TT	2-5 CC	2-5 CG	2-5 CT	2-5 GC	2-5 GG	2-5 GT	2-5 TC	2-5 TG	2-5 TT	2-7 CA	2-7 CC	2-7 CT	2-7 GA	2-7 GC	2-7 GT	2-7 TA	2-7 TC	2-7 TT	2-9 CA	2-9 CC	2-9 CG	2-9 GA
231	2N-3N-4N-6N-9N	1-5-7-8-10	HRE	2C	2G	2T	3C	3G	3T	4A	4G	4T	6A	6C	6G	9A	9C	9G	2-3 CC	2-3 CG	2-3 CT	2-3 GC	2-3 GG	2-3 GT	2-3 TC	2-3 TG	2-3 TT	2-4 CA	2-4 CG	2-4 CT	2-4 GA	2-4 GG	2-4 GT	2-4 TA	2-4 TG	2-4 TT	2-6 CA	2-6 CC	2-6 CG	2-6 GA	2-6 GC	2-6 GG	2-6 TA	2-6 TC	2-6 TG	2-9 CA	2-9 CC	2-9 CG	2-9 GA
232	2N-3N-4N-5N-9N	1-6-7-8-10	HRE	2C	2G	2T	3C	3G	3T	4A	4G	4T	5C	5G	5T	9A	9C	9G	2-3 CC	2-3 CG	2-3 CT	2-3 GC	2-3 GG	2-3 GT	2-3 TC	2-3 TG	2-3 TT	2-4 CA	2-4 CG	2-4 CT	2-4 GA	2-4 GG	2-4 GT	2-4 TA	2-4 TG	2-4 TT	2-5 CC	2-5 CG	2-5 CT	2-5 GC	2-5 GG	2-5 GT	2-5 TC	2-5 TG	2-5 TT	2-9 CA	2-9 CC	2-9 CG	2-9 GA
233	1N-2N-4N-8N-9N	3-5-6-7-10	HRE	1A	1C	1T	2C	2G	2T	4A	4G	4T	8A	8C	8G	9A	9C	9G	1-2 AC	1-2 AG	1-2 AT	1-2 CC	1-2 CG	1-2 CT	1-2 TC	1-2 TG	1-2 TT	1-4 AA	1-4 AG	1-4 AT	1-4 CA	1-4 CG	1-4 CT	1-4 TA	1-4 TG	1-4 TT	1-8 AA	1-8 AC	1-8 AG	1-8 CA	1-8 CC	1-8 CG	1-8 TA	1-8 TC	1-8 TG	1-9 AA	1-9 AC	1-9 AG	1-9 CA
234	1N-2N-3N-7N-9N	4-5-6-8-10	HRE	1A	1C	1T	2C	2G	2T	3C	3G	3T	7A	7C	7T	9A	9C	9G	1-2 AC	1-2 AG	1-2 AT	1-2 CC	1-2 CG	1-2 CT	1-2 TC	1-2 TG	1-2 TT	1-3 AC	1-3 AG	1-3 AT	1-3 CC	1-3 CG	1-3 CT	1-3 TC	1-3 TG	1-3 TT	1-7 AA	1-7 AC	1-7 AT	1-7 CA	1-7 CC	1-7 CT	1-7 TA	1-7 TC	1-7 TT	1-9 AA	1-9 AC	1-9 AG	1-9 CA
235	2N-3N-4N-9N-10N	1-5-6-7-8	HRE	2C	2G	2T	3C	3G	3T	4A	4G	4T	9A	9C	9G	10A	10G	10T	2-3 CC	2-3 CG	2-3 CT	2-3 GC	2-3 GG	2-3 GT	2-3 TC	2-3 TG	2-3 TT	2-4 CA	2-4 CG	2-4 CT	2-4 GA	2-4 GG	2-4 GT	2-4 TA	2-4 TG	2-4 TT	2-9 CA	2-9 CC	2-9 CG	2-9 GA	2-9 GC	2-9 GG	2-9 TA	2-9 TC	2-9 TG	3-4 CA	3-4 CG	3-4 CT	3-4 GA
236	1N-2N-3N-4N-9N	5-6-7-8-10	HRE	1A	1C	1T	2C	2G	2T	3C	3G	3T	4A	4G	4T	9A	9C	9G	1-2 AC	1-2 AG	1-2 AT	1-2 CC	1-2 CG	1-2 CT	1-2 TC	1-2 TG	1-2 TT	1-3 AC	1-3 AG	1-3 AT	1-3 CC	1-3 CG	1-3 CT	1-3 TC	1-3 TG	1-3 TT	1-4 AA	1-4 AG	1-4 AT	1-4 CA	1-4 CG	1-4 CT	1-4 TA	1-4 TG	1-4 TT	1-9 AA	1-9 AC	1-9 AG	1-9 CA
237	1N-2N-5N-7N-8N	3-4-6-9-10	HRE	1A	1C	1T	2C	2G	2T	5C	5G	5T	7A	7C	7T	8A	8C	8G	1-2 AC	1-2 AG	1-2 AT	1-2 CC	1-2 CG	1-2 CT	1-2 TC	1-2 TG	1-2 TT	1-5 AC	1-5 AG	1-5 AT	1-5 CC	1-5 CG	1-5 CT	1-5 TC	1-5 TG	1-5 TT	1-7 AA	1-7 AC	1-7 AT	1-7 CA	1-7 CC	1-7 CT	1-7 TA	1-7 TC	1-7 TT	1-8 AA	1-8 AC	1-8 AG	1-8 CA
238	2N-4N-5N-8N-10N	1-3-6-7-9	HRE	2C	2G	2T	4A	4G	4T	5C	5G	5T	8A	8C	8G	10A	10G	10T	2-4 CA	2-4 CG	2-4 CT	2-4 GA	2-4 GG	2-4 GT	2-4 TA	2-4 TG	2-4 TT	2-5 CC	2-5 CG	2-5 CT	2-5 GC	2-5 GG	2-5 GT	2-5 TC	2-5 TG	2-5 TT	2-8 CA	2-8 CC	2-8 CG	2-8 GA	2-8 GC	2-8 GG	2-8 TA	2-8 TC	2-8 TG	4-5 AC	4-5 AG	4-5 AT	4-5 GC
239	2N-3N-5N-7N-10N	1-4-6-8-9	HRE	2C	2G	2T	3C	3G	3T	5C	5G	5T	7A	7C	7T	10A	10G	10T	2-3 CC	2-3 CG	2-3 CT	2-3 GC	2-3 GG	2-3 GT	2-3 TC	2-3 TG	2-3 TT	2-5 CC	2-5 CG	2-5 CT	2-5 GC	2-5 GG	2-5 GT	2-5 TC	2-5 TG	2-5 TT	2-7 CA	2-7 CC	2-7 CT	2-7 GA	2-7 GC	2-7 GT	2-7 TA	2-7 TC	2-7 TT	3-5 CC	3-5 CG	3-5 CT	3-5 GC
240	1N-2N-4N-6N-8N	3-5-7-9-10	HRE	1A	1C	1T	2C	2G	2T	4A	4G	4T	6A	6C	6G	8A	8C	8G	1-2 AC	1-2 AG	1-2 AT	1-2 CC	1-2 CG	1-2 CT	1-2 TC	1-2 TG	1-2 TT	1-4 AA	1-4 AG	1-4 AT	1-4 CA	1-4 CG	1-4 CT	1-4 TA	1-4 TG	1-4 TT	1-6 AA	1-6 AC	1-6 AG	1-6 CA	1-6 CC	1-6 CG	1-6 TA	1-6 TC	1-6 TG	1-8 AA	1-8 AC	1-8 AG	1-8 CA
241	1N-2N-3N-6N-7N	4-5-8-9-10	HRE	1A	1C	1T	2C	2G	2T	3C	3G	3T	6A	6C	6G	7A	7C	7T	1-2 AC	1-2 AG	1-2 AT	1-2 CC	1-2 CG	1-2 CT	1-2 TC	1-2 TG	1-2 TT	1-3 AC	1-3 AG	1-3 AT	1-3 CC	1-3 CG	1-3 CT	1-3 TC	1-3 TG	1-3 TT	1-6 AA	1-6 AC	1-6 AG	1-6 CA	1-6 CC	1-6 CG	1-6 TA	1-6 TC	1-6 TG	1-7 AA	1-7 AC	1-7 AT	1-7 CA
242	2N-3N-4N-6N-10N	1-5-7-8-9	HRE	2C	2G	2T	3C	3G	3T	4A	4G	4T	6A	6C	6G	10A	10G	10T	2-3 CC	2-3 CG	2-3 CT	2-3 GC	2-3 GG	2-3 GT	2-3 TC	2-3 TG	2-3 TT	2-4 CA	2-4 CG	2-4 CT	2-4 GA	2-4 GG	2-4 GT	2-4 TA	2-4 TG	2-4 TT	2-6 CA	2-6 CC	2-6 CG	2-6 GA	2-6 GC	2-6 GG	2-6 TA	2-6 TC	2-6 TG	3-4 CA	3-4 CG	3-4 CT	3-4 GA
243	1N-4N-5N-8N-9N	2-3-6-7-10	HRE	1A	1C	1T	4A	4G	4T	5C	5G	5T	8A	8C	8G	9A	9C	9G	1-4 AA	1-4 AG	1-4 AT	1-4 CA	1-4 CG	1-4 CT	1-4 TA	1-4 TG	1-4 TT	1-5 AC	1-5 AG	1-5 AT	1-5 CC	1-5 CG	1-5 CT	1-5 TC	1-5 TG	1-5 TT	1-8 AA	1-8 AC	1-8 AG	1-8 CA	1-8 CC	1-8 CG	1-8 TA	1-8 TC	1-8 TG	1-9 AA	1-9 AC	1-9 AG	1-9 CA
244	1N-3N-5N-7N-9N	2-4-6-8-10	HRE	1A	1C	1T	3C	3G	3T	5C	5G	5T	7A	7C	7T	9A	9C	9G	1-3 AC	1-3 AG	1-3 AT	1-3 CC	1-3 CG	1-3 CT	1-3 TC	1-3 TG	1-3 TT	1-5 AC	1-5 AG	1-5 AT	1-5 CC	1-5 CG	1-5 CT	1-5 TC	1-5 TG	1-5 TT	1-7 AA	1-7 AC	1-7 AT	1-7 CA	1-7 CC	1-7 CT	1-7 TA	1-7 TC	1-7 TT	1-9 AA	1-9 AC	1-9 AG	1-9 CA
245	3N-4N-5N-9N-10N	1-2-6-7-8	HRE	3C	3G	3T	4A	4G	4T	5C	5G	5T	9A	9C	9G	10A	10G	10T	3-4 CA	3-4 CG	3-4 CT	3-4 GA	3-4 GG	3-4 GT	3-4 TA	3-4 TG	3-4 TT	3-5 CC	3-5 CG	3-5 CT	3-5 GC	3-5 GG	3-5 GT	3-5 TC	3-5 TG	3-5 TT	3-9 CA	3-9 CC	3-9 CG	3-9 GA	3-9 GC	3-9 GG	3-9 TA	3-9 TC	3-9 TG	4-5 AC	4-5 AG	4-5 AT	4-5 GC
246	1N-3N-4N-6N-9N	2-5-7-8-10	HRE	1A	1C	1T	3C	3G	3T	4A	4G	4T	6A	6C	6G	9A	9C	9G	1-3 AC	1-3 AG	1-3 AT	1-3 CC	1-3 CG	1-3 CT	1-3 TC	1-3 TG	1-3 TT	1-4 AA	1-4 AG	1-4 AT	1-4 CA	1-4 CG	1-4 CT	1-4 TA	1-4 TG	1-4 TT	1-6 AA	1-6 AC	1-6 AG	1-6 CA	1-6 CC	1-6 CG	1-6 TA	1-6 TC	1-6 TG	1-9 AA	1-9 AC	1-9 AG	1-9 CA
247	1N-2N-4N-5N-8N	3-6-7-9-10	HRE	1A	1C	1T	2C	2G	2T	4A	4G	4T	5C	5G	5T	8A	8C	8G	1-2 AC	1-2 AG	1-2 AT	1-2 CC	1-2 CG	1-2 CT	1-2 TC	1-2 TG	1-2 TT	1-4 AA	1-4 AG	1-4 AT	1-4 CA	1-4 CG	1-4 CT	1-4 TA	1-4 TG	1-4 TT	1-5 AC	1-5 AG	1-5 AT	1-5 CC	1-5 CG	1-5 CT	1-5 TC	1-5 TG	1-5 TT	1-8 AA	1-8 AC	1-8 AG	1-8 CA
248	1N-2N-3N-5N-7N	4-6-8-9-10	HRE	1A	1C	1T	2C	2G	2T	3C	3G	3T	5C	5G	5T	7A	7C	7T	1-2 AC	1-2 AG	1-2 AT	1-2 CC	1-2 CG	1-2 CT	1-2 TC	1-2 TG	1-2 TT	1-3 AC	1-3 AG	1-3 AT	1-3 CC	1-3 CG	1-3 CT	1-3 TC	1-3 TG	1-3 TT	1-5 AC	1-5 AG	1-5 AT	1-5 CC	1-5 CG	1-5 CT	1-5 TC	1-5 TG	1-5 TT	1-7 AA	1-7 AC	1-7 AT	1-7 CA
249	2N-3N-4N-5N-10N	1-6-7-8-9	HRE	2C	2G	2T	3C	3G	3T	4A	4G	4T	5C	5G	5T	10A	10G	10T	2-3 CC	2-3 CG	2-3 CT	2-3 GC	2-3 GG	2-3 GT	2-3 TC	2-3 TG	2-3 TT	2-4 CA	2-4 CG	2-4 CT	2-4 GA	2-4 GG	2-4 GT	2-4 TA	2-4 TG	2-4 TT	2-5 CC	2-5 CG	2-5 CT	2-5 GC	2-5 GG	2-5 GT	2-5 TC	2-5 TG	2-5 TT	3-4 CA	3-4 CG	3-4 CT	3-4 GA
250	1N-2N-3N-4N-6N	5-7-8-9-10	HRE	1A	1C	1T	2C	2G	2T	3C	3G	3T	4A	4G	4T	6A	6C	6G	1-2 AC	1-2 AG	1-2 AT	1-2 CC	1-2 CG	1-2 CT	1-2 TC	1-2 TG	1-2 TT	1-3 AC	1-3 AG	1-3 AT	1-3 CC	1-3 CG	1-3 CT	1-3 TC	1-3 TG	1-3 TT	1-4 AA	1-4 AG	1-4 AT	1-4 CA	1-4 CG	1-4 CT	1-4 TA	1-4 TG	1-4 TT	1-6 AA	1-6 AC	1-6 AG	1-6 CA
251	1N-3N-4N-5N-9N	2-6-7-8-10	HRE	1A	1C	1T	3C	3G	3T	4A	4G	4T	5C	5G	5T	9A	9C	9G	1-3 AC	1-3 AG	1-3 AT	1-3 CC	1-3 CG	1-3 CT	1-3 TC	1-3 TG	1-3 TT	1-4 AA	1-4 AG	1-4 AT	1-4 CA	1-4 CG	1-4 CT	1-4 TA	1-4 TG	1-4 TT	1-5 AC	1-5 AG	1-5 AT	1-5 CC	1-5 CG	1-5 CT	1-5 TC	1-5 TG	1-5 TT	1-9 AA	1-9 AC	1-9 AG	1-9 CA
252	1N-2N-3N-4N-5N	6-7-8-9-10	HRE	1A	1C	1T	2C	2G	2T	3C	3G	3T	4A	4G	4T	5C	5G	5T	1-2 AC	1-2 AG	1-2 AT	1-2 CC	1-2 CG	1-2 CT	1-2 TC	1-2 TG	1-2 TT	1-3 AC	1-3 AG	1-3 AT	1-3 CC	1-3 CG	1-3 CT	1-3 TC	1-3 TG	1-3 TT	1-4 AA	1-4 AG	1-4 AT	1-4 CA	1-4 CG	1-4 CT	1-4 TA	1-4 TG	1-4 TT	1-5 AC	1-5 AG	1-5 AT	1-5 CC
[truncated: 977 more columns]

## Sheet: Table S3 (ERE)
	Variant Position ID	Fixed Half-Site Positions	0	1-nt Variant ERE															2-nt Variant ERE
1	6N-7N-8N-9N-10N	1-2-3-4-5	GGTCAnnnTGACC	GGTCAnnnAGACC	GGTCAnnnCGACC	GGTCAnnnGGACC	GGTCAnnnTAACC	GGTCAnnnTCACC	GGTCAnnnTTACC	GGTCAnnnTGCCC	GGTCAnnnTGGCC	GGTCAnnnTGTCC	GGTCAnnnTGAAC	GGTCAnnnTGAGC	GGTCAnnnTGATC	GGTCAnnnTGACA	GGTCAnnnTGACG	GGTCAnnnTGACT	GGTCAnnnAAACC	GGTCAnnnACACC	GGTCAnnnATACC	GGTCAnnnCAACC	GGTCAnnnCCACC	GGTCAnnnCTACC	GGTCAnnnGAACC	GGTCAnnnGCACC	GGTCAnnnGTACC	GGTCAnnnAGCCC	GGTCAnnnAGGCC	GGTCAnnnAGTCC	GGTCAnnnCGCCC	GGTCAnnnCGGCC	GGTCAnnnCGTCC	GGTCAnnnGGCCC	GGTCAnnnGGGCC	GGTCAnnnGGTCC	GGTCAnnnAGAAC	GGTCAnnnAGAGC	GGTCAnnnAGATC	GGTCAnnnCGAAC	GGTCAnnnCGAGC	GGTCAnnnCGATC	GGTCAnnnGGAAC	GGTCAnnnGGAGC	GGTCAnnnGGATC	GGTCAnnnTACCC	GGTCAnnnTAGCC	GGTCAnnnTATCC	GGTCAnnnTCCCC
2	3N-6N-7N-9N-10N	1-2-4-5-8	GGTCAnnnTGACC	GGACAnnnTGACC	GGCCAnnnTGACC	GGGCAnnnTGACC	GGTCAnnnAGACC	GGTCAnnnCGACC	GGTCAnnnGGACC	GGTCAnnnTAACC	GGTCAnnnTCACC	GGTCAnnnTTACC	GGTCAnnnTGAAC	GGTCAnnnTGAGC	GGTCAnnnTGATC	GGTCAnnnTGACA	GGTCAnnnTGACG	GGTCAnnnTGACT	GGACAnnnAGACC	GGACAnnnCGACC	GGACAnnnGGACC	GGCCAnnnAGACC	GGCCAnnnCGACC	GGCCAnnnGGACC	GGGCAnnnAGACC	GGGCAnnnCGACC	GGGCAnnnGGACC	GGACAnnnTAACC	GGACAnnnTCACC	GGACAnnnTTACC	GGCCAnnnTAACC	GGCCAnnnTCACC	GGCCAnnnTTACC	GGGCAnnnTAACC	GGGCAnnnTCACC	GGGCAnnnTTACC	GGACAnnnTGAAC	GGACAnnnTGAGC	GGACAnnnTGATC	GGCCAnnnTGAAC	GGCCAnnnTGAGC	GGCCAnnnTGATC	GGGCAnnnTGAAC	GGGCAnnnTGAGC	GGGCAnnnTGATC	GGTCAnnnAAACC	GGTCAnnnACACC	GGTCAnnnATACC	GGTCAnnnCAACC
3	1N-6N-7N-8N-9N	2-3-4-5-10	GGTCAnnnTGACC	AGTCAnnnTGACC	CGTCAnnnTGACC	TGTCAnnnTGACC	GGTCAnnnAGACC	GGTCAnnnCGACC	GGTCAnnnGGACC	GGTCAnnnTAACC	GGTCAnnnTCACC	GGTCAnnnTTACC	GGTCAnnnTGCCC	GGTCAnnnTGGCC	GGTCAnnnTGTCC	GGTCAnnnTGAAC	GGTCAnnnTGAGC	GGTCAnnnTGATC	AGTCAnnnAGACC	AGTCAnnnCGACC	AGTCAnnnGGACC	CGTCAnnnAGACC	CGTCAnnnCGACC	CGTCAnnnGGACC	TGTCAnnnAGACC	TGTCAnnnCGACC	TGTCAnnnGGACC	AGTCAnnnTAACC	AGTCAnnnTCACC	AGTCAnnnTTACC	CGTCAnnnTAACC	CGTCAnnnTCACC	CGTCAnnnTTACC	TGTCAnnnTAACC	TGTCAnnnTCACC	TGTCAnnnTTACC	AGTCAnnnTGCCC	AGTCAnnnTGGCC	AGTCAnnnTGTCC	CGTCAnnnTGCCC	CGTCAnnnTGGCC	CGTCAnnnTGTCC	TGTCAnnnTGCCC	TGTCAnnnTGGCC	TGTCAnnnTGTCC	AGTCAnnnTGAAC	AGTCAnnnTGAGC	AGTCAnnnTGATC	CGTCAnnnTGAAC
4	5N-7N-8N-9N-10N	1-2-3-4-6	GGTCAnnnTGACC	GGTCCnnnTGACC	GGTCGnnnTGACC	GGTCTnnnTGACC	GGTCAnnnTAACC	GGTCAnnnTCACC	GGTCAnnnTTACC	GGTCAnnnTGCCC	GGTCAnnnTGGCC	GGTCAnnnTGTCC	GGTCAnnnTGAAC	GGTCAnnnTGAGC	GGTCAnnnTGATC	GGTCAnnnTGACA	GGTCAnnnTGACG	GGTCAnnnTGACT	GGTCCnnnTAACC	GGTCCnnnTCACC	GGTCCnnnTTACC	GGTCGnnnTAACC	GGTCGnnnTCACC	GGTCGnnnTTACC	GGTCTnnnTAACC	GGTCTnnnTCACC	GGTCTnnnTTACC	GGTCCnnnTGCCC	GGTCCnnnTGGCC	GGTCCnnnTGTCC	GGTCGnnnTGCCC	GGTCGnnnTGGCC	GGTCGnnnTGTCC	GGTCTnnnTGCCC	GGTCTnnnTGGCC	GGTCTnnnTGTCC	GGTCCnnnTGAAC	GGTCCnnnTGAGC	GGTCCnnnTGATC	GGTCGnnnTGAAC	GGTCGnnnTGAGC	GGTCGnnnTGATC	GGTCTnnnTGAAC	GGTCTnnnTGAGC	GGTCTnnnTGATC	GGTCAnnnTACCC	GGTCAnnnTAGCC	GGTCAnnnTATCC	GGTCAnnnTCCCC
5	4N-6N-8N-9N-10N	1-2-3-5-7	GGTCAnnnTGACC	GGTAAnnnTGACC	GGTGAnnnTGACC	GGTTAnnnTGACC	GGTCAnnnAGACC	GGTCAnnnCGACC	GGTCAnnnGGACC	GGTCAnnnTGCCC	GGTCAnnnTGGCC	GGTCAnnnTGTCC	GGTCAnnnTGAAC	GGTCAnnnTGAGC	GGTCAnnnTGATC	GGTCAnnnTGACA	GGTCAnnnTGACG	GGTCAnnnTGACT	GGTAAnnnAGACC	GGTAAnnnCGACC	GGTAAnnnGGACC	GGTGAnnnAGACC	GGTGAnnnCGACC	GGTGAnnnGGACC	GGTTAnnnAGACC	GGTTAnnnCGACC	GGTTAnnnGGACC	GGTAAnnnTGCCC	GGTAAnnnTGGCC	GGTAAnnnTGTCC	GGTGAnnnTGCCC	GGTGAnnnTGGCC	GGTGAnnnTGTCC	GGTTAnnnTGCCC	GGTTAnnnTGGCC	GGTTAnnnTGTCC	GGTAAnnnTGAAC	GGTAAnnnTGAGC	GGTAAnnnTGATC	GGTGAnnnTGAAC	GGTGAnnnTGAGC	GGTGAnnnTGATC	GGTTAnnnTGAAC	GGTTAnnnTGAGC	GGTTAnnnTGATC	GGTCAnnnAGCCC	GGTCAnnnAGGCC	GGTCAnnnAGTCC	GGTCAnnnCGCCC
6	2N-6N-7N-8N-10N	1-3-4-5-9	GGTCAnnnTGACC	GATCAnnnTGACC	GCTCAnnnTGACC	GTTCAnnnTGACC	GGTCAnnnAGACC	GGTCAnnnCGACC	GGTCAnnnGGACC	GGTCAnnnTAACC	GGTCAnnnTCACC	GGTCAnnnTTACC	GGTCAnnnTGCCC	GGTCAnnnTGGCC	GGTCAnnnTGTCC	GGTCAnnnTGACA	GGTCAnnnTGACG	GGTCAnnnTGACT	GATCAnnnAGACC	GATCAnnnCGACC	GATCAnnnGGACC	GCTCAnnnAGACC	GCTCAnnnCGACC	GCTCAnnnGGACC	GTTCAnnnAGACC	GTTCAnnnCGACC	GTTCAnnnGGACC	GATCAnnnTAACC	GATCAnnnTCACC	GATCAnnnTTACC	GCTCAnnnTAACC	GCTCAnnnTCACC	GCTCAnnnTTACC	GTTCAnnnTAACC	GTTCAnnnTCACC	GTTCAnnnTTACC	GATCAnnnTGCCC	GATCAnnnTGGCC	GATCAnnnTGTCC	GCTCAnnnTGCCC	GCTCAnnnTGGCC	GCTCAnnnTGTCC	GTTCAnnnTGCCC	GTTCAnnnTGGCC	GTTCAnnnTGTCC	GGTCAnnnAAACC	GGTCAnnnACACC	GGTCAnnnATACC	GGTCAnnnCAACC
7	1N-3N-6N-7N-9N	2-4-5-8-10	GGTCAnnnTGACC	AGTCAnnnTGACC	CGTCAnnnTGACC	TGTCAnnnTGACC	GGACAnnnTGACC	GGCCAnnnTGACC	GGGCAnnnTGACC	GGTCAnnnAGACC	GGTCAnnnCGACC	GGTCAnnnGGACC	GGTCAnnnTAACC	GGTCAnnnTCACC	GGTCAnnnTTACC	GGTCAnnnTGAAC	GGTCAnnnTGAGC	GGTCAnnnTGATC	AGACAnnnTGACC	AGCCAnnnTGACC	AGGCAnnnTGACC	CGACAnnnTGACC	CGCCAnnnTGACC	CGGCAnnnTGACC	TGACAnnnTGACC	TGCCAnnnTGACC	TGGCAnnnTGACC	AGTCAnnnAGACC	AGTCAnnnCGACC	AGTCAnnnGGACC	CGTCAnnnAGACC	CGTCAnnnCGACC	CGTCAnnnGGACC	TGTCAnnnAGACC	TGTCAnnnCGACC	TGTCAnnnGGACC	AGTCAnnnTAACC	AGTCAnnnTCACC	AGTCAnnnTTACC	CGTCAnnnTAACC	CGTCAnnnTCACC	CGTCAnnnTTACC	TGTCAnnnTAACC	TGTCAnnnTCACC	TGTCAnnnTTACC	AGTCAnnnTGAAC	AGTCAnnnTGAGC	AGTCAnnnTGATC	CGTCAnnnTGAAC
8	3N-5N-7N-9N-10N	1-2-4-6-8	GGTCAnnnTGACC	GGACAnnnTGACC	GGCCAnnnTGACC	GGGCAnnnTGACC	GGTCCnnnTGACC	GGTCGnnnTGACC	GGTCTnnnTGACC	GGTCAnnnTAACC	GGTCAnnnTCACC	GGTCAnnnTTACC	GGTCAnnnTGAAC	GGTCAnnnTGAGC	GGTCAnnnTGATC	GGTCAnnnTGACA	GGTCAnnnTGACG	GGTCAnnnTGACT	GGACCnnnTGACC	GGACGnnnTGACC	GGACTnnnTGACC	GGCCCnnnTGACC	GGCCGnnnTGACC	GGCCTnnnTGACC	GGGCCnnnTGACC	GGGCGnnnTGACC	GGGCTnnnTGACC	GGACAnnnTAACC	GGACAnnnTCACC	GGACAnnnTTACC	GGCCAnnnTAACC	GGCCAnnnTCACC	GGCCAnnnTTACC	GGGCAnnnTAACC	GGGCAnnnTCACC	GGGCAnnnTTACC	GGACAnnnTGAAC	GGACAnnnTGAGC	GGACAnnnTGATC	GGCCAnnnTGAAC	GGCCAnnnTGAGC	GGCCAnnnTGATC	GGGCAnnnTGAAC	GGGCAnnnTGAGC	GGGCAnnnTGATC	GGTCCnnnTAACC	GGTCCnnnTCACC	GGTCCnnnTTACC	GGTCGnnnTAACC
9	3N-4N-6N-9N-10N	1-2-5-7-8	GGTCAnnnTGACC	GGACAnnnTGACC	GGCCAnnnTGACC	GGGCAnnnTGACC	GGTAAnnnTGACC	GGTGAnnnTGACC	GGTTAnnnTGACC	GGTCAnnnAGACC	GGTCAnnnCGACC	GGTCAnnnGGACC	GGTCAnnnTGAAC	GGTCAnnnTGAGC	GGTCAnnnTGATC	GGTCAnnnTGACA	GGTCAnnnTGACG	GGTCAnnnTGACT	GGAAAnnnTGACC	GGAGAnnnTGACC	GGATAnnnTGACC	GGCAAnnnTGACC	GGCGAnnnTGACC	GGCTAnnnTGACC	GGGAAnnnTGACC	GGGGAnnnTGACC	GGGTAnnnTGACC	GGACAnnnAGACC	GGACAnnnCGACC	GGACAnnnGGACC	GGCCAnnnAGACC	GGCCAnnnCGACC	GGCCAnnnGGACC	GGGCAnnnAGACC	GGGCAnnnCGACC	GGGCAnnnGGACC	GGACAnnnTGAAC	GGACAnnnTGAGC	GGACAnnnTGATC	GGCCAnnnTGAAC	GGCCAnnnTGAGC	GGCCAnnnTGATC	GGGCAnnnTGAAC	GGGCAnnnTGAGC	GGGCAnnnTGATC	GGTAAnnnAGACC	GGTAAnnnCGACC	GGTAAnnnGGACC	GGTGAnnnAGACC
10	2N-3N-6N-7N-10N	1-4-5-8-9	GGTCAnnnTGACC	GATCAnnnTGACC	GCTCAnnnTGACC	GTTCAnnnTGACC	GGACAnnnTGACC	GGCCAnnnTGACC	GGGCAnnnTGACC	GGTCAnnnAGACC	GGTCAnnnCGACC	GGTCAnnnGGACC	GGTCAnnnTAACC	GGTCAnnnTCACC	GGTCAnnnTTACC	GGTCAnnnTGACA	GGTCAnnnTGACG	GGTCAnnnTGACT	GAACAnnnTGACC	GACCAnnnTGACC	GAGCAnnnTGACC	GCACAnnnTGACC	GCCCAnnnTGACC	GCGCAnnnTGACC	GTACAnnnTGACC	GTCCAnnnTGACC	GTGCAnnnTGACC	GATCAnnnAGACC	GATCAnnnCGACC	GATCAnnnGGACC	GCTCAnnnAGACC	GCTCAnnnCGACC	GCTCAnnnGGACC	GTTCAnnnAGACC	GTTCAnnnCGACC	GTTCAnnnGGACC	GATCAnnnTAACC	GATCAnnnTCACC	GATCAnnnTTACC	GCTCAnnnTAACC	GCTCAnnnTCACC	GCTCAnnnTTACC	GTTCAnnnTAACC	GTTCAnnnTCACC	GTTCAnnnTTACC	GGACAnnnAGACC	GGACAnnnCGACC	GGACAnnnGGACC	GGCCAnnnAGACC
11	1N-5N-7N-8N-9N	2-3-4-6-10	GGTCAnnnTGACC	AGTCAnnnTGACC	CGTCAnnnTGACC	TGTCAnnnTGACC	GGTCCnnnTGACC	GGTCGnnnTGACC	GGTCTnnnTGACC	GGTCAnnnTAACC	GGTCAnnnTCACC	GGTCAnnnTTACC	GGTCAnnnTGCCC	GGTCAnnnTGGCC	GGTCAnnnTGTCC	GGTCAnnnTGAAC	GGTCAnnnTGAGC	GGTCAnnnTGATC	AGTCCnnnTGACC	AGTCGnnnTGACC	AGTCTnnnTGACC	CGTCCnnnTGACC	CGTCGnnnTGACC	CGTCTnnnTGACC	TGTCCnnnTGACC	TGTCGnnnTGACC	TGTCTnnnTGACC	AGTCAnnnTAACC	AGTCAnnnTCACC	AGTCAnnnTTACC	CGTCAnnnTAACC	CGTCAnnnTCACC	CGTCAnnnTTACC	TGTCAnnnTAACC	TGTCAnnnTCACC	TGTCAnnnTTACC	AGTCAnnnTGCCC	AGTCAnnnTGGCC	AGTCAnnnTGTCC	CGTCAnnnTGCCC	CGTCAnnnTGGCC	CGTCAnnnTGTCC	TGTCAnnnTGCCC	TGTCAnnnTGGCC	TGTCAnnnTGTCC	AGTCAnnnTGAAC	AGTCAnnnTGAGC	AGTCAnnnTGATC	CGTCAnnnTGAAC
12	1N-4N-6N-8N-9N	2-3-5-7-10	GGTCAnnnTGACC	AGTCAnnnTGACC	CGTCAnnnTGACC	TGTCAnnnTGACC	GGTAAnnnTGACC	GGTGAnnnTGACC	GGTTAnnnTGACC	GGTCAnnnAGACC	GGTCAnnnCGACC	GGTCAnnnGGACC	GGTCAnnnTGCCC	GGTCAnnnTGGCC	GGTCAnnnTGTCC	GGTCAnnnTGAAC	GGTCAnnnTGAGC	GGTCAnnnTGATC	AGTAAnnnTGACC	AGTGAnnnTGACC	AGTTAnnnTGACC	CGTAAnnnTGACC	CGTGAnnnTGACC	CGTTAnnnTGACC	TGTAAnnnTGACC	TGTGAnnnTGACC	TGTTAnnnTGACC	AGTCAnnnAGACC	AGTCAnnnCGACC	AGTCAnnnGGACC	CGTCAnnnAGACC	CGTCAnnnCGACC	CGTCAnnnGGACC	TGTCAnnnAGACC	TGTCAnnnCGACC	TGTCAnnnGGACC	AGTCAnnnTGCCC	AGTCAnnnTGGCC	AGTCAnnnTGTCC	CGTCAnnnTGCCC	CGTCAnnnTGGCC	CGTCAnnnTGTCC	TGTCAnnnTGCCC	TGTCAnnnTGGCC	TGTCAnnnTGTCC	AGTCAnnnTGAAC	AGTCAnnnTGAGC	AGTCAnnnTGATC	CGTCAnnnTGAAC
13	1N-2N-6N-7N-8N	3-4-5-9-10	GGTCAnnnTGACC	AGTCAnnnTGACC	CGTCAnnnTGACC	TGTCAnnnTGACC	GATCAnnnTGACC	GCTCAnnnTGACC	GTTCAnnnTGACC	GGTCAnnnAGACC	GGTCAnnnCGACC	GGTCAnnnGGACC	GGTCAnnnTAACC	GGTCAnnnTCACC	GGTCAnnnTTACC	GGTCAnnnTGCCC	GGTCAnnnTGGCC	GGTCAnnnTGTCC	AATCAnnnTGACC	ACTCAnnnTGACC	ATTCAnnnTGACC	CATCAnnnTGACC	CCTCAnnnTGACC	CTTCAnnnTGACC	TATCAnnnTGACC	TCTCAnnnTGACC	TTTCAnnnTGACC	AGTCAnnnAGACC	AGTCAnnnCGACC	AGTCAnnnGGACC	CGTCAnnnAGACC	CGTCAnnnCGACC	CGTCAnnnGGACC	TGTCAnnnAGACC	TGTCAnnnCGACC	TGTCAnnnGGACC	AGTCAnnnTAACC	AGTCAnnnTCACC	AGTCAnnnTTACC	CGTCAnnnTAACC	CGTCAnnnTCACC	CGTCAnnnTTACC	TGTCAnnnTAACC	TGTCAnnnTCACC	TGTCAnnnTTACC	AGTCAnnnTGCCC	AGTCAnnnTGGCC	AGTCAnnnTGTCC	CGTCAnnnTGCCC
14	4N-5N-8N-9N-10N	1-2-3-6-7	GGTCAnnnTGACC	GGTAAnnnTGACC	GGTGAnnnTGACC	GGTTAnnnTGACC	GGTCCnnnTGACC	GGTCGnnnTGACC	GGTCTnnnTGACC	GGTCAnnnTGCCC	GGTCAnnnTGGCC	GGTCAnnnTGTCC	GGTCAnnnTGAAC	GGTCAnnnTGAGC	GGTCAnnnTGATC	GGTCAnnnTGACA	GGTCAnnnTGACG	GGTCAnnnTGACT	GGTACnnnTGACC	GGTAGnnnTGACC	GGTATnnnTGACC	GGTGCnnnTGACC	GGTGGnnnTGACC	GGTGTnnnTGACC	GGTTCnnnTGACC	GGTTGnnnTGACC	GGTTTnnnTGACC	GGTAAnnnTGCCC	GGTAAnnnTGGCC	GGTAAnnnTGTCC	GGTGAnnnTGCCC	GGTGAnnnTGGCC	GGTGAnnnTGTCC	GGTTAnnnTGCCC	GGTTAnnnTGGCC	GGTTAnnnTGTCC	GGTAAnnnTGAAC	GGTAAnnnTGAGC	GGTAAnnnTGATC	GGTGAnnnTGAAC	GGTGAnnnTGAGC	GGTGAnnnTGATC	GGTTAnnnTGAAC	GGTTAnnnTGAGC	GGTTAnnnTGATC	GGTCCnnnTGCCC	GGTCCnnnTGGCC	GGTCCnnnTGTCC	GGTCGnnnTGCCC
15	2N-5N-7N-8N-10N	1-3-4-6-9	GGTCAnnnTGACC	GATCAnnnTGACC	GCTCAnnnTGACC	GTTCAnnnTGACC	GGTCCnnnTGACC	GGTCGnnnTGACC	GGTCTnnnTGACC	GGTCAnnnTAACC	GGTCAnnnTCACC	GGTCAnnnTTACC	GGTCAnnnTGCCC	GGTCAnnnTGGCC	GGTCAnnnTGTCC	GGTCAnnnTGACA	GGTCAnnnTGACG	GGTCAnnnTGACT	GATCCnnnTGACC	GATCGnnnTGACC	GATCTnnnTGACC	GCTCCnnnTGACC	GCTCGnnnTGACC	GCTCTnnnTGACC	GTTCCnnnTGACC	GTTCGnnnTGACC	GTTCTnnnTGACC	GATCAnnnTAACC	GATCAnnnTCACC	GATCAnnnTTACC	GCTCAnnnTAACC	GCTCAnnnTCACC	GCTCAnnnTTACC	GTTCAnnnTAACC	GTTCAnnnTCACC	GTTCAnnnTTACC	GATCAnnnTGCCC	GATCAnnnTGGCC	GATCAnnnTGTCC	GCTCAnnnTGCCC	GCTCAnnnTGGCC	GCTCAnnnTGTCC	GTTCAnnnTGCCC	GTTCAnnnTGGCC	GTTCAnnnTGTCC	GGTCCnnnTAACC	GGTCCnnnTCACC	GGTCCnnnTTACC	GGTCGnnnTAACC
16	2N-4N-6N-8N-10N	1-3-5-7-9	GGTCAnnnTGACC	GATCAnnnTGACC	GCTCAnnnTGACC	GTTCAnnnTGACC	GGTAAnnnTGACC	GGTGAnnnTGACC	GGTTAnnnTGACC	GGTCAnnnAGACC	GGTCAnnnCGACC	GGTCAnnnGGACC	GGTCAnnnTGCCC	GGTCAnnnTGGCC	GGTCAnnnTGTCC	GGTCAnnnTGACA	GGTCAnnnTGACG	GGTCAnnnTGACT	GATAAnnnTGACC	GATGAnnnTGACC	GATTAnnnTGACC	GCTAAnnnTGACC	GCTGAnnnTGACC	GCTTAnnnTGACC	GTTAAnnnTGACC	GTTGAnnnTGACC	GTTTAnnnTGACC	GATCAnnnAGACC	GATCAnnnCGACC	GATCAnnnGGACC	GCTCAnnnAGACC	GCTCAnnnCGACC	GCTCAnnnGGACC	GTTCAnnnAGACC	GTTCAnnnCGACC	GTTCAnnnGGACC	GATCAnnnTGCCC	GATCAnnnTGGCC	GATCAnnnTGTCC	GCTCAnnnTGCCC	GCTCAnnnTGGCC	GCTCAnnnTGTCC	GTTCAnnnTGCCC	GTTCAnnnTGGCC	GTTCAnnnTGTCC	GGTAAnnnAGACC	GGTAAnnnCGACC	GGTAAnnnGGACC	GGTGAnnnAGACC
17	3N-6N-7N-8N-9N	1-2-4-5-10	GGTCAnnnTGACC	GGACAnnnTGACC	GGCCAnnnTGACC	GGGCAnnnTGACC	GGTCAnnnAGACC	GGTCAnnnCGACC	GGTCAnnnGGACC	GGTCAnnnTAACC	GGTCAnnnTCACC	GGTCAnnnTTACC	GGTCAnnnTGCCC	GGTCAnnnTGGCC	GGTCAnnnTGTCC	GGTCAnnnTGAAC	GGTCAnnnTGAGC	GGTCAnnnTGATC	GGACAnnnAGACC	GGACAnnnCGACC	GGACAnnnGGACC	GGCCAnnnAGACC	GGCCAnnnCGACC	GGCCAnnnGGACC	GGGCAnnnAGACC	GGGCAnnnCGACC	GGGCAnnnGGACC	GGACAnnnTAACC	GGACAnnnTCACC	GGACAnnnTTACC	GGCCAnnnTAACC	GGCCAnnnTCACC	GGCCAnnnTTACC	GGGCAnnnTAACC	GGGCAnnnTCACC	GGGCAnnnTTACC	GGACAnnnTGCCC	GGACAnnnTGGCC	GGACAnnnTGTCC	GGCCAnnnTGCCC	GGCCAnnnTGGCC	GGCCAnnnTGTCC	GGGCAnnnTGCCC	GGGCAnnnTGGCC	GGGCAnnnTGTCC	GGACAnnnTGAAC	GGACAnnnTGAGC	GGACAnnnTGATC	GGCCAnnnTGAAC
18	3N-5N-7N-8N-9N	1-2-4-6-10	GGTCAnnnTGACC	GGACAnnnTGACC	GGCCAnnnTGACC	GGGCAnnnTGACC	GGTCCnnnTGACC	GGTCGnnnTGACC	GGTCTnnnTGACC	GGTCAnnnTAACC	GGTCAnnnTCACC	GGTCAnnnTTACC	GGTCAnnnTGCCC	GGTCAnnnTGGCC	GGTCAnnnTGTCC	GGTCAnnnTGAAC	GGTCAnnnTGAGC	GGTCAnnnTGATC	GGACCnnnTGACC	GGACGnnnTGACC	GGACTnnnTGACC	GGCCCnnnTGACC	GGCCGnnnTGACC	GGCCTnnnTGACC	GGGCCnnnTGACC	GGGCGnnnTGACC	GGGCTnnnTGACC	GGACAnnnTAACC	GGACAnnnTCACC	GGACAnnnTTACC	GGCCAnnnTAACC	GGCCAnnnTCACC	GGCCAnnnTTACC	GGGCAnnnTAACC	GGGCAnnnTCACC	GGGCAnnnTTACC	GGACAnnnTGCCC	GGACAnnnTGGCC	GGACAnnnTGTCC	GGCCAnnnTGCCC	GGCCAnnnTGGCC	GGCCAnnnTGTCC	GGGCAnnnTGCCC	GGGCAnnnTGGCC	GGGCAnnnTGTCC	GGACAnnnTGAAC	GGACAnnnTGAGC	GGACAnnnTGATC	GGCCAnnnTGAAC
19	3N-4N-6N-8N-9N	1-2-5-7-10	GGTCAnnnTGACC	GGACAnnnTGACC	GGCCAnnnTGACC	GGGCAnnnTGACC	GGTAAnnnTGACC	GGTGAnnnTGACC	GGTTAnnnTGACC	GGTCAnnnAGACC	GGTCAnnnCGACC	GGTCAnnnGGACC	GGTCAnnnTGCCC	GGTCAnnnTGGCC	GGTCAnnnTGTCC	GGTCAnnnTGAAC	GGTCAnnnTGAGC	GGTCAnnnTGATC	GGAAAnnnTGACC	GGAGAnnnTGACC	GGATAnnnTGACC	GGCAAnnnTGACC	GGCGAnnnTGACC	GGCTAnnnTGACC	GGGAAnnnTGACC	GGGGAnnnTGACC	GGGTAnnnTGACC	GGACAnnnAGACC	GGACAnnnCGACC	GGACAnnnGGACC	GGCCAnnnAGACC	GGCCAnnnCGACC	GGCCAnnnGGACC	GGGCAnnnAGACC	GGGCAnnnCGACC	GGGCAnnnGGACC	GGACAnnnTGCCC	GGACAnnnTGGCC	GGACAnnnTGTCC	GGCCAnnnTGCCC	GGCCAnnnTGGCC	GGCCAnnnTGTCC	GGGCAnnnTGCCC	GGGCAnnnTGGCC	GGGCAnnnTGTCC	GGACAnnnTGAAC	GGACAnnnTGAGC	GGACAnnnTGATC	GGCCAnnnTGAAC
20	2N-3N-6N-7N-8N	1-4-5-9-10	GGTCAnnnTGACC	GATCAnnnTGACC	GCTCAnnnTGACC	GTTCAnnnTGACC	GGACAnnnTGACC	GGCCAnnnTGACC	GGGCAnnnTGACC	GGTCAnnnAGACC	GGTCAnnnCGACC	GGTCAnnnGGACC	GGTCAnnnTAACC	GGTCAnnnTCACC	GGTCAnnnTTACC	GGTCAnnnTGCCC	GGTCAnnnTGGCC	GGTCAnnnTGTCC	GAACAnnnTGACC	GACCAnnnTGACC	GAGCAnnnTGACC	GCACAnnnTGACC	GCCCAnnnTGACC	GCGCAnnnTGACC	GTACAnnnTGACC	GTCCAnnnTGACC	GTGCAnnnTGACC	GATCAnnnAGACC	GATCAnnnCGACC	GATCAnnnGGACC	GCTCAnnnAGACC	GCTCAnnnCGACC	GCTCAnnnGGACC	GTTCAnnnAGACC	GTTCAnnnCGACC	GTTCAnnnGGACC	GATCAnnnTAACC	GATCAnnnTCACC	GATCAnnnTTACC	GCTCAnnnTAACC	GCTCAnnnTCACC	GCTCAnnnTTACC	GTTCAnnnTAACC	GTTCAnnnTCACC	GTTCAnnnTTACC	GATCAnnnTGCCC	GATCAnnnTGGCC	GATCAnnnTGTCC	GCTCAnnnTGCCC
21	3N-7N-8N-9N-10N	1-2-4-5-6	GGTCAnnnTGACC	GGACAnnnTGACC	GGCCAnnnTGACC	GGGCAnnnTGACC	GGTCAnnnTAACC	GGTCAnnnTCACC	GGTCAnnnTTACC	GGTCAnnnTGCCC	GGTCAnnnTGGCC	GGTCAnnnTGTCC	GGTCAnnnTGAAC	GGTCAnnnTGAGC	GGTCAnnnTGATC	GGTCAnnnTGACA	GGTCAnnnTGACG	GGTCAnnnTGACT	GGACAnnnTAACC	GGACAnnnTCACC	GGACAnnnTTACC	GGCCAnnnTAACC	GGCCAnnnTCACC	GGCCAnnnTTACC	GGGCAnnnTAACC	GGGCAnnnTCACC	GGGCAnnnTTACC	GGACAnnnTGCCC	GGACAnnnTGGCC	GGACAnnnTGTCC	GGCCAnnnTGCCC	GGCCAnnnTGGCC	GGCCAnnnTGTCC	GGGCAnnnTGCCC	GGGCAnnnTGGCC	GGGCAnnnTGTCC	GGACAnnnTGAAC	GGACAnnnTGAGC	GGACAnnnTGATC	GGCCAnnnTGAAC	GGCCAnnnTGAGC	GGCCAnnnTGATC	GGGCAnnnTGAAC	GGGCAnnnTGAGC	GGGCAnnnTGATC	GGTCAnnnTACCC	GGTCAnnnTAGCC	GGTCAnnnTATCC	GGTCAnnnTCCCC
22	1N-3N-7N-8N-9N	2-4-5-6-10	GGTCAnnnTGACC	AGTCAnnnTGACC	CGTCAnnnTGACC	TGTCAnnnTGACC	GGACAnnnTGACC	GGCCAnnnTGACC	GGGCAnnnTGACC	GGTCAnnnTAACC	GGTCAnnnTCACC	GGTCAnnnTTACC	GGTCAnnnTGCCC	GGTCAnnnTGGCC	GGTCAnnnTGTCC	GGTCAnnnTGAAC	GGTCAnnnTGAGC	GGTCAnnnTGATC	AGACAnnnTGACC	AGCCAnnnTGACC	AGGCAnnnTGACC	CGACAnnnTGACC	CGCCAnnnTGACC	CGGCAnnnTGACC	TGACAnnnTGACC	TGCCAnnnTGACC	TGGCAnnnTGACC	AGTCAnnnTAACC	AGTCAnnnTCACC	AGTCAnnnTTACC	CGTCAnnnTAACC	CGTCAnnnTCACC	CGTCAnnnTTACC	TGTCAnnnTAACC	TGTCAnnnTCACC	TGTCAnnnTTACC	AGTCAnnnTGCCC	AGTCAnnnTGGCC	AGTCAnnnTGTCC	CGTCAnnnTGCCC	CGTCAnnnTGGCC	CGTCAnnnTGTCC	TGTCAnnnTGCCC	TGTCAnnnTGGCC	TGTCAnnnTGTCC	AGTCAnnnTGAAC	AGTCAnnnTGAGC	AGTCAnnnTGATC	CGTCAnnnTGAAC
23	3N-4N-8N-9N-10N	1-2-5-6-7	GGTCAnnnTGACC	GGACAnnnTGACC	GGCCAnnnTGACC	GGGCAnnnTGACC	GGTAAnnnTGACC	GGTGAnnnTGACC	GGTTAnnnTGACC	GGTCAnnnTGCCC	GGTCAnnnTGGCC	GGTCAnnnTGTCC	GGTCAnnnTGAAC	GGTCAnnnTGAGC	GGTCAnnnTGATC	GGTCAnnnTGACA	GGTCAnnnTGACG	GGTCAnnnTGACT	GGAAAnnnTGACC	GGAGAnnnTGACC	GGATAnnnTGACC	GGCAAnnnTGACC	GGCGAnnnTGACC	GGCTAnnnTGACC	GGGAAnnnTGACC	GGGGAnnnTGACC	GGGTAnnnTGACC	GGACAnnnTGCCC	GGACAnnnTGGCC	GGACAnnnTGTCC	GGCCAnnnTGCCC	GGCCAnnnTGGCC	GGCCAnnnTGTCC	GGGCAnnnTGCCC	GGGCAnnnTGGCC	GGGCAnnnTGTCC	GGACAnnnTGAAC	GGACAnnnTGAGC	GGACAnnnTGATC	GGCCAnnnTGAAC	GGCCAnnnTGAGC	GGCCAnnnTGATC	GGGCAnnnTGAAC	GGGCAnnnTGAGC	GGGCAnnnTGATC	GGTAAnnnTGCCC	GGTAAnnnTGGCC	GGTAAnnnTGTCC	GGTGAnnnTGCCC
24	2N-3N-7N-8N-10N	1-4-5-6-9	GGTCAnnnTGACC	GATCAnnnTGACC	GCTCAnnnTGACC	GTTCAnnnTGACC	GGACAnnnTGACC	GGCCAnnnTGACC	GGGCAnnnTGACC	GGTCAnnnTAACC	GGTCAnnnTCACC	GGTCAnnnTTACC	GGTCAnnnTGCCC	GGTCAnnnTGGCC	GGTCAnnnTGTCC	GGTCAnnnTGACA	GGTCAnnnTGACG	GGTCAnnnTGACT	GAACAnnnTGACC	GACCAnnnTGACC	GAGCAnnnTGACC	GCACAnnnTGACC	GCCCAnnnTGACC	GCGCAnnnTGACC	GTACAnnnTGACC	GTCCAnnnTGACC	GTGCAnnnTGACC	GATCAnnnTAACC	GATCAnnnTCACC	GATCAnnnTTACC	GCTCAnnnTAACC	GCTCAnnnTCACC	GCTCAnnnTTACC	GTTCAnnnTAACC	GTTCAnnnTCACC	GTTCAnnnTTACC	GATCAnnnTGCCC	GATCAnnnTGGCC	GATCAnnnTGTCC	GCTCAnnnTGCCC	GCTCAnnnTGGCC	GCTCAnnnTGTCC	GTTCAnnnTGCCC	GTTCAnnnTGGCC	GTTCAnnnTGTCC	GGACAnnnTAACC	GGACAnnnTCACC	GGACAnnnTTACC	GGCCAnnnTAACC
25	3N-6N-8N-9N-10N	1-2-4-5-7	GGTCAnnnTGACC	GGACAnnnTGACC	GGCCAnnnTGACC	GGGCAnnnTGACC	GGTCAnnnAGACC	GGTCAnnnCGACC	GGTCAnnnGGACC	GGTCAnnnTGCCC	GGTCAnnnTGGCC	GGTCAnnnTGTCC	GGTCAnnnTGAAC	GGTCAnnnTGAGC	GGTCAnnnTGATC	GGTCAnnnTGACA	GGTCAnnnTGACG	GGTCAnnnTGACT	GGACAnnnAGACC	GGACAnnnCGACC	GGACAnnnGGACC	GGCCAnnnAGACC	GGCCAnnnCGACC	GGCCAnnnGGACC	GGGCAnnnAGACC	GGGCAnnnCGACC	GGGCAnnnGGACC	GGACAnnnTGCCC	GGACAnnnTGGCC	GGACAnnnTGTCC	GGCCAnnnTGCCC	GGCCAnnnTGGCC	GGCCAnnnTGTCC	GGGCAnnnTGCCC	GGGCAnnnTGGCC	GGGCAnnnTGTCC	GGACAnnnTGAAC	GGACAnnnTGAGC	GGACAnnnTGATC	GGCCAnnnTGAAC	GGCCAnnnTGAGC	GGCCAnnnTGATC	GGGCAnnnTGAAC	GGGCAnnnTGAGC	GGGCAnnnTGATC	GGTCAnnnAGCCC	GGTCAnnnAGGCC	GGTCAnnnAGTCC	GGTCAnnnCGCCC
26	1N-3N-6N-8N-9N	2-4-5-7-10	GGTCAnnnTGACC	AGTCAnnnTGACC	CGTCAnnnTGACC	TGTCAnnnTGACC	GGACAnnnTGACC	GGCCAnnnTGACC	GGGCAnnnTGACC	GGTCAnnnAGACC	GGTCAnnnCGACC	GGTCAnnnGGACC	GGTCAnnnTGCCC	GGTCAnnnTGGCC	GGTCAnnnTGTCC	GGTCAnnnTGAAC	GGTCAnnnTGAGC	GGTCAnnnTGATC	AGACAnnnTGACC	AGCCAnnnTGACC	AGGCAnnnTGACC	CGACAnnnTGACC	CGCCAnnnTGACC	CGGCAnnnTGACC	TGACAnnnTGACC	TGCCAnnnTGACC	TGGCAnnnTGACC	AGTCAnnnAGACC	AGTCAnnnCGACC	AGTCAnnnGGACC	CGTCAnnnAGACC	CGTCAnnnCGACC	CGTCAnnnGGACC	TGTCAnnnAGACC	TGTCAnnnCGACC	TGTCAnnnGGACC	AGTCAnnnTGCCC	AGTCAnnnTGGCC	AGTCAnnnTGTCC	CGTCAnnnTGCCC	CGTCAnnnTGGCC	CGTCAnnnTGTCC	TGTCAnnnTGCCC	TGTCAnnnTGGCC	TGTCAnnnTGTCC	AGTCAnnnTGAAC	AGTCAnnnTGAGC	AGTCAnnnTGATC	CGTCAnnnTGAAC
27	3N-5N-8N-9N-10N	1-2-4-6-7	GGTCAnnnTGACC	GGACAnnnTGACC	GGCCAnnnTGACC	GGGCAnnnTGACC	GGTCCnnnTGACC	GGTCGnnnTGACC	GGTCTnnnTGACC	GGTCAnnnTGCCC	GGTCAnnnTGGCC	GGTCAnnnTGTCC	GGTCAnnnTGAAC	GGTCAnnnTGAGC	GGTCAnnnTGATC	GGTCAnnnTGACA	GGTCAnnnTGACG	GGTCAnnnTGACT	GGACCnnnTGACC	GGACGnnnTGACC	GGACTnnnTGACC	GGCCCnnnTGACC	GGCCGnnnTGACC	GGCCTnnnTGACC	GGGCCnnnTGACC	GGGCGnnnTGACC	GGGCTnnnTGACC	GGACAnnnTGCCC	GGACAnnnTGGCC	GGACAnnnTGTCC	GGCCAnnnTGCCC	GGCCAnnnTGGCC	GGCCAnnnTGTCC	GGGCAnnnTGCCC	GGGCAnnnTGGCC	GGGCAnnnTGTCC	GGACAnnnTGAAC	GGACAnnnTGAGC	GGACAnnnTGATC	GGCCAnnnTGAAC	GGCCAnnnTGAGC	GGCCAnnnTGATC	GGGCAnnnTGAAC	GGGCAnnnTGAGC	GGGCAnnnTGATC	GGTCCnnnTGCCC	GGTCCnnnTGGCC	GGTCCnnnTGTCC	GGTCGnnnTGCCC
28	2N-3N-6N-8N-10N	1-4-5-7-9	GGTCAnnnTGACC	GATCAnnnTGACC	GCTCAnnnTGACC	GTTCAnnnTGACC	GGACAnnnTGACC	GGCCAnnnTGACC	GGGCAnnnTGACC	GGTCAnnnAGACC	GGTCAnnnCGACC	GGTCAnnnGGACC	GGTCAnnnTGCCC	GGTCAnnnTGGCC	GGTCAnnnTGTCC	GGTCAnnnTGACA	GGTCAnnnTGACG	GGTCAnnnTGACT	GAACAnnnTGACC	GACCAnnnTGACC	GAGCAnnnTGACC	GCACAnnnTGACC	GCCCAnnnTGACC	GCGCAnnnTGACC	GTACAnnnTGACC	GTCCAnnnTGACC	GTGCAnnnTGACC	GATCAnnnAGACC	GATCAnnnCGACC	GATCAnnnGGACC	GCTCAnnnAGACC	GCTCAnnnCGACC	GCTCAnnnGGACC	GTTCAnnnAGACC	GTTCAnnnCGACC	GTTCAnnnGGACC	GATCAnnnTGCCC	GATCAnnnTGGCC	GATCAnnnTGTCC	GCTCAnnnTGCCC	GCTCAnnnTGGCC	GCTCAnnnTGTCC	GTTCAnnnTGCCC	GTTCAnnnTGGCC	GTTCAnnnTGTCC	GGACAnnnAGACC	GGACAnnnCGACC	GGACAnnnGGACC	GGCCAnnnAGACC
29	3N-6N-7N-8N-10N	1-2-4-5-9	GGTCAnnnTGACC	GGACAnnnTGACC	GGCCAnnnTGACC	GGGCAnnnTGACC	GGTCAnnnAGACC	GGTCAnnnCGACC	GGTCAnnnGGACC	GGTCAnnnTAACC	GGTCAnnnTCACC	GGTCAnnnTTACC	GGTCAnnnTGCCC	GGTCAnnnTGGCC	GGTCAnnnTGTCC	GGTCAnnnTGACA	GGTCAnnnTGACG	GGTCAnnnTGACT	GGACAnnnAGACC	GGACAnnnCGACC	GGACAnnnGGACC	GGCCAnnnAGACC	GGCCAnnnCGACC	GGCCAnnnGGACC	GGGCAnnnAGACC	GGGCAnnnCGACC	GGGCAnnnGGACC	GGACAnnnTAACC	GGACAnnnTCACC	GGACAnnnTTACC	GGCCAnnnTAACC	GGCCAnnnTCACC	GGCCAnnnTTACC	GGGCAnnnTAACC	GGGCAnnnTCACC	GGGCAnnnTTACC	GGACAnnnTGCCC	GGACAnnnTGGCC	GGACAnnnTGTCC	GGCCAnnnTGCCC	GGCCAnnnTGGCC	GGCCAnnnTGTCC	GGGCAnnnTGCCC	GGGCAnnnTGGCC	GGGCAnnnTGTCC	GGTCAnnnAAACC	GGTCAnnnACACC	GGTCAnnnATACC	GGTCAnnnCAACC
30	1N-3N-6N-7N-8N	2-4-5-9-10	GGTCAnnnTGACC	AGTCAnnnTGACC	CGTCAnnnTGACC	TGTCAnnnTGACC	GGACAnnnTGACC	GGCCAnnnTGACC	GGGCAnnnTGACC	GGTCAnnnAGACC	GGTCAnnnCGACC	GGTCAnnnGGACC	GGTCAnnnTAACC	GGTCAnnnTCACC	GGTCAnnnTTACC	GGTCAnnnTGCCC	GGTCAnnnTGGCC	GGTCAnnnTGTCC	AGACAnnnTGACC	AGCCAnnnTGACC	AGGCAnnnTGACC	CGACAnnnTGACC	CGCCAnnnTGACC	CGGCAnnnTGACC	TGACAnnnTGACC	TGCCAnnnTGACC	TGGCAnnnTGACC	AGTCAnnnAGACC	AGTCAnnnCGACC	AGTCAnnnGGACC	CGTCAnnnAGACC	CGTCAnnnCGACC	CGTCAnnnGGACC	TGTCAnnnAGACC	TGTCAnnnCGACC	TGTCAnnnGGACC	AGTCAnnnTAACC	AGTCAnnnTCACC	AGTCAnnnTTACC	CGTCAnnnTAACC	CGTCAnnnTCACC	CGTCAnnnTTACC	TGTCAnnnTAACC	TGTCAnnnTCACC	TGTCAnnnTTACC	AGTCAnnnTGCCC	AGTCAnnnTGGCC	AGTCAnnnTGTCC	CGTCAnnnTGCCC
31	3N-5N-7N-8N-10N	1-2-4-6-9	GGTCAnnnTGACC	GGACAnnnTGACC	GGCCAnnnTGACC	GGGCAnnnTGACC	GGTCCnnnTGACC	GGTCGnnnTGACC	GGTCTnnnTGACC	GGTCAnnnTAACC	GGTCAnnnTCACC	GGTCAnnnTTACC	GGTCAnnnTGCCC	GGTCAnnnTGGCC	GGTCAnnnTGTCC	GGTCAnnnTGACA	GGTCAnnnTGACG	GGTCAnnnTGACT	GGACCnnnTGACC	GGACGnnnTGACC	GGACTnnnTGACC	GGCCCnnnTGACC	GGCCGnnnTGACC	GGCCTnnnTGACC	GGGCCnnnTGACC	GGGCGnnnTGACC	GGGCTnnnTGACC	GGACAnnnTAACC	GGACAnnnTCACC	GGACAnnnTTACC	GGCCAnnnTAACC	GGCCAnnnTCACC	GGCCAnnnTTACC	GGGCAnnnTAACC	GGGCAnnnTCACC	GGGCAnnnTTACC	GGACAnnnTGCCC	GGACAnnnTGGCC	GGACAnnnTGTCC	GGCCAnnnTGCCC	GGCCAnnnTGGCC	GGCCAnnnTGTCC	GGGCAnnnTGCCC	GGGCAnnnTGGCC	GGGCAnnnTGTCC	GGTCCnnnTAACC	GGTCCnnnTCACC	GGTCCnnnTTACC	GGTCGnnnTAACC
32	3N-4N-6N-8N-10N	1-2-5-7-9	GGTCAnnnTGACC	GGACAnnnTGACC	GGCCAnnnTGACC	GGGCAnnnTGACC	GGTAAnnnTGACC	GGTGAnnnTGACC	GGTTAnnnTGACC	GGTCAnnnAGACC	GGTCAnnnCGACC	GGTCAnnnGGACC	GGTCAnnnTGCCC	GGTCAnnnTGGCC	GGTCAnnnTGTCC	GGTCAnnnTGACA	GGTCAnnnTGACG	GGTCAnnnTGACT	GGAAAnnnTGACC	GGAGAnnnTGACC	GGATAnnnTGACC	GGCAAnnnTGACC	GGCGAnnnTGACC	GGCTAnnnTGACC	GGGAAnnnTGACC	GGGGAnnnTGACC	GGGTAnnnTGACC	GGACAnnnAGACC	GGACAnnnCGACC	GGACAnnnGGACC	GGCCAnnnAGACC	GGCCAnnnCGACC	GGCCAnnnGGACC	GGGCAnnnAGACC	GGGCAnnnCGACC	GGGCAnnnGGACC	GGACAnnnTGCCC	GGACAnnnTGGCC	GGACAnnnTGTCC	GGCCAnnnTGCCC	GGCCAnnnTGGCC	GGCCAnnnTGTCC	GGGCAnnnTGCCC	GGGCAnnnTGGCC	GGGCAnnnTGTCC	GGTAAnnnAGACC	GGTAAnnnCGACC	GGTAAnnnGGACC	GGTGAnnnAGACC
33	1N-6N-7N-9N-10N	2-3-4-5-8	GGTCAnnnTGACC	AGTCAnnnTGACC	CGTCAnnnTGACC	TGTCAnnnTGACC	GGTCAnnnAGACC	GGTCAnnnCGACC	GGTCAnnnGGACC	GGTCAnnnTAACC	GGTCAnnnTCACC	GGTCAnnnTTACC	GGTCAnnnTGAAC	GGTCAnnnTGAGC	GGTCAnnnTGATC	GGTCAnnnTGACA	GGTCAnnnTGACG	GGTCAnnnTGACT	AGTCAnnnAGACC	AGTCAnnnCGACC	AGTCAnnnGGACC	CGTCAnnnAGACC	CGTCAnnnCGACC	CGTCAnnnGGACC	TGTCAnnnAGACC	TGTCAnnnCGACC	TGTCAnnnGGACC	AGTCAnnnTAACC	AGTCAnnnTCACC	AGTCAnnnTTACC	CGTCAnnnTAACC	CGTCAnnnTCACC	CGTCAnnnTTACC	TGTCAnnnTAACC	TGTCAnnnTCACC	TGTCAnnnTTACC	AGTCAnnnTGAAC	AGTCAnnnTGAGC	AGTCAnnnTGATC	CGTCAnnnTGAAC	CGTCAnnnTGAGC	CGTCAnnnTGATC	TGTCAnnnTGAAC	TGTCAnnnTGAGC	TGTCAnnnTGATC	GGTCAnnnAAACC	GGTCAnnnACACC	GGTCAnnnATACC	GGTCAnnnCAACC
34	1N-5N-7N-9N-10N	2-3-4-6-8	GGTCAnnnTGACC	AGTCAnnnTGACC	CGTCAnnnTGACC	TGTCAnnnTGACC	GGTCCnnnTGACC	GGTCGnnnTGACC	GGTCTnnnTGACC	GGTCAnnnTAACC	GGTCAnnnTCACC	GGTCAnnnTTACC	GGTCAnnnTGAAC	GGTCAnnnTGAGC	GGTCAnnnTGATC	GGTCAnnnTGACA	GGTCAnnnTGACG	GGTCAnnnTGACT	AGTCCnnnTGACC	AGTCGnnnTGACC	AGTCTnnnTGACC	CGTCCnnnTGACC	CGTCGnnnTGACC	CGTCTnnnTGACC	TGTCCnnnTGACC	TGTCGnnnTGACC	TGTCTnnnTGACC	AGTCAnnnTAACC	AGTCAnnnTCACC	AGTCAnnnTTACC	CGTCAnnnTAACC	CGTCAnnnTCACC	CGTCAnnnTTACC	TGTCAnnnTAACC	TGTCAnnnTCACC	TGTCAnnnTTACC	AGTCAnnnTGAAC	AGTCAnnnTGAGC	AGTCAnnnTGATC	CGTCAnnnTGAAC	CGTCAnnnTGAGC	CGTCAnnnTGATC	TGTCAnnnTGAAC	TGTCAnnnTGAGC	TGTCAnnnTGATC	GGTCCnnnTAACC	GGTCCnnnTCACC	GGTCCnnnTTACC	GGTCGnnnTAACC
35	1N-4N-6N-9N-10N	2-3-5-7-8	GGTCAnnnTGACC	AGTCAnnnTGACC	CGTCAnnnTGACC	TGTCAnnnTGACC	GGTAAnnnTGACC	GGTGAnnnTGACC	GGTTAnnnTGACC	GGTCAnnnAGACC	GGTCAnnnCGACC	GGTCAnnnGGACC	GGTCAnnnTGAAC	GGTCAnnnTGAGC	GGTCAnnnTGATC	GGTCAnnnTGACA	GGTCAnnnTGACG	GGTCAnnnTGACT	AGTAAnnnTGACC	AGTGAnnnTGACC	AGTTAnnnTGACC	CGTAAnnnTGACC	CGTGAnnnTGACC	CGTTAnnnTGACC	TGTAAnnnTGACC	TGTGAnnnTGACC	TGTTAnnnTGACC	AGTCAnnnAGACC	AGTCAnnnCGACC	AGTCAnnnGGACC	CGTCAnnnAGACC	CGTCAnnnCGACC	CGTCAnnnGGACC	TGTCAnnnAGACC	TGTCAnnnCGACC	TGTCAnnnGGACC	AGTCAnnnTGAAC	AGTCAnnnTGAGC	AGTCAnnnTGATC	CGTCAnnnTGAAC	CGTCAnnnTGAGC	CGTCAnnnTGATC	TGTCAnnnTGAAC	TGTCAnnnTGAGC	TGTCAnnnTGATC	GGTAAnnnAGACC	GGTAAnnnCGACC	GGTAAnnnGGACC	GGTGAnnnAGACC
36	1N-2N-6N-7N-10N	3-4-5-8-9	GGTCAnnnTGACC	AGTCAnnnTGACC	CGTCAnnnTGACC	TGTCAnnnTGACC	GATCAnnnTGACC	GCTCAnnnTGACC	GTTCAnnnTGACC	GGTCAnnnAGACC	GGTCAnnnCGACC	GGTCAnnnGGACC	GGTCAnnnTAACC	GGTCAnnnTCACC	GGTCAnnnTTACC	GGTCAnnnTGACA	GGTCAnnnTGACG	GGTCAnnnTGACT	AATCAnnnTGACC	ACTCAnnnTGACC	ATTCAnnnTGACC	CATCAnnnTGACC	CCTCAnnnTGACC	CTTCAnnnTGACC	TATCAnnnTGACC	TCTCAnnnTGACC	TTTCAnnnTGACC	AGTCAnnnAGACC	AGTCAnnnCGACC	AGTCAnnnGGACC	CGTCAnnnAGACC	CGTCAnnnCGACC	CGTCAnnnGGACC	TGTCAnnnAGACC	TGTCAnnnCGACC	TGTCAnnnGGACC	AGTCAnnnTAACC	AGTCAnnnTCACC	AGTCAnnnTTACC	CGTCAnnnTAACC	CGTCAnnnTCACC	CGTCAnnnTTACC	TGTCAnnnTAACC	TGTCAnnnTCACC	TGTCAnnnTTACC	GATCAnnnAGACC	GATCAnnnCGACC	GATCAnnnGGACC	GCTCAnnnAGACC
37	1N-7N-8N-9N-10N	2-3-4-5-6	GGTCAnnnTGACC	AGTCAnnnTGACC	CGTCAnnnTGACC	TGTCAnnnTGACC	GGTCAnnnTAACC	GGTCAnnnTCACC	GGTCAnnnTTACC	GGTCAnnnTGCCC	GGTCAnnnTGGCC	GGTCAnnnTGTCC	GGTCAnnnTGAAC	GGTCAnnnTGAGC	GGTCAnnnTGATC	GGTCAnnnTGACA	GGTCAnnnTGACG	GGTCAnnnTGACT	AGTCAnnnTAACC	AGTCAnnnTCACC	AGTCAnnnTTACC	CGTCAnnnTAACC	CGTCAnnnTCACC	CGTCAnnnTTACC	TGTCAnnnTAACC	TGTCAnnnTCACC	TGTCAnnnTTACC	AGTCAnnnTGCCC	AGTCAnnnTGGCC	AGTCAnnnTGTCC	CGTCAnnnTGCCC	CGTCAnnnTGGCC	CGTCAnnnTGTCC	TGTCAnnnTGCCC	TGTCAnnnTGGCC	TGTCAnnnTGTCC	AGTCAnnnTGAAC	AGTCAnnnTGAGC	AGTCAnnnTGATC	CGTCAnnnTGAAC	CGTCAnnnTGAGC	CGTCAnnnTGATC	TGTCAnnnTGAAC	TGTCAnnnTGAGC	TGTCAnnnTGATC	GGTCAnnnTACCC	GGTCAnnnTAGCC	GGTCAnnnTATCC	GGTCAnnnTCCCC
38	1N-3N-7N-9N-10N	2-4-5-6-8	GGTCAnnnTGACC	AGTCAnnnTGACC	CGTCAnnnTGACC	TGTCAnnnTGACC	GGACAnnnTGACC	GGCCAnnnTGACC	GGGCAnnnTGACC	GGTCAnnnTAACC	GGTCAnnnTCACC	GGTCAnnnTTACC	GGTCAnnnTGAAC	GGTCAnnnTGAGC	GGTCAnnnTGATC	GGTCAnnnTGACA	GGTCAnnnTGACG	GGTCAnnnTGACT	AGACAnnnTGACC	AGCCAnnnTGACC	AGGCAnnnTGACC	CGACAnnnTGACC	CGCCAnnnTGACC	CGGCAnnnTGACC	TGACAnnnTGACC	TGCCAnnnTGACC	TGGCAnnnTGACC	AGTCAnnnTAACC	AGTCAnnnTCACC	AGTCAnnnTTACC	CGTCAnnnTAACC	CGTCAnnnTCACC	CGTCAnnnTTACC	TGTCAnnnTAACC	TGTCAnnnTCACC	TGTCAnnnTTACC	AGTCAnnnTGAAC	AGTCAnnnTGAGC	AGTCAnnnTGATC	CGTCAnnnTGAAC	CGTCAnnnTGAGC	CGTCAnnnTGATC	TGTCAnnnTGAAC	TGTCAnnnTGAGC	TGTCAnnnTGATC	GGACAnnnTAACC	GGACAnnnTCACC	GGACAnnnTTACC	GGCCAnnnTAACC
39	1N-4N-8N-9N-10N	2-3-5-6-7	GGTCAnnnTGACC	AGTCAnnnTGACC	CGTCAnnnTGACC	TGTCAnnnTGACC	GGTAAnnnTGACC	GGTGAnnnTGACC	GGTTAnnnTGACC	GGTCAnnnTGCCC	GGTCAnnnTGGCC	GGTCAnnnTGTCC	GGTCAnnnTGAAC	GGTCAnnnTGAGC	GGTCAnnnTGATC	GGTCAnnnTGACA	GGTCAnnnTGACG	GGTCAnnnTGACT	AGTAAnnnTGACC	AGTGAnnnTGACC	AGTTAnnnTGACC	CGTAAnnnTGACC	CGTGAnnnTGACC	CGTTAnnnTGACC	TGTAAnnnTGACC	TGTGAnnnTGACC	TGTTAnnnTGACC	AGTCAnnnTGCCC	AGTCAnnnTGGCC	AGTCAnnnTGTCC	CGTCAnnnTGCCC	CGTCAnnnTGGCC	CGTCAnnnTGTCC	TGTCAnnnTGCCC	TGTCAnnnTGGCC	TGTCAnnnTGTCC	AGTCAnnnTGAAC	AGTCAnnnTGAGC	AGTCAnnnTGATC	CGTCAnnnTGAAC	CGTCAnnnTGAGC	CGTCAnnnTGATC	TGTCAnnnTGAAC	TGTCAnnnTGAGC	TGTCAnnnTGATC	GGTAAnnnTGCCC	GGTAAnnnTGGCC	GGTAAnnnTGTCC	GGTGAnnnTGCCC
40	1N-2N-7N-8N-10N	3-4-5-6-9	GGTCAnnnTGACC	AGTCAnnnTGACC	CGTCAnnnTGACC	TGTCAnnnTGACC	GATCAnnnTGACC	GCTCAnnnTGACC	GTTCAnnnTGACC	GGTCAnnnTAACC	GGTCAnnnTCACC	GGTCAnnnTTACC	GGTCAnnnTGCCC	GGTCAnnnTGGCC	GGTCAnnnTGTCC	GGTCAnnnTGACA	GGTCAnnnTGACG	GGTCAnnnTGACT	AATCAnnnTGACC	ACTCAnnnTGACC	ATTCAnnnTGACC	CATCAnnnTGACC	CCTCAnnnTGACC	CTTCAnnnTGACC	TATCAnnnTGACC	TCTCAnnnTGACC	TTTCAnnnTGACC	AGTCAnnnTAACC	AGTCAnnnTCACC	AGTCAnnnTTACC	CGTCAnnnTAACC	CGTCAnnnTCACC	CGTCAnnnTTACC	TGTCAnnnTAACC	TGTCAnnnTCACC	TGTCAnnnTTACC	AGTCAnnnTGCCC	AGTCAnnnTGGCC	AGTCAnnnTGTCC	CGTCAnnnTGCCC	CGTCAnnnTGGCC	CGTCAnnnTGTCC	TGTCAnnnTGCCC	TGTCAnnnTGGCC	TGTCAnnnTGTCC	GATCAnnnTAACC	GATCAnnnTCACC	GATCAnnnTTACC	GCTCAnnnTAACC
41	1N-6N-8N-9N-10N	2-3-4-5-7	GGTCAnnnTGACC	AGTCAnnnTGACC	CGTCAnnnTGACC	TGTCAnnnTGACC	GGTCAnnnAGACC	GGTCAnnnCGACC	GGTCAnnnGGACC	GGTCAnnnTGCCC	GGTCAnnnTGGCC	GGTCAnnnTGTCC	GGTCAnnnTGAAC	GGTCAnnnTGAGC	GGTCAnnnTGATC	GGTCAnnnTGACA	GGTCAnnnTGACG	GGTCAnnnTGACT	AGTCAnnnAGACC	AGTCAnnnCGACC	AGTCAnnnGGACC	CGTCAnnnAGACC	CGTCAnnnCGACC	CGTCAnnnGGACC	TGTCAnnnAGACC	TGTCAnnnCGACC	TGTCAnnnGGACC	AGTCAnnnTGCCC	AGTCAnnnTGGCC	AGTCAnnnTGTCC	CGTCAnnnTGCCC	CGTCAnnnTGGCC	CGTCAnnnTGTCC	TGTCAnnnTGCCC	TGTCAnnnTGGCC	TGTCAnnnTGTCC	AGTCAnnnTGAAC	AGTCAnnnTGAGC	AGTCAnnnTGATC	CGTCAnnnTGAAC	CGTCAnnnTGAGC	CGTCAnnnTGATC	TGTCAnnnTGAAC	TGTCAnnnTGAGC	TGTCAnnnTGATC	GGTCAnnnAGCCC	GGTCAnnnAGGCC	GGTCAnnnAGTCC	GGTCAnnnCGCCC
42	1N-3N-6N-9N-10N	2-4-5-7-8	GGTCAnnnTGACC	AGTCAnnnTGACC	CGTCAnnnTGACC	TGTCAnnnTGACC	GGACAnnnTGACC	GGCCAnnnTGACC	GGGCAnnnTGACC	GGTCAnnnAGACC	GGTCAnnnCGACC	GGTCAnnnGGACC	GGTCAnnnTGAAC	GGTCAnnnTGAGC	GGTCAnnnTGATC	GGTCAnnnTGACA	GGTCAnnnTGACG	GGTCAnnnTGACT	AGACAnnnTGACC	AGCCAnnnTGACC	AGGCAnnnTGACC	CGACAnnnTGACC	CGCCAnnnTGACC	CGGCAnnnTGACC	TGACAnnnTGACC	TGCCAnnnTGACC	TGGCAnnnTGACC	AGTCAnnnAGACC	AGTCAnnnCGACC	AGTCAnnnGGACC	CGTCAnnnAGACC	CGTCAnnnCGACC	CGTCAnnnGGACC	TGTCAnnnAGACC	TGTCAnnnCGACC	TGTCAnnnGGACC	AGTCAnnnTGAAC	AGTCAnnnTGAGC	AGTCAnnnTGATC	CGTCAnnnTGAAC	CGTCAnnnTGAGC	CGTCAnnnTGATC	TGTCAnnnTGAAC	TGTCAnnnTGAGC	TGTCAnnnTGATC	GGACAnnnAGACC	GGACAnnnCGACC	GGACAnnnGGACC	GGCCAnnnAGACC
43	1N-5N-8N-9N-10N	2-3-4-6-7	GGTCAnnnTGACC	AGTCAnnnTGACC	CGTCAnnnTGACC	TGTCAnnnTGACC	GGTCCnnnTGACC	GGTCGnnnTGACC	GGTCTnnnTGACC	GGTCAnnnTGCCC	GGTCAnnnTGGCC	GGTCAnnnTGTCC	GGTCAnnnTGAAC	GGTCAnnnTGAGC	GGTCAnnnTGATC	GGTCAnnnTGACA	GGTCAnnnTGACG	GGTCAnnnTGACT	AGTCCnnnTGACC	AGTCGnnnTGACC	AGTCTnnnTGACC	CGTCCnnnTGACC	CGTCGnnnTGACC	CGTCTnnnTGACC	TGTCCnnnTGACC	TGTCGnnnTGACC	TGTCTnnnTGACC	AGTCAnnnTGCCC	AGTCAnnnTGGCC	AGTCAnnnTGTCC	CGTCAnnnTGCCC	CGTCAnnnTGGCC	CGTCAnnnTGTCC	TGTCAnnnTGCCC	TGTCAnnnTGGCC	TGTCAnnnTGTCC	AGTCAnnnTGAAC	AGTCAnnnTGAGC	AGTCAnnnTGATC	CGTCAnnnTGAAC	CGTCAnnnTGAGC	CGTCAnnnTGATC	TGTCAnnnTGAAC	TGTCAnnnTGAGC	TGTCAnnnTGATC	GGTCCnnnTGCCC	GGTCCnnnTGGCC	GGTCCnnnTGTCC	GGTCGnnnTGCCC
44	1N-2N-6N-8N-10N	3-4-5-7-9	GGTCAnnnTGACC	AGTCAnnnTGACC	CGTCAnnnTGACC	TGTCAnnnTGACC	GATCAnnnTGACC	GCTCAnnnTGACC	GTTCAnnnTGACC	GGTCAnnnAGACC	GGTCAnnnCGACC	GGTCAnnnGGACC	GGTCAnnnTGCCC	GGTCAnnnTGGCC	GGTCAnnnTGTCC	GGTCAnnnTGACA	GGTCAnnnTGACG	GGTCAnnnTGACT	AATCAnnnTGACC	ACTCAnnnTGACC	ATTCAnnnTGACC	CATCAnnnTGACC	CCTCAnnnTGACC	CTTCAnnnTGACC	TATCAnnnTGACC	TCTCAnnnTGACC	TTTCAnnnTGACC	AGTCAnnnAGACC	AGTCAnnnCGACC	AGTCAnnnGGACC	CGTCAnnnAGACC	CGTCAnnnCGACC	CGTCAnnnGGACC	TGTCAnnnAGACC	TGTCAnnnCGACC	TGTCAnnnGGACC	AGTCAnnnTGCCC	AGTCAnnnTGGCC	AGTCAnnnTGTCC	CGTCAnnnTGCCC	CGTCAnnnTGGCC	CGTCAnnnTGTCC	TGTCAnnnTGCCC	TGTCAnnnTGGCC	TGTCAnnnTGTCC	GATCAnnnAGACC	GATCAnnnCGACC	GATCAnnnGGACC	GCTCAnnnAGACC
45	1N-6N-7N-8N-10N	2-3-4-5-9	GGTCAnnnTGACC	AGTCAnnnTGACC	CGTCAnnnTGACC	TGTCAnnnTGACC	GGTCAnnnAGACC	GGTCAnnnCGACC	GGTCAnnnGGACC	GGTCAnnnTAACC	GGTCAnnnTCACC	GGTCAnnnTTACC	GGTCAnnnTGCCC	GGTCAnnnTGGCC	GGTCAnnnTGTCC	GGTCAnnnTGACA	GGTCAnnnTGACG	GGTCAnnnTGACT	AGTCAnnnAGACC	AGTCAnnnCGACC	AGTCAnnnGGACC	CGTCAnnnAGACC	CGTCAnnnCGACC	CGTCAnnnGGACC	TGTCAnnnAGACC	TGTCAnnnCGACC	TGTCAnnnGGACC	AGTCAnnnTAACC	AGTCAnnnTCACC	AGTCAnnnTTACC	CGTCAnnnTAACC	CGTCAnnnTCACC	CGTCAnnnTTACC	TGTCAnnnTAACC	TGTCAnnnTCACC	TGTCAnnnTTACC	AGTCAnnnTGCCC	AGTCAnnnTGGCC	AGTCAnnnTGTCC	CGTCAnnnTGCCC	CGTCAnnnTGGCC	CGTCAnnnTGTCC	TGTCAnnnTGCCC	TGTCAnnnTGGCC	TGTCAnnnTGTCC	GGTCAnnnAAACC	GGTCAnnnACACC	GGTCAnnnATACC	GGTCAnnnCAACC
46	1N-3N-6N-7N-10N	2-4-5-8-9	GGTCAnnnTGACC	AGTCAnnnTGACC	CGTCAnnnTGACC	TGTCAnnnTGACC	GGACAnnnTGACC	GGCCAnnnTGACC	GGGCAnnnTGACC	GGTCAnnnAGACC	GGTCAnnnCGACC	GGTCAnnnGGACC	GGTCAnnnTAACC	GGTCAnnnTCACC	GGTCAnnnTTACC	GGTCAnnnTGACA	GGTCAnnnTGACG	GGTCAnnnTGACT	AGACAnnnTGACC	AGCCAnnnTGACC	AGGCAnnnTGACC	CGACAnnnTGACC	CGCCAnnnTGACC	CGGCAnnnTGACC	TGACAnnnTGACC	TGCCAnnnTGACC	TGGCAnnnTGACC	AGTCAnnnAGACC	AGTCAnnnCGACC	AGTCAnnnGGACC	CGTCAnnnAGACC	CGTCAnnnCGACC	CGTCAnnnGGACC	TGTCAnnnAGACC	TGTCAnnnCGACC	TGTCAnnnGGACC	AGTCAnnnTAACC	AGTCAnnnTCACC	AGTCAnnnTTACC	CGTCAnnnTAACC	CGTCAnnnTCACC	CGTCAnnnTTACC	TGTCAnnnTAACC	TGTCAnnnTCACC	TGTCAnnnTTACC	GGACAnnnAGACC	GGACAnnnCGACC	GGACAnnnGGACC	GGCCAnnnAGACC
47	1N-5N-7N-8N-10N	2-3-4-6-9	GGTCAnnnTGACC	AGTCAnnnTGACC	CGTCAnnnTGACC	TGTCAnnnTGACC	GGTCCnnnTGACC	GGTCGnnnTGACC	GGTCTnnnTGACC	GGTCAnnnTAACC	GGTCAnnnTCACC	GGTCAnnnTTACC	GGTCAnnnTGCCC	GGTCAnnnTGGCC	GGTCAnnnTGTCC	GGTCAnnnTGACA	GGTCAnnnTGACG	GGTCAnnnTGACT	AGTCCnnnTGACC	AGTCGnnnTGACC	AGTCTnnnTGACC	CGTCCnnnTGACC	CGTCGnnnTGACC	CGTCTnnnTGACC	TGTCCnnnTGACC	TGTCGnnnTGACC	TGTCTnnnTGACC	AGTCAnnnTAACC	AGTCAnnnTCACC	AGTCAnnnTTACC	CGTCAnnnTAACC	CGTCAnnnTCACC	CGTCAnnnTTACC	TGTCAnnnTAACC	TGTCAnnnTCACC	TGTCAnnnTTACC	AGTCAnnnTGCCC	AGTCAnnnTGGCC	AGTCAnnnTGTCC	CGTCAnnnTGCCC	CGTCAnnnTGGCC	CGTCAnnnTGTCC	TGTCAnnnTGCCC	TGTCAnnnTGGCC	TGTCAnnnTGTCC	GGTCCnnnTAACC	GGTCCnnnTCACC	GGTCCnnnTTACC	GGTCGnnnTAACC
48	1N-4N-6N-8N-10N	2-3-5-7-9	GGTCAnnnTGACC	AGTCAnnnTGACC	CGTCAnnnTGACC	TGTCAnnnTGACC	GGTAAnnnTGACC	GGTGAnnnTGACC	GGTTAnnnTGACC	GGTCAnnnAGACC	GGTCAnnnCGACC	GGTCAnnnGGACC	GGTCAnnnTGCCC	GGTCAnnnTGGCC	GGTCAnnnTGTCC	GGTCAnnnTGACA	GGTCAnnnTGACG	GGTCAnnnTGACT	AGTAAnnnTGACC	AGTGAnnnTGACC	AGTTAnnnTGACC	CGTAAnnnTGACC	CGTGAnnnTGACC	CGTTAnnnTGACC	TGTAAnnnTGACC	TGTGAnnnTGACC	TGTTAnnnTGACC	AGTCAnnnAGACC	AGTCAnnnCGACC	AGTCAnnnGGACC	CGTCAnnnAGACC	CGTCAnnnCGACC	CGTCAnnnGGACC	TGTCAnnnAGACC	TGTCAnnnCGACC	TGTCAnnnGGACC	AGTCAnnnTGCCC	AGTCAnnnTGGCC	AGTCAnnnTGTCC	CGTCAnnnTGCCC	CGTCAnnnTGGCC	CGTCAnnnTGTCC	TGTCAnnnTGCCC	TGTCAnnnTGGCC	TGTCAnnnTGTCC	GGTAAnnnAGACC	GGTAAnnnCGACC	GGTAAnnnGGACC	GGTGAnnnAGACC
49	5N-6N-7N-9N-10N	1-2-3-4-8	GGTCAnnnTGACC	GGTCCnnnTGACC	GGTCGnnnTGACC	GGTCTnnnTGACC	GGTCAnnnAGACC	GGTCAnnnCGACC	GGTCAnnnGGACC	GGTCAnnnTAACC	GGTCAnnnTCACC	GGTCAnnnTTACC	GGTCAnnnTGAAC	GGTCAnnnTGAGC	GGTCAnnnTGATC	GGTCAnnnTGACA	GGTCAnnnTGACG	GGTCAnnnTGACT	GGTCCnnnAGACC	GGTCCnnnCGACC	GGTCCnnnGGACC	GGTCGnnnAGACC	GGTCGnnnCGACC	GGTCGnnnGGACC	GGTCTnnnAGACC	GGTCTnnnCGACC	GGTCTnnnGGACC	GGTCCnnnTAACC	GGTCCnnnTCACC	GGTCCnnnTTACC	GGTCGnnnTAACC	GGTCGnnnTCACC	GGTCGnnnTTACC	GGTCTnnnTAACC	GGTCTnnnTCACC	GGTCTnnnTTACC	GGTCCnnnTGAAC	GGTCCnnnTGAGC	GGTCCnnnTGATC	GGTCGnnnTGAAC	GGTCGnnnTGAGC	GGTCGnnnTGATC	GGTCTnnnTGAAC	GGTCTnnnTGAGC	GGTCTnnnTGATC	GGTCAnnnAAACC	GGTCAnnnACACC	GGTCAnnnATACC	GGTCAnnnCAACC
50	1N-5N-6N-7N-9N	2-3-4-8-10	GGTCAnnnTGACC	AGTCAnnnTGACC	CGTCAnnnTGACC	TGTCAnnnTGACC	GGTCCnnnTGACC	GGTCGnnnTGACC	GGTCTnnnTGACC	GGTCAnnnAGACC	GGTCAnnnCGACC	GGTCAnnnGGACC	GGTCAnnnTAACC	GGTCAnnnTCACC	GGTCAnnnTTACC	GGTCAnnnTGAAC	GGTCAnnnTGAGC	GGTCAnnnTGATC	AGTCCnnnTGACC	AGTCGnnnTGACC	AGTCTnnnTGACC	CGTCCnnnTGACC	CGTCGnnnTGACC	CGTCTnnnTGACC	TGTCCnnnTGACC	TGTCGnnnTGACC	TGTCTnnnTGACC	AGTCAnnnAGACC	AGTCAnnnCGACC	AGTCAnnnGGACC	CGTCAnnnAGACC	CGTCAnnnCGACC	CGTCAnnnGGACC	TGTCAnnnAGACC	TGTCAnnnCGACC	TGTCAnnnGGACC	AGTCAnnnTAACC	AGTCAnnnTCACC	AGTCAnnnTTACC	CGTCAnnnTAACC	CGTCAnnnTCACC	CGTCAnnnTTACC	TGTCAnnnTAACC	TGTCAnnnTCACC	TGTCAnnnTTACC	AGTCAnnnTGAAC	AGTCAnnnTGAGC	AGTCAnnnTGATC	CGTCAnnnTGAAC
51	4N-5N-6N-9N-10N	1-2-3-7-8	GGTCAnnnTGACC	GGTAAnnnTGACC	GGTGAnnnTGACC	GGTTAnnnTGACC	GGTCCnnnTGACC	GGTCGnnnTGACC	GGTCTnnnTGACC	GGTCAnnnAGACC	GGTCAnnnCGACC	GGTCAnnnGGACC	GGTCAnnnTGAAC	GGTCAnnnTGAGC	GGTCAnnnTGATC	GGTCAnnnTGACA	GGTCAnnnTGACG	GGTCAnnnTGACT	GGTACnnnTGACC	GGTAGnnnTGACC	GGTATnnnTGACC	GGTGCnnnTGACC	GGTGGnnnTGACC	GGTGTnnnTGACC	GGTTCnnnTGACC	GGTTGnnnTGACC	GGTTTnnnTGACC	GGTAAnnnAGACC	GGTAAnnnCGACC	GGTAAnnnGGACC	GGTGAnnnAGACC	GGTGAnnnCGACC	GGTGAnnnGGACC	GGTTAnnnAGACC	GGTTAnnnCGACC	GGTTAnnnGGACC	GGTAAnnnTGAAC	GGTAAnnnTGAGC	GGTAAnnnTGATC	GGTGAnnnTGAAC	GGTGAnnnTGAGC	GGTGAnnnTGATC	GGTTAnnnTGAAC	GGTTAnnnTGAGC	GGTTAnnnTGATC	GGTCCnnnAGACC	GGTCCnnnCGACC	GGTCCnnnGGACC	GGTCGnnnAGACC
52	2N-5N-6N-7N-10N	1-3-4-8-9	GGTCAnnnTGACC	GATCAnnnTGACC	GCTCAnnnTGACC	GTTCAnnnTGACC	GGTCCnnnTGACC	GGTCGnnnTGACC	GGTCTnnnTGACC	GGTCAnnnAGACC	GGTCAnnnCGACC	GGTCAnnnGGACC	GGTCAnnnTAACC	GGTCAnnnTCACC	GGTCAnnnTTACC	GGTCAnnnTGACA	GGTCAnnnTGACG	GGTCAnnnTGACT	GATCCnnnTGACC	GATCGnnnTGACC	GATCTnnnTGACC	GCTCCnnnTGACC	GCTCGnnnTGACC	GCTCTnnnTGACC	GTTCCnnnTGACC	GTTCGnnnTGACC	GTTCTnnnTGACC	GATCAnnnAGACC	GATCAnnnCGACC	GATCAnnnGGACC	GCTCAnnnAGACC	GCTCAnnnCGACC	GCTCAnnnGGACC	GTTCAnnnAGACC	GTTCAnnnCGACC	GTTCAnnnGGACC	GATCAnnnTAACC	GATCAnnnTCACC	GATCAnnnTTACC	GCTCAnnnTAACC	GCTCAnnnTCACC	GCTCAnnnTTACC	GTTCAnnnTAACC	GTTCAnnnTCACC	GTTCAnnnTTACC	GGTCCnnnAGACC	GGTCCnnnCGACC	GGTCCnnnGGACC	GGTCGnnnAGACC
53	5N-6N-7N-8N-9N	1-2-3-4-10	GGTCAnnnTGACC	GGTCCnnnTGACC	GGTCGnnnTGACC	GGTCTnnnTGACC	GGTCAnnnAGACC	GGTCAnnnCGACC	GGTCAnnnGGACC	GGTCAnnnTAACC	GGTCAnnnTCACC	GGTCAnnnTTACC	GGTCAnnnTGCCC	GGTCAnnnTGGCC	GGTCAnnnTGTCC	GGTCAnnnTGAAC	GGTCAnnnTGAGC	GGTCAnnnTGATC	GGTCCnnnAGACC	GGTCCnnnCGACC	GGTCCnnnGGACC	GGTCGnnnAGACC	GGTCGnnnCGACC	GGTCGnnnGGACC	GGTCTnnnAGACC	GGTCTnnnCGACC	GGTCTnnnGGACC	GGTCCnnnTAACC	GGTCCnnnTCACC	GGTCCnnnTTACC	GGTCGnnnTAACC	GGTCGnnnTCACC	GGTCGnnnTTACC	GGTCTnnnTAACC	GGTCTnnnTCACC	GGTCTnnnTTACC	GGTCCnnnTGCCC	GGTCCnnnTGGCC	GGTCCnnnTGTCC	GGTCGnnnTGCCC	GGTCGnnnTGGCC	GGTCGnnnTGTCC	GGTCTnnnTGCCC	GGTCTnnnTGGCC	GGTCTnnnTGTCC	GGTCCnnnTGAAC	GGTCCnnnTGAGC	GGTCCnnnTGATC	GGTCGnnnTGAAC
54	3N-5N-6N-7N-9N	1-2-4-8-10	GGTCAnnnTGACC	GGACAnnnTGACC	GGCCAnnnTGACC	GGGCAnnnTGACC	GGTCCnnnTGACC	GGTCGnnnTGACC	GGTCTnnnTGACC	GGTCAnnnAGACC	GGTCAnnnCGACC	GGTCAnnnGGACC	GGTCAnnnTAACC	GGTCAnnnTCACC	GGTCAnnnTTACC	GGTCAnnnTGAAC	GGTCAnnnTGAGC	GGTCAnnnTGATC	GGACCnnnTGACC	GGACGnnnTGACC	GGACTnnnTGACC	GGCCCnnnTGACC	GGCCGnnnTGACC	GGCCTnnnTGACC	GGGCCnnnTGACC	GGGCGnnnTGACC	GGGCTnnnTGACC	GGACAnnnAGACC	GGACAnnnCGACC	GGACAnnnGGACC	GGCCAnnnAGACC	GGCCAnnnCGACC	GGCCAnnnGGACC	GGGCAnnnAGACC	GGGCAnnnCGACC	GGGCAnnnGGACC	GGACAnnnTAACC	GGACAnnnTCACC	GGACAnnnTTACC	GGCCAnnnTAACC	GGCCAnnnTCACC	GGCCAnnnTTACC	GGGCAnnnTAACC	GGGCAnnnTCACC	GGGCAnnnTTACC	GGACAnnnTGAAC	GGACAnnnTGAGC	GGACAnnnTGATC	GGCCAnnnTGAAC
55	4N-5N-6N-8N-9N	1-2-3-7-10	GGTCAnnnTGACC	GGTAAnnnTGACC	GGTGAnnnTGACC	GGTTAnnnTGACC	GGTCCnnnTGACC	GGTCGnnnTGACC	GGTCTnnnTGACC	GGTCAnnnAGACC	GGTCAnnnCGACC	GGTCAnnnGGACC	GGTCAnnnTGCCC	GGTCAnnnTGGCC	GGTCAnnnTGTCC	GGTCAnnnTGAAC	GGTCAnnnTGAGC	GGTCAnnnTGATC	GGTACnnnTGACC	GGTAGnnnTGACC	GGTATnnnTGACC	GGTGCnnnTGACC	GGTGGnnnTGACC	GGTGTnnnTGACC	GGTTCnnnTGACC	GGTTGnnnTGACC	GGTTTnnnTGACC	GGTAAnnnAGACC	GGTAAnnnCGACC	GGTAAnnnGGACC	GGTGAnnnAGACC	GGTGAnnnCGACC	GGTGAnnnGGACC	GGTTAnnnAGACC	GGTTAnnnCGACC	GGTTAnnnGGACC	GGTAAnnnTGCCC	GGTAAnnnTGGCC	GGTAAnnnTGTCC	GGTGAnnnTGCCC	GGTGAnnnTGGCC	GGTGAnnnTGTCC	GGTTAnnnTGCCC	GGTTAnnnTGGCC	GGTTAnnnTGTCC	GGTAAnnnTGAAC	GGTAAnnnTGAGC	GGTAAnnnTGATC	GGTGAnnnTGAAC
56	2N-5N-6N-7N-8N	1-3-4-9-10	GGTCAnnnTGACC	GATCAnnnTGACC	GCTCAnnnTGACC	GTTCAnnnTGACC	GGTCCnnnTGACC	GGTCGnnnTGACC	GGTCTnnnTGACC	GGTCAnnnAGACC	GGTCAnnnCGACC	GGTCAnnnGGACC	GGTCAnnnTAACC	GGTCAnnnTCACC	GGTCAnnnTTACC	GGTCAnnnTGCCC	GGTCAnnnTGGCC	GGTCAnnnTGTCC	GATCCnnnTGACC	GATCGnnnTGACC	GATCTnnnTGACC	GCTCCnnnTGACC	GCTCGnnnTGACC	GCTCTnnnTGACC	GTTCCnnnTGACC	GTTCGnnnTGACC	GTTCTnnnTGACC	GATCAnnnAGACC	GATCAnnnCGACC	GATCAnnnGGACC	GCTCAnnnAGACC	GCTCAnnnCGACC	GCTCAnnnGGACC	GTTCAnnnAGACC	GTTCAnnnCGACC	GTTCAnnnGGACC	GATCAnnnTAACC	GATCAnnnTCACC	GATCAnnnTTACC	GCTCAnnnTAACC	GCTCAnnnTCACC	GCTCAnnnTTACC	GTTCAnnnTAACC	GTTCAnnnTCACC	GTTCAnnnTTACC	GATCAnnnTGCCC	GATCAnnnTGGCC	GATCAnnnTGTCC	GCTCAnnnTGCCC
57	5N-6N-8N-9N-10N	1-2-3-4-7	GGTCAnnnTGACC	GGTCCnnnTGACC	GGTCGnnnTGACC	GGTCTnnnTGACC	GGTCAnnnAGACC	GGTCAnnnCGACC	GGTCAnnnGGACC	GGTCAnnnTGCCC	GGTCAnnnTGGCC	GGTCAnnnTGTCC	GGTCAnnnTGAAC	GGTCAnnnTGAGC	GGTCAnnnTGATC	GGTCAnnnTGACA	GGTCAnnnTGACG	GGTCAnnnTGACT	GGTCCnnnAGACC	GGTCCnnnCGACC	GGTCCnnnGGACC	GGTCGnnnAGACC	GGTCGnnnCGACC	GGTCGnnnGGACC	GGTCTnnnAGACC	GGTCTnnnCGACC	GGTCTnnnGGACC	GGTCCnnnTGCCC	GGTCCnnnTGGCC	GGTCCnnnTGTCC	GGTCGnnnTGCCC	GGTCGnnnTGGCC	GGTCGnnnTGTCC	GGTCTnnnTGCCC	GGTCTnnnTGGCC	GGTCTnnnTGTCC	GGTCCnnnTGAAC	GGTCCnnnTGAGC	GGTCCnnnTGATC	GGTCGnnnTGAAC	GGTCGnnnTGAGC	GGTCGnnnTGATC	GGTCTnnnTGAAC	GGTCTnnnTGAGC	GGTCTnnnTGATC	GGTCAnnnAGCCC	GGTCAnnnAGGCC	GGTCAnnnAGTCC	GGTCAnnnCGCCC
58	3N-5N-6N-9N-10N	1-2-4-7-8	GGTCAnnnTGACC	GGACAnnnTGACC	GGCCAnnnTGACC	GGGCAnnnTGACC	GGTCCnnnTGACC	GGTCGnnnTGACC	GGTCTnnnTGACC	GGTCAnnnAGACC	GGTCAnnnCGACC	GGTCAnnnGGACC	GGTCAnnnTGAAC	GGTCAnnnTGAGC	GGTCAnnnTGATC	GGTCAnnnTGACA	GGTCAnnnTGACG	GGTCAnnnTGACT	GGACCnnnTGACC	GGACGnnnTGACC	GGACTnnnTGACC	GGCCCnnnTGACC	GGCCGnnnTGACC	GGCCTnnnTGACC	GGGCCnnnTGACC	GGGCGnnnTGACC	GGGCTnnnTGACC	GGACAnnnAGACC	GGACAnnnCGACC	GGACAnnnGGACC	GGCCAnnnAGACC	GGCCAnnnCGACC	GGCCAnnnGGACC	GGGCAnnnAGACC	GGGCAnnnCGACC	GGGCAnnnGGACC	GGACAnnnTGAAC	GGACAnnnTGAGC	GGACAnnnTGATC	GGCCAnnnTGAAC	GGCCAnnnTGAGC	GGCCAnnnTGATC	GGGCAnnnTGAAC	GGGCAnnnTGAGC	GGGCAnnnTGATC	GGTCCnnnAGACC	GGTCCnnnCGACC	GGTCCnnnGGACC	GGTCGnnnAGACC
59	1N-5N-6N-8N-9N	2-3-4-7-10	GGTCAnnnTGACC	AGTCAnnnTGACC	CGTCAnnnTGACC	TGTCAnnnTGACC	GGTCCnnnTGACC	GGTCGnnnTGACC	GGTCTnnnTGACC	GGTCAnnnAGACC	GGTCAnnnCGACC	GGTCAnnnGGACC	GGTCAnnnTGCCC	GGTCAnnnTGGCC	GGTCAnnnTGTCC	GGTCAnnnTGAAC	GGTCAnnnTGAGC	GGTCAnnnTGATC	AGTCCnnnTGACC	AGTCGnnnTGACC	AGTCTnnnTGACC	CGTCCnnnTGACC	CGTCGnnnTGACC	CGTCTnnnTGACC	TGTCCnnnTGACC	TGTCGnnnTGACC	TGTCTnnnTGACC	AGTCAnnnAGACC	AGTCAnnnCGACC	AGTCAnnnGGACC	CGTCAnnnAGACC	CGTCAnnnCGACC	CGTCAnnnGGACC	TGTCAnnnAGACC	TGTCAnnnCGACC	TGTCAnnnGGACC	AGTCAnnnTGCCC	AGTCAnnnTGGCC	AGTCAnnnTGTCC	CGTCAnnnTGCCC	CGTCAnnnTGGCC	CGTCAnnnTGTCC	TGTCAnnnTGCCC	TGTCAnnnTGGCC	TGTCAnnnTGTCC	AGTCAnnnTGAAC	AGTCAnnnTGAGC	AGTCAnnnTGATC	CGTCAnnnTGAAC
60	2N-5N-6N-8N-10N	1-3-4-7-9	GGTCAnnnTGACC	GATCAnnnTGACC	GCTCAnnnTGACC	GTTCAnnnTGACC	GGTCCnnnTGACC	GGTCGnnnTGACC	GGTCTnnnTGACC	GGTCAnnnAGACC	GGTCAnnnCGACC	GGTCAnnnGGACC	GGTCAnnnTGCCC	GGTCAnnnTGGCC	GGTCAnnnTGTCC	GGTCAnnnTGACA	GGTCAnnnTGACG	GGTCAnnnTGACT	GATCCnnnTGACC	GATCGnnnTGACC	GATCTnnnTGACC	GCTCCnnnTGACC	GCTCGnnnTGACC	GCTCTnnnTGACC	GTTCCnnnTGACC	GTTCGnnnTGACC	GTTCTnnnTGACC	GATCAnnnAGACC	GATCAnnnCGACC	GATCAnnnGGACC	GCTCAnnnAGACC	GCTCAnnnCGACC	GCTCAnnnGGACC	GTTCAnnnAGACC	GTTCAnnnCGACC	GTTCAnnnGGACC	GATCAnnnTGCCC	GATCAnnnTGGCC	GATCAnnnTGTCC	GCTCAnnnTGCCC	GCTCAnnnTGGCC	GCTCAnnnTGTCC	GTTCAnnnTGCCC	GTTCAnnnTGGCC	GTTCAnnnTGTCC	GGTCCnnnAGACC	GGTCCnnnCGACC	GGTCCnnnGGACC	GGTCGnnnAGACC
61	5N-6N-7N-8N-10N	1-2-3-4-9	GGTCAnnnTGACC	GGTCCnnnTGACC	GGTCGnnnTGACC	GGTCTnnnTGACC	GGTCAnnnAGACC	GGTCAnnnCGACC	GGTCAnnnGGACC	GGTCAnnnTAACC	GGTCAnnnTCACC	GGTCAnnnTTACC	GGTCAnnnTGCCC	GGTCAnnnTGGCC	GGTCAnnnTGTCC	GGTCAnnnTGACA	GGTCAnnnTGACG	GGTCAnnnTGACT	GGTCCnnnAGACC	GGTCCnnnCGACC	GGTCCnnnGGACC	GGTCGnnnAGACC	GGTCGnnnCGACC	GGTCGnnnGGACC	GGTCTnnnAGACC	GGTCTnnnCGACC	GGTCTnnnGGACC	GGTCCnnnTAACC	GGTCCnnnTCACC	GGTCCnnnTTACC	GGTCGnnnTAACC	GGTCGnnnTCACC	GGTCGnnnTTACC	GGTCTnnnTAACC	GGTCTnnnTCACC	GGTCTnnnTTACC	GGTCCnnnTGCCC	GGTCCnnnTGGCC	GGTCCnnnTGTCC	GGTCGnnnTGCCC	GGTCGnnnTGGCC	GGTCGnnnTGTCC	GGTCTnnnTGCCC	GGTCTnnnTGGCC	GGTCTnnnTGTCC	GGTCAnnnAAACC	GGTCAnnnACACC	GGTCAnnnATACC	GGTCAnnnCAACC
62	3N-5N-6N-7N-10N	1-2-4-8-9	GGTCAnnnTGACC	GGACAnnnTGACC	GGCCAnnnTGACC	GGGCAnnnTGACC	GGTCCnnnTGACC	GGTCGnnnTGACC	GGTCTnnnTGACC	GGTCAnnnAGACC	GGTCAnnnCGACC	GGTCAnnnGGACC	GGTCAnnnTAACC	GGTCAnnnTCACC	GGTCAnnnTTACC	GGTCAnnnTGACA	GGTCAnnnTGACG	GGTCAnnnTGACT	GGACCnnnTGACC	GGACGnnnTGACC	GGACTnnnTGACC	GGCCCnnnTGACC	GGCCGnnnTGACC	GGCCTnnnTGACC	GGGCCnnnTGACC	GGGCGnnnTGACC	GGGCTnnnTGACC	GGACAnnnAGACC	GGACAnnnCGACC	GGACAnnnGGACC	GGCCAnnnAGACC	GGCCAnnnCGACC	GGCCAnnnGGACC	GGGCAnnnAGACC	GGGCAnnnCGACC	GGGCAnnnGGACC	GGACAnnnTAACC	GGACAnnnTCACC	GGACAnnnTTACC	GGCCAnnnTAACC	GGCCAnnnTCACC	GGCCAnnnTTACC	GGGCAnnnTAACC	GGGCAnnnTCACC	GGGCAnnnTTACC	GGTCCnnnAGACC	GGTCCnnnCGACC	GGTCCnnnGGACC	GGTCGnnnAGACC
63	1N-5N-6N-7N-8N	2-3-4-9-10	GGTCAnnnTGACC	AGTCAnnnTGACC	CGTCAnnnTGACC	TGTCAnnnTGACC	GGTCCnnnTGACC	GGTCGnnnTGACC	GGTCTnnnTGACC	GGTCAnnnAGACC	GGTCAnnnCGACC	GGTCAnnnGGACC	GGTCAnnnTAACC	GGTCAnnnTCACC	GGTCAnnnTTACC	GGTCAnnnTGCCC	GGTCAnnnTGGCC	GGTCAnnnTGTCC	AGTCCnnnTGACC	AGTCGnnnTGACC	AGTCTnnnTGACC	CGTCCnnnTGACC	CGTCGnnnTGACC	CGTCTnnnTGACC	TGTCCnnnTGACC	TGTCGnnnTGACC	TGTCTnnnTGACC	AGTCAnnnAGACC	AGTCAnnnCGACC	AGTCAnnnGGACC	CGTCAnnnAGACC	CGTCAnnnCGACC	CGTCAnnnGGACC	TGTCAnnnAGACC	TGTCAnnnCGACC	TGTCAnnnGGACC	AGTCAnnnTAACC	AGTCAnnnTCACC	AGTCAnnnTTACC	CGTCAnnnTAACC	CGTCAnnnTCACC	CGTCAnnnTTACC	TGTCAnnnTAACC	TGTCAnnnTCACC	TGTCAnnnTTACC	AGTCAnnnTGCCC	AGTCAnnnTGGCC	AGTCAnnnTGTCC	CGTCAnnnTGCCC
64	4N-5N-6N-8N-10N	1-2-3-7-9	GGTCAnnnTGACC	GGTAAnnnTGACC	GGTGAnnnTGACC	GGTTAnnnTGACC	GGTCCnnnTGACC	GGTCGnnnTGACC	GGTCTnnnTGACC	GGTCAnnnAGACC	GGTCAnnnCGACC	GGTCAnnnGGACC	GGTCAnnnTGCCC	GGTCAnnnTGGCC	GGTCAnnnTGTCC	GGTCAnnnTGACA	GGTCAnnnTGACG	GGTCAnnnTGACT	GGTACnnnTGACC	GGTAGnnnTGACC	GGTATnnnTGACC	GGTGCnnnTGACC	GGTGGnnnTGACC	GGTGTnnnTGACC	GGTTCnnnTGACC	GGTTGnnnTGACC	GGTTTnnnTGACC	GGTAAnnnAGACC	GGTAAnnnCGACC	GGTAAnnnGGACC	GGTGAnnnAGACC	GGTGAnnnCGACC	GGTGAnnnGGACC	GGTTAnnnAGACC	GGTTAnnnCGACC	GGTTAnnnGGACC	GGTAAnnnTGCCC	GGTAAnnnTGGCC	GGTAAnnnTGTCC	GGTGAnnnTGCCC	GGTGAnnnTGGCC	GGTGAnnnTGTCC	GGTTAnnnTGCCC	GGTTAnnnTGGCC	GGTTAnnnTGTCC	GGTCCnnnAGACC	GGTCCnnnCGACC	GGTCCnnnGGACC	GGTCGnnnAGACC
65	4N-6N-7N-9N-10N	1-2-3-5-8	GGTCAnnnTGACC	GGTAAnnnTGACC	GGTGAnnnTGACC	GGTTAnnnTGACC	GGTCAnnnAGACC	GGTCAnnnCGACC	GGTCAnnnGGACC	GGTCAnnnTAACC	GGTCAnnnTCACC	GGTCAnnnTTACC	GGTCAnnnTGAAC	GGTCAnnnTGAGC	GGTCAnnnTGATC	GGTCAnnnTGACA	GGTCAnnnTGACG	GGTCAnnnTGACT	GGTAAnnnAGACC	GGTAAnnnCGACC	GGTAAnnnGGACC	GGTGAnnnAGACC	GGTGAnnnCGACC	GGTGAnnnGGACC	GGTTAnnnAGACC	GGTTAnnnCGACC	GGTTAnnnGGACC	GGTAAnnnTAACC	GGTAAnnnTCACC	GGTAAnnnTTACC	GGTGAnnnTAACC	GGTGAnnnTCACC	GGTGAnnnTTACC	GGTTAnnnTAACC	GGTTAnnnTCACC	GGTTAnnnTTACC	GGTAAnnnTGAAC	GGTAAnnnTGAGC	GGTAAnnnTGATC	GGTGAnnnTGAAC	GGTGAnnnTGAGC	GGTGAnnnTGATC	GGTTAnnnTGAAC	GGTTAnnnTGAGC	GGTTAnnnTGATC	GGTCAnnnAAACC	GGTCAnnnACACC	GGTCAnnnATACC	GGTCAnnnCAACC
66	1N-4N-6N-7N-9N	2-3-5-8-10	GGTCAnnnTGACC	AGTCAnnnTGACC	CGTCAnnnTGACC	TGTCAnnnTGACC	GGTAAnnnTGACC	GGTGAnnnTGACC	GGTTAnnnTGACC	GGTCAnnnAGACC	GGTCAnnnCGACC	GGTCAnnnGGACC	GGTCAnnnTAACC	GGTCAnnnTCACC	GGTCAnnnTTACC	GGTCAnnnTGAAC	GGTCAnnnTGAGC	GGTCAnnnTGATC	AGTAAnnnTGACC	AGTGAnnnTGACC	AGTTAnnnTGACC	CGTAAnnnTGACC	CGTGAnnnTGACC	CGTTAnnnTGACC	TGTAAnnnTGACC	TGTGAnnnTGACC	TGTTAnnnTGACC	AGTCAnnnAGACC	AGTCAnnnCGACC	AGTCAnnnGGACC	CGTCAnnnAGACC	CGTCAnnnCGACC	CGTCAnnnGGACC	TGTCAnnnAGACC	TGTCAnnnCGACC	TGTCAnnnGGACC	AGTCAnnnTAACC	AGTCAnnnTCACC	AGTCAnnnTTACC	CGTCAnnnTAACC	CGTCAnnnTCACC	CGTCAnnnTTACC	TGTCAnnnTAACC	TGTCAnnnTCACC	TGTCAnnnTTACC	AGTCAnnnTGAAC	AGTCAnnnTGAGC	AGTCAnnnTGATC	CGTCAnnnTGAAC
67	4N-5N-7N-9N-10N	1-2-3-6-8	GGTCAnnnTGACC	GGTAAnnnTGACC	GGTGAnnnTGACC	GGTTAnnnTGACC	GGTCCnnnTGACC	GGTCGnnnTGACC	GGTCTnnnTGACC	GGTCAnnnTAACC	GGTCAnnnTCACC	GGTCAnnnTTACC	GGTCAnnnTGAAC	GGTCAnnnTGAGC	GGTCAnnnTGATC	GGTCAnnnTGACA	GGTCAnnnTGACG	GGTCAnnnTGACT	GGTACnnnTGACC	GGTAGnnnTGACC	GGTATnnnTGACC	GGTGCnnnTGACC	GGTGGnnnTGACC	GGTGTnnnTGACC	GGTTCnnnTGACC	GGTTGnnnTGACC	GGTTTnnnTGACC	GGTAAnnnTAACC	GGTAAnnnTCACC	GGTAAnnnTTACC	GGTGAnnnTAACC	GGTGAnnnTCACC	GGTGAnnnTTACC	GGTTAnnnTAACC	GGTTAnnnTCACC	GGTTAnnnTTACC	GGTAAnnnTGAAC	GGTAAnnnTGAGC	GGTAAnnnTGATC	GGTGAnnnTGAAC	GGTGAnnnTGAGC	GGTGAnnnTGATC	GGTTAnnnTGAAC	GGTTAnnnTGAGC	GGTTAnnnTGATC	GGTCCnnnTAACC	GGTCCnnnTCACC	GGTCCnnnTTACC	GGTCGnnnTAACC
68	2N-4N-6N-7N-10N	1-3-5-8-9	GGTCAnnnTGACC	GATCAnnnTGACC	GCTCAnnnTGACC	GTTCAnnnTGACC	GGTAAnnnTGACC	GGTGAnnnTGACC	GGTTAnnnTGACC	GGTCAnnnAGACC	GGTCAnnnCGACC	GGTCAnnnGGACC	GGTCAnnnTAACC	GGTCAnnnTCACC	GGTCAnnnTTACC	GGTCAnnnTGACA	GGTCAnnnTGACG	GGTCAnnnTGACT	GATAAnnnTGACC	GATGAnnnTGACC	GATTAnnnTGACC	GCTAAnnnTGACC	GCTGAnnnTGACC	GCTTAnnnTGACC	GTTAAnnnTGACC	GTTGAnnnTGACC	GTTTAnnnTGACC	GATCAnnnAGACC	GATCAnnnCGACC	GATCAnnnGGACC	GCTCAnnnAGACC	GCTCAnnnCGACC	GCTCAnnnGGACC	GTTCAnnnAGACC	GTTCAnnnCGACC	GTTCAnnnGGACC	GATCAnnnTAACC	GATCAnnnTCACC	GATCAnnnTTACC	GCTCAnnnTAACC	GCTCAnnnTCACC	GCTCAnnnTTACC	GTTCAnnnTAACC	GTTCAnnnTCACC	GTTCAnnnTTACC	GGTAAnnnAGACC	GGTAAnnnCGACC	GGTAAnnnGGACC	GGTGAnnnAGACC
69	4N-6N-7N-8N-9N	1-2-3-5-10	GGTCAnnnTGACC	GGTAAnnnTGACC	GGTGAnnnTGACC	GGTTAnnnTGACC	GGTCAnnnAGACC	GGTCAnnnCGACC	GGTCAnnnGGACC	GGTCAnnnTAACC	GGTCAnnnTCACC	GGTCAnnnTTACC	GGTCAnnnTGCCC	GGTCAnnnTGGCC	GGTCAnnnTGTCC	GGTCAnnnTGAAC	GGTCAnnnTGAGC	GGTCAnnnTGATC	GGTAAnnnAGACC	GGTAAnnnCGACC	GGTAAnnnGGACC	GGTGAnnnAGACC	GGTGAnnnCGACC	GGTGAnnnGGACC	GGTTAnnnAGACC	GGTTAnnnCGACC	GGTTAnnnGGACC	GGTAAnnnTAACC	GGTAAnnnTCACC	GGTAAnnnTTACC	GGTGAnnnTAACC	GGTGAnnnTCACC	GGTGAnnnTTACC	GGTTAnnnTAACC	GGTTAnnnTCACC	GGTTAnnnTTACC	GGTAAnnnTGCCC	GGTAAnnnTGGCC	GGTAAnnnTGTCC	GGTGAnnnTGCCC	GGTGAnnnTGGCC	GGTGAnnnTGTCC	GGTTAnnnTGCCC	GGTTAnnnTGGCC	GGTTAnnnTGTCC	GGTAAnnnTGAAC	GGTAAnnnTGAGC	GGTAAnnnTGATC	GGTGAnnnTGAAC
70	3N-4N-6N-7N-9N	1-2-5-8-10	GGTCAnnnTGACC	GGACAnnnTGACC	GGCCAnnnTGACC	GGGCAnnnTGACC	GGTAAnnnTGACC	GGTGAnnnTGACC	GGTTAnnnTGACC	GGTCAnnnAGACC	GGTCAnnnCGACC	GGTCAnnnGGACC	GGTCAnnnTAACC	GGTCAnnnTCACC	GGTCAnnnTTACC	GGTCAnnnTGAAC	GGTCAnnnTGAGC	GGTCAnnnTGATC	GGAAAnnnTGACC	GGAGAnnnTGACC	GGATAnnnTGACC	GGCAAnnnTGACC	GGCGAnnnTGACC	GGCTAnnnTGACC	GGGAAnnnTGACC	GGGGAnnnTGACC	GGGTAnnnTGACC	GGACAnnnAGACC	GGACAnnnCGACC	GGACAnnnGGACC	GGCCAnnnAGACC	GGCCAnnnCGACC	GGCCAnnnGGACC	GGGCAnnnAGACC	GGGCAnnnCGACC	GGGCAnnnGGACC	GGACAnnnTAACC	GGACAnnnTCACC	GGACAnnnTTACC	GGCCAnnnTAACC	GGCCAnnnTCACC	GGCCAnnnTTACC	GGGCAnnnTAACC	GGGCAnnnTCACC	GGGCAnnnTTACC	GGACAnnnTGAAC	GGACAnnnTGAGC	GGACAnnnTGATC	GGCCAnnnTGAAC
71	4N-5N-7N-8N-9N	1-2-3-6-10	GGTCAnnnTGACC	GGTAAnnnTGACC	GGTGAnnnTGACC	GGTTAnnnTGACC	GGTCCnnnTGACC	GGTCGnnnTGACC	GGTCTnnnTGACC	GGTCAnnnTAACC	GGTCAnnnTCACC	GGTCAnnnTTACC	GGTCAnnnTGCCC	GGTCAnnnTGGCC	GGTCAnnnTGTCC	GGTCAnnnTGAAC	GGTCAnnnTGAGC	GGTCAnnnTGATC	GGTACnnnTGACC	GGTAGnnnTGACC	GGTATnnnTGACC	GGTGCnnnTGACC	GGTGGnnnTGACC	GGTGTnnnTGACC	GGTTCnnnTGACC	GGTTGnnnTGACC	GGTTTnnnTGACC	GGTAAnnnTAACC	GGTAAnnnTCACC	GGTAAnnnTTACC	GGTGAnnnTAACC	GGTGAnnnTCACC	GGTGAnnnTTACC	GGTTAnnnTAACC	GGTTAnnnTCACC	GGTTAnnnTTACC	GGTAAnnnTGCCC	GGTAAnnnTGGCC	GGTAAnnnTGTCC	GGTGAnnnTGCCC	GGTGAnnnTGGCC	GGTGAnnnTGTCC	GGTTAnnnTGCCC	GGTTAnnnTGGCC	GGTTAnnnTGTCC	GGTAAnnnTGAAC	GGTAAnnnTGAGC	GGTAAnnnTGATC	GGTGAnnnTGAAC
72	2N-4N-6N-7N-8N	1-3-5-9-10	GGTCAnnnTGACC	GATCAnnnTGACC	GCTCAnnnTGACC	GTTCAnnnTGACC	GGTAAnnnTGACC	GGTGAnnnTGACC	GGTTAnnnTGACC	GGTCAnnnAGACC	GGTCAnnnCGACC	GGTCAnnnGGACC	GGTCAnnnTAACC	GGTCAnnnTCACC	GGTCAnnnTTACC	GGTCAnnnTGCCC	GGTCAnnnTGGCC	GGTCAnnnTGTCC	GATAAnnnTGACC	GATGAnnnTGACC	GATTAnnnTGACC	GCTAAnnnTGACC	GCTGAnnnTGACC	GCTTAnnnTGACC	GTTAAnnnTGACC	GTTGAnnnTGACC	GTTTAnnnTGACC	GATCAnnnAGACC	GATCAnnnCGACC	GATCAnnnGGACC	GCTCAnnnAGACC	GCTCAnnnCGACC	GCTCAnnnGGACC	GTTCAnnnAGACC	GTTCAnnnCGACC	GTTCAnnnGGACC	GATCAnnnTAACC	GATCAnnnTCACC	GATCAnnnTTACC	GCTCAnnnTAACC	GCTCAnnnTCACC	GCTCAnnnTTACC	GTTCAnnnTAACC	GTTCAnnnTCACC	GTTCAnnnTTACC	GATCAnnnTGCCC	GATCAnnnTGGCC	GATCAnnnTGTCC	GCTCAnnnTGCCC
73	4N-7N-8N-9N-10N	1-2-3-5-6	GGTCAnnnTGACC	GGTAAnnnTGACC	GGTGAnnnTGACC	GGTTAnnnTGACC	GGTCAnnnTAACC	GGTCAnnnTCACC	GGTCAnnnTTACC	GGTCAnnnTGCCC	GGTCAnnnTGGCC	GGTCAnnnTGTCC	GGTCAnnnTGAAC	GGTCAnnnTGAGC	GGTCAnnnTGATC	GGTCAnnnTGACA	GGTCAnnnTGACG	GGTCAnnnTGACT	GGTAAnnnTAACC	GGTAAnnnTCACC	GGTAAnnnTTACC	GGTGAnnnTAACC	GGTGAnnnTCACC	GGTGAnnnTTACC	GGTTAnnnTAACC	GGTTAnnnTCACC	GGTTAnnnTTACC	GGTAAnnnTGCCC	GGTAAnnnTGGCC	GGTAAnnnTGTCC	GGTGAnnnTGCCC	GGTGAnnnTGGCC	GGTGAnnnTGTCC	GGTTAnnnTGCCC	GGTTAnnnTGGCC	GGTTAnnnTGTCC	GGTAAnnnTGAAC	GGTAAnnnTGAGC	GGTAAnnnTGATC	GGTGAnnnTGAAC	GGTGAnnnTGAGC	GGTGAnnnTGATC	GGTTAnnnTGAAC	GGTTAnnnTGAGC	GGTTAnnnTGATC	GGTCAnnnTACCC	GGTCAnnnTAGCC	GGTCAnnnTATCC	GGTCAnnnTCCCC
74	3N-4N-7N-9N-10N	1-2-5-6-8	GGTCAnnnTGACC	GGACAnnnTGACC	GGCCAnnnTGACC	GGGCAnnnTGACC	GGTAAnnnTGACC	GGTGAnnnTGACC	GGTTAnnnTGACC	GGTCAnnnTAACC	GGTCAnnnTCACC	GGTCAnnnTTACC	GGTCAnnnTGAAC	GGTCAnnnTGAGC	GGTCAnnnTGATC	GGTCAnnnTGACA	GGTCAnnnTGACG	GGTCAnnnTGACT	GGAAAnnnTGACC	GGAGAnnnTGACC	GGATAnnnTGACC	GGCAAnnnTGACC	GGCGAnnnTGACC	GGCTAnnnTGACC	GGGAAnnnTGACC	GGGGAnnnTGACC	GGGTAnnnTGACC	GGACAnnnTAACC	GGACAnnnTCACC	GGACAnnnTTACC	GGCCAnnnTAACC	GGCCAnnnTCACC	GGCCAnnnTTACC	GGGCAnnnTAACC	GGGCAnnnTCACC	GGGCAnnnTTACC	GGACAnnnTGAAC	GGACAnnnTGAGC	GGACAnnnTGATC	GGCCAnnnTGAAC	GGCCAnnnTGAGC	GGCCAnnnTGATC	GGGCAnnnTGAAC	GGGCAnnnTGAGC	GGGCAnnnTGATC	GGTAAnnnTAACC	GGTAAnnnTCACC	GGTAAnnnTTACC	GGTGAnnnTAACC
75	1N-4N-7N-8N-9N	2-3-5-6-10	GGTCAnnnTGACC	AGTCAnnnTGACC	CGTCAnnnTGACC	TGTCAnnnTGACC	GGTAAnnnTGACC	GGTGAnnnTGACC	GGTTAnnnTGACC	GGTCAnnnTAACC	GGTCAnnnTCACC	GGTCAnnnTTACC	GGTCAnnnTGCCC	GGTCAnnnTGGCC	GGTCAnnnTGTCC	GGTCAnnnTGAAC	GGTCAnnnTGAGC	GGTCAnnnTGATC	AGTAAnnnTGACC	AGTGAnnnTGACC	AGTTAnnnTGACC	CGTAAnnnTGACC	CGTGAnnnTGACC	CGTTAnnnTGACC	TGTAAnnnTGACC	TGTGAnnnTGACC	TGTTAnnnTGACC	AGTCAnnnTAACC	AGTCAnnnTCACC	AGTCAnnnTTACC	CGTCAnnnTAACC	CGTCAnnnTCACC	CGTCAnnnTTACC	TGTCAnnnTAACC	TGTCAnnnTCACC	TGTCAnnnTTACC	AGTCAnnnTGCCC	AGTCAnnnTGGCC	AGTCAnnnTGTCC	CGTCAnnnTGCCC	CGTCAnnnTGGCC	CGTCAnnnTGTCC	TGTCAnnnTGCCC	TGTCAnnnTGGCC	TGTCAnnnTGTCC	AGTCAnnnTGAAC	AGTCAnnnTGAGC	AGTCAnnnTGATC	CGTCAnnnTGAAC
76	2N-4N-7N-8N-10N	1-3-5-6-9	GGTCAnnnTGACC	GATCAnnnTGACC	GCTCAnnnTGACC	GTTCAnnnTGACC	GGTAAnnnTGACC	GGTGAnnnTGACC	GGTTAnnnTGACC	GGTCAnnnTAACC	GGTCAnnnTCACC	GGTCAnnnTTACC	GGTCAnnnTGCCC	GGTCAnnnTGGCC	GGTCAnnnTGTCC	GGTCAnnnTGACA	GGTCAnnnTGACG	GGTCAnnnTGACT	GATAAnnnTGACC	GATGAnnnTGACC	GATTAnnnTGACC	GCTAAnnnTGACC	GCTGAnnnTGACC	GCTTAnnnTGACC	GTTAAnnnTGACC	GTTGAnnnTGACC	GTTTAnnnTGACC	GATCAnnnTAACC	GATCAnnnTCACC	GATCAnnnTTACC	GCTCAnnnTAACC	GCTCAnnnTCACC	GCTCAnnnTTACC	GTTCAnnnTAACC	GTTCAnnnTCACC	GTTCAnnnTTACC	GATCAnnnTGCCC	GATCAnnnTGGCC	GATCAnnnTGTCC	GCTCAnnnTGCCC	GCTCAnnnTGGCC	GCTCAnnnTGTCC	GTTCAnnnTGCCC	GTTCAnnnTGGCC	GTTCAnnnTGTCC	GGTAAnnnTAACC	GGTAAnnnTCACC	GGTAAnnnTTACC	GGTGAnnnTAACC
77	4N-6N-7N-8N-10N	1-2-3-5-9	GGTCAnnnTGACC	GGTAAnnnTGACC	GGTGAnnnTGACC	GGTTAnnnTGACC	GGTCAnnnAGACC	GGTCAnnnCGACC	GGTCAnnnGGACC	GGTCAnnnTAACC	GGTCAnnnTCACC	GGTCAnnnTTACC	GGTCAnnnTGCCC	GGTCAnnnTGGCC	GGTCAnnnTGTCC	GGTCAnnnTGACA	GGTCAnnnTGACG	GGTCAnnnTGACT	GGTAAnnnAGACC	GGTAAnnnCGACC	GGTAAnnnGGACC	GGTGAnnnAGACC	GGTGAnnnCGACC	GGTGAnnnGGACC	GGTTAnnnAGACC	GGTTAnnnCGACC	GGTTAnnnGGACC	GGTAAnnnTAACC	GGTAAnnnTCACC	GGTAAnnnTTACC	GGTGAnnnTAACC	GGTGAnnnTCACC	GGTGAnnnTTACC	GGTTAnnnTAACC	GGTTAnnnTCACC	GGTTAnnnTTACC	GGTAAnnnTGCCC	GGTAAnnnTGGCC	GGTAAnnnTGTCC	GGTGAnnnTGCCC	GGTGAnnnTGGCC	GGTGAnnnTGTCC	GGTTAnnnTGCCC	GGTTAnnnTGGCC	GGTTAnnnTGTCC	GGTCAnnnAAACC	GGTCAnnnACACC	GGTCAnnnATACC	GGTCAnnnCAACC
78	3N-4N-6N-7N-10N	1-2-5-8-9	GGTCAnnnTGACC	GGACAnnnTGACC	GGCCAnnnTGACC	GGGCAnnnTGACC	GGTAAnnnTGACC	GGTGAnnnTGACC	GGTTAnnnTGACC	GGTCAnnnAGACC	GGTCAnnnCGACC	GGTCAnnnGGACC	GGTCAnnnTAACC	GGTCAnnnTCACC	GGTCAnnnTTACC	GGTCAnnnTGACA	GGTCAnnnTGACG	GGTCAnnnTGACT	GGAAAnnnTGACC	GGAGAnnnTGACC	GGATAnnnTGACC	GGCAAnnnTGACC	GGCGAnnnTGACC	GGCTAnnnTGACC	GGGAAnnnTGACC	GGGGAnnnTGACC	GGGTAnnnTGACC	GGACAnnnAGACC	GGACAnnnCGACC	GGACAnnnGGACC	GGCCAnnnAGACC	GGCCAnnnCGACC	GGCCAnnnGGACC	GGGCAnnnAGACC	GGGCAnnnCGACC	GGGCAnnnGGACC	GGACAnnnTAACC	GGACAnnnTCACC	GGACAnnnTTACC	GGCCAnnnTAACC	GGCCAnnnTCACC	GGCCAnnnTTACC	GGGCAnnnTAACC	GGGCAnnnTCACC	GGGCAnnnTTACC	GGTAAnnnAGACC	GGTAAnnnCGACC	GGTAAnnnGGACC	GGTGAnnnAGACC
79	1N-4N-6N-7N-8N	2-3-5-9-10	GGTCAnnnTGACC	AGTCAnnnTGACC	CGTCAnnnTGACC	TGTCAnnnTGACC	GGTAAnnnTGACC	GGTGAnnnTGACC	GGTTAnnnTGACC	GGTCAnnnAGACC	GGTCAnnnCGACC	GGTCAnnnGGACC	GGTCAnnnTAACC	GGTCAnnnTCACC	GGTCAnnnTTACC	GGTCAnnnTGCCC	GGTCAnnnTGGCC	GGTCAnnnTGTCC	AGTAAnnnTGACC	AGTGAnnnTGACC	AGTTAnnnTGACC	CGTAAnnnTGACC	CGTGAnnnTGACC	CGTTAnnnTGACC	TGTAAnnnTGACC	TGTGAnnnTGACC	TGTTAnnnTGACC	AGTCAnnnAGACC	AGTCAnnnCGACC	AGTCAnnnGGACC	CGTCAnnnAGACC	CGTCAnnnCGACC	CGTCAnnnGGACC	TGTCAnnnAGACC	TGTCAnnnCGACC	TGTCAnnnGGACC	AGTCAnnnTAACC	AGTCAnnnTCACC	AGTCAnnnTTACC	CGTCAnnnTAACC	CGTCAnnnTCACC	CGTCAnnnTTACC	TGTCAnnnTAACC	TGTCAnnnTCACC	TGTCAnnnTTACC	AGTCAnnnTGCCC	AGTCAnnnTGGCC	AGTCAnnnTGTCC	CGTCAnnnTGCCC
80	4N-5N-7N-8N-10N	1-2-3-6-9	GGTCAnnnTGACC	GGTAAnnnTGACC	GGTGAnnnTGACC	GGTTAnnnTGACC	GGTCCnnnTGACC	GGTCGnnnTGACC	GGTCTnnnTGACC	GGTCAnnnTAACC	GGTCAnnnTCACC	GGTCAnnnTTACC	GGTCAnnnTGCCC	GGTCAnnnTGGCC	GGTCAnnnTGTCC	GGTCAnnnTGACA	GGTCAnnnTGACG	GGTCAnnnTGACT	GGTACnnnTGACC	GGTAGnnnTGACC	GGTATnnnTGACC	GGTGCnnnTGACC	GGTGGnnnTGACC	GGTGTnnnTGACC	GGTTCnnnTGACC	GGTTGnnnTGACC	GGTTTnnnTGACC	GGTAAnnnTAACC	GGTAAnnnTCACC	GGTAAnnnTTACC	GGTGAnnnTAACC	GGTGAnnnTCACC	GGTGAnnnTTACC	GGTTAnnnTAACC	GGTTAnnnTCACC	GGTTAnnnTTACC	GGTAAnnnTGCCC	GGTAAnnnTGGCC	GGTAAnnnTGTCC	GGTGAnnnTGCCC	GGTGAnnnTGGCC	GGTGAnnnTGTCC	GGTTAnnnTGCCC	GGTTAnnnTGGCC	GGTTAnnnTGTCC	GGTCCnnnTAACC	GGTCCnnnTCACC	GGTCCnnnTTACC	GGTCGnnnTAACC
81	2N-6N-7N-9N-10N	1-3-4-5-8	GGTCAnnnTGACC	GATCAnnnTGACC	GCTCAnnnTGACC	GTTCAnnnTGACC	GGTCAnnnAGACC	GGTCAnnnCGACC	GGTCAnnnGGACC	GGTCAnnnTAACC	GGTCAnnnTCACC	GGTCAnnnTTACC	GGTCAnnnTGAAC	GGTCAnnnTGAGC	GGTCAnnnTGATC	GGTCAnnnTGACA	GGTCAnnnTGACG	GGTCAnnnTGACT	GATCAnnnAGACC	GATCAnnnCGACC	GATCAnnnGGACC	GCTCAnnnAGACC	GCTCAnnnCGACC	GCTCAnnnGGACC	GTTCAnnnAGACC	GTTCAnnnCGACC	GTTCAnnnGGACC	GATCAnnnTAACC	GATCAnnnTCACC	GATCAnnnTTACC	GCTCAnnnTAACC	GCTCAnnnTCACC	GCTCAnnnTTACC	GTTCAnnnTAACC	GTTCAnnnTCACC	GTTCAnnnTTACC	GATCAnnnTGAAC	GATCAnnnTGAGC	GATCAnnnTGATC	GCTCAnnnTGAAC	GCTCAnnnTGAGC	GCTCAnnnTGATC	GTTCAnnnTGAAC	GTTCAnnnTGAGC	GTTCAnnnTGATC	GGTCAnnnAAACC	GGTCAnnnACACC	GGTCAnnnATACC	GGTCAnnnCAACC
82	1N-2N-6N-7N-9N	3-4-5-8-10	GGTCAnnnTGACC	AGTCAnnnTGACC	CGTCAnnnTGACC	TGTCAnnnTGACC	GATCAnnnTGACC	GCTCAnnnTGACC	GTTCAnnnTGACC	GGTCAnnnAGACC	GGTCAnnnCGACC	GGTCAnnnGGACC	GGTCAnnnTAACC	GGTCAnnnTCACC	GGTCAnnnTTACC	GGTCAnnnTGAAC	GGTCAnnnTGAGC	GGTCAnnnTGATC	AATCAnnnTGACC	ACTCAnnnTGACC	ATTCAnnnTGACC	CATCAnnnTGACC	CCTCAnnnTGACC	CTTCAnnnTGACC	TATCAnnnTGACC	TCTCAnnnTGACC	TTTCAnnnTGACC	AGTCAnnnAGACC	AGTCAnnnCGACC	AGTCAnnnGGACC	CGTCAnnnAGACC	CGTCAnnnCGACC	CGTCAnnnGGACC	TGTCAnnnAGACC	TGTCAnnnCGACC	TGTCAnnnGGACC	AGTCAnnnTAACC	AGTCAnnnTCACC	AGTCAnnnTTACC	CGTCAnnnTAACC	CGTCAnnnTCACC	CGTCAnnnTTACC	TGTCAnnnTAACC	TGTCAnnnTCACC	TGTCAnnnTTACC	AGTCAnnnTGAAC	AGTCAnnnTGAGC	AGTCAnnnTGATC	CGTCAnnnTGAAC
83	2N-5N-7N-9N-10N	1-3-4-6-8	GGTCAnnnTGACC	GATCAnnnTGACC	GCTCAnnnTGACC	GTTCAnnnTGACC	GGTCCnnnTGACC	GGTCGnnnTGACC	GGTCTnnnTGACC	GGTCAnnnTAACC	GGTCAnnnTCACC	GGTCAnnnTTACC	GGTCAnnnTGAAC	GGTCAnnnTGAGC	GGTCAnnnTGATC	GGTCAnnnTGACA	GGTCAnnnTGACG	GGTCAnnnTGACT	GATCCnnnTGACC	GATCGnnnTGACC	GATCTnnnTGACC	GCTCCnnnTGACC	GCTCGnnnTGACC	GCTCTnnnTGACC	GTTCCnnnTGACC	GTTCGnnnTGACC	GTTCTnnnTGACC	GATCAnnnTAACC	GATCAnnnTCACC	GATCAnnnTTACC	GCTCAnnnTAACC	GCTCAnnnTCACC	GCTCAnnnTTACC	GTTCAnnnTAACC	GTTCAnnnTCACC	GTTCAnnnTTACC	GATCAnnnTGAAC	GATCAnnnTGAGC	GATCAnnnTGATC	GCTCAnnnTGAAC	GCTCAnnnTGAGC	GCTCAnnnTGATC	GTTCAnnnTGAAC	GTTCAnnnTGAGC	GTTCAnnnTGATC	GGTCCnnnTAACC	GGTCCnnnTCACC	GGTCCnnnTTACC	GGTCGnnnTAACC
84	2N-4N-6N-9N-10N	1-3-5-7-8	GGTCAnnnTGACC	GATCAnnnTGACC	GCTCAnnnTGACC	GTTCAnnnTGACC	GGTAAnnnTGACC	GGTGAnnnTGACC	GGTTAnnnTGACC	GGTCAnnnAGACC	GGTCAnnnCGACC	GGTCAnnnGGACC	GGTCAnnnTGAAC	GGTCAnnnTGAGC	GGTCAnnnTGATC	GGTCAnnnTGACA	GGTCAnnnTGACG	GGTCAnnnTGACT	GATAAnnnTGACC	GATGAnnnTGACC	GATTAnnnTGACC	GCTAAnnnTGACC	GCTGAnnnTGACC	GCTTAnnnTGACC	GTTAAnnnTGACC	GTTGAnnnTGACC	GTTTAnnnTGACC	GATCAnnnAGACC	GATCAnnnCGACC	GATCAnnnGGACC	GCTCAnnnAGACC	GCTCAnnnCGACC	GCTCAnnnGGACC	GTTCAnnnAGACC	GTTCAnnnCGACC	GTTCAnnnGGACC	GATCAnnnTGAAC	GATCAnnnTGAGC	GATCAnnnTGATC	GCTCAnnnTGAAC	GCTCAnnnTGAGC	GCTCAnnnTGATC	GTTCAnnnTGAAC	GTTCAnnnTGAGC	GTTCAnnnTGATC	GGTAAnnnAGACC	GGTAAnnnCGACC	GGTAAnnnGGACC	GGTGAnnnAGACC
85	2N-6N-7N-8N-9N	1-3-4-5-10	GGTCAnnnTGACC	GATCAnnnTGACC	GCTCAnnnTGACC	GTTCAnnnTGACC	GGTCAnnnAGACC	GGTCAnnnCGACC	GGTCAnnnGGACC	GGTCAnnnTAACC	GGTCAnnnTCACC	GGTCAnnnTTACC	GGTCAnnnTGCCC	GGTCAnnnTGGCC	GGTCAnnnTGTCC	GGTCAnnnTGAAC	GGTCAnnnTGAGC	GGTCAnnnTGATC	GATCAnnnAGACC	GATCAnnnCGACC	GATCAnnnGGACC	GCTCAnnnAGACC	GCTCAnnnCGACC	GCTCAnnnGGACC	GTTCAnnnAGACC	GTTCAnnnCGACC	GTTCAnnnGGACC	GATCAnnnTAACC	GATCAnnnTCACC	GATCAnnnTTACC	GCTCAnnnTAACC	GCTCAnnnTCACC	GCTCAnnnTTACC	GTTCAnnnTAACC	GTTCAnnnTCACC	GTTCAnnnTTACC	GATCAnnnTGCCC	GATCAnnnTGGCC	GATCAnnnTGTCC	GCTCAnnnTGCCC	GCTCAnnnTGGCC	GCTCAnnnTGTCC	GTTCAnnnTGCCC	GTTCAnnnTGGCC	GTTCAnnnTGTCC	GATCAnnnTGAAC	GATCAnnnTGAGC	GATCAnnnTGATC	GCTCAnnnTGAAC
86	2N-3N-6N-7N-9N	1-4-5-8-10	GGTCAnnnTGACC	GATCAnnnTGACC	GCTCAnnnTGACC	GTTCAnnnTGACC	GGACAnnnTGACC	GGCCAnnnTGACC	GGGCAnnnTGACC	GGTCAnnnAGACC	GGTCAnnnCGACC	GGTCAnnnGGACC	GGTCAnnnTAACC	GGTCAnnnTCACC	GGTCAnnnTTACC	GGTCAnnnTGAAC	GGTCAnnnTGAGC	GGTCAnnnTGATC	GAACAnnnTGACC	GACCAnnnTGACC	GAGCAnnnTGACC	GCACAnnnTGACC	GCCCAnnnTGACC	GCGCAnnnTGACC	GTACAnnnTGACC	GTCCAnnnTGACC	GTGCAnnnTGACC	GATCAnnnAGACC	GATCAnnnCGACC	GATCAnnnGGACC	GCTCAnnnAGACC	GCTCAnnnCGACC	GCTCAnnnGGACC	GTTCAnnnAGACC	GTTCAnnnCGACC	GTTCAnnnGGACC	GATCAnnnTAACC	GATCAnnnTCACC	GATCAnnnTTACC	GCTCAnnnTAACC	GCTCAnnnTCACC	GCTCAnnnTTACC	GTTCAnnnTAACC	GTTCAnnnTCACC	GTTCAnnnTTACC	GATCAnnnTGAAC	GATCAnnnTGAGC	GATCAnnnTGATC	GCTCAnnnTGAAC
87	2N-5N-7N-8N-9N	1-3-4-6-10	GGTCAnnnTGACC	GATCAnnnTGACC	GCTCAnnnTGACC	GTTCAnnnTGACC	GGTCCnnnTGACC	GGTCGnnnTGACC	GGTCTnnnTGACC	GGTCAnnnTAACC	GGTCAnnnTCACC	GGTCAnnnTTACC	GGTCAnnnTGCCC	GGTCAnnnTGGCC	GGTCAnnnTGTCC	GGTCAnnnTGAAC	GGTCAnnnTGAGC	GGTCAnnnTGATC	GATCCnnnTGACC	GATCGnnnTGACC	GATCTnnnTGACC	GCTCCnnnTGACC	GCTCGnnnTGACC	GCTCTnnnTGACC	GTTCCnnnTGACC	GTTCGnnnTGACC	GTTCTnnnTGACC	GATCAnnnTAACC	GATCAnnnTCACC	GATCAnnnTTACC	GCTCAnnnTAACC	GCTCAnnnTCACC	GCTCAnnnTTACC	GTTCAnnnTAACC	GTTCAnnnTCACC	GTTCAnnnTTACC	GATCAnnnTGCCC	GATCAnnnTGGCC	GATCAnnnTGTCC	GCTCAnnnTGCCC	GCTCAnnnTGGCC	GCTCAnnnTGTCC	GTTCAnnnTGCCC	GTTCAnnnTGGCC	GTTCAnnnTGTCC	GATCAnnnTGAAC	GATCAnnnTGAGC	GATCAnnnTGATC	GCTCAnnnTGAAC
88	2N-4N-6N-8N-9N	1-3-5-7-10	GGTCAnnnTGACC	GATCAnnnTGACC	GCTCAnnnTGACC	GTTCAnnnTGACC	GGTAAnnnTGACC	GGTGAnnnTGACC	GGTTAnnnTGACC	GGTCAnnnAGACC	GGTCAnnnCGACC	GGTCAnnnGGACC	GGTCAnnnTGCCC	GGTCAnnnTGGCC	GGTCAnnnTGTCC	GGTCAnnnTGAAC	GGTCAnnnTGAGC	GGTCAnnnTGATC	GATAAnnnTGACC	GATGAnnnTGACC	GATTAnnnTGACC	GCTAAnnnTGACC	GCTGAnnnTGACC	GCTTAnnnTGACC	GTTAAnnnTGACC	GTTGAnnnTGACC	GTTTAnnnTGACC	GATCAnnnAGACC	GATCAnnnCGACC	GATCAnnnGGACC	GCTCAnnnAGACC	GCTCAnnnCGACC	GCTCAnnnGGACC	GTTCAnnnAGACC	GTTCAnnnCGACC	GTTCAnnnGGACC	GATCAnnnTGCCC	GATCAnnnTGGCC	GATCAnnnTGTCC	GCTCAnnnTGCCC	GCTCAnnnTGGCC	GCTCAnnnTGTCC	GTTCAnnnTGCCC	GTTCAnnnTGGCC	GTTCAnnnTGTCC	GATCAnnnTGAAC	GATCAnnnTGAGC	GATCAnnnTGATC	GCTCAnnnTGAAC
89	2N-7N-8N-9N-10N	1-3-4-5-6	GGTCAnnnTGACC	GATCAnnnTGACC	GCTCAnnnTGACC	GTTCAnnnTGACC	GGTCAnnnTAACC	GGTCAnnnTCACC	GGTCAnnnTTACC	GGTCAnnnTGCCC	GGTCAnnnTGGCC	GGTCAnnnTGTCC	GGTCAnnnTGAAC	GGTCAnnnTGAGC	GGTCAnnnTGATC	GGTCAnnnTGACA	GGTCAnnnTGACG	GGTCAnnnTGACT	GATCAnnnTAACC	GATCAnnnTCACC	GATCAnnnTTACC	GCTCAnnnTAACC	GCTCAnnnTCACC	GCTCAnnnTTACC	GTTCAnnnTAACC	GTTCAnnnTCACC	GTTCAnnnTTACC	GATCAnnnTGCCC	GATCAnnnTGGCC	GATCAnnnTGTCC	GCTCAnnnTGCCC	GCTCAnnnTGGCC	GCTCAnnnTGTCC	GTTCAnnnTGCCC	GTTCAnnnTGGCC	GTTCAnnnTGTCC	GATCAnnnTGAAC	GATCAnnnTGAGC	GATCAnnnTGATC	GCTCAnnnTGAAC	GCTCAnnnTGAGC	GCTCAnnnTGATC	GTTCAnnnTGAAC	GTTCAnnnTGAGC	GTTCAnnnTGATC	GGTCAnnnTACCC	GGTCAnnnTAGCC	GGTCAnnnTATCC	GGTCAnnnTCCCC
90	2N-3N-7N-9N-10N	1-4-5-6-8	GGTCAnnnTGACC	GATCAnnnTGACC	GCTCAnnnTGACC	GTTCAnnnTGACC	GGACAnnnTGACC	GGCCAnnnTGACC	GGGCAnnnTGACC	GGTCAnnnTAACC	GGTCAnnnTCACC	GGTCAnnnTTACC	GGTCAnnnTGAAC	GGTCAnnnTGAGC	GGTCAnnnTGATC	GGTCAnnnTGACA	GGTCAnnnTGACG	GGTCAnnnTGACT	GAACAnnnTGACC	GACCAnnnTGACC	GAGCAnnnTGACC	GCACAnnnTGACC	GCCCAnnnTGACC	GCGCAnnnTGACC	GTACAnnnTGACC	GTCCAnnnTGACC	GTGCAnnnTGACC	GATCAnnnTAACC	GATCAnnnTCACC	GATCAnnnTTACC	GCTCAnnnTAACC	GCTCAnnnTCACC	GCTCAnnnTTACC	GTTCAnnnTAACC	GTTCAnnnTCACC	GTTCAnnnTTACC	GATCAnnnTGAAC	GATCAnnnTGAGC	GATCAnnnTGATC	GCTCAnnnTGAAC	GCTCAnnnTGAGC	GCTCAnnnTGATC	GTTCAnnnTGAAC	GTTCAnnnTGAGC	GTTCAnnnTGATC	GGACAnnnTAACC	GGACAnnnTCACC	GGACAnnnTTACC	GGCCAnnnTAACC
91	1N-2N-7N-8N-9N	3-4-5-6-10	GGTCAnnnTGACC	AGTCAnnnTGACC	CGTCAnnnTGACC	TGTCAnnnTGACC	GATCAnnnTGACC	GCTCAnnnTGACC	GTTCAnnnTGACC	GGTCAnnnTAACC	GGTCAnnnTCACC	GGTCAnnnTTACC	GGTCAnnnTGCCC	GGTCAnnnTGGCC	GGTCAnnnTGTCC	GGTCAnnnTGAAC	GGTCAnnnTGAGC	GGTCAnnnTGATC	AATCAnnnTGACC	ACTCAnnnTGACC	ATTCAnnnTGACC	CATCAnnnTGACC	CCTCAnnnTGACC	CTTCAnnnTGACC	TATCAnnnTGACC	TCTCAnnnTGACC	TTTCAnnnTGACC	AGTCAnnnTAACC	AGTCAnnnTCACC	AGTCAnnnTTACC	CGTCAnnnTAACC	CGTCAnnnTCACC	CGTCAnnnTTACC	TGTCAnnnTAACC	TGTCAnnnTCACC	TGTCAnnnTTACC	AGTCAnnnTGCCC	AGTCAnnnTGGCC	AGTCAnnnTGTCC	CGTCAnnnTGCCC	CGTCAnnnTGGCC	CGTCAnnnTGTCC	TGTCAnnnTGCCC	TGTCAnnnTGGCC	TGTCAnnnTGTCC	AGTCAnnnTGAAC	AGTCAnnnTGAGC	AGTCAnnnTGATC	CGTCAnnnTGAAC
92	2N-4N-8N-9N-10N	1-3-5-6-7	GGTCAnnnTGACC	GATCAnnnTGACC	GCTCAnnnTGACC	GTTCAnnnTGACC	GGTAAnnnTGACC	GGTGAnnnTGACC	GGTTAnnnTGACC	GGTCAnnnTGCCC	GGTCAnnnTGGCC	GGTCAnnnTGTCC	GGTCAnnnTGAAC	GGTCAnnnTGAGC	GGTCAnnnTGATC	GGTCAnnnTGACA	GGTCAnnnTGACG	GGTCAnnnTGACT	GATAAnnnTGACC	GATGAnnnTGACC	GATTAnnnTGACC	GCTAAnnnTGACC	GCTGAnnnTGACC	GCTTAnnnTGACC	GTTAAnnnTGACC	GTTGAnnnTGACC	GTTTAnnnTGACC	GATCAnnnTGCCC	GATCAnnnTGGCC	GATCAnnnTGTCC	GCTCAnnnTGCCC	GCTCAnnnTGGCC	GCTCAnnnTGTCC	GTTCAnnnTGCCC	GTTCAnnnTGGCC	GTTCAnnnTGTCC	GATCAnnnTGAAC	GATCAnnnTGAGC	GATCAnnnTGATC	GCTCAnnnTGAAC	GCTCAnnnTGAGC	GCTCAnnnTGATC	GTTCAnnnTGAAC	GTTCAnnnTGAGC	GTTCAnnnTGATC	GGTAAnnnTGCCC	GGTAAnnnTGGCC	GGTAAnnnTGTCC	GGTGAnnnTGCCC
93	2N-6N-8N-9N-10N	1-3-4-5-7	GGTCAnnnTGACC	GATCAnnnTGACC	GCTCAnnnTGACC	GTTCAnnnTGACC	GGTCAnnnAGACC	GGTCAnnnCGACC	GGTCAnnnGGACC	GGTCAnnnTGCCC	GGTCAnnnTGGCC	GGTCAnnnTGTCC	GGTCAnnnTGAAC	GGTCAnnnTGAGC	GGTCAnnnTGATC	GGTCAnnnTGACA	GGTCAnnnTGACG	GGTCAnnnTGACT	GATCAnnnAGACC	GATCAnnnCGACC	GATCAnnnGGACC	GCTCAnnnAGACC	GCTCAnnnCGACC	GCTCAnnnGGACC	GTTCAnnnAGACC	GTTCAnnnCGACC	GTTCAnnnGGACC	GATCAnnnTGCCC	GATCAnnnTGGCC	GATCAnnnTGTCC	GCTCAnnnTGCCC	GCTCAnnnTGGCC	GCTCAnnnTGTCC	GTTCAnnnTGCCC	GTTCAnnnTGGCC	GTTCAnnnTGTCC	GATCAnnnTGAAC	GATCAnnnTGAGC	GATCAnnnTGATC	GCTCAnnnTGAAC	GCTCAnnnTGAGC	GCTCAnnnTGATC	GTTCAnnnTGAAC	GTTCAnnnTGAGC	GTTCAnnnTGATC	GGTCAnnnAGCCC	GGTCAnnnAGGCC	GGTCAnnnAGTCC	GGTCAnnnCGCCC
94	2N-3N-6N-9N-10N	1-4-5-7-8	GGTCAnnnTGACC	GATCAnnnTGACC	GCTCAnnnTGACC	GTTCAnnnTGACC	GGACAnnnTGACC	GGCCAnnnTGACC	GGGCAnnnTGACC	GGTCAnnnAGACC	GGTCAnnnCGACC	GGTCAnnnGGACC	GGTCAnnnTGAAC	GGTCAnnnTGAGC	GGTCAnnnTGATC	GGTCAnnnTGACA	GGTCAnnnTGACG	GGTCAnnnTGACT	GAACAnnnTGACC	GACCAnnnTGACC	GAGCAnnnTGACC	GCACAnnnTGACC	GCCCAnnnTGACC	GCGCAnnnTGACC	GTACAnnnTGACC	GTCCAnnnTGACC	GTGCAnnnTGACC	GATCAnnnAGACC	GATCAnnnCGACC	GATCAnnnGGACC	GCTCAnnnAGACC	GCTCAnnnCGACC	GCTCAnnnGGACC	GTTCAnnnAGACC	GTTCAnnnCGACC	GTTCAnnnGGACC	GATCAnnnTGAAC	GATCAnnnTGAGC	GATCAnnnTGATC	GCTCAnnnTGAAC	GCTCAnnnTGAGC	GCTCAnnnTGATC	GTTCAnnnTGAAC	GTTCAnnnTGAGC	GTTCAnnnTGATC	GGACAnnnAGACC	GGACAnnnCGACC	GGACAnnnGGACC	GGCCAnnnAGACC
95	1N-2N-6N-8N-9N	3-4-5-7-10	GGTCAnnnTGACC	AGTCAnnnTGACC	CGTCAnnnTGACC	TGTCAnnnTGACC	GATCAnnnTGACC	GCTCAnnnTGACC	GTTCAnnnTGACC	GGTCAnnnAGACC	GGTCAnnnCGACC	GGTCAnnnGGACC	GGTCAnnnTGCCC	GGTCAnnnTGGCC	GGTCAnnnTGTCC	GGTCAnnnTGAAC	GGTCAnnnTGAGC	GGTCAnnnTGATC	AATCAnnnTGACC	ACTCAnnnTGACC	ATTCAnnnTGACC	CATCAnnnTGACC	CCTCAnnnTGACC	CTTCAnnnTGACC	TATCAnnnTGACC	TCTCAnnnTGACC	TTTCAnnnTGACC	AGTCAnnnAGACC	AGTCAnnnCGACC	AGTCAnnnGGACC	CGTCAnnnAGACC	CGTCAnnnCGACC	CGTCAnnnGGACC	TGTCAnnnAGACC	TGTCAnnnCGACC	TGTCAnnnGGACC	AGTCAnnnTGCCC	AGTCAnnnTGGCC	AGTCAnnnTGTCC	CGTCAnnnTGCCC	CGTCAnnnTGGCC	CGTCAnnnTGTCC	TGTCAnnnTGCCC	TGTCAnnnTGGCC	TGTCAnnnTGTCC	AGTCAnnnTGAAC	AGTCAnnnTGAGC	AGTCAnnnTGATC	CGTCAnnnTGAAC
96	2N-5N-8N-9N-10N	1-3-4-6-7	GGTCAnnnTGACC	GATCAnnnTGACC	GCTCAnnnTGACC	GTTCAnnnTGACC	GGTCCnnnTGACC	GGTCGnnnTGACC	GGTCTnnnTGACC	GGTCAnnnTGCCC	GGTCAnnnTGGCC	GGTCAnnnTGTCC	GGTCAnnnTGAAC	GGTCAnnnTGAGC	GGTCAnnnTGATC	GGTCAnnnTGACA	GGTCAnnnTGACG	GGTCAnnnTGACT	GATCCnnnTGACC	GATCGnnnTGACC	GATCTnnnTGACC	GCTCCnnnTGACC	GCTCGnnnTGACC	GCTCTnnnTGACC	GTTCCnnnTGACC	GTTCGnnnTGACC	GTTCTnnnTGACC	GATCAnnnTGCCC	GATCAnnnTGGCC	GATCAnnnTGTCC	GCTCAnnnTGCCC	GCTCAnnnTGGCC	GCTCAnnnTGTCC	GTTCAnnnTGCCC	GTTCAnnnTGGCC	GTTCAnnnTGTCC	GATCAnnnTGAAC	GATCAnnnTGAGC	GATCAnnnTGATC	GCTCAnnnTGAAC	GCTCAnnnTGAGC	GCTCAnnnTGATC	GTTCAnnnTGAAC	GTTCAnnnTGAGC	GTTCAnnnTGATC	GGTCCnnnTGCCC	GGTCCnnnTGGCC	GGTCCnnnTGTCC	GGTCGnnnTGCCC
97	1N-3N-6N-8N-10N	2-4-5-7-9	GGTCAnnnTGACC	AGTCAnnnTGACC	CGTCAnnnTGACC	TGTCAnnnTGACC	GGACAnnnTGACC	GGCCAnnnTGACC	GGGCAnnnTGACC	GGTCAnnnAGACC	GGTCAnnnCGACC	GGTCAnnnGGACC	GGTCAnnnTGCCC	GGTCAnnnTGGCC	GGTCAnnnTGTCC	GGTCAnnnTGACA	GGTCAnnnTGACG	GGTCAnnnTGACT	AGACAnnnTGACC	AGCCAnnnTGACC	AGGCAnnnTGACC	CGACAnnnTGACC	CGCCAnnnTGACC	CGGCAnnnTGACC	TGACAnnnTGACC	TGCCAnnnTGACC	TGGCAnnnTGACC	AGTCAnnnAGACC	AGTCAnnnCGACC	AGTCAnnnGGACC	CGTCAnnnAGACC	CGTCAnnnCGACC	CGTCAnnnGGACC	TGTCAnnnAGACC	TGTCAnnnCGACC	TGTCAnnnGGACC	AGTCAnnnTGCCC	AGTCAnnnTGGCC	AGTCAnnnTGTCC	CGTCAnnnTGCCC	CGTCAnnnTGGCC	CGTCAnnnTGTCC	TGTCAnnnTGCCC	TGTCAnnnTGGCC	TGTCAnnnTGTCC	GGACAnnnAGACC	GGACAnnnCGACC	GGACAnnnGGACC	GGCCAnnnAGACC
98	1N-3N-7N-8N-10N	2-4-5-6-9	GGTCAnnnTGACC	AGTCAnnnTGACC	CGTCAnnnTGACC	TGTCAnnnTGACC	GGACAnnnTGACC	GGCCAnnnTGACC	GGGCAnnnTGACC	GGTCAnnnTAACC	GGTCAnnnTCACC	GGTCAnnnTTACC	GGTCAnnnTGCCC	GGTCAnnnTGGCC	GGTCAnnnTGTCC	GGTCAnnnTGACA	GGTCAnnnTGACG	GGTCAnnnTGACT	AGACAnnnTGACC	AGCCAnnnTGACC	AGGCAnnnTGACC	CGACAnnnTGACC	CGCCAnnnTGACC	CGGCAnnnTGACC	TGACAnnnTGACC	TGCCAnnnTGACC	TGGCAnnnTGACC	AGTCAnnnTAACC	AGTCAnnnTCACC	AGTCAnnnTTACC	CGTCAnnnTAACC	CGTCAnnnTCACC	CGTCAnnnTTACC	TGTCAnnnTAACC	TGTCAnnnTCACC	TGTCAnnnTTACC	AGTCAnnnTGCCC	AGTCAnnnTGGCC	AGTCAnnnTGTCC	CGTCAnnnTGCCC	CGTCAnnnTGGCC	CGTCAnnnTGTCC	TGTCAnnnTGCCC	TGTCAnnnTGGCC	TGTCAnnnTGTCC	GGACAnnnTAACC	GGACAnnnTCACC	GGACAnnnTTACC	GGCCAnnnTAACC
99	1N-3N-8N-9N-10N	2-4-5-6-7	GGTCAnnnTGACC	AGTCAnnnTGACC	CGTCAnnnTGACC	TGTCAnnnTGACC	GGACAnnnTGACC	GGCCAnnnTGACC	GGGCAnnnTGACC	GGTCAnnnTGCCC	GGTCAnnnTGGCC	GGTCAnnnTGTCC	GGTCAnnnTGAAC	GGTCAnnnTGAGC	GGTCAnnnTGATC	GGTCAnnnTGACA	GGTCAnnnTGACG	GGTCAnnnTGACT	AGACAnnnTGACC	AGCCAnnnTGACC	AGGCAnnnTGACC	CGACAnnnTGACC	CGCCAnnnTGACC	CGGCAnnnTGACC	TGACAnnnTGACC	TGCCAnnnTGACC	TGGCAnnnTGACC	AGTCAnnnTGCCC	AGTCAnnnTGGCC	AGTCAnnnTGTCC	CGTCAnnnTGCCC	CGTCAnnnTGGCC	CGTCAnnnTGTCC	TGTCAnnnTGCCC	TGTCAnnnTGGCC	TGTCAnnnTGTCC	AGTCAnnnTGAAC	AGTCAnnnTGAGC	AGTCAnnnTGATC	CGTCAnnnTGAAC	CGTCAnnnTGAGC	CGTCAnnnTGATC	TGTCAnnnTGAAC	TGTCAnnnTGAGC	TGTCAnnnTGATC	GGACAnnnTGCCC	GGACAnnnTGGCC	GGACAnnnTGTCC	GGCCAnnnTGCCC
100	3N-5N-6N-8N-10N	1-2-4-7-9	GGTCAnnnTGACC	GGACAnnnTGACC	GGCCAnnnTGACC	GGGCAnnnTGACC	GGTCCnnnTGACC	GGTCGnnnTGACC	GGTCTnnnTGACC	GGTCAnnnAGACC	GGTCAnnnCGACC	GGTCAnnnGGACC	GGTCAnnnTGCCC	GGTCAnnnTGGCC	GGTCAnnnTGTCC	GGTCAnnnTGACA	GGTCAnnnTGACG	GGTCAnnnTGACT	GGACCnnnTGACC	GGACGnnnTGACC	GGACTnnnTGACC	GGCCCnnnTGACC	GGCCGnnnTGACC	GGCCTnnnTGACC	GGGCCnnnTGACC	GGGCGnnnTGACC	GGGCTnnnTGACC	GGACAnnnAGACC	GGACAnnnCGACC	GGACAnnnGGACC	GGCCAnnnAGACC	GGCCAnnnCGACC	GGCCAnnnGGACC	GGGCAnnnAGACC	GGGCAnnnCGACC	GGGCAnnnGGACC	GGACAnnnTGCCC	GGACAnnnTGGCC	GGACAnnnTGTCC	GGCCAnnnTGCCC	GGCCAnnnTGGCC	GGCCAnnnTGTCC	GGGCAnnnTGCCC	GGGCAnnnTGGCC	GGGCAnnnTGTCC	GGTCCnnnAGACC	GGTCCnnnCGACC	GGTCCnnnGGACC	GGTCGnnnAGACC
101	3N-5N-6N-7N-8N	1-2-4-9-10	GGTCAnnnTGACC	GGACAnnnTGACC	GGCCAnnnTGACC	GGGCAnnnTGACC	GGTCCnnnTGACC	GGTCGnnnTGACC	GGTCTnnnTGACC	GGTCAnnnAGACC	GGTCAnnnCGACC	GGTCAnnnGGACC	GGTCAnnnTAACC	GGTCAnnnTCACC	GGTCAnnnTTACC	GGTCAnnnTGCCC	GGTCAnnnTGGCC	GGTCAnnnTGTCC	GGACCnnnTGACC	GGACGnnnTGACC	GGACTnnnTGACC	GGCCCnnnTGACC	GGCCGnnnTGACC	GGCCTnnnTGACC	GGGCCnnnTGACC	GGGCGnnnTGACC	GGGCTnnnTGACC	GGACAnnnAGACC	GGACAnnnCGACC	GGACAnnnGGACC	GGCCAnnnAGACC	GGCCAnnnCGACC	GGCCAnnnGGACC	GGGCAnnnAGACC	GGGCAnnnCGACC	GGGCAnnnGGACC	GGACAnnnTAACC	GGACAnnnTCACC	GGACAnnnTTACC	GGCCAnnnTAACC	GGCCAnnnTCACC	GGCCAnnnTTACC	GGGCAnnnTAACC	GGGCAnnnTCACC	GGGCAnnnTTACC	GGACAnnnTGCCC	GGACAnnnTGGCC	GGACAnnnTGTCC	GGCCAnnnTGCCC
102	3N-5N-6N-8N-9N	1-2-4-7-10	GGTCAnnnTGACC	GGACAnnnTGACC	GGCCAnnnTGACC	GGGCAnnnTGACC	GGTCCnnnTGACC	GGTCGnnnTGACC	GGTCTnnnTGACC	GGTCAnnnAGACC	GGTCAnnnCGACC	GGTCAnnnGGACC	GGTCAnnnTGCCC	GGTCAnnnTGGCC	GGTCAnnnTGTCC	GGTCAnnnTGAAC	GGTCAnnnTGAGC	GGTCAnnnTGATC	GGACCnnnTGACC	GGACGnnnTGACC	GGACTnnnTGACC	GGCCCnnnTGACC	GGCCGnnnTGACC	GGCCTnnnTGACC	GGGCCnnnTGACC	GGGCGnnnTGACC	GGGCTnnnTGACC	GGACAnnnAGACC	GGACAnnnCGACC	GGACAnnnGGACC	GGCCAnnnAGACC	GGCCAnnnCGACC	GGCCAnnnGGACC	GGGCAnnnAGACC	GGGCAnnnCGACC	GGGCAnnnGGACC	GGACAnnnTGCCC	GGACAnnnTGGCC	GGACAnnnTGTCC	GGCCAnnnTGCCC	GGCCAnnnTGGCC	GGCCAnnnTGTCC	GGGCAnnnTGCCC	GGGCAnnnTGGCC	GGGCAnnnTGTCC	GGACAnnnTGAAC	GGACAnnnTGAGC	GGACAnnnTGATC	GGCCAnnnTGAAC
103	3N-4N-7N-8N-10N	1-2-5-6-9	GGTCAnnnTGACC	GGACAnnnTGACC	GGCCAnnnTGACC	GGGCAnnnTGACC	GGTAAnnnTGACC	GGTGAnnnTGACC	GGTTAnnnTGACC	GGTCAnnnTAACC	GGTCAnnnTCACC	GGTCAnnnTTACC	GGTCAnnnTGCCC	GGTCAnnnTGGCC	GGTCAnnnTGTCC	GGTCAnnnTGACA	GGTCAnnnTGACG	GGTCAnnnTGACT	GGAAAnnnTGACC	GGAGAnnnTGACC	GGATAnnnTGACC	GGCAAnnnTGACC	GGCGAnnnTGACC	GGCTAnnnTGACC	GGGAAnnnTGACC	GGGGAnnnTGACC	GGGTAnnnTGACC	GGACAnnnTAACC	GGACAnnnTCACC	GGACAnnnTTACC	GGCCAnnnTAACC	GGCCAnnnTCACC	GGCCAnnnTTACC	GGGCAnnnTAACC	GGGCAnnnTCACC	GGGCAnnnTTACC	GGACAnnnTGCCC	GGACAnnnTGGCC	GGACAnnnTGTCC	GGCCAnnnTGCCC	GGCCAnnnTGGCC	GGCCAnnnTGTCC	GGGCAnnnTGCCC	GGGCAnnnTGGCC	GGGCAnnnTGTCC	GGTAAnnnTAACC	GGTAAnnnTCACC	GGTAAnnnTTACC	GGTGAnnnTAACC
104	3N-4N-6N-7N-8N	1-2-5-9-10	GGTCAnnnTGACC	GGACAnnnTGACC	GGCCAnnnTGACC	GGGCAnnnTGACC	GGTAAnnnTGACC	GGTGAnnnTGACC	GGTTAnnnTGACC	GGTCAnnnAGACC	GGTCAnnnCGACC	GGTCAnnnGGACC	GGTCAnnnTAACC	GGTCAnnnTCACC	GGTCAnnnTTACC	GGTCAnnnTGCCC	GGTCAnnnTGGCC	GGTCAnnnTGTCC	GGAAAnnnTGACC	GGAGAnnnTGACC	GGATAnnnTGACC	GGCAAnnnTGACC	GGCGAnnnTGACC	GGCTAnnnTGACC	GGGAAnnnTGACC	GGGGAnnnTGACC	GGGTAnnnTGACC	GGACAnnnAGACC	GGACAnnnCGACC	GGACAnnnGGACC	GGCCAnnnAGACC	GGCCAnnnCGACC	GGCCAnnnGGACC	GGGCAnnnAGACC	GGGCAnnnCGACC	GGGCAnnnGGACC	GGACAnnnTAACC	GGACAnnnTCACC	GGACAnnnTTACC	GGCCAnnnTAACC	GGCCAnnnTCACC	GGCCAnnnTTACC	GGGCAnnnTAACC	GGGCAnnnTCACC	GGGCAnnnTTACC	GGACAnnnTGCCC	GGACAnnnTGGCC	GGACAnnnTGTCC	GGCCAnnnTGCCC
105	3N-4N-7N-8N-9N	1-2-5-6-10	GGTCAnnnTGACC	GGACAnnnTGACC	GGCCAnnnTGACC	GGGCAnnnTGACC	GGTAAnnnTGACC	GGTGAnnnTGACC	GGTTAnnnTGACC	GGTCAnnnTAACC	GGTCAnnnTCACC	GGTCAnnnTTACC	GGTCAnnnTGCCC	GGTCAnnnTGGCC	GGTCAnnnTGTCC	GGTCAnnnTGAAC	GGTCAnnnTGAGC	GGTCAnnnTGATC	GGAAAnnnTGACC	GGAGAnnnTGACC	GGATAnnnTGACC	GGCAAnnnTGACC	GGCGAnnnTGACC	GGCTAnnnTGACC	GGGAAnnnTGACC	GGGGAnnnTGACC	GGGTAnnnTGACC	GGACAnnnTAACC	GGACAnnnTCACC	GGACAnnnTTACC	GGCCAnnnTAACC	GGCCAnnnTCACC	GGCCAnnnTTACC	GGGCAnnnTAACC	GGGCAnnnTCACC	GGGCAnnnTTACC	GGACAnnnTGCCC	GGACAnnnTGGCC	GGACAnnnTGTCC	GGCCAnnnTGCCC	GGCCAnnnTGGCC	GGCCAnnnTGTCC	GGGCAnnnTGCCC	GGGCAnnnTGGCC	GGGCAnnnTGTCC	GGACAnnnTGAAC	GGACAnnnTGAGC	GGACAnnnTGATC	GGCCAnnnTGAAC
106	2N-3N-8N-9N-10N	1-4-5-6-7	GGTCAnnnTGACC	GATCAnnnTGACC	GCTCAnnnTGACC	GTTCAnnnTGACC	GGACAnnnTGACC	GGCCAnnnTGACC	GGGCAnnnTGACC	GGTCAnnnTGCCC	GGTCAnnnTGGCC	GGTCAnnnTGTCC	GGTCAnnnTGAAC	GGTCAnnnTGAGC	GGTCAnnnTGATC	GGTCAnnnTGACA	GGTCAnnnTGACG	GGTCAnnnTGACT	GAACAnnnTGACC	GACCAnnnTGACC	GAGCAnnnTGACC	GCACAnnnTGACC	GCCCAnnnTGACC	GCGCAnnnTGACC	GTACAnnnTGACC	GTCCAnnnTGACC	GTGCAnnnTGACC	GATCAnnnTGCCC	GATCAnnnTGGCC	GATCAnnnTGTCC	GCTCAnnnTGCCC	GCTCAnnnTGGCC	GCTCAnnnTGTCC	GTTCAnnnTGCCC	GTTCAnnnTGGCC	GTTCAnnnTGTCC	GATCAnnnTGAAC	GATCAnnnTGAGC	GATCAnnnTGATC	GCTCAnnnTGAAC	GCTCAnnnTGAGC	GCTCAnnnTGATC	GTTCAnnnTGAAC	GTTCAnnnTGAGC	GTTCAnnnTGATC	GGACAnnnTGCCC	GGACAnnnTGGCC	GGACAnnnTGTCC	GGCCAnnnTGCCC
107	2N-3N-6N-8N-9N	1-4-5-7-10	GGTCAnnnTGACC	GATCAnnnTGACC	GCTCAnnnTGACC	GTTCAnnnTGACC	GGACAnnnTGACC	GGCCAnnnTGACC	GGGCAnnnTGACC	GGTCAnnnAGACC	GGTCAnnnCGACC	GGTCAnnnGGACC	GGTCAnnnTGCCC	GGTCAnnnTGGCC	GGTCAnnnTGTCC	GGTCAnnnTGAAC	GGTCAnnnTGAGC	GGTCAnnnTGATC	GAACAnnnTGACC	GACCAnnnTGACC	GAGCAnnnTGACC	GCACAnnnTGACC	GCCCAnnnTGACC	GCGCAnnnTGACC	GTACAnnnTGACC	GTCCAnnnTGACC	GTGCAnnnTGACC	GATCAnnnAGACC	GATCAnnnCGACC	GATCAnnnGGACC	GCTCAnnnAGACC	GCTCAnnnCGACC	GCTCAnnnGGACC	GTTCAnnnAGACC	GTTCAnnnCGACC	GTTCAnnnGGACC	GATCAnnnTGCCC	GATCAnnnTGGCC	GATCAnnnTGTCC	GCTCAnnnTGCCC	GCTCAnnnTGGCC	GCTCAnnnTGTCC	GTTCAnnnTGCCC	GTTCAnnnTGGCC	GTTCAnnnTGTCC	GATCAnnnTGAAC	GATCAnnnTGAGC	GATCAnnnTGATC	GCTCAnnnTGAAC
108	2N-3N-7N-8N-9N	1-4-5-6-10	GGTCAnnnTGACC	GATCAnnnTGACC	GCTCAnnnTGACC	GTTCAnnnTGACC	GGACAnnnTGACC	GGCCAnnnTGACC	GGGCAnnnTGACC	GGTCAnnnTAACC	GGTCAnnnTCACC	GGTCAnnnTTACC	GGTCAnnnTGCCC	GGTCAnnnTGGCC	GGTCAnnnTGTCC	GGTCAnnnTGAAC	GGTCAnnnTGAGC	GGTCAnnnTGATC	GAACAnnnTGACC	GACCAnnnTGACC	GAGCAnnnTGACC	GCACAnnnTGACC	GCCCAnnnTGACC	GCGCAnnnTGACC	GTACAnnnTGACC	GTCCAnnnTGACC	GTGCAnnnTGACC	GATCAnnnTAACC	GATCAnnnTCACC	GATCAnnnTTACC	GCTCAnnnTAACC	GCTCAnnnTCACC	GCTCAnnnTTACC	GTTCAnnnTAACC	GTTCAnnnTCACC	GTTCAnnnTTACC	GATCAnnnTGCCC	GATCAnnnTGGCC	GATCAnnnTGTCC	GCTCAnnnTGCCC	GCTCAnnnTGGCC	GCTCAnnnTGTCC	GTTCAnnnTGCCC	GTTCAnnnTGGCC	GTTCAnnnTGTCC	GATCAnnnTGAAC	GATCAnnnTGAGC	GATCAnnnTGATC	GCTCAnnnTGAAC
109	1N-5N-6N-8N-10N	2-3-4-7-9	GGTCAnnnTGACC	AGTCAnnnTGACC	CGTCAnnnTGACC	TGTCAnnnTGACC	GGTCCnnnTGACC	GGTCGnnnTGACC	GGTCTnnnTGACC	GGTCAnnnAGACC	GGTCAnnnCGACC	GGTCAnnnGGACC	GGTCAnnnTGCCC	GGTCAnnnTGGCC	GGTCAnnnTGTCC	GGTCAnnnTGACA	GGTCAnnnTGACG	GGTCAnnnTGACT	AGTCCnnnTGACC	AGTCGnnnTGACC	AGTCTnnnTGACC	CGTCCnnnTGACC	CGTCGnnnTGACC	CGTCTnnnTGACC	TGTCCnnnTGACC	TGTCGnnnTGACC	TGTCTnnnTGACC	AGTCAnnnAGACC	AGTCAnnnCGACC	AGTCAnnnGGACC	CGTCAnnnAGACC	CGTCAnnnCGACC	CGTCAnnnGGACC	TGTCAnnnAGACC	TGTCAnnnCGACC	TGTCAnnnGGACC	AGTCAnnnTGCCC	AGTCAnnnTGGCC	AGTCAnnnTGTCC	CGTCAnnnTGCCC	CGTCAnnnTGGCC	CGTCAnnnTGTCC	TGTCAnnnTGCCC	TGTCAnnnTGGCC	TGTCAnnnTGTCC	GGTCCnnnAGACC	GGTCCnnnCGACC	GGTCCnnnGGACC	GGTCGnnnAGACC
110	1N-5N-6N-7N-10N	2-3-4-8-9	GGTCAnnnTGACC	AGTCAnnnTGACC	CGTCAnnnTGACC	TGTCAnnnTGACC	GGTCCnnnTGACC	GGTCGnnnTGACC	GGTCTnnnTGACC	GGTCAnnnAGACC	GGTCAnnnCGACC	GGTCAnnnGGACC	GGTCAnnnTAACC	GGTCAnnnTCACC	GGTCAnnnTTACC	GGTCAnnnTGACA	GGTCAnnnTGACG	GGTCAnnnTGACT	AGTCCnnnTGACC	AGTCGnnnTGACC	AGTCTnnnTGACC	CGTCCnnnTGACC	CGTCGnnnTGACC	CGTCTnnnTGACC	TGTCCnnnTGACC	TGTCGnnnTGACC	TGTCTnnnTGACC	AGTCAnnnAGACC	AGTCAnnnCGACC	AGTCAnnnGGACC	CGTCAnnnAGACC	CGTCAnnnCGACC	CGTCAnnnGGACC	TGTCAnnnAGACC	TGTCAnnnCGACC	TGTCAnnnGGACC	AGTCAnnnTAACC	AGTCAnnnTCACC	AGTCAnnnTTACC	CGTCAnnnTAACC	CGTCAnnnTCACC	CGTCAnnnTTACC	TGTCAnnnTAACC	TGTCAnnnTCACC	TGTCAnnnTTACC	GGTCCnnnAGACC	GGTCCnnnCGACC	GGTCCnnnGGACC	GGTCGnnnAGACC
111	1N-5N-6N-9N-10N	2-3-4-7-8	GGTCAnnnTGACC	AGTCAnnnTGACC	CGTCAnnnTGACC	TGTCAnnnTGACC	GGTCCnnnTGACC	GGTCGnnnTGACC	GGTCTnnnTGACC	GGTCAnnnAGACC	GGTCAnnnCGACC	GGTCAnnnGGACC	GGTCAnnnTGAAC	GGTCAnnnTGAGC	GGTCAnnnTGATC	GGTCAnnnTGACA	GGTCAnnnTGACG	GGTCAnnnTGACT	AGTCCnnnTGACC	AGTCGnnnTGACC	AGTCTnnnTGACC	CGTCCnnnTGACC	CGTCGnnnTGACC	CGTCTnnnTGACC	TGTCCnnnTGACC	TGTCGnnnTGACC	TGTCTnnnTGACC	AGTCAnnnAGACC	AGTCAnnnCGACC	AGTCAnnnGGACC	CGTCAnnnAGACC	CGTCAnnnCGACC	CGTCAnnnGGACC	TGTCAnnnAGACC	TGTCAnnnCGACC	TGTCAnnnGGACC	AGTCAnnnTGAAC	AGTCAnnnTGAGC	AGTCAnnnTGATC	CGTCAnnnTGAAC	CGTCAnnnTGAGC	CGTCAnnnTGATC	TGTCAnnnTGAAC	TGTCAnnnTGAGC	TGTCAnnnTGATC	GGTCCnnnAGACC	GGTCCnnnCGACC	GGTCCnnnGGACC	GGTCGnnnAGACC
112	1N-4N-7N-8N-10N	2-3-5-6-9	GGTCAnnnTGACC	AGTCAnnnTGACC	CGTCAnnnTGACC	TGTCAnnnTGACC	GGTAAnnnTGACC	GGTGAnnnTGACC	GGTTAnnnTGACC	GGTCAnnnTAACC	GGTCAnnnTCACC	GGTCAnnnTTACC	GGTCAnnnTGCCC	GGTCAnnnTGGCC	GGTCAnnnTGTCC	GGTCAnnnTGACA	GGTCAnnnTGACG	GGTCAnnnTGACT	AGTAAnnnTGACC	AGTGAnnnTGACC	AGTTAnnnTGACC	CGTAAnnnTGACC	CGTGAnnnTGACC	CGTTAnnnTGACC	TGTAAnnnTGACC	TGTGAnnnTGACC	TGTTAnnnTGACC	AGTCAnnnTAACC	AGTCAnnnTCACC	AGTCAnnnTTACC	CGTCAnnnTAACC	CGTCAnnnTCACC	CGTCAnnnTTACC	TGTCAnnnTAACC	TGTCAnnnTCACC	TGTCAnnnTTACC	AGTCAnnnTGCCC	AGTCAnnnTGGCC	AGTCAnnnTGTCC	CGTCAnnnTGCCC	CGTCAnnnTGGCC	CGTCAnnnTGTCC	TGTCAnnnTGCCC	TGTCAnnnTGGCC	TGTCAnnnTGTCC	GGTAAnnnTAACC	GGTAAnnnTCACC	GGTAAnnnTTACC	GGTGAnnnTAACC
113	1N-4N-6N-7N-10N	2-3-5-8-9	GGTCAnnnTGACC	AGTCAnnnTGACC	CGTCAnnnTGACC	TGTCAnnnTGACC	GGTAAnnnTGACC	GGTGAnnnTGACC	GGTTAnnnTGACC	GGTCAnnnAGACC	GGTCAnnnCGACC	GGTCAnnnGGACC	GGTCAnnnTAACC	GGTCAnnnTCACC	GGTCAnnnTTACC	GGTCAnnnTGACA	GGTCAnnnTGACG	GGTCAnnnTGACT	AGTAAnnnTGACC	AGTGAnnnTGACC	AGTTAnnnTGACC	CGTAAnnnTGACC	CGTGAnnnTGACC	CGTTAnnnTGACC	TGTAAnnnTGACC	TGTGAnnnTGACC	TGTTAnnnTGACC	AGTCAnnnAGACC	AGTCAnnnCGACC	AGTCAnnnGGACC	CGTCAnnnAGACC	CGTCAnnnCGACC	CGTCAnnnGGACC	TGTCAnnnAGACC	TGTCAnnnCGACC	TGTCAnnnGGACC	AGTCAnnnTAACC	AGTCAnnnTCACC	AGTCAnnnTTACC	CGTCAnnnTAACC	CGTCAnnnTCACC	CGTCAnnnTTACC	TGTCAnnnTAACC	TGTCAnnnTCACC	TGTCAnnnTTACC	GGTAAnnnAGACC	GGTAAnnnCGACC	GGTAAnnnGGACC	GGTGAnnnAGACC
114	1N-4N-7N-9N-10N	2-3-5-6-8	GGTCAnnnTGACC	AGTCAnnnTGACC	CGTCAnnnTGACC	TGTCAnnnTGACC	GGTAAnnnTGACC	GGTGAnnnTGACC	GGTTAnnnTGACC	GGTCAnnnTAACC	GGTCAnnnTCACC	GGTCAnnnTTACC	GGTCAnnnTGAAC	GGTCAnnnTGAGC	GGTCAnnnTGATC	GGTCAnnnTGACA	GGTCAnnnTGACG	GGTCAnnnTGACT	AGTAAnnnTGACC	AGTGAnnnTGACC	AGTTAnnnTGACC	CGTAAnnnTGACC	CGTGAnnnTGACC	CGTTAnnnTGACC	TGTAAnnnTGACC	TGTGAnnnTGACC	TGTTAnnnTGACC	AGTCAnnnTAACC	AGTCAnnnTCACC	AGTCAnnnTTACC	CGTCAnnnTAACC	CGTCAnnnTCACC	CGTCAnnnTTACC	TGTCAnnnTAACC	TGTCAnnnTCACC	TGTCAnnnTTACC	AGTCAnnnTGAAC	AGTCAnnnTGAGC	AGTCAnnnTGATC	CGTCAnnnTGAAC	CGTCAnnnTGAGC	CGTCAnnnTGATC	TGTCAnnnTGAAC	TGTCAnnnTGAGC	TGTCAnnnTGATC	GGTAAnnnTAACC	GGTAAnnnTCACC	GGTAAnnnTTACC	GGTGAnnnTAACC
115	1N-2N-8N-9N-10N	3-4-5-6-7	GGTCAnnnTGACC	AGTCAnnnTGACC	CGTCAnnnTGACC	TGTCAnnnTGACC	GATCAnnnTGACC	GCTCAnnnTGACC	GTTCAnnnTGACC	GGTCAnnnTGCCC	GGTCAnnnTGGCC	GGTCAnnnTGTCC	GGTCAnnnTGAAC	GGTCAnnnTGAGC	GGTCAnnnTGATC	GGTCAnnnTGACA	GGTCAnnnTGACG	GGTCAnnnTGACT	AATCAnnnTGACC	ACTCAnnnTGACC	ATTCAnnnTGACC	CATCAnnnTGACC	CCTCAnnnTGACC	CTTCAnnnTGACC	TATCAnnnTGACC	TCTCAnnnTGACC	TTTCAnnnTGACC	AGTCAnnnTGCCC	AGTCAnnnTGGCC	AGTCAnnnTGTCC	CGTCAnnnTGCCC	CGTCAnnnTGGCC	CGTCAnnnTGTCC	TGTCAnnnTGCCC	TGTCAnnnTGGCC	TGTCAnnnTGTCC	AGTCAnnnTGAAC	AGTCAnnnTGAGC	AGTCAnnnTGATC	CGTCAnnnTGAAC	CGTCAnnnTGAGC	CGTCAnnnTGATC	TGTCAnnnTGAAC	TGTCAnnnTGAGC	TGTCAnnnTGATC	GATCAnnnTGCCC	GATCAnnnTGGCC	GATCAnnnTGTCC	GCTCAnnnTGCCC
116	1N-2N-6N-9N-10N	3-4-5-7-8	GGTCAnnnTGACC	AGTCAnnnTGACC	CGTCAnnnTGACC	TGTCAnnnTGACC	GATCAnnnTGACC	GCTCAnnnTGACC	GTTCAnnnTGACC	GGTCAnnnAGACC	GGTCAnnnCGACC	GGTCAnnnGGACC	GGTCAnnnTGAAC	GGTCAnnnTGAGC	GGTCAnnnTGATC	GGTCAnnnTGACA	GGTCAnnnTGACG	GGTCAnnnTGACT	AATCAnnnTGACC	ACTCAnnnTGACC	ATTCAnnnTGACC	CATCAnnnTGACC	CCTCAnnnTGACC	CTTCAnnnTGACC	TATCAnnnTGACC	TCTCAnnnTGACC	TTTCAnnnTGACC	AGTCAnnnAGACC	AGTCAnnnCGACC	AGTCAnnnGGACC	CGTCAnnnAGACC	CGTCAnnnCGACC	CGTCAnnnGGACC	TGTCAnnnAGACC	TGTCAnnnCGACC	TGTCAnnnGGACC	AGTCAnnnTGAAC	AGTCAnnnTGAGC	AGTCAnnnTGATC	CGTCAnnnTGAAC	CGTCAnnnTGAGC	CGTCAnnnTGATC	TGTCAnnnTGAAC	TGTCAnnnTGAGC	TGTCAnnnTGATC	GATCAnnnAGACC	GATCAnnnCGACC	GATCAnnnGGACC	GCTCAnnnAGACC
117	1N-2N-7N-9N-10N	3-4-5-6-8	GGTCAnnnTGACC	AGTCAnnnTGACC	CGTCAnnnTGACC	TGTCAnnnTGACC	GATCAnnnTGACC	GCTCAnnnTGACC	GTTCAnnnTGACC	GGTCAnnnTAACC	GGTCAnnnTCACC	GGTCAnnnTTACC	GGTCAnnnTGAAC	GGTCAnnnTGAGC	GGTCAnnnTGATC	GGTCAnnnTGACA	GGTCAnnnTGACG	GGTCAnnnTGACT	AATCAnnnTGACC	ACTCAnnnTGACC	ATTCAnnnTGACC	CATCAnnnTGACC	CCTCAnnnTGACC	CTTCAnnnTGACC	TATCAnnnTGACC	TCTCAnnnTGACC	TTTCAnnnTGACC	AGTCAnnnTAACC	AGTCAnnnTCACC	AGTCAnnnTTACC	CGTCAnnnTAACC	CGTCAnnnTCACC	CGTCAnnnTTACC	TGTCAnnnTAACC	TGTCAnnnTCACC	TGTCAnnnTTACC	AGTCAnnnTGAAC	AGTCAnnnTGAGC	AGTCAnnnTGATC	CGTCAnnnTGAAC	CGTCAnnnTGAGC	CGTCAnnnTGATC	TGTCAnnnTGAAC	TGTCAnnnTGAGC	TGTCAnnnTGATC	GATCAnnnTAACC	GATCAnnnTCACC	GATCAnnnTTACC	GCTCAnnnTAACC
118	4N-5N-6N-7N-8N	1-2-3-9-10	GGTCAnnnTGACC	GGTAAnnnTGACC	GGTGAnnnTGACC	GGTTAnnnTGACC	GGTCCnnnTGACC	GGTCGnnnTGACC	GGTCTnnnTGACC	GGTCAnnnAGACC	GGTCAnnnCGACC	GGTCAnnnGGACC	GGTCAnnnTAACC	GGTCAnnnTCACC	GGTCAnnnTTACC	GGTCAnnnTGCCC	GGTCAnnnTGGCC	GGTCAnnnTGTCC	GGTACnnnTGACC	GGTAGnnnTGACC	GGTATnnnTGACC	GGTGCnnnTGACC	GGTGGnnnTGACC	GGTGTnnnTGACC	GGTTCnnnTGACC	GGTTGnnnTGACC	GGTTTnnnTGACC	GGTAAnnnAGACC	GGTAAnnnCGACC	GGTAAnnnGGACC	GGTGAnnnAGACC	GGTGAnnnCGACC	GGTGAnnnGGACC	GGTTAnnnAGACC	GGTTAnnnCGACC	GGTTAnnnGGACC	GGTAAnnnTAACC	GGTAAnnnTCACC	GGTAAnnnTTACC	GGTGAnnnTAACC	GGTGAnnnTCACC	GGTGAnnnTTACC	GGTTAnnnTAACC	GGTTAnnnTCACC	GGTTAnnnTTACC	GGTAAnnnTGCCC	GGTAAnnnTGGCC	GGTAAnnnTGTCC	GGTGAnnnTGCCC
119	4N-5N-6N-7N-10N	1-2-3-8-9	GGTCAnnnTGACC	GGTAAnnnTGACC	GGTGAnnnTGACC	GGTTAnnnTGACC	GGTCCnnnTGACC	GGTCGnnnTGACC	GGTCTnnnTGACC	GGTCAnnnAGACC	GGTCAnnnCGACC	GGTCAnnnGGACC	GGTCAnnnTAACC	GGTCAnnnTCACC	GGTCAnnnTTACC	GGTCAnnnTGACA	GGTCAnnnTGACG	GGTCAnnnTGACT	GGTACnnnTGACC	GGTAGnnnTGACC	GGTATnnnTGACC	GGTGCnnnTGACC	GGTGGnnnTGACC	GGTGTnnnTGACC	GGTTCnnnTGACC	GGTTGnnnTGACC	GGTTTnnnTGACC	GGTAAnnnAGACC	GGTAAnnnCGACC	GGTAAnnnGGACC	GGTGAnnnAGACC	GGTGAnnnCGACC	GGTGAnnnGGACC	GGTTAnnnAGACC	GGTTAnnnCGACC	GGTTAnnnGGACC	GGTAAnnnTAACC	GGTAAnnnTCACC	GGTAAnnnTTACC	GGTGAnnnTAACC	GGTGAnnnTCACC	GGTGAnnnTTACC	GGTTAnnnTAACC	GGTTAnnnTCACC	GGTTAnnnTTACC	GGTCCnnnAGACC	GGTCCnnnCGACC	GGTCCnnnGGACC	GGTCGnnnAGACC
120	4N-5N-6N-7N-9N	1-2-3-8-10	GGTCAnnnTGACC	GGTAAnnnTGACC	GGTGAnnnTGACC	GGTTAnnnTGACC	GGTCCnnnTGACC	GGTCGnnnTGACC	GGTCTnnnTGACC	GGTCAnnnAGACC	GGTCAnnnCGACC	GGTCAnnnGGACC	GGTCAnnnTAACC	GGTCAnnnTCACC	GGTCAnnnTTACC	GGTCAnnnTGAAC	GGTCAnnnTGAGC	GGTCAnnnTGATC	GGTACnnnTGACC	GGTAGnnnTGACC	GGTATnnnTGACC	GGTGCnnnTGACC	GGTGGnnnTGACC	GGTGTnnnTGACC	GGTTCnnnTGACC	GGTTGnnnTGACC	GGTTTnnnTGACC	GGTAAnnnAGACC	GGTAAnnnCGACC	GGTAAnnnGGACC	GGTGAnnnAGACC	GGTGAnnnCGACC	GGTGAnnnGGACC	GGTTAnnnAGACC	GGTTAnnnCGACC	GGTTAnnnGGACC	GGTAAnnnTAACC	GGTAAnnnTCACC	GGTAAnnnTTACC	GGTGAnnnTAACC	GGTGAnnnTCACC	GGTGAnnnTTACC	GGTTAnnnTAACC	GGTTAnnnTCACC	GGTTAnnnTTACC	GGTAAnnnTGAAC	GGTAAnnnTGAGC	GGTAAnnnTGATC	GGTGAnnnTGAAC
121	2N-5N-6N-8N-9N	1-3-4-7-10	GGTCAnnnTGACC	GATCAnnnTGACC	GCTCAnnnTGACC	GTTCAnnnTGACC	GGTCCnnnTGACC	GGTCGnnnTGACC	GGTCTnnnTGACC	GGTCAnnnAGACC	GGTCAnnnCGACC	GGTCAnnnGGACC	GGTCAnnnTGCCC	GGTCAnnnTGGCC	GGTCAnnnTGTCC	GGTCAnnnTGAAC	GGTCAnnnTGAGC	GGTCAnnnTGATC	GATCCnnnTGACC	GATCGnnnTGACC	GATCTnnnTGACC	GCTCCnnnTGACC	GCTCGnnnTGACC	GCTCTnnnTGACC	GTTCCnnnTGACC	GTTCGnnnTGACC	GTTCTnnnTGACC	GATCAnnnAGACC	GATCAnnnCGACC	GATCAnnnGGACC	GCTCAnnnAGACC	GCTCAnnnCGACC	GCTCAnnnGGACC	GTTCAnnnAGACC	GTTCAnnnCGACC	GTTCAnnnGGACC	GATCAnnnTGCCC	GATCAnnnTGGCC	GATCAnnnTGTCC	GCTCAnnnTGCCC	GCTCAnnnTGGCC	GCTCAnnnTGTCC	GTTCAnnnTGCCC	GTTCAnnnTGGCC	GTTCAnnnTGTCC	GATCAnnnTGAAC	GATCAnnnTGAGC	GATCAnnnTGATC	GCTCAnnnTGAAC
122	2N-5N-6N-9N-10N	1-3-4-7-8	GGTCAnnnTGACC	GATCAnnnTGACC	GCTCAnnnTGACC	GTTCAnnnTGACC	GGTCCnnnTGACC	GGTCGnnnTGACC	GGTCTnnnTGACC	GGTCAnnnAGACC	GGTCAnnnCGACC	GGTCAnnnGGACC	GGTCAnnnTGAAC	GGTCAnnnTGAGC	GGTCAnnnTGATC	GGTCAnnnTGACA	GGTCAnnnTGACG	GGTCAnnnTGACT	GATCCnnnTGACC	GATCGnnnTGACC	GATCTnnnTGACC	GCTCCnnnTGACC	GCTCGnnnTGACC	GCTCTnnnTGACC	GTTCCnnnTGACC	GTTCGnnnTGACC	GTTCTnnnTGACC	GATCAnnnAGACC	GATCAnnnCGACC	GATCAnnnGGACC	GCTCAnnnAGACC	GCTCAnnnCGACC	GCTCAnnnGGACC	GTTCAnnnAGACC	GTTCAnnnCGACC	GTTCAnnnGGACC	GATCAnnnTGAAC	GATCAnnnTGAGC	GATCAnnnTGATC	GCTCAnnnTGAAC	GCTCAnnnTGAGC	GCTCAnnnTGATC	GTTCAnnnTGAAC	GTTCAnnnTGAGC	GTTCAnnnTGATC	GGTCCnnnAGACC	GGTCCnnnCGACC	GGTCCnnnGGACC	GGTCGnnnAGACC
123	2N-5N-6N-7N-9N	1-3-4-8-10	GGTCAnnnTGACC	GATCAnnnTGACC	GCTCAnnnTGACC	GTTCAnnnTGACC	GGTCCnnnTGACC	GGTCGnnnTGACC	GGTCTnnnTGACC	GGTCAnnnAGACC	GGTCAnnnCGACC	GGTCAnnnGGACC	GGTCAnnnTAACC	GGTCAnnnTCACC	GGTCAnnnTTACC	GGTCAnnnTGAAC	GGTCAnnnTGAGC	GGTCAnnnTGATC	GATCCnnnTGACC	GATCGnnnTGACC	GATCTnnnTGACC	GCTCCnnnTGACC	GCTCGnnnTGACC	GCTCTnnnTGACC	GTTCCnnnTGACC	GTTCGnnnTGACC	GTTCTnnnTGACC	GATCAnnnAGACC	GATCAnnnCGACC	GATCAnnnGGACC	GCTCAnnnAGACC	GCTCAnnnCGACC	GCTCAnnnGGACC	GTTCAnnnAGACC	GTTCAnnnCGACC	GTTCAnnnGGACC	GATCAnnnTAACC	GATCAnnnTCACC	GATCAnnnTTACC	GCTCAnnnTAACC	GCTCAnnnTCACC	GCTCAnnnTTACC	GTTCAnnnTAACC	GTTCAnnnTCACC	GTTCAnnnTTACC	GATCAnnnTGAAC	GATCAnnnTGAGC	GATCAnnnTGATC	GCTCAnnnTGAAC
124	2N-4N-7N-8N-9N	1-3-5-6-10	GGTCAnnnTGACC	GATCAnnnTGACC	GCTCAnnnTGACC	GTTCAnnnTGACC	GGTAAnnnTGACC	GGTGAnnnTGACC	GGTTAnnnTGACC	GGTCAnnnTAACC	GGTCAnnnTCACC	GGTCAnnnTTACC	GGTCAnnnTGCCC	GGTCAnnnTGGCC	GGTCAnnnTGTCC	GGTCAnnnTGAAC	GGTCAnnnTGAGC	GGTCAnnnTGATC	GATAAnnnTGACC	GATGAnnnTGACC	GATTAnnnTGACC	GCTAAnnnTGACC	GCTGAnnnTGACC	GCTTAnnnTGACC	GTTAAnnnTGACC	GTTGAnnnTGACC	GTTTAnnnTGACC	GATCAnnnTAACC	GATCAnnnTCACC	GATCAnnnTTACC	GCTCAnnnTAACC	GCTCAnnnTCACC	GCTCAnnnTTACC	GTTCAnnnTAACC	GTTCAnnnTCACC	GTTCAnnnTTACC	GATCAnnnTGCCC	GATCAnnnTGGCC	GATCAnnnTGTCC	GCTCAnnnTGCCC	GCTCAnnnTGGCC	GCTCAnnnTGTCC	GTTCAnnnTGCCC	GTTCAnnnTGGCC	GTTCAnnnTGTCC	GATCAnnnTGAAC	GATCAnnnTGAGC	GATCAnnnTGATC	GCTCAnnnTGAAC
125	2N-4N-7N-9N-10N	1-3-5-6-8	GGTCAnnnTGACC	GATCAnnnTGACC	GCTCAnnnTGACC	GTTCAnnnTGACC	GGTAAnnnTGACC	GGTGAnnnTGACC	GGTTAnnnTGACC	GGTCAnnnTAACC	GGTCAnnnTCACC	GGTCAnnnTTACC	GGTCAnnnTGAAC	GGTCAnnnTGAGC	GGTCAnnnTGATC	GGTCAnnnTGACA	GGTCAnnnTGACG	GGTCAnnnTGACT	GATAAnnnTGACC	GATGAnnnTGACC	GATTAnnnTGACC	GCTAAnnnTGACC	GCTGAnnnTGACC	GCTTAnnnTGACC	GTTAAnnnTGACC	GTTGAnnnTGACC	GTTTAnnnTGACC	GATCAnnnTAACC	GATCAnnnTCACC	GATCAnnnTTACC	GCTCAnnnTAACC	GCTCAnnnTCACC	GCTCAnnnTTACC	GTTCAnnnTAACC	GTTCAnnnTCACC	GTTCAnnnTTACC	GATCAnnnTGAAC	GATCAnnnTGAGC	GATCAnnnTGATC	GCTCAnnnTGAAC	GCTCAnnnTGAGC	GCTCAnnnTGATC	GTTCAnnnTGAAC	GTTCAnnnTGAGC	GTTCAnnnTGATC	GGTAAnnnTAACC	GGTAAnnnTCACC	GGTAAnnnTTACC	GGTGAnnnTAACC
126	2N-4N-6N-7N-9N	1-3-5-8-10	GGTCAnnnTGACC	GATCAnnnTGACC	GCTCAnnnTGACC	GTTCAnnnTGACC	GGTAAnnnTGACC	GGTGAnnnTGACC	GGTTAnnnTGACC	GGTCAnnnAGACC	GGTCAnnnCGACC	GGTCAnnnGGACC	GGTCAnnnTAACC	GGTCAnnnTCACC	GGTCAnnnTTACC	GGTCAnnnTGAAC	GGTCAnnnTGAGC	GGTCAnnnTGATC	GATAAnnnTGACC	GATGAnnnTGACC	GATTAnnnTGACC	GCTAAnnnTGACC	GCTGAnnnTGACC	GCTTAnnnTGACC	GTTAAnnnTGACC	GTTGAnnnTGACC	GTTTAnnnTGACC	GATCAnnnAGACC	GATCAnnnCGACC	GATCAnnnGGACC	GCTCAnnnAGACC	GCTCAnnnCGACC	GCTCAnnnGGACC	GTTCAnnnAGACC	GTTCAnnnCGACC	GTTCAnnnGGACC	GATCAnnnTAACC	GATCAnnnTCACC	GATCAnnnTTACC	GCTCAnnnTAACC	GCTCAnnnTCACC	GCTCAnnnTTACC	GTTCAnnnTAACC	GTTCAnnnTCACC	GTTCAnnnTTACC	GATCAnnnTGAAC	GATCAnnnTGAGC	GATCAnnnTGATC	GCTCAnnnTGAAC
127	2N-4N-5N-7N-9N	1-3-6-8-10	GGTCAnnnTGACC	GATCAnnnTGACC	GCTCAnnnTGACC	GTTCAnnnTGACC	GGTAAnnnTGACC	GGTGAnnnTGACC	GGTTAnnnTGACC	GGTCCnnnTGACC	GGTCGnnnTGACC	GGTCTnnnTGACC	GGTCAnnnTAACC	GGTCAnnnTCACC	GGTCAnnnTTACC	GGTCAnnnTGAAC	GGTCAnnnTGAGC	GGTCAnnnTGATC	GATAAnnnTGACC	GATGAnnnTGACC	GATTAnnnTGACC	GCTAAnnnTGACC	GCTGAnnnTGACC	GCTTAnnnTGACC	GTTAAnnnTGACC	GTTGAnnnTGACC	GTTTAnnnTGACC	GATCCnnnTGACC	GATCGnnnTGACC	GATCTnnnTGACC	GCTCCnnnTGACC	GCTCGnnnTGACC	GCTCTnnnTGACC	GTTCCnnnTGACC	GTTCGnnnTGACC	GTTCTnnnTGACC	GATCAnnnTAACC	GATCAnnnTCACC	GATCAnnnTTACC	GCTCAnnnTAACC	GCTCAnnnTCACC	GCTCAnnnTTACC	GTTCAnnnTAACC	GTTCAnnnTCACC	GTTCAnnnTTACC	GATCAnnnTGAAC	GATCAnnnTGAGC	GATCAnnnTGATC	GCTCAnnnTGAAC
128	1N-2N-4N-7N-9N	3-5-6-8-10	GGTCAnnnTGACC	AGTCAnnnTGACC	CGTCAnnnTGACC	TGTCAnnnTGACC	GATCAnnnTGACC	GCTCAnnnTGACC	GTTCAnnnTGACC	GGTAAnnnTGACC	GGTGAnnnTGACC	GGTTAnnnTGACC	GGTCAnnnTAACC	GGTCAnnnTCACC	GGTCAnnnTTACC	GGTCAnnnTGAAC	GGTCAnnnTGAGC	GGTCAnnnTGATC	AATCAnnnTGACC	ACTCAnnnTGACC	ATTCAnnnTGACC	CATCAnnnTGACC	CCTCAnnnTGACC	CTTCAnnnTGACC	TATCAnnnTGACC	TCTCAnnnTGACC	TTTCAnnnTGACC	AGTAAnnnTGACC	AGTGAnnnTGACC	AGTTAnnnTGACC	CGTAAnnnTGACC	CGTGAnnnTGACC	CGTTAnnnTGACC	TGTAAnnnTGACC	TGTGAnnnTGACC	TGTTAnnnTGACC	AGTCAnnnTAACC	AGTCAnnnTCACC	AGTCAnnnTTACC	CGTCAnnnTAACC	CGTCAnnnTCACC	CGTCAnnnTTACC	TGTCAnnnTAACC	TGTCAnnnTCACC	TGTCAnnnTTACC	AGTCAnnnTGAAC	AGTCAnnnTGAGC	AGTCAnnnTGATC	CGTCAnnnTGAAC
129	2N-3N-4N-7N-9N	1-5-6-8-10	GGTCAnnnTGACC	GATCAnnnTGACC	GCTCAnnnTGACC	GTTCAnnnTGACC	GGACAnnnTGACC	GGCCAnnnTGACC	GGGCAnnnTGACC	GGTAAnnnTGACC	GGTGAnnnTGACC	GGTTAnnnTGACC	GGTCAnnnTAACC	GGTCAnnnTCACC	GGTCAnnnTTACC	GGTCAnnnTGAAC	GGTCAnnnTGAGC	GGTCAnnnTGATC	GAACAnnnTGACC	GACCAnnnTGACC	GAGCAnnnTGACC	GCACAnnnTGACC	GCCCAnnnTGACC	GCGCAnnnTGACC	GTACAnnnTGACC	GTCCAnnnTGACC	GTGCAnnnTGACC	GATAAnnnTGACC	GATGAnnnTGACC	GATTAnnnTGACC	GCTAAnnnTGACC	GCTGAnnnTGACC	GCTTAnnnTGACC	GTTAAnnnTGACC	GTTGAnnnTGACC	GTTTAnnnTGACC	GATCAnnnTAACC	GATCAnnnTCACC	GATCAnnnTTACC	GCTCAnnnTAACC	GCTCAnnnTCACC	GCTCAnnnTTACC	GTTCAnnnTAACC	GTTCAnnnTCACC	GTTCAnnnTTACC	GATCAnnnTGAAC	GATCAnnnTGAGC	GATCAnnnTGATC	GCTCAnnnTGAAC
130	2N-4N-5N-6N-9N	1-3-7-8-10	GGTCAnnnTGACC	GATCAnnnTGACC	GCTCAnnnTGACC	GTTCAnnnTGACC	GGTAAnnnTGACC	GGTGAnnnTGACC	GGTTAnnnTGACC	GGTCCnnnTGACC	GGTCGnnnTGACC	GGTCTnnnTGACC	GGTCAnnnAGACC	GGTCAnnnCGACC	GGTCAnnnGGACC	GGTCAnnnTGAAC	GGTCAnnnTGAGC	GGTCAnnnTGATC	GATAAnnnTGACC	GATGAnnnTGACC	GATTAnnnTGACC	GCTAAnnnTGACC	GCTGAnnnTGACC	GCTTAnnnTGACC	GTTAAnnnTGACC	GTTGAnnnTGACC	GTTTAnnnTGACC	GATCCnnnTGACC	GATCGnnnTGACC	GATCTnnnTGACC	GCTCCnnnTGACC	GCTCGnnnTGACC	GCTCTnnnTGACC	GTTCCnnnTGACC	GTTCGnnnTGACC	GTTCTnnnTGACC	GATCAnnnAGACC	GATCAnnnCGACC	GATCAnnnGGACC	GCTCAnnnAGACC	GCTCAnnnCGACC	GCTCAnnnGGACC	GTTCAnnnAGACC	GTTCAnnnCGACC	GTTCAnnnGGACC	GATCAnnnTGAAC	GATCAnnnTGAGC	GATCAnnnTGATC	GCTCAnnnTGAAC
131	1N-2N-5N-6N-9N	3-4-7-8-10	GGTCAnnnTGACC	AGTCAnnnTGACC	CGTCAnnnTGACC	TGTCAnnnTGACC	GATCAnnnTGACC	GCTCAnnnTGACC	GTTCAnnnTGACC	GGTCCnnnTGACC	GGTCGnnnTGACC	GGTCTnnnTGACC	GGTCAnnnAGACC	GGTCAnnnCGACC	GGTCAnnnGGACC	GGTCAnnnTGAAC	GGTCAnnnTGAGC	GGTCAnnnTGATC	AATCAnnnTGACC	ACTCAnnnTGACC	ATTCAnnnTGACC	CATCAnnnTGACC	CCTCAnnnTGACC	CTTCAnnnTGACC	TATCAnnnTGACC	TCTCAnnnTGACC	TTTCAnnnTGACC	AGTCCnnnTGACC	AGTCGnnnTGACC	AGTCTnnnTGACC	CGTCCnnnTGACC	CGTCGnnnTGACC	CGTCTnnnTGACC	TGTCCnnnTGACC	TGTCGnnnTGACC	TGTCTnnnTGACC	AGTCAnnnAGACC	AGTCAnnnCGACC	AGTCAnnnGGACC	CGTCAnnnAGACC	CGTCAnnnCGACC	CGTCAnnnGGACC	TGTCAnnnAGACC	TGTCAnnnCGACC	TGTCAnnnGGACC	AGTCAnnnTGAAC	AGTCAnnnTGAGC	AGTCAnnnTGATC	CGTCAnnnTGAAC
132	2N-3N-5N-6N-9N	1-4-7-8-10	GGTCAnnnTGACC	GATCAnnnTGACC	GCTCAnnnTGACC	GTTCAnnnTGACC	GGACAnnnTGACC	GGCCAnnnTGACC	GGGCAnnnTGACC	GGTCCnnnTGACC	GGTCGnnnTGACC	GGTCTnnnTGACC	GGTCAnnnAGACC	GGTCAnnnCGACC	GGTCAnnnGGACC	GGTCAnnnTGAAC	GGTCAnnnTGAGC	GGTCAnnnTGATC	GAACAnnnTGACC	GACCAnnnTGACC	GAGCAnnnTGACC	GCACAnnnTGACC	GCCCAnnnTGACC	GCGCAnnnTGACC	GTACAnnnTGACC	GTCCAnnnTGACC	GTGCAnnnTGACC	GATCCnnnTGACC	GATCGnnnTGACC	GATCTnnnTGACC	GCTCCnnnTGACC	GCTCGnnnTGACC	GCTCTnnnTGACC	GTTCCnnnTGACC	GTTCGnnnTGACC	GTTCTnnnTGACC	GATCAnnnAGACC	GATCAnnnCGACC	GATCAnnnGGACC	GCTCAnnnAGACC	GCTCAnnnCGACC	GCTCAnnnGGACC	GTTCAnnnAGACC	GTTCAnnnCGACC	GTTCAnnnGGACC	GATCAnnnTGAAC	GATCAnnnTGAGC	GATCAnnnTGATC	GCTCAnnnTGAAC
133	2N-4N-5N-6N-7N	1-3-8-9-10	GGTCAnnnTGACC	GATCAnnnTGACC	GCTCAnnnTGACC	GTTCAnnnTGACC	GGTAAnnnTGACC	GGTGAnnnTGACC	GGTTAnnnTGACC	GGTCCnnnTGACC	GGTCGnnnTGACC	GGTCTnnnTGACC	GGTCAnnnAGACC	GGTCAnnnCGACC	GGTCAnnnGGACC	GGTCAnnnTAACC	GGTCAnnnTCACC	GGTCAnnnTTACC	GATAAnnnTGACC	GATGAnnnTGACC	GATTAnnnTGACC	GCTAAnnnTGACC	GCTGAnnnTGACC	GCTTAnnnTGACC	GTTAAnnnTGACC	GTTGAnnnTGACC	GTTTAnnnTGACC	GATCCnnnTGACC	GATCGnnnTGACC	GATCTnnnTGACC	GCTCCnnnTGACC	GCTCGnnnTGACC	GCTCTnnnTGACC	GTTCCnnnTGACC	GTTCGnnnTGACC	GTTCTnnnTGACC	GATCAnnnAGACC	GATCAnnnCGACC	GATCAnnnGGACC	GCTCAnnnAGACC	GCTCAnnnCGACC	GCTCAnnnGGACC	GTTCAnnnAGACC	GTTCAnnnCGACC	GTTCAnnnGGACC	GATCAnnnTAACC	GATCAnnnTCACC	GATCAnnnTTACC	GCTCAnnnTAACC
134	1N-4N-5N-6N-7N	2-3-8-9-10	GGTCAnnnTGACC	AGTCAnnnTGACC	CGTCAnnnTGACC	TGTCAnnnTGACC	GGTAAnnnTGACC	GGTGAnnnTGACC	GGTTAnnnTGACC	GGTCCnnnTGACC	GGTCGnnnTGACC	GGTCTnnnTGACC	GGTCAnnnAGACC	GGTCAnnnCGACC	GGTCAnnnGGACC	GGTCAnnnTAACC	GGTCAnnnTCACC	GGTCAnnnTTACC	AGTAAnnnTGACC	AGTGAnnnTGACC	AGTTAnnnTGACC	CGTAAnnnTGACC	CGTGAnnnTGACC	CGTTAnnnTGACC	TGTAAnnnTGACC	TGTGAnnnTGACC	TGTTAnnnTGACC	AGTCCnnnTGACC	AGTCGnnnTGACC	AGTCTnnnTGACC	CGTCCnnnTGACC	CGTCGnnnTGACC	CGTCTnnnTGACC	TGTCCnnnTGACC	TGTCGnnnTGACC	TGTCTnnnTGACC	AGTCAnnnAGACC	AGTCAnnnCGACC	AGTCAnnnGGACC	CGTCAnnnAGACC	CGTCAnnnCGACC	CGTCAnnnGGACC	TGTCAnnnAGACC	TGTCAnnnCGACC	TGTCAnnnGGACC	AGTCAnnnTAACC	AGTCAnnnTCACC	AGTCAnnnTTACC	CGTCAnnnTAACC
135	3N-4N-5N-6N-7N	1-2-8-9-10	GGTCAnnnTGACC	GGACAnnnTGACC	GGCCAnnnTGACC	GGGCAnnnTGACC	GGTAAnnnTGACC	GGTGAnnnTGACC	GGTTAnnnTGACC	GGTCCnnnTGACC	GGTCGnnnTGACC	GGTCTnnnTGACC	GGTCAnnnAGACC	GGTCAnnnCGACC	GGTCAnnnGGACC	GGTCAnnnTAACC	GGTCAnnnTCACC	GGTCAnnnTTACC	GGAAAnnnTGACC	GGAGAnnnTGACC	GGATAnnnTGACC	GGCAAnnnTGACC	GGCGAnnnTGACC	GGCTAnnnTGACC	GGGAAnnnTGACC	GGGGAnnnTGACC	GGGTAnnnTGACC	GGACCnnnTGACC	GGACGnnnTGACC	GGACTnnnTGACC	GGCCCnnnTGACC	GGCCGnnnTGACC	GGCCTnnnTGACC	GGGCCnnnTGACC	GGGCGnnnTGACC	GGGCTnnnTGACC	GGACAnnnAGACC	GGACAnnnCGACC	GGACAnnnGGACC	GGCCAnnnAGACC	GGCCAnnnCGACC	GGCCAnnnGGACC	GGGCAnnnAGACC	GGGCAnnnCGACC	GGGCAnnnGGACC	GGACAnnnTAACC	GGACAnnnTCACC	GGACAnnnTTACC	GGCCAnnnTAACC
136	1N-2N-4N-9N-10N	3-5-6-7-8	GGTCAnnnTGACC	AGTCAnnnTGACC	CGTCAnnnTGACC	TGTCAnnnTGACC	GATCAnnnTGACC	GCTCAnnnTGACC	GTTCAnnnTGACC	GGTAAnnnTGACC	GGTGAnnnTGACC	GGTTAnnnTGACC	GGTCAnnnTGAAC	GGTCAnnnTGAGC	GGTCAnnnTGATC	GGTCAnnnTGACA	GGTCAnnnTGACG	GGTCAnnnTGACT	AATCAnnnTGACC	ACTCAnnnTGACC	ATTCAnnnTGACC	CATCAnnnTGACC	CCTCAnnnTGACC	CTTCAnnnTGACC	TATCAnnnTGACC	TCTCAnnnTGACC	TTTCAnnnTGACC	AGTAAnnnTGACC	AGTGAnnnTGACC	AGTTAnnnTGACC	CGTAAnnnTGACC	CGTGAnnnTGACC	CGTTAnnnTGACC	TGTAAnnnTGACC	TGTGAnnnTGACC	TGTTAnnnTGACC	AGTCAnnnTGAAC	AGTCAnnnTGAGC	AGTCAnnnTGATC	CGTCAnnnTGAAC	CGTCAnnnTGAGC	CGTCAnnnTGATC	TGTCAnnnTGAAC	TGTCAnnnTGAGC	TGTCAnnnTGATC	GATAAnnnTGACC	GATGAnnnTGACC	GATTAnnnTGACC	GCTAAnnnTGACC
137	1N-2N-5N-9N-10N	3-4-6-7-8	GGTCAnnnTGACC	AGTCAnnnTGACC	CGTCAnnnTGACC	TGTCAnnnTGACC	GATCAnnnTGACC	GCTCAnnnTGACC	GTTCAnnnTGACC	GGTCCnnnTGACC	GGTCGnnnTGACC	GGTCTnnnTGACC	GGTCAnnnTGAAC	GGTCAnnnTGAGC	GGTCAnnnTGATC	GGTCAnnnTGACA	GGTCAnnnTGACG	GGTCAnnnTGACT	AATCAnnnTGACC	ACTCAnnnTGACC	ATTCAnnnTGACC	CATCAnnnTGACC	CCTCAnnnTGACC	CTTCAnnnTGACC	TATCAnnnTGACC	TCTCAnnnTGACC	TTTCAnnnTGACC	AGTCCnnnTGACC	AGTCGnnnTGACC	AGTCTnnnTGACC	CGTCCnnnTGACC	CGTCGnnnTGACC	CGTCTnnnTGACC	TGTCCnnnTGACC	TGTCGnnnTGACC	TGTCTnnnTGACC	AGTCAnnnTGAAC	AGTCAnnnTGAGC	AGTCAnnnTGATC	CGTCAnnnTGAAC	CGTCAnnnTGAGC	CGTCAnnnTGATC	TGTCAnnnTGAAC	TGTCAnnnTGAGC	TGTCAnnnTGATC	GATCCnnnTGACC	GATCGnnnTGACC	GATCTnnnTGACC	GCTCCnnnTGACC
138	1N-2N-3N-9N-10N	4-5-6-7-8	GGTCAnnnTGACC	AGTCAnnnTGACC	CGTCAnnnTGACC	TGTCAnnnTGACC	GATCAnnnTGACC	GCTCAnnnTGACC	GTTCAnnnTGACC	GGACAnnnTGACC	GGCCAnnnTGACC	GGGCAnnnTGACC	GGTCAnnnTGAAC	GGTCAnnnTGAGC	GGTCAnnnTGATC	GGTCAnnnTGACA	GGTCAnnnTGACG	GGTCAnnnTGACT	AATCAnnnTGACC	ACTCAnnnTGACC	ATTCAnnnTGACC	CATCAnnnTGACC	CCTCAnnnTGACC	CTTCAnnnTGACC	TATCAnnnTGACC	TCTCAnnnTGACC	TTTCAnnnTGACC	AGACAnnnTGACC	AGCCAnnnTGACC	AGGCAnnnTGACC	CGACAnnnTGACC	CGCCAnnnTGACC	CGGCAnnnTGACC	TGACAnnnTGACC	TGCCAnnnTGACC	TGGCAnnnTGACC	AGTCAnnnTGAAC	AGTCAnnnTGAGC	AGTCAnnnTGATC	CGTCAnnnTGAAC	CGTCAnnnTGAGC	CGTCAnnnTGATC	TGTCAnnnTGAAC	TGTCAnnnTGAGC	TGTCAnnnTGATC	GAACAnnnTGACC	GACCAnnnTGACC	GAGCAnnnTGACC	GCACAnnnTGACC
139	1N-2N-4N-7N-10N	3-5-6-8-9	GGTCAnnnTGACC	AGTCAnnnTGACC	CGTCAnnnTGACC	TGTCAnnnTGACC	GATCAnnnTGACC	GCTCAnnnTGACC	GTTCAnnnTGACC	GGTAAnnnTGACC	GGTGAnnnTGACC	GGTTAnnnTGACC	GGTCAnnnTAACC	GGTCAnnnTCACC	GGTCAnnnTTACC	GGTCAnnnTGACA	GGTCAnnnTGACG	GGTCAnnnTGACT	AATCAnnnTGACC	ACTCAnnnTGACC	ATTCAnnnTGACC	CATCAnnnTGACC	CCTCAnnnTGACC	CTTCAnnnTGACC	TATCAnnnTGACC	TCTCAnnnTGACC	TTTCAnnnTGACC	AGTAAnnnTGACC	AGTGAnnnTGACC	AGTTAnnnTGACC	CGTAAnnnTGACC	CGTGAnnnTGACC	CGTTAnnnTGACC	TGTAAnnnTGACC	TGTGAnnnTGACC	TGTTAnnnTGACC	AGTCAnnnTAACC	AGTCAnnnTCACC	AGTCAnnnTTACC	CGTCAnnnTAACC	CGTCAnnnTCACC	CGTCAnnnTTACC	TGTCAnnnTAACC	TGTCAnnnTCACC	TGTCAnnnTTACC	GATAAnnnTGACC	GATGAnnnTGACC	GATTAnnnTGACC	GCTAAnnnTGACC
140	1N-4N-5N-7N-10N	2-3-6-8-9	GGTCAnnnTGACC	AGTCAnnnTGACC	CGTCAnnnTGACC	TGTCAnnnTGACC	GGTAAnnnTGACC	GGTGAnnnTGACC	GGTTAnnnTGACC	GGTCCnnnTGACC	GGTCGnnnTGACC	GGTCTnnnTGACC	GGTCAnnnTAACC	GGTCAnnnTCACC	GGTCAnnnTTACC	GGTCAnnnTGACA	GGTCAnnnTGACG	GGTCAnnnTGACT	AGTAAnnnTGACC	AGTGAnnnTGACC	AGTTAnnnTGACC	CGTAAnnnTGACC	CGTGAnnnTGACC	CGTTAnnnTGACC	TGTAAnnnTGACC	TGTGAnnnTGACC	TGTTAnnnTGACC	AGTCCnnnTGACC	AGTCGnnnTGACC	AGTCTnnnTGACC	CGTCCnnnTGACC	CGTCGnnnTGACC	CGTCTnnnTGACC	TGTCCnnnTGACC	TGTCGnnnTGACC	TGTCTnnnTGACC	AGTCAnnnTAACC	AGTCAnnnTCACC	AGTCAnnnTTACC	CGTCAnnnTAACC	CGTCAnnnTCACC	CGTCAnnnTTACC	TGTCAnnnTAACC	TGTCAnnnTCACC	TGTCAnnnTTACC	GGTACnnnTGACC	GGTAGnnnTGACC	GGTATnnnTGACC	GGTGCnnnTGACC
141	1N-3N-4N-7N-10N	2-5-6-8-9	GGTCAnnnTGACC	AGTCAnnnTGACC	CGTCAnnnTGACC	TGTCAnnnTGACC	GGACAnnnTGACC	GGCCAnnnTGACC	GGGCAnnnTGACC	GGTAAnnnTGACC	GGTGAnnnTGACC	GGTTAnnnTGACC	GGTCAnnnTAACC	GGTCAnnnTCACC	GGTCAnnnTTACC	GGTCAnnnTGACA	GGTCAnnnTGACG	GGTCAnnnTGACT	AGACAnnnTGACC	AGCCAnnnTGACC	AGGCAnnnTGACC	CGACAnnnTGACC	CGCCAnnnTGACC	CGGCAnnnTGACC	TGACAnnnTGACC	TGCCAnnnTGACC	TGGCAnnnTGACC	AGTAAnnnTGACC	AGTGAnnnTGACC	AGTTAnnnTGACC	CGTAAnnnTGACC	CGTGAnnnTGACC	CGTTAnnnTGACC	TGTAAnnnTGACC	TGTGAnnnTGACC	TGTTAnnnTGACC	AGTCAnnnTAACC	AGTCAnnnTCACC	AGTCAnnnTTACC	CGTCAnnnTAACC	CGTCAnnnTCACC	CGTCAnnnTTACC	TGTCAnnnTAACC	TGTCAnnnTCACC	TGTCAnnnTTACC	GGAAAnnnTGACC	GGAGAnnnTGACC	GGATAnnnTGACC	GGCAAnnnTGACC
142	1N-2N-5N-6N-10N	3-4-7-8-9	GGTCAnnnTGACC	AGTCAnnnTGACC	CGTCAnnnTGACC	TGTCAnnnTGACC	GATCAnnnTGACC	GCTCAnnnTGACC	GTTCAnnnTGACC	GGTCCnnnTGACC	GGTCGnnnTGACC	GGTCTnnnTGACC	GGTCAnnnAGACC	GGTCAnnnCGACC	GGTCAnnnGGACC	GGTCAnnnTGACA	GGTCAnnnTGACG	GGTCAnnnTGACT	AATCAnnnTGACC	ACTCAnnnTGACC	ATTCAnnnTGACC	CATCAnnnTGACC	CCTCAnnnTGACC	CTTCAnnnTGACC	TATCAnnnTGACC	TCTCAnnnTGACC	TTTCAnnnTGACC	AGTCCnnnTGACC	AGTCGnnnTGACC	AGTCTnnnTGACC	CGTCCnnnTGACC	CGTCGnnnTGACC	CGTCTnnnTGACC	TGTCCnnnTGACC	TGTCGnnnTGACC	TGTCTnnnTGACC	AGTCAnnnAGACC	AGTCAnnnCGACC	AGTCAnnnGGACC	CGTCAnnnAGACC	CGTCAnnnCGACC	CGTCAnnnGGACC	TGTCAnnnAGACC	TGTCAnnnCGACC	TGTCAnnnGGACC	GATCCnnnTGACC	GATCGnnnTGACC	GATCTnnnTGACC	GCTCCnnnTGACC
143	1N-4N-5N-6N-10N	2-3-7-8-9	GGTCAnnnTGACC	AGTCAnnnTGACC	CGTCAnnnTGACC	TGTCAnnnTGACC	GGTAAnnnTGACC	GGTGAnnnTGACC	GGTTAnnnTGACC	GGTCCnnnTGACC	GGTCGnnnTGACC	GGTCTnnnTGACC	GGTCAnnnAGACC	GGTCAnnnCGACC	GGTCAnnnGGACC	GGTCAnnnTGACA	GGTCAnnnTGACG	GGTCAnnnTGACT	AGTAAnnnTGACC	AGTGAnnnTGACC	AGTTAnnnTGACC	CGTAAnnnTGACC	CGTGAnnnTGACC	CGTTAnnnTGACC	TGTAAnnnTGACC	TGTGAnnnTGACC	TGTTAnnnTGACC	AGTCCnnnTGACC	AGTCGnnnTGACC	AGTCTnnnTGACC	CGTCCnnnTGACC	CGTCGnnnTGACC	CGTCTnnnTGACC	TGTCCnnnTGACC	TGTCGnnnTGACC	TGTCTnnnTGACC	AGTCAnnnAGACC	AGTCAnnnCGACC	AGTCAnnnGGACC	CGTCAnnnAGACC	CGTCAnnnCGACC	CGTCAnnnGGACC	TGTCAnnnAGACC	TGTCAnnnCGACC	TGTCAnnnGGACC	GGTACnnnTGACC	GGTAGnnnTGACC	GGTATnnnTGACC	GGTGCnnnTGACC
144	1N-3N-5N-6N-10N	2-4-7-8-9	GGTCAnnnTGACC	AGTCAnnnTGACC	CGTCAnnnTGACC	TGTCAnnnTGACC	GGACAnnnTGACC	GGCCAnnnTGACC	GGGCAnnnTGACC	GGTCCnnnTGACC	GGTCGnnnTGACC	GGTCTnnnTGACC	GGTCAnnnAGACC	GGTCAnnnCGACC	GGTCAnnnGGACC	GGTCAnnnTGACA	GGTCAnnnTGACG	GGTCAnnnTGACT	AGACAnnnTGACC	AGCCAnnnTGACC	AGGCAnnnTGACC	CGACAnnnTGACC	CGCCAnnnTGACC	CGGCAnnnTGACC	TGACAnnnTGACC	TGCCAnnnTGACC	TGGCAnnnTGACC	AGTCCnnnTGACC	AGTCGnnnTGACC	AGTCTnnnTGACC	CGTCCnnnTGACC	CGTCGnnnTGACC	CGTCTnnnTGACC	TGTCCnnnTGACC	TGTCGnnnTGACC	TGTCTnnnTGACC	AGTCAnnnAGACC	AGTCAnnnCGACC	AGTCAnnnGGACC	CGTCAnnnAGACC	CGTCAnnnCGACC	CGTCAnnnGGACC	TGTCAnnnAGACC	TGTCAnnnCGACC	TGTCAnnnGGACC	GGACCnnnTGACC	GGACGnnnTGACC	GGACTnnnTGACC	GGCCCnnnTGACC
145	2N-3N-4N-8N-9N	1-5-6-7-10	GGTCAnnnTGACC	GATCAnnnTGACC	GCTCAnnnTGACC	GTTCAnnnTGACC	GGACAnnnTGACC	GGCCAnnnTGACC	GGGCAnnnTGACC	GGTAAnnnTGACC	GGTGAnnnTGACC	GGTTAnnnTGACC	GGTCAnnnTGCCC	GGTCAnnnTGGCC	GGTCAnnnTGTCC	GGTCAnnnTGAAC	GGTCAnnnTGAGC	GGTCAnnnTGATC	GAACAnnnTGACC	GACCAnnnTGACC	GAGCAnnnTGACC	GCACAnnnTGACC	GCCCAnnnTGACC	GCGCAnnnTGACC	GTACAnnnTGACC	GTCCAnnnTGACC	GTGCAnnnTGACC	GATAAnnnTGACC	GATGAnnnTGACC	GATTAnnnTGACC	GCTAAnnnTGACC	GCTGAnnnTGACC	GCTTAnnnTGACC	GTTAAnnnTGACC	GTTGAnnnTGACC	GTTTAnnnTGACC	GATCAnnnTGCCC	GATCAnnnTGGCC	GATCAnnnTGTCC	GCTCAnnnTGCCC	GCTCAnnnTGGCC	GCTCAnnnTGTCC	GTTCAnnnTGCCC	GTTCAnnnTGGCC	GTTCAnnnTGTCC	GATCAnnnTGAAC	GATCAnnnTGAGC	GATCAnnnTGATC	GCTCAnnnTGAAC
146	2N-3N-5N-8N-9N	1-4-6-7-10	GGTCAnnnTGACC	GATCAnnnTGACC	GCTCAnnnTGACC	GTTCAnnnTGACC	GGACAnnnTGACC	GGCCAnnnTGACC	GGGCAnnnTGACC	GGTCCnnnTGACC	GGTCGnnnTGACC	GGTCTnnnTGACC	GGTCAnnnTGCCC	GGTCAnnnTGGCC	GGTCAnnnTGTCC	GGTCAnnnTGAAC	GGTCAnnnTGAGC	GGTCAnnnTGATC	GAACAnnnTGACC	GACCAnnnTGACC	GAGCAnnnTGACC	GCACAnnnTGACC	GCCCAnnnTGACC	GCGCAnnnTGACC	GTACAnnnTGACC	GTCCAnnnTGACC	GTGCAnnnTGACC	GATCCnnnTGACC	GATCGnnnTGACC	GATCTnnnTGACC	GCTCCnnnTGACC	GCTCGnnnTGACC	GCTCTnnnTGACC	GTTCCnnnTGACC	GTTCGnnnTGACC	GTTCTnnnTGACC	GATCAnnnTGCCC	GATCAnnnTGGCC	GATCAnnnTGTCC	GCTCAnnnTGCCC	GCTCAnnnTGGCC	GCTCAnnnTGTCC	GTTCAnnnTGCCC	GTTCAnnnTGGCC	GTTCAnnnTGTCC	GATCAnnnTGAAC	GATCAnnnTGAGC	GATCAnnnTGATC	GCTCAnnnTGAAC
147	1N-2N-3N-8N-9N	4-5-6-7-10	GGTCAnnnTGACC	AGTCAnnnTGACC	CGTCAnnnTGACC	TGTCAnnnTGACC	GATCAnnnTGACC	GCTCAnnnTGACC	GTTCAnnnTGACC	GGACAnnnTGACC	GGCCAnnnTGACC	GGGCAnnnTGACC	GGTCAnnnTGCCC	GGTCAnnnTGGCC	GGTCAnnnTGTCC	GGTCAnnnTGAAC	GGTCAnnnTGAGC	GGTCAnnnTGATC	AATCAnnnTGACC	ACTCAnnnTGACC	ATTCAnnnTGACC	CATCAnnnTGACC	CCTCAnnnTGACC	CTTCAnnnTGACC	TATCAnnnTGACC	TCTCAnnnTGACC	TTTCAnnnTGACC	AGACAnnnTGACC	AGCCAnnnTGACC	AGGCAnnnTGACC	CGACAnnnTGACC	CGCCAnnnTGACC	CGGCAnnnTGACC	TGACAnnnTGACC	TGCCAnnnTGACC	TGGCAnnnTGACC	AGTCAnnnTGCCC	AGTCAnnnTGGCC	AGTCAnnnTGTCC	CGTCAnnnTGCCC	CGTCAnnnTGGCC	CGTCAnnnTGTCC	TGTCAnnnTGCCC	TGTCAnnnTGGCC	TGTCAnnnTGTCC	AGTCAnnnTGAAC	AGTCAnnnTGAGC	AGTCAnnnTGATC	CGTCAnnnTGAAC
148	2N-3N-4N-7N-8N	1-5-6-9-10	GGTCAnnnTGACC	GATCAnnnTGACC	GCTCAnnnTGACC	GTTCAnnnTGACC	GGACAnnnTGACC	GGCCAnnnTGACC	GGGCAnnnTGACC	GGTAAnnnTGACC	GGTGAnnnTGACC	GGTTAnnnTGACC	GGTCAnnnTAACC	GGTCAnnnTCACC	GGTCAnnnTTACC	GGTCAnnnTGCCC	GGTCAnnnTGGCC	GGTCAnnnTGTCC	GAACAnnnTGACC	GACCAnnnTGACC	GAGCAnnnTGACC	GCACAnnnTGACC	GCCCAnnnTGACC	GCGCAnnnTGACC	GTACAnnnTGACC	GTCCAnnnTGACC	GTGCAnnnTGACC	GATAAnnnTGACC	GATGAnnnTGACC	GATTAnnnTGACC	GCTAAnnnTGACC	GCTGAnnnTGACC	GCTTAnnnTGACC	GTTAAnnnTGACC	GTTGAnnnTGACC	GTTTAnnnTGACC	GATCAnnnTAACC	GATCAnnnTCACC	GATCAnnnTTACC	GCTCAnnnTAACC	GCTCAnnnTCACC	GCTCAnnnTTACC	GTTCAnnnTAACC	GTTCAnnnTCACC	GTTCAnnnTTACC	GATCAnnnTGCCC	GATCAnnnTGGCC	GATCAnnnTGTCC	GCTCAnnnTGCCC
149	3N-4N-5N-7N-8N	1-2-6-9-10	GGTCAnnnTGACC	GGACAnnnTGACC	GGCCAnnnTGACC	GGGCAnnnTGACC	GGTAAnnnTGACC	GGTGAnnnTGACC	GGTTAnnnTGACC	GGTCCnnnTGACC	GGTCGnnnTGACC	GGTCTnnnTGACC	GGTCAnnnTAACC	GGTCAnnnTCACC	GGTCAnnnTTACC	GGTCAnnnTGCCC	GGTCAnnnTGGCC	GGTCAnnnTGTCC	GGAAAnnnTGACC	GGAGAnnnTGACC	GGATAnnnTGACC	GGCAAnnnTGACC	GGCGAnnnTGACC	GGCTAnnnTGACC	GGGAAnnnTGACC	GGGGAnnnTGACC	GGGTAnnnTGACC	GGACCnnnTGACC	GGACGnnnTGACC	GGACTnnnTGACC	GGCCCnnnTGACC	GGCCGnnnTGACC	GGCCTnnnTGACC	GGGCCnnnTGACC	GGGCGnnnTGACC	GGGCTnnnTGACC	GGACAnnnTAACC	GGACAnnnTCACC	GGACAnnnTTACC	GGCCAnnnTAACC	GGCCAnnnTCACC	GGCCAnnnTTACC	GGGCAnnnTAACC	GGGCAnnnTCACC	GGGCAnnnTTACC	GGACAnnnTGCCC	GGACAnnnTGGCC	GGACAnnnTGTCC	GGCCAnnnTGCCC
150	1N-3N-4N-7N-8N	2-5-6-9-10	GGTCAnnnTGACC	AGTCAnnnTGACC	CGTCAnnnTGACC	TGTCAnnnTGACC	GGACAnnnTGACC	GGCCAnnnTGACC	GGGCAnnnTGACC	GGTAAnnnTGACC	GGTGAnnnTGACC	GGTTAnnnTGACC	GGTCAnnnTAACC	GGTCAnnnTCACC	GGTCAnnnTTACC	GGTCAnnnTGCCC	GGTCAnnnTGGCC	GGTCAnnnTGTCC	AGACAnnnTGACC	AGCCAnnnTGACC	AGGCAnnnTGACC	CGACAnnnTGACC	CGCCAnnnTGACC	CGGCAnnnTGACC	TGACAnnnTGACC	TGCCAnnnTGACC	TGGCAnnnTGACC	AGTAAnnnTGACC	AGTGAnnnTGACC	AGTTAnnnTGACC	CGTAAnnnTGACC	CGTGAnnnTGACC	CGTTAnnnTGACC	TGTAAnnnTGACC	TGTGAnnnTGACC	TGTTAnnnTGACC	AGTCAnnnTAACC	AGTCAnnnTCACC	AGTCAnnnTTACC	CGTCAnnnTAACC	CGTCAnnnTCACC	CGTCAnnnTTACC	TGTCAnnnTAACC	TGTCAnnnTCACC	TGTCAnnnTTACC	AGTCAnnnTGCCC	AGTCAnnnTGGCC	AGTCAnnnTGTCC	CGTCAnnnTGCCC
151	2N-3N-5N-6N-8N	1-4-7-9-10	GGTCAnnnTGACC	GATCAnnnTGACC	GCTCAnnnTGACC	GTTCAnnnTGACC	GGACAnnnTGACC	GGCCAnnnTGACC	GGGCAnnnTGACC	GGTCCnnnTGACC	GGTCGnnnTGACC	GGTCTnnnTGACC	GGTCAnnnAGACC	GGTCAnnnCGACC	GGTCAnnnGGACC	GGTCAnnnTGCCC	GGTCAnnnTGGCC	GGTCAnnnTGTCC	GAACAnnnTGACC	GACCAnnnTGACC	GAGCAnnnTGACC	GCACAnnnTGACC	GCCCAnnnTGACC	GCGCAnnnTGACC	GTACAnnnTGACC	GTCCAnnnTGACC	GTGCAnnnTGACC	GATCCnnnTGACC	GATCGnnnTGACC	GATCTnnnTGACC	GCTCCnnnTGACC	GCTCGnnnTGACC	GCTCTnnnTGACC	GTTCCnnnTGACC	GTTCGnnnTGACC	GTTCTnnnTGACC	GATCAnnnAGACC	GATCAnnnCGACC	GATCAnnnGGACC	GCTCAnnnAGACC	GCTCAnnnCGACC	GCTCAnnnGGACC	GTTCAnnnAGACC	GTTCAnnnCGACC	GTTCAnnnGGACC	GATCAnnnTGCCC	GATCAnnnTGGCC	GATCAnnnTGTCC	GCTCAnnnTGCCC
152	3N-4N-5N-6N-8N	1-2-7-9-10	GGTCAnnnTGACC	GGACAnnnTGACC	GGCCAnnnTGACC	GGGCAnnnTGACC	GGTAAnnnTGACC	GGTGAnnnTGACC	GGTTAnnnTGACC	GGTCCnnnTGACC	GGTCGnnnTGACC	GGTCTnnnTGACC	GGTCAnnnAGACC	GGTCAnnnCGACC	GGTCAnnnGGACC	GGTCAnnnTGCCC	GGTCAnnnTGGCC	GGTCAnnnTGTCC	GGAAAnnnTGACC	GGAGAnnnTGACC	GGATAnnnTGACC	GGCAAnnnTGACC	GGCGAnnnTGACC	GGCTAnnnTGACC	GGGAAnnnTGACC	GGGGAnnnTGACC	GGGTAnnnTGACC	GGACCnnnTGACC	GGACGnnnTGACC	GGACTnnnTGACC	GGCCCnnnTGACC	GGCCGnnnTGACC	GGCCTnnnTGACC	GGGCCnnnTGACC	GGGCGnnnTGACC	GGGCTnnnTGACC	GGACAnnnAGACC	GGACAnnnCGACC	GGACAnnnGGACC	GGCCAnnnAGACC	GGCCAnnnCGACC	GGCCAnnnGGACC	GGGCAnnnAGACC	GGGCAnnnCGACC	GGGCAnnnGGACC	GGACAnnnTGCCC	GGACAnnnTGGCC	GGACAnnnTGTCC	GGCCAnnnTGCCC
153	1N-3N-5N-6N-8N	2-4-7-9-10	GGTCAnnnTGACC	AGTCAnnnTGACC	CGTCAnnnTGACC	TGTCAnnnTGACC	GGACAnnnTGACC	GGCCAnnnTGACC	GGGCAnnnTGACC	GGTCCnnnTGACC	GGTCGnnnTGACC	GGTCTnnnTGACC	GGTCAnnnAGACC	GGTCAnnnCGACC	GGTCAnnnGGACC	GGTCAnnnTGCCC	GGTCAnnnTGGCC	GGTCAnnnTGTCC	AGACAnnnTGACC	AGCCAnnnTGACC	AGGCAnnnTGACC	CGACAnnnTGACC	CGCCAnnnTGACC	CGGCAnnnTGACC	TGACAnnnTGACC	TGCCAnnnTGACC	TGGCAnnnTGACC	AGTCCnnnTGACC	AGTCGnnnTGACC	AGTCTnnnTGACC	CGTCCnnnTGACC	CGTCGnnnTGACC	CGTCTnnnTGACC	TGTCCnnnTGACC	TGTCGnnnTGACC	TGTCTnnnTGACC	AGTCAnnnAGACC	AGTCAnnnCGACC	AGTCAnnnGGACC	CGTCAnnnAGACC	CGTCAnnnCGACC	CGTCAnnnGGACC	TGTCAnnnAGACC	TGTCAnnnCGACC	TGTCAnnnGGACC	AGTCAnnnTGCCC	AGTCAnnnTGGCC	AGTCAnnnTGTCC	CGTCAnnnTGCCC
154	1N-2N-3N-8N-10N	4-5-6-7-9	GGTCAnnnTGACC	AGTCAnnnTGACC	CGTCAnnnTGACC	TGTCAnnnTGACC	GATCAnnnTGACC	GCTCAnnnTGACC	GTTCAnnnTGACC	GGACAnnnTGACC	GGCCAnnnTGACC	GGGCAnnnTGACC	GGTCAnnnTGCCC	GGTCAnnnTGGCC	GGTCAnnnTGTCC	GGTCAnnnTGACA	GGTCAnnnTGACG	GGTCAnnnTGACT	AATCAnnnTGACC	ACTCAnnnTGACC	ATTCAnnnTGACC	CATCAnnnTGACC	CCTCAnnnTGACC	CTTCAnnnTGACC	TATCAnnnTGACC	TCTCAnnnTGACC	TTTCAnnnTGACC	AGACAnnnTGACC	AGCCAnnnTGACC	AGGCAnnnTGACC	CGACAnnnTGACC	CGCCAnnnTGACC	CGGCAnnnTGACC	TGACAnnnTGACC	TGCCAnnnTGACC	TGGCAnnnTGACC	AGTCAnnnTGCCC	AGTCAnnnTGGCC	AGTCAnnnTGTCC	CGTCAnnnTGCCC	CGTCAnnnTGGCC	CGTCAnnnTGTCC	TGTCAnnnTGCCC	TGTCAnnnTGGCC	TGTCAnnnTGTCC	GAACAnnnTGACC	GACCAnnnTGACC	GAGCAnnnTGACC	GCACAnnnTGACC
155	1N-3N-4N-8N-10N	2-5-6-7-9	GGTCAnnnTGACC	AGTCAnnnTGACC	CGTCAnnnTGACC	TGTCAnnnTGACC	GGACAnnnTGACC	GGCCAnnnTGACC	GGGCAnnnTGACC	GGTAAnnnTGACC	GGTGAnnnTGACC	GGTTAnnnTGACC	GGTCAnnnTGCCC	GGTCAnnnTGGCC	GGTCAnnnTGTCC	GGTCAnnnTGACA	GGTCAnnnTGACG	GGTCAnnnTGACT	AGACAnnnTGACC	AGCCAnnnTGACC	AGGCAnnnTGACC	CGACAnnnTGACC	CGCCAnnnTGACC	CGGCAnnnTGACC	TGACAnnnTGACC	TGCCAnnnTGACC	TGGCAnnnTGACC	AGTAAnnnTGACC	AGTGAnnnTGACC	AGTTAnnnTGACC	CGTAAnnnTGACC	CGTGAnnnTGACC	CGTTAnnnTGACC	TGTAAnnnTGACC	TGTGAnnnTGACC	TGTTAnnnTGACC	AGTCAnnnTGCCC	AGTCAnnnTGGCC	AGTCAnnnTGTCC	CGTCAnnnTGCCC	CGTCAnnnTGGCC	CGTCAnnnTGTCC	TGTCAnnnTGCCC	TGTCAnnnTGGCC	TGTCAnnnTGTCC	GGAAAnnnTGACC	GGAGAnnnTGACC	GGATAnnnTGACC	GGCAAnnnTGACC
156	1N-3N-5N-8N-10N	2-4-6-7-9	GGTCAnnnTGACC	AGTCAnnnTGACC	CGTCAnnnTGACC	TGTCAnnnTGACC	GGACAnnnTGACC	GGCCAnnnTGACC	GGGCAnnnTGACC	GGTCCnnnTGACC	GGTCGnnnTGACC	GGTCTnnnTGACC	GGTCAnnnTGCCC	GGTCAnnnTGGCC	GGTCAnnnTGTCC	GGTCAnnnTGACA	GGTCAnnnTGACG	GGTCAnnnTGACT	AGACAnnnTGACC	AGCCAnnnTGACC	AGGCAnnnTGACC	CGACAnnnTGACC	CGCCAnnnTGACC	CGGCAnnnTGACC	TGACAnnnTGACC	TGCCAnnnTGACC	TGGCAnnnTGACC	AGTCCnnnTGACC	AGTCGnnnTGACC	AGTCTnnnTGACC	CGTCCnnnTGACC	CGTCGnnnTGACC	CGTCTnnnTGACC	TGTCCnnnTGACC	TGTCGnnnTGACC	TGTCTnnnTGACC	AGTCAnnnTGCCC	AGTCAnnnTGGCC	AGTCAnnnTGTCC	CGTCAnnnTGCCC	CGTCAnnnTGGCC	CGTCAnnnTGTCC	TGTCAnnnTGCCC	TGTCAnnnTGGCC	TGTCAnnnTGTCC	GGACCnnnTGACC	GGACGnnnTGACC	GGACTnnnTGACC	GGCCCnnnTGACC
157	1N-2N-3N-6N-9N	4-5-7-8-10	GGTCAnnnTGACC	AGTCAnnnTGACC	CGTCAnnnTGACC	TGTCAnnnTGACC	GATCAnnnTGACC	GCTCAnnnTGACC	GTTCAnnnTGACC	GGACAnnnTGACC	GGCCAnnnTGACC	GGGCAnnnTGACC	GGTCAnnnAGACC	GGTCAnnnCGACC	GGTCAnnnGGACC	GGTCAnnnTGAAC	GGTCAnnnTGAGC	GGTCAnnnTGATC	AATCAnnnTGACC	ACTCAnnnTGACC	ATTCAnnnTGACC	CATCAnnnTGACC	CCTCAnnnTGACC	CTTCAnnnTGACC	TATCAnnnTGACC	TCTCAnnnTGACC	TTTCAnnnTGACC	AGACAnnnTGACC	AGCCAnnnTGACC	AGGCAnnnTGACC	CGACAnnnTGACC	CGCCAnnnTGACC	CGGCAnnnTGACC	TGACAnnnTGACC	TGCCAnnnTGACC	TGGCAnnnTGACC	AGTCAnnnAGACC	AGTCAnnnCGACC	AGTCAnnnGGACC	CGTCAnnnAGACC	CGTCAnnnCGACC	CGTCAnnnGGACC	TGTCAnnnAGACC	TGTCAnnnCGACC	TGTCAnnnGGACC	AGTCAnnnTGAAC	AGTCAnnnTGAGC	AGTCAnnnTGATC	CGTCAnnnTGAAC
158	2N-3N-5N-9N-10N	1-4-6-7-8	GGTCAnnnTGACC	GATCAnnnTGACC	GCTCAnnnTGACC	GTTCAnnnTGACC	GGACAnnnTGACC	GGCCAnnnTGACC	GGGCAnnnTGACC	GGTCCnnnTGACC	GGTCGnnnTGACC	GGTCTnnnTGACC	GGTCAnnnTGAAC	GGTCAnnnTGAGC	GGTCAnnnTGATC	GGTCAnnnTGACA	GGTCAnnnTGACG	GGTCAnnnTGACT	GAACAnnnTGACC	GACCAnnnTGACC	GAGCAnnnTGACC	GCACAnnnTGACC	GCCCAnnnTGACC	GCGCAnnnTGACC	GTACAnnnTGACC	GTCCAnnnTGACC	GTGCAnnnTGACC	GATCCnnnTGACC	GATCGnnnTGACC	GATCTnnnTGACC	GCTCCnnnTGACC	GCTCGnnnTGACC	GCTCTnnnTGACC	GTTCCnnnTGACC	GTTCGnnnTGACC	GTTCTnnnTGACC	GATCAnnnTGAAC	GATCAnnnTGAGC	GATCAnnnTGATC	GCTCAnnnTGAAC	GCTCAnnnTGAGC	GCTCAnnnTGATC	GTTCAnnnTGAAC	GTTCAnnnTGAGC	GTTCAnnnTGATC	GGACCnnnTGACC	GGACGnnnTGACC	GGACTnnnTGACC	GGCCCnnnTGACC
159	1N-2N-5N-8N-9N	3-4-6-7-10	GGTCAnnnTGACC	AGTCAnnnTGACC	CGTCAnnnTGACC	TGTCAnnnTGACC	GATCAnnnTGACC	GCTCAnnnTGACC	GTTCAnnnTGACC	GGTCCnnnTGACC	GGTCGnnnTGACC	GGTCTnnnTGACC	GGTCAnnnTGCCC	GGTCAnnnTGGCC	GGTCAnnnTGTCC	GGTCAnnnTGAAC	GGTCAnnnTGAGC	GGTCAnnnTGATC	AATCAnnnTGACC	ACTCAnnnTGACC	ATTCAnnnTGACC	CATCAnnnTGACC	CCTCAnnnTGACC	CTTCAnnnTGACC	TATCAnnnTGACC	TCTCAnnnTGACC	TTTCAnnnTGACC	AGTCCnnnTGACC	AGTCGnnnTGACC	AGTCTnnnTGACC	CGTCCnnnTGACC	CGTCGnnnTGACC	CGTCTnnnTGACC	TGTCCnnnTGACC	TGTCGnnnTGACC	TGTCTnnnTGACC	AGTCAnnnTGCCC	AGTCAnnnTGGCC	AGTCAnnnTGTCC	CGTCAnnnTGCCC	CGTCAnnnTGGCC	CGTCAnnnTGTCC	TGTCAnnnTGCCC	TGTCAnnnTGGCC	TGTCAnnnTGTCC	AGTCAnnnTGAAC	AGTCAnnnTGAGC	AGTCAnnnTGATC	CGTCAnnnTGAAC
160	1N-2N-3N-5N-9N	4-6-7-8-10	GGTCAnnnTGACC	AGTCAnnnTGACC	CGTCAnnnTGACC	TGTCAnnnTGACC	GATCAnnnTGACC	GCTCAnnnTGACC	GTTCAnnnTGACC	GGACAnnnTGACC	GGCCAnnnTGACC	GGGCAnnnTGACC	GGTCCnnnTGACC	GGTCGnnnTGACC	GGTCTnnnTGACC	GGTCAnnnTGAAC	GGTCAnnnTGAGC	GGTCAnnnTGATC	AATCAnnnTGACC	ACTCAnnnTGACC	ATTCAnnnTGACC	CATCAnnnTGACC	CCTCAnnnTGACC	CTTCAnnnTGACC	TATCAnnnTGACC	TCTCAnnnTGACC	TTTCAnnnTGACC	AGACAnnnTGACC	AGCCAnnnTGACC	AGGCAnnnTGACC	CGACAnnnTGACC	CGCCAnnnTGACC	CGGCAnnnTGACC	TGACAnnnTGACC	TGCCAnnnTGACC	TGGCAnnnTGACC	AGTCCnnnTGACC	AGTCGnnnTGACC	AGTCTnnnTGACC	CGTCCnnnTGACC	CGTCGnnnTGACC	CGTCTnnnTGACC	TGTCCnnnTGACC	TGTCGnnnTGACC	TGTCTnnnTGACC	AGTCAnnnTGAAC	AGTCAnnnTGAGC	AGTCAnnnTGATC	CGTCAnnnTGAAC
161	1N-2N-3N-7N-9N	4-5-6-8-10	GGTCAnnnTGACC	AGTCAnnnTGACC	CGTCAnnnTGACC	TGTCAnnnTGACC	GATCAnnnTGACC	GCTCAnnnTGACC	GTTCAnnnTGACC	GGACAnnnTGACC	GGCCAnnnTGACC	GGGCAnnnTGACC	GGTCAnnnTAACC	GGTCAnnnTCACC	GGTCAnnnTTACC	GGTCAnnnTGAAC	GGTCAnnnTGAGC	GGTCAnnnTGATC	AATCAnnnTGACC	ACTCAnnnTGACC	ATTCAnnnTGACC	CATCAnnnTGACC	CCTCAnnnTGACC	CTTCAnnnTGACC	TATCAnnnTGACC	TCTCAnnnTGACC	TTTCAnnnTGACC	AGACAnnnTGACC	AGCCAnnnTGACC	AGGCAnnnTGACC	CGACAnnnTGACC	CGCCAnnnTGACC	CGGCAnnnTGACC	TGACAnnnTGACC	TGCCAnnnTGACC	TGGCAnnnTGACC	AGTCAnnnTAACC	AGTCAnnnTCACC	AGTCAnnnTTACC	CGTCAnnnTAACC	CGTCAnnnTCACC	CGTCAnnnTTACC	TGTCAnnnTAACC	TGTCAnnnTCACC	TGTCAnnnTTACC	AGTCAnnnTGAAC	AGTCAnnnTGAGC	AGTCAnnnTGATC	CGTCAnnnTGAAC
162	2N-3N-4N-9N-10N	1-5-6-7-8	GGTCAnnnTGACC	GATCAnnnTGACC	GCTCAnnnTGACC	GTTCAnnnTGACC	GGACAnnnTGACC	GGCCAnnnTGACC	GGGCAnnnTGACC	GGTAAnnnTGACC	GGTGAnnnTGACC	GGTTAnnnTGACC	GGTCAnnnTGAAC	GGTCAnnnTGAGC	GGTCAnnnTGATC	GGTCAnnnTGACA	GGTCAnnnTGACG	GGTCAnnnTGACT	GAACAnnnTGACC	GACCAnnnTGACC	GAGCAnnnTGACC	GCACAnnnTGACC	GCCCAnnnTGACC	GCGCAnnnTGACC	GTACAnnnTGACC	GTCCAnnnTGACC	GTGCAnnnTGACC	GATAAnnnTGACC	GATGAnnnTGACC	GATTAnnnTGACC	GCTAAnnnTGACC	GCTGAnnnTGACC	GCTTAnnnTGACC	GTTAAnnnTGACC	GTTGAnnnTGACC	GTTTAnnnTGACC	GATCAnnnTGAAC	GATCAnnnTGAGC	GATCAnnnTGATC	GCTCAnnnTGAAC	GCTCAnnnTGAGC	GCTCAnnnTGATC	GTTCAnnnTGAAC	GTTCAnnnTGAGC	GTTCAnnnTGATC	GGAAAnnnTGACC	GGAGAnnnTGACC	GGATAnnnTGACC	GGCAAnnnTGACC
163	1N-2N-4N-8N-9N	3-5-6-7-10	GGTCAnnnTGACC	AGTCAnnnTGACC	CGTCAnnnTGACC	TGTCAnnnTGACC	GATCAnnnTGACC	GCTCAnnnTGACC	GTTCAnnnTGACC	GGTAAnnnTGACC	GGTGAnnnTGACC	GGTTAnnnTGACC	GGTCAnnnTGCCC	GGTCAnnnTGGCC	GGTCAnnnTGTCC	GGTCAnnnTGAAC	GGTCAnnnTGAGC	GGTCAnnnTGATC	AATCAnnnTGACC	ACTCAnnnTGACC	ATTCAnnnTGACC	CATCAnnnTGACC	CCTCAnnnTGACC	CTTCAnnnTGACC	TATCAnnnTGACC	TCTCAnnnTGACC	TTTCAnnnTGACC	AGTAAnnnTGACC	AGTGAnnnTGACC	AGTTAnnnTGACC	CGTAAnnnTGACC	CGTGAnnnTGACC	CGTTAnnnTGACC	TGTAAnnnTGACC	TGTGAnnnTGACC	TGTTAnnnTGACC	AGTCAnnnTGCCC	AGTCAnnnTGGCC	AGTCAnnnTGTCC	CGTCAnnnTGCCC	CGTCAnnnTGGCC	CGTCAnnnTGTCC	TGTCAnnnTGCCC	TGTCAnnnTGGCC	TGTCAnnnTGTCC	AGTCAnnnTGAAC	AGTCAnnnTGAGC	AGTCAnnnTGATC	CGTCAnnnTGAAC
164	1N-2N-3N-4N-9N	5-6-7-8-10	GGTCAnnnTGACC	AGTCAnnnTGACC	CGTCAnnnTGACC	TGTCAnnnTGACC	GATCAnnnTGACC	GCTCAnnnTGACC	GTTCAnnnTGACC	GGACAnnnTGACC	GGCCAnnnTGACC	GGGCAnnnTGACC	GGTAAnnnTGACC	GGTGAnnnTGACC	GGTTAnnnTGACC	GGTCAnnnTGAAC	GGTCAnnnTGAGC	GGTCAnnnTGATC	AATCAnnnTGACC	ACTCAnnnTGACC	ATTCAnnnTGACC	CATCAnnnTGACC	CCTCAnnnTGACC	CTTCAnnnTGACC	TATCAnnnTGACC	TCTCAnnnTGACC	TTTCAnnnTGACC	AGACAnnnTGACC	AGCCAnnnTGACC	AGGCAnnnTGACC	CGACAnnnTGACC	CGCCAnnnTGACC	CGGCAnnnTGACC	TGACAnnnTGACC	TGCCAnnnTGACC	TGGCAnnnTGACC	AGTAAnnnTGACC	AGTGAnnnTGACC	AGTTAnnnTGACC	CGTAAnnnTGACC	CGTGAnnnTGACC	CGTTAnnnTGACC	TGTAAnnnTGACC	TGTGAnnnTGACC	TGTTAnnnTGACC	AGTCAnnnTGAAC	AGTCAnnnTGAGC	AGTCAnnnTGATC	CGTCAnnnTGAAC
165	2N-3N-5N-7N-9N	1-4-6-8-10	GGTCAnnnTGACC	GATCAnnnTGACC	GCTCAnnnTGACC	GTTCAnnnTGACC	GGACAnnnTGACC	GGCCAnnnTGACC	GGGCAnnnTGACC	GGTCCnnnTGACC	GGTCGnnnTGACC	GGTCTnnnTGACC	GGTCAnnnTAACC	GGTCAnnnTCACC	GGTCAnnnTTACC	GGTCAnnnTGAAC	GGTCAnnnTGAGC	GGTCAnnnTGATC	GAACAnnnTGACC	GACCAnnnTGACC	GAGCAnnnTGACC	GCACAnnnTGACC	GCCCAnnnTGACC	GCGCAnnnTGACC	GTACAnnnTGACC	GTCCAnnnTGACC	GTGCAnnnTGACC	GATCCnnnTGACC	GATCGnnnTGACC	GATCTnnnTGACC	GCTCCnnnTGACC	GCTCGnnnTGACC	GCTCTnnnTGACC	GTTCCnnnTGACC	GTTCGnnnTGACC	GTTCTnnnTGACC	GATCAnnnTAACC	GATCAnnnTCACC	GATCAnnnTTACC	GCTCAnnnTAACC	GCTCAnnnTCACC	GCTCAnnnTTACC	GTTCAnnnTAACC	GTTCAnnnTCACC	GTTCAnnnTTACC	GATCAnnnTGAAC	GATCAnnnTGAGC	GATCAnnnTGATC	GCTCAnnnTGAAC
166	2N-3N-4N-6N-9N	1-5-7-8-10	GGTCAnnnTGACC	GATCAnnnTGACC	GCTCAnnnTGACC	GTTCAnnnTGACC	GGACAnnnTGACC	GGCCAnnnTGACC	GGGCAnnnTGACC	GGTAAnnnTGACC	GGTGAnnnTGACC	GGTTAnnnTGACC	GGTCAnnnAGACC	GGTCAnnnCGACC	GGTCAnnnGGACC	GGTCAnnnTGAAC	GGTCAnnnTGAGC	GGTCAnnnTGATC	GAACAnnnTGACC	GACCAnnnTGACC	GAGCAnnnTGACC	GCACAnnnTGACC	GCCCAnnnTGACC	GCGCAnnnTGACC	GTACAnnnTGACC	GTCCAnnnTGACC	GTGCAnnnTGACC	GATAAnnnTGACC	GATGAnnnTGACC	GATTAnnnTGACC	GCTAAnnnTGACC	GCTGAnnnTGACC	GCTTAnnnTGACC	GTTAAnnnTGACC	GTTGAnnnTGACC	GTTTAnnnTGACC	GATCAnnnAGACC	GATCAnnnCGACC	GATCAnnnGGACC	GCTCAnnnAGACC	GCTCAnnnCGACC	GCTCAnnnGGACC	GTTCAnnnAGACC	GTTCAnnnCGACC	GTTCAnnnGGACC	GATCAnnnTGAAC	GATCAnnnTGAGC	GATCAnnnTGATC	GCTCAnnnTGAAC
167	2N-4N-5N-8N-9N	1-3-6-7-10	GGTCAnnnTGACC	GATCAnnnTGACC	GCTCAnnnTGACC	GTTCAnnnTGACC	GGTAAnnnTGACC	GGTGAnnnTGACC	GGTTAnnnTGACC	GGTCCnnnTGACC	GGTCGnnnTGACC	GGTCTnnnTGACC	GGTCAnnnTGCCC	GGTCAnnnTGGCC	GGTCAnnnTGTCC	GGTCAnnnTGAAC	GGTCAnnnTGAGC	GGTCAnnnTGATC	GATAAnnnTGACC	GATGAnnnTGACC	GATTAnnnTGACC	GCTAAnnnTGACC	GCTGAnnnTGACC	GCTTAnnnTGACC	GTTAAnnnTGACC	GTTGAnnnTGACC	GTTTAnnnTGACC	GATCCnnnTGACC	GATCGnnnTGACC	GATCTnnnTGACC	GCTCCnnnTGACC	GCTCGnnnTGACC	GCTCTnnnTGACC	GTTCCnnnTGACC	GTTCGnnnTGACC	GTTCTnnnTGACC	GATCAnnnTGCCC	GATCAnnnTGGCC	GATCAnnnTGTCC	GCTCAnnnTGCCC	GCTCAnnnTGGCC	GCTCAnnnTGTCC	GTTCAnnnTGCCC	GTTCAnnnTGGCC	GTTCAnnnTGTCC	GATCAnnnTGAAC	GATCAnnnTGAGC	GATCAnnnTGATC	GCTCAnnnTGAAC
168	2N-3N-4N-5N-9N	1-6-7-8-10	GGTCAnnnTGACC	GATCAnnnTGACC	GCTCAnnnTGACC	GTTCAnnnTGACC	GGACAnnnTGACC	GGCCAnnnTGACC	GGGCAnnnTGACC	GGTAAnnnTGACC	GGTGAnnnTGACC	GGTTAnnnTGACC	GGTCCnnnTGACC	GGTCGnnnTGACC	GGTCTnnnTGACC	GGTCAnnnTGAAC	GGTCAnnnTGAGC	GGTCAnnnTGATC	GAACAnnnTGACC	GACCAnnnTGACC	GAGCAnnnTGACC	GCACAnnnTGACC	GCCCAnnnTGACC	GCGCAnnnTGACC	GTACAnnnTGACC	GTCCAnnnTGACC	GTGCAnnnTGACC	GATAAnnnTGACC	GATGAnnnTGACC	GATTAnnnTGACC	GCTAAnnnTGACC	GCTGAnnnTGACC	GCTTAnnnTGACC	GTTAAnnnTGACC	GTTGAnnnTGACC	GTTTAnnnTGACC	GATCCnnnTGACC	GATCGnnnTGACC	GATCTnnnTGACC	GCTCCnnnTGACC	GCTCGnnnTGACC	GCTCTnnnTGACC	GTTCCnnnTGACC	GTTCGnnnTGACC	GTTCTnnnTGACC	GATCAnnnTGAAC	GATCAnnnTGAGC	GATCAnnnTGATC	GCTCAnnnTGAAC
169	1N-2N-5N-7N-9N	3-4-6-8-10	GGTCAnnnTGACC	AGTCAnnnTGACC	CGTCAnnnTGACC	TGTCAnnnTGACC	GATCAnnnTGACC	GCTCAnnnTGACC	GTTCAnnnTGACC	GGTCCnnnTGACC	GGTCGnnnTGACC	GGTCTnnnTGACC	GGTCAnnnTAACC	GGTCAnnnTCACC	GGTCAnnnTTACC	GGTCAnnnTGAAC	GGTCAnnnTGAGC	GGTCAnnnTGATC	AATCAnnnTGACC	ACTCAnnnTGACC	ATTCAnnnTGACC	CATCAnnnTGACC	CCTCAnnnTGACC	CTTCAnnnTGACC	TATCAnnnTGACC	TCTCAnnnTGACC	TTTCAnnnTGACC	AGTCCnnnTGACC	AGTCGnnnTGACC	AGTCTnnnTGACC	CGTCCnnnTGACC	CGTCGnnnTGACC	CGTCTnnnTGACC	TGTCCnnnTGACC	TGTCGnnnTGACC	TGTCTnnnTGACC	AGTCAnnnTAACC	AGTCAnnnTCACC	AGTCAnnnTTACC	CGTCAnnnTAACC	CGTCAnnnTCACC	CGTCAnnnTTACC	TGTCAnnnTAACC	TGTCAnnnTCACC	TGTCAnnnTTACC	AGTCAnnnTGAAC	AGTCAnnnTGAGC	AGTCAnnnTGATC	CGTCAnnnTGAAC
170	1N-2N-4N-6N-9N	3-5-7-8-10	GGTCAnnnTGACC	AGTCAnnnTGACC	CGTCAnnnTGACC	TGTCAnnnTGACC	GATCAnnnTGACC	GCTCAnnnTGACC	GTTCAnnnTGACC	GGTAAnnnTGACC	GGTGAnnnTGACC	GGTTAnnnTGACC	GGTCAnnnAGACC	GGTCAnnnCGACC	GGTCAnnnGGACC	GGTCAnnnTGAAC	GGTCAnnnTGAGC	GGTCAnnnTGATC	AATCAnnnTGACC	ACTCAnnnTGACC	ATTCAnnnTGACC	CATCAnnnTGACC	CCTCAnnnTGACC	CTTCAnnnTGACC	TATCAnnnTGACC	TCTCAnnnTGACC	TTTCAnnnTGACC	AGTAAnnnTGACC	AGTGAnnnTGACC	AGTTAnnnTGACC	CGTAAnnnTGACC	CGTGAnnnTGACC	CGTTAnnnTGACC	TGTAAnnnTGACC	TGTGAnnnTGACC	TGTTAnnnTGACC	AGTCAnnnAGACC	AGTCAnnnCGACC	AGTCAnnnGGACC	CGTCAnnnAGACC	CGTCAnnnCGACC	CGTCAnnnGGACC	TGTCAnnnAGACC	TGTCAnnnCGACC	TGTCAnnnGGACC	AGTCAnnnTGAAC	AGTCAnnnTGAGC	AGTCAnnnTGATC	CGTCAnnnTGAAC
171	2N-4N-5N-9N-10N	1-3-6-7-8	GGTCAnnnTGACC	GATCAnnnTGACC	GCTCAnnnTGACC	GTTCAnnnTGACC	GGTAAnnnTGACC	GGTGAnnnTGACC	GGTTAnnnTGACC	GGTCCnnnTGACC	GGTCGnnnTGACC	GGTCTnnnTGACC	GGTCAnnnTGAAC	GGTCAnnnTGAGC	GGTCAnnnTGATC	GGTCAnnnTGACA	GGTCAnnnTGACG	GGTCAnnnTGACT	GATAAnnnTGACC	GATGAnnnTGACC	GATTAnnnTGACC	GCTAAnnnTGACC	GCTGAnnnTGACC	GCTTAnnnTGACC	GTTAAnnnTGACC	GTTGAnnnTGACC	GTTTAnnnTGACC	GATCCnnnTGACC	GATCGnnnTGACC	GATCTnnnTGACC	GCTCCnnnTGACC	GCTCGnnnTGACC	GCTCTnnnTGACC	GTTCCnnnTGACC	GTTCGnnnTGACC	GTTCTnnnTGACC	GATCAnnnTGAAC	GATCAnnnTGAGC	GATCAnnnTGATC	GCTCAnnnTGAAC	GCTCAnnnTGAGC	GCTCAnnnTGATC	GTTCAnnnTGAAC	GTTCAnnnTGAGC	GTTCAnnnTGATC	GGTACnnnTGACC	GGTAGnnnTGACC	GGTATnnnTGACC	GGTGCnnnTGACC
172	1N-2N-4N-5N-9N	3-6-7-8-10	GGTCAnnnTGACC	AGTCAnnnTGACC	CGTCAnnnTGACC	TGTCAnnnTGACC	GATCAnnnTGACC	GCTCAnnnTGACC	GTTCAnnnTGACC	GGTAAnnnTGACC	GGTGAnnnTGACC	GGTTAnnnTGACC	GGTCCnnnTGACC	GGTCGnnnTGACC	GGTCTnnnTGACC	GGTCAnnnTGAAC	GGTCAnnnTGAGC	GGTCAnnnTGATC	AATCAnnnTGACC	ACTCAnnnTGACC	ATTCAnnnTGACC	CATCAnnnTGACC	CCTCAnnnTGACC	CTTCAnnnTGACC	TATCAnnnTGACC	TCTCAnnnTGACC	TTTCAnnnTGACC	AGTAAnnnTGACC	AGTGAnnnTGACC	AGTTAnnnTGACC	CGTAAnnnTGACC	CGTGAnnnTGACC	CGTTAnnnTGACC	TGTAAnnnTGACC	TGTGAnnnTGACC	TGTTAnnnTGACC	AGTCCnnnTGACC	AGTCGnnnTGACC	AGTCTnnnTGACC	CGTCCnnnTGACC	CGTCGnnnTGACC	CGTCTnnnTGACC	TGTCCnnnTGACC	TGTCGnnnTGACC	TGTCTnnnTGACC	AGTCAnnnTGAAC	AGTCAnnnTGAGC	AGTCAnnnTGATC	CGTCAnnnTGAAC
173	1N-3N-4N-6N-7N	2-5-8-9-10	GGTCAnnnTGACC	AGTCAnnnTGACC	CGTCAnnnTGACC	TGTCAnnnTGACC	GGACAnnnTGACC	GGCCAnnnTGACC	GGGCAnnnTGACC	GGTAAnnnTGACC	GGTGAnnnTGACC	GGTTAnnnTGACC	GGTCAnnnAGACC	GGTCAnnnCGACC	GGTCAnnnGGACC	GGTCAnnnTAACC	GGTCAnnnTCACC	GGTCAnnnTTACC	AGACAnnnTGACC	AGCCAnnnTGACC	AGGCAnnnTGACC	CGACAnnnTGACC	CGCCAnnnTGACC	CGGCAnnnTGACC	TGACAnnnTGACC	TGCCAnnnTGACC	TGGCAnnnTGACC	AGTAAnnnTGACC	AGTGAnnnTGACC	AGTTAnnnTGACC	CGTAAnnnTGACC	CGTGAnnnTGACC	CGTTAnnnTGACC	TGTAAnnnTGACC	TGTGAnnnTGACC	TGTTAnnnTGACC	AGTCAnnnAGACC	AGTCAnnnCGACC	AGTCAnnnGGACC	CGTCAnnnAGACC	CGTCAnnnCGACC	CGTCAnnnGGACC	TGTCAnnnAGACC	TGTCAnnnCGACC	TGTCAnnnGGACC	AGTCAnnnTAACC	AGTCAnnnTCACC	AGTCAnnnTTACC	CGTCAnnnTAACC
174	3N-4N-5N-7N-10N	1-2-6-8-9	GGTCAnnnTGACC	GGACAnnnTGACC	GGCCAnnnTGACC	GGGCAnnnTGACC	GGTAAnnnTGACC	GGTGAnnnTGACC	GGTTAnnnTGACC	GGTCCnnnTGACC	GGTCGnnnTGACC	GGTCTnnnTGACC	GGTCAnnnTAACC	GGTCAnnnTCACC	GGTCAnnnTTACC	GGTCAnnnTGACA	GGTCAnnnTGACG	GGTCAnnnTGACT	GGAAAnnnTGACC	GGAGAnnnTGACC	GGATAnnnTGACC	GGCAAnnnTGACC	GGCGAnnnTGACC	GGCTAnnnTGACC	GGGAAnnnTGACC	GGGGAnnnTGACC	GGGTAnnnTGACC	GGACCnnnTGACC	GGACGnnnTGACC	GGACTnnnTGACC	GGCCCnnnTGACC	GGCCGnnnTGACC	GGCCTnnnTGACC	GGGCCnnnTGACC	GGGCGnnnTGACC	GGGCTnnnTGACC	GGACAnnnTAACC	GGACAnnnTCACC	GGACAnnnTTACC	GGCCAnnnTAACC	GGCCAnnnTCACC	GGCCAnnnTTACC	GGGCAnnnTAACC	GGGCAnnnTCACC	GGGCAnnnTTACC	GGTACnnnTGACC	GGTAGnnnTGACC	GGTATnnnTGACC	GGTGCnnnTGACC
175	1N-4N-5N-7N-8N	2-3-6-9-10	GGTCAnnnTGACC	AGTCAnnnTGACC	CGTCAnnnTGACC	TGTCAnnnTGACC	GGTAAnnnTGACC	GGTGAnnnTGACC	GGTTAnnnTGACC	GGTCCnnnTGACC	GGTCGnnnTGACC	GGTCTnnnTGACC	GGTCAnnnTAACC	GGTCAnnnTCACC	GGTCAnnnTTACC	GGTCAnnnTGCCC	GGTCAnnnTGGCC	GGTCAnnnTGTCC	AGTAAnnnTGACC	AGTGAnnnTGACC	AGTTAnnnTGACC	CGTAAnnnTGACC	CGTGAnnnTGACC	CGTTAnnnTGACC	TGTAAnnnTGACC	TGTGAnnnTGACC	TGTTAnnnTGACC	AGTCCnnnTGACC	AGTCGnnnTGACC	AGTCTnnnTGACC	CGTCCnnnTGACC	CGTCGnnnTGACC	CGTCTnnnTGACC	TGTCCnnnTGACC	TGTCGnnnTGACC	TGTCTnnnTGACC	AGTCAnnnTAACC	AGTCAnnnTCACC	AGTCAnnnTTACC	CGTCAnnnTAACC	CGTCAnnnTCACC	CGTCAnnnTTACC	TGTCAnnnTAACC	TGTCAnnnTCACC	TGTCAnnnTTACC	AGTCAnnnTGCCC	AGTCAnnnTGGCC	AGTCAnnnTGTCC	CGTCAnnnTGCCC
176	1N-3N-4N-5N-7N	2-6-8-9-10	GGTCAnnnTGACC	AGTCAnnnTGACC	CGTCAnnnTGACC	TGTCAnnnTGACC	GGACAnnnTGACC	GGCCAnnnTGACC	GGGCAnnnTGACC	GGTAAnnnTGACC	GGTGAnnnTGACC	GGTTAnnnTGACC	GGTCCnnnTGACC	GGTCGnnnTGACC	GGTCTnnnTGACC	GGTCAnnnTAACC	GGTCAnnnTCACC	GGTCAnnnTTACC	AGACAnnnTGACC	AGCCAnnnTGACC	AGGCAnnnTGACC	CGACAnnnTGACC	CGCCAnnnTGACC	CGGCAnnnTGACC	TGACAnnnTGACC	TGCCAnnnTGACC	TGGCAnnnTGACC	AGTAAnnnTGACC	AGTGAnnnTGACC	AGTTAnnnTGACC	CGTAAnnnTGACC	CGTGAnnnTGACC	CGTTAnnnTGACC	TGTAAnnnTGACC	TGTGAnnnTGACC	TGTTAnnnTGACC	AGTCCnnnTGACC	AGTCGnnnTGACC	AGTCTnnnTGACC	CGTCCnnnTGACC	CGTCGnnnTGACC	CGTCTnnnTGACC	TGTCCnnnTGACC	TGTCGnnnTGACC	TGTCTnnnTGACC	AGTCAnnnTAACC	AGTCAnnnTCACC	AGTCAnnnTTACC	CGTCAnnnTAACC
177	1N-3N-4N-7N-9N	2-5-6-8-10	GGTCAnnnTGACC	AGTCAnnnTGACC	CGTCAnnnTGACC	TGTCAnnnTGACC	GGACAnnnTGACC	GGCCAnnnTGACC	GGGCAnnnTGACC	GGTAAnnnTGACC	GGTGAnnnTGACC	GGTTAnnnTGACC	GGTCAnnnTAACC	GGTCAnnnTCACC	GGTCAnnnTTACC	GGTCAnnnTGAAC	GGTCAnnnTGAGC	GGTCAnnnTGATC	AGACAnnnTGACC	AGCCAnnnTGACC	AGGCAnnnTGACC	CGACAnnnTGACC	CGCCAnnnTGACC	CGGCAnnnTGACC	TGACAnnnTGACC	TGCCAnnnTGACC	TGGCAnnnTGACC	AGTAAnnnTGACC	AGTGAnnnTGACC	AGTTAnnnTGACC	CGTAAnnnTGACC	CGTGAnnnTGACC	CGTTAnnnTGACC	TGTAAnnnTGACC	TGTGAnnnTGACC	TGTTAnnnTGACC	AGTCAnnnTAACC	AGTCAnnnTCACC	AGTCAnnnTTACC	CGTCAnnnTAACC	CGTCAnnnTCACC	CGTCAnnnTTACC	TGTCAnnnTAACC	TGTCAnnnTCACC	TGTCAnnnTTACC	AGTCAnnnTGAAC	AGTCAnnnTGAGC	AGTCAnnnTGATC	CGTCAnnnTGAAC
178	2N-3N-4N-7N-10N	1-5-6-8-9	GGTCAnnnTGACC	GATCAnnnTGACC	GCTCAnnnTGACC	GTTCAnnnTGACC	GGACAnnnTGACC	GGCCAnnnTGACC	GGGCAnnnTGACC	GGTAAnnnTGACC	GGTGAnnnTGACC	GGTTAnnnTGACC	GGTCAnnnTAACC	GGTCAnnnTCACC	GGTCAnnnTTACC	GGTCAnnnTGACA	GGTCAnnnTGACG	GGTCAnnnTGACT	GAACAnnnTGACC	GACCAnnnTGACC	GAGCAnnnTGACC	GCACAnnnTGACC	GCCCAnnnTGACC	GCGCAnnnTGACC	GTACAnnnTGACC	GTCCAnnnTGACC	GTGCAnnnTGACC	GATAAnnnTGACC	GATGAnnnTGACC	GATTAnnnTGACC	GCTAAnnnTGACC	GCTGAnnnTGACC	GCTTAnnnTGACC	GTTAAnnnTGACC	GTTGAnnnTGACC	GTTTAnnnTGACC	GATCAnnnTAACC	GATCAnnnTCACC	GATCAnnnTTACC	GCTCAnnnTAACC	GCTCAnnnTCACC	GCTCAnnnTTACC	GTTCAnnnTAACC	GTTCAnnnTCACC	GTTCAnnnTTACC	GGAAAnnnTGACC	GGAGAnnnTGACC	GGATAnnnTGACC	GGCAAnnnTGACC
179	1N-2N-4N-7N-8N	3-5-6-9-10	GGTCAnnnTGACC	AGTCAnnnTGACC	CGTCAnnnTGACC	TGTCAnnnTGACC	GATCAnnnTGACC	GCTCAnnnTGACC	GTTCAnnnTGACC	GGTAAnnnTGACC	GGTGAnnnTGACC	GGTTAnnnTGACC	GGTCAnnnTAACC	GGTCAnnnTCACC	GGTCAnnnTTACC	GGTCAnnnTGCCC	GGTCAnnnTGGCC	GGTCAnnnTGTCC	AATCAnnnTGACC	ACTCAnnnTGACC	ATTCAnnnTGACC	CATCAnnnTGACC	CCTCAnnnTGACC	CTTCAnnnTGACC	TATCAnnnTGACC	TCTCAnnnTGACC	TTTCAnnnTGACC	AGTAAnnnTGACC	AGTGAnnnTGACC	AGTTAnnnTGACC	CGTAAnnnTGACC	CGTGAnnnTGACC	CGTTAnnnTGACC	TGTAAnnnTGACC	TGTGAnnnTGACC	TGTTAnnnTGACC	AGTCAnnnTAACC	AGTCAnnnTCACC	AGTCAnnnTTACC	CGTCAnnnTAACC	CGTCAnnnTCACC	CGTCAnnnTTACC	TGTCAnnnTAACC	TGTCAnnnTCACC	TGTCAnnnTTACC	AGTCAnnnTGCCC	AGTCAnnnTGGCC	AGTCAnnnTGTCC	CGTCAnnnTGCCC
180	1N-2N-3N-4N-7N	5-6-8-9-10	GGTCAnnnTGACC	AGTCAnnnTGACC	CGTCAnnnTGACC	TGTCAnnnTGACC	GATCAnnnTGACC	GCTCAnnnTGACC	GTTCAnnnTGACC	GGACAnnnTGACC	GGCCAnnnTGACC	GGGCAnnnTGACC	GGTAAnnnTGACC	GGTGAnnnTGACC	GGTTAnnnTGACC	GGTCAnnnTAACC	GGTCAnnnTCACC	GGTCAnnnTTACC	AATCAnnnTGACC	ACTCAnnnTGACC	ATTCAnnnTGACC	CATCAnnnTGACC	CCTCAnnnTGACC	CTTCAnnnTGACC	TATCAnnnTGACC	TCTCAnnnTGACC	TTTCAnnnTGACC	AGACAnnnTGACC	AGCCAnnnTGACC	AGGCAnnnTGACC	CGACAnnnTGACC	CGCCAnnnTGACC	CGGCAnnnTGACC	TGACAnnnTGACC	TGCCAnnnTGACC	TGGCAnnnTGACC	AGTAAnnnTGACC	AGTGAnnnTGACC	AGTTAnnnTGACC	CGTAAnnnTGACC	CGTGAnnnTGACC	CGTTAnnnTGACC	TGTAAnnnTGACC	TGTGAnnnTGACC	TGTTAnnnTGACC	AGTCAnnnTAACC	AGTCAnnnTCACC	AGTCAnnnTTACC	CGTCAnnnTAACC
181	3N-4N-5N-7N-9N	1-2-6-8-10	GGTCAnnnTGACC	GGACAnnnTGACC	GGCCAnnnTGACC	GGGCAnnnTGACC	GGTAAnnnTGACC	GGTGAnnnTGACC	GGTTAnnnTGACC	GGTCCnnnTGACC	GGTCGnnnTGACC	GGTCTnnnTGACC	GGTCAnnnTAACC	GGTCAnnnTCACC	GGTCAnnnTTACC	GGTCAnnnTGAAC	GGTCAnnnTGAGC	GGTCAnnnTGATC	GGAAAnnnTGACC	GGAGAnnnTGACC	GGATAnnnTGACC	GGCAAnnnTGACC	GGCGAnnnTGACC	GGCTAnnnTGACC	GGGAAnnnTGACC	GGGGAnnnTGACC	GGGTAnnnTGACC	GGACCnnnTGACC	GGACGnnnTGACC	GGACTnnnTGACC	GGCCCnnnTGACC	GGCCGnnnTGACC	GGCCTnnnTGACC	GGGCCnnnTGACC	GGGCGnnnTGACC	GGGCTnnnTGACC	GGACAnnnTAACC	GGACAnnnTCACC	GGACAnnnTTACC	GGCCAnnnTAACC	GGCCAnnnTCACC	GGCCAnnnTTACC	GGGCAnnnTAACC	GGGCAnnnTCACC	GGGCAnnnTTACC	GGACAnnnTGAAC	GGACAnnnTGAGC	GGACAnnnTGATC	GGCCAnnnTGAAC
182	2N-3N-4N-6N-7N	1-5-8-9-10	GGTCAnnnTGACC	GATCAnnnTGACC	GCTCAnnnTGACC	GTTCAnnnTGACC	GGACAnnnTGACC	GGCCAnnnTGACC	GGGCAnnnTGACC	GGTAAnnnTGACC	GGTGAnnnTGACC	GGTTAnnnTGACC	GGTCAnnnAGACC	GGTCAnnnCGACC	GGTCAnnnGGACC	GGTCAnnnTAACC	GGTCAnnnTCACC	GGTCAnnnTTACC	GAACAnnnTGACC	GACCAnnnTGACC	GAGCAnnnTGACC	GCACAnnnTGACC	GCCCAnnnTGACC	GCGCAnnnTGACC	GTACAnnnTGACC	GTCCAnnnTGACC	GTGCAnnnTGACC	GATAAnnnTGACC	GATGAnnnTGACC	GATTAnnnTGACC	GCTAAnnnTGACC	GCTGAnnnTGACC	GCTTAnnnTGACC	GTTAAnnnTGACC	GTTGAnnnTGACC	GTTTAnnnTGACC	GATCAnnnAGACC	GATCAnnnCGACC	GATCAnnnGGACC	GCTCAnnnAGACC	GCTCAnnnCGACC	GCTCAnnnGGACC	GTTCAnnnAGACC	GTTCAnnnCGACC	GTTCAnnnGGACC	GATCAnnnTAACC	GATCAnnnTCACC	GATCAnnnTTACC	GCTCAnnnTAACC
183	2N-4N-5N-7N-8N	1-3-6-9-10	GGTCAnnnTGACC	GATCAnnnTGACC	GCTCAnnnTGACC	GTTCAnnnTGACC	GGTAAnnnTGACC	GGTGAnnnTGACC	GGTTAnnnTGACC	GGTCCnnnTGACC	GGTCGnnnTGACC	GGTCTnnnTGACC	GGTCAnnnTAACC	GGTCAnnnTCACC	GGTCAnnnTTACC	GGTCAnnnTGCCC	GGTCAnnnTGGCC	GGTCAnnnTGTCC	GATAAnnnTGACC	GATGAnnnTGACC	GATTAnnnTGACC	GCTAAnnnTGACC	GCTGAnnnTGACC	GCTTAnnnTGACC	GTTAAnnnTGACC	GTTGAnnnTGACC	GTTTAnnnTGACC	GATCCnnnTGACC	GATCGnnnTGACC	GATCTnnnTGACC	GCTCCnnnTGACC	GCTCGnnnTGACC	GCTCTnnnTGACC	GTTCCnnnTGACC	GTTCGnnnTGACC	GTTCTnnnTGACC	GATCAnnnTAACC	GATCAnnnTCACC	GATCAnnnTTACC	GCTCAnnnTAACC	GCTCAnnnTCACC	GCTCAnnnTTACC	GTTCAnnnTAACC	GTTCAnnnTCACC	GTTCAnnnTTACC	GATCAnnnTGCCC	GATCAnnnTGGCC	GATCAnnnTGTCC	GCTCAnnnTGCCC
184	2N-3N-4N-5N-7N	1-6-8-9-10	GGTCAnnnTGACC	GATCAnnnTGACC	GCTCAnnnTGACC	GTTCAnnnTGACC	GGACAnnnTGACC	GGCCAnnnTGACC	GGGCAnnnTGACC	GGTAAnnnTGACC	GGTGAnnnTGACC	GGTTAnnnTGACC	GGTCCnnnTGACC	GGTCGnnnTGACC	GGTCTnnnTGACC	GGTCAnnnTAACC	GGTCAnnnTCACC	GGTCAnnnTTACC	GAACAnnnTGACC	GACCAnnnTGACC	GAGCAnnnTGACC	GCACAnnnTGACC	GCCCAnnnTGACC	GCGCAnnnTGACC	GTACAnnnTGACC	GTCCAnnnTGACC	GTGCAnnnTGACC	GATAAnnnTGACC	GATGAnnnTGACC	GATTAnnnTGACC	GCTAAnnnTGACC	GCTGAnnnTGACC	GCTTAnnnTGACC	GTTAAnnnTGACC	GTTGAnnnTGACC	GTTTAnnnTGACC	GATCCnnnTGACC	GATCGnnnTGACC	GATCTnnnTGACC	GCTCCnnnTGACC	GCTCGnnnTGACC	GCTCTnnnTGACC	GTTCCnnnTGACC	GTTCGnnnTGACC	GTTCTnnnTGACC	GATCAnnnTAACC	GATCAnnnTCACC	GATCAnnnTTACC	GCTCAnnnTAACC
185	1N-4N-5N-7N-9N	2-3-6-8-10	GGTCAnnnTGACC	AGTCAnnnTGACC	CGTCAnnnTGACC	TGTCAnnnTGACC	GGTAAnnnTGACC	GGTGAnnnTGACC	GGTTAnnnTGACC	GGTCCnnnTGACC	GGTCGnnnTGACC	GGTCTnnnTGACC	GGTCAnnnTAACC	GGTCAnnnTCACC	GGTCAnnnTTACC	GGTCAnnnTGAAC	GGTCAnnnTGAGC	GGTCAnnnTGATC	AGTAAnnnTGACC	AGTGAnnnTGACC	AGTTAnnnTGACC	CGTAAnnnTGACC	CGTGAnnnTGACC	CGTTAnnnTGACC	TGTAAnnnTGACC	TGTGAnnnTGACC	TGTTAnnnTGACC	AGTCCnnnTGACC	AGTCGnnnTGACC	AGTCTnnnTGACC	CGTCCnnnTGACC	CGTCGnnnTGACC	CGTCTnnnTGACC	TGTCCnnnTGACC	TGTCGnnnTGACC	TGTCTnnnTGACC	AGTCAnnnTAACC	AGTCAnnnTCACC	AGTCAnnnTTACC	CGTCAnnnTAACC	CGTCAnnnTCACC	CGTCAnnnTTACC	TGTCAnnnTAACC	TGTCAnnnTCACC	TGTCAnnnTTACC	AGTCAnnnTGAAC	AGTCAnnnTGAGC	AGTCAnnnTGATC	CGTCAnnnTGAAC
186	1N-2N-4N-6N-7N	3-5-8-9-10	GGTCAnnnTGACC	AGTCAnnnTGACC	CGTCAnnnTGACC	TGTCAnnnTGACC	GATCAnnnTGACC	GCTCAnnnTGACC	GTTCAnnnTGACC	GGTAAnnnTGACC	GGTGAnnnTGACC	GGTTAnnnTGACC	GGTCAnnnAGACC	GGTCAnnnCGACC	GGTCAnnnGGACC	GGTCAnnnTAACC	GGTCAnnnTCACC	GGTCAnnnTTACC	AATCAnnnTGACC	ACTCAnnnTGACC	ATTCAnnnTGACC	CATCAnnnTGACC	CCTCAnnnTGACC	CTTCAnnnTGACC	TATCAnnnTGACC	TCTCAnnnTGACC	TTTCAnnnTGACC	AGTAAnnnTGACC	AGTGAnnnTGACC	AGTTAnnnTGACC	CGTAAnnnTGACC	CGTGAnnnTGACC	CGTTAnnnTGACC	TGTAAnnnTGACC	TGTGAnnnTGACC	TGTTAnnnTGACC	AGTCAnnnAGACC	AGTCAnnnCGACC	AGTCAnnnGGACC	CGTCAnnnAGACC	CGTCAnnnCGACC	CGTCAnnnGGACC	TGTCAnnnAGACC	TGTCAnnnCGACC	TGTCAnnnGGACC	AGTCAnnnTAACC	AGTCAnnnTCACC	AGTCAnnnTTACC	CGTCAnnnTAACC
187	2N-4N-5N-7N-10N	1-3-6-8-9	GGTCAnnnTGACC	GATCAnnnTGACC	GCTCAnnnTGACC	GTTCAnnnTGACC	GGTAAnnnTGACC	GGTGAnnnTGACC	GGTTAnnnTGACC	GGTCCnnnTGACC	GGTCGnnnTGACC	GGTCTnnnTGACC	GGTCAnnnTAACC	GGTCAnnnTCACC	GGTCAnnnTTACC	GGTCAnnnTGACA	GGTCAnnnTGACG	GGTCAnnnTGACT	GATAAnnnTGACC	GATGAnnnTGACC	GATTAnnnTGACC	GCTAAnnnTGACC	GCTGAnnnTGACC	GCTTAnnnTGACC	GTTAAnnnTGACC	GTTGAnnnTGACC	GTTTAnnnTGACC	GATCCnnnTGACC	GATCGnnnTGACC	GATCTnnnTGACC	GCTCCnnnTGACC	GCTCGnnnTGACC	GCTCTnnnTGACC	GTTCCnnnTGACC	GTTCGnnnTGACC	GTTCTnnnTGACC	GATCAnnnTAACC	GATCAnnnTCACC	GATCAnnnTTACC	GCTCAnnnTAACC	GCTCAnnnTCACC	GCTCAnnnTTACC	GTTCAnnnTAACC	GTTCAnnnTCACC	GTTCAnnnTTACC	GGTACnnnTGACC	GGTAGnnnTGACC	GGTATnnnTGACC	GGTGCnnnTGACC
188	1N-2N-4N-5N-7N	3-6-8-9-10	GGTCAnnnTGACC	AGTCAnnnTGACC	CGTCAnnnTGACC	TGTCAnnnTGACC	GATCAnnnTGACC	GCTCAnnnTGACC	GTTCAnnnTGACC	GGTAAnnnTGACC	GGTGAnnnTGACC	GGTTAnnnTGACC	GGTCCnnnTGACC	GGTCGnnnTGACC	GGTCTnnnTGACC	GGTCAnnnTAACC	GGTCAnnnTCACC	GGTCAnnnTTACC	AATCAnnnTGACC	ACTCAnnnTGACC	ATTCAnnnTGACC	CATCAnnnTGACC	CCTCAnnnTGACC	CTTCAnnnTGACC	TATCAnnnTGACC	TCTCAnnnTGACC	TTTCAnnnTGACC	AGTAAnnnTGACC	AGTGAnnnTGACC	AGTTAnnnTGACC	CGTAAnnnTGACC	CGTGAnnnTGACC	CGTTAnnnTGACC	TGTAAnnnTGACC	TGTGAnnnTGACC	TGTTAnnnTGACC	AGTCCnnnTGACC	AGTCGnnnTGACC	AGTCTnnnTGACC	CGTCCnnnTGACC	CGTCGnnnTGACC	CGTCTnnnTGACC	TGTCCnnnTGACC	TGTCGnnnTGACC	TGTCTnnnTGACC	AGTCAnnnTAACC	AGTCAnnnTCACC	AGTCAnnnTTACC	CGTCAnnnTAACC
189	1N-3N-5N-6N-7N	2-4-8-9-10	GGTCAnnnTGACC	AGTCAnnnTGACC	CGTCAnnnTGACC	TGTCAnnnTGACC	GGACAnnnTGACC	GGCCAnnnTGACC	GGGCAnnnTGACC	GGTCCnnnTGACC	GGTCGnnnTGACC	GGTCTnnnTGACC	GGTCAnnnAGACC	GGTCAnnnCGACC	GGTCAnnnGGACC	GGTCAnnnTAACC	GGTCAnnnTCACC	GGTCAnnnTTACC	AGACAnnnTGACC	AGCCAnnnTGACC	AGGCAnnnTGACC	CGACAnnnTGACC	CGCCAnnnTGACC	CGGCAnnnTGACC	TGACAnnnTGACC	TGCCAnnnTGACC	TGGCAnnnTGACC	AGTCCnnnTGACC	AGTCGnnnTGACC	AGTCTnnnTGACC	CGTCCnnnTGACC	CGTCGnnnTGACC	CGTCTnnnTGACC	TGTCCnnnTGACC	TGTCGnnnTGACC	TGTCTnnnTGACC	AGTCAnnnAGACC	AGTCAnnnCGACC	AGTCAnnnGGACC	CGTCAnnnAGACC	CGTCAnnnCGACC	CGTCAnnnGGACC	TGTCAnnnAGACC	TGTCAnnnCGACC	TGTCAnnnGGACC	AGTCAnnnTAACC	AGTCAnnnTCACC	AGTCAnnnTTACC	CGTCAnnnTAACC
190	3N-4N-5N-6N-10N	1-2-7-8-9	GGTCAnnnTGACC	GGACAnnnTGACC	GGCCAnnnTGACC	GGGCAnnnTGACC	GGTAAnnnTGACC	GGTGAnnnTGACC	GGTTAnnnTGACC	GGTCCnnnTGACC	GGTCGnnnTGACC	GGTCTnnnTGACC	GGTCAnnnAGACC	GGTCAnnnCGACC	GGTCAnnnGGACC	GGTCAnnnTGACA	GGTCAnnnTGACG	GGTCAnnnTGACT	GGAAAnnnTGACC	GGAGAnnnTGACC	GGATAnnnTGACC	GGCAAnnnTGACC	GGCGAnnnTGACC	GGCTAnnnTGACC	GGGAAnnnTGACC	GGGGAnnnTGACC	GGGTAnnnTGACC	GGACCnnnTGACC	GGACGnnnTGACC	GGACTnnnTGACC	GGCCCnnnTGACC	GGCCGnnnTGACC	GGCCTnnnTGACC	GGGCCnnnTGACC	GGGCGnnnTGACC	GGGCTnnnTGACC	GGACAnnnAGACC	GGACAnnnCGACC	GGACAnnnGGACC	GGCCAnnnAGACC	GGCCAnnnCGACC	GGCCAnnnGGACC	GGGCAnnnAGACC	GGGCAnnnCGACC	GGGCAnnnGGACC	GGTACnnnTGACC	GGTAGnnnTGACC	GGTATnnnTGACC	GGTGCnnnTGACC
191	1N-4N-5N-6N-8N	2-3-7-9-10	GGTCAnnnTGACC	AGTCAnnnTGACC	CGTCAnnnTGACC	TGTCAnnnTGACC	GGTAAnnnTGACC	GGTGAnnnTGACC	GGTTAnnnTGACC	GGTCCnnnTGACC	GGTCGnnnTGACC	GGTCTnnnTGACC	GGTCAnnnAGACC	GGTCAnnnCGACC	GGTCAnnnGGACC	GGTCAnnnTGCCC	GGTCAnnnTGGCC	GGTCAnnnTGTCC	AGTAAnnnTGACC	AGTGAnnnTGACC	AGTTAnnnTGACC	CGTAAnnnTGACC	CGTGAnnnTGACC	CGTTAnnnTGACC	TGTAAnnnTGACC	TGTGAnnnTGACC	TGTTAnnnTGACC	AGTCCnnnTGACC	AGTCGnnnTGACC	AGTCTnnnTGACC	CGTCCnnnTGACC	CGTCGnnnTGACC	CGTCTnnnTGACC	TGTCCnnnTGACC	TGTCGnnnTGACC	TGTCTnnnTGACC	AGTCAnnnAGACC	AGTCAnnnCGACC	AGTCAnnnGGACC	CGTCAnnnAGACC	CGTCAnnnCGACC	CGTCAnnnGGACC	TGTCAnnnAGACC	TGTCAnnnCGACC	TGTCAnnnGGACC	AGTCAnnnTGCCC	AGTCAnnnTGGCC	AGTCAnnnTGTCC	CGTCAnnnTGCCC
192	1N-3N-4N-5N-6N	2-7-8-9-10	GGTCAnnnTGACC	AGTCAnnnTGACC	CGTCAnnnTGACC	TGTCAnnnTGACC	GGACAnnnTGACC	GGCCAnnnTGACC	GGGCAnnnTGACC	GGTAAnnnTGACC	GGTGAnnnTGACC	GGTTAnnnTGACC	GGTCCnnnTGACC	GGTCGnnnTGACC	GGTCTnnnTGACC	GGTCAnnnAGACC	GGTCAnnnCGACC	GGTCAnnnGGACC	AGACAnnnTGACC	AGCCAnnnTGACC	AGGCAnnnTGACC	CGACAnnnTGACC	CGCCAnnnTGACC	CGGCAnnnTGACC	TGACAnnnTGACC	TGCCAnnnTGACC	TGGCAnnnTGACC	AGTAAnnnTGACC	AGTGAnnnTGACC	AGTTAnnnTGACC	CGTAAnnnTGACC	CGTGAnnnTGACC	CGTTAnnnTGACC	TGTAAnnnTGACC	TGTGAnnnTGACC	TGTTAnnnTGACC	AGTCCnnnTGACC	AGTCGnnnTGACC	AGTCTnnnTGACC	CGTCCnnnTGACC	CGTCGnnnTGACC	CGTCTnnnTGACC	TGTCCnnnTGACC	TGTCGnnnTGACC	TGTCTnnnTGACC	AGTCAnnnAGACC	AGTCAnnnCGACC	AGTCAnnnGGACC	CGTCAnnnAGACC
193	1N-3N-5N-6N-9N	2-4-7-8-10	GGTCAnnnTGACC	AGTCAnnnTGACC	CGTCAnnnTGACC	TGTCAnnnTGACC	GGACAnnnTGACC	GGCCAnnnTGACC	GGGCAnnnTGACC	GGTCCnnnTGACC	GGTCGnnnTGACC	GGTCTnnnTGACC	GGTCAnnnAGACC	GGTCAnnnCGACC	GGTCAnnnGGACC	GGTCAnnnTGAAC	GGTCAnnnTGAGC	GGTCAnnnTGATC	AGACAnnnTGACC	AGCCAnnnTGACC	AGGCAnnnTGACC	CGACAnnnTGACC	CGCCAnnnTGACC	CGGCAnnnTGACC	TGACAnnnTGACC	TGCCAnnnTGACC	TGGCAnnnTGACC	AGTCCnnnTGACC	AGTCGnnnTGACC	AGTCTnnnTGACC	CGTCCnnnTGACC	CGTCGnnnTGACC	CGTCTnnnTGACC	TGTCCnnnTGACC	TGTCGnnnTGACC	TGTCTnnnTGACC	AGTCAnnnAGACC	AGTCAnnnCGACC	AGTCAnnnGGACC	CGTCAnnnAGACC	CGTCAnnnCGACC	CGTCAnnnGGACC	TGTCAnnnAGACC	TGTCAnnnCGACC	TGTCAnnnGGACC	AGTCAnnnTGAAC	AGTCAnnnTGAGC	AGTCAnnnTGATC	CGTCAnnnTGAAC
194	2N-3N-5N-6N-10N	1-4-7-8-9	GGTCAnnnTGACC	GATCAnnnTGACC	GCTCAnnnTGACC	GTTCAnnnTGACC	GGACAnnnTGACC	GGCCAnnnTGACC	GGGCAnnnTGACC	GGTCCnnnTGACC	GGTCGnnnTGACC	GGTCTnnnTGACC	GGTCAnnnAGACC	GGTCAnnnCGACC	GGTCAnnnGGACC	GGTCAnnnTGACA	GGTCAnnnTGACG	GGTCAnnnTGACT	GAACAnnnTGACC	GACCAnnnTGACC	GAGCAnnnTGACC	GCACAnnnTGACC	GCCCAnnnTGACC	GCGCAnnnTGACC	GTACAnnnTGACC	GTCCAnnnTGACC	GTGCAnnnTGACC	GATCCnnnTGACC	GATCGnnnTGACC	GATCTnnnTGACC	GCTCCnnnTGACC	GCTCGnnnTGACC	GCTCTnnnTGACC	GTTCCnnnTGACC	GTTCGnnnTGACC	GTTCTnnnTGACC	GATCAnnnAGACC	GATCAnnnCGACC	GATCAnnnGGACC	GCTCAnnnAGACC	GCTCAnnnCGACC	GCTCAnnnGGACC	GTTCAnnnAGACC	GTTCAnnnCGACC	GTTCAnnnGGACC	GGACCnnnTGACC	GGACGnnnTGACC	GGACTnnnTGACC	GGCCCnnnTGACC
195	1N-2N-5N-6N-8N	3-4-7-9-10	GGTCAnnnTGACC	AGTCAnnnTGACC	CGTCAnnnTGACC	TGTCAnnnTGACC	GATCAnnnTGACC	GCTCAnnnTGACC	GTTCAnnnTGACC	GGTCCnnnTGACC	GGTCGnnnTGACC	GGTCTnnnTGACC	GGTCAnnnAGACC	GGTCAnnnCGACC	GGTCAnnnGGACC	GGTCAnnnTGCCC	GGTCAnnnTGGCC	GGTCAnnnTGTCC	AATCAnnnTGACC	ACTCAnnnTGACC	ATTCAnnnTGACC	CATCAnnnTGACC	CCTCAnnnTGACC	CTTCAnnnTGACC	TATCAnnnTGACC	TCTCAnnnTGACC	TTTCAnnnTGACC	AGTCCnnnTGACC	AGTCGnnnTGACC	AGTCTnnnTGACC	CGTCCnnnTGACC	CGTCGnnnTGACC	CGTCTnnnTGACC	TGTCCnnnTGACC	TGTCGnnnTGACC	TGTCTnnnTGACC	AGTCAnnnAGACC	AGTCAnnnCGACC	AGTCAnnnGGACC	CGTCAnnnAGACC	CGTCAnnnCGACC	CGTCAnnnGGACC	TGTCAnnnAGACC	TGTCAnnnCGACC	TGTCAnnnGGACC	AGTCAnnnTGCCC	AGTCAnnnTGGCC	AGTCAnnnTGTCC	CGTCAnnnTGCCC
196	1N-2N-3N-5N-6N	4-7-8-9-10	GGTCAnnnTGACC	AGTCAnnnTGACC	CGTCAnnnTGACC	TGTCAnnnTGACC	GATCAnnnTGACC	GCTCAnnnTGACC	GTTCAnnnTGACC	GGACAnnnTGACC	GGCCAnnnTGACC	GGGCAnnnTGACC	GGTCCnnnTGACC	GGTCGnnnTGACC	GGTCTnnnTGACC	GGTCAnnnAGACC	GGTCAnnnCGACC	GGTCAnnnGGACC	AATCAnnnTGACC	ACTCAnnnTGACC	ATTCAnnnTGACC	CATCAnnnTGACC	CCTCAnnnTGACC	CTTCAnnnTGACC	TATCAnnnTGACC	TCTCAnnnTGACC	TTTCAnnnTGACC	AGACAnnnTGACC	AGCCAnnnTGACC	AGGCAnnnTGACC	CGACAnnnTGACC	CGCCAnnnTGACC	CGGCAnnnTGACC	TGACAnnnTGACC	TGCCAnnnTGACC	TGGCAnnnTGACC	AGTCCnnnTGACC	AGTCGnnnTGACC	AGTCTnnnTGACC	CGTCCnnnTGACC	CGTCGnnnTGACC	CGTCTnnnTGACC	TGTCCnnnTGACC	TGTCGnnnTGACC	TGTCTnnnTGACC	AGTCAnnnAGACC	AGTCAnnnCGACC	AGTCAnnnGGACC	CGTCAnnnAGACC
197	3N-4N-5N-6N-9N	1-2-7-8-10	GGTCAnnnTGACC	GGACAnnnTGACC	GGCCAnnnTGACC	GGGCAnnnTGACC	GGTAAnnnTGACC	GGTGAnnnTGACC	GGTTAnnnTGACC	GGTCCnnnTGACC	GGTCGnnnTGACC	GGTCTnnnTGACC	GGTCAnnnAGACC	GGTCAnnnCGACC	GGTCAnnnGGACC	GGTCAnnnTGAAC	GGTCAnnnTGAGC	GGTCAnnnTGATC	GGAAAnnnTGACC	GGAGAnnnTGACC	GGATAnnnTGACC	GGCAAnnnTGACC	GGCGAnnnTGACC	GGCTAnnnTGACC	GGGAAnnnTGACC	GGGGAnnnTGACC	GGGTAnnnTGACC	GGACCnnnTGACC	GGACGnnnTGACC	GGACTnnnTGACC	GGCCCnnnTGACC	GGCCGnnnTGACC	GGCCTnnnTGACC	GGGCCnnnTGACC	GGGCGnnnTGACC	GGGCTnnnTGACC	GGACAnnnAGACC	GGACAnnnCGACC	GGACAnnnGGACC	GGCCAnnnAGACC	GGCCAnnnCGACC	GGCCAnnnGGACC	GGGCAnnnAGACC	GGGCAnnnCGACC	GGGCAnnnGGACC	GGACAnnnTGAAC	GGACAnnnTGAGC	GGACAnnnTGATC	GGCCAnnnTGAAC
198	2N-3N-5N-6N-7N	1-4-8-9-10	GGTCAnnnTGACC	GATCAnnnTGACC	GCTCAnnnTGACC	GTTCAnnnTGACC	GGACAnnnTGACC	GGCCAnnnTGACC	GGGCAnnnTGACC	GGTCCnnnTGACC	GGTCGnnnTGACC	GGTCTnnnTGACC	GGTCAnnnAGACC	GGTCAnnnCGACC	GGTCAnnnGGACC	GGTCAnnnTAACC	GGTCAnnnTCACC	GGTCAnnnTTACC	GAACAnnnTGACC	GACCAnnnTGACC	GAGCAnnnTGACC	GCACAnnnTGACC	GCCCAnnnTGACC	GCGCAnnnTGACC	GTACAnnnTGACC	GTCCAnnnTGACC	GTGCAnnnTGACC	GATCCnnnTGACC	GATCGnnnTGACC	GATCTnnnTGACC	GCTCCnnnTGACC	GCTCGnnnTGACC	GCTCTnnnTGACC	GTTCCnnnTGACC	GTTCGnnnTGACC	GTTCTnnnTGACC	GATCAnnnAGACC	GATCAnnnCGACC	GATCAnnnGGACC	GCTCAnnnAGACC	GCTCAnnnCGACC	GCTCAnnnGGACC	GTTCAnnnAGACC	GTTCAnnnCGACC	GTTCAnnnGGACC	GATCAnnnTAACC	GATCAnnnTCACC	GATCAnnnTTACC	GCTCAnnnTAACC
199	2N-4N-5N-6N-8N	1-3-7-9-10	GGTCAnnnTGACC	GATCAnnnTGACC	GCTCAnnnTGACC	GTTCAnnnTGACC	GGTAAnnnTGACC	GGTGAnnnTGACC	GGTTAnnnTGACC	GGTCCnnnTGACC	GGTCGnnnTGACC	GGTCTnnnTGACC	GGTCAnnnAGACC	GGTCAnnnCGACC	GGTCAnnnGGACC	GGTCAnnnTGCCC	GGTCAnnnTGGCC	GGTCAnnnTGTCC	GATAAnnnTGACC	GATGAnnnTGACC	GATTAnnnTGACC	GCTAAnnnTGACC	GCTGAnnnTGACC	GCTTAnnnTGACC	GTTAAnnnTGACC	GTTGAnnnTGACC	GTTTAnnnTGACC	GATCCnnnTGACC	GATCGnnnTGACC	GATCTnnnTGACC	GCTCCnnnTGACC	GCTCGnnnTGACC	GCTCTnnnTGACC	GTTCCnnnTGACC	GTTCGnnnTGACC	GTTCTnnnTGACC	GATCAnnnAGACC	GATCAnnnCGACC	GATCAnnnGGACC	GCTCAnnnAGACC	GCTCAnnnCGACC	GCTCAnnnGGACC	GTTCAnnnAGACC	GTTCAnnnCGACC	GTTCAnnnGGACC	GATCAnnnTGCCC	GATCAnnnTGGCC	GATCAnnnTGTCC	GCTCAnnnTGCCC
200	2N-3N-4N-5N-6N	1-7-8-9-10	GGTCAnnnTGACC	GATCAnnnTGACC	GCTCAnnnTGACC	GTTCAnnnTGACC	GGACAnnnTGACC	GGCCAnnnTGACC	GGGCAnnnTGACC	GGTAAnnnTGACC	GGTGAnnnTGACC	GGTTAnnnTGACC	GGTCCnnnTGACC	GGTCGnnnTGACC	GGTCTnnnTGACC	GGTCAnnnAGACC	GGTCAnnnCGACC	GGTCAnnnGGACC	GAACAnnnTGACC	GACCAnnnTGACC	GAGCAnnnTGACC	GCACAnnnTGACC	GCCCAnnnTGACC	GCGCAnnnTGACC	GTACAnnnTGACC	GTCCAnnnTGACC	GTGCAnnnTGACC	GATAAnnnTGACC	GATGAnnnTGACC	GATTAnnnTGACC	GCTAAnnnTGACC	GCTGAnnnTGACC	GCTTAnnnTGACC	GTTAAnnnTGACC	GTTGAnnnTGACC	GTTTAnnnTGACC	GATCCnnnTGACC	GATCGnnnTGACC	GATCTnnnTGACC	GCTCCnnnTGACC	GCTCGnnnTGACC	GCTCTnnnTGACC	GTTCCnnnTGACC	GTTCGnnnTGACC	GTTCTnnnTGACC	GATCAnnnAGACC	GATCAnnnCGACC	GATCAnnnGGACC	GCTCAnnnAGACC
201	1N-4N-5N-6N-9N	2-3-7-8-10	GGTCAnnnTGACC	AGTCAnnnTGACC	CGTCAnnnTGACC	TGTCAnnnTGACC	GGTAAnnnTGACC	GGTGAnnnTGACC	GGTTAnnnTGACC	GGTCCnnnTGACC	GGTCGnnnTGACC	GGTCTnnnTGACC	GGTCAnnnAGACC	GGTCAnnnCGACC	GGTCAnnnGGACC	GGTCAnnnTGAAC	GGTCAnnnTGAGC	GGTCAnnnTGATC	AGTAAnnnTGACC	AGTGAnnnTGACC	AGTTAnnnTGACC	CGTAAnnnTGACC	CGTGAnnnTGACC	CGTTAnnnTGACC	TGTAAnnnTGACC	TGTGAnnnTGACC	TGTTAnnnTGACC	AGTCCnnnTGACC	AGTCGnnnTGACC	AGTCTnnnTGACC	CGTCCnnnTGACC	CGTCGnnnTGACC	CGTCTnnnTGACC	TGTCCnnnTGACC	TGTCGnnnTGACC	TGTCTnnnTGACC	AGTCAnnnAGACC	AGTCAnnnCGACC	AGTCAnnnGGACC	CGTCAnnnAGACC	CGTCAnnnCGACC	CGTCAnnnGGACC	TGTCAnnnAGACC	TGTCAnnnCGACC	TGTCAnnnGGACC	AGTCAnnnTGAAC	AGTCAnnnTGAGC	AGTCAnnnTGATC	CGTCAnnnTGAAC
202	1N-2N-5N-6N-7N	3-4-8-9-10	GGTCAnnnTGACC	AGTCAnnnTGACC	CGTCAnnnTGACC	TGTCAnnnTGACC	GATCAnnnTGACC	GCTCAnnnTGACC	GTTCAnnnTGACC	GGTCCnnnTGACC	GGTCGnnnTGACC	GGTCTnnnTGACC	GGTCAnnnAGACC	GGTCAnnnCGACC	GGTCAnnnGGACC	GGTCAnnnTAACC	GGTCAnnnTCACC	GGTCAnnnTTACC	AATCAnnnTGACC	ACTCAnnnTGACC	ATTCAnnnTGACC	CATCAnnnTGACC	CCTCAnnnTGACC	CTTCAnnnTGACC	TATCAnnnTGACC	TCTCAnnnTGACC	TTTCAnnnTGACC	AGTCCnnnTGACC	AGTCGnnnTGACC	AGTCTnnnTGACC	CGTCCnnnTGACC	CGTCGnnnTGACC	CGTCTnnnTGACC	TGTCCnnnTGACC	TGTCGnnnTGACC	TGTCTnnnTGACC	AGTCAnnnAGACC	AGTCAnnnCGACC	AGTCAnnnGGACC	CGTCAnnnAGACC	CGTCAnnnCGACC	CGTCAnnnGGACC	TGTCAnnnAGACC	TGTCAnnnCGACC	TGTCAnnnGGACC	AGTCAnnnTAACC	AGTCAnnnTCACC	AGTCAnnnTTACC	CGTCAnnnTAACC
203	2N-4N-5N-6N-10N	1-3-7-8-9	GGTCAnnnTGACC	GATCAnnnTGACC	GCTCAnnnTGACC	GTTCAnnnTGACC	GGTAAnnnTGACC	GGTGAnnnTGACC	GGTTAnnnTGACC	GGTCCnnnTGACC	GGTCGnnnTGACC	GGTCTnnnTGACC	GGTCAnnnAGACC	GGTCAnnnCGACC	GGTCAnnnGGACC	GGTCAnnnTGACA	GGTCAnnnTGACG	GGTCAnnnTGACT	GATAAnnnTGACC	GATGAnnnTGACC	GATTAnnnTGACC	GCTAAnnnTGACC	GCTGAnnnTGACC	GCTTAnnnTGACC	GTTAAnnnTGACC	GTTGAnnnTGACC	GTTTAnnnTGACC	GATCCnnnTGACC	GATCGnnnTGACC	GATCTnnnTGACC	GCTCCnnnTGACC	GCTCGnnnTGACC	GCTCTnnnTGACC	GTTCCnnnTGACC	GTTCGnnnTGACC	GTTCTnnnTGACC	GATCAnnnAGACC	GATCAnnnCGACC	GATCAnnnGGACC	GCTCAnnnAGACC	GCTCAnnnCGACC	GCTCAnnnGGACC	GTTCAnnnAGACC	GTTCAnnnCGACC	GTTCAnnnGGACC	GGTACnnnTGACC	GGTAGnnnTGACC	GGTATnnnTGACC	GGTGCnnnTGACC
204	1N-2N-4N-5N-6N	3-7-8-9-10	GGTCAnnnTGACC	AGTCAnnnTGACC	CGTCAnnnTGACC	TGTCAnnnTGACC	GATCAnnnTGACC	GCTCAnnnTGACC	GTTCAnnnTGACC	GGTAAnnnTGACC	GGTGAnnnTGACC	GGTTAnnnTGACC	GGTCCnnnTGACC	GGTCGnnnTGACC	GGTCTnnnTGACC	GGTCAnnnAGACC	GGTCAnnnCGACC	GGTCAnnnGGACC	AATCAnnnTGACC	ACTCAnnnTGACC	ATTCAnnnTGACC	CATCAnnnTGACC	CCTCAnnnTGACC	CTTCAnnnTGACC	TATCAnnnTGACC	TCTCAnnnTGACC	TTTCAnnnTGACC	AGTAAnnnTGACC	AGTGAnnnTGACC	AGTTAnnnTGACC	CGTAAnnnTGACC	CGTGAnnnTGACC	CGTTAnnnTGACC	TGTAAnnnTGACC	TGTGAnnnTGACC	TGTTAnnnTGACC	AGTCCnnnTGACC	AGTCGnnnTGACC	AGTCTnnnTGACC	CGTCCnnnTGACC	CGTCGnnnTGACC	CGTCTnnnTGACC	TGTCCnnnTGACC	TGTCGnnnTGACC	TGTCTnnnTGACC	AGTCAnnnAGACC	AGTCAnnnCGACC	AGTCAnnnGGACC	CGTCAnnnAGACC
205	1N-3N-5N-7N-10N	2-4-6-8-9	GGTCAnnnTGACC	AGTCAnnnTGACC	CGTCAnnnTGACC	TGTCAnnnTGACC	GGACAnnnTGACC	GGCCAnnnTGACC	GGGCAnnnTGACC	GGTCCnnnTGACC	GGTCGnnnTGACC	GGTCTnnnTGACC	GGTCAnnnTAACC	GGTCAnnnTCACC	GGTCAnnnTTACC	GGTCAnnnTGACA	GGTCAnnnTGACG	GGTCAnnnTGACT	AGACAnnnTGACC	AGCCAnnnTGACC	AGGCAnnnTGACC	CGACAnnnTGACC	CGCCAnnnTGACC	CGGCAnnnTGACC	TGACAnnnTGACC	TGCCAnnnTGACC	TGGCAnnnTGACC	AGTCCnnnTGACC	AGTCGnnnTGACC	AGTCTnnnTGACC	CGTCCnnnTGACC	CGTCGnnnTGACC	CGTCTnnnTGACC	TGTCCnnnTGACC	TGTCGnnnTGACC	TGTCTnnnTGACC	AGTCAnnnTAACC	AGTCAnnnTCACC	AGTCAnnnTTACC	CGTCAnnnTAACC	CGTCAnnnTCACC	CGTCAnnnTTACC	TGTCAnnnTAACC	TGTCAnnnTCACC	TGTCAnnnTTACC	GGACCnnnTGACC	GGACGnnnTGACC	GGACTnnnTGACC	GGCCCnnnTGACC
206	1N-3N-4N-6N-10N	2-5-7-8-9	GGTCAnnnTGACC	AGTCAnnnTGACC	CGTCAnnnTGACC	TGTCAnnnTGACC	GGACAnnnTGACC	GGCCAnnnTGACC	GGGCAnnnTGACC	GGTAAnnnTGACC	GGTGAnnnTGACC	GGTTAnnnTGACC	GGTCAnnnAGACC	GGTCAnnnCGACC	GGTCAnnnGGACC	GGTCAnnnTGACA	GGTCAnnnTGACG	GGTCAnnnTGACT	AGACAnnnTGACC	AGCCAnnnTGACC	AGGCAnnnTGACC	CGACAnnnTGACC	CGCCAnnnTGACC	CGGCAnnnTGACC	TGACAnnnTGACC	TGCCAnnnTGACC	TGGCAnnnTGACC	AGTAAnnnTGACC	AGTGAnnnTGACC	AGTTAnnnTGACC	CGTAAnnnTGACC	CGTGAnnnTGACC	CGTTAnnnTGACC	TGTAAnnnTGACC	TGTGAnnnTGACC	TGTTAnnnTGACC	AGTCAnnnAGACC	AGTCAnnnCGACC	AGTCAnnnGGACC	CGTCAnnnAGACC	CGTCAnnnCGACC	CGTCAnnnGGACC	TGTCAnnnAGACC	TGTCAnnnCGACC	TGTCAnnnGGACC	GGAAAnnnTGACC	GGAGAnnnTGACC	GGATAnnnTGACC	GGCAAnnnTGACC
207	1N-4N-5N-8N-10N	2-3-6-7-9	GGTCAnnnTGACC	AGTCAnnnTGACC	CGTCAnnnTGACC	TGTCAnnnTGACC	GGTAAnnnTGACC	GGTGAnnnTGACC	GGTTAnnnTGACC	GGTCCnnnTGACC	GGTCGnnnTGACC	GGTCTnnnTGACC	GGTCAnnnTGCCC	GGTCAnnnTGGCC	GGTCAnnnTGTCC	GGTCAnnnTGACA	GGTCAnnnTGACG	GGTCAnnnTGACT	AGTAAnnnTGACC	AGTGAnnnTGACC	AGTTAnnnTGACC	CGTAAnnnTGACC	CGTGAnnnTGACC	CGTTAnnnTGACC	TGTAAnnnTGACC	TGTGAnnnTGACC	TGTTAnnnTGACC	AGTCCnnnTGACC	AGTCGnnnTGACC	AGTCTnnnTGACC	CGTCCnnnTGACC	CGTCGnnnTGACC	CGTCTnnnTGACC	TGTCCnnnTGACC	TGTCGnnnTGACC	TGTCTnnnTGACC	AGTCAnnnTGCCC	AGTCAnnnTGGCC	AGTCAnnnTGTCC	CGTCAnnnTGCCC	CGTCAnnnTGGCC	CGTCAnnnTGTCC	TGTCAnnnTGCCC	TGTCAnnnTGGCC	TGTCAnnnTGTCC	GGTACnnnTGACC	GGTAGnnnTGACC	GGTATnnnTGACC	GGTGCnnnTGACC
208	1N-3N-4N-5N-10N	2-6-7-8-9	GGTCAnnnTGACC	AGTCAnnnTGACC	CGTCAnnnTGACC	TGTCAnnnTGACC	GGACAnnnTGACC	GGCCAnnnTGACC	GGGCAnnnTGACC	GGTAAnnnTGACC	GGTGAnnnTGACC	GGTTAnnnTGACC	GGTCCnnnTGACC	GGTCGnnnTGACC	GGTCTnnnTGACC	GGTCAnnnTGACA	GGTCAnnnTGACG	GGTCAnnnTGACT	AGACAnnnTGACC	AGCCAnnnTGACC	AGGCAnnnTGACC	CGACAnnnTGACC	CGCCAnnnTGACC	CGGCAnnnTGACC	TGACAnnnTGACC	TGCCAnnnTGACC	TGGCAnnnTGACC	AGTAAnnnTGACC	AGTGAnnnTGACC	AGTTAnnnTGACC	CGTAAnnnTGACC	CGTGAnnnTGACC	CGTTAnnnTGACC	TGTAAnnnTGACC	TGTGAnnnTGACC	TGTTAnnnTGACC	AGTCCnnnTGACC	AGTCGnnnTGACC	AGTCTnnnTGACC	CGTCCnnnTGACC	CGTCGnnnTGACC	CGTCTnnnTGACC	TGTCCnnnTGACC	TGTCGnnnTGACC	TGTCTnnnTGACC	GGAAAnnnTGACC	GGAGAnnnTGACC	GGATAnnnTGACC	GGCAAnnnTGACC
209	1N-3N-5N-9N-10N	2-4-6-7-8	GGTCAnnnTGACC	AGTCAnnnTGACC	CGTCAnnnTGACC	TGTCAnnnTGACC	GGACAnnnTGACC	GGCCAnnnTGACC	GGGCAnnnTGACC	GGTCCnnnTGACC	GGTCGnnnTGACC	GGTCTnnnTGACC	GGTCAnnnTGAAC	GGTCAnnnTGAGC	GGTCAnnnTGATC	GGTCAnnnTGACA	GGTCAnnnTGACG	GGTCAnnnTGACT	AGACAnnnTGACC	AGCCAnnnTGACC	AGGCAnnnTGACC	CGACAnnnTGACC	CGCCAnnnTGACC	CGGCAnnnTGACC	TGACAnnnTGACC	TGCCAnnnTGACC	TGGCAnnnTGACC	AGTCCnnnTGACC	AGTCGnnnTGACC	AGTCTnnnTGACC	CGTCCnnnTGACC	CGTCGnnnTGACC	CGTCTnnnTGACC	TGTCCnnnTGACC	TGTCGnnnTGACC	TGTCTnnnTGACC	AGTCAnnnTGAAC	AGTCAnnnTGAGC	AGTCAnnnTGATC	CGTCAnnnTGAAC	CGTCAnnnTGAGC	CGTCAnnnTGATC	TGTCAnnnTGAAC	TGTCAnnnTGAGC	TGTCAnnnTGATC	GGACCnnnTGACC	GGACGnnnTGACC	GGACTnnnTGACC	GGCCCnnnTGACC
210	1N-2N-3N-6N-10N	4-5-7-8-9	GGTCAnnnTGACC	AGTCAnnnTGACC	CGTCAnnnTGACC	TGTCAnnnTGACC	GATCAnnnTGACC	GCTCAnnnTGACC	GTTCAnnnTGACC	GGACAnnnTGACC	GGCCAnnnTGACC	GGGCAnnnTGACC	GGTCAnnnAGACC	GGTCAnnnCGACC	GGTCAnnnGGACC	GGTCAnnnTGACA	GGTCAnnnTGACG	GGTCAnnnTGACT	AATCAnnnTGACC	ACTCAnnnTGACC	ATTCAnnnTGACC	CATCAnnnTGACC	CCTCAnnnTGACC	CTTCAnnnTGACC	TATCAnnnTGACC	TCTCAnnnTGACC	TTTCAnnnTGACC	AGACAnnnTGACC	AGCCAnnnTGACC	AGGCAnnnTGACC	CGACAnnnTGACC	CGCCAnnnTGACC	CGGCAnnnTGACC	TGACAnnnTGACC	TGCCAnnnTGACC	TGGCAnnnTGACC	AGTCAnnnAGACC	AGTCAnnnCGACC	AGTCAnnnGGACC	CGTCAnnnAGACC	CGTCAnnnCGACC	CGTCAnnnGGACC	TGTCAnnnAGACC	TGTCAnnnCGACC	TGTCAnnnGGACC	GAACAnnnTGACC	GACCAnnnTGACC	GAGCAnnnTGACC	GCACAnnnTGACC
211	1N-2N-5N-8N-10N	3-4-6-7-9	GGTCAnnnTGACC	AGTCAnnnTGACC	CGTCAnnnTGACC	TGTCAnnnTGACC	GATCAnnnTGACC	GCTCAnnnTGACC	GTTCAnnnTGACC	GGTCCnnnTGACC	GGTCGnnnTGACC	GGTCTnnnTGACC	GGTCAnnnTGCCC	GGTCAnnnTGGCC	GGTCAnnnTGTCC	GGTCAnnnTGACA	GGTCAnnnTGACG	GGTCAnnnTGACT	AATCAnnnTGACC	ACTCAnnnTGACC	ATTCAnnnTGACC	CATCAnnnTGACC	CCTCAnnnTGACC	CTTCAnnnTGACC	TATCAnnnTGACC	TCTCAnnnTGACC	TTTCAnnnTGACC	AGTCCnnnTGACC	AGTCGnnnTGACC	AGTCTnnnTGACC	CGTCCnnnTGACC	CGTCGnnnTGACC	CGTCTnnnTGACC	TGTCCnnnTGACC	TGTCGnnnTGACC	TGTCTnnnTGACC	AGTCAnnnTGCCC	AGTCAnnnTGGCC	AGTCAnnnTGTCC	CGTCAnnnTGCCC	CGTCAnnnTGGCC	CGTCAnnnTGTCC	TGTCAnnnTGCCC	TGTCAnnnTGGCC	TGTCAnnnTGTCC	GATCCnnnTGACC	GATCGnnnTGACC	GATCTnnnTGACC	GCTCCnnnTGACC
212	1N-2N-3N-5N-10N	4-6-7-8-9	GGTCAnnnTGACC	AGTCAnnnTGACC	CGTCAnnnTGACC	TGTCAnnnTGACC	GATCAnnnTGACC	GCTCAnnnTGACC	GTTCAnnnTGACC	GGACAnnnTGACC	GGCCAnnnTGACC	GGGCAnnnTGACC	GGTCCnnnTGACC	GGTCGnnnTGACC	GGTCTnnnTGACC	GGTCAnnnTGACA	GGTCAnnnTGACG	GGTCAnnnTGACT	AATCAnnnTGACC	ACTCAnnnTGACC	ATTCAnnnTGACC	CATCAnnnTGACC	CCTCAnnnTGACC	CTTCAnnnTGACC	TATCAnnnTGACC	TCTCAnnnTGACC	TTTCAnnnTGACC	AGACAnnnTGACC	AGCCAnnnTGACC	AGGCAnnnTGACC	CGACAnnnTGACC	CGCCAnnnTGACC	CGGCAnnnTGACC	TGACAnnnTGACC	TGCCAnnnTGACC	TGGCAnnnTGACC	AGTCCnnnTGACC	AGTCGnnnTGACC	AGTCTnnnTGACC	CGTCCnnnTGACC	CGTCGnnnTGACC	CGTCTnnnTGACC	TGTCCnnnTGACC	TGTCGnnnTGACC	TGTCTnnnTGACC	GAACAnnnTGACC	GACCAnnnTGACC	GAGCAnnnTGACC	GCACAnnnTGACC
213	1N-3N-4N-9N-10N	2-5-6-7-8	GGTCAnnnTGACC	AGTCAnnnTGACC	CGTCAnnnTGACC	TGTCAnnnTGACC	GGACAnnnTGACC	GGCCAnnnTGACC	GGGCAnnnTGACC	GGTAAnnnTGACC	GGTGAnnnTGACC	GGTTAnnnTGACC	GGTCAnnnTGAAC	GGTCAnnnTGAGC	GGTCAnnnTGATC	GGTCAnnnTGACA	GGTCAnnnTGACG	GGTCAnnnTGACT	AGACAnnnTGACC	AGCCAnnnTGACC	AGGCAnnnTGACC	CGACAnnnTGACC	CGCCAnnnTGACC	CGGCAnnnTGACC	TGACAnnnTGACC	TGCCAnnnTGACC	TGGCAnnnTGACC	AGTAAnnnTGACC	AGTGAnnnTGACC	AGTTAnnnTGACC	CGTAAnnnTGACC	CGTGAnnnTGACC	CGTTAnnnTGACC	TGTAAnnnTGACC	TGTGAnnnTGACC	TGTTAnnnTGACC	AGTCAnnnTGAAC	AGTCAnnnTGAGC	AGTCAnnnTGATC	CGTCAnnnTGAAC	CGTCAnnnTGAGC	CGTCAnnnTGATC	TGTCAnnnTGAAC	TGTCAnnnTGAGC	TGTCAnnnTGATC	GGAAAnnnTGACC	GGAGAnnnTGACC	GGATAnnnTGACC	GGCAAnnnTGACC
214	1N-2N-3N-7N-10N	4-5-6-8-9	GGTCAnnnTGACC	AGTCAnnnTGACC	CGTCAnnnTGACC	TGTCAnnnTGACC	GATCAnnnTGACC	GCTCAnnnTGACC	GTTCAnnnTGACC	GGACAnnnTGACC	GGCCAnnnTGACC	GGGCAnnnTGACC	GGTCAnnnTAACC	GGTCAnnnTCACC	GGTCAnnnTTACC	GGTCAnnnTGACA	GGTCAnnnTGACG	GGTCAnnnTGACT	AATCAnnnTGACC	ACTCAnnnTGACC	ATTCAnnnTGACC	CATCAnnnTGACC	CCTCAnnnTGACC	CTTCAnnnTGACC	TATCAnnnTGACC	TCTCAnnnTGACC	TTTCAnnnTGACC	AGACAnnnTGACC	AGCCAnnnTGACC	AGGCAnnnTGACC	CGACAnnnTGACC	CGCCAnnnTGACC	CGGCAnnnTGACC	TGACAnnnTGACC	TGCCAnnnTGACC	TGGCAnnnTGACC	AGTCAnnnTAACC	AGTCAnnnTCACC	AGTCAnnnTTACC	CGTCAnnnTAACC	CGTCAnnnTCACC	CGTCAnnnTTACC	TGTCAnnnTAACC	TGTCAnnnTCACC	TGTCAnnnTTACC	GAACAnnnTGACC	GACCAnnnTGACC	GAGCAnnnTGACC	GCACAnnnTGACC
215	1N-2N-4N-8N-10N	3-5-6-7-9	GGTCAnnnTGACC	AGTCAnnnTGACC	CGTCAnnnTGACC	TGTCAnnnTGACC	GATCAnnnTGACC	GCTCAnnnTGACC	GTTCAnnnTGACC	GGTAAnnnTGACC	GGTGAnnnTGACC	GGTTAnnnTGACC	GGTCAnnnTGCCC	GGTCAnnnTGGCC	GGTCAnnnTGTCC	GGTCAnnnTGACA	GGTCAnnnTGACG	GGTCAnnnTGACT	AATCAnnnTGACC	ACTCAnnnTGACC	ATTCAnnnTGACC	CATCAnnnTGACC	CCTCAnnnTGACC	CTTCAnnnTGACC	TATCAnnnTGACC	TCTCAnnnTGACC	TTTCAnnnTGACC	AGTAAnnnTGACC	AGTGAnnnTGACC	AGTTAnnnTGACC	CGTAAnnnTGACC	CGTGAnnnTGACC	CGTTAnnnTGACC	TGTAAnnnTGACC	TGTGAnnnTGACC	TGTTAnnnTGACC	AGTCAnnnTGCCC	AGTCAnnnTGGCC	AGTCAnnnTGTCC	CGTCAnnnTGCCC	CGTCAnnnTGGCC	CGTCAnnnTGTCC	TGTCAnnnTGCCC	TGTCAnnnTGGCC	TGTCAnnnTGTCC	GATAAnnnTGACC	GATGAnnnTGACC	GATTAnnnTGACC	GCTAAnnnTGACC
216	1N-2N-3N-4N-10N	5-6-7-8-9	GGTCAnnnTGACC	AGTCAnnnTGACC	CGTCAnnnTGACC	TGTCAnnnTGACC	GATCAnnnTGACC	GCTCAnnnTGACC	GTTCAnnnTGACC	GGACAnnnTGACC	GGCCAnnnTGACC	GGGCAnnnTGACC	GGTAAnnnTGACC	GGTGAnnnTGACC	GGTTAnnnTGACC	GGTCAnnnTGACA	GGTCAnnnTGACG	GGTCAnnnTGACT	AATCAnnnTGACC	ACTCAnnnTGACC	ATTCAnnnTGACC	CATCAnnnTGACC	CCTCAnnnTGACC	CTTCAnnnTGACC	TATCAnnnTGACC	TCTCAnnnTGACC	TTTCAnnnTGACC	AGACAnnnTGACC	AGCCAnnnTGACC	AGGCAnnnTGACC	CGACAnnnTGACC	CGCCAnnnTGACC	CGGCAnnnTGACC	TGACAnnnTGACC	TGCCAnnnTGACC	TGGCAnnnTGACC	AGTAAnnnTGACC	AGTGAnnnTGACC	AGTTAnnnTGACC	CGTAAnnnTGACC	CGTGAnnnTGACC	CGTTAnnnTGACC	TGTAAnnnTGACC	TGTGAnnnTGACC	TGTTAnnnTGACC	GAACAnnnTGACC	GACCAnnnTGACC	GAGCAnnnTGACC	GCACAnnnTGACC
217	1N-4N-5N-9N-10N	2-3-6-7-8	GGTCAnnnTGACC	AGTCAnnnTGACC	CGTCAnnnTGACC	TGTCAnnnTGACC	GGTAAnnnTGACC	GGTGAnnnTGACC	GGTTAnnnTGACC	GGTCCnnnTGACC	GGTCGnnnTGACC	GGTCTnnnTGACC	GGTCAnnnTGAAC	GGTCAnnnTGAGC	GGTCAnnnTGATC	GGTCAnnnTGACA	GGTCAnnnTGACG	GGTCAnnnTGACT	AGTAAnnnTGACC	AGTGAnnnTGACC	AGTTAnnnTGACC	CGTAAnnnTGACC	CGTGAnnnTGACC	CGTTAnnnTGACC	TGTAAnnnTGACC	TGTGAnnnTGACC	TGTTAnnnTGACC	AGTCCnnnTGACC	AGTCGnnnTGACC	AGTCTnnnTGACC	CGTCCnnnTGACC	CGTCGnnnTGACC	CGTCTnnnTGACC	TGTCCnnnTGACC	TGTCGnnnTGACC	TGTCTnnnTGACC	AGTCAnnnTGAAC	AGTCAnnnTGAGC	AGTCAnnnTGATC	CGTCAnnnTGAAC	CGTCAnnnTGAGC	CGTCAnnnTGATC	TGTCAnnnTGAAC	TGTCAnnnTGAGC	TGTCAnnnTGATC	GGTACnnnTGACC	GGTAGnnnTGACC	GGTATnnnTGACC	GGTGCnnnTGACC
218	1N-2N-5N-7N-10N	3-4-6-8-9	GGTCAnnnTGACC	AGTCAnnnTGACC	CGTCAnnnTGACC	TGTCAnnnTGACC	GATCAnnnTGACC	GCTCAnnnTGACC	GTTCAnnnTGACC	GGTCCnnnTGACC	GGTCGnnnTGACC	GGTCTnnnTGACC	GGTCAnnnTAACC	GGTCAnnnTCACC	GGTCAnnnTTACC	GGTCAnnnTGACA	GGTCAnnnTGACG	GGTCAnnnTGACT	AATCAnnnTGACC	ACTCAnnnTGACC	ATTCAnnnTGACC	CATCAnnnTGACC	CCTCAnnnTGACC	CTTCAnnnTGACC	TATCAnnnTGACC	TCTCAnnnTGACC	TTTCAnnnTGACC	AGTCCnnnTGACC	AGTCGnnnTGACC	AGTCTnnnTGACC	CGTCCnnnTGACC	CGTCGnnnTGACC	CGTCTnnnTGACC	TGTCCnnnTGACC	TGTCGnnnTGACC	TGTCTnnnTGACC	AGTCAnnnTAACC	AGTCAnnnTCACC	AGTCAnnnTTACC	CGTCAnnnTAACC	CGTCAnnnTCACC	CGTCAnnnTTACC	TGTCAnnnTAACC	TGTCAnnnTCACC	TGTCAnnnTTACC	GATCCnnnTGACC	GATCGnnnTGACC	GATCTnnnTGACC	GCTCCnnnTGACC
219	1N-2N-4N-6N-10N	3-5-7-8-9	GGTCAnnnTGACC	AGTCAnnnTGACC	CGTCAnnnTGACC	TGTCAnnnTGACC	GATCAnnnTGACC	GCTCAnnnTGACC	GTTCAnnnTGACC	GGTAAnnnTGACC	GGTGAnnnTGACC	GGTTAnnnTGACC	GGTCAnnnAGACC	GGTCAnnnCGACC	GGTCAnnnGGACC	GGTCAnnnTGACA	GGTCAnnnTGACG	GGTCAnnnTGACT	AATCAnnnTGACC	ACTCAnnnTGACC	ATTCAnnnTGACC	CATCAnnnTGACC	CCTCAnnnTGACC	CTTCAnnnTGACC	TATCAnnnTGACC	TCTCAnnnTGACC	TTTCAnnnTGACC	AGTAAnnnTGACC	AGTGAnnnTGACC	AGTTAnnnTGACC	CGTAAnnnTGACC	CGTGAnnnTGACC	CGTTAnnnTGACC	TGTAAnnnTGACC	TGTGAnnnTGACC	TGTTAnnnTGACC	AGTCAnnnAGACC	AGTCAnnnCGACC	AGTCAnnnGGACC	CGTCAnnnAGACC	CGTCAnnnCGACC	CGTCAnnnGGACC	TGTCAnnnAGACC	TGTCAnnnCGACC	TGTCAnnnGGACC	GATAAnnnTGACC	GATGAnnnTGACC	GATTAnnnTGACC	GCTAAnnnTGACC
220	1N-2N-4N-5N-10N	3-6-7-8-9	GGTCAnnnTGACC	AGTCAnnnTGACC	CGTCAnnnTGACC	TGTCAnnnTGACC	GATCAnnnTGACC	GCTCAnnnTGACC	GTTCAnnnTGACC	GGTAAnnnTGACC	GGTGAnnnTGACC	GGTTAnnnTGACC	GGTCCnnnTGACC	GGTCGnnnTGACC	GGTCTnnnTGACC	GGTCAnnnTGACA	GGTCAnnnTGACG	GGTCAnnnTGACT	AATCAnnnTGACC	ACTCAnnnTGACC	ATTCAnnnTGACC	CATCAnnnTGACC	CCTCAnnnTGACC	CTTCAnnnTGACC	TATCAnnnTGACC	TCTCAnnnTGACC	TTTCAnnnTGACC	AGTAAnnnTGACC	AGTGAnnnTGACC	AGTTAnnnTGACC	CGTAAnnnTGACC	CGTGAnnnTGACC	CGTTAnnnTGACC	TGTAAnnnTGACC	TGTGAnnnTGACC	TGTTAnnnTGACC	AGTCCnnnTGACC	AGTCGnnnTGACC	AGTCTnnnTGACC	CGTCCnnnTGACC	CGTCGnnnTGACC	CGTCTnnnTGACC	TGTCCnnnTGACC	TGTCGnnnTGACC	TGTCTnnnTGACC	GATAAnnnTGACC	GATGAnnnTGACC	GATTAnnnTGACC	GCTAAnnnTGACC
221	1N-3N-5N-7N-8N	2-4-6-9-10	GGTCAnnnTGACC	AGTCAnnnTGACC	CGTCAnnnTGACC	TGTCAnnnTGACC	GGACAnnnTGACC	GGCCAnnnTGACC	GGGCAnnnTGACC	GGTCCnnnTGACC	GGTCGnnnTGACC	GGTCTnnnTGACC	GGTCAnnnTAACC	GGTCAnnnTCACC	GGTCAnnnTTACC	GGTCAnnnTGCCC	GGTCAnnnTGGCC	GGTCAnnnTGTCC	AGACAnnnTGACC	AGCCAnnnTGACC	AGGCAnnnTGACC	CGACAnnnTGACC	CGCCAnnnTGACC	CGGCAnnnTGACC	TGACAnnnTGACC	TGCCAnnnTGACC	TGGCAnnnTGACC	AGTCCnnnTGACC	AGTCGnnnTGACC	AGTCTnnnTGACC	CGTCCnnnTGACC	CGTCGnnnTGACC	CGTCTnnnTGACC	TGTCCnnnTGACC	TGTCGnnnTGACC	TGTCTnnnTGACC	AGTCAnnnTAACC	AGTCAnnnTCACC	AGTCAnnnTTACC	CGTCAnnnTAACC	CGTCAnnnTCACC	CGTCAnnnTTACC	TGTCAnnnTAACC	TGTCAnnnTCACC	TGTCAnnnTTACC	AGTCAnnnTGCCC	AGTCAnnnTGGCC	AGTCAnnnTGTCC	CGTCAnnnTGCCC
222	1N-3N-4N-6N-8N	2-5-7-9-10	GGTCAnnnTGACC	AGTCAnnnTGACC	CGTCAnnnTGACC	TGTCAnnnTGACC	GGACAnnnTGACC	GGCCAnnnTGACC	GGGCAnnnTGACC	GGTAAnnnTGACC	GGTGAnnnTGACC	GGTTAnnnTGACC	GGTCAnnnAGACC	GGTCAnnnCGACC	GGTCAnnnGGACC	GGTCAnnnTGCCC	GGTCAnnnTGGCC	GGTCAnnnTGTCC	AGACAnnnTGACC	AGCCAnnnTGACC	AGGCAnnnTGACC	CGACAnnnTGACC	CGCCAnnnTGACC	CGGCAnnnTGACC	TGACAnnnTGACC	TGCCAnnnTGACC	TGGCAnnnTGACC	AGTAAnnnTGACC	AGTGAnnnTGACC	AGTTAnnnTGACC	CGTAAnnnTGACC	CGTGAnnnTGACC	CGTTAnnnTGACC	TGTAAnnnTGACC	TGTGAnnnTGACC	TGTTAnnnTGACC	AGTCAnnnAGACC	AGTCAnnnCGACC	AGTCAnnnGGACC	CGTCAnnnAGACC	CGTCAnnnCGACC	CGTCAnnnGGACC	TGTCAnnnAGACC	TGTCAnnnCGACC	TGTCAnnnGGACC	AGTCAnnnTGCCC	AGTCAnnnTGGCC	AGTCAnnnTGTCC	CGTCAnnnTGCCC
223	3N-4N-5N-8N-10N	1-2-6-7-9	GGTCAnnnTGACC	GGACAnnnTGACC	GGCCAnnnTGACC	GGGCAnnnTGACC	GGTAAnnnTGACC	GGTGAnnnTGACC	GGTTAnnnTGACC	GGTCCnnnTGACC	GGTCGnnnTGACC	GGTCTnnnTGACC	GGTCAnnnTGCCC	GGTCAnnnTGGCC	GGTCAnnnTGTCC	GGTCAnnnTGACA	GGTCAnnnTGACG	GGTCAnnnTGACT	GGAAAnnnTGACC	GGAGAnnnTGACC	GGATAnnnTGACC	GGCAAnnnTGACC	GGCGAnnnTGACC	GGCTAnnnTGACC	GGGAAnnnTGACC	GGGGAnnnTGACC	GGGTAnnnTGACC	GGACCnnnTGACC	GGACGnnnTGACC	GGACTnnnTGACC	GGCCCnnnTGACC	GGCCGnnnTGACC	GGCCTnnnTGACC	GGGCCnnnTGACC	GGGCGnnnTGACC	GGGCTnnnTGACC	GGACAnnnTGCCC	GGACAnnnTGGCC	GGACAnnnTGTCC	GGCCAnnnTGCCC	GGCCAnnnTGGCC	GGCCAnnnTGTCC	GGGCAnnnTGCCC	GGGCAnnnTGGCC	GGGCAnnnTGTCC	GGTACnnnTGACC	GGTAGnnnTGACC	GGTATnnnTGACC	GGTGCnnnTGACC
224	1N-3N-4N-5N-8N	2-6-7-9-10	GGTCAnnnTGACC	AGTCAnnnTGACC	CGTCAnnnTGACC	TGTCAnnnTGACC	GGACAnnnTGACC	GGCCAnnnTGACC	GGGCAnnnTGACC	GGTAAnnnTGACC	GGTGAnnnTGACC	GGTTAnnnTGACC	GGTCCnnnTGACC	GGTCGnnnTGACC	GGTCTnnnTGACC	GGTCAnnnTGCCC	GGTCAnnnTGGCC	GGTCAnnnTGTCC	AGACAnnnTGACC	AGCCAnnnTGACC	AGGCAnnnTGACC	CGACAnnnTGACC	CGCCAnnnTGACC	CGGCAnnnTGACC	TGACAnnnTGACC	TGCCAnnnTGACC	TGGCAnnnTGACC	AGTAAnnnTGACC	AGTGAnnnTGACC	AGTTAnnnTGACC	CGTAAnnnTGACC	CGTGAnnnTGACC	CGTTAnnnTGACC	TGTAAnnnTGACC	TGTGAnnnTGACC	TGTTAnnnTGACC	AGTCCnnnTGACC	AGTCGnnnTGACC	AGTCTnnnTGACC	CGTCCnnnTGACC	CGTCGnnnTGACC	CGTCTnnnTGACC	TGTCCnnnTGACC	TGTCGnnnTGACC	TGTCTnnnTGACC	AGTCAnnnTGCCC	AGTCAnnnTGGCC	AGTCAnnnTGTCC	CGTCAnnnTGCCC
225	1N-3N-5N-8N-9N	2-4-6-7-10	GGTCAnnnTGACC	AGTCAnnnTGACC	CGTCAnnnTGACC	TGTCAnnnTGACC	GGACAnnnTGACC	GGCCAnnnTGACC	GGGCAnnnTGACC	GGTCCnnnTGACC	GGTCGnnnTGACC	GGTCTnnnTGACC	GGTCAnnnTGCCC	GGTCAnnnTGGCC	GGTCAnnnTGTCC	GGTCAnnnTGAAC	GGTCAnnnTGAGC	GGTCAnnnTGATC	AGACAnnnTGACC	AGCCAnnnTGACC	AGGCAnnnTGACC	CGACAnnnTGACC	CGCCAnnnTGACC	CGGCAnnnTGACC	TGACAnnnTGACC	TGCCAnnnTGACC	TGGCAnnnTGACC	AGTCCnnnTGACC	AGTCGnnnTGACC	AGTCTnnnTGACC	CGTCCnnnTGACC	CGTCGnnnTGACC	CGTCTnnnTGACC	TGTCCnnnTGACC	TGTCGnnnTGACC	TGTCTnnnTGACC	AGTCAnnnTGCCC	AGTCAnnnTGGCC	AGTCAnnnTGTCC	CGTCAnnnTGCCC	CGTCAnnnTGGCC	CGTCAnnnTGTCC	TGTCAnnnTGCCC	TGTCAnnnTGGCC	TGTCAnnnTGTCC	AGTCAnnnTGAAC	AGTCAnnnTGAGC	AGTCAnnnTGATC	CGTCAnnnTGAAC
226	1N-2N-3N-6N-8N	4-5-7-9-10	GGTCAnnnTGACC	AGTCAnnnTGACC	CGTCAnnnTGACC	TGTCAnnnTGACC	GATCAnnnTGACC	GCTCAnnnTGACC	GTTCAnnnTGACC	GGACAnnnTGACC	GGCCAnnnTGACC	GGGCAnnnTGACC	GGTCAnnnAGACC	GGTCAnnnCGACC	GGTCAnnnGGACC	GGTCAnnnTGCCC	GGTCAnnnTGGCC	GGTCAnnnTGTCC	AATCAnnnTGACC	ACTCAnnnTGACC	ATTCAnnnTGACC	CATCAnnnTGACC	CCTCAnnnTGACC	CTTCAnnnTGACC	TATCAnnnTGACC	TCTCAnnnTGACC	TTTCAnnnTGACC	AGACAnnnTGACC	AGCCAnnnTGACC	AGGCAnnnTGACC	CGACAnnnTGACC	CGCCAnnnTGACC	CGGCAnnnTGACC	TGACAnnnTGACC	TGCCAnnnTGACC	TGGCAnnnTGACC	AGTCAnnnAGACC	AGTCAnnnCGACC	AGTCAnnnGGACC	CGTCAnnnAGACC	CGTCAnnnCGACC	CGTCAnnnGGACC	TGTCAnnnAGACC	TGTCAnnnCGACC	TGTCAnnnGGACC	AGTCAnnnTGCCC	AGTCAnnnTGGCC	AGTCAnnnTGTCC	CGTCAnnnTGCCC
227	2N-3N-5N-8N-10N	1-4-6-7-9	GGTCAnnnTGACC	GATCAnnnTGACC	GCTCAnnnTGACC	GTTCAnnnTGACC	GGACAnnnTGACC	GGCCAnnnTGACC	GGGCAnnnTGACC	GGTCCnnnTGACC	GGTCGnnnTGACC	GGTCTnnnTGACC	GGTCAnnnTGCCC	GGTCAnnnTGGCC	GGTCAnnnTGTCC	GGTCAnnnTGACA	GGTCAnnnTGACG	GGTCAnnnTGACT	GAACAnnnTGACC	GACCAnnnTGACC	GAGCAnnnTGACC	GCACAnnnTGACC	GCCCAnnnTGACC	GCGCAnnnTGACC	GTACAnnnTGACC	GTCCAnnnTGACC	GTGCAnnnTGACC	GATCCnnnTGACC	GATCGnnnTGACC	GATCTnnnTGACC	GCTCCnnnTGACC	GCTCGnnnTGACC	GCTCTnnnTGACC	GTTCCnnnTGACC	GTTCGnnnTGACC	GTTCTnnnTGACC	GATCAnnnTGCCC	GATCAnnnTGGCC	GATCAnnnTGTCC	GCTCAnnnTGCCC	GCTCAnnnTGGCC	GCTCAnnnTGTCC	GTTCAnnnTGCCC	GTTCAnnnTGGCC	GTTCAnnnTGTCC	GGACCnnnTGACC	GGACGnnnTGACC	GGACTnnnTGACC	GGCCCnnnTGACC
228	1N-2N-3N-5N-8N	4-6-7-9-10	GGTCAnnnTGACC	AGTCAnnnTGACC	CGTCAnnnTGACC	TGTCAnnnTGACC	GATCAnnnTGACC	GCTCAnnnTGACC	GTTCAnnnTGACC	GGACAnnnTGACC	GGCCAnnnTGACC	GGGCAnnnTGACC	GGTCCnnnTGACC	GGTCGnnnTGACC	GGTCTnnnTGACC	GGTCAnnnTGCCC	GGTCAnnnTGGCC	GGTCAnnnTGTCC	AATCAnnnTGACC	ACTCAnnnTGACC	ATTCAnnnTGACC	CATCAnnnTGACC	CCTCAnnnTGACC	CTTCAnnnTGACC	TATCAnnnTGACC	TCTCAnnnTGACC	TTTCAnnnTGACC	AGACAnnnTGACC	AGCCAnnnTGACC	AGGCAnnnTGACC	CGACAnnnTGACC	CGCCAnnnTGACC	CGGCAnnnTGACC	TGACAnnnTGACC	TGCCAnnnTGACC	TGGCAnnnTGACC	AGTCCnnnTGACC	AGTCGnnnTGACC	AGTCTnnnTGACC	CGTCCnnnTGACC	CGTCGnnnTGACC	CGTCTnnnTGACC	TGTCCnnnTGACC	TGTCGnnnTGACC	TGTCTnnnTGACC	AGTCAnnnTGCCC	AGTCAnnnTGGCC	AGTCAnnnTGTCC	CGTCAnnnTGCCC
229	1N-3N-4N-8N-9N	2-5-6-7-10	GGTCAnnnTGACC	AGTCAnnnTGACC	CGTCAnnnTGACC	TGTCAnnnTGACC	GGACAnnnTGACC	GGCCAnnnTGACC	GGGCAnnnTGACC	GGTAAnnnTGACC	GGTGAnnnTGACC	GGTTAnnnTGACC	GGTCAnnnTGCCC	GGTCAnnnTGGCC	GGTCAnnnTGTCC	GGTCAnnnTGAAC	GGTCAnnnTGAGC	GGTCAnnnTGATC	AGACAnnnTGACC	AGCCAnnnTGACC	AGGCAnnnTGACC	CGACAnnnTGACC	CGCCAnnnTGACC	CGGCAnnnTGACC	TGACAnnnTGACC	TGCCAnnnTGACC	TGGCAnnnTGACC	AGTAAnnnTGACC	AGTGAnnnTGACC	AGTTAnnnTGACC	CGTAAnnnTGACC	CGTGAnnnTGACC	CGTTAnnnTGACC	TGTAAnnnTGACC	TGTGAnnnTGACC	TGTTAnnnTGACC	AGTCAnnnTGCCC	AGTCAnnnTGGCC	AGTCAnnnTGTCC	CGTCAnnnTGCCC	CGTCAnnnTGGCC	CGTCAnnnTGTCC	TGTCAnnnTGCCC	TGTCAnnnTGGCC	TGTCAnnnTGTCC	AGTCAnnnTGAAC	AGTCAnnnTGAGC	AGTCAnnnTGATC	CGTCAnnnTGAAC
230	1N-2N-3N-7N-8N	4-5-6-9-10	GGTCAnnnTGACC	AGTCAnnnTGACC	CGTCAnnnTGACC	TGTCAnnnTGACC	GATCAnnnTGACC	GCTCAnnnTGACC	GTTCAnnnTGACC	GGACAnnnTGACC	GGCCAnnnTGACC	GGGCAnnnTGACC	GGTCAnnnTAACC	GGTCAnnnTCACC	GGTCAnnnTTACC	GGTCAnnnTGCCC	GGTCAnnnTGGCC	GGTCAnnnTGTCC	AATCAnnnTGACC	ACTCAnnnTGACC	ATTCAnnnTGACC	CATCAnnnTGACC	CCTCAnnnTGACC	CTTCAnnnTGACC	TATCAnnnTGACC	TCTCAnnnTGACC	TTTCAnnnTGACC	AGACAnnnTGACC	AGCCAnnnTGACC	AGGCAnnnTGACC	CGACAnnnTGACC	CGCCAnnnTGACC	CGGCAnnnTGACC	TGACAnnnTGACC	TGCCAnnnTGACC	TGGCAnnnTGACC	AGTCAnnnTAACC	AGTCAnnnTCACC	AGTCAnnnTTACC	CGTCAnnnTAACC	CGTCAnnnTCACC	CGTCAnnnTTACC	TGTCAnnnTAACC	TGTCAnnnTCACC	TGTCAnnnTTACC	AGTCAnnnTGCCC	AGTCAnnnTGGCC	AGTCAnnnTGTCC	CGTCAnnnTGCCC
231	2N-3N-4N-8N-10N	1-5-6-7-9	GGTCAnnnTGACC	GATCAnnnTGACC	GCTCAnnnTGACC	GTTCAnnnTGACC	GGACAnnnTGACC	GGCCAnnnTGACC	GGGCAnnnTGACC	GGTAAnnnTGACC	GGTGAnnnTGACC	GGTTAnnnTGACC	GGTCAnnnTGCCC	GGTCAnnnTGGCC	GGTCAnnnTGTCC	GGTCAnnnTGACA	GGTCAnnnTGACG	GGTCAnnnTGACT	GAACAnnnTGACC	GACCAnnnTGACC	GAGCAnnnTGACC	GCACAnnnTGACC	GCCCAnnnTGACC	GCGCAnnnTGACC	GTACAnnnTGACC	GTCCAnnnTGACC	GTGCAnnnTGACC	GATAAnnnTGACC	GATGAnnnTGACC	GATTAnnnTGACC	GCTAAnnnTGACC	GCTGAnnnTGACC	GCTTAnnnTGACC	GTTAAnnnTGACC	GTTGAnnnTGACC	GTTTAnnnTGACC	GATCAnnnTGCCC	GATCAnnnTGGCC	GATCAnnnTGTCC	GCTCAnnnTGCCC	GCTCAnnnTGGCC	GCTCAnnnTGTCC	GTTCAnnnTGCCC	GTTCAnnnTGGCC	GTTCAnnnTGTCC	GGAAAnnnTGACC	GGAGAnnnTGACC	GGATAnnnTGACC	GGCAAnnnTGACC
232	1N-2N-3N-4N-8N	5-6-7-9-10	GGTCAnnnTGACC	AGTCAnnnTGACC	CGTCAnnnTGACC	TGTCAnnnTGACC	GATCAnnnTGACC	GCTCAnnnTGACC	GTTCAnnnTGACC	GGACAnnnTGACC	GGCCAnnnTGACC	GGGCAnnnTGACC	GGTAAnnnTGACC	GGTGAnnnTGACC	GGTTAnnnTGACC	GGTCAnnnTGCCC	GGTCAnnnTGGCC	GGTCAnnnTGTCC	AATCAnnnTGACC	ACTCAnnnTGACC	ATTCAnnnTGACC	CATCAnnnTGACC	CCTCAnnnTGACC	CTTCAnnnTGACC	TATCAnnnTGACC	TCTCAnnnTGACC	TTTCAnnnTGACC	AGACAnnnTGACC	AGCCAnnnTGACC	AGGCAnnnTGACC	CGACAnnnTGACC	CGCCAnnnTGACC	CGGCAnnnTGACC	TGACAnnnTGACC	TGCCAnnnTGACC	TGGCAnnnTGACC	AGTAAnnnTGACC	AGTGAnnnTGACC	AGTTAnnnTGACC	CGTAAnnnTGACC	CGTGAnnnTGACC	CGTTAnnnTGACC	TGTAAnnnTGACC	TGTGAnnnTGACC	TGTTAnnnTGACC	AGTCAnnnTGCCC	AGTCAnnnTGGCC	AGTCAnnnTGTCC	CGTCAnnnTGCCC
233	3N-4N-5N-8N-9N	1-2-6-7-10	GGTCAnnnTGACC	GGACAnnnTGACC	GGCCAnnnTGACC	GGGCAnnnTGACC	GGTAAnnnTGACC	GGTGAnnnTGACC	GGTTAnnnTGACC	GGTCCnnnTGACC	GGTCGnnnTGACC	GGTCTnnnTGACC	GGTCAnnnTGCCC	GGTCAnnnTGGCC	GGTCAnnnTGTCC	GGTCAnnnTGAAC	GGTCAnnnTGAGC	GGTCAnnnTGATC	GGAAAnnnTGACC	GGAGAnnnTGACC	GGATAnnnTGACC	GGCAAnnnTGACC	GGCGAnnnTGACC	GGCTAnnnTGACC	GGGAAnnnTGACC	GGGGAnnnTGACC	GGGTAnnnTGACC	GGACCnnnTGACC	GGACGnnnTGACC	GGACTnnnTGACC	GGCCCnnnTGACC	GGCCGnnnTGACC	GGCCTnnnTGACC	GGGCCnnnTGACC	GGGCGnnnTGACC	GGGCTnnnTGACC	GGACAnnnTGCCC	GGACAnnnTGGCC	GGACAnnnTGTCC	GGCCAnnnTGCCC	GGCCAnnnTGGCC	GGCCAnnnTGTCC	GGGCAnnnTGCCC	GGGCAnnnTGGCC	GGGCAnnnTGTCC	GGACAnnnTGAAC	GGACAnnnTGAGC	GGACAnnnTGATC	GGCCAnnnTGAAC
234	2N-3N-5N-7N-8N	1-4-6-9-10	GGTCAnnnTGACC	GATCAnnnTGACC	GCTCAnnnTGACC	GTTCAnnnTGACC	GGACAnnnTGACC	GGCCAnnnTGACC	GGGCAnnnTGACC	GGTCCnnnTGACC	GGTCGnnnTGACC	GGTCTnnnTGACC	GGTCAnnnTAACC	GGTCAnnnTCACC	GGTCAnnnTTACC	GGTCAnnnTGCCC	GGTCAnnnTGGCC	GGTCAnnnTGTCC	GAACAnnnTGACC	GACCAnnnTGACC	GAGCAnnnTGACC	GCACAnnnTGACC	GCCCAnnnTGACC	GCGCAnnnTGACC	GTACAnnnTGACC	GTCCAnnnTGACC	GTGCAnnnTGACC	GATCCnnnTGACC	GATCGnnnTGACC	GATCTnnnTGACC	GCTCCnnnTGACC	GCTCGnnnTGACC	GCTCTnnnTGACC	GTTCCnnnTGACC	GTTCGnnnTGACC	GTTCTnnnTGACC	GATCAnnnTAACC	GATCAnnnTCACC	GATCAnnnTTACC	GCTCAnnnTAACC	GCTCAnnnTCACC	GCTCAnnnTTACC	GTTCAnnnTAACC	GTTCAnnnTCACC	GTTCAnnnTTACC	GATCAnnnTGCCC	GATCAnnnTGGCC	GATCAnnnTGTCC	GCTCAnnnTGCCC
235	2N-3N-4N-6N-8N	1-5-7-9-10	GGTCAnnnTGACC	GATCAnnnTGACC	GCTCAnnnTGACC	GTTCAnnnTGACC	GGACAnnnTGACC	GGCCAnnnTGACC	GGGCAnnnTGACC	GGTAAnnnTGACC	GGTGAnnnTGACC	GGTTAnnnTGACC	GGTCAnnnAGACC	GGTCAnnnCGACC	GGTCAnnnGGACC	GGTCAnnnTGCCC	GGTCAnnnTGGCC	GGTCAnnnTGTCC	GAACAnnnTGACC	GACCAnnnTGACC	GAGCAnnnTGACC	GCACAnnnTGACC	GCCCAnnnTGACC	GCGCAnnnTGACC	GTACAnnnTGACC	GTCCAnnnTGACC	GTGCAnnnTGACC	GATAAnnnTGACC	GATGAnnnTGACC	GATTAnnnTGACC	GCTAAnnnTGACC	GCTGAnnnTGACC	GCTTAnnnTGACC	GTTAAnnnTGACC	GTTGAnnnTGACC	GTTTAnnnTGACC	GATCAnnnAGACC	GATCAnnnCGACC	GATCAnnnGGACC	GCTCAnnnAGACC	GCTCAnnnCGACC	GCTCAnnnGGACC	GTTCAnnnAGACC	GTTCAnnnCGACC	GTTCAnnnGGACC	GATCAnnnTGCCC	GATCAnnnTGGCC	GATCAnnnTGTCC	GCTCAnnnTGCCC
236	2N-3N-4N-5N-8N	1-6-7-9-10	GGTCAnnnTGACC	GATCAnnnTGACC	GCTCAnnnTGACC	GTTCAnnnTGACC	GGACAnnnTGACC	GGCCAnnnTGACC	GGGCAnnnTGACC	GGTAAnnnTGACC	GGTGAnnnTGACC	GGTTAnnnTGACC	GGTCCnnnTGACC	GGTCGnnnTGACC	GGTCTnnnTGACC	GGTCAnnnTGCCC	GGTCAnnnTGGCC	GGTCAnnnTGTCC	GAACAnnnTGACC	GACCAnnnTGACC	GAGCAnnnTGACC	GCACAnnnTGACC	GCCCAnnnTGACC	GCGCAnnnTGACC	GTACAnnnTGACC	GTCCAnnnTGACC	GTGCAnnnTGACC	GATAAnnnTGACC	GATGAnnnTGACC	GATTAnnnTGACC	GCTAAnnnTGACC	GCTGAnnnTGACC	GCTTAnnnTGACC	GTTAAnnnTGACC	GTTGAnnnTGACC	GTTTAnnnTGACC	GATCCnnnTGACC	GATCGnnnTGACC	GATCTnnnTGACC	GCTCCnnnTGACC	GCTCGnnnTGACC	GCTCTnnnTGACC	GTTCCnnnTGACC	GTTCGnnnTGACC	GTTCTnnnTGACC	GATCAnnnTGCCC	GATCAnnnTGGCC	GATCAnnnTGTCC	GCTCAnnnTGCCC
237	1N-3N-5N-7N-9N	2-4-6-8-10	GGTCAnnnTGACC	AGTCAnnnTGACC	CGTCAnnnTGACC	TGTCAnnnTGACC	GGACAnnnTGACC	GGCCAnnnTGACC	GGGCAnnnTGACC	GGTCCnnnTGACC	GGTCGnnnTGACC	GGTCTnnnTGACC	GGTCAnnnTAACC	GGTCAnnnTCACC	GGTCAnnnTTACC	GGTCAnnnTGAAC	GGTCAnnnTGAGC	GGTCAnnnTGATC	AGACAnnnTGACC	AGCCAnnnTGACC	AGGCAnnnTGACC	CGACAnnnTGACC	CGCCAnnnTGACC	CGGCAnnnTGACC	TGACAnnnTGACC	TGCCAnnnTGACC	TGGCAnnnTGACC	AGTCCnnnTGACC	AGTCGnnnTGACC	AGTCTnnnTGACC	CGTCCnnnTGACC	CGTCGnnnTGACC	CGTCTnnnTGACC	TGTCCnnnTGACC	TGTCGnnnTGACC	TGTCTnnnTGACC	AGTCAnnnTAACC	AGTCAnnnTCACC	AGTCAnnnTTACC	CGTCAnnnTAACC	CGTCAnnnTCACC	CGTCAnnnTTACC	TGTCAnnnTAACC	TGTCAnnnTCACC	TGTCAnnnTTACC	AGTCAnnnTGAAC	AGTCAnnnTGAGC	AGTCAnnnTGATC	CGTCAnnnTGAAC
238	1N-3N-4N-6N-9N	2-5-7-8-10	GGTCAnnnTGACC	AGTCAnnnTGACC	CGTCAnnnTGACC	TGTCAnnnTGACC	GGACAnnnTGACC	GGCCAnnnTGACC	GGGCAnnnTGACC	GGTAAnnnTGACC	GGTGAnnnTGACC	GGTTAnnnTGACC	GGTCAnnnAGACC	GGTCAnnnCGACC	GGTCAnnnGGACC	GGTCAnnnTGAAC	GGTCAnnnTGAGC	GGTCAnnnTGATC	AGACAnnnTGACC	AGCCAnnnTGACC	AGGCAnnnTGACC	CGACAnnnTGACC	CGCCAnnnTGACC	CGGCAnnnTGACC	TGACAnnnTGACC	TGCCAnnnTGACC	TGGCAnnnTGACC	AGTAAnnnTGACC	AGTGAnnnTGACC	AGTTAnnnTGACC	CGTAAnnnTGACC	CGTGAnnnTGACC	CGTTAnnnTGACC	TGTAAnnnTGACC	TGTGAnnnTGACC	TGTTAnnnTGACC	AGTCAnnnAGACC	AGTCAnnnCGACC	AGTCAnnnGGACC	CGTCAnnnAGACC	CGTCAnnnCGACC	CGTCAnnnGGACC	TGTCAnnnAGACC	TGTCAnnnCGACC	TGTCAnnnGGACC	AGTCAnnnTGAAC	AGTCAnnnTGAGC	AGTCAnnnTGATC	CGTCAnnnTGAAC
239	1N-2N-3N-6N-7N	4-5-8-9-10	GGTCAnnnTGACC	AGTCAnnnTGACC	CGTCAnnnTGACC	TGTCAnnnTGACC	GATCAnnnTGACC	GCTCAnnnTGACC	GTTCAnnnTGACC	GGACAnnnTGACC	GGCCAnnnTGACC	GGGCAnnnTGACC	GGTCAnnnAGACC	GGTCAnnnCGACC	GGTCAnnnGGACC	GGTCAnnnTAACC	GGTCAnnnTCACC	GGTCAnnnTTACC	AATCAnnnTGACC	ACTCAnnnTGACC	ATTCAnnnTGACC	CATCAnnnTGACC	CCTCAnnnTGACC	CTTCAnnnTGACC	TATCAnnnTGACC	TCTCAnnnTGACC	TTTCAnnnTGACC	AGACAnnnTGACC	AGCCAnnnTGACC	AGGCAnnnTGACC	CGACAnnnTGACC	CGCCAnnnTGACC	CGGCAnnnTGACC	TGACAnnnTGACC	TGCCAnnnTGACC	TGGCAnnnTGACC	AGTCAnnnAGACC	AGTCAnnnCGACC	AGTCAnnnGGACC	CGTCAnnnAGACC	CGTCAnnnCGACC	CGTCAnnnGGACC	TGTCAnnnAGACC	TGTCAnnnCGACC	TGTCAnnnGGACC	AGTCAnnnTAACC	AGTCAnnnTCACC	AGTCAnnnTTACC	CGTCAnnnTAACC
240	3N-4N-5N-9N-10N	1-2-6-7-8	GGTCAnnnTGACC	GGACAnnnTGACC	GGCCAnnnTGACC	GGGCAnnnTGACC	GGTAAnnnTGACC	GGTGAnnnTGACC	GGTTAnnnTGACC	GGTCCnnnTGACC	GGTCGnnnTGACC	GGTCTnnnTGACC	GGTCAnnnTGAAC	GGTCAnnnTGAGC	GGTCAnnnTGATC	GGTCAnnnTGACA	GGTCAnnnTGACG	GGTCAnnnTGACT	GGAAAnnnTGACC	GGAGAnnnTGACC	GGATAnnnTGACC	GGCAAnnnTGACC	GGCGAnnnTGACC	GGCTAnnnTGACC	GGGAAnnnTGACC	GGGGAnnnTGACC	GGGTAnnnTGACC	GGACCnnnTGACC	GGACGnnnTGACC	GGACTnnnTGACC	GGCCCnnnTGACC	GGCCGnnnTGACC	GGCCTnnnTGACC	GGGCCnnnTGACC	GGGCGnnnTGACC	GGGCTnnnTGACC	GGACAnnnTGAAC	GGACAnnnTGAGC	GGACAnnnTGATC	GGCCAnnnTGAAC	GGCCAnnnTGAGC	GGCCAnnnTGATC	GGGCAnnnTGAAC	GGGCAnnnTGAGC	GGGCAnnnTGATC	GGTACnnnTGACC	GGTAGnnnTGACC	GGTATnnnTGACC	GGTGCnnnTGACC
241	2N-3N-5N-7N-10N	1-4-6-8-9	GGTCAnnnTGACC	GATCAnnnTGACC	GCTCAnnnTGACC	GTTCAnnnTGACC	GGACAnnnTGACC	GGCCAnnnTGACC	GGGCAnnnTGACC	GGTCCnnnTGACC	GGTCGnnnTGACC	GGTCTnnnTGACC	GGTCAnnnTAACC	GGTCAnnnTCACC	GGTCAnnnTTACC	GGTCAnnnTGACA	GGTCAnnnTGACG	GGTCAnnnTGACT	GAACAnnnTGACC	GACCAnnnTGACC	GAGCAnnnTGACC	GCACAnnnTGACC	GCCCAnnnTGACC	GCGCAnnnTGACC	GTACAnnnTGACC	GTCCAnnnTGACC	GTGCAnnnTGACC	GATCCnnnTGACC	GATCGnnnTGACC	GATCTnnnTGACC	GCTCCnnnTGACC	GCTCGnnnTGACC	GCTCTnnnTGACC	GTTCCnnnTGACC	GTTCGnnnTGACC	GTTCTnnnTGACC	GATCAnnnTAACC	GATCAnnnTCACC	GATCAnnnTTACC	GCTCAnnnTAACC	GCTCAnnnTCACC	GCTCAnnnTTACC	GTTCAnnnTAACC	GTTCAnnnTCACC	GTTCAnnnTTACC	GGACCnnnTGACC	GGACGnnnTGACC	GGACTnnnTGACC	GGCCCnnnTGACC
242	2N-3N-4N-6N-10N	1-5-7-8-9	GGTCAnnnTGACC	GATCAnnnTGACC	GCTCAnnnTGACC	GTTCAnnnTGACC	GGACAnnnTGACC	GGCCAnnnTGACC	GGGCAnnnTGACC	GGTAAnnnTGACC	GGTGAnnnTGACC	GGTTAnnnTGACC	GGTCAnnnAGACC	GGTCAnnnCGACC	GGTCAnnnGGACC	GGTCAnnnTGACA	GGTCAnnnTGACG	GGTCAnnnTGACT	GAACAnnnTGACC	GACCAnnnTGACC	GAGCAnnnTGACC	GCACAnnnTGACC	GCCCAnnnTGACC	GCGCAnnnTGACC	GTACAnnnTGACC	GTCCAnnnTGACC	GTGCAnnnTGACC	GATAAnnnTGACC	GATGAnnnTGACC	GATTAnnnTGACC	GCTAAnnnTGACC	GCTGAnnnTGACC	GCTTAnnnTGACC	GTTAAnnnTGACC	GTTGAnnnTGACC	GTTTAnnnTGACC	GATCAnnnAGACC	GATCAnnnCGACC	GATCAnnnGGACC	GCTCAnnnAGACC	GCTCAnnnCGACC	GCTCAnnnGGACC	GTTCAnnnAGACC	GTTCAnnnCGACC	GTTCAnnnGGACC	GGAAAnnnTGACC	GGAGAnnnTGACC	GGATAnnnTGACC	GGCAAnnnTGACC
243	1N-4N-5N-8N-9N	2-3-6-7-10	GGTCAnnnTGACC	AGTCAnnnTGACC	CGTCAnnnTGACC	TGTCAnnnTGACC	GGTAAnnnTGACC	GGTGAnnnTGACC	GGTTAnnnTGACC	GGTCCnnnTGACC	GGTCGnnnTGACC	GGTCTnnnTGACC	GGTCAnnnTGCCC	GGTCAnnnTGGCC	GGTCAnnnTGTCC	GGTCAnnnTGAAC	GGTCAnnnTGAGC	GGTCAnnnTGATC	AGTAAnnnTGACC	AGTGAnnnTGACC	AGTTAnnnTGACC	CGTAAnnnTGACC	CGTGAnnnTGACC	CGTTAnnnTGACC	TGTAAnnnTGACC	TGTGAnnnTGACC	TGTTAnnnTGACC	AGTCCnnnTGACC	AGTCGnnnTGACC	AGTCTnnnTGACC	CGTCCnnnTGACC	CGTCGnnnTGACC	CGTCTnnnTGACC	TGTCCnnnTGACC	TGTCGnnnTGACC	TGTCTnnnTGACC	AGTCAnnnTGCCC	AGTCAnnnTGGCC	AGTCAnnnTGTCC	CGTCAnnnTGCCC	CGTCAnnnTGGCC	CGTCAnnnTGTCC	TGTCAnnnTGCCC	TGTCAnnnTGGCC	TGTCAnnnTGTCC	AGTCAnnnTGAAC	AGTCAnnnTGAGC	AGTCAnnnTGATC	CGTCAnnnTGAAC
244	1N-2N-5N-7N-8N	3-4-6-9-10	GGTCAnnnTGACC	AGTCAnnnTGACC	CGTCAnnnTGACC	TGTCAnnnTGACC	GATCAnnnTGACC	GCTCAnnnTGACC	GTTCAnnnTGACC	GGTCCnnnTGACC	GGTCGnnnTGACC	GGTCTnnnTGACC	GGTCAnnnTAACC	GGTCAnnnTCACC	GGTCAnnnTTACC	GGTCAnnnTGCCC	GGTCAnnnTGGCC	GGTCAnnnTGTCC	AATCAnnnTGACC	ACTCAnnnTGACC	ATTCAnnnTGACC	CATCAnnnTGACC	CCTCAnnnTGACC	CTTCAnnnTGACC	TATCAnnnTGACC	TCTCAnnnTGACC	TTTCAnnnTGACC	AGTCCnnnTGACC	AGTCGnnnTGACC	AGTCTnnnTGACC	CGTCCnnnTGACC	CGTCGnnnTGACC	CGTCTnnnTGACC	TGTCCnnnTGACC	TGTCGnnnTGACC	TGTCTnnnTGACC	AGTCAnnnTAACC	AGTCAnnnTCACC	AGTCAnnnTTACC	CGTCAnnnTAACC	CGTCAnnnTCACC	CGTCAnnnTTACC	TGTCAnnnTAACC	TGTCAnnnTCACC	TGTCAnnnTTACC	AGTCAnnnTGCCC	AGTCAnnnTGGCC	AGTCAnnnTGTCC	CGTCAnnnTGCCC
245	1N-2N-4N-6N-8N	3-5-7-9-10	GGTCAnnnTGACC	AGTCAnnnTGACC	CGTCAnnnTGACC	TGTCAnnnTGACC	GATCAnnnTGACC	GCTCAnnnTGACC	GTTCAnnnTGACC	GGTAAnnnTGACC	GGTGAnnnTGACC	GGTTAnnnTGACC	GGTCAnnnAGACC	GGTCAnnnCGACC	GGTCAnnnGGACC	GGTCAnnnTGCCC	GGTCAnnnTGGCC	GGTCAnnnTGTCC	AATCAnnnTGACC	ACTCAnnnTGACC	ATTCAnnnTGACC	CATCAnnnTGACC	CCTCAnnnTGACC	CTTCAnnnTGACC	TATCAnnnTGACC	TCTCAnnnTGACC	TTTCAnnnTGACC	AGTAAnnnTGACC	AGTGAnnnTGACC	AGTTAnnnTGACC	CGTAAnnnTGACC	CGTGAnnnTGACC	CGTTAnnnTGACC	TGTAAnnnTGACC	TGTGAnnnTGACC	TGTTAnnnTGACC	AGTCAnnnAGACC	AGTCAnnnCGACC	AGTCAnnnGGACC	CGTCAnnnAGACC	CGTCAnnnCGACC	CGTCAnnnGGACC	TGTCAnnnAGACC	TGTCAnnnCGACC	TGTCAnnnGGACC	AGTCAnnnTGCCC	AGTCAnnnTGGCC	AGTCAnnnTGTCC	CGTCAnnnTGCCC
246	2N-4N-5N-8N-10N	1-3-6-7-9	GGTCAnnnTGACC	GATCAnnnTGACC	GCTCAnnnTGACC	GTTCAnnnTGACC	GGTAAnnnTGACC	GGTGAnnnTGACC	GGTTAnnnTGACC	GGTCCnnnTGACC	GGTCGnnnTGACC	GGTCTnnnTGACC	GGTCAnnnTGCCC	GGTCAnnnTGGCC	GGTCAnnnTGTCC	GGTCAnnnTGACA	GGTCAnnnTGACG	GGTCAnnnTGACT	GATAAnnnTGACC	GATGAnnnTGACC	GATTAnnnTGACC	GCTAAnnnTGACC	GCTGAnnnTGACC	GCTTAnnnTGACC	GTTAAnnnTGACC	GTTGAnnnTGACC	GTTTAnnnTGACC	GATCCnnnTGACC	GATCGnnnTGACC	GATCTnnnTGACC	GCTCCnnnTGACC	GCTCGnnnTGACC	GCTCTnnnTGACC	GTTCCnnnTGACC	GTTCGnnnTGACC	GTTCTnnnTGACC	GATCAnnnTGCCC	GATCAnnnTGGCC	GATCAnnnTGTCC	GCTCAnnnTGCCC	GCTCAnnnTGGCC	GCTCAnnnTGTCC	GTTCAnnnTGCCC	GTTCAnnnTGGCC	GTTCAnnnTGTCC	GGTACnnnTGACC	GGTAGnnnTGACC	GGTATnnnTGACC	GGTGCnnnTGACC
247	1N-3N-4N-5N-9N	2-6-7-8-10	GGTCAnnnTGACC	AGTCAnnnTGACC	CGTCAnnnTGACC	TGTCAnnnTGACC	GGACAnnnTGACC	GGCCAnnnTGACC	GGGCAnnnTGACC	GGTAAnnnTGACC	GGTGAnnnTGACC	GGTTAnnnTGACC	GGTCCnnnTGACC	GGTCGnnnTGACC	GGTCTnnnTGACC	GGTCAnnnTGAAC	GGTCAnnnTGAGC	GGTCAnnnTGATC	AGACAnnnTGACC	AGCCAnnnTGACC	AGGCAnnnTGACC	CGACAnnnTGACC	CGCCAnnnTGACC	CGGCAnnnTGACC	TGACAnnnTGACC	TGCCAnnnTGACC	TGGCAnnnTGACC	AGTAAnnnTGACC	AGTGAnnnTGACC	AGTTAnnnTGACC	CGTAAnnnTGACC	CGTGAnnnTGACC	CGTTAnnnTGACC	TGTAAnnnTGACC	TGTGAnnnTGACC	TGTTAnnnTGACC	AGTCCnnnTGACC	AGTCGnnnTGACC	AGTCTnnnTGACC	CGTCCnnnTGACC	CGTCGnnnTGACC	CGTCTnnnTGACC	TGTCCnnnTGACC	TGTCGnnnTGACC	TGTCTnnnTGACC	AGTCAnnnTGAAC	AGTCAnnnTGAGC	AGTCAnnnTGATC	CGTCAnnnTGAAC
248	1N-2N-3N-5N-7N	4-6-8-9-10	GGTCAnnnTGACC	AGTCAnnnTGACC	CGTCAnnnTGACC	TGTCAnnnTGACC	GATCAnnnTGACC	GCTCAnnnTGACC	GTTCAnnnTGACC	GGACAnnnTGACC	GGCCAnnnTGACC	GGGCAnnnTGACC	GGTCCnnnTGACC	GGTCGnnnTGACC	GGTCTnnnTGACC	GGTCAnnnTAACC	GGTCAnnnTCACC	GGTCAnnnTTACC	AATCAnnnTGACC	ACTCAnnnTGACC	ATTCAnnnTGACC	CATCAnnnTGACC	CCTCAnnnTGACC	CTTCAnnnTGACC	TATCAnnnTGACC	TCTCAnnnTGACC	TTTCAnnnTGACC	AGACAnnnTGACC	AGCCAnnnTGACC	AGGCAnnnTGACC	CGACAnnnTGACC	CGCCAnnnTGACC	CGGCAnnnTGACC	TGACAnnnTGACC	TGCCAnnnTGACC	TGGCAnnnTGACC	AGTCCnnnTGACC	AGTCGnnnTGACC	AGTCTnnnTGACC	CGTCCnnnTGACC	CGTCGnnnTGACC	CGTCTnnnTGACC	TGTCCnnnTGACC	TGTCGnnnTGACC	TGTCTnnnTGACC	AGTCAnnnTAACC	AGTCAnnnTCACC	AGTCAnnnTTACC	CGTCAnnnTAACC
249	1N-2N-3N-4N-6N	5-7-8-9-10	GGTCAnnnTGACC	AGTCAnnnTGACC	CGTCAnnnTGACC	TGTCAnnnTGACC	GATCAnnnTGACC	GCTCAnnnTGACC	GTTCAnnnTGACC	GGACAnnnTGACC	GGCCAnnnTGACC	GGGCAnnnTGACC	GGTAAnnnTGACC	GGTGAnnnTGACC	GGTTAnnnTGACC	GGTCAnnnAGACC	GGTCAnnnCGACC	GGTCAnnnGGACC	AATCAnnnTGACC	ACTCAnnnTGACC	ATTCAnnnTGACC	CATCAnnnTGACC	CCTCAnnnTGACC	CTTCAnnnTGACC	TATCAnnnTGACC	TCTCAnnnTGACC	TTTCAnnnTGACC	AGACAnnnTGACC	AGCCAnnnTGACC	AGGCAnnnTGACC	CGACAnnnTGACC	CGCCAnnnTGACC	CGGCAnnnTGACC	TGACAnnnTGACC	TGCCAnnnTGACC	TGGCAnnnTGACC	AGTAAnnnTGACC	AGTGAnnnTGACC	AGTTAnnnTGACC	CGTAAnnnTGACC	CGTGAnnnTGACC	CGTTAnnnTGACC	TGTAAnnnTGACC	TGTGAnnnTGACC	TGTTAnnnTGACC	AGTCAnnnAGACC	AGTCAnnnCGACC	AGTCAnnnGGACC	CGTCAnnnAGACC
250	2N-3N-4N-5N-10N	1-6-7-8-9	GGTCAnnnTGACC	GATCAnnnTGACC	GCTCAnnnTGACC	GTTCAnnnTGACC	GGACAnnnTGACC	GGCCAnnnTGACC	GGGCAnnnTGACC	GGTAAnnnTGACC	GGTGAnnnTGACC	GGTTAnnnTGACC	GGTCCnnnTGACC	GGTCGnnnTGACC	GGTCTnnnTGACC	GGTCAnnnTGACA	GGTCAnnnTGACG	GGTCAnnnTGACT	GAACAnnnTGACC	GACCAnnnTGACC	GAGCAnnnTGACC	GCACAnnnTGACC	GCCCAnnnTGACC	GCGCAnnnTGACC	GTACAnnnTGACC	GTCCAnnnTGACC	GTGCAnnnTGACC	GATAAnnnTGACC	GATGAnnnTGACC	GATTAnnnTGACC	GCTAAnnnTGACC	GCTGAnnnTGACC	GCTTAnnnTGACC	GTTAAnnnTGACC	GTTGAnnnTGACC	GTTTAnnnTGACC	GATCCnnnTGACC	GATCGnnnTGACC	GATCTnnnTGACC	GCTCCnnnTGACC	GCTCGnnnTGACC	GCTCTnnnTGACC	GTTCCnnnTGACC	GTTCGnnnTGACC	GTTCTnnnTGACC	GGAAAnnnTGACC	GGAGAnnnTGACC	GGATAnnnTGACC	GGCAAnnnTGACC
251	1N-2N-4N-5N-8N	3-6-7-9-10	GGTCAnnnTGACC	AGTCAnnnTGACC	CGTCAnnnTGACC	TGTCAnnnTGACC	GATCAnnnTGACC	GCTCAnnnTGACC	GTTCAnnnTGACC	GGTAAnnnTGACC	GGTGAnnnTGACC	GGTTAnnnTGACC	GGTCCnnnTGACC	GGTCGnnnTGACC	GGTCTnnnTGACC	GGTCAnnnTGCCC	GGTCAnnnTGGCC	GGTCAnnnTGTCC	AATCAnnnTGACC	ACTCAnnnTGACC	ATTCAnnnTGACC	CATCAnnnTGACC	CCTCAnnnTGACC	CTTCAnnnTGACC	TATCAnnnTGACC	TCTCAnnnTGACC	TTTCAnnnTGACC	AGTAAnnnTGACC	AGTGAnnnTGACC	AGTTAnnnTGACC	CGTAAnnnTGACC	CGTGAnnnTGACC	CGTTAnnnTGACC	TGTAAnnnTGACC	TGTGAnnnTGACC	TGTTAnnnTGACC	AGTCCnnnTGACC	AGTCGnnnTGACC	AGTCTnnnTGACC	CGTCCnnnTGACC	CGTCGnnnTGACC	CGTCTnnnTGACC	TGTCCnnnTGACC	TGTCGnnnTGACC	TGTCTnnnTGACC	AGTCAnnnTGCCC	AGTCAnnnTGGCC	AGTCAnnnTGTCC	CGTCAnnnTGCCC
252	1N-2N-3N-4N-5N	6-7-8-9-10	GGTCAnnnTGACC	AGTCAnnnTGACC	CGTCAnnnTGACC	TGTCAnnnTGACC	GATCAnnnTGACC	GCTCAnnnTGACC	GTTCAnnnTGACC	GGACAnnnTGACC	GGCCAnnnTGACC	GGGCAnnnTGACC	GGTAAnnnTGACC	GGTGAnnnTGACC	GGTTAnnnTGACC	GGTCCnnnTGACC	GGTCGnnnTGACC	GGTCTnnnTGACC	AATCAnnnTGACC	ACTCAnnnTGACC	ATTCAnnnTGACC	CATCAnnnTGACC	CCTCAnnnTGACC	CTTCAnnnTGACC	TATCAnnnTGACC	TCTCAnnnTGACC	TTTCAnnnTGACC	AGACAnnnTGACC	AGCCAnnnTGACC	AGGCAnnnTGACC	CGACAnnnTGACC	CGCCAnnnTGACC	CGGCAnnnTGACC	TGACAnnnTGACC	TGCCAnnnTGACC	TGGCAnnnTGACC	AGTAAnnnTGACC	AGTGAnnnTGACC	AGTTAnnnTGACC	CGTAAnnnTGACC	CGTGAnnnTGACC	CGTTAnnnTGACC	TGTAAnnnTGACC	TGTGAnnnTGACC	TGTTAnnnTGACC	AGTCCnnnTGACC	AGTCGnnnTGACC	AGTCTnnnTGACC	CGTCCnnnTGACC
[truncated: 977 more columns]

## Sheet: Table S4 (HRE)
	Variant Position ID	Fixed Half-Site Positions	0	1-nt Variant HRE															2-nt Variant HRE
1	6N-7N-8N-9N-10N	1-2-3-4-5	GAACAnnnTGTTC	GAACAnnnAGTTC	GAACAnnnCGTTC	GAACAnnnGGTTC	GAACAnnnTATTC	GAACAnnnTCTTC	GAACAnnnTTTTC	GAACAnnnTGATC	GAACAnnnTGCTC	GAACAnnnTGGTC	GAACAnnnTGTAC	GAACAnnnTGTCC	GAACAnnnTGTGC	GAACAnnnTGTTA	GAACAnnnTGTTG	GAACAnnnTGTTT	GAACAnnnAATTC	GAACAnnnACTTC	GAACAnnnATTTC	GAACAnnnCATTC	GAACAnnnCCTTC	GAACAnnnCTTTC	GAACAnnnGATTC	GAACAnnnGCTTC	GAACAnnnGTTTC	GAACAnnnAGATC	GAACAnnnAGCTC	GAACAnnnAGGTC	GAACAnnnCGATC	GAACAnnnCGCTC	GAACAnnnCGGTC	GAACAnnnGGATC	GAACAnnnGGCTC	GAACAnnnGGGTC	GAACAnnnAGTAC	GAACAnnnAGTCC	GAACAnnnAGTGC	GAACAnnnCGTAC	GAACAnnnCGTCC	GAACAnnnCGTGC	GAACAnnnGGTAC	GAACAnnnGGTCC	GAACAnnnGGTGC	GAACAnnnTAATC	GAACAnnnTACTC	GAACAnnnTAGTC	GAACAnnnTCATC
2	2N-6N-7N-8N-10N	1-3-4-5-9	GAACAnnnTGTTC	GCACAnnnTGTTC	GGACAnnnTGTTC	GTACAnnnTGTTC	GAACAnnnAGTTC	GAACAnnnCGTTC	GAACAnnnGGTTC	GAACAnnnTATTC	GAACAnnnTCTTC	GAACAnnnTTTTC	GAACAnnnTGATC	GAACAnnnTGCTC	GAACAnnnTGGTC	GAACAnnnTGTTA	GAACAnnnTGTTG	GAACAnnnTGTTT	GCACAnnnAGTTC	GCACAnnnCGTTC	GCACAnnnGGTTC	GGACAnnnAGTTC	GGACAnnnCGTTC	GGACAnnnGGTTC	GTACAnnnAGTTC	GTACAnnnCGTTC	GTACAnnnGGTTC	GCACAnnnTATTC	GCACAnnnTCTTC	GCACAnnnTTTTC	GGACAnnnTATTC	GGACAnnnTCTTC	GGACAnnnTTTTC	GTACAnnnTATTC	GTACAnnnTCTTC	GTACAnnnTTTTC	GCACAnnnTGATC	GCACAnnnTGCTC	GCACAnnnTGGTC	GGACAnnnTGATC	GGACAnnnTGCTC	GGACAnnnTGGTC	GTACAnnnTGATC	GTACAnnnTGCTC	GTACAnnnTGGTC	GAACAnnnAATTC	GAACAnnnACTTC	GAACAnnnATTTC	GAACAnnnCATTC
3	5N-7N-8N-9N-10N	1-2-3-4-6	GAACAnnnTGTTC	GAACCnnnTGTTC	GAACGnnnTGTTC	GAACTnnnTGTTC	GAACAnnnTATTC	GAACAnnnTCTTC	GAACAnnnTTTTC	GAACAnnnTGATC	GAACAnnnTGCTC	GAACAnnnTGGTC	GAACAnnnTGTAC	GAACAnnnTGTCC	GAACAnnnTGTGC	GAACAnnnTGTTA	GAACAnnnTGTTG	GAACAnnnTGTTT	GAACCnnnTATTC	GAACCnnnTCTTC	GAACCnnnTTTTC	GAACGnnnTATTC	GAACGnnnTCTTC	GAACGnnnTTTTC	GAACTnnnTATTC	GAACTnnnTCTTC	GAACTnnnTTTTC	GAACCnnnTGATC	GAACCnnnTGCTC	GAACCnnnTGGTC	GAACGnnnTGATC	GAACGnnnTGCTC	GAACGnnnTGGTC	GAACTnnnTGATC	GAACTnnnTGCTC	GAACTnnnTGGTC	GAACCnnnTGTAC	GAACCnnnTGTCC	GAACCnnnTGTGC	GAACGnnnTGTAC	GAACGnnnTGTCC	GAACGnnnTGTGC	GAACTnnnTGTAC	GAACTnnnTGTCC	GAACTnnnTGTGC	GAACAnnnTAATC	GAACAnnnTACTC	GAACAnnnTAGTC	GAACAnnnTCATC
4	1N-6N-7N-8N-9N	2-3-4-5-10	GAACAnnnTGTTC	AAACAnnnTGTTC	CAACAnnnTGTTC	TAACAnnnTGTTC	GAACAnnnAGTTC	GAACAnnnCGTTC	GAACAnnnGGTTC	GAACAnnnTATTC	GAACAnnnTCTTC	GAACAnnnTTTTC	GAACAnnnTGATC	GAACAnnnTGCTC	GAACAnnnTGGTC	GAACAnnnTGTAC	GAACAnnnTGTCC	GAACAnnnTGTGC	AAACAnnnAGTTC	AAACAnnnCGTTC	AAACAnnnGGTTC	CAACAnnnAGTTC	CAACAnnnCGTTC	CAACAnnnGGTTC	TAACAnnnAGTTC	TAACAnnnCGTTC	TAACAnnnGGTTC	AAACAnnnTATTC	AAACAnnnTCTTC	AAACAnnnTTTTC	CAACAnnnTATTC	CAACAnnnTCTTC	CAACAnnnTTTTC	TAACAnnnTATTC	TAACAnnnTCTTC	TAACAnnnTTTTC	AAACAnnnTGATC	AAACAnnnTGCTC	AAACAnnnTGGTC	CAACAnnnTGATC	CAACAnnnTGCTC	CAACAnnnTGGTC	TAACAnnnTGATC	TAACAnnnTGCTC	TAACAnnnTGGTC	AAACAnnnTGTAC	AAACAnnnTGTCC	AAACAnnnTGTGC	CAACAnnnTGTAC
5	4N-6N-8N-9N-10N	1-2-3-5-7	GAACAnnnTGTTC	GAAAAnnnTGTTC	GAAGAnnnTGTTC	GAATAnnnTGTTC	GAACAnnnAGTTC	GAACAnnnCGTTC	GAACAnnnGGTTC	GAACAnnnTGATC	GAACAnnnTGCTC	GAACAnnnTGGTC	GAACAnnnTGTAC	GAACAnnnTGTCC	GAACAnnnTGTGC	GAACAnnnTGTTA	GAACAnnnTGTTG	GAACAnnnTGTTT	GAAAAnnnAGTTC	GAAAAnnnCGTTC	GAAAAnnnGGTTC	GAAGAnnnAGTTC	GAAGAnnnCGTTC	GAAGAnnnGGTTC	GAATAnnnAGTTC	GAATAnnnCGTTC	GAATAnnnGGTTC	GAAAAnnnTGATC	GAAAAnnnTGCTC	GAAAAnnnTGGTC	GAAGAnnnTGATC	GAAGAnnnTGCTC	GAAGAnnnTGGTC	GAATAnnnTGATC	GAATAnnnTGCTC	GAATAnnnTGGTC	GAAAAnnnTGTAC	GAAAAnnnTGTCC	GAAAAnnnTGTGC	GAAGAnnnTGTAC	GAAGAnnnTGTCC	GAAGAnnnTGTGC	GAATAnnnTGTAC	GAATAnnnTGTCC	GAATAnnnTGTGC	GAACAnnnAGATC	GAACAnnnAGCTC	GAACAnnnAGGTC	GAACAnnnCGATC
6	3N-6N-7N-9N-10N	1-2-4-5-8	GAACAnnnTGTTC	GACCAnnnTGTTC	GAGCAnnnTGTTC	GATCAnnnTGTTC	GAACAnnnAGTTC	GAACAnnnCGTTC	GAACAnnnGGTTC	GAACAnnnTATTC	GAACAnnnTCTTC	GAACAnnnTTTTC	GAACAnnnTGTAC	GAACAnnnTGTCC	GAACAnnnTGTGC	GAACAnnnTGTTA	GAACAnnnTGTTG	GAACAnnnTGTTT	GACCAnnnAGTTC	GACCAnnnCGTTC	GACCAnnnGGTTC	GAGCAnnnAGTTC	GAGCAnnnCGTTC	GAGCAnnnGGTTC	GATCAnnnAGTTC	GATCAnnnCGTTC	GATCAnnnGGTTC	GACCAnnnTATTC	GACCAnnnTCTTC	GACCAnnnTTTTC	GAGCAnnnTATTC	GAGCAnnnTCTTC	GAGCAnnnTTTTC	GATCAnnnTATTC	GATCAnnnTCTTC	GATCAnnnTTTTC	GACCAnnnTGTAC	GACCAnnnTGTCC	GACCAnnnTGTGC	GAGCAnnnTGTAC	GAGCAnnnTGTCC	GAGCAnnnTGTGC	GATCAnnnTGTAC	GATCAnnnTGTCC	GATCAnnnTGTGC	GAACAnnnAATTC	GAACAnnnACTTC	GAACAnnnATTTC	GAACAnnnCATTC
7	2N-5N-7N-8N-10N	1-3-4-6-9	GAACAnnnTGTTC	GCACAnnnTGTTC	GGACAnnnTGTTC	GTACAnnnTGTTC	GAACCnnnTGTTC	GAACGnnnTGTTC	GAACTnnnTGTTC	GAACAnnnTATTC	GAACAnnnTCTTC	GAACAnnnTTTTC	GAACAnnnTGATC	GAACAnnnTGCTC	GAACAnnnTGGTC	GAACAnnnTGTTA	GAACAnnnTGTTG	GAACAnnnTGTTT	GCACCnnnTGTTC	GCACGnnnTGTTC	GCACTnnnTGTTC	GGACCnnnTGTTC	GGACGnnnTGTTC	GGACTnnnTGTTC	GTACCnnnTGTTC	GTACGnnnTGTTC	GTACTnnnTGTTC	GCACAnnnTATTC	GCACAnnnTCTTC	GCACAnnnTTTTC	GGACAnnnTATTC	GGACAnnnTCTTC	GGACAnnnTTTTC	GTACAnnnTATTC	GTACAnnnTCTTC	GTACAnnnTTTTC	GCACAnnnTGATC	GCACAnnnTGCTC	GCACAnnnTGGTC	GGACAnnnTGATC	GGACAnnnTGCTC	GGACAnnnTGGTC	GTACAnnnTGATC	GTACAnnnTGCTC	GTACAnnnTGGTC	GAACCnnnTATTC	GAACCnnnTCTTC	GAACCnnnTTTTC	GAACGnnnTATTC
8	1N-2N-6N-7N-8N	3-4-5-9-10	GAACAnnnTGTTC	AAACAnnnTGTTC	CAACAnnnTGTTC	TAACAnnnTGTTC	GCACAnnnTGTTC	GGACAnnnTGTTC	GTACAnnnTGTTC	GAACAnnnAGTTC	GAACAnnnCGTTC	GAACAnnnGGTTC	GAACAnnnTATTC	GAACAnnnTCTTC	GAACAnnnTTTTC	GAACAnnnTGATC	GAACAnnnTGCTC	GAACAnnnTGGTC	ACACAnnnTGTTC	AGACAnnnTGTTC	ATACAnnnTGTTC	CCACAnnnTGTTC	CGACAnnnTGTTC	CTACAnnnTGTTC	TCACAnnnTGTTC	TGACAnnnTGTTC	TTACAnnnTGTTC	AAACAnnnAGTTC	AAACAnnnCGTTC	AAACAnnnGGTTC	CAACAnnnAGTTC	CAACAnnnCGTTC	CAACAnnnGGTTC	TAACAnnnAGTTC	TAACAnnnCGTTC	TAACAnnnGGTTC	AAACAnnnTATTC	AAACAnnnTCTTC	AAACAnnnTTTTC	CAACAnnnTATTC	CAACAnnnTCTTC	CAACAnnnTTTTC	TAACAnnnTATTC	TAACAnnnTCTTC	TAACAnnnTTTTC	AAACAnnnTGATC	AAACAnnnTGCTC	AAACAnnnTGGTC	CAACAnnnTGATC
9	2N-4N-6N-8N-10N	1-3-5-7-9	GAACAnnnTGTTC	GCACAnnnTGTTC	GGACAnnnTGTTC	GTACAnnnTGTTC	GAAAAnnnTGTTC	GAAGAnnnTGTTC	GAATAnnnTGTTC	GAACAnnnAGTTC	GAACAnnnCGTTC	GAACAnnnGGTTC	GAACAnnnTGATC	GAACAnnnTGCTC	GAACAnnnTGGTC	GAACAnnnTGTTA	GAACAnnnTGTTG	GAACAnnnTGTTT	GCAAAnnnTGTTC	GCAGAnnnTGTTC	GCATAnnnTGTTC	GGAAAnnnTGTTC	GGAGAnnnTGTTC	GGATAnnnTGTTC	GTAAAnnnTGTTC	GTAGAnnnTGTTC	GTATAnnnTGTTC	GCACAnnnAGTTC	GCACAnnnCGTTC	GCACAnnnGGTTC	GGACAnnnAGTTC	GGACAnnnCGTTC	GGACAnnnGGTTC	GTACAnnnAGTTC	GTACAnnnCGTTC	GTACAnnnGGTTC	GCACAnnnTGATC	GCACAnnnTGCTC	GCACAnnnTGGTC	GGACAnnnTGATC	GGACAnnnTGCTC	GGACAnnnTGGTC	GTACAnnnTGATC	GTACAnnnTGCTC	GTACAnnnTGGTC	GAAAAnnnAGTTC	GAAAAnnnCGTTC	GAAAAnnnGGTTC	GAAGAnnnAGTTC
10	2N-3N-6N-7N-10N	1-4-5-8-9	GAACAnnnTGTTC	GCACAnnnTGTTC	GGACAnnnTGTTC	GTACAnnnTGTTC	GACCAnnnTGTTC	GAGCAnnnTGTTC	GATCAnnnTGTTC	GAACAnnnAGTTC	GAACAnnnCGTTC	GAACAnnnGGTTC	GAACAnnnTATTC	GAACAnnnTCTTC	GAACAnnnTTTTC	GAACAnnnTGTTA	GAACAnnnTGTTG	GAACAnnnTGTTT	GCCCAnnnTGTTC	GCGCAnnnTGTTC	GCTCAnnnTGTTC	GGCCAnnnTGTTC	GGGCAnnnTGTTC	GGTCAnnnTGTTC	GTCCAnnnTGTTC	GTGCAnnnTGTTC	GTTCAnnnTGTTC	GCACAnnnAGTTC	GCACAnnnCGTTC	GCACAnnnGGTTC	GGACAnnnAGTTC	GGACAnnnCGTTC	GGACAnnnGGTTC	GTACAnnnAGTTC	GTACAnnnCGTTC	GTACAnnnGGTTC	GCACAnnnTATTC	GCACAnnnTCTTC	GCACAnnnTTTTC	GGACAnnnTATTC	GGACAnnnTCTTC	GGACAnnnTTTTC	GTACAnnnTATTC	GTACAnnnTCTTC	GTACAnnnTTTTC	GACCAnnnAGTTC	GACCAnnnCGTTC	GACCAnnnGGTTC	GAGCAnnnAGTTC
11	1N-5N-7N-8N-9N	2-3-4-6-10	GAACAnnnTGTTC	AAACAnnnTGTTC	CAACAnnnTGTTC	TAACAnnnTGTTC	GAACCnnnTGTTC	GAACGnnnTGTTC	GAACTnnnTGTTC	GAACAnnnTATTC	GAACAnnnTCTTC	GAACAnnnTTTTC	GAACAnnnTGATC	GAACAnnnTGCTC	GAACAnnnTGGTC	GAACAnnnTGTAC	GAACAnnnTGTCC	GAACAnnnTGTGC	AAACCnnnTGTTC	AAACGnnnTGTTC	AAACTnnnTGTTC	CAACCnnnTGTTC	CAACGnnnTGTTC	CAACTnnnTGTTC	TAACCnnnTGTTC	TAACGnnnTGTTC	TAACTnnnTGTTC	AAACAnnnTATTC	AAACAnnnTCTTC	AAACAnnnTTTTC	CAACAnnnTATTC	CAACAnnnTCTTC	CAACAnnnTTTTC	TAACAnnnTATTC	TAACAnnnTCTTC	TAACAnnnTTTTC	AAACAnnnTGATC	AAACAnnnTGCTC	AAACAnnnTGGTC	CAACAnnnTGATC	CAACAnnnTGCTC	CAACAnnnTGGTC	TAACAnnnTGATC	TAACAnnnTGCTC	TAACAnnnTGGTC	AAACAnnnTGTAC	AAACAnnnTGTCC	AAACAnnnTGTGC	CAACAnnnTGTAC
12	4N-5N-8N-9N-10N	1-2-3-6-7	GAACAnnnTGTTC	GAAAAnnnTGTTC	GAAGAnnnTGTTC	GAATAnnnTGTTC	GAACCnnnTGTTC	GAACGnnnTGTTC	GAACTnnnTGTTC	GAACAnnnTGATC	GAACAnnnTGCTC	GAACAnnnTGGTC	GAACAnnnTGTAC	GAACAnnnTGTCC	GAACAnnnTGTGC	GAACAnnnTGTTA	GAACAnnnTGTTG	GAACAnnnTGTTT	GAAACnnnTGTTC	GAAAGnnnTGTTC	GAAATnnnTGTTC	GAAGCnnnTGTTC	GAAGGnnnTGTTC	GAAGTnnnTGTTC	GAATCnnnTGTTC	GAATGnnnTGTTC	GAATTnnnTGTTC	GAAAAnnnTGATC	GAAAAnnnTGCTC	GAAAAnnnTGGTC	GAAGAnnnTGATC	GAAGAnnnTGCTC	GAAGAnnnTGGTC	GAATAnnnTGATC	GAATAnnnTGCTC	GAATAnnnTGGTC	GAAAAnnnTGTAC	GAAAAnnnTGTCC	GAAAAnnnTGTGC	GAAGAnnnTGTAC	GAAGAnnnTGTCC	GAAGAnnnTGTGC	GAATAnnnTGTAC	GAATAnnnTGTCC	GAATAnnnTGTGC	GAACCnnnTGATC	GAACCnnnTGCTC	GAACCnnnTGGTC	GAACGnnnTGATC
13	3N-5N-7N-9N-10N	1-2-4-6-8	GAACAnnnTGTTC	GACCAnnnTGTTC	GAGCAnnnTGTTC	GATCAnnnTGTTC	GAACCnnnTGTTC	GAACGnnnTGTTC	GAACTnnnTGTTC	GAACAnnnTATTC	GAACAnnnTCTTC	GAACAnnnTTTTC	GAACAnnnTGTAC	GAACAnnnTGTCC	GAACAnnnTGTGC	GAACAnnnTGTTA	GAACAnnnTGTTG	GAACAnnnTGTTT	GACCCnnnTGTTC	GACCGnnnTGTTC	GACCTnnnTGTTC	GAGCCnnnTGTTC	GAGCGnnnTGTTC	GAGCTnnnTGTTC	GATCCnnnTGTTC	GATCGnnnTGTTC	GATCTnnnTGTTC	GACCAnnnTATTC	GACCAnnnTCTTC	GACCAnnnTTTTC	GAGCAnnnTATTC	GAGCAnnnTCTTC	GAGCAnnnTTTTC	GATCAnnnTATTC	GATCAnnnTCTTC	GATCAnnnTTTTC	GACCAnnnTGTAC	GACCAnnnTGTCC	GACCAnnnTGTGC	GAGCAnnnTGTAC	GAGCAnnnTGTCC	GAGCAnnnTGTGC	GATCAnnnTGTAC	GATCAnnnTGTCC	GATCAnnnTGTGC	GAACCnnnTATTC	GAACCnnnTCTTC	GAACCnnnTTTTC	GAACGnnnTATTC
14	1N-4N-6N-8N-9N	2-3-5-7-10	GAACAnnnTGTTC	AAACAnnnTGTTC	CAACAnnnTGTTC	TAACAnnnTGTTC	GAAAAnnnTGTTC	GAAGAnnnTGTTC	GAATAnnnTGTTC	GAACAnnnAGTTC	GAACAnnnCGTTC	GAACAnnnGGTTC	GAACAnnnTGATC	GAACAnnnTGCTC	GAACAnnnTGGTC	GAACAnnnTGTAC	GAACAnnnTGTCC	GAACAnnnTGTGC	AAAAAnnnTGTTC	AAAGAnnnTGTTC	AAATAnnnTGTTC	CAAAAnnnTGTTC	CAAGAnnnTGTTC	CAATAnnnTGTTC	TAAAAnnnTGTTC	TAAGAnnnTGTTC	TAATAnnnTGTTC	AAACAnnnAGTTC	AAACAnnnCGTTC	AAACAnnnGGTTC	CAACAnnnAGTTC	CAACAnnnCGTTC	CAACAnnnGGTTC	TAACAnnnAGTTC	TAACAnnnCGTTC	TAACAnnnGGTTC	AAACAnnnTGATC	AAACAnnnTGCTC	AAACAnnnTGGTC	CAACAnnnTGATC	CAACAnnnTGCTC	CAACAnnnTGGTC	TAACAnnnTGATC	TAACAnnnTGCTC	TAACAnnnTGGTC	AAACAnnnTGTAC	AAACAnnnTGTCC	AAACAnnnTGTGC	CAACAnnnTGTAC
15	1N-3N-6N-7N-9N	2-4-5-8-10	GAACAnnnTGTTC	AAACAnnnTGTTC	CAACAnnnTGTTC	TAACAnnnTGTTC	GACCAnnnTGTTC	GAGCAnnnTGTTC	GATCAnnnTGTTC	GAACAnnnAGTTC	GAACAnnnCGTTC	GAACAnnnGGTTC	GAACAnnnTATTC	GAACAnnnTCTTC	GAACAnnnTTTTC	GAACAnnnTGTAC	GAACAnnnTGTCC	GAACAnnnTGTGC	AACCAnnnTGTTC	AAGCAnnnTGTTC	AATCAnnnTGTTC	CACCAnnnTGTTC	CAGCAnnnTGTTC	CATCAnnnTGTTC	TACCAnnnTGTTC	TAGCAnnnTGTTC	TATCAnnnTGTTC	AAACAnnnAGTTC	AAACAnnnCGTTC	AAACAnnnGGTTC	CAACAnnnAGTTC	CAACAnnnCGTTC	CAACAnnnGGTTC	TAACAnnnAGTTC	TAACAnnnCGTTC	TAACAnnnGGTTC	AAACAnnnTATTC	AAACAnnnTCTTC	AAACAnnnTTTTC	CAACAnnnTATTC	CAACAnnnTCTTC	CAACAnnnTTTTC	TAACAnnnTATTC	TAACAnnnTCTTC	TAACAnnnTTTTC	AAACAnnnTGTAC	AAACAnnnTGTCC	AAACAnnnTGTGC	CAACAnnnTGTAC
16	3N-4N-6N-9N-10N	1-2-5-7-8	GAACAnnnTGTTC	GACCAnnnTGTTC	GAGCAnnnTGTTC	GATCAnnnTGTTC	GAAAAnnnTGTTC	GAAGAnnnTGTTC	GAATAnnnTGTTC	GAACAnnnAGTTC	GAACAnnnCGTTC	GAACAnnnGGTTC	GAACAnnnTGTAC	GAACAnnnTGTCC	GAACAnnnTGTGC	GAACAnnnTGTTA	GAACAnnnTGTTG	GAACAnnnTGTTT	GACAAnnnTGTTC	GACGAnnnTGTTC	GACTAnnnTGTTC	GAGAAnnnTGTTC	GAGGAnnnTGTTC	GAGTAnnnTGTTC	GATAAnnnTGTTC	GATGAnnnTGTTC	GATTAnnnTGTTC	GACCAnnnAGTTC	GACCAnnnCGTTC	GACCAnnnGGTTC	GAGCAnnnAGTTC	GAGCAnnnCGTTC	GAGCAnnnGGTTC	GATCAnnnAGTTC	GATCAnnnCGTTC	GATCAnnnGGTTC	GACCAnnnTGTAC	GACCAnnnTGTCC	GACCAnnnTGTGC	GAGCAnnnTGTAC	GAGCAnnnTGTCC	GAGCAnnnTGTGC	GATCAnnnTGTAC	GATCAnnnTGTCC	GATCAnnnTGTGC	GAAAAnnnAGTTC	GAAAAnnnCGTTC	GAAAAnnnGGTTC	GAAGAnnnAGTTC
17	2N-7N-8N-9N-10N	1-3-4-5-6	GAACAnnnTGTTC	GCACAnnnTGTTC	GGACAnnnTGTTC	GTACAnnnTGTTC	GAACAnnnTATTC	GAACAnnnTCTTC	GAACAnnnTTTTC	GAACAnnnTGATC	GAACAnnnTGCTC	GAACAnnnTGGTC	GAACAnnnTGTAC	GAACAnnnTGTCC	GAACAnnnTGTGC	GAACAnnnTGTTA	GAACAnnnTGTTG	GAACAnnnTGTTT	GCACAnnnTATTC	GCACAnnnTCTTC	GCACAnnnTTTTC	GGACAnnnTATTC	GGACAnnnTCTTC	GGACAnnnTTTTC	GTACAnnnTATTC	GTACAnnnTCTTC	GTACAnnnTTTTC	GCACAnnnTGATC	GCACAnnnTGCTC	GCACAnnnTGGTC	GGACAnnnTGATC	GGACAnnnTGCTC	GGACAnnnTGGTC	GTACAnnnTGATC	GTACAnnnTGCTC	GTACAnnnTGGTC	GCACAnnnTGTAC	GCACAnnnTGTCC	GCACAnnnTGTGC	GGACAnnnTGTAC	GGACAnnnTGTCC	GGACAnnnTGTGC	GTACAnnnTGTAC	GTACAnnnTGTCC	GTACAnnnTGTGC	GAACAnnnTAATC	GAACAnnnTACTC	GAACAnnnTAGTC	GAACAnnnTCATC
18	1N-2N-7N-8N-9N	3-4-5-6-10	GAACAnnnTGTTC	AAACAnnnTGTTC	CAACAnnnTGTTC	TAACAnnnTGTTC	GCACAnnnTGTTC	GGACAnnnTGTTC	GTACAnnnTGTTC	GAACAnnnTATTC	GAACAnnnTCTTC	GAACAnnnTTTTC	GAACAnnnTGATC	GAACAnnnTGCTC	GAACAnnnTGGTC	GAACAnnnTGTAC	GAACAnnnTGTCC	GAACAnnnTGTGC	ACACAnnnTGTTC	AGACAnnnTGTTC	ATACAnnnTGTTC	CCACAnnnTGTTC	CGACAnnnTGTTC	CTACAnnnTGTTC	TCACAnnnTGTTC	TGACAnnnTGTTC	TTACAnnnTGTTC	AAACAnnnTATTC	AAACAnnnTCTTC	AAACAnnnTTTTC	CAACAnnnTATTC	CAACAnnnTCTTC	CAACAnnnTTTTC	TAACAnnnTATTC	TAACAnnnTCTTC	TAACAnnnTTTTC	AAACAnnnTGATC	AAACAnnnTGCTC	AAACAnnnTGGTC	CAACAnnnTGATC	CAACAnnnTGCTC	CAACAnnnTGGTC	TAACAnnnTGATC	TAACAnnnTGCTC	TAACAnnnTGGTC	AAACAnnnTGTAC	AAACAnnnTGTCC	AAACAnnnTGTGC	CAACAnnnTGTAC
19	2N-4N-8N-9N-10N	1-3-5-6-7	GAACAnnnTGTTC	GCACAnnnTGTTC	GGACAnnnTGTTC	GTACAnnnTGTTC	GAAAAnnnTGTTC	GAAGAnnnTGTTC	GAATAnnnTGTTC	GAACAnnnTGATC	GAACAnnnTGCTC	GAACAnnnTGGTC	GAACAnnnTGTAC	GAACAnnnTGTCC	GAACAnnnTGTGC	GAACAnnnTGTTA	GAACAnnnTGTTG	GAACAnnnTGTTT	GCAAAnnnTGTTC	GCAGAnnnTGTTC	GCATAnnnTGTTC	GGAAAnnnTGTTC	GGAGAnnnTGTTC	GGATAnnnTGTTC	GTAAAnnnTGTTC	GTAGAnnnTGTTC	GTATAnnnTGTTC	GCACAnnnTGATC	GCACAnnnTGCTC	GCACAnnnTGGTC	GGACAnnnTGATC	GGACAnnnTGCTC	GGACAnnnTGGTC	GTACAnnnTGATC	GTACAnnnTGCTC	GTACAnnnTGGTC	GCACAnnnTGTAC	GCACAnnnTGTCC	GCACAnnnTGTGC	GGACAnnnTGTAC	GGACAnnnTGTCC	GGACAnnnTGTGC	GTACAnnnTGTAC	GTACAnnnTGTCC	GTACAnnnTGTGC	GAAAAnnnTGATC	GAAAAnnnTGCTC	GAAAAnnnTGGTC	GAAGAnnnTGATC
20	2N-3N-7N-9N-10N	1-4-5-6-8	GAACAnnnTGTTC	GCACAnnnTGTTC	GGACAnnnTGTTC	GTACAnnnTGTTC	GACCAnnnTGTTC	GAGCAnnnTGTTC	GATCAnnnTGTTC	GAACAnnnTATTC	GAACAnnnTCTTC	GAACAnnnTTTTC	GAACAnnnTGTAC	GAACAnnnTGTCC	GAACAnnnTGTGC	GAACAnnnTGTTA	GAACAnnnTGTTG	GAACAnnnTGTTT	GCCCAnnnTGTTC	GCGCAnnnTGTTC	GCTCAnnnTGTTC	GGCCAnnnTGTTC	GGGCAnnnTGTTC	GGTCAnnnTGTTC	GTCCAnnnTGTTC	GTGCAnnnTGTTC	GTTCAnnnTGTTC	GCACAnnnTATTC	GCACAnnnTCTTC	GCACAnnnTTTTC	GGACAnnnTATTC	GGACAnnnTCTTC	GGACAnnnTTTTC	GTACAnnnTATTC	GTACAnnnTCTTC	GTACAnnnTTTTC	GCACAnnnTGTAC	GCACAnnnTGTCC	GCACAnnnTGTGC	GGACAnnnTGTAC	GGACAnnnTGTCC	GGACAnnnTGTGC	GTACAnnnTGTAC	GTACAnnnTGTCC	GTACAnnnTGTGC	GACCAnnnTATTC	GACCAnnnTCTTC	GACCAnnnTTTTC	GAGCAnnnTATTC
21	2N-6N-7N-8N-9N	1-3-4-5-10	GAACAnnnTGTTC	GCACAnnnTGTTC	GGACAnnnTGTTC	GTACAnnnTGTTC	GAACAnnnAGTTC	GAACAnnnCGTTC	GAACAnnnGGTTC	GAACAnnnTATTC	GAACAnnnTCTTC	GAACAnnnTTTTC	GAACAnnnTGATC	GAACAnnnTGCTC	GAACAnnnTGGTC	GAACAnnnTGTAC	GAACAnnnTGTCC	GAACAnnnTGTGC	GCACAnnnAGTTC	GCACAnnnCGTTC	GCACAnnnGGTTC	GGACAnnnAGTTC	GGACAnnnCGTTC	GGACAnnnGGTTC	GTACAnnnAGTTC	GTACAnnnCGTTC	GTACAnnnGGTTC	GCACAnnnTATTC	GCACAnnnTCTTC	GCACAnnnTTTTC	GGACAnnnTATTC	GGACAnnnTCTTC	GGACAnnnTTTTC	GTACAnnnTATTC	GTACAnnnTCTTC	GTACAnnnTTTTC	GCACAnnnTGATC	GCACAnnnTGCTC	GCACAnnnTGGTC	GGACAnnnTGATC	GGACAnnnTGCTC	GGACAnnnTGGTC	GTACAnnnTGATC	GTACAnnnTGCTC	GTACAnnnTGGTC	GCACAnnnTGTAC	GCACAnnnTGTCC	GCACAnnnTGTGC	GGACAnnnTGTAC
22	2N-5N-7N-8N-9N	1-3-4-6-10	GAACAnnnTGTTC	GCACAnnnTGTTC	GGACAnnnTGTTC	GTACAnnnTGTTC	GAACCnnnTGTTC	GAACGnnnTGTTC	GAACTnnnTGTTC	GAACAnnnTATTC	GAACAnnnTCTTC	GAACAnnnTTTTC	GAACAnnnTGATC	GAACAnnnTGCTC	GAACAnnnTGGTC	GAACAnnnTGTAC	GAACAnnnTGTCC	GAACAnnnTGTGC	GCACCnnnTGTTC	GCACGnnnTGTTC	GCACTnnnTGTTC	GGACCnnnTGTTC	GGACGnnnTGTTC	GGACTnnnTGTTC	GTACCnnnTGTTC	GTACGnnnTGTTC	GTACTnnnTGTTC	GCACAnnnTATTC	GCACAnnnTCTTC	GCACAnnnTTTTC	GGACAnnnTATTC	GGACAnnnTCTTC	GGACAnnnTTTTC	GTACAnnnTATTC	GTACAnnnTCTTC	GTACAnnnTTTTC	GCACAnnnTGATC	GCACAnnnTGCTC	GCACAnnnTGGTC	GGACAnnnTGATC	GGACAnnnTGCTC	GGACAnnnTGGTC	GTACAnnnTGATC	GTACAnnnTGCTC	GTACAnnnTGGTC	GCACAnnnTGTAC	GCACAnnnTGTCC	GCACAnnnTGTGC	GGACAnnnTGTAC
23	2N-4N-6N-8N-9N	1-3-5-7-10	GAACAnnnTGTTC	GCACAnnnTGTTC	GGACAnnnTGTTC	GTACAnnnTGTTC	GAAAAnnnTGTTC	GAAGAnnnTGTTC	GAATAnnnTGTTC	GAACAnnnAGTTC	GAACAnnnCGTTC	GAACAnnnGGTTC	GAACAnnnTGATC	GAACAnnnTGCTC	GAACAnnnTGGTC	GAACAnnnTGTAC	GAACAnnnTGTCC	GAACAnnnTGTGC	GCAAAnnnTGTTC	GCAGAnnnTGTTC	GCATAnnnTGTTC	GGAAAnnnTGTTC	GGAGAnnnTGTTC	GGATAnnnTGTTC	GTAAAnnnTGTTC	GTAGAnnnTGTTC	GTATAnnnTGTTC	GCACAnnnAGTTC	GCACAnnnCGTTC	GCACAnnnGGTTC	GGACAnnnAGTTC	GGACAnnnCGTTC	GGACAnnnGGTTC	GTACAnnnAGTTC	GTACAnnnCGTTC	GTACAnnnGGTTC	GCACAnnnTGATC	GCACAnnnTGCTC	GCACAnnnTGGTC	GGACAnnnTGATC	GGACAnnnTGCTC	GGACAnnnTGGTC	GTACAnnnTGATC	GTACAnnnTGCTC	GTACAnnnTGGTC	GCACAnnnTGTAC	GCACAnnnTGTCC	GCACAnnnTGTGC	GGACAnnnTGTAC
24	2N-3N-6N-7N-9N	1-4-5-8-10	GAACAnnnTGTTC	GCACAnnnTGTTC	GGACAnnnTGTTC	GTACAnnnTGTTC	GACCAnnnTGTTC	GAGCAnnnTGTTC	GATCAnnnTGTTC	GAACAnnnAGTTC	GAACAnnnCGTTC	GAACAnnnGGTTC	GAACAnnnTATTC	GAACAnnnTCTTC	GAACAnnnTTTTC	GAACAnnnTGTAC	GAACAnnnTGTCC	GAACAnnnTGTGC	GCCCAnnnTGTTC	GCGCAnnnTGTTC	GCTCAnnnTGTTC	GGCCAnnnTGTTC	GGGCAnnnTGTTC	GGTCAnnnTGTTC	GTCCAnnnTGTTC	GTGCAnnnTGTTC	GTTCAnnnTGTTC	GCACAnnnAGTTC	GCACAnnnCGTTC	GCACAnnnGGTTC	GGACAnnnAGTTC	GGACAnnnCGTTC	GGACAnnnGGTTC	GTACAnnnAGTTC	GTACAnnnCGTTC	GTACAnnnGGTTC	GCACAnnnTATTC	GCACAnnnTCTTC	GCACAnnnTTTTC	GGACAnnnTATTC	GGACAnnnTCTTC	GGACAnnnTTTTC	GTACAnnnTATTC	GTACAnnnTCTTC	GTACAnnnTTTTC	GCACAnnnTGTAC	GCACAnnnTGTCC	GCACAnnnTGTGC	GGACAnnnTGTAC
25	2N-6N-8N-9N-10N	1-3-4-5-7	GAACAnnnTGTTC	GCACAnnnTGTTC	GGACAnnnTGTTC	GTACAnnnTGTTC	GAACAnnnAGTTC	GAACAnnnCGTTC	GAACAnnnGGTTC	GAACAnnnTGATC	GAACAnnnTGCTC	GAACAnnnTGGTC	GAACAnnnTGTAC	GAACAnnnTGTCC	GAACAnnnTGTGC	GAACAnnnTGTTA	GAACAnnnTGTTG	GAACAnnnTGTTT	GCACAnnnAGTTC	GCACAnnnCGTTC	GCACAnnnGGTTC	GGACAnnnAGTTC	GGACAnnnCGTTC	GGACAnnnGGTTC	GTACAnnnAGTTC	GTACAnnnCGTTC	GTACAnnnGGTTC	GCACAnnnTGATC	GCACAnnnTGCTC	GCACAnnnTGGTC	GGACAnnnTGATC	GGACAnnnTGCTC	GGACAnnnTGGTC	GTACAnnnTGATC	GTACAnnnTGCTC	GTACAnnnTGGTC	GCACAnnnTGTAC	GCACAnnnTGTCC	GCACAnnnTGTGC	GGACAnnnTGTAC	GGACAnnnTGTCC	GGACAnnnTGTGC	GTACAnnnTGTAC	GTACAnnnTGTCC	GTACAnnnTGTGC	GAACAnnnAGATC	GAACAnnnAGCTC	GAACAnnnAGGTC	GAACAnnnCGATC
26	2N-5N-8N-9N-10N	1-3-4-6-7	GAACAnnnTGTTC	GCACAnnnTGTTC	GGACAnnnTGTTC	GTACAnnnTGTTC	GAACCnnnTGTTC	GAACGnnnTGTTC	GAACTnnnTGTTC	GAACAnnnTGATC	GAACAnnnTGCTC	GAACAnnnTGGTC	GAACAnnnTGTAC	GAACAnnnTGTCC	GAACAnnnTGTGC	GAACAnnnTGTTA	GAACAnnnTGTTG	GAACAnnnTGTTT	GCACCnnnTGTTC	GCACGnnnTGTTC	GCACTnnnTGTTC	GGACCnnnTGTTC	GGACGnnnTGTTC	GGACTnnnTGTTC	GTACCnnnTGTTC	GTACGnnnTGTTC	GTACTnnnTGTTC	GCACAnnnTGATC	GCACAnnnTGCTC	GCACAnnnTGGTC	GGACAnnnTGATC	GGACAnnnTGCTC	GGACAnnnTGGTC	GTACAnnnTGATC	GTACAnnnTGCTC	GTACAnnnTGGTC	GCACAnnnTGTAC	GCACAnnnTGTCC	GCACAnnnTGTGC	GGACAnnnTGTAC	GGACAnnnTGTCC	GGACAnnnTGTGC	GTACAnnnTGTAC	GTACAnnnTGTCC	GTACAnnnTGTGC	GAACCnnnTGATC	GAACCnnnTGCTC	GAACCnnnTGGTC	GAACGnnnTGATC
27	1N-2N-6N-8N-9N	3-4-5-7-10	GAACAnnnTGTTC	AAACAnnnTGTTC	CAACAnnnTGTTC	TAACAnnnTGTTC	GCACAnnnTGTTC	GGACAnnnTGTTC	GTACAnnnTGTTC	GAACAnnnAGTTC	GAACAnnnCGTTC	GAACAnnnGGTTC	GAACAnnnTGATC	GAACAnnnTGCTC	GAACAnnnTGGTC	GAACAnnnTGTAC	GAACAnnnTGTCC	GAACAnnnTGTGC	ACACAnnnTGTTC	AGACAnnnTGTTC	ATACAnnnTGTTC	CCACAnnnTGTTC	CGACAnnnTGTTC	CTACAnnnTGTTC	TCACAnnnTGTTC	TGACAnnnTGTTC	TTACAnnnTGTTC	AAACAnnnAGTTC	AAACAnnnCGTTC	AAACAnnnGGTTC	CAACAnnnAGTTC	CAACAnnnCGTTC	CAACAnnnGGTTC	TAACAnnnAGTTC	TAACAnnnCGTTC	TAACAnnnGGTTC	AAACAnnnTGATC	AAACAnnnTGCTC	AAACAnnnTGGTC	CAACAnnnTGATC	CAACAnnnTGCTC	CAACAnnnTGGTC	TAACAnnnTGATC	TAACAnnnTGCTC	TAACAnnnTGGTC	AAACAnnnTGTAC	AAACAnnnTGTCC	AAACAnnnTGTGC	CAACAnnnTGTAC
28	2N-3N-6N-9N-10N	1-4-5-7-8	GAACAnnnTGTTC	GCACAnnnTGTTC	GGACAnnnTGTTC	GTACAnnnTGTTC	GACCAnnnTGTTC	GAGCAnnnTGTTC	GATCAnnnTGTTC	GAACAnnnAGTTC	GAACAnnnCGTTC	GAACAnnnGGTTC	GAACAnnnTGTAC	GAACAnnnTGTCC	GAACAnnnTGTGC	GAACAnnnTGTTA	GAACAnnnTGTTG	GAACAnnnTGTTT	GCCCAnnnTGTTC	GCGCAnnnTGTTC	GCTCAnnnTGTTC	GGCCAnnnTGTTC	GGGCAnnnTGTTC	GGTCAnnnTGTTC	GTCCAnnnTGTTC	GTGCAnnnTGTTC	GTTCAnnnTGTTC	GCACAnnnAGTTC	GCACAnnnCGTTC	GCACAnnnGGTTC	GGACAnnnAGTTC	GGACAnnnCGTTC	GGACAnnnGGTTC	GTACAnnnAGTTC	GTACAnnnCGTTC	GTACAnnnGGTTC	GCACAnnnTGTAC	GCACAnnnTGTCC	GCACAnnnTGTGC	GGACAnnnTGTAC	GGACAnnnTGTCC	GGACAnnnTGTGC	GTACAnnnTGTAC	GTACAnnnTGTCC	GTACAnnnTGTGC	GACCAnnnAGTTC	GACCAnnnCGTTC	GACCAnnnGGTTC	GAGCAnnnAGTTC
29	2N-6N-7N-9N-10N	1-3-4-5-8	GAACAnnnTGTTC	GCACAnnnTGTTC	GGACAnnnTGTTC	GTACAnnnTGTTC	GAACAnnnAGTTC	GAACAnnnCGTTC	GAACAnnnGGTTC	GAACAnnnTATTC	GAACAnnnTCTTC	GAACAnnnTTTTC	GAACAnnnTGTAC	GAACAnnnTGTCC	GAACAnnnTGTGC	GAACAnnnTGTTA	GAACAnnnTGTTG	GAACAnnnTGTTT	GCACAnnnAGTTC	GCACAnnnCGTTC	GCACAnnnGGTTC	GGACAnnnAGTTC	GGACAnnnCGTTC	GGACAnnnGGTTC	GTACAnnnAGTTC	GTACAnnnCGTTC	GTACAnnnGGTTC	GCACAnnnTATTC	GCACAnnnTCTTC	GCACAnnnTTTTC	GGACAnnnTATTC	GGACAnnnTCTTC	GGACAnnnTTTTC	GTACAnnnTATTC	GTACAnnnTCTTC	GTACAnnnTTTTC	GCACAnnnTGTAC	GCACAnnnTGTCC	GCACAnnnTGTGC	GGACAnnnTGTAC	GGACAnnnTGTCC	GGACAnnnTGTGC	GTACAnnnTGTAC	GTACAnnnTGTCC	GTACAnnnTGTGC	GAACAnnnAATTC	GAACAnnnACTTC	GAACAnnnATTTC	GAACAnnnCATTC
30	2N-5N-7N-9N-10N	1-3-4-6-8	GAACAnnnTGTTC	GCACAnnnTGTTC	GGACAnnnTGTTC	GTACAnnnTGTTC	GAACCnnnTGTTC	GAACGnnnTGTTC	GAACTnnnTGTTC	GAACAnnnTATTC	GAACAnnnTCTTC	GAACAnnnTTTTC	GAACAnnnTGTAC	GAACAnnnTGTCC	GAACAnnnTGTGC	GAACAnnnTGTTA	GAACAnnnTGTTG	GAACAnnnTGTTT	GCACCnnnTGTTC	GCACGnnnTGTTC	GCACTnnnTGTTC	GGACCnnnTGTTC	GGACGnnnTGTTC	GGACTnnnTGTTC	GTACCnnnTGTTC	GTACGnnnTGTTC	GTACTnnnTGTTC	GCACAnnnTATTC	GCACAnnnTCTTC	GCACAnnnTTTTC	GGACAnnnTATTC	GGACAnnnTCTTC	GGACAnnnTTTTC	GTACAnnnTATTC	GTACAnnnTCTTC	GTACAnnnTTTTC	GCACAnnnTGTAC	GCACAnnnTGTCC	GCACAnnnTGTGC	GGACAnnnTGTAC	GGACAnnnTGTCC	GGACAnnnTGTGC	GTACAnnnTGTAC	GTACAnnnTGTCC	GTACAnnnTGTGC	GAACCnnnTATTC	GAACCnnnTCTTC	GAACCnnnTTTTC	GAACGnnnTATTC
31	1N-2N-6N-7N-9N	3-4-5-8-10	GAACAnnnTGTTC	AAACAnnnTGTTC	CAACAnnnTGTTC	TAACAnnnTGTTC	GCACAnnnTGTTC	GGACAnnnTGTTC	GTACAnnnTGTTC	GAACAnnnAGTTC	GAACAnnnCGTTC	GAACAnnnGGTTC	GAACAnnnTATTC	GAACAnnnTCTTC	GAACAnnnTTTTC	GAACAnnnTGTAC	GAACAnnnTGTCC	GAACAnnnTGTGC	ACACAnnnTGTTC	AGACAnnnTGTTC	ATACAnnnTGTTC	CCACAnnnTGTTC	CGACAnnnTGTTC	CTACAnnnTGTTC	TCACAnnnTGTTC	TGACAnnnTGTTC	TTACAnnnTGTTC	AAACAnnnAGTTC	AAACAnnnCGTTC	AAACAnnnGGTTC	CAACAnnnAGTTC	CAACAnnnCGTTC	CAACAnnnGGTTC	TAACAnnnAGTTC	TAACAnnnCGTTC	TAACAnnnGGTTC	AAACAnnnTATTC	AAACAnnnTCTTC	AAACAnnnTTTTC	CAACAnnnTATTC	CAACAnnnTCTTC	CAACAnnnTTTTC	TAACAnnnTATTC	TAACAnnnTCTTC	TAACAnnnTTTTC	AAACAnnnTGTAC	AAACAnnnTGTCC	AAACAnnnTGTGC	CAACAnnnTGTAC
32	2N-4N-6N-9N-10N	1-3-5-7-8	GAACAnnnTGTTC	GCACAnnnTGTTC	GGACAnnnTGTTC	GTACAnnnTGTTC	GAAAAnnnTGTTC	GAAGAnnnTGTTC	GAATAnnnTGTTC	GAACAnnnAGTTC	GAACAnnnCGTTC	GAACAnnnGGTTC	GAACAnnnTGTAC	GAACAnnnTGTCC	GAACAnnnTGTGC	GAACAnnnTGTTA	GAACAnnnTGTTG	GAACAnnnTGTTT	GCAAAnnnTGTTC	GCAGAnnnTGTTC	GCATAnnnTGTTC	GGAAAnnnTGTTC	GGAGAnnnTGTTC	GGATAnnnTGTTC	GTAAAnnnTGTTC	GTAGAnnnTGTTC	GTATAnnnTGTTC	GCACAnnnAGTTC	GCACAnnnCGTTC	GCACAnnnGGTTC	GGACAnnnAGTTC	GGACAnnnCGTTC	GGACAnnnGGTTC	GTACAnnnAGTTC	GTACAnnnCGTTC	GTACAnnnGGTTC	GCACAnnnTGTAC	GCACAnnnTGTCC	GCACAnnnTGTGC	GGACAnnnTGTAC	GGACAnnnTGTCC	GGACAnnnTGTGC	GTACAnnnTGTAC	GTACAnnnTGTCC	GTACAnnnTGTGC	GAAAAnnnAGTTC	GAAAAnnnCGTTC	GAAAAnnnGGTTC	GAAGAnnnAGTTC
33	5N-6N-7N-8N-10N	1-2-3-4-9	GAACAnnnTGTTC	GAACCnnnTGTTC	GAACGnnnTGTTC	GAACTnnnTGTTC	GAACAnnnAGTTC	GAACAnnnCGTTC	GAACAnnnGGTTC	GAACAnnnTATTC	GAACAnnnTCTTC	GAACAnnnTTTTC	GAACAnnnTGATC	GAACAnnnTGCTC	GAACAnnnTGGTC	GAACAnnnTGTTA	GAACAnnnTGTTG	GAACAnnnTGTTT	GAACCnnnAGTTC	GAACCnnnCGTTC	GAACCnnnGGTTC	GAACGnnnAGTTC	GAACGnnnCGTTC	GAACGnnnGGTTC	GAACTnnnAGTTC	GAACTnnnCGTTC	GAACTnnnGGTTC	GAACCnnnTATTC	GAACCnnnTCTTC	GAACCnnnTTTTC	GAACGnnnTATTC	GAACGnnnTCTTC	GAACGnnnTTTTC	GAACTnnnTATTC	GAACTnnnTCTTC	GAACTnnnTTTTC	GAACCnnnTGATC	GAACCnnnTGCTC	GAACCnnnTGGTC	GAACGnnnTGATC	GAACGnnnTGCTC	GAACGnnnTGGTC	GAACTnnnTGATC	GAACTnnnTGCTC	GAACTnnnTGGTC	GAACAnnnAATTC	GAACAnnnACTTC	GAACAnnnATTTC	GAACAnnnCATTC
34	1N-5N-6N-7N-8N	2-3-4-9-10	GAACAnnnTGTTC	AAACAnnnTGTTC	CAACAnnnTGTTC	TAACAnnnTGTTC	GAACCnnnTGTTC	GAACGnnnTGTTC	GAACTnnnTGTTC	GAACAnnnAGTTC	GAACAnnnCGTTC	GAACAnnnGGTTC	GAACAnnnTATTC	GAACAnnnTCTTC	GAACAnnnTTTTC	GAACAnnnTGATC	GAACAnnnTGCTC	GAACAnnnTGGTC	AAACCnnnTGTTC	AAACGnnnTGTTC	AAACTnnnTGTTC	CAACCnnnTGTTC	CAACGnnnTGTTC	CAACTnnnTGTTC	TAACCnnnTGTTC	TAACGnnnTGTTC	TAACTnnnTGTTC	AAACAnnnAGTTC	AAACAnnnCGTTC	AAACAnnnGGTTC	CAACAnnnAGTTC	CAACAnnnCGTTC	CAACAnnnGGTTC	TAACAnnnAGTTC	TAACAnnnCGTTC	TAACAnnnGGTTC	AAACAnnnTATTC	AAACAnnnTCTTC	AAACAnnnTTTTC	CAACAnnnTATTC	CAACAnnnTCTTC	CAACAnnnTTTTC	TAACAnnnTATTC	TAACAnnnTCTTC	TAACAnnnTTTTC	AAACAnnnTGATC	AAACAnnnTGCTC	AAACAnnnTGGTC	CAACAnnnTGATC
35	4N-5N-6N-8N-10N	1-2-3-7-9	GAACAnnnTGTTC	GAAAAnnnTGTTC	GAAGAnnnTGTTC	GAATAnnnTGTTC	GAACCnnnTGTTC	GAACGnnnTGTTC	GAACTnnnTGTTC	GAACAnnnAGTTC	GAACAnnnCGTTC	GAACAnnnGGTTC	GAACAnnnTGATC	GAACAnnnTGCTC	GAACAnnnTGGTC	GAACAnnnTGTTA	GAACAnnnTGTTG	GAACAnnnTGTTT	GAAACnnnTGTTC	GAAAGnnnTGTTC	GAAATnnnTGTTC	GAAGCnnnTGTTC	GAAGGnnnTGTTC	GAAGTnnnTGTTC	GAATCnnnTGTTC	GAATGnnnTGTTC	GAATTnnnTGTTC	GAAAAnnnAGTTC	GAAAAnnnCGTTC	GAAAAnnnGGTTC	GAAGAnnnAGTTC	GAAGAnnnCGTTC	GAAGAnnnGGTTC	GAATAnnnAGTTC	GAATAnnnCGTTC	GAATAnnnGGTTC	GAAAAnnnTGATC	GAAAAnnnTGCTC	GAAAAnnnTGGTC	GAAGAnnnTGATC	GAAGAnnnTGCTC	GAAGAnnnTGGTC	GAATAnnnTGATC	GAATAnnnTGCTC	GAATAnnnTGGTC	GAACCnnnAGTTC	GAACCnnnCGTTC	GAACCnnnGGTTC	GAACGnnnAGTTC
36	3N-5N-6N-7N-10N	1-2-4-8-9	GAACAnnnTGTTC	GACCAnnnTGTTC	GAGCAnnnTGTTC	GATCAnnnTGTTC	GAACCnnnTGTTC	GAACGnnnTGTTC	GAACTnnnTGTTC	GAACAnnnAGTTC	GAACAnnnCGTTC	GAACAnnnGGTTC	GAACAnnnTATTC	GAACAnnnTCTTC	GAACAnnnTTTTC	GAACAnnnTGTTA	GAACAnnnTGTTG	GAACAnnnTGTTT	GACCCnnnTGTTC	GACCGnnnTGTTC	GACCTnnnTGTTC	GAGCCnnnTGTTC	GAGCGnnnTGTTC	GAGCTnnnTGTTC	GATCCnnnTGTTC	GATCGnnnTGTTC	GATCTnnnTGTTC	GACCAnnnAGTTC	GACCAnnnCGTTC	GACCAnnnGGTTC	GAGCAnnnAGTTC	GAGCAnnnCGTTC	GAGCAnnnGGTTC	GATCAnnnAGTTC	GATCAnnnCGTTC	GATCAnnnGGTTC	GACCAnnnTATTC	GACCAnnnTCTTC	GACCAnnnTTTTC	GAGCAnnnTATTC	GAGCAnnnTCTTC	GAGCAnnnTTTTC	GATCAnnnTATTC	GATCAnnnTCTTC	GATCAnnnTTTTC	GAACCnnnAGTTC	GAACCnnnCGTTC	GAACCnnnGGTTC	GAACGnnnAGTTC
37	5N-6N-7N-8N-9N	1-2-3-4-10	GAACAnnnTGTTC	GAACCnnnTGTTC	GAACGnnnTGTTC	GAACTnnnTGTTC	GAACAnnnAGTTC	GAACAnnnCGTTC	GAACAnnnGGTTC	GAACAnnnTATTC	GAACAnnnTCTTC	GAACAnnnTTTTC	GAACAnnnTGATC	GAACAnnnTGCTC	GAACAnnnTGGTC	GAACAnnnTGTAC	GAACAnnnTGTCC	GAACAnnnTGTGC	GAACCnnnAGTTC	GAACCnnnCGTTC	GAACCnnnGGTTC	GAACGnnnAGTTC	GAACGnnnCGTTC	GAACGnnnGGTTC	GAACTnnnAGTTC	GAACTnnnCGTTC	GAACTnnnGGTTC	GAACCnnnTATTC	GAACCnnnTCTTC	GAACCnnnTTTTC	GAACGnnnTATTC	GAACGnnnTCTTC	GAACGnnnTTTTC	GAACTnnnTATTC	GAACTnnnTCTTC	GAACTnnnTTTTC	GAACCnnnTGATC	GAACCnnnTGCTC	GAACCnnnTGGTC	GAACGnnnTGATC	GAACGnnnTGCTC	GAACGnnnTGGTC	GAACTnnnTGATC	GAACTnnnTGCTC	GAACTnnnTGGTC	GAACCnnnTGTAC	GAACCnnnTGTCC	GAACCnnnTGTGC	GAACGnnnTGTAC
38	2N-5N-6N-7N-8N	1-3-4-9-10	GAACAnnnTGTTC	GCACAnnnTGTTC	GGACAnnnTGTTC	GTACAnnnTGTTC	GAACCnnnTGTTC	GAACGnnnTGTTC	GAACTnnnTGTTC	GAACAnnnAGTTC	GAACAnnnCGTTC	GAACAnnnGGTTC	GAACAnnnTATTC	GAACAnnnTCTTC	GAACAnnnTTTTC	GAACAnnnTGATC	GAACAnnnTGCTC	GAACAnnnTGGTC	GCACCnnnTGTTC	GCACGnnnTGTTC	GCACTnnnTGTTC	GGACCnnnTGTTC	GGACGnnnTGTTC	GGACTnnnTGTTC	GTACCnnnTGTTC	GTACGnnnTGTTC	GTACTnnnTGTTC	GCACAnnnAGTTC	GCACAnnnCGTTC	GCACAnnnGGTTC	GGACAnnnAGTTC	GGACAnnnCGTTC	GGACAnnnGGTTC	GTACAnnnAGTTC	GTACAnnnCGTTC	GTACAnnnGGTTC	GCACAnnnTATTC	GCACAnnnTCTTC	GCACAnnnTTTTC	GGACAnnnTATTC	GGACAnnnTCTTC	GGACAnnnTTTTC	GTACAnnnTATTC	GTACAnnnTCTTC	GTACAnnnTTTTC	GCACAnnnTGATC	GCACAnnnTGCTC	GCACAnnnTGGTC	GGACAnnnTGATC
39	4N-5N-6N-8N-9N	1-2-3-7-10	GAACAnnnTGTTC	GAAAAnnnTGTTC	GAAGAnnnTGTTC	GAATAnnnTGTTC	GAACCnnnTGTTC	GAACGnnnTGTTC	GAACTnnnTGTTC	GAACAnnnAGTTC	GAACAnnnCGTTC	GAACAnnnGGTTC	GAACAnnnTGATC	GAACAnnnTGCTC	GAACAnnnTGGTC	GAACAnnnTGTAC	GAACAnnnTGTCC	GAACAnnnTGTGC	GAAACnnnTGTTC	GAAAGnnnTGTTC	GAAATnnnTGTTC	GAAGCnnnTGTTC	GAAGGnnnTGTTC	GAAGTnnnTGTTC	GAATCnnnTGTTC	GAATGnnnTGTTC	GAATTnnnTGTTC	GAAAAnnnAGTTC	GAAAAnnnCGTTC	GAAAAnnnGGTTC	GAAGAnnnAGTTC	GAAGAnnnCGTTC	GAAGAnnnGGTTC	GAATAnnnAGTTC	GAATAnnnCGTTC	GAATAnnnGGTTC	GAAAAnnnTGATC	GAAAAnnnTGCTC	GAAAAnnnTGGTC	GAAGAnnnTGATC	GAAGAnnnTGCTC	GAAGAnnnTGGTC	GAATAnnnTGATC	GAATAnnnTGCTC	GAATAnnnTGGTC	GAAAAnnnTGTAC	GAAAAnnnTGTCC	GAAAAnnnTGTGC	GAAGAnnnTGTAC
40	3N-5N-6N-7N-9N	1-2-4-8-10	GAACAnnnTGTTC	GACCAnnnTGTTC	GAGCAnnnTGTTC	GATCAnnnTGTTC	GAACCnnnTGTTC	GAACGnnnTGTTC	GAACTnnnTGTTC	GAACAnnnAGTTC	GAACAnnnCGTTC	GAACAnnnGGTTC	GAACAnnnTATTC	GAACAnnnTCTTC	GAACAnnnTTTTC	GAACAnnnTGTAC	GAACAnnnTGTCC	GAACAnnnTGTGC	GACCCnnnTGTTC	GACCGnnnTGTTC	GACCTnnnTGTTC	GAGCCnnnTGTTC	GAGCGnnnTGTTC	GAGCTnnnTGTTC	GATCCnnnTGTTC	GATCGnnnTGTTC	GATCTnnnTGTTC	GACCAnnnAGTTC	GACCAnnnCGTTC	GACCAnnnGGTTC	GAGCAnnnAGTTC	GAGCAnnnCGTTC	GAGCAnnnGGTTC	GATCAnnnAGTTC	GATCAnnnCGTTC	GATCAnnnGGTTC	GACCAnnnTATTC	GACCAnnnTCTTC	GACCAnnnTTTTC	GAGCAnnnTATTC	GAGCAnnnTCTTC	GAGCAnnnTTTTC	GATCAnnnTATTC	GATCAnnnTCTTC	GATCAnnnTTTTC	GACCAnnnTGTAC	GACCAnnnTGTCC	GACCAnnnTGTGC	GAGCAnnnTGTAC
41	5N-6N-8N-9N-10N	1-2-3-4-7	GAACAnnnTGTTC	GAACCnnnTGTTC	GAACGnnnTGTTC	GAACTnnnTGTTC	GAACAnnnAGTTC	GAACAnnnCGTTC	GAACAnnnGGTTC	GAACAnnnTGATC	GAACAnnnTGCTC	GAACAnnnTGGTC	GAACAnnnTGTAC	GAACAnnnTGTCC	GAACAnnnTGTGC	GAACAnnnTGTTA	GAACAnnnTGTTG	GAACAnnnTGTTT	GAACCnnnAGTTC	GAACCnnnCGTTC	GAACCnnnGGTTC	GAACGnnnAGTTC	GAACGnnnCGTTC	GAACGnnnGGTTC	GAACTnnnAGTTC	GAACTnnnCGTTC	GAACTnnnGGTTC	GAACCnnnTGATC	GAACCnnnTGCTC	GAACCnnnTGGTC	GAACGnnnTGATC	GAACGnnnTGCTC	GAACGnnnTGGTC	GAACTnnnTGATC	GAACTnnnTGCTC	GAACTnnnTGGTC	GAACCnnnTGTAC	GAACCnnnTGTCC	GAACCnnnTGTGC	GAACGnnnTGTAC	GAACGnnnTGTCC	GAACGnnnTGTGC	GAACTnnnTGTAC	GAACTnnnTGTCC	GAACTnnnTGTGC	GAACAnnnAGATC	GAACAnnnAGCTC	GAACAnnnAGGTC	GAACAnnnCGATC
42	2N-5N-6N-8N-10N	1-3-4-7-9	GAACAnnnTGTTC	GCACAnnnTGTTC	GGACAnnnTGTTC	GTACAnnnTGTTC	GAACCnnnTGTTC	GAACGnnnTGTTC	GAACTnnnTGTTC	GAACAnnnAGTTC	GAACAnnnCGTTC	GAACAnnnGGTTC	GAACAnnnTGATC	GAACAnnnTGCTC	GAACAnnnTGGTC	GAACAnnnTGTTA	GAACAnnnTGTTG	GAACAnnnTGTTT	GCACCnnnTGTTC	GCACGnnnTGTTC	GCACTnnnTGTTC	GGACCnnnTGTTC	GGACGnnnTGTTC	GGACTnnnTGTTC	GTACCnnnTGTTC	GTACGnnnTGTTC	GTACTnnnTGTTC	GCACAnnnAGTTC	GCACAnnnCGTTC	GCACAnnnGGTTC	GGACAnnnAGTTC	GGACAnnnCGTTC	GGACAnnnGGTTC	GTACAnnnAGTTC	GTACAnnnCGTTC	GTACAnnnGGTTC	GCACAnnnTGATC	GCACAnnnTGCTC	GCACAnnnTGGTC	GGACAnnnTGATC	GGACAnnnTGCTC	GGACAnnnTGGTC	GTACAnnnTGATC	GTACAnnnTGCTC	GTACAnnnTGGTC	GAACCnnnAGTTC	GAACCnnnCGTTC	GAACCnnnGGTTC	GAACGnnnAGTTC
43	1N-5N-6N-8N-9N	2-3-4-7-10	GAACAnnnTGTTC	AAACAnnnTGTTC	CAACAnnnTGTTC	TAACAnnnTGTTC	GAACCnnnTGTTC	GAACGnnnTGTTC	GAACTnnnTGTTC	GAACAnnnAGTTC	GAACAnnnCGTTC	GAACAnnnGGTTC	GAACAnnnTGATC	GAACAnnnTGCTC	GAACAnnnTGGTC	GAACAnnnTGTAC	GAACAnnnTGTCC	GAACAnnnTGTGC	AAACCnnnTGTTC	AAACGnnnTGTTC	AAACTnnnTGTTC	CAACCnnnTGTTC	CAACGnnnTGTTC	CAACTnnnTGTTC	TAACCnnnTGTTC	TAACGnnnTGTTC	TAACTnnnTGTTC	AAACAnnnAGTTC	AAACAnnnCGTTC	AAACAnnnGGTTC	CAACAnnnAGTTC	CAACAnnnCGTTC	CAACAnnnGGTTC	TAACAnnnAGTTC	TAACAnnnCGTTC	TAACAnnnGGTTC	AAACAnnnTGATC	AAACAnnnTGCTC	AAACAnnnTGGTC	CAACAnnnTGATC	CAACAnnnTGCTC	CAACAnnnTGGTC	TAACAnnnTGATC	TAACAnnnTGCTC	TAACAnnnTGGTC	AAACAnnnTGTAC	AAACAnnnTGTCC	AAACAnnnTGTGC	CAACAnnnTGTAC
44	3N-5N-6N-9N-10N	1-2-4-7-8	GAACAnnnTGTTC	GACCAnnnTGTTC	GAGCAnnnTGTTC	GATCAnnnTGTTC	GAACCnnnTGTTC	GAACGnnnTGTTC	GAACTnnnTGTTC	GAACAnnnAGTTC	GAACAnnnCGTTC	GAACAnnnGGTTC	GAACAnnnTGTAC	GAACAnnnTGTCC	GAACAnnnTGTGC	GAACAnnnTGTTA	GAACAnnnTGTTG	GAACAnnnTGTTT	GACCCnnnTGTTC	GACCGnnnTGTTC	GACCTnnnTGTTC	GAGCCnnnTGTTC	GAGCGnnnTGTTC	GAGCTnnnTGTTC	GATCCnnnTGTTC	GATCGnnnTGTTC	GATCTnnnTGTTC	GACCAnnnAGTTC	GACCAnnnCGTTC	GACCAnnnGGTTC	GAGCAnnnAGTTC	GAGCAnnnCGTTC	GAGCAnnnGGTTC	GATCAnnnAGTTC	GATCAnnnCGTTC	GATCAnnnGGTTC	GACCAnnnTGTAC	GACCAnnnTGTCC	GACCAnnnTGTGC	GAGCAnnnTGTAC	GAGCAnnnTGTCC	GAGCAnnnTGTGC	GATCAnnnTGTAC	GATCAnnnTGTCC	GATCAnnnTGTGC	GAACCnnnAGTTC	GAACCnnnCGTTC	GAACCnnnGGTTC	GAACGnnnAGTTC
45	5N-6N-7N-9N-10N	1-2-3-4-8	GAACAnnnTGTTC	GAACCnnnTGTTC	GAACGnnnTGTTC	GAACTnnnTGTTC	GAACAnnnAGTTC	GAACAnnnCGTTC	GAACAnnnGGTTC	GAACAnnnTATTC	GAACAnnnTCTTC	GAACAnnnTTTTC	GAACAnnnTGTAC	GAACAnnnTGTCC	GAACAnnnTGTGC	GAACAnnnTGTTA	GAACAnnnTGTTG	GAACAnnnTGTTT	GAACCnnnAGTTC	GAACCnnnCGTTC	GAACCnnnGGTTC	GAACGnnnAGTTC	GAACGnnnCGTTC	GAACGnnnGGTTC	GAACTnnnAGTTC	GAACTnnnCGTTC	GAACTnnnGGTTC	GAACCnnnTATTC	GAACCnnnTCTTC	GAACCnnnTTTTC	GAACGnnnTATTC	GAACGnnnTCTTC	GAACGnnnTTTTC	GAACTnnnTATTC	GAACTnnnTCTTC	GAACTnnnTTTTC	GAACCnnnTGTAC	GAACCnnnTGTCC	GAACCnnnTGTGC	GAACGnnnTGTAC	GAACGnnnTGTCC	GAACGnnnTGTGC	GAACTnnnTGTAC	GAACTnnnTGTCC	GAACTnnnTGTGC	GAACAnnnAATTC	GAACAnnnACTTC	GAACAnnnATTTC	GAACAnnnCATTC
46	2N-5N-6N-7N-10N	1-3-4-8-9	GAACAnnnTGTTC	GCACAnnnTGTTC	GGACAnnnTGTTC	GTACAnnnTGTTC	GAACCnnnTGTTC	GAACGnnnTGTTC	GAACTnnnTGTTC	GAACAnnnAGTTC	GAACAnnnCGTTC	GAACAnnnGGTTC	GAACAnnnTATTC	GAACAnnnTCTTC	GAACAnnnTTTTC	GAACAnnnTGTTA	GAACAnnnTGTTG	GAACAnnnTGTTT	GCACCnnnTGTTC	GCACGnnnTGTTC	GCACTnnnTGTTC	GGACCnnnTGTTC	GGACGnnnTGTTC	GGACTnnnTGTTC	GTACCnnnTGTTC	GTACGnnnTGTTC	GTACTnnnTGTTC	GCACAnnnAGTTC	GCACAnnnCGTTC	GCACAnnnGGTTC	GGACAnnnAGTTC	GGACAnnnCGTTC	GGACAnnnGGTTC	GTACAnnnAGTTC	GTACAnnnCGTTC	GTACAnnnGGTTC	GCACAnnnTATTC	GCACAnnnTCTTC	GCACAnnnTTTTC	GGACAnnnTATTC	GGACAnnnTCTTC	GGACAnnnTTTTC	GTACAnnnTATTC	GTACAnnnTCTTC	GTACAnnnTTTTC	GAACCnnnAGTTC	GAACCnnnCGTTC	GAACCnnnGGTTC	GAACGnnnAGTTC
47	1N-5N-6N-7N-9N	2-3-4-8-10	GAACAnnnTGTTC	AAACAnnnTGTTC	CAACAnnnTGTTC	TAACAnnnTGTTC	GAACCnnnTGTTC	GAACGnnnTGTTC	GAACTnnnTGTTC	GAACAnnnAGTTC	GAACAnnnCGTTC	GAACAnnnGGTTC	GAACAnnnTATTC	GAACAnnnTCTTC	GAACAnnnTTTTC	GAACAnnnTGTAC	GAACAnnnTGTCC	GAACAnnnTGTGC	AAACCnnnTGTTC	AAACGnnnTGTTC	AAACTnnnTGTTC	CAACCnnnTGTTC	CAACGnnnTGTTC	CAACTnnnTGTTC	TAACCnnnTGTTC	TAACGnnnTGTTC	TAACTnnnTGTTC	AAACAnnnAGTTC	AAACAnnnCGTTC	AAACAnnnGGTTC	CAACAnnnAGTTC	CAACAnnnCGTTC	CAACAnnnGGTTC	TAACAnnnAGTTC	TAACAnnnCGTTC	TAACAnnnGGTTC	AAACAnnnTATTC	AAACAnnnTCTTC	AAACAnnnTTTTC	CAACAnnnTATTC	CAACAnnnTCTTC	CAACAnnnTTTTC	TAACAnnnTATTC	TAACAnnnTCTTC	TAACAnnnTTTTC	AAACAnnnTGTAC	AAACAnnnTGTCC	AAACAnnnTGTGC	CAACAnnnTGTAC
48	4N-5N-6N-9N-10N	1-2-3-7-8	GAACAnnnTGTTC	GAAAAnnnTGTTC	GAAGAnnnTGTTC	GAATAnnnTGTTC	GAACCnnnTGTTC	GAACGnnnTGTTC	GAACTnnnTGTTC	GAACAnnnAGTTC	GAACAnnnCGTTC	GAACAnnnGGTTC	GAACAnnnTGTAC	GAACAnnnTGTCC	GAACAnnnTGTGC	GAACAnnnTGTTA	GAACAnnnTGTTG	GAACAnnnTGTTT	GAAACnnnTGTTC	GAAAGnnnTGTTC	GAAATnnnTGTTC	GAAGCnnnTGTTC	GAAGGnnnTGTTC	GAAGTnnnTGTTC	GAATCnnnTGTTC	GAATGnnnTGTTC	GAATTnnnTGTTC	GAAAAnnnAGTTC	GAAAAnnnCGTTC	GAAAAnnnGGTTC	GAAGAnnnAGTTC	GAAGAnnnCGTTC	GAAGAnnnGGTTC	GAATAnnnAGTTC	GAATAnnnCGTTC	GAATAnnnGGTTC	GAAAAnnnTGTAC	GAAAAnnnTGTCC	GAAAAnnnTGTGC	GAAGAnnnTGTAC	GAAGAnnnTGTCC	GAAGAnnnTGTGC	GAATAnnnTGTAC	GAATAnnnTGTCC	GAATAnnnTGTGC	GAACCnnnAGTTC	GAACCnnnCGTTC	GAACCnnnGGTTC	GAACGnnnAGTTC
49	1N-6N-7N-8N-10N	2-3-4-5-9	GAACAnnnTGTTC	AAACAnnnTGTTC	CAACAnnnTGTTC	TAACAnnnTGTTC	GAACAnnnAGTTC	GAACAnnnCGTTC	GAACAnnnGGTTC	GAACAnnnTATTC	GAACAnnnTCTTC	GAACAnnnTTTTC	GAACAnnnTGATC	GAACAnnnTGCTC	GAACAnnnTGGTC	GAACAnnnTGTTA	GAACAnnnTGTTG	GAACAnnnTGTTT	AAACAnnnAGTTC	AAACAnnnCGTTC	AAACAnnnGGTTC	CAACAnnnAGTTC	CAACAnnnCGTTC	CAACAnnnGGTTC	TAACAnnnAGTTC	TAACAnnnCGTTC	TAACAnnnGGTTC	AAACAnnnTATTC	AAACAnnnTCTTC	AAACAnnnTTTTC	CAACAnnnTATTC	CAACAnnnTCTTC	CAACAnnnTTTTC	TAACAnnnTATTC	TAACAnnnTCTTC	TAACAnnnTTTTC	AAACAnnnTGATC	AAACAnnnTGCTC	AAACAnnnTGGTC	CAACAnnnTGATC	CAACAnnnTGCTC	CAACAnnnTGGTC	TAACAnnnTGATC	TAACAnnnTGCTC	TAACAnnnTGGTC	GAACAnnnAATTC	GAACAnnnACTTC	GAACAnnnATTTC	GAACAnnnCATTC
50	1N-5N-7N-8N-10N	2-3-4-6-9	GAACAnnnTGTTC	AAACAnnnTGTTC	CAACAnnnTGTTC	TAACAnnnTGTTC	GAACCnnnTGTTC	GAACGnnnTGTTC	GAACTnnnTGTTC	GAACAnnnTATTC	GAACAnnnTCTTC	GAACAnnnTTTTC	GAACAnnnTGATC	GAACAnnnTGCTC	GAACAnnnTGGTC	GAACAnnnTGTTA	GAACAnnnTGTTG	GAACAnnnTGTTT	AAACCnnnTGTTC	AAACGnnnTGTTC	AAACTnnnTGTTC	CAACCnnnTGTTC	CAACGnnnTGTTC	CAACTnnnTGTTC	TAACCnnnTGTTC	TAACGnnnTGTTC	TAACTnnnTGTTC	AAACAnnnTATTC	AAACAnnnTCTTC	AAACAnnnTTTTC	CAACAnnnTATTC	CAACAnnnTCTTC	CAACAnnnTTTTC	TAACAnnnTATTC	TAACAnnnTCTTC	TAACAnnnTTTTC	AAACAnnnTGATC	AAACAnnnTGCTC	AAACAnnnTGGTC	CAACAnnnTGATC	CAACAnnnTGCTC	CAACAnnnTGGTC	TAACAnnnTGATC	TAACAnnnTGCTC	TAACAnnnTGGTC	GAACCnnnTATTC	GAACCnnnTCTTC	GAACCnnnTTTTC	GAACGnnnTATTC
51	1N-4N-6N-8N-10N	2-3-5-7-9	GAACAnnnTGTTC	AAACAnnnTGTTC	CAACAnnnTGTTC	TAACAnnnTGTTC	GAAAAnnnTGTTC	GAAGAnnnTGTTC	GAATAnnnTGTTC	GAACAnnnAGTTC	GAACAnnnCGTTC	GAACAnnnGGTTC	GAACAnnnTGATC	GAACAnnnTGCTC	GAACAnnnTGGTC	GAACAnnnTGTTA	GAACAnnnTGTTG	GAACAnnnTGTTT	AAAAAnnnTGTTC	AAAGAnnnTGTTC	AAATAnnnTGTTC	CAAAAnnnTGTTC	CAAGAnnnTGTTC	CAATAnnnTGTTC	TAAAAnnnTGTTC	TAAGAnnnTGTTC	TAATAnnnTGTTC	AAACAnnnAGTTC	AAACAnnnCGTTC	AAACAnnnGGTTC	CAACAnnnAGTTC	CAACAnnnCGTTC	CAACAnnnGGTTC	TAACAnnnAGTTC	TAACAnnnCGTTC	TAACAnnnGGTTC	AAACAnnnTGATC	AAACAnnnTGCTC	AAACAnnnTGGTC	CAACAnnnTGATC	CAACAnnnTGCTC	CAACAnnnTGGTC	TAACAnnnTGATC	TAACAnnnTGCTC	TAACAnnnTGGTC	GAAAAnnnAGTTC	GAAAAnnnCGTTC	GAAAAnnnGGTTC	GAAGAnnnAGTTC
52	1N-3N-6N-7N-10N	2-4-5-8-9	GAACAnnnTGTTC	AAACAnnnTGTTC	CAACAnnnTGTTC	TAACAnnnTGTTC	GACCAnnnTGTTC	GAGCAnnnTGTTC	GATCAnnnTGTTC	GAACAnnnAGTTC	GAACAnnnCGTTC	GAACAnnnGGTTC	GAACAnnnTATTC	GAACAnnnTCTTC	GAACAnnnTTTTC	GAACAnnnTGTTA	GAACAnnnTGTTG	GAACAnnnTGTTT	AACCAnnnTGTTC	AAGCAnnnTGTTC	AATCAnnnTGTTC	CACCAnnnTGTTC	CAGCAnnnTGTTC	CATCAnnnTGTTC	TACCAnnnTGTTC	TAGCAnnnTGTTC	TATCAnnnTGTTC	AAACAnnnAGTTC	AAACAnnnCGTTC	AAACAnnnGGTTC	CAACAnnnAGTTC	CAACAnnnCGTTC	CAACAnnnGGTTC	TAACAnnnAGTTC	TAACAnnnCGTTC	TAACAnnnGGTTC	AAACAnnnTATTC	AAACAnnnTCTTC	AAACAnnnTTTTC	CAACAnnnTATTC	CAACAnnnTCTTC	CAACAnnnTTTTC	TAACAnnnTATTC	TAACAnnnTCTTC	TAACAnnnTTTTC	GACCAnnnAGTTC	GACCAnnnCGTTC	GACCAnnnGGTTC	GAGCAnnnAGTTC
53	1N-7N-8N-9N-10N	2-3-4-5-6	GAACAnnnTGTTC	AAACAnnnTGTTC	CAACAnnnTGTTC	TAACAnnnTGTTC	GAACAnnnTATTC	GAACAnnnTCTTC	GAACAnnnTTTTC	GAACAnnnTGATC	GAACAnnnTGCTC	GAACAnnnTGGTC	GAACAnnnTGTAC	GAACAnnnTGTCC	GAACAnnnTGTGC	GAACAnnnTGTTA	GAACAnnnTGTTG	GAACAnnnTGTTT	AAACAnnnTATTC	AAACAnnnTCTTC	AAACAnnnTTTTC	CAACAnnnTATTC	CAACAnnnTCTTC	CAACAnnnTTTTC	TAACAnnnTATTC	TAACAnnnTCTTC	TAACAnnnTTTTC	AAACAnnnTGATC	AAACAnnnTGCTC	AAACAnnnTGGTC	CAACAnnnTGATC	CAACAnnnTGCTC	CAACAnnnTGGTC	TAACAnnnTGATC	TAACAnnnTGCTC	TAACAnnnTGGTC	AAACAnnnTGTAC	AAACAnnnTGTCC	AAACAnnnTGTGC	CAACAnnnTGTAC	CAACAnnnTGTCC	CAACAnnnTGTGC	TAACAnnnTGTAC	TAACAnnnTGTCC	TAACAnnnTGTGC	GAACAnnnTAATC	GAACAnnnTACTC	GAACAnnnTAGTC	GAACAnnnTCATC
54	1N-2N-7N-8N-10N	3-4-5-6-9	GAACAnnnTGTTC	AAACAnnnTGTTC	CAACAnnnTGTTC	TAACAnnnTGTTC	GCACAnnnTGTTC	GGACAnnnTGTTC	GTACAnnnTGTTC	GAACAnnnTATTC	GAACAnnnTCTTC	GAACAnnnTTTTC	GAACAnnnTGATC	GAACAnnnTGCTC	GAACAnnnTGGTC	GAACAnnnTGTTA	GAACAnnnTGTTG	GAACAnnnTGTTT	ACACAnnnTGTTC	AGACAnnnTGTTC	ATACAnnnTGTTC	CCACAnnnTGTTC	CGACAnnnTGTTC	CTACAnnnTGTTC	TCACAnnnTGTTC	TGACAnnnTGTTC	TTACAnnnTGTTC	AAACAnnnTATTC	AAACAnnnTCTTC	AAACAnnnTTTTC	CAACAnnnTATTC	CAACAnnnTCTTC	CAACAnnnTTTTC	TAACAnnnTATTC	TAACAnnnTCTTC	TAACAnnnTTTTC	AAACAnnnTGATC	AAACAnnnTGCTC	AAACAnnnTGGTC	CAACAnnnTGATC	CAACAnnnTGCTC	CAACAnnnTGGTC	TAACAnnnTGATC	TAACAnnnTGCTC	TAACAnnnTGGTC	GCACAnnnTATTC	GCACAnnnTCTTC	GCACAnnnTTTTC	GGACAnnnTATTC
55	1N-4N-8N-9N-10N	2-3-5-6-7	GAACAnnnTGTTC	AAACAnnnTGTTC	CAACAnnnTGTTC	TAACAnnnTGTTC	GAAAAnnnTGTTC	GAAGAnnnTGTTC	GAATAnnnTGTTC	GAACAnnnTGATC	GAACAnnnTGCTC	GAACAnnnTGGTC	GAACAnnnTGTAC	GAACAnnnTGTCC	GAACAnnnTGTGC	GAACAnnnTGTTA	GAACAnnnTGTTG	GAACAnnnTGTTT	AAAAAnnnTGTTC	AAAGAnnnTGTTC	AAATAnnnTGTTC	CAAAAnnnTGTTC	CAAGAnnnTGTTC	CAATAnnnTGTTC	TAAAAnnnTGTTC	TAAGAnnnTGTTC	TAATAnnnTGTTC	AAACAnnnTGATC	AAACAnnnTGCTC	AAACAnnnTGGTC	CAACAnnnTGATC	CAACAnnnTGCTC	CAACAnnnTGGTC	TAACAnnnTGATC	TAACAnnnTGCTC	TAACAnnnTGGTC	AAACAnnnTGTAC	AAACAnnnTGTCC	AAACAnnnTGTGC	CAACAnnnTGTAC	CAACAnnnTGTCC	CAACAnnnTGTGC	TAACAnnnTGTAC	TAACAnnnTGTCC	TAACAnnnTGTGC	GAAAAnnnTGATC	GAAAAnnnTGCTC	GAAAAnnnTGGTC	GAAGAnnnTGATC
56	1N-3N-7N-9N-10N	2-4-5-6-8	GAACAnnnTGTTC	AAACAnnnTGTTC	CAACAnnnTGTTC	TAACAnnnTGTTC	GACCAnnnTGTTC	GAGCAnnnTGTTC	GATCAnnnTGTTC	GAACAnnnTATTC	GAACAnnnTCTTC	GAACAnnnTTTTC	GAACAnnnTGTAC	GAACAnnnTGTCC	GAACAnnnTGTGC	GAACAnnnTGTTA	GAACAnnnTGTTG	GAACAnnnTGTTT	AACCAnnnTGTTC	AAGCAnnnTGTTC	AATCAnnnTGTTC	CACCAnnnTGTTC	CAGCAnnnTGTTC	CATCAnnnTGTTC	TACCAnnnTGTTC	TAGCAnnnTGTTC	TATCAnnnTGTTC	AAACAnnnTATTC	AAACAnnnTCTTC	AAACAnnnTTTTC	CAACAnnnTATTC	CAACAnnnTCTTC	CAACAnnnTTTTC	TAACAnnnTATTC	TAACAnnnTCTTC	TAACAnnnTTTTC	AAACAnnnTGTAC	AAACAnnnTGTCC	AAACAnnnTGTGC	CAACAnnnTGTAC	CAACAnnnTGTCC	CAACAnnnTGTGC	TAACAnnnTGTAC	TAACAnnnTGTCC	TAACAnnnTGTGC	GACCAnnnTATTC	GACCAnnnTCTTC	GACCAnnnTTTTC	GAGCAnnnTATTC
57	1N-6N-8N-9N-10N	2-3-4-5-7	GAACAnnnTGTTC	AAACAnnnTGTTC	CAACAnnnTGTTC	TAACAnnnTGTTC	GAACAnnnAGTTC	GAACAnnnCGTTC	GAACAnnnGGTTC	GAACAnnnTGATC	GAACAnnnTGCTC	GAACAnnnTGGTC	GAACAnnnTGTAC	GAACAnnnTGTCC	GAACAnnnTGTGC	GAACAnnnTGTTA	GAACAnnnTGTTG	GAACAnnnTGTTT	AAACAnnnAGTTC	AAACAnnnCGTTC	AAACAnnnGGTTC	CAACAnnnAGTTC	CAACAnnnCGTTC	CAACAnnnGGTTC	TAACAnnnAGTTC	TAACAnnnCGTTC	TAACAnnnGGTTC	AAACAnnnTGATC	AAACAnnnTGCTC	AAACAnnnTGGTC	CAACAnnnTGATC	CAACAnnnTGCTC	CAACAnnnTGGTC	TAACAnnnTGATC	TAACAnnnTGCTC	TAACAnnnTGGTC	AAACAnnnTGTAC	AAACAnnnTGTCC	AAACAnnnTGTGC	CAACAnnnTGTAC	CAACAnnnTGTCC	CAACAnnnTGTGC	TAACAnnnTGTAC	TAACAnnnTGTCC	TAACAnnnTGTGC	GAACAnnnAGATC	GAACAnnnAGCTC	GAACAnnnAGGTC	GAACAnnnCGATC
58	1N-2N-6N-8N-10N	3-4-5-7-9	GAACAnnnTGTTC	AAACAnnnTGTTC	CAACAnnnTGTTC	TAACAnnnTGTTC	GCACAnnnTGTTC	GGACAnnnTGTTC	GTACAnnnTGTTC	GAACAnnnAGTTC	GAACAnnnCGTTC	GAACAnnnGGTTC	GAACAnnnTGATC	GAACAnnnTGCTC	GAACAnnnTGGTC	GAACAnnnTGTTA	GAACAnnnTGTTG	GAACAnnnTGTTT	ACACAnnnTGTTC	AGACAnnnTGTTC	ATACAnnnTGTTC	CCACAnnnTGTTC	CGACAnnnTGTTC	CTACAnnnTGTTC	TCACAnnnTGTTC	TGACAnnnTGTTC	TTACAnnnTGTTC	AAACAnnnAGTTC	AAACAnnnCGTTC	AAACAnnnGGTTC	CAACAnnnAGTTC	CAACAnnnCGTTC	CAACAnnnGGTTC	TAACAnnnAGTTC	TAACAnnnCGTTC	TAACAnnnGGTTC	AAACAnnnTGATC	AAACAnnnTGCTC	AAACAnnnTGGTC	CAACAnnnTGATC	CAACAnnnTGCTC	CAACAnnnTGGTC	TAACAnnnTGATC	TAACAnnnTGCTC	TAACAnnnTGGTC	GCACAnnnAGTTC	GCACAnnnCGTTC	GCACAnnnGGTTC	GGACAnnnAGTTC
59	1N-5N-8N-9N-10N	2-3-4-6-7	GAACAnnnTGTTC	AAACAnnnTGTTC	CAACAnnnTGTTC	TAACAnnnTGTTC	GAACCnnnTGTTC	GAACGnnnTGTTC	GAACTnnnTGTTC	GAACAnnnTGATC	GAACAnnnTGCTC	GAACAnnnTGGTC	GAACAnnnTGTAC	GAACAnnnTGTCC	GAACAnnnTGTGC	GAACAnnnTGTTA	GAACAnnnTGTTG	GAACAnnnTGTTT	AAACCnnnTGTTC	AAACGnnnTGTTC	AAACTnnnTGTTC	CAACCnnnTGTTC	CAACGnnnTGTTC	CAACTnnnTGTTC	TAACCnnnTGTTC	TAACGnnnTGTTC	TAACTnnnTGTTC	AAACAnnnTGATC	AAACAnnnTGCTC	AAACAnnnTGGTC	CAACAnnnTGATC	CAACAnnnTGCTC	CAACAnnnTGGTC	TAACAnnnTGATC	TAACAnnnTGCTC	TAACAnnnTGGTC	AAACAnnnTGTAC	AAACAnnnTGTCC	AAACAnnnTGTGC	CAACAnnnTGTAC	CAACAnnnTGTCC	CAACAnnnTGTGC	TAACAnnnTGTAC	TAACAnnnTGTCC	TAACAnnnTGTGC	GAACCnnnTGATC	GAACCnnnTGCTC	GAACCnnnTGGTC	GAACGnnnTGATC
60	1N-3N-6N-9N-10N	2-4-5-7-8	GAACAnnnTGTTC	AAACAnnnTGTTC	CAACAnnnTGTTC	TAACAnnnTGTTC	GACCAnnnTGTTC	GAGCAnnnTGTTC	GATCAnnnTGTTC	GAACAnnnAGTTC	GAACAnnnCGTTC	GAACAnnnGGTTC	GAACAnnnTGTAC	GAACAnnnTGTCC	GAACAnnnTGTGC	GAACAnnnTGTTA	GAACAnnnTGTTG	GAACAnnnTGTTT	AACCAnnnTGTTC	AAGCAnnnTGTTC	AATCAnnnTGTTC	CACCAnnnTGTTC	CAGCAnnnTGTTC	CATCAnnnTGTTC	TACCAnnnTGTTC	TAGCAnnnTGTTC	TATCAnnnTGTTC	AAACAnnnAGTTC	AAACAnnnCGTTC	AAACAnnnGGTTC	CAACAnnnAGTTC	CAACAnnnCGTTC	CAACAnnnGGTTC	TAACAnnnAGTTC	TAACAnnnCGTTC	TAACAnnnGGTTC	AAACAnnnTGTAC	AAACAnnnTGTCC	AAACAnnnTGTGC	CAACAnnnTGTAC	CAACAnnnTGTCC	CAACAnnnTGTGC	TAACAnnnTGTAC	TAACAnnnTGTCC	TAACAnnnTGTGC	GACCAnnnAGTTC	GACCAnnnCGTTC	GACCAnnnGGTTC	GAGCAnnnAGTTC
61	1N-6N-7N-9N-10N	2-3-4-5-8	GAACAnnnTGTTC	AAACAnnnTGTTC	CAACAnnnTGTTC	TAACAnnnTGTTC	GAACAnnnAGTTC	GAACAnnnCGTTC	GAACAnnnGGTTC	GAACAnnnTATTC	GAACAnnnTCTTC	GAACAnnnTTTTC	GAACAnnnTGTAC	GAACAnnnTGTCC	GAACAnnnTGTGC	GAACAnnnTGTTA	GAACAnnnTGTTG	GAACAnnnTGTTT	AAACAnnnAGTTC	AAACAnnnCGTTC	AAACAnnnGGTTC	CAACAnnnAGTTC	CAACAnnnCGTTC	CAACAnnnGGTTC	TAACAnnnAGTTC	TAACAnnnCGTTC	TAACAnnnGGTTC	AAACAnnnTATTC	AAACAnnnTCTTC	AAACAnnnTTTTC	CAACAnnnTATTC	CAACAnnnTCTTC	CAACAnnnTTTTC	TAACAnnnTATTC	TAACAnnnTCTTC	TAACAnnnTTTTC	AAACAnnnTGTAC	AAACAnnnTGTCC	AAACAnnnTGTGC	CAACAnnnTGTAC	CAACAnnnTGTCC	CAACAnnnTGTGC	TAACAnnnTGTAC	TAACAnnnTGTCC	TAACAnnnTGTGC	GAACAnnnAATTC	GAACAnnnACTTC	GAACAnnnATTTC	GAACAnnnCATTC
62	1N-2N-6N-7N-10N	3-4-5-8-9	GAACAnnnTGTTC	AAACAnnnTGTTC	CAACAnnnTGTTC	TAACAnnnTGTTC	GCACAnnnTGTTC	GGACAnnnTGTTC	GTACAnnnTGTTC	GAACAnnnAGTTC	GAACAnnnCGTTC	GAACAnnnGGTTC	GAACAnnnTATTC	GAACAnnnTCTTC	GAACAnnnTTTTC	GAACAnnnTGTTA	GAACAnnnTGTTG	GAACAnnnTGTTT	ACACAnnnTGTTC	AGACAnnnTGTTC	ATACAnnnTGTTC	CCACAnnnTGTTC	CGACAnnnTGTTC	CTACAnnnTGTTC	TCACAnnnTGTTC	TGACAnnnTGTTC	TTACAnnnTGTTC	AAACAnnnAGTTC	AAACAnnnCGTTC	AAACAnnnGGTTC	CAACAnnnAGTTC	CAACAnnnCGTTC	CAACAnnnGGTTC	TAACAnnnAGTTC	TAACAnnnCGTTC	TAACAnnnGGTTC	AAACAnnnTATTC	AAACAnnnTCTTC	AAACAnnnTTTTC	CAACAnnnTATTC	CAACAnnnTCTTC	CAACAnnnTTTTC	TAACAnnnTATTC	TAACAnnnTCTTC	TAACAnnnTTTTC	GCACAnnnAGTTC	GCACAnnnCGTTC	GCACAnnnGGTTC	GGACAnnnAGTTC
63	1N-5N-7N-9N-10N	2-3-4-6-8	GAACAnnnTGTTC	AAACAnnnTGTTC	CAACAnnnTGTTC	TAACAnnnTGTTC	GAACCnnnTGTTC	GAACGnnnTGTTC	GAACTnnnTGTTC	GAACAnnnTATTC	GAACAnnnTCTTC	GAACAnnnTTTTC	GAACAnnnTGTAC	GAACAnnnTGTCC	GAACAnnnTGTGC	GAACAnnnTGTTA	GAACAnnnTGTTG	GAACAnnnTGTTT	AAACCnnnTGTTC	AAACGnnnTGTTC	AAACTnnnTGTTC	CAACCnnnTGTTC	CAACGnnnTGTTC	CAACTnnnTGTTC	TAACCnnnTGTTC	TAACGnnnTGTTC	TAACTnnnTGTTC	AAACAnnnTATTC	AAACAnnnTCTTC	AAACAnnnTTTTC	CAACAnnnTATTC	CAACAnnnTCTTC	CAACAnnnTTTTC	TAACAnnnTATTC	TAACAnnnTCTTC	TAACAnnnTTTTC	AAACAnnnTGTAC	AAACAnnnTGTCC	AAACAnnnTGTGC	CAACAnnnTGTAC	CAACAnnnTGTCC	CAACAnnnTGTGC	TAACAnnnTGTAC	TAACAnnnTGTCC	TAACAnnnTGTGC	GAACCnnnTATTC	GAACCnnnTCTTC	GAACCnnnTTTTC	GAACGnnnTATTC
64	1N-4N-6N-9N-10N	2-3-5-7-8	GAACAnnnTGTTC	AAACAnnnTGTTC	CAACAnnnTGTTC	TAACAnnnTGTTC	GAAAAnnnTGTTC	GAAGAnnnTGTTC	GAATAnnnTGTTC	GAACAnnnAGTTC	GAACAnnnCGTTC	GAACAnnnGGTTC	GAACAnnnTGTAC	GAACAnnnTGTCC	GAACAnnnTGTGC	GAACAnnnTGTTA	GAACAnnnTGTTG	GAACAnnnTGTTT	AAAAAnnnTGTTC	AAAGAnnnTGTTC	AAATAnnnTGTTC	CAAAAnnnTGTTC	CAAGAnnnTGTTC	CAATAnnnTGTTC	TAAAAnnnTGTTC	TAAGAnnnTGTTC	TAATAnnnTGTTC	AAACAnnnAGTTC	AAACAnnnCGTTC	AAACAnnnGGTTC	CAACAnnnAGTTC	CAACAnnnCGTTC	CAACAnnnGGTTC	TAACAnnnAGTTC	TAACAnnnCGTTC	TAACAnnnGGTTC	AAACAnnnTGTAC	AAACAnnnTGTCC	AAACAnnnTGTGC	CAACAnnnTGTAC	CAACAnnnTGTCC	CAACAnnnTGTGC	TAACAnnnTGTAC	TAACAnnnTGTCC	TAACAnnnTGTGC	GAAAAnnnAGTTC	GAAAAnnnCGTTC	GAAAAnnnGGTTC	GAAGAnnnAGTTC
65	4N-6N-7N-8N-10N	1-2-3-5-9	GAACAnnnTGTTC	GAAAAnnnTGTTC	GAAGAnnnTGTTC	GAATAnnnTGTTC	GAACAnnnAGTTC	GAACAnnnCGTTC	GAACAnnnGGTTC	GAACAnnnTATTC	GAACAnnnTCTTC	GAACAnnnTTTTC	GAACAnnnTGATC	GAACAnnnTGCTC	GAACAnnnTGGTC	GAACAnnnTGTTA	GAACAnnnTGTTG	GAACAnnnTGTTT	GAAAAnnnAGTTC	GAAAAnnnCGTTC	GAAAAnnnGGTTC	GAAGAnnnAGTTC	GAAGAnnnCGTTC	GAAGAnnnGGTTC	GAATAnnnAGTTC	GAATAnnnCGTTC	GAATAnnnGGTTC	GAAAAnnnTATTC	GAAAAnnnTCTTC	GAAAAnnnTTTTC	GAAGAnnnTATTC	GAAGAnnnTCTTC	GAAGAnnnTTTTC	GAATAnnnTATTC	GAATAnnnTCTTC	GAATAnnnTTTTC	GAAAAnnnTGATC	GAAAAnnnTGCTC	GAAAAnnnTGGTC	GAAGAnnnTGATC	GAAGAnnnTGCTC	GAAGAnnnTGGTC	GAATAnnnTGATC	GAATAnnnTGCTC	GAATAnnnTGGTC	GAACAnnnAATTC	GAACAnnnACTTC	GAACAnnnATTTC	GAACAnnnCATTC
66	4N-5N-7N-8N-10N	1-2-3-6-9	GAACAnnnTGTTC	GAAAAnnnTGTTC	GAAGAnnnTGTTC	GAATAnnnTGTTC	GAACCnnnTGTTC	GAACGnnnTGTTC	GAACTnnnTGTTC	GAACAnnnTATTC	GAACAnnnTCTTC	GAACAnnnTTTTC	GAACAnnnTGATC	GAACAnnnTGCTC	GAACAnnnTGGTC	GAACAnnnTGTTA	GAACAnnnTGTTG	GAACAnnnTGTTT	GAAACnnnTGTTC	GAAAGnnnTGTTC	GAAATnnnTGTTC	GAAGCnnnTGTTC	GAAGGnnnTGTTC	GAAGTnnnTGTTC	GAATCnnnTGTTC	GAATGnnnTGTTC	GAATTnnnTGTTC	GAAAAnnnTATTC	GAAAAnnnTCTTC	GAAAAnnnTTTTC	GAAGAnnnTATTC	GAAGAnnnTCTTC	GAAGAnnnTTTTC	GAATAnnnTATTC	GAATAnnnTCTTC	GAATAnnnTTTTC	GAAAAnnnTGATC	GAAAAnnnTGCTC	GAAAAnnnTGGTC	GAAGAnnnTGATC	GAAGAnnnTGCTC	GAAGAnnnTGGTC	GAATAnnnTGATC	GAATAnnnTGCTC	GAATAnnnTGGTC	GAACCnnnTATTC	GAACCnnnTCTTC	GAACCnnnTTTTC	GAACGnnnTATTC
67	1N-4N-6N-7N-8N	2-3-5-9-10	GAACAnnnTGTTC	AAACAnnnTGTTC	CAACAnnnTGTTC	TAACAnnnTGTTC	GAAAAnnnTGTTC	GAAGAnnnTGTTC	GAATAnnnTGTTC	GAACAnnnAGTTC	GAACAnnnCGTTC	GAACAnnnGGTTC	GAACAnnnTATTC	GAACAnnnTCTTC	GAACAnnnTTTTC	GAACAnnnTGATC	GAACAnnnTGCTC	GAACAnnnTGGTC	AAAAAnnnTGTTC	AAAGAnnnTGTTC	AAATAnnnTGTTC	CAAAAnnnTGTTC	CAAGAnnnTGTTC	CAATAnnnTGTTC	TAAAAnnnTGTTC	TAAGAnnnTGTTC	TAATAnnnTGTTC	AAACAnnnAGTTC	AAACAnnnCGTTC	AAACAnnnGGTTC	CAACAnnnAGTTC	CAACAnnnCGTTC	CAACAnnnGGTTC	TAACAnnnAGTTC	TAACAnnnCGTTC	TAACAnnnGGTTC	AAACAnnnTATTC	AAACAnnnTCTTC	AAACAnnnTTTTC	CAACAnnnTATTC	CAACAnnnTCTTC	CAACAnnnTTTTC	TAACAnnnTATTC	TAACAnnnTCTTC	TAACAnnnTTTTC	AAACAnnnTGATC	AAACAnnnTGCTC	AAACAnnnTGGTC	CAACAnnnTGATC
68	3N-4N-6N-7N-10N	1-2-5-8-9	GAACAnnnTGTTC	GACCAnnnTGTTC	GAGCAnnnTGTTC	GATCAnnnTGTTC	GAAAAnnnTGTTC	GAAGAnnnTGTTC	GAATAnnnTGTTC	GAACAnnnAGTTC	GAACAnnnCGTTC	GAACAnnnGGTTC	GAACAnnnTATTC	GAACAnnnTCTTC	GAACAnnnTTTTC	GAACAnnnTGTTA	GAACAnnnTGTTG	GAACAnnnTGTTT	GACAAnnnTGTTC	GACGAnnnTGTTC	GACTAnnnTGTTC	GAGAAnnnTGTTC	GAGGAnnnTGTTC	GAGTAnnnTGTTC	GATAAnnnTGTTC	GATGAnnnTGTTC	GATTAnnnTGTTC	GACCAnnnAGTTC	GACCAnnnCGTTC	GACCAnnnGGTTC	GAGCAnnnAGTTC	GAGCAnnnCGTTC	GAGCAnnnGGTTC	GATCAnnnAGTTC	GATCAnnnCGTTC	GATCAnnnGGTTC	GACCAnnnTATTC	GACCAnnnTCTTC	GACCAnnnTTTTC	GAGCAnnnTATTC	GAGCAnnnTCTTC	GAGCAnnnTTTTC	GATCAnnnTATTC	GATCAnnnTCTTC	GATCAnnnTTTTC	GAAAAnnnAGTTC	GAAAAnnnCGTTC	GAAAAnnnGGTTC	GAAGAnnnAGTTC
69	4N-7N-8N-9N-10N	1-2-3-5-6	GAACAnnnTGTTC	GAAAAnnnTGTTC	GAAGAnnnTGTTC	GAATAnnnTGTTC	GAACAnnnTATTC	GAACAnnnTCTTC	GAACAnnnTTTTC	GAACAnnnTGATC	GAACAnnnTGCTC	GAACAnnnTGGTC	GAACAnnnTGTAC	GAACAnnnTGTCC	GAACAnnnTGTGC	GAACAnnnTGTTA	GAACAnnnTGTTG	GAACAnnnTGTTT	GAAAAnnnTATTC	GAAAAnnnTCTTC	GAAAAnnnTTTTC	GAAGAnnnTATTC	GAAGAnnnTCTTC	GAAGAnnnTTTTC	GAATAnnnTATTC	GAATAnnnTCTTC	GAATAnnnTTTTC	GAAAAnnnTGATC	GAAAAnnnTGCTC	GAAAAnnnTGGTC	GAAGAnnnTGATC	GAAGAnnnTGCTC	GAAGAnnnTGGTC	GAATAnnnTGATC	GAATAnnnTGCTC	GAATAnnnTGGTC	GAAAAnnnTGTAC	GAAAAnnnTGTCC	GAAAAnnnTGTGC	GAAGAnnnTGTAC	GAAGAnnnTGTCC	GAAGAnnnTGTGC	GAATAnnnTGTAC	GAATAnnnTGTCC	GAATAnnnTGTGC	GAACAnnnTAATC	GAACAnnnTACTC	GAACAnnnTAGTC	GAACAnnnTCATC
70	2N-4N-7N-8N-10N	1-3-5-6-9	GAACAnnnTGTTC	GCACAnnnTGTTC	GGACAnnnTGTTC	GTACAnnnTGTTC	GAAAAnnnTGTTC	GAAGAnnnTGTTC	GAATAnnnTGTTC	GAACAnnnTATTC	GAACAnnnTCTTC	GAACAnnnTTTTC	GAACAnnnTGATC	GAACAnnnTGCTC	GAACAnnnTGGTC	GAACAnnnTGTTA	GAACAnnnTGTTG	GAACAnnnTGTTT	GCAAAnnnTGTTC	GCAGAnnnTGTTC	GCATAnnnTGTTC	GGAAAnnnTGTTC	GGAGAnnnTGTTC	GGATAnnnTGTTC	GTAAAnnnTGTTC	GTAGAnnnTGTTC	GTATAnnnTGTTC	GCACAnnnTATTC	GCACAnnnTCTTC	GCACAnnnTTTTC	GGACAnnnTATTC	GGACAnnnTCTTC	GGACAnnnTTTTC	GTACAnnnTATTC	GTACAnnnTCTTC	GTACAnnnTTTTC	GCACAnnnTGATC	GCACAnnnTGCTC	GCACAnnnTGGTC	GGACAnnnTGATC	GGACAnnnTGCTC	GGACAnnnTGGTC	GTACAnnnTGATC	GTACAnnnTGCTC	GTACAnnnTGGTC	GAAAAnnnTATTC	GAAAAnnnTCTTC	GAAAAnnnTTTTC	GAAGAnnnTATTC
71	1N-4N-7N-8N-9N	2-3-5-6-10	GAACAnnnTGTTC	AAACAnnnTGTTC	CAACAnnnTGTTC	TAACAnnnTGTTC	GAAAAnnnTGTTC	GAAGAnnnTGTTC	GAATAnnnTGTTC	GAACAnnnTATTC	GAACAnnnTCTTC	GAACAnnnTTTTC	GAACAnnnTGATC	GAACAnnnTGCTC	GAACAnnnTGGTC	GAACAnnnTGTAC	GAACAnnnTGTCC	GAACAnnnTGTGC	AAAAAnnnTGTTC	AAAGAnnnTGTTC	AAATAnnnTGTTC	CAAAAnnnTGTTC	CAAGAnnnTGTTC	CAATAnnnTGTTC	TAAAAnnnTGTTC	TAAGAnnnTGTTC	TAATAnnnTGTTC	AAACAnnnTATTC	AAACAnnnTCTTC	AAACAnnnTTTTC	CAACAnnnTATTC	CAACAnnnTCTTC	CAACAnnnTTTTC	TAACAnnnTATTC	TAACAnnnTCTTC	TAACAnnnTTTTC	AAACAnnnTGATC	AAACAnnnTGCTC	AAACAnnnTGGTC	CAACAnnnTGATC	CAACAnnnTGCTC	CAACAnnnTGGTC	TAACAnnnTGATC	TAACAnnnTGCTC	TAACAnnnTGGTC	AAACAnnnTGTAC	AAACAnnnTGTCC	AAACAnnnTGTGC	CAACAnnnTGTAC
72	3N-4N-7N-9N-10N	1-2-5-6-8	GAACAnnnTGTTC	GACCAnnnTGTTC	GAGCAnnnTGTTC	GATCAnnnTGTTC	GAAAAnnnTGTTC	GAAGAnnnTGTTC	GAATAnnnTGTTC	GAACAnnnTATTC	GAACAnnnTCTTC	GAACAnnnTTTTC	GAACAnnnTGTAC	GAACAnnnTGTCC	GAACAnnnTGTGC	GAACAnnnTGTTA	GAACAnnnTGTTG	GAACAnnnTGTTT	GACAAnnnTGTTC	GACGAnnnTGTTC	GACTAnnnTGTTC	GAGAAnnnTGTTC	GAGGAnnnTGTTC	GAGTAnnnTGTTC	GATAAnnnTGTTC	GATGAnnnTGTTC	GATTAnnnTGTTC	GACCAnnnTATTC	GACCAnnnTCTTC	GACCAnnnTTTTC	GAGCAnnnTATTC	GAGCAnnnTCTTC	GAGCAnnnTTTTC	GATCAnnnTATTC	GATCAnnnTCTTC	GATCAnnnTTTTC	GACCAnnnTGTAC	GACCAnnnTGTCC	GACCAnnnTGTGC	GAGCAnnnTGTAC	GAGCAnnnTGTCC	GAGCAnnnTGTGC	GATCAnnnTGTAC	GATCAnnnTGTCC	GATCAnnnTGTGC	GAAAAnnnTATTC	GAAAAnnnTCTTC	GAAAAnnnTTTTC	GAAGAnnnTATTC
73	4N-6N-7N-8N-9N	1-2-3-5-10	GAACAnnnTGTTC	GAAAAnnnTGTTC	GAAGAnnnTGTTC	GAATAnnnTGTTC	GAACAnnnAGTTC	GAACAnnnCGTTC	GAACAnnnGGTTC	GAACAnnnTATTC	GAACAnnnTCTTC	GAACAnnnTTTTC	GAACAnnnTGATC	GAACAnnnTGCTC	GAACAnnnTGGTC	GAACAnnnTGTAC	GAACAnnnTGTCC	GAACAnnnTGTGC	GAAAAnnnAGTTC	GAAAAnnnCGTTC	GAAAAnnnGGTTC	GAAGAnnnAGTTC	GAAGAnnnCGTTC	GAAGAnnnGGTTC	GAATAnnnAGTTC	GAATAnnnCGTTC	GAATAnnnGGTTC	GAAAAnnnTATTC	GAAAAnnnTCTTC	GAAAAnnnTTTTC	GAAGAnnnTATTC	GAAGAnnnTCTTC	GAAGAnnnTTTTC	GAATAnnnTATTC	GAATAnnnTCTTC	GAATAnnnTTTTC	GAAAAnnnTGATC	GAAAAnnnTGCTC	GAAAAnnnTGGTC	GAAGAnnnTGATC	GAAGAnnnTGCTC	GAAGAnnnTGGTC	GAATAnnnTGATC	GAATAnnnTGCTC	GAATAnnnTGGTC	GAAAAnnnTGTAC	GAAAAnnnTGTCC	GAAAAnnnTGTGC	GAAGAnnnTGTAC
74	2N-4N-6N-7N-8N	1-3-5-9-10	GAACAnnnTGTTC	GCACAnnnTGTTC	GGACAnnnTGTTC	GTACAnnnTGTTC	GAAAAnnnTGTTC	GAAGAnnnTGTTC	GAATAnnnTGTTC	GAACAnnnAGTTC	GAACAnnnCGTTC	GAACAnnnGGTTC	GAACAnnnTATTC	GAACAnnnTCTTC	GAACAnnnTTTTC	GAACAnnnTGATC	GAACAnnnTGCTC	GAACAnnnTGGTC	GCAAAnnnTGTTC	GCAGAnnnTGTTC	GCATAnnnTGTTC	GGAAAnnnTGTTC	GGAGAnnnTGTTC	GGATAnnnTGTTC	GTAAAnnnTGTTC	GTAGAnnnTGTTC	GTATAnnnTGTTC	GCACAnnnAGTTC	GCACAnnnCGTTC	GCACAnnnGGTTC	GGACAnnnAGTTC	GGACAnnnCGTTC	GGACAnnnGGTTC	GTACAnnnAGTTC	GTACAnnnCGTTC	GTACAnnnGGTTC	GCACAnnnTATTC	GCACAnnnTCTTC	GCACAnnnTTTTC	GGACAnnnTATTC	GGACAnnnTCTTC	GGACAnnnTTTTC	GTACAnnnTATTC	GTACAnnnTCTTC	GTACAnnnTTTTC	GCACAnnnTGATC	GCACAnnnTGCTC	GCACAnnnTGGTC	GGACAnnnTGATC
75	4N-5N-7N-8N-9N	1-2-3-6-10	GAACAnnnTGTTC	GAAAAnnnTGTTC	GAAGAnnnTGTTC	GAATAnnnTGTTC	GAACCnnnTGTTC	GAACGnnnTGTTC	GAACTnnnTGTTC	GAACAnnnTATTC	GAACAnnnTCTTC	GAACAnnnTTTTC	GAACAnnnTGATC	GAACAnnnTGCTC	GAACAnnnTGGTC	GAACAnnnTGTAC	GAACAnnnTGTCC	GAACAnnnTGTGC	GAAACnnnTGTTC	GAAAGnnnTGTTC	GAAATnnnTGTTC	GAAGCnnnTGTTC	GAAGGnnnTGTTC	GAAGTnnnTGTTC	GAATCnnnTGTTC	GAATGnnnTGTTC	GAATTnnnTGTTC	GAAAAnnnTATTC	GAAAAnnnTCTTC	GAAAAnnnTTTTC	GAAGAnnnTATTC	GAAGAnnnTCTTC	GAAGAnnnTTTTC	GAATAnnnTATTC	GAATAnnnTCTTC	GAATAnnnTTTTC	GAAAAnnnTGATC	GAAAAnnnTGCTC	GAAAAnnnTGGTC	GAAGAnnnTGATC	GAAGAnnnTGCTC	GAAGAnnnTGGTC	GAATAnnnTGATC	GAATAnnnTGCTC	GAATAnnnTGGTC	GAAAAnnnTGTAC	GAAAAnnnTGTCC	GAAAAnnnTGTGC	GAAGAnnnTGTAC
76	3N-4N-6N-7N-9N	1-2-5-8-10	GAACAnnnTGTTC	GACCAnnnTGTTC	GAGCAnnnTGTTC	GATCAnnnTGTTC	GAAAAnnnTGTTC	GAAGAnnnTGTTC	GAATAnnnTGTTC	GAACAnnnAGTTC	GAACAnnnCGTTC	GAACAnnnGGTTC	GAACAnnnTATTC	GAACAnnnTCTTC	GAACAnnnTTTTC	GAACAnnnTGTAC	GAACAnnnTGTCC	GAACAnnnTGTGC	GACAAnnnTGTTC	GACGAnnnTGTTC	GACTAnnnTGTTC	GAGAAnnnTGTTC	GAGGAnnnTGTTC	GAGTAnnnTGTTC	GATAAnnnTGTTC	GATGAnnnTGTTC	GATTAnnnTGTTC	GACCAnnnAGTTC	GACCAnnnCGTTC	GACCAnnnGGTTC	GAGCAnnnAGTTC	GAGCAnnnCGTTC	GAGCAnnnGGTTC	GATCAnnnAGTTC	GATCAnnnCGTTC	GATCAnnnGGTTC	GACCAnnnTATTC	GACCAnnnTCTTC	GACCAnnnTTTTC	GAGCAnnnTATTC	GAGCAnnnTCTTC	GAGCAnnnTTTTC	GATCAnnnTATTC	GATCAnnnTCTTC	GATCAnnnTTTTC	GACCAnnnTGTAC	GACCAnnnTGTCC	GACCAnnnTGTGC	GAGCAnnnTGTAC
77	4N-6N-7N-9N-10N	1-2-3-5-8	GAACAnnnTGTTC	GAAAAnnnTGTTC	GAAGAnnnTGTTC	GAATAnnnTGTTC	GAACAnnnAGTTC	GAACAnnnCGTTC	GAACAnnnGGTTC	GAACAnnnTATTC	GAACAnnnTCTTC	GAACAnnnTTTTC	GAACAnnnTGTAC	GAACAnnnTGTCC	GAACAnnnTGTGC	GAACAnnnTGTTA	GAACAnnnTGTTG	GAACAnnnTGTTT	GAAAAnnnAGTTC	GAAAAnnnCGTTC	GAAAAnnnGGTTC	GAAGAnnnAGTTC	GAAGAnnnCGTTC	GAAGAnnnGGTTC	GAATAnnnAGTTC	GAATAnnnCGTTC	GAATAnnnGGTTC	GAAAAnnnTATTC	GAAAAnnnTCTTC	GAAAAnnnTTTTC	GAAGAnnnTATTC	GAAGAnnnTCTTC	GAAGAnnnTTTTC	GAATAnnnTATTC	GAATAnnnTCTTC	GAATAnnnTTTTC	GAAAAnnnTGTAC	GAAAAnnnTGTCC	GAAAAnnnTGTGC	GAAGAnnnTGTAC	GAAGAnnnTGTCC	GAAGAnnnTGTGC	GAATAnnnTGTAC	GAATAnnnTGTCC	GAATAnnnTGTGC	GAACAnnnAATTC	GAACAnnnACTTC	GAACAnnnATTTC	GAACAnnnCATTC
78	2N-4N-6N-7N-10N	1-3-5-8-9	GAACAnnnTGTTC	GCACAnnnTGTTC	GGACAnnnTGTTC	GTACAnnnTGTTC	GAAAAnnnTGTTC	GAAGAnnnTGTTC	GAATAnnnTGTTC	GAACAnnnAGTTC	GAACAnnnCGTTC	GAACAnnnGGTTC	GAACAnnnTATTC	GAACAnnnTCTTC	GAACAnnnTTTTC	GAACAnnnTGTTA	GAACAnnnTGTTG	GAACAnnnTGTTT	GCAAAnnnTGTTC	GCAGAnnnTGTTC	GCATAnnnTGTTC	GGAAAnnnTGTTC	GGAGAnnnTGTTC	GGATAnnnTGTTC	GTAAAnnnTGTTC	GTAGAnnnTGTTC	GTATAnnnTGTTC	GCACAnnnAGTTC	GCACAnnnCGTTC	GCACAnnnGGTTC	GGACAnnnAGTTC	GGACAnnnCGTTC	GGACAnnnGGTTC	GTACAnnnAGTTC	GTACAnnnCGTTC	GTACAnnnGGTTC	GCACAnnnTATTC	GCACAnnnTCTTC	GCACAnnnTTTTC	GGACAnnnTATTC	GGACAnnnTCTTC	GGACAnnnTTTTC	GTACAnnnTATTC	GTACAnnnTCTTC	GTACAnnnTTTTC	GAAAAnnnAGTTC	GAAAAnnnCGTTC	GAAAAnnnGGTTC	GAAGAnnnAGTTC
79	4N-5N-7N-9N-10N	1-2-3-6-8	GAACAnnnTGTTC	GAAAAnnnTGTTC	GAAGAnnnTGTTC	GAATAnnnTGTTC	GAACCnnnTGTTC	GAACGnnnTGTTC	GAACTnnnTGTTC	GAACAnnnTATTC	GAACAnnnTCTTC	GAACAnnnTTTTC	GAACAnnnTGTAC	GAACAnnnTGTCC	GAACAnnnTGTGC	GAACAnnnTGTTA	GAACAnnnTGTTG	GAACAnnnTGTTT	GAAACnnnTGTTC	GAAAGnnnTGTTC	GAAATnnnTGTTC	GAAGCnnnTGTTC	GAAGGnnnTGTTC	GAAGTnnnTGTTC	GAATCnnnTGTTC	GAATGnnnTGTTC	GAATTnnnTGTTC	GAAAAnnnTATTC	GAAAAnnnTCTTC	GAAAAnnnTTTTC	GAAGAnnnTATTC	GAAGAnnnTCTTC	GAAGAnnnTTTTC	GAATAnnnTATTC	GAATAnnnTCTTC	GAATAnnnTTTTC	GAAAAnnnTGTAC	GAAAAnnnTGTCC	GAAAAnnnTGTGC	GAAGAnnnTGTAC	GAAGAnnnTGTCC	GAAGAnnnTGTGC	GAATAnnnTGTAC	GAATAnnnTGTCC	GAATAnnnTGTGC	GAACCnnnTATTC	GAACCnnnTCTTC	GAACCnnnTTTTC	GAACGnnnTATTC
80	1N-4N-6N-7N-9N	2-3-5-8-10	GAACAnnnTGTTC	AAACAnnnTGTTC	CAACAnnnTGTTC	TAACAnnnTGTTC	GAAAAnnnTGTTC	GAAGAnnnTGTTC	GAATAnnnTGTTC	GAACAnnnAGTTC	GAACAnnnCGTTC	GAACAnnnGGTTC	GAACAnnnTATTC	GAACAnnnTCTTC	GAACAnnnTTTTC	GAACAnnnTGTAC	GAACAnnnTGTCC	GAACAnnnTGTGC	AAAAAnnnTGTTC	AAAGAnnnTGTTC	AAATAnnnTGTTC	CAAAAnnnTGTTC	CAAGAnnnTGTTC	CAATAnnnTGTTC	TAAAAnnnTGTTC	TAAGAnnnTGTTC	TAATAnnnTGTTC	AAACAnnnAGTTC	AAACAnnnCGTTC	AAACAnnnGGTTC	CAACAnnnAGTTC	CAACAnnnCGTTC	CAACAnnnGGTTC	TAACAnnnAGTTC	TAACAnnnCGTTC	TAACAnnnGGTTC	AAACAnnnTATTC	AAACAnnnTCTTC	AAACAnnnTTTTC	CAACAnnnTATTC	CAACAnnnTCTTC	CAACAnnnTTTTC	TAACAnnnTATTC	TAACAnnnTCTTC	TAACAnnnTTTTC	AAACAnnnTGTAC	AAACAnnnTGTCC	AAACAnnnTGTGC	CAACAnnnTGTAC
81	3N-6N-7N-8N-10N	1-2-4-5-9	GAACAnnnTGTTC	GACCAnnnTGTTC	GAGCAnnnTGTTC	GATCAnnnTGTTC	GAACAnnnAGTTC	GAACAnnnCGTTC	GAACAnnnGGTTC	GAACAnnnTATTC	GAACAnnnTCTTC	GAACAnnnTTTTC	GAACAnnnTGATC	GAACAnnnTGCTC	GAACAnnnTGGTC	GAACAnnnTGTTA	GAACAnnnTGTTG	GAACAnnnTGTTT	GACCAnnnAGTTC	GACCAnnnCGTTC	GACCAnnnGGTTC	GAGCAnnnAGTTC	GAGCAnnnCGTTC	GAGCAnnnGGTTC	GATCAnnnAGTTC	GATCAnnnCGTTC	GATCAnnnGGTTC	GACCAnnnTATTC	GACCAnnnTCTTC	GACCAnnnTTTTC	GAGCAnnnTATTC	GAGCAnnnTCTTC	GAGCAnnnTTTTC	GATCAnnnTATTC	GATCAnnnTCTTC	GATCAnnnTTTTC	GACCAnnnTGATC	GACCAnnnTGCTC	GACCAnnnTGGTC	GAGCAnnnTGATC	GAGCAnnnTGCTC	GAGCAnnnTGGTC	GATCAnnnTGATC	GATCAnnnTGCTC	GATCAnnnTGGTC	GAACAnnnAATTC	GAACAnnnACTTC	GAACAnnnATTTC	GAACAnnnCATTC
82	3N-5N-7N-8N-10N	1-2-4-6-9	GAACAnnnTGTTC	GACCAnnnTGTTC	GAGCAnnnTGTTC	GATCAnnnTGTTC	GAACCnnnTGTTC	GAACGnnnTGTTC	GAACTnnnTGTTC	GAACAnnnTATTC	GAACAnnnTCTTC	GAACAnnnTTTTC	GAACAnnnTGATC	GAACAnnnTGCTC	GAACAnnnTGGTC	GAACAnnnTGTTA	GAACAnnnTGTTG	GAACAnnnTGTTT	GACCCnnnTGTTC	GACCGnnnTGTTC	GACCTnnnTGTTC	GAGCCnnnTGTTC	GAGCGnnnTGTTC	GAGCTnnnTGTTC	GATCCnnnTGTTC	GATCGnnnTGTTC	GATCTnnnTGTTC	GACCAnnnTATTC	GACCAnnnTCTTC	GACCAnnnTTTTC	GAGCAnnnTATTC	GAGCAnnnTCTTC	GAGCAnnnTTTTC	GATCAnnnTATTC	GATCAnnnTCTTC	GATCAnnnTTTTC	GACCAnnnTGATC	GACCAnnnTGCTC	GACCAnnnTGGTC	GAGCAnnnTGATC	GAGCAnnnTGCTC	GAGCAnnnTGGTC	GATCAnnnTGATC	GATCAnnnTGCTC	GATCAnnnTGGTC	GAACCnnnTATTC	GAACCnnnTCTTC	GAACCnnnTTTTC	GAACGnnnTATTC
83	1N-3N-6N-7N-8N	2-4-5-9-10	GAACAnnnTGTTC	AAACAnnnTGTTC	CAACAnnnTGTTC	TAACAnnnTGTTC	GACCAnnnTGTTC	GAGCAnnnTGTTC	GATCAnnnTGTTC	GAACAnnnAGTTC	GAACAnnnCGTTC	GAACAnnnGGTTC	GAACAnnnTATTC	GAACAnnnTCTTC	GAACAnnnTTTTC	GAACAnnnTGATC	GAACAnnnTGCTC	GAACAnnnTGGTC	AACCAnnnTGTTC	AAGCAnnnTGTTC	AATCAnnnTGTTC	CACCAnnnTGTTC	CAGCAnnnTGTTC	CATCAnnnTGTTC	TACCAnnnTGTTC	TAGCAnnnTGTTC	TATCAnnnTGTTC	AAACAnnnAGTTC	AAACAnnnCGTTC	AAACAnnnGGTTC	CAACAnnnAGTTC	CAACAnnnCGTTC	CAACAnnnGGTTC	TAACAnnnAGTTC	TAACAnnnCGTTC	TAACAnnnGGTTC	AAACAnnnTATTC	AAACAnnnTCTTC	AAACAnnnTTTTC	CAACAnnnTATTC	CAACAnnnTCTTC	CAACAnnnTTTTC	TAACAnnnTATTC	TAACAnnnTCTTC	TAACAnnnTTTTC	AAACAnnnTGATC	AAACAnnnTGCTC	AAACAnnnTGGTC	CAACAnnnTGATC
84	3N-4N-6N-8N-10N	1-2-5-7-9	GAACAnnnTGTTC	GACCAnnnTGTTC	GAGCAnnnTGTTC	GATCAnnnTGTTC	GAAAAnnnTGTTC	GAAGAnnnTGTTC	GAATAnnnTGTTC	GAACAnnnAGTTC	GAACAnnnCGTTC	GAACAnnnGGTTC	GAACAnnnTGATC	GAACAnnnTGCTC	GAACAnnnTGGTC	GAACAnnnTGTTA	GAACAnnnTGTTG	GAACAnnnTGTTT	GACAAnnnTGTTC	GACGAnnnTGTTC	GACTAnnnTGTTC	GAGAAnnnTGTTC	GAGGAnnnTGTTC	GAGTAnnnTGTTC	GATAAnnnTGTTC	GATGAnnnTGTTC	GATTAnnnTGTTC	GACCAnnnAGTTC	GACCAnnnCGTTC	GACCAnnnGGTTC	GAGCAnnnAGTTC	GAGCAnnnCGTTC	GAGCAnnnGGTTC	GATCAnnnAGTTC	GATCAnnnCGTTC	GATCAnnnGGTTC	GACCAnnnTGATC	GACCAnnnTGCTC	GACCAnnnTGGTC	GAGCAnnnTGATC	GAGCAnnnTGCTC	GAGCAnnnTGGTC	GATCAnnnTGATC	GATCAnnnTGCTC	GATCAnnnTGGTC	GAAAAnnnAGTTC	GAAAAnnnCGTTC	GAAAAnnnGGTTC	GAAGAnnnAGTTC
85	3N-7N-8N-9N-10N	1-2-4-5-6	GAACAnnnTGTTC	GACCAnnnTGTTC	GAGCAnnnTGTTC	GATCAnnnTGTTC	GAACAnnnTATTC	GAACAnnnTCTTC	GAACAnnnTTTTC	GAACAnnnTGATC	GAACAnnnTGCTC	GAACAnnnTGGTC	GAACAnnnTGTAC	GAACAnnnTGTCC	GAACAnnnTGTGC	GAACAnnnTGTTA	GAACAnnnTGTTG	GAACAnnnTGTTT	GACCAnnnTATTC	GACCAnnnTCTTC	GACCAnnnTTTTC	GAGCAnnnTATTC	GAGCAnnnTCTTC	GAGCAnnnTTTTC	GATCAnnnTATTC	GATCAnnnTCTTC	GATCAnnnTTTTC	GACCAnnnTGATC	GACCAnnnTGCTC	GACCAnnnTGGTC	GAGCAnnnTGATC	GAGCAnnnTGCTC	GAGCAnnnTGGTC	GATCAnnnTGATC	GATCAnnnTGCTC	GATCAnnnTGGTC	GACCAnnnTGTAC	GACCAnnnTGTCC	GACCAnnnTGTGC	GAGCAnnnTGTAC	GAGCAnnnTGTCC	GAGCAnnnTGTGC	GATCAnnnTGTAC	GATCAnnnTGTCC	GATCAnnnTGTGC	GAACAnnnTAATC	GAACAnnnTACTC	GAACAnnnTAGTC	GAACAnnnTCATC
86	2N-3N-7N-8N-10N	1-4-5-6-9	GAACAnnnTGTTC	GCACAnnnTGTTC	GGACAnnnTGTTC	GTACAnnnTGTTC	GACCAnnnTGTTC	GAGCAnnnTGTTC	GATCAnnnTGTTC	GAACAnnnTATTC	GAACAnnnTCTTC	GAACAnnnTTTTC	GAACAnnnTGATC	GAACAnnnTGCTC	GAACAnnnTGGTC	GAACAnnnTGTTA	GAACAnnnTGTTG	GAACAnnnTGTTT	GCCCAnnnTGTTC	GCGCAnnnTGTTC	GCTCAnnnTGTTC	GGCCAnnnTGTTC	GGGCAnnnTGTTC	GGTCAnnnTGTTC	GTCCAnnnTGTTC	GTGCAnnnTGTTC	GTTCAnnnTGTTC	GCACAnnnTATTC	GCACAnnnTCTTC	GCACAnnnTTTTC	GGACAnnnTATTC	GGACAnnnTCTTC	GGACAnnnTTTTC	GTACAnnnTATTC	GTACAnnnTCTTC	GTACAnnnTTTTC	GCACAnnnTGATC	GCACAnnnTGCTC	GCACAnnnTGGTC	GGACAnnnTGATC	GGACAnnnTGCTC	GGACAnnnTGGTC	GTACAnnnTGATC	GTACAnnnTGCTC	GTACAnnnTGGTC	GACCAnnnTATTC	GACCAnnnTCTTC	GACCAnnnTTTTC	GAGCAnnnTATTC
87	1N-3N-7N-8N-9N	2-4-5-6-10	GAACAnnnTGTTC	AAACAnnnTGTTC	CAACAnnnTGTTC	TAACAnnnTGTTC	GACCAnnnTGTTC	GAGCAnnnTGTTC	GATCAnnnTGTTC	GAACAnnnTATTC	GAACAnnnTCTTC	GAACAnnnTTTTC	GAACAnnnTGATC	GAACAnnnTGCTC	GAACAnnnTGGTC	GAACAnnnTGTAC	GAACAnnnTGTCC	GAACAnnnTGTGC	AACCAnnnTGTTC	AAGCAnnnTGTTC	AATCAnnnTGTTC	CACCAnnnTGTTC	CAGCAnnnTGTTC	CATCAnnnTGTTC	TACCAnnnTGTTC	TAGCAnnnTGTTC	TATCAnnnTGTTC	AAACAnnnTATTC	AAACAnnnTCTTC	AAACAnnnTTTTC	CAACAnnnTATTC	CAACAnnnTCTTC	CAACAnnnTTTTC	TAACAnnnTATTC	TAACAnnnTCTTC	TAACAnnnTTTTC	AAACAnnnTGATC	AAACAnnnTGCTC	AAACAnnnTGGTC	CAACAnnnTGATC	CAACAnnnTGCTC	CAACAnnnTGGTC	TAACAnnnTGATC	TAACAnnnTGCTC	TAACAnnnTGGTC	AAACAnnnTGTAC	AAACAnnnTGTCC	AAACAnnnTGTGC	CAACAnnnTGTAC
88	3N-4N-8N-9N-10N	1-2-5-6-7	GAACAnnnTGTTC	GACCAnnnTGTTC	GAGCAnnnTGTTC	GATCAnnnTGTTC	GAAAAnnnTGTTC	GAAGAnnnTGTTC	GAATAnnnTGTTC	GAACAnnnTGATC	GAACAnnnTGCTC	GAACAnnnTGGTC	GAACAnnnTGTAC	GAACAnnnTGTCC	GAACAnnnTGTGC	GAACAnnnTGTTA	GAACAnnnTGTTG	GAACAnnnTGTTT	GACAAnnnTGTTC	GACGAnnnTGTTC	GACTAnnnTGTTC	GAGAAnnnTGTTC	GAGGAnnnTGTTC	GAGTAnnnTGTTC	GATAAnnnTGTTC	GATGAnnnTGTTC	GATTAnnnTGTTC	GACCAnnnTGATC	GACCAnnnTGCTC	GACCAnnnTGGTC	GAGCAnnnTGATC	GAGCAnnnTGCTC	GAGCAnnnTGGTC	GATCAnnnTGATC	GATCAnnnTGCTC	GATCAnnnTGGTC	GACCAnnnTGTAC	GACCAnnnTGTCC	GACCAnnnTGTGC	GAGCAnnnTGTAC	GAGCAnnnTGTCC	GAGCAnnnTGTGC	GATCAnnnTGTAC	GATCAnnnTGTCC	GATCAnnnTGTGC	GAAAAnnnTGATC	GAAAAnnnTGCTC	GAAAAnnnTGGTC	GAAGAnnnTGATC
89	3N-6N-7N-8N-9N	1-2-4-5-10	GAACAnnnTGTTC	GACCAnnnTGTTC	GAGCAnnnTGTTC	GATCAnnnTGTTC	GAACAnnnAGTTC	GAACAnnnCGTTC	GAACAnnnGGTTC	GAACAnnnTATTC	GAACAnnnTCTTC	GAACAnnnTTTTC	GAACAnnnTGATC	GAACAnnnTGCTC	GAACAnnnTGGTC	GAACAnnnTGTAC	GAACAnnnTGTCC	GAACAnnnTGTGC	GACCAnnnAGTTC	GACCAnnnCGTTC	GACCAnnnGGTTC	GAGCAnnnAGTTC	GAGCAnnnCGTTC	GAGCAnnnGGTTC	GATCAnnnAGTTC	GATCAnnnCGTTC	GATCAnnnGGTTC	GACCAnnnTATTC	GACCAnnnTCTTC	GACCAnnnTTTTC	GAGCAnnnTATTC	GAGCAnnnTCTTC	GAGCAnnnTTTTC	GATCAnnnTATTC	GATCAnnnTCTTC	GATCAnnnTTTTC	GACCAnnnTGATC	GACCAnnnTGCTC	GACCAnnnTGGTC	GAGCAnnnTGATC	GAGCAnnnTGCTC	GAGCAnnnTGGTC	GATCAnnnTGATC	GATCAnnnTGCTC	GATCAnnnTGGTC	GACCAnnnTGTAC	GACCAnnnTGTCC	GACCAnnnTGTGC	GAGCAnnnTGTAC
90	2N-3N-6N-7N-8N	1-4-5-9-10	GAACAnnnTGTTC	GCACAnnnTGTTC	GGACAnnnTGTTC	GTACAnnnTGTTC	GACCAnnnTGTTC	GAGCAnnnTGTTC	GATCAnnnTGTTC	GAACAnnnAGTTC	GAACAnnnCGTTC	GAACAnnnGGTTC	GAACAnnnTATTC	GAACAnnnTCTTC	GAACAnnnTTTTC	GAACAnnnTGATC	GAACAnnnTGCTC	GAACAnnnTGGTC	GCCCAnnnTGTTC	GCGCAnnnTGTTC	GCTCAnnnTGTTC	GGCCAnnnTGTTC	GGGCAnnnTGTTC	GGTCAnnnTGTTC	GTCCAnnnTGTTC	GTGCAnnnTGTTC	GTTCAnnnTGTTC	GCACAnnnAGTTC	GCACAnnnCGTTC	GCACAnnnGGTTC	GGACAnnnAGTTC	GGACAnnnCGTTC	GGACAnnnGGTTC	GTACAnnnAGTTC	GTACAnnnCGTTC	GTACAnnnGGTTC	GCACAnnnTATTC	GCACAnnnTCTTC	GCACAnnnTTTTC	GGACAnnnTATTC	GGACAnnnTCTTC	GGACAnnnTTTTC	GTACAnnnTATTC	GTACAnnnTCTTC	GTACAnnnTTTTC	GCACAnnnTGATC	GCACAnnnTGCTC	GCACAnnnTGGTC	GGACAnnnTGATC
91	3N-5N-7N-8N-9N	1-2-4-6-10	GAACAnnnTGTTC	GACCAnnnTGTTC	GAGCAnnnTGTTC	GATCAnnnTGTTC	GAACCnnnTGTTC	GAACGnnnTGTTC	GAACTnnnTGTTC	GAACAnnnTATTC	GAACAnnnTCTTC	GAACAnnnTTTTC	GAACAnnnTGATC	GAACAnnnTGCTC	GAACAnnnTGGTC	GAACAnnnTGTAC	GAACAnnnTGTCC	GAACAnnnTGTGC	GACCCnnnTGTTC	GACCGnnnTGTTC	GACCTnnnTGTTC	GAGCCnnnTGTTC	GAGCGnnnTGTTC	GAGCTnnnTGTTC	GATCCnnnTGTTC	GATCGnnnTGTTC	GATCTnnnTGTTC	GACCAnnnTATTC	GACCAnnnTCTTC	GACCAnnnTTTTC	GAGCAnnnTATTC	GAGCAnnnTCTTC	GAGCAnnnTTTTC	GATCAnnnTATTC	GATCAnnnTCTTC	GATCAnnnTTTTC	GACCAnnnTGATC	GACCAnnnTGCTC	GACCAnnnTGGTC	GAGCAnnnTGATC	GAGCAnnnTGCTC	GAGCAnnnTGGTC	GATCAnnnTGATC	GATCAnnnTGCTC	GATCAnnnTGGTC	GACCAnnnTGTAC	GACCAnnnTGTCC	GACCAnnnTGTGC	GAGCAnnnTGTAC
92	3N-4N-6N-8N-9N	1-2-5-7-10	GAACAnnnTGTTC	GACCAnnnTGTTC	GAGCAnnnTGTTC	GATCAnnnTGTTC	GAAAAnnnTGTTC	GAAGAnnnTGTTC	GAATAnnnTGTTC	GAACAnnnAGTTC	GAACAnnnCGTTC	GAACAnnnGGTTC	GAACAnnnTGATC	GAACAnnnTGCTC	GAACAnnnTGGTC	GAACAnnnTGTAC	GAACAnnnTGTCC	GAACAnnnTGTGC	GACAAnnnTGTTC	GACGAnnnTGTTC	GACTAnnnTGTTC	GAGAAnnnTGTTC	GAGGAnnnTGTTC	GAGTAnnnTGTTC	GATAAnnnTGTTC	GATGAnnnTGTTC	GATTAnnnTGTTC	GACCAnnnAGTTC	GACCAnnnCGTTC	GACCAnnnGGTTC	GAGCAnnnAGTTC	GAGCAnnnCGTTC	GAGCAnnnGGTTC	GATCAnnnAGTTC	GATCAnnnCGTTC	GATCAnnnGGTTC	GACCAnnnTGATC	GACCAnnnTGCTC	GACCAnnnTGGTC	GAGCAnnnTGATC	GAGCAnnnTGCTC	GAGCAnnnTGGTC	GATCAnnnTGATC	GATCAnnnTGCTC	GATCAnnnTGGTC	GACCAnnnTGTAC	GACCAnnnTGTCC	GACCAnnnTGTGC	GAGCAnnnTGTAC
93	3N-6N-8N-9N-10N	1-2-4-5-7	GAACAnnnTGTTC	GACCAnnnTGTTC	GAGCAnnnTGTTC	GATCAnnnTGTTC	GAACAnnnAGTTC	GAACAnnnCGTTC	GAACAnnnGGTTC	GAACAnnnTGATC	GAACAnnnTGCTC	GAACAnnnTGGTC	GAACAnnnTGTAC	GAACAnnnTGTCC	GAACAnnnTGTGC	GAACAnnnTGTTA	GAACAnnnTGTTG	GAACAnnnTGTTT	GACCAnnnAGTTC	GACCAnnnCGTTC	GACCAnnnGGTTC	GAGCAnnnAGTTC	GAGCAnnnCGTTC	GAGCAnnnGGTTC	GATCAnnnAGTTC	GATCAnnnCGTTC	GATCAnnnGGTTC	GACCAnnnTGATC	GACCAnnnTGCTC	GACCAnnnTGGTC	GAGCAnnnTGATC	GAGCAnnnTGCTC	GAGCAnnnTGGTC	GATCAnnnTGATC	GATCAnnnTGCTC	GATCAnnnTGGTC	GACCAnnnTGTAC	GACCAnnnTGTCC	GACCAnnnTGTGC	GAGCAnnnTGTAC	GAGCAnnnTGTCC	GAGCAnnnTGTGC	GATCAnnnTGTAC	GATCAnnnTGTCC	GATCAnnnTGTGC	GAACAnnnAGATC	GAACAnnnAGCTC	GAACAnnnAGGTC	GAACAnnnCGATC
94	2N-3N-6N-8N-10N	1-4-5-7-9	GAACAnnnTGTTC	GCACAnnnTGTTC	GGACAnnnTGTTC	GTACAnnnTGTTC	GACCAnnnTGTTC	GAGCAnnnTGTTC	GATCAnnnTGTTC	GAACAnnnAGTTC	GAACAnnnCGTTC	GAACAnnnGGTTC	GAACAnnnTGATC	GAACAnnnTGCTC	GAACAnnnTGGTC	GAACAnnnTGTTA	GAACAnnnTGTTG	GAACAnnnTGTTT	GCCCAnnnTGTTC	GCGCAnnnTGTTC	GCTCAnnnTGTTC	GGCCAnnnTGTTC	GGGCAnnnTGTTC	GGTCAnnnTGTTC	GTCCAnnnTGTTC	GTGCAnnnTGTTC	GTTCAnnnTGTTC	GCACAnnnAGTTC	GCACAnnnCGTTC	GCACAnnnGGTTC	GGACAnnnAGTTC	GGACAnnnCGTTC	GGACAnnnGGTTC	GTACAnnnAGTTC	GTACAnnnCGTTC	GTACAnnnGGTTC	GCACAnnnTGATC	GCACAnnnTGCTC	GCACAnnnTGGTC	GGACAnnnTGATC	GGACAnnnTGCTC	GGACAnnnTGGTC	GTACAnnnTGATC	GTACAnnnTGCTC	GTACAnnnTGGTC	GACCAnnnAGTTC	GACCAnnnCGTTC	GACCAnnnGGTTC	GAGCAnnnAGTTC
95	3N-5N-8N-9N-10N	1-2-4-6-7	GAACAnnnTGTTC	GACCAnnnTGTTC	GAGCAnnnTGTTC	GATCAnnnTGTTC	GAACCnnnTGTTC	GAACGnnnTGTTC	GAACTnnnTGTTC	GAACAnnnTGATC	GAACAnnnTGCTC	GAACAnnnTGGTC	GAACAnnnTGTAC	GAACAnnnTGTCC	GAACAnnnTGTGC	GAACAnnnTGTTA	GAACAnnnTGTTG	GAACAnnnTGTTT	GACCCnnnTGTTC	GACCGnnnTGTTC	GACCTnnnTGTTC	GAGCCnnnTGTTC	GAGCGnnnTGTTC	GAGCTnnnTGTTC	GATCCnnnTGTTC	GATCGnnnTGTTC	GATCTnnnTGTTC	GACCAnnnTGATC	GACCAnnnTGCTC	GACCAnnnTGGTC	GAGCAnnnTGATC	GAGCAnnnTGCTC	GAGCAnnnTGGTC	GATCAnnnTGATC	GATCAnnnTGCTC	GATCAnnnTGGTC	GACCAnnnTGTAC	GACCAnnnTGTCC	GACCAnnnTGTGC	GAGCAnnnTGTAC	GAGCAnnnTGTCC	GAGCAnnnTGTGC	GATCAnnnTGTAC	GATCAnnnTGTCC	GATCAnnnTGTGC	GAACCnnnTGATC	GAACCnnnTGCTC	GAACCnnnTGGTC	GAACGnnnTGATC
96	1N-3N-6N-8N-9N	2-4-5-7-10	GAACAnnnTGTTC	AAACAnnnTGTTC	CAACAnnnTGTTC	TAACAnnnTGTTC	GACCAnnnTGTTC	GAGCAnnnTGTTC	GATCAnnnTGTTC	GAACAnnnAGTTC	GAACAnnnCGTTC	GAACAnnnGGTTC	GAACAnnnTGATC	GAACAnnnTGCTC	GAACAnnnTGGTC	GAACAnnnTGTAC	GAACAnnnTGTCC	GAACAnnnTGTGC	AACCAnnnTGTTC	AAGCAnnnTGTTC	AATCAnnnTGTTC	CACCAnnnTGTTC	CAGCAnnnTGTTC	CATCAnnnTGTTC	TACCAnnnTGTTC	TAGCAnnnTGTTC	TATCAnnnTGTTC	AAACAnnnAGTTC	AAACAnnnCGTTC	AAACAnnnGGTTC	CAACAnnnAGTTC	CAACAnnnCGTTC	CAACAnnnGGTTC	TAACAnnnAGTTC	TAACAnnnCGTTC	TAACAnnnGGTTC	AAACAnnnTGATC	AAACAnnnTGCTC	AAACAnnnTGGTC	CAACAnnnTGATC	CAACAnnnTGCTC	CAACAnnnTGGTC	TAACAnnnTGATC	TAACAnnnTGCTC	TAACAnnnTGGTC	AAACAnnnTGTAC	AAACAnnnTGTCC	AAACAnnnTGTGC	CAACAnnnTGTAC
97	2N-5N-6N-9N-10N	1-3-4-7-8	GAACAnnnTGTTC	GCACAnnnTGTTC	GGACAnnnTGTTC	GTACAnnnTGTTC	GAACCnnnTGTTC	GAACGnnnTGTTC	GAACTnnnTGTTC	GAACAnnnAGTTC	GAACAnnnCGTTC	GAACAnnnGGTTC	GAACAnnnTGTAC	GAACAnnnTGTCC	GAACAnnnTGTGC	GAACAnnnTGTTA	GAACAnnnTGTTG	GAACAnnnTGTTT	GCACCnnnTGTTC	GCACGnnnTGTTC	GCACTnnnTGTTC	GGACCnnnTGTTC	GGACGnnnTGTTC	GGACTnnnTGTTC	GTACCnnnTGTTC	GTACGnnnTGTTC	GTACTnnnTGTTC	GCACAnnnAGTTC	GCACAnnnCGTTC	GCACAnnnGGTTC	GGACAnnnAGTTC	GGACAnnnCGTTC	GGACAnnnGGTTC	GTACAnnnAGTTC	GTACAnnnCGTTC	GTACAnnnGGTTC	GCACAnnnTGTAC	GCACAnnnTGTCC	GCACAnnnTGTGC	GGACAnnnTGTAC	GGACAnnnTGTCC	GGACAnnnTGTGC	GTACAnnnTGTAC	GTACAnnnTGTCC	GTACAnnnTGTGC	GAACCnnnAGTTC	GAACCnnnCGTTC	GAACCnnnGGTTC	GAACGnnnAGTTC
98	2N-5N-6N-7N-9N	1-3-4-8-10	GAACAnnnTGTTC	GCACAnnnTGTTC	GGACAnnnTGTTC	GTACAnnnTGTTC	GAACCnnnTGTTC	GAACGnnnTGTTC	GAACTnnnTGTTC	GAACAnnnAGTTC	GAACAnnnCGTTC	GAACAnnnGGTTC	GAACAnnnTATTC	GAACAnnnTCTTC	GAACAnnnTTTTC	GAACAnnnTGTAC	GAACAnnnTGTCC	GAACAnnnTGTGC	GCACCnnnTGTTC	GCACGnnnTGTTC	GCACTnnnTGTTC	GGACCnnnTGTTC	GGACGnnnTGTTC	GGACTnnnTGTTC	GTACCnnnTGTTC	GTACGnnnTGTTC	GTACTnnnTGTTC	GCACAnnnAGTTC	GCACAnnnCGTTC	GCACAnnnGGTTC	GGACAnnnAGTTC	GGACAnnnCGTTC	GGACAnnnGGTTC	GTACAnnnAGTTC	GTACAnnnCGTTC	GTACAnnnGGTTC	GCACAnnnTATTC	GCACAnnnTCTTC	GCACAnnnTTTTC	GGACAnnnTATTC	GGACAnnnTCTTC	GGACAnnnTTTTC	GTACAnnnTATTC	GTACAnnnTCTTC	GTACAnnnTTTTC	GCACAnnnTGTAC	GCACAnnnTGTCC	GCACAnnnTGTGC	GGACAnnnTGTAC
99	2N-5N-6N-8N-9N	1-3-4-7-10	GAACAnnnTGTTC	GCACAnnnTGTTC	GGACAnnnTGTTC	GTACAnnnTGTTC	GAACCnnnTGTTC	GAACGnnnTGTTC	GAACTnnnTGTTC	GAACAnnnAGTTC	GAACAnnnCGTTC	GAACAnnnGGTTC	GAACAnnnTGATC	GAACAnnnTGCTC	GAACAnnnTGGTC	GAACAnnnTGTAC	GAACAnnnTGTCC	GAACAnnnTGTGC	GCACCnnnTGTTC	GCACGnnnTGTTC	GCACTnnnTGTTC	GGACCnnnTGTTC	GGACGnnnTGTTC	GGACTnnnTGTTC	GTACCnnnTGTTC	GTACGnnnTGTTC	GTACTnnnTGTTC	GCACAnnnAGTTC	GCACAnnnCGTTC	GCACAnnnGGTTC	GGACAnnnAGTTC	GGACAnnnCGTTC	GGACAnnnGGTTC	GTACAnnnAGTTC	GTACAnnnCGTTC	GTACAnnnGGTTC	GCACAnnnTGATC	GCACAnnnTGCTC	GCACAnnnTGGTC	GGACAnnnTGATC	GGACAnnnTGCTC	GGACAnnnTGGTC	GTACAnnnTGATC	GTACAnnnTGCTC	GTACAnnnTGGTC	GCACAnnnTGTAC	GCACAnnnTGTCC	GCACAnnnTGTGC	GGACAnnnTGTAC
100	1N-2N-6N-9N-10N	3-4-5-7-8	GAACAnnnTGTTC	AAACAnnnTGTTC	CAACAnnnTGTTC	TAACAnnnTGTTC	GCACAnnnTGTTC	GGACAnnnTGTTC	GTACAnnnTGTTC	GAACAnnnAGTTC	GAACAnnnCGTTC	GAACAnnnGGTTC	GAACAnnnTGTAC	GAACAnnnTGTCC	GAACAnnnTGTGC	GAACAnnnTGTTA	GAACAnnnTGTTG	GAACAnnnTGTTT	ACACAnnnTGTTC	AGACAnnnTGTTC	ATACAnnnTGTTC	CCACAnnnTGTTC	CGACAnnnTGTTC	CTACAnnnTGTTC	TCACAnnnTGTTC	TGACAnnnTGTTC	TTACAnnnTGTTC	AAACAnnnAGTTC	AAACAnnnCGTTC	AAACAnnnGGTTC	CAACAnnnAGTTC	CAACAnnnCGTTC	CAACAnnnGGTTC	TAACAnnnAGTTC	TAACAnnnCGTTC	TAACAnnnGGTTC	AAACAnnnTGTAC	AAACAnnnTGTCC	AAACAnnnTGTGC	CAACAnnnTGTAC	CAACAnnnTGTCC	CAACAnnnTGTGC	TAACAnnnTGTAC	TAACAnnnTGTCC	TAACAnnnTGTGC	GCACAnnnAGTTC	GCACAnnnCGTTC	GCACAnnnGGTTC	GGACAnnnAGTTC
101	1N-2N-7N-9N-10N	3-4-5-6-8	GAACAnnnTGTTC	AAACAnnnTGTTC	CAACAnnnTGTTC	TAACAnnnTGTTC	GCACAnnnTGTTC	GGACAnnnTGTTC	GTACAnnnTGTTC	GAACAnnnTATTC	GAACAnnnTCTTC	GAACAnnnTTTTC	GAACAnnnTGTAC	GAACAnnnTGTCC	GAACAnnnTGTGC	GAACAnnnTGTTA	GAACAnnnTGTTG	GAACAnnnTGTTT	ACACAnnnTGTTC	AGACAnnnTGTTC	ATACAnnnTGTTC	CCACAnnnTGTTC	CGACAnnnTGTTC	CTACAnnnTGTTC	TCACAnnnTGTTC	TGACAnnnTGTTC	TTACAnnnTGTTC	AAACAnnnTATTC	AAACAnnnTCTTC	AAACAnnnTTTTC	CAACAnnnTATTC	CAACAnnnTCTTC	CAACAnnnTTTTC	TAACAnnnTATTC	TAACAnnnTCTTC	TAACAnnnTTTTC	AAACAnnnTGTAC	AAACAnnnTGTCC	AAACAnnnTGTGC	CAACAnnnTGTAC	CAACAnnnTGTCC	CAACAnnnTGTGC	TAACAnnnTGTAC	TAACAnnnTGTCC	TAACAnnnTGTGC	GCACAnnnTATTC	GCACAnnnTCTTC	GCACAnnnTTTTC	GGACAnnnTATTC
102	1N-2N-8N-9N-10N	3-4-5-6-7	GAACAnnnTGTTC	AAACAnnnTGTTC	CAACAnnnTGTTC	TAACAnnnTGTTC	GCACAnnnTGTTC	GGACAnnnTGTTC	GTACAnnnTGTTC	GAACAnnnTGATC	GAACAnnnTGCTC	GAACAnnnTGGTC	GAACAnnnTGTAC	GAACAnnnTGTCC	GAACAnnnTGTGC	GAACAnnnTGTTA	GAACAnnnTGTTG	GAACAnnnTGTTT	ACACAnnnTGTTC	AGACAnnnTGTTC	ATACAnnnTGTTC	CCACAnnnTGTTC	CGACAnnnTGTTC	CTACAnnnTGTTC	TCACAnnnTGTTC	TGACAnnnTGTTC	TTACAnnnTGTTC	AAACAnnnTGATC	AAACAnnnTGCTC	AAACAnnnTGGTC	CAACAnnnTGATC	CAACAnnnTGCTC	CAACAnnnTGGTC	TAACAnnnTGATC	TAACAnnnTGCTC	TAACAnnnTGGTC	AAACAnnnTGTAC	AAACAnnnTGTCC	AAACAnnnTGTGC	CAACAnnnTGTAC	CAACAnnnTGTCC	CAACAnnnTGTGC	TAACAnnnTGTAC	TAACAnnnTGTCC	TAACAnnnTGTGC	GCACAnnnTGATC	GCACAnnnTGCTC	GCACAnnnTGGTC	GGACAnnnTGATC
103	2N-4N-6N-7N-9N	1-3-5-8-10	GAACAnnnTGTTC	GCACAnnnTGTTC	GGACAnnnTGTTC	GTACAnnnTGTTC	GAAAAnnnTGTTC	GAAGAnnnTGTTC	GAATAnnnTGTTC	GAACAnnnAGTTC	GAACAnnnCGTTC	GAACAnnnGGTTC	GAACAnnnTATTC	GAACAnnnTCTTC	GAACAnnnTTTTC	GAACAnnnTGTAC	GAACAnnnTGTCC	GAACAnnnTGTGC	GCAAAnnnTGTTC	GCAGAnnnTGTTC	GCATAnnnTGTTC	GGAAAnnnTGTTC	GGAGAnnnTGTTC	GGATAnnnTGTTC	GTAAAnnnTGTTC	GTAGAnnnTGTTC	GTATAnnnTGTTC	GCACAnnnAGTTC	GCACAnnnCGTTC	GCACAnnnGGTTC	GGACAnnnAGTTC	GGACAnnnCGTTC	GGACAnnnGGTTC	GTACAnnnAGTTC	GTACAnnnCGTTC	GTACAnnnGGTTC	GCACAnnnTATTC	GCACAnnnTCTTC	GCACAnnnTTTTC	GGACAnnnTATTC	GGACAnnnTCTTC	GGACAnnnTTTTC	GTACAnnnTATTC	GTACAnnnTCTTC	GTACAnnnTTTTC	GCACAnnnTGTAC	GCACAnnnTGTCC	GCACAnnnTGTGC	GGACAnnnTGTAC
104	2N-4N-7N-9N-10N	1-3-5-6-8	GAACAnnnTGTTC	GCACAnnnTGTTC	GGACAnnnTGTTC	GTACAnnnTGTTC	GAAAAnnnTGTTC	GAAGAnnnTGTTC	GAATAnnnTGTTC	GAACAnnnTATTC	GAACAnnnTCTTC	GAACAnnnTTTTC	GAACAnnnTGTAC	GAACAnnnTGTCC	GAACAnnnTGTGC	GAACAnnnTGTTA	GAACAnnnTGTTG	GAACAnnnTGTTT	GCAAAnnnTGTTC	GCAGAnnnTGTTC	GCATAnnnTGTTC	GGAAAnnnTGTTC	GGAGAnnnTGTTC	GGATAnnnTGTTC	GTAAAnnnTGTTC	GTAGAnnnTGTTC	GTATAnnnTGTTC	GCACAnnnTATTC	GCACAnnnTCTTC	GCACAnnnTTTTC	GGACAnnnTATTC	GGACAnnnTCTTC	GGACAnnnTTTTC	GTACAnnnTATTC	GTACAnnnTCTTC	GTACAnnnTTTTC	GCACAnnnTGTAC	GCACAnnnTGTCC	GCACAnnnTGTGC	GGACAnnnTGTAC	GGACAnnnTGTCC	GGACAnnnTGTGC	GTACAnnnTGTAC	GTACAnnnTGTCC	GTACAnnnTGTGC	GAAAAnnnTATTC	GAAAAnnnTCTTC	GAAAAnnnTTTTC	GAAGAnnnTATTC
105	2N-4N-7N-8N-9N	1-3-5-6-10	GAACAnnnTGTTC	GCACAnnnTGTTC	GGACAnnnTGTTC	GTACAnnnTGTTC	GAAAAnnnTGTTC	GAAGAnnnTGTTC	GAATAnnnTGTTC	GAACAnnnTATTC	GAACAnnnTCTTC	GAACAnnnTTTTC	GAACAnnnTGATC	GAACAnnnTGCTC	GAACAnnnTGGTC	GAACAnnnTGTAC	GAACAnnnTGTCC	GAACAnnnTGTGC	GCAAAnnnTGTTC	GCAGAnnnTGTTC	GCATAnnnTGTTC	GGAAAnnnTGTTC	GGAGAnnnTGTTC	GGATAnnnTGTTC	GTAAAnnnTGTTC	GTAGAnnnTGTTC	GTATAnnnTGTTC	GCACAnnnTATTC	GCACAnnnTCTTC	GCACAnnnTTTTC	GGACAnnnTATTC	GGACAnnnTCTTC	GGACAnnnTTTTC	GTACAnnnTATTC	GTACAnnnTCTTC	GTACAnnnTTTTC	GCACAnnnTGATC	GCACAnnnTGCTC	GCACAnnnTGGTC	GGACAnnnTGATC	GGACAnnnTGCTC	GGACAnnnTGGTC	GTACAnnnTGATC	GTACAnnnTGCTC	GTACAnnnTGGTC	GCACAnnnTGTAC	GCACAnnnTGTCC	GCACAnnnTGTGC	GGACAnnnTGTAC
[truncated: 147 more rows]
[truncated: 977 more columns]

## Sheet: Table S5 (ERE)
	Variant Position ID											Fixed Half-Site Positions													RC Vacancy Position ID	RC Double Occupant Position ID
1	6N-7N-8N-9N-10N						6	7	8	9	10	1-2-3-4-5	1	2	3	4	5						0/5	0V				1-2-3-4-5	0V
2	3N-6N-7N-9N-10N			3			6	7		9	10	1-2-4-5-8	1	2		4	5			8			1/4	0V				1-2-4-5-8
3	1N-6N-7N-8N-9N	1					6	7	8	9		2-3-4-5-10		2	3	4	5					10	1/4	0V				2-3-4-5-10
[truncated: 249 more rows]

## Sheet: Table S6 (HRE)
	Variant Position ID											Fixed Half-Site Positions													RC Vacancy Position ID	RC Double Occupant Position ID
[truncated: 252 more rows]

[truncated: 14 more sheets: Table S7 (ERE), Table S8 (HRE), Table S9 (ERE), Table S10 (HRE), Table S11 (1-nt ERE), Table S12 (2-nt ERE), Table S13 (3-nt ERE), Table S14 (4-nt ERE), Table S15 (5-nt ERE), Table S16 (1-nt HRE), Table S17 (2-nt HRE), Table S18 (3-nt HRE), Table S19 (4-nt HRE), Table S20 (5-nt HRE)]
