# Supplementary material for: Decoding the Inversion Symmetry Underlying Transcription Factor DNA-Binding Specificity and Functionality in the Genome
Source: iScience. 2019 Apr 6;15:552–91. doi: 10.1016/j.isci.2019.04.006 (PMC6542189; doi:10.1016/j.isci.2019.04.006)
Supplement: Table S47–S50. Inversion Symmetry of the Single-Stranded Mouse and Human Genome [file mmc5.xlsx]

## Sheet: Table S47 (Mouse-Genome)
ID		DNA Element Count					DNA Element Count						Nucleotide Count				DNA Element vs Reverse				DNA Element vs Complement				DNA Element vs Reverse-Complement				Reverse vs Complement				Reverse-Complement vs Reverse				Reverse-Complement vs Complement				Average and Standard Deviation
		DNA Element					Reverse-Complement		Reverse		Complement						Seq vs R				Seq vs Com				Seq vs RC				Rev vs Com				RC vs Rev				RC vs Com
Genome	DNA Element Length	Expected	Observed	Missing	Observed (%)	Missing (%)	Observed	Missing	Observed	Missing	Observed	Missing	DNA Element	Reverse-Complement	Reverse	Complement	Correl	Slope	Intercept	GEF	Correl	Slope	Intercept	GEF	Correl	Slope	Intercept	GEF	Correl	Slope	Intercept	GEF	Correl	Slope	Intercept	GEF	Correl	Slope	Intercept	GEF	Average	StdDev (Sample)	StdDev (Population)
mm10.1	1	4	4	0	1	0	4	0	4	0	4	0	2647537730	2647537730	2647537730	2647537730	1	1	0	0	0.999997	0.999985	9944.94	0.000450571	0.999997	0.999985	9944.94	0.000450571	0.999997	0.999985	9944.94	0.000450571	0.999997	0.999985	9944.94	0.000450571	1	1	0	0	6.61884e+08	1.2737e+08	1.10306e+08
mm10.2	2	16	16	0	1	0	16	0	16	0	16	0	2647537228	2647537228	2647537228	2647537228	0.640105	0.623732	62261400	0.130496	0.640096	0.623723	62262900	0.130498	0.999991	0.999991	1482.34	0.000631387	0.999991	0.999991	1482.34	0.000631387	0.640096	0.623723	62262900	0.130498	0.640105	0.623732	62261400	0.130496	1.65471e+08	5.34164e+07	5.17202e+07
mm10.3	3	64	64	0	1	0	64	0	64	0	64	0	2647536727	2647536727	2647536727	2647536727	0.598991	0.598458	16610900	0.181719	0.598983	0.59845	16611200	0.181721	0.999992	0.999992	327.326	0.000793668	0.999992	0.999992	327.326	0.000793668	0.598983	0.59845	16611200	0.181721	0.598991	0.598458	16610900	0.181719	4.13678e+07	1.8144e+07	1.80017e+07
mm10.4	4	256	256	0	1	0	256	0	256	0	256	0	2647536228	2647536228	2647536228	2647536228	0.590563	0.590542	4234590	0.220527	0.590556	0.590534	4234670	0.220529	0.999992	0.999992	85.5264	0.000967821	0.999992	0.999992	85.5264	0.000967821	0.590556	0.590534	4234670	0.220529	0.590563	0.590542	4234590	0.220527	1.03419e+07	5.60777e+06	5.59681e+06
mm10.5	5	1024	1024	0	1	0	1024	0	1024	0	1024	0	2647535731	2647535731	2647535731	2647535731	0.599512	0.599511	1035460	0.252288	0.599504	0.599503	1035480	0.25229	0.99999	0.99999	24.8406	0.00119815	0.99999	0.99999	24.8406	0.00119815	0.599504	0.599503	1035480	0.25229	0.599512	0.599511	1035460	0.252288	2.58548e+06	1.68873e+06	1.68791e+06
mm10.6	6	4096	4096	0	1	0	4096	0	4096	0	4096	0	2647535235	2647535235	2647535235	2647535235	0.619035	0.619035	246245	0.277963	0.619026	0.619026	246250	0.277967	0.999986	0.999986	8.80463	0.0016014	0.999986	0.999986	8.80463	0.0016014	0.619026	0.619026	246250	0.277967	0.619035	0.619035	246245	0.277963	646371	502372	502311
mm10.7	7	16384	16384	0	1	0	16384	0	16384	0	16384	0	2647534739	2647534739	2647534739	2647534739	0.660051	0.660051	54933.4	0.296003	0.66004	0.66004	54935	0.296008	0.999977	0.999977	3.67061	0.00232012	0.999977	0.999977	3.67061	0.00232012	0.66004	0.66004	54935	0.296008	0.660051	0.660051	54933.4	0.296003	161593	153386	153382
mm10.8	8	65536	65536	0	1	0	65536	0	65536	0	65536	0	2647534244	2647534244	2647534244	2647534244	0.71851	0.71851	11371.7	0.302886	0.718497	0.718497	11372.2	0.302893	0.999958	0.999958	1.69691	0.00354111	0.999958	0.999958	1.69691	0.00354111	0.718497	0.718497	11372.2	0.302893	0.71851	0.71851	11371.7	0.302886	40398.2	49174.2	49173.8
mm10.9	9	262144	262144	0	1	0	262144	0	262144	0	262144	0	2647533749	2647533749	2647533749	2647533749	0.788721	0.788721	2133.82	0.292833	0.788705	0.788705	2133.98	0.292844	0.999927	0.999927	0.739128	0.00523047	0.999927	0.999927	0.739128	0.00523047	0.788705	0.788705	2133.98	0.292844	0.788721	0.788721	2133.82	0.292833	10099.5	17382.7	17382.7
mm10.10	10	1048576	1048575	1	0.999999	9.53674e-07	1048574	1	1048574	1	1048574	1	2647533254	2647533249	2647533069	2647533060	0.842571	0.842571	397.491	0.272688	0.842554	0.842554	397.533	0.272703	0.999891	0.999891	0.275001	0.00692004	0.999891	0.999891	0.274996	0.00692004	0.842554	0.842554	397.533	0.272703	0.842571	0.842571	397.491	0.272688	2524.89	6814.18	6814.17
mm10.11	11	4194304	4192822	1482	0.999647	0.000353336	4191528	1294	4191345	1477	4191340	1482	2647532759	2647528936	2647179582	2647179713	0.872657	0.872658	80.3249	0.254443	0.87264	0.872642	80.3356	0.254461	0.999858	0.999859	0.0884253	0.00822141	0.999858	0.999858	0.0893769		0.87264	0.872641	80.3364	0.254461	0.872657	0.872658	80.3258		631.444	2907.79	2907.79
mm10.12	12	16777216	16583844	193372	0.988474	0.0115259	16443772	140072	16396163	187681	16396216	187628	2647532264	2647214888	2633958030	2633965615	0.885109	0.884895	17.5574	0.244954	0.885094	0.88488	17.5604	0.244971	0.999831	0.999832	0.00760923	0.00913331	0.999831	0.99983	0.0273808		0.885092	0.884878	17.5772		0.885109	0.884893	17.5751		159.645	1307.51	1307.51
mm10.13	13	67108864	61933424	5175440	0.92288	0.0771201	59330394	2603030	57513881	4419543	57513088	4420336	2647531771	2642707428	2547878261	2547860392	0.891414	0.88932	3.1223	0.239034	0.891398	0.889305	3.12266	0.239053	0.999805	0.999814	-0.0699327	0.00984138	0.99981	0.999811	0.00748996		0.891395	0.889294	3.19268		0.89141	0.88931	3.19174		42.748	621.701	621.701
mm10.14	14	268435456	200322339	68113117	0.746259	0.253741	174823709	25498630	156218175	44104164	156213216	44109123	2647531278	2606492849	2267050855	2266994469	0.898719	0.890206	-0.448269	0.230849	0.898702	0.890192	-0.448357	0.230869	0.999782	0.999806	-0.202297	0.0104328	0.999804	0.999806	0.00191118		0.898692	0.890158	-0.265277		0.898705	0.890173	-0.265749		13.2164	321.274	321.274
mm10.15	15	1073741824	537352842	536388982	0.500449	0.499551	415046908	122305934	310932790	226420052	310910236	226442606	2647530785	2466351281	1782870980	1782785752	0.908951	0.89005	-1.06739	0.218633	0.908933	0.890035	-1.06747	0.218656	0.999767	0.999803	-0.3362	0.0108409	0.99982	0.999823	0.000427375		0.908916	0.889983	-0.766979		0.908927	0.889997	-0.767204		4.92699	183.831	183.831
mm10.16	16	4294967296	1093135359	3201831937	0.254515	0.745485	619847215	473288144	387678937	705456422	387663844	705471515	2647530292	1998514196	1160943615	1160909833	0.921135	0.889212	-1.0916	0.203437	0.921118	0.889197	-1.0916	0.20346	0.999776	0.999824	-0.593294	0.0108507	0.999861	0.999864	0.000113345		0.921091	0.889126	-0.563505		0.921103	0.88914	-0.563562		2.42196	121.225	121.225
mm10.17	17	17179869184	1574548194	15605320990	0.0916508	0.908349	489814220	1084733974	265698851	1308849343	265667736	1308880458	2647529799	1371189379	596304036	596251221	0.932103	0.888419	-1.11512	0.18911	0.932093	0.888405	-1.11513	0.189125	0.9998	0.999848	-0.810351	0.0108765	0.999913	0.999909	1.06962e-06		0.932055	0.88833	-0.394885		0.932074	0.888345	-0.394931		1.68145	95.3698	95.3698
mm10.18	18	68719476736	1837040301	66882436435	0.0267325	0.973268	282411641	1554628660	126982796	1710057505	126949412	1710090889	2647529306	965601722	282359321	282299155	0.93743	0.887212	-1.12494	0.181971	0.937415	0.887198	-1.12495	0.181994	0.99981	0.999856	-0.915356	0.0111785	0.999947	0.999948	-2.48135e-05		0.937381	0.887126	-0.312596		0.937395	0.88714	-0.312636		1.44119	83.4589	83.4589
mm10.19	19	274877906944	1959582013	272918324931	0.00712892	0.992871	165833396	1793748617	54096176	1905485837	54047672	1905534341	2647528813	772129710	148684996	148612735	0.938948	0.88568	-1.12074	0.180031	0.938931	0.885666	-1.12076	0.180056	0.999808	0.999853	-0.956842	0.0116191	0.999964	0.999967	-3.43459e-05		0.938899	0.885593	-0.273072		0.938911	0.885607	-0.273115		1.35107	76.4982	76.4982
mm10.20	20	1099511627776	2021349628	1097490278148	0.00183841	0.998162	115931806	1905417822	24361900	1996987728	24322080	1997027548	2647528320	680888389	95203549	95138680	0.93861	0.883507	-1.1101	0.18073	0.938594	0.883493	-1.11012	0.180753	0.999799	0.999845	-0.972731	0.0121362	0.99997	0.999972	-3.07942e-05		0.938559	0.883418	-0.250479		0.938571	0.883431	-0.250516		1.30978	71.3011	71.3011
		1466015503700	9307438865	1456708064835			2345072687	6962366178	1405469112	7901969753	1405272938	7902165927	52950660252	45273973638	40637787905	40637352236

## Sheet: Table S48 (Human-Genome)
ID		DNA Element Count					DNA Element Count						Nucleotide Count				DNA Element vs Reverse				DNA Element vs Complement				DNA Element vs Reverse-Complement				Reverse vs Complement				Reverse-Complement vs Reverse				Reverse-Complement vs Complement				Average and Standard Deviation
		DNA Element					Reverse-Complement		Reverse		Complement						Seq vs R				Seq vs Com				Seq vs RC				Rev vs Com				RC vs Rev				RC vs Com
Genome	DNA Element Length	Expected	Observed	Missing	Observed (%)	Missing (%)	Observed	Missing	Observed	Missing	Observed	Missing	DNA Element	Reverse-Complement	Reverse	Complement	Correl	Slope	Intercept	GEF	Correl	Slope	Intercept	GEF	Correl	Slope	Intercept	GEF	Correl	Slope	Intercept	GEF	Correl	Slope	Intercept	GEF	Correl	Slope	Intercept	GEF	Average	StdDev (Sample)	StdDev (Population)
hg19.1	1	4	4	0	1	0	4	0	4	0	4	0	2861343702	2861343702	2861343702	2861343702	1	1	0	0	0.999994	0.999976	17191.6	0.000620501	0.999994	0.999976	17191.6	0.000620501	0.999994	0.999976	17191.6	0.000620501	0.999994	0.999976	17191.6	0.000620501	1	1	0	0	7.15336e+08	1.50281e+08	1.30148e+08
hg19.2	2	16	16	0	1	0	16	0	16	0	16	0	2861343361	2861343361	2861343361	2861343361	0.655034	0.640817	64234100	0.133391	0.655019	0.640801	64237000	0.133394	0.999984	0.999984	2908.31	0.00088968	0.999984	0.999984	2908.31	0.00088968	0.655019	0.640801	64237000	0.133394	0.655034	0.640817	64234100	0.133391	1.78834e+08	6.06536e+07	5.87276e+07
hg19.3	3	64	64	0	1	0	64	0	64	0	64	0	2861343024	2861343024	2861343024	2861343024	0.613877	0.61341	17283800	0.185795	0.613863	0.613397	17284500	0.185799	0.999986	0.999986	643.097	0.00111425	0.999986	0.999986	643.097	0.00111425	0.613863	0.613397	17284500	0.185799	0.613877	0.61341	17283800	0.185795	4.47085e+07	2.05833e+07	2.04218e+07
hg19.4	4	256	256	0	1	0	256	0	256	0	256	0	2861342689	2861342689	2861342689	2861342689	0.606833	0.606815	4394680	0.22597	0.60682	0.606802	4394830	0.225974	0.999986	0.999986	161.067	0.00133437	0.999986	0.999986	161.067	0.00133437	0.60682	0.606802	4394830	0.225974	0.606833	0.606815	4394680	0.22597	1.11771e+07	6.41609e+06	6.40355e+06
hg19.5	5	1024	1024	0	1	0	1024	0	1024	0	1024	0	2861342358	2861342358	2861342358	2861342358	0.609277	0.609276	1091790	0.260071	0.609264	0.609263	1091830	0.260075	0.999985	0.999985	42.3145	0.00156695	0.999985	0.999985	42.3145	0.00156695	0.609264	0.609263	1091830	0.260075	0.609277	0.609276	1091790	0.260071	2.79428e+06	1.93668e+06	1.93573e+06
hg19.6	6	4096	4096	0	1	0	4096	0	4096	0	4096	0	2861342029	2861342029	2861342029	2861342029	0.611366	0.611366	271488	0.292606	0.611354	0.611354	271497	0.292611	0.999983	0.999983	12.0027	0.00186728	0.999983	0.999983	12.0027	0.00186728	0.611354	0.611354	271497	0.292611	0.611366	0.611366	271488	0.292606	698570	577441	577371
hg19.7	7	16384	16384	0	1	0	16384	0	16384	0	16384	0	2861341702	2861341702	2861341702	2861341702	0.616137	0.616137	67038.8	0.326623	0.616125	0.616125	67040.9	0.326629	0.999978	0.999978	3.87686	0.00236109	0.999978	0.999978	3.87686	0.00236109	0.616125	0.616125	67040.9	0.326629	0.616137	0.616137	67038.8	0.326623	174642	175437	175432
hg19.8	8	65536	65536	0	1	0	65536	0	65536	0	65536	0	2861341376	2861341376	2861341376	2861341376	0.609919	0.609919	17031.2	0.370397	0.609907	0.609907	17031.7	0.370404	0.999967	0.999967	1.45686	0.00321247	0.999967	0.999967	1.45686	0.00321247	0.609907	0.609907	17031.7	0.370404	0.609919	0.609919	17031.2	0.370397	43660.6	55598.5	55598.1
hg19.9	9	262144	262144	0	1	0	262144	0	262144	0	262144	0	2861341051	2861341051	2861341051	2861341051	0.587629	0.587629	4501.09	0.428854	0.587617	0.587617	4501.22	0.428861	0.999947	0.999947	0.580206	0.00447492	0.999947	0.999947	0.580206	0.00447492	0.587617	0.587617	4501.22	0.428861	0.587629	0.587629	4501.09	0.428854	10915.1	19079.9	19079.9
hg19.10	10	1048576	1048576	0	1	0	1048576	0	1048576	0	1048576	0	2861340726	2861340726	2861340726	2861340726	0.545876	0.545876	1239.21	0.497115	0.545864	0.545864	1239.24	0.497123	0.999919	0.999919	0.220832	0.00594249	0.999919	0.999919	0.220832	0.00594249	0.545864	0.545864	1239.24	0.497123	0.545876	0.545876	1239.21	0.497115	2728.79	7144.48	7144.47
hg19.11	11	4194304	4193313	991	0.999764	0.000236273	4192428	885	4192326	987	4192324	989	2861340403	2861337529	2861077927	2861077411	0.499419	0.499419	341.513	0.557284	0.499407	0.499407	341.521	0.557293	0.999887	0.999887	0.076599	0.00732434	0.999887	0.999887	0.0771583		0.499407	0.499407	341.521		0.499419	0.499419	341.513		682.358	2878	2878
hg19.12	12	16777216	16609017	168199	0.989975	0.0100254	16486045	122972	16445411	163606	16445374	163643	2861340081	2861056683	2847914274	2847911770	0.456571	0.45628	92.8616	0.602635	0.45656	0.456269	92.8634	0.602643	0.999851	0.999852	0.0083483	0.00855992	0.999851	0.99985	0.0255777		0.45656	0.456269	92.8715		0.456572	0.45628	92.8694		172.276	1219.03	1219.03
hg19.13	13	67108864	62296994	4811870	0.928298	0.0717025	59857450	2439544	58136013	4160981	58135172	4161822	2861339759	2856762024	2754351728	2754350951	0.423868	0.417666	25.0296	0.633045	0.423844	0.417655	25.0301	0.633063	0.999809	0.99982	-0.0652017	0.00974687	0.99981	0.999841	0.00703873		0.423857	0.417651	25.061		0.423856	0.417662	25.0605		45.9306	543.544	543.544
hg19.14	14	268435456	202655673	65779783	0.754951	0.245049	177897942	24757731	159226594	43429079	159221690	43433983	2861339437	2821343502	2447692140	2447702862	0.418869	0.381168	6.69629	0.640215	0.418821	0.381157	6.69649	0.64025	0.999761	0.999797	-0.194499	0.0109262	0.99975	0.999836	0.00203134		0.418857	0.381143	6.77187		0.418832	0.381153	6.77177		14.1192	263.238	263.238
hg19.15	15	1073741824	546364018	527377806	0.508841	0.491159	425459160	120904858	319597790	226766228	319598712	226765306	2861339115	2682861221	1932457051	1932496614	0.43175	0.347121	1.71905	0.637324	0.431673	0.34711	1.71918	0.637372	0.999715	0.99978	-0.325515	0.011988	0.999682	0.999828	0.000680776		0.431735	0.347086	1.83261		0.431686	0.347097	1.83263		5.23706	140.945	140.945
hg19.16	16	4294967296	1130819799	3164147497	0.26329	0.73671	665743007	465076792	419230801	711588998	419215800	711603999	2861338793	2225039903	1295916408	1295909993	0.44366	0.314835	0.349364	0.63987	0.443613	0.314824	0.349385	0.639897	0.999708	0.999807	-0.562201	0.0125126	0.999654	0.999727	0.000307283		0.443645	0.314793	0.5266		0.443628	0.314804	0.526573		2.53032	86.5812	86.5812
hg19.17	17	17179869184	1682092708	15497776476	0.0979107	0.902089	585164926	1096927782	322606807	1359485901	322517750	1359574958	2861338471	1561480792	699318050	699197382	0.442711	0.285048	-0.0691411	0.652278	0.442666	0.285037	-0.0691942	0.652301	0.999739	0.999854	-0.772514	0.0129511	0.999708	0.99977	2.37556e-05		0.442685	0.284999	0.151179		0.442674	0.28501	0.151097		1.70106	63.1095	63.1095
hg19.18	18	68719476736	2015311971	66704164765	0.0293266	0.970673	375493043	1639818928	172889264	1842422707	172814454	1842497517	2861338149	1077670294	327512068	327431234	0.444266	0.258064	-0.203887	0.665723	0.444274	0.258053	-0.203911	0.665727	0.999765	0.999885	-0.884895	0.0138277	0.999776	0.999714	6.30802e-06		0.444225	0.258009	0.0245438		0.444272	0.25802	0.0244976		1.4198	51.4841	51.4841
hg19.19	19	274877906944	2181567011	272696339933	0.00793649	0.992064	233659730	1947907281	77217706	2104349305	77178608	2104388403	2861337827	823299028	151276848	151217837	0.438082	0.234954	-0.238822	0.682246	0.43812	0.234943	-0.238834	0.682243	0.999768	0.999898	-0.934075	0.015074	0.99983	0.999693	-5.77822e-06		0.438027	0.234894	-0.0193033		0.438109	0.234906	-0.0193348		1.3116	44.2657	44.2657
hg19.20	20	1099511627776	2265704990	1097245922786	0.00206065	0.997939	165687662	2100017328	32815486	2232889504	32781588	2232923402	2861337505	699241404	77733721	77673126	0.426169	0.214449	-0.236517	0.700226	0.426185	0.214437	-0.236529	0.700231	0.999752	0.999899	-0.954143	0.0165608	0.999857	0.999762	-1.85792e-05		0.426104	0.214385	-0.0318546		0.426168	0.214397	-0.031885		1.26289	38.9268	38.9268
		1466015503700	10109013594	1455906490106			2711039493	7397974101	1583756298	8525257296	1583499572	8525514022	57226811558	49083514398	44008672233	44008391198

## Sheet: Table S49 (Mouse-Chr)
ID				DNA Element Count					DNA Element Count						Nucleotide Count				DNA Element vs Reverse				DNA Element vs Complement				DNA Element vs Reverse-Complement				Reverse vs Complement				Reverse-Complement vs Reverse				Reverse-Complement vs Complement				Average and Standard Deviation
				DNA Element					Reverse-Complement		Reverse		Complement						Seq vs R				Seq vs Com				Seq vs RC				Rev vs Com				RC vs Rev				RC vs Com
Genome	DNA Element Length	Chr		Expected	Observed	Missing	Observed (%)	Missing (%)	Observed	Missing	Observed	Missing	Observed	Missing	DNA Element	Reverse-Complement	Reverse	Complement	Correl	Slope	Intercept	GEF	Correl	Slope	Intercept	GEF	Correl	Slope	Intercept	GEF	Correl	Slope	Intercept	GEF	Correl	Slope	Intercept	GEF	Correl	Slope	Intercept	GEF	Average	StdDev (Sample)	StdDev (Population)
mm10	1	chr1	1	4	4	0	1	0	4	0	4	0	4	0	191909192	191909192	191909192	191909192	1	1	0	0	0.99999	0.999952	2284.84	0.000850885	0.99999	0.999952	2284.84	0.000850885	0.99999	0.999952	2284.84	0.000850885	0.99999	0.999952	2284.84	0.000850885	1	1	0	0	47977298	9.81038e+06	8.49604e+06
mm10	2	chr1	1	16	16	0	1	0	16	0	16	0	16	0	191909143	191909143	191909143	191909143	0.666646	0.652327	4170100	0.128724	0.666616	0.652295	4170490	0.12873	0.999969	0.999968	388.241	0.00123188	0.999969	0.999968	388.241	0.00123188	0.666616	0.652295	4170490	0.12873	0.666646	0.652327	4170100	0.128724	1.19943e+07	3.98465e+06	3.85812e+06
mm10	3	chr1	1	64	64	0	1	0	64	0	64	0	64	0	191909094	191909094	191909094	191909094	0.62454	0.624062	1127280	0.178916	0.624512	0.624033	1127370	0.178923	0.99997	0.99997	89.7745	0.0015717	0.99997	0.99997	89.7745	0.0015717	0.624512	0.624033	1127370	0.178923	0.62454	0.624062	1127280	0.178916	2.99858e+06	1.34357e+06	1.33304e+06
mm10	4	chr1	1	256	256	0	1	0	256	0	256	0	256	0	191909046	191909046	191909046	191909046	0.613861	0.613841	289482	0.217128	0.613833	0.613814	289502	0.217136	0.999967	0.999967	24.5257	0.00195304	0.999967	0.999967	24.5257	0.00195304	0.613833	0.613814	289502	0.217136	0.613861	0.613841	289482	0.217128	749645	414192	413382
mm10	5	chr1	1	1024	1024	0	1	0	1024	0	1024	0	1024	0	191908998	191908998	191908998	191908998	0.620431	0.62043	71135.6	0.248337	0.620401	0.6204	71141.3	0.248348	0.999956	0.999956	8.18531	0.00258537	0.999956	0.999956	8.18531	0.00258537	0.620401	0.6204	71141.3	0.248348	0.620431	0.62043	71135.6	0.248337	187411	124528	124468
mm10	6	chr1	1	4096	4096	0	1	0	4096	0	4096	0	4096	0	191908950	191908950	191908950	191908950	0.637118	0.637118	17002	0.273629	0.637081	0.637081	17003.7	0.273644	0.999926	0.999926	3.47245	0.00377185	0.999926	0.999926	3.47245	0.00377185	0.637081	0.637081	17003.7	0.273644	0.637118	0.637118	17002	0.273629	46852.8	36989.8	36985.3
mm10	7	chr1	1	16384	16384	0	1	0	16384	0	16384	0	16384	0	191908902	191908902	191908902	191908902	0.674578	0.674578	3811.73	0.291415	0.674526	0.674526	3812.34	0.29144	0.99985	0.99985	1.75329	0.00600048	0.99985	0.99985	1.75329	0.00600048	0.674526	0.674526	3812.34	0.29144	0.674578	0.674578	3811.73	0.291415	11713.2	11278.2	11277.8
mm10	8	chr1	1	65536	65536	0	1	0	65536	0	65536	0	65536	0	191908855	191908855	191908855	191908855	0.729322	0.729322	792.626	0.29824	0.72924	0.72924	792.866	0.298289	0.99968	0.99968	0.936702	0.00982538	0.99968	0.99968	0.936702	0.00982538	0.72924	0.72924	792.866	0.298289	0.729322	0.729322	792.626	0.29824	2928.3	3612.97	3612.95
mm10	9	chr1	1	262144	262131	13	0.99995	4.95911e-05	262118	13	262118	13	262118	13	191908808	191908752	191904378	191904381	0.796074	0.796077	149.277	0.288372	0.795948	0.795951	149.369	0.288468	0.999404	0.999404	0.436241	0.0149842	0.999404	0.999404	0.436556	0.0149839	0.795948	0.795951	149.37	0.288468	0.796074	0.796077	149.278	0.288372	732.11	1278.12	1278.11
mm10	10	chr1	1	1048576	1043020	5556	0.994701	0.00529861	1038518	4502	1037534	5486	1037538	5482	191908761	191897428	191447081	191448400	0.847647	0.847561	27.6052	0.268447	0.847481	0.84739	27.6379	0.268603	0.99907	0.999078	0.158821	0.0202584	0.999072	0.999066	0.172712		0.847475	0.847382	27.6474		0.847648	0.84755	27.6176		183.993	503.457	503.457
mm10	11	chr1	1	4194304	3984579	209725	0.949998	0.0500023	3870878	113701	3798201	186378	3797926	186653	191908714	191692280	187433829	187433072	0.877435	0.876515	4.82433	0.249388	0.877236	0.876305	4.83424	0.249603	0.998758	0.99881	0.00299653	0.0243551	0.998779	0.998766	0.0578578		0.877206	0.876241	4.88513		0.877428	0.876451	4.87484		48.1629	220.324	220.324
mm10	12	chr1	1	16777216	13445333	3331883	0.801404	0.198596	12049083	1396250	11126320	2319013	11126030	2319303	191908667	189578070	171111614	171107126	0.893749	0.888237	0.0484316	0.235043	0.8935	0.887995	0.0515548	0.235334	0.998494	0.998689	-0.154629	0.027225	0.998602	0.998609	0.0173709		0.893409	0.887726	0.209603		0.893648	0.887969	0.205845		14.2733	107.532	107.532
mm10	13	chr1	1	67108864	37994223	29114641	0.566158	0.433842	30641620	7352603	24262199	13732024	24258632	13735591	191908620	180934310	139073832	139069366	0.906407	0.891862	-0.844398	0.22141	0.90614	0.8916	-0.843189	0.221739	0.998332	0.998649	-0.282017	0.0288971	0.998613	0.998612	0.00496307		0.905966	0.891145	-0.583377		0.906233	0.891408	-0.584745		5.05099	58.927	58.927
mm10	14	chr1	1	268435456	82350401	186085055	0.306779	0.693221	50175738	32174663	33702974	48647427	33698480	48651921	191908573	146404790	93983744	93973100	0.918793	0.891981	-0.937397	0.206675	0.918518	0.891705	-0.936882	0.207035	0.998473	0.998912	-0.550028	0.0285795	0.998824	0.998813	0.00122498		0.91825	0.891062	-0.442887		0.918545	0.891338	-0.443507		2.33039	37.2782	37.2782
mm10	15	chr1	1	1073741824	122690125	951051699	0.114264	0.885736	40749740	81940385	24244015	98446110	24225832	98464293	191908526	94648567	48235183	48200983	0.931567	0.891388	-1.00114	0.190576	0.931301	0.891099	-1.00096	0.190953	0.998809	0.999249	-0.791554	0.0280316	0.999164	0.999124	6.55789e-05		0.93097	0.890425	-0.293767		0.93131	0.890715	-0.294269		1.56417	28.6608	28.6608
mm10	16	chr1	1	4294967296	144561652	4150405644	0.0336584	0.966342	22831368	121730284	11543922	133017730	11526330	133035322	191908479	60577648	21888058	21859487	0.938322	0.89015	-1.03028	0.181907	0.938021	0.889847	-1.03008	0.182349	0.999027	0.999428	-0.907717	0.0286269	0.999401	0.999382	-0.000104017		0.937709	0.889211	-0.221208		0.938047	0.889514	-0.221533		1.32752	24.8586	24.8586
mm10	17	chr1	1	17179869184	154355421	17025513763	0.00898467	0.991015	12672698	141682723	4783868	149571553	4766698	149588723	191908432	44755330	10836299	10808865	0.940437	0.888878	-1.03493	0.179404	0.94011	0.88856	-1.03471	0.179889	0.999108	0.999494	-0.95271	0.0297499	0.999507	0.999498	-0.000142506		0.939806	0.887939	-0.187254		0.94015	0.888256	-0.187524		1.24329	22.7263	22.7263
mm10	18	chr1	1	68719476736	158986932	68560489804	0.00231356	0.997686	8388333	150598599	2076701	156910231	2061812	156925120	191908385	37673259	6584833	6559971	0.940486	0.88716	-1.02945	0.179768	0.940135	0.88683	-1.0292	0.180287	0.999118	0.999508	-0.969518	0.031064	0.999543	0.999544	-0.000137503		0.939831	0.886196	-0.168574		0.94018	0.886526	-0.168808		1.20707	21.1729	21.1729
mm10	19	chr1	1	274877906944	161635999	274716270945	0.000588028	0.999412	6630054	155005945	1068798	160567201	1056574	160579425	191908338	34011847	4842032	4819531	0.939716	0.885106	-1.02092	0.181291	0.93935	0.884761	-1.02065	0.181827	0.999094	0.999499	-0.97627	0.0324871	0.999544	0.999543	-0.000125526		0.939028	0.8841	-0.156078		0.939396	0.884445	-0.15629		1.18729	19.8812	19.8812
mm10	20	chr1	1	1099511627776	163481936	1099348145840	0.000148686	0.999851	5808262	157673674	676222	162805714	664590	162817346	191908291	31674949	4006200	3984912	0.938347	0.882431	-1.01136	0.183698	0.937966	0.882072	-1.01107	0.18425	0.999057	0.999483	-0.979522	0.034002	0.999535	0.999534	-0.000118794		0.937625	0.881376	-0.146263		0.938008	0.881735	-0.146463		1.17388	18.714	18.714
mm10	1	chr2	2	4	4	0	1	0	4	0	4	0	4	0	178326651	178326651	178326651	178326651	1	1	0	0	0.999993	0.999961	1754.48	0.000693678	0.999993	0.999961	1754.48	0.000693678	0.999993	0.999961	1754.48	0.000693678	0.999993	0.999961	1754.48	0.000693678	1	1	0	0	4.45817e+07	8.15039e+06	7.05845e+06
mm10	2	chr2	2	16	16	0	1	0	16	0	16	0	16	0	178326627	178326627	178326627	178326627	0.607947	0.589353	4576830	0.13382	0.607924	0.58933	4577090	0.133824	0.999977	0.999976	263.748	0.00100688	0.999977	0.999976	263.748	0.00100688	0.607924	0.58933	4577090	0.133824	0.607947	0.589353	4576830	0.13382	1.11454e+07	3.52378e+06	3.41189e+06
mm10	3	chr2	2	64	64	0	1	0	64	0	64	0	64	0	178326603	178326603	178326603	178326603	0.567038	0.566444	1208040	0.186611	0.567017	0.566424	1208100	0.186616	0.999978	0.999978	61.6801	0.0013108	0.999978	0.999978	61.6801	0.0013108	0.567017	0.566424	1208100	0.186616	0.567038	0.566444	1208040	0.186611	2.78635e+06	1.20389e+06	1.19444e+06
mm10	4	chr2	2	256	256	0	1	0	256	0	256	0	256	0	178326579	178326579	178326579	178326579	0.560177	0.560153	306392	0.22656	0.560153	0.56013	306408	0.226567	0.999972	0.999972	19.6503	0.00176954	0.999972	0.999972	19.6503	0.00176954	0.560153	0.56013	306408	0.226567	0.560177	0.560153	306392	0.22656	696588	372834	372105
mm10	5	chr2	2	1024	1024	0	1	0	1024	0	1024	0	1024	0	178326555	178326555	178326555	178326555	0.571073	0.571072	74696.5	0.259452	0.571045	0.571044	74701.4	0.259461	0.999957	0.999957	7.44667	0.00250751	0.999957	0.999957	7.44667	0.00250751	0.571045	0.571044	74701.4	0.259461	0.571073	0.571072	74696.5	0.259452	174147	112456	112401
mm10	6	chr2	2	4096	4096	0	1	0	4096	0	4096	0	4096	0	178326531	178326531	178326531	178326531	0.593302	0.593302	17706.3	0.285989	0.593265	0.593265	17707.9	0.286003	0.999921	0.999921	3.4204	0.00382169	0.999921	0.999921	3.4204	0.00382169	0.593265	0.593265	17707.9	0.286003	0.593302	0.593302	17706.3	0.285989	43536.8	33497.9	33493.8
mm10	7	chr2	2	16384	16384	0	1	0	16384	0	16384	0	16384	0	178326507	178326507	178326507	178326507	0.638865	0.638865	3930.67	0.304315	0.638804	0.638804	3931.32	0.304343	0.999831	0.999831	1.84139	0.00630143	0.999831	0.999831	1.84139	0.00630143	0.638804	0.638804	3931.32	0.304343	0.638865	0.638865	3930.67	0.304315	10884.2	10237.6	10237.2
mm10	8	chr2	2	65536	65536	0	1	0	65536	0	65536	0	65536	0	178326483	178326483	178326483	178326483	0.703827	0.703827	805.902	0.310307	0.70373	0.70373	806.165	0.310363	0.999637	0.999637	0.986964	0.010372	0.999637	0.999637	0.986964	0.010372	0.70373	0.70373	806.165	0.310363	0.703827	0.703827	805.902	0.310307	2721.05	3285.31	3285.29
mm10	9	chr2	2	262144	262137	7	0.999973	2.67029e-05	262130	7	262130	7	262130	7	178326459	178326441	178325171	178325178	0.781952	0.781953	148.328	0.29725	0.781801	0.781802	148.431	0.297361	0.999318	0.999318	0.46374	0.015935	0.999318	0.999318	0.463785	0.0159349	0.781801	0.781802	148.431	0.297361	0.781952	0.781953	148.328	0.29725	680.28	1161.68	1161.68
mm10	10	chr2	2	1048576	1044141	4435	0.99577	0.00422955	1040503	3638	1039750	4391	1039766	4375	178326435	178317040	177980764	177980338	0.842885	0.842933	26.494	0.272066	0.842688	0.842736	26.5273	0.272249	0.998935	0.998942	0.17171	0.0216203	0.998936	0.998936	0.180942		0.842685	0.842727	26.5368		0.842884	0.842925	26.5025		170.788	456.219	456.218
mm10	11	chr2	2	4194304	4006307	187997	0.955178	0.044822	3899530	106777	3836356	169951	3836522	169785	178326411	178119256	174188395	174187995	0.879199	0.87821	4.38815	0.247172	0.87897	0.877981	4.39824	0.247421	0.998582	0.998639	0.00888424	0.0259883	0.998606	0.998606	0.0605068		0.878947	0.877909	4.44696		0.879176	0.878138	4.43667		44.5114	198.533	198.533
mm10	12	chr2	2	16777216	13565788	3211428	0.808584	0.191416	12173430	1392358	11266280	2299508	11264876	2300912	178326387	175993719	158190201	158186293	0.899438	0.893673	-0.0866363	0.228259	0.899187	0.893427	-0.0836841	0.228559	0.998289	0.998508	-0.152342	0.0290139	0.998416	0.99842	0.0181378		0.899074	0.893114	0.074281		0.899319	0.893362	0.0707865		13.1453	96.406	96.406
mm10	13	chr2	2	67108864	38162155	28946709	0.56866	0.43134	30546628	7615527	24150716	14011439	24146106	14016049	178326363	166878530	126626303	126614116	0.914366	0.899503	-0.885137	0.211429	0.914111	0.899245	-0.884253	0.211756	0.998115	0.998485	-0.292897	0.0307301	0.998451	0.998443	0.00484559		0.913888	0.8987	-0.611797		0.914158	0.898958	-0.613245		4.67286	52.7992	52.7992
mm10	14	chr2	2	268435456	80950556	187484900	0.301564	0.698436	47898129	33052427	31762738	49187818	31749976	49200580	178326339	132190626	82906812	82884563	0.928216	0.901215	-0.961125	0.194115	0.927939	0.900953	-0.960823	0.194497	0.99831	0.998808	-0.567299	0.0302355	0.99873	0.998738	0.0010176		0.927637	0.900204	-0.44585		0.927899	0.900466	-0.446552		2.2029	33.685	33.685
mm10	15	chr2	2	1073741824	118267625	955474199	0.110145	0.889855	37378952	80888673	21565166	96702459	21548378	96719247	178326315	83297318	41333666	41309872	0.939285	0.90183	-1.0103	0.17946	0.938997	0.901562	-1.0101	0.179887	0.99871	0.999192	-0.80229	0.0296744	0.999139	0.999149	9.61136e-05		0.938676	0.90081	-0.284958		0.938944	0.901077	-0.285348		1.50782	26.1042	26.1042
mm10	16	chr2	2	4294967296	137815447	4157151849	0.0320877	0.967912	20415353	117400094	9880899	127934548	9855636	127959811	178326291	52453677	18628371	18597120	0.944865	0.901711	-1.0316	0.171938	0.944574	0.901438	-1.03147	0.172385	0.99896	0.999394	-0.912557	0.0303787	0.999411	0.999416	-0.000147797		0.944258	0.90074	-0.20766		0.944539	0.901012	-0.20799		1.29395	22.7334	22.7334
mm10	17	chr2	2	17179869184	146362181	17033507003	0.0085194	0.991481	11263504	135098677	4027989	142334192	4012378	142349803	178326267	38557191	9354110	9334867	0.947048	0.901526	-1.0345	0.169121	0.94674	0.901247	-1.03429	0.169599	0.999052	0.999469	-0.954307	0.031607	0.999536	0.999552	-0.000102827		0.946435	0.900566	-0.173332		0.946712	0.900844	-0.173536		1.21839	20.8188	20.8188
mm10	18	chr2	2	68719476736	150348894	68569127842	0.00218786	0.997812	7529927	142818967	1757964	148590930	1744556	148604338	178326243	32463386	5800904	5783873	0.947636	0.900889	-1.02995	0.168635	0.947318	0.900607	-1.02972	0.16913	0.999063	0.999487	-0.969554	0.0330434	0.999584	0.999607	-9.81046e-05		0.947007	0.89991	-0.155726		0.947282	0.900191	-0.1559		1.18608	19.4083	19.4083
mm10	19	chr2	2	274877906944	152614046	274725292898	0.000555207	0.999445	6030146	146583900	923582	151690464	911884	151702162	178326219	29346707	4331040	4312798	0.947445	0.899926	-1.02317	0.169326	0.94712	0.899639	-1.02295	0.169829	0.99904	0.999481	-0.975578	0.0345769	0.999601	0.999624	-0.00010886		0.946792	0.89891	-0.144476		0.947072	0.899197	-0.14465		1.16848	18.2273	18.2273
mm10	20	chr2	2	1099511627776	154185181	1099357442595	0.000140231	0.99986	5341255	148843926	598121	153587060	586932	153598249	178326195	27371107	3606576	3587755	0.946677	0.898314	-1.01557	0.170942	0.946353	0.898022	-1.01536	0.17144	0.999	0.999464	-0.978431	0.0362259	0.999604	0.999621	-0.000113211		0.945996	0.897251	-0.13589		0.946287	0.897542	-0.136063		1.15657	17.1584	17.1584
mm10	1	chr3	3	4	4	0	1	0	4	0	4	0	4	0	156398855	156398855	156398855	156398855	1	1	0	0	0.999979	0.999913	3390.02	0.00123524	0.999979	0.999913	3390.02	0.00123524	0.999979	0.999913	3390.02	0.00123524	0.999979	0.999913	3390.02	0.00123524	1	1	0	0	3.90997e+07	8.62334e+06	7.46803e+06
mm10	2	chr3	3	16	16	0	1	0	16	0	16	0	16	0	156398836	156398836	156398836	156398836	0.70803	0.696387	2967800	0.124327	0.707972	0.696327	2968390	0.124339	0.999942	0.99994	590.522	0.00174035	0.999942	0.99994	590.522	0.00174035	0.707972	0.696327	2968390	0.124339	0.70803	0.696387	2967800	0.124327	9.77493e+06	3.37024e+06	3.26322e+06
mm10	3	chr3	3	64	64	0	1	0	64	0	64	0	64	0	156398818	156398818	156398818	156398818	0.665682	0.665279	817968	0.172594	0.665627	0.665224	818102	0.172609	0.999943	0.999943	140.508	0.00222913	0.999943	0.999943	140.508	0.00222913	0.665627	0.665224	818102	0.172609	0.665682	0.665279	817968	0.172594	2.44373e+06	1.12591e+06	1.11708e+06
mm10	4	chr3	3	256	256	0	1	0	256	0	256	0	256	0	156398800	156398800	156398800	156398800	0.652185	0.652168	212502	0.209578	0.652131	0.652115	212535	0.209594	0.999939	0.999939	37.0746	0.00270938	0.999939	0.999939	37.0746	0.00270938	0.652131	0.652115	212535	0.209594	0.652185	0.652168	212502	0.209578	610933	345803	345127
mm10	5	chr3	3	1024	1024	0	1	0	1024	0	1024	0	1024	0	156398782	156398782	156398782	156398782	0.654363	0.654362	52790.3	0.239873	0.654305	0.654305	52799.2	0.239895	0.999927	0.999927	11.2072	0.00339866	0.999927	0.999927	11.2072	0.00339866	0.654305	0.654305	52799.2	0.239895	0.654363	0.654362	52790.3	0.239873	152733	103582	103532
mm10	6	chr3	3	4096	4096	0	1	0	4096	0	4096	0	4096	0	156398765	156398765	156398765	156398765	0.665104	0.665104	12787.4	0.264896	0.665036	0.665036	12790	0.264924	0.999889	0.999889	4.24538	0.00466573	0.999889	0.999889	4.24538	0.00466573	0.665036	0.665036	12790	0.264924	0.665104	0.665104	12787.4	0.264896	38183.3	30636	30632.2
mm10	7	chr3	3	16384	16384	0	1	0	16384	0	16384	0	16384	0	156398748	156398748	156398748	156398748	0.692404	0.692404	2936.25	0.28399	0.692318	0.692318	2937.08	0.284033	0.999794	0.999794	1.96827	0.00707321	0.999794	0.999794	1.96827	0.00707321	0.692318	0.692318	2937.08	0.284033	0.692404	0.692404	2936.25	0.28399	9545.82	9268.64	9268.36
mm10	8	chr3	3	65536	65536	0	1	0	65536	0	65536	0	65536	0	156398731	156398731	156398731	156398731	0.733538	0.733538	635.899	0.295166	0.733423	0.733423	636.174	0.295235	0.999582	0.999582	0.997384	0.0112122	0.999582	0.999582	0.997384	0.0112122	0.733423	0.733423	636.174	0.295235	0.733538	0.733538	635.899	0.295166	2386.46	2932.08	2932.06
mm10	9	chr3	3	262144	262118	26	0.999901	9.91821e-05	262096	22	262092	26	262092	26	156398714	156398640	156391173	156391041	0.786063	0.786069	127.618	0.294296	0.785906	0.785912	127.711	0.294413	0.999218	0.999218	0.466515	0.0170767	0.999218	0.999218	0.466359		0.785906	0.785912	127.712	0.294413	0.786063	0.786069	127.618	0.294296	596.673	1020.22	1020.22
mm10	10	chr3	3	1048576	1040513	8063	0.992311	0.00768948	1034275	6238	1032682	7831	1032658	7855	156398697	156384234	155907765	155906708	0.827336	0.827361	25.4774	0.285788	0.827137	0.827162	25.5063	0.285966	0.998751	0.998764	0.171921	0.0233765	0.998754	0.998753	0.18576		0.827132	0.827147	25.5211		0.827334	0.827347	25.4899		150.309	396.359	396.358
mm10	11	chr3	3	4194304	3933771	260533	0.937884	0.0621159	3797132	136639	3709208	224563	3709230	224541	156398680	156135609	152152875	152154210	0.851559	0.850663	4.85803	0.275583	0.851327	0.850425	4.8678	0.275815	0.998307	0.998392	-0.00295163	0.0283701	0.998342	0.998335	0.0647339		0.851295	0.850326	4.92827		0.851537	0.850562	4.91924		39.758	172.686	172.686
mm10	12	chr3	3	16777216	12912745	3864471	0.76966	0.23034	11379157	1533588	10375270	2537475	10373824	2538921	156398663	153934323	137155476	137150799	0.866618	0.859226	0.214802	0.264957	0.86636	0.858971	0.217525	0.26523	0.997947	0.998234	-0.169455	0.0317588	0.998114	0.998115	0.0196611		0.866231	0.858596	0.38629		0.866489	0.858852	0.382882		12.112	85.0338	85.0338
mm10	13	chr3	3	67108864	35424566	31684298	0.527867	0.472133	27886164	7538402	21642814	13781752	21640092	13784474	156398648	145001260	110099209	110089638	0.879612	0.860738	-0.692148	0.25285	0.879327	0.860465	-0.691211	0.253167	0.997753	0.998207	-0.313819	0.0335735	0.998138	0.998145	0.00549658		0.879107	0.859852	-0.411592		0.87938	0.860126	-0.412983		4.41498	47.2008	47.2008
mm10	14	chr3	3	268435456	72128836	196306620	0.268701	0.731299	40632399	31496437	27275178	44853658	27260620	44868216	156398633	113133439	71868934	71844408	0.895441	0.859256	-0.866748	0.23627	0.895149	0.858966	-0.86646	0.236614	0.997991	0.998597	-0.59679	0.0331167	0.998456	0.998445	0.00120924		0.894805	0.858124	-0.349563		0.895117	0.858414	-0.350358		2.16832	30.7748	30.7748
mm10	15	chr3	3	1073741824	102422827	971318997	0.0953887	0.904611	30585732	71837095	18372073	84050754	18356318	84066509	156398618	72630810	35984826	35963658	0.911049	0.857462	-0.958	0.219171	0.910724	0.857157	-0.957741	0.219577	0.998415	0.999004	-0.816342	0.0328036	0.998936	0.998937	0.000166726		0.910341	0.85629	-0.255883		0.910664	0.856595	-0.256305		1.52699	24.2227	24.2227
mm10	16	chr3	3	4294967296	118232803	4176734493	0.0275282	0.972472	16999887	101232916	8581332	109651471	8565226	109667577	156398603	47752245	16287652	16267208	0.918559	0.85513	-0.993409	0.211041	0.918223	0.854817	-0.993168	0.211473	0.99867	0.999211	-0.917875	0.0336501	0.999272	0.999272	-7.25852e-05		0.917832	0.853991	-0.207153		0.918168	0.854303	-0.207453		1.3228	21.2241	21.2241
mm10	17	chr3	3	17179869184	125331889	17054537295	0.00729528	0.992705	9702312	115629577	3550413	121781476	3536518	121795371	156398588	36323360	8099299	8080807	0.92073	0.852919	-0.999714	0.209068	0.920387	0.852596	-0.999459	0.209514	0.998755	0.999281	-0.95716	0.0350152	0.999427	0.999421	-0.000110128		0.919984	0.85178	-0.182238		0.920338	0.852102	-0.182479		1.24788	19.4776	19.4776
mm10	18	chr3	3	68719476736	128772969	68590703767	0.00187389	0.998126	6645132	122127837	1546498	127226471	1537820	127235149	156398573	31128944	4936064	4922244	0.920592	0.850269	-0.994345	0.209855	0.920234	0.849942	-0.994056	0.210317	0.998757	0.999292	-0.971935	0.036549	0.99949	0.999495	-8.79803e-05		0.919826	0.849105	-0.166927		0.920173	0.849431	-0.167113		1.21453	18.1769	18.1769
mm10	19	chr3	3	274877906944	130800453	274747106491	0.000475849	0.999524	5375704	125424749	800890	129999563	791920	130008533	156398558	28363121	3649878	3636133	0.919341	0.847205	-0.985101	0.211996	0.91898	0.84688	-0.984818	0.212457	0.998726	0.999283	-0.978004	0.0381525	0.999517	0.999526	-9.1856e-05		0.918554	0.846008	-0.155546		0.918898	0.846332	-0.155722		1.1957	17.0843	17.0843
mm10	20	chr3	3	1099511627776	132249948	1099379377828	0.000120281	0.99988	4779405	127470543	509815	131740133	500710	131749238	156398543	26554709	3029031	3015096	0.917395	0.843416	-0.974518	0.215036	0.917031	0.843091	-0.974239	0.215495	0.998672	0.999258	-0.980929	0.0399021	0.999524	0.999534	-9.47059e-05		0.916581	0.842173	-0.146198		0.916924	0.842497	-0.146368		1.1826	16.0934	16.0934
mm10	1	chr4	4	4	4	0	1	0	4	0	4	0	4	0	152055611	152055611	152055611	152055611	1	1	0	0	0.999987	0.999924	2882.67	0.00093787	0.999987	0.999924	2882.67	0.00093787	0.999987	0.999924	2882.67	0.00093787	0.999987	0.999924	2882.67	0.00093787	1	1	0	0	3.80139e+07	6.76456e+06	5.85828e+06
mm10	2	chr4	4	16	16	0	1	0	16	0	16	0	16	0	152055573	152055573	152055573	152055573	0.600979	0.581618	3976080	0.133669	0.600935	0.581572	3976520	0.133677	0.999956	0.999954	438.852	0.00139193	0.999956	0.999954	438.852	0.00139193	0.600935	0.581572	3976520	0.133677	0.600979	0.581618	3976080	0.133669	9.50347e+06	2.9706e+06	2.87627e+06
mm10	3	chr4	4	64	64	0	1	0	64	0	64	0	64	0	152055535	152055535	152055535	152055535	0.560794	0.560182	1044950	0.186691	0.560757	0.560145	1045040	0.186699	0.999959	0.999959	96.5011	0.00176361	0.999959	0.999959	96.5011	0.00176361	0.560757	0.560145	1045040	0.186699	0.560794	0.560182	1044950	0.186691	2.37587e+06	1.01836e+06	1.01037e+06
mm10	4	chr4	4	256	256	0	1	0	256	0	256	0	256	0	152055497	152055497	152055497	152055497	0.555049	0.555025	264301	0.226721	0.555012	0.554987	264323	0.226731	0.999955	0.999955	26.4389	0.00221147	0.999955	0.999955	26.4389	0.00221147	0.555012	0.554987	264323	0.226731	0.555049	0.555025	264301	0.226721	593967	315825	315208
mm10	5	chr4	4	1024	1024	0	1	0	1024	0	1024	0	1024	0	152055459	152055459	152055459	152055459	0.56738	0.567379	64240.7	0.259567	0.567339	0.567338	64246.6	0.25958	0.99994	0.99994	8.89672	0.00295667	0.99994	0.99994	8.89672	0.00295667	0.567339	0.567338	64246.6	0.25958	0.56738	0.567379	64240.7	0.259567	148492	95365.8	95319.2
mm10	6	chr4	4	4096	4096	0	1	0	4096	0	4096	0	4096	0	152055421	152055421	152055421	152055421	0.590412	0.590412	15205.1	0.286211	0.590362	0.590362	15206.9	0.28623	0.999895	0.999895	3.89084	0.00440171	0.999895	0.999895	3.89084	0.00440171	0.590362	0.590362	15206.9	0.28623	0.590412	0.590412	15205.1	0.286211	37122.9	28435.2	28431.7
mm10	7	chr4	4	16384	16384	0	1	0	16384	0	16384	0	16384	0	152055383	152055383	152055383	152055383	0.635698	0.635698	3380.99	0.305269	0.635628	0.635628	3381.64	0.305301	0.999783	0.999783	2.01098	0.00712081	0.999783	0.999783	2.01098	0.00712081	0.635628	0.635628	3381.64	0.305301	0.635698	0.635698	3380.99	0.305269	9280.72	8704.75	8704.48
mm10	8	chr4	4	65536	65536	0	1	0	65536	0	65536	0	65536	0	152055345	152055345	152055345	152055345	0.698666	0.698666	699.15	0.313244	0.698564	0.698564	699.385	0.313302	0.999551	0.999551	1.04263	0.0115443	0.999551	0.999551	1.04263	0.0115443	0.698564	0.698564	699.385	0.313302	0.698666	0.698666	699.15	0.313244	2320.18	2800.97	2800.94
mm10	9	chr4	4	262144	262128	16	0.999939	6.10352e-05	262114	14	262112	16	262112	16	152055307	152055263	152052529	152052478	0.772653	0.772654	131.868	0.304415	0.772506	0.772507	131.953	0.304523	0.999167	0.999167	0.483003	0.017631	0.999167	0.999167	0.483164		0.772506	0.772507	131.954	0.304523	0.772653	0.772654	131.868	0.304415	580.08	994.323	994.321
mm10	10	chr4	4	1048576	1042741	5835	0.994435	0.00556469	1038156	4585	1037000	5741	1036998	5743	152055269	152044075	151642833	151643955	0.828506	0.82851	24.6116	0.285464	0.82832	0.828322	24.6401	0.285631	0.998697	0.998707	0.177781	0.0239284	0.9987	0.998697	0.1905		0.828316	0.828312	24.6494		0.828503	0.828497	24.6234		145.823	392.013	392.012
mm10	11	chr4	4	4194304	3969965	224339	0.946513	0.0534866	3845352	124613	3770187	199778	3770170	199795	152055231	151806695	147793139	147792362	0.860858	0.859801	4.29623	0.266602	0.860653	0.859587	4.30425	0.266812	0.998263	0.998341	0.000929083	0.0287737	0.998298	0.998287	0.0635865		0.860612	0.859488	4.36202		0.860837	0.859703	4.3536		38.3014	171.526	171.526
mm10	12	chr4	4	16777216	13144970	3632246	0.783501	0.216499	11637646	1507324	10627262	2517708	10628784	2516186	152055193	149592278	132105463	132104134	0.880428	0.872853	-0.0468869	0.250178	0.880198	0.87262	-0.0442921	0.250433	0.997904	0.998175	-0.166254	0.0321149	0.99809	0.998084	0.0191531		0.880052	0.872243	0.123599		0.880292	0.872476	0.120845		11.5676	84.2901	84.2901
mm10	13	chr4	4	67108864	36009089	31099775	0.536577	0.463423	28200560	7808529	21753412	14255677	21753776	14255313	152055155	140099929	103714101	103701998	0.896859	0.877285	-0.824282	0.233195	0.896624	0.877037	-0.823571	0.233475	0.997714	0.998155	-0.324213	0.0338835	0.998162	0.998142	0.00501438		0.896357	0.876407	-0.529602		0.896629	0.876656	-0.530905		4.22269	46.8063	46.8063
mm10	14	chr4	4	268435456	72136716	196298740	0.26873	0.73127	39683356	32453360	25825844	46310872	25816298	46320418	152055117	107562031	64964786	64941628	0.912932	0.878181	-0.950517	0.214918	0.912665	0.877923	-0.950293	0.215258	0.997976	0.998539	-0.613708	0.0333185	0.998554	0.998552	0.000983018		0.912321	0.877099	-0.407251		0.912592	0.877358	-0.407958		2.10787	30.738	30.738
mm10	15	chr4	4	1073741824	100728552	973013272	0.0938108	0.906189	28813130	71915422	16163598	84564954	16145562	84582990	152055079	68232031	31340042	31317441	0.926258	0.878236	-1.01461	0.198973	0.925942	0.877965	-1.01443	0.1994	0.998406	0.998918	-0.830535	0.032973	0.999053	0.999087	5.97193e-05		0.925629	0.877189	-0.283061		0.925883	0.877459	-0.283469		1.50955	24.3756	24.3756
mm10	16	chr4	4	4294967296	115108692	4179858604	0.0268008	0.973199	15821826	99286866	7171216	107937476	7155186	107953506	152055041	45174281	14157293	14137621	0.93204	0.877587	-1.03627	0.19207	0.931715	0.877312	-1.03608	0.19252	0.998648	0.999097	-0.927328	0.0338135	0.999369	0.999404	-9.76331e-05		0.931428	0.876617	-0.221037		0.931687	0.876892	-0.221316		1.32097	21.445	21.445
mm10	17	chr4	4	17179869184	121473494	17058395690	0.00707069	0.992929	9256234	112217260	2935788	118537706	2918258	118555236	152055003	34860341	7290368	7268566	0.934194	0.876947	-1.03771	0.189689	0.933872	0.876668	-1.03754	0.19014	0.998726	0.999147	-0.963708	0.0351361	0.999511	0.999538	-0.000151778		0.933589	0.876009	-0.19138		0.93386	0.876287	-0.191639		1.25175	19.7124	19.7124
mm10	18	chr4	4	68719476736	124597024	68594879712	0.00181313	0.998187	6587655	118009369	1319178	123277846	1303392	123293632	152054965	30148541	4660533	4639039	0.934438	0.875858	-1.03147	0.189815	0.934118	0.875574	-1.03129	0.190265	0.998719	0.999135	-0.97735	0.036685	0.999563	0.999582	-0.000156857		0.933825	0.874918	-0.174298		0.93411	0.875202	-0.174539		1.22037	18.4025	18.4025
mm10	19	chr4	4	274877906944	126482602	274751424342	0.000460141	0.99954	5475352	121007250	719563	125763039	707930	125774672	152054927	27572325	3549038	3530871	0.933953	0.874383	-1.02311	0.190934	0.933638	0.874092	-1.0229	0.191374	0.998674	0.999098	-0.983103	0.0383488	0.999579	0.999583	-0.000131925		0.933323	0.873423	-0.162341		0.933629	0.873713	-0.162547		1.20218	17.2953	17.2953
mm10	20	chr4	4	1099511627776	127852979	1099383774797	0.000116282	0.999884	4933628	122919351	481485	127371494	470556	127382423	152054889	25839904	2983764	2965679	0.932829	0.872141	-1.01389	0.192978	0.932509	0.871841	-1.01368	0.193423	0.998609	0.999047	-0.986055	0.0401465	0.999577	0.999578	-0.000131596		0.932178	0.87115	-0.152727		0.932497	0.871448	-0.152929		1.18929	16.2885	16.2885
mm10	1	chr5	5	4	4	0	1	0	4	0	4	0	4	0	147919674	147919674	147919674	147919674	1	1	0	0	0.999999	0.999994	233.8	0.000262584	0.999999	0.999994	233.8	0.000262584	0.999999	0.999994	233.8	0.000262584	0.999999	0.999994	233.8	0.000262584	1	1	0	0	3.69799e+07	6.37628e+06	5.52202e+06
mm10	2	chr5	5	16	16	0	1	0	16	0	16	0	16	0	147919643	147919643	147919643	147919643	0.583832	0.562899	4040990	0.1344	0.583828	0.562895	4041030	0.1344	0.999996	0.999996	37.7298	0.000407014	0.999996	0.999996	37.7298	0.000407014	0.583828	0.562895	4041030	0.1344	0.583832	0.562899	4040990	0.1344	9.24498e+06	2.83819e+06	2.74806e+06
mm10	3	chr5	5	64	64	0	1	0	64	0	64	0	64	0	147919612	147919612	147919612	147919612	0.545881	0.545232	1051080	0.187798	0.545875	0.545226	1051090	0.187799	0.999993	0.999993	15.507	0.000708942	0.999993	0.999993	15.507	0.000708942	0.545875	0.545226	1051090	0.187799	0.545881	0.545232	1051080	0.187798	2.31124e+06	977899	970230
mm10	4	chr5	5	256	256	0	1	0	256	0	256	0	256	0	147919581	147919581	147919581	147919581	0.542914	0.542889	264124	0.227982	0.542906	0.54288	264129	0.227984	0.999988	0.999988	6.90148	0.00113623	0.999988	0.999988	6.90148	0.00113623	0.542906	0.54288	264129	0.227984	0.542914	0.542889	264124	0.227982	577811	304037	303443
mm10	5	chr5	5	1024	1024	0	1	0	1024	0	1024	0	1024	0	147919550	147919550	147919550	147919550	0.559268	0.559267	63665.1	0.260864	0.559255	0.559254	63666.9	0.260868	0.999972	0.999972	4.08453	0.00202181	0.999972	0.999972	4.08453	0.00202181	0.559255	0.559254	63666.9	0.260868	0.559268	0.559267	63665.1	0.260864	144453	92169.7	92124.7
mm10	6	chr5	5	4096	4096	0	1	0	4096	0	4096	0	4096	0	147919519	147919519	147919519	147919519	0.587379	0.587379	14901	0.287114	0.587353	0.587353	14902	0.287123	0.999923	0.999923	2.78386	0.003772	0.999923	0.999923	2.78386	0.003772	0.587353	0.587353	14902	0.287123	0.587379	0.587379	14901	0.287114	36113.2	27627.6	27624.2
mm10	7	chr5	5	16384	16384	0	1	0	16384	0	16384	0	16384	0	147919488	147919488	147919488	147919488	0.639976	0.639976	3250.4	0.304566	0.639926	0.639926	3250.85	0.304589	0.999805	0.999805	1.75825	0.00677643	0.999805	0.999805	1.75825	0.00677643	0.639926	0.639926	3250.85	0.304589	0.639976	0.639976	3250.4	0.304566	9028.29	8528.83	8528.57
mm10	8	chr5	5	65536	65536	0	1	0	65536	0	65536	0	65536	0	147919457	147919457	147919457	147919457	0.710247	0.710247	653.992	0.308998	0.710159	0.710159	654.192	0.309049	0.999568	0.999568	0.975046	0.0114001	0.999568	0.999568	0.975046	0.0114001	0.710159	0.710159	654.192	0.309049	0.710247	0.710247	653.992	0.308998	2257.07	2773.6	2773.58
mm10	9	chr5	5	262144	262133	11	0.999958	4.19617e-05	262124	9	262122	11	262122	11	147919426	147919397	147918097	147918170	0.78962	0.789622	118.71	0.294068	0.789479	0.78948	118.79	0.294176	0.99919	0.99919	0.457149	0.0175125	0.99919	0.99919	0.457565		0.789479	0.78948	118.79	0.294176	0.78962	0.789622	118.71	0.294068	564.292	995.06	995.058
mm10	10	chr5	5	1048576	1043460	5116	0.995121	0.004879	1039388	4072	1038411	5049	1038418	5042	147919395	147909220	147568319	147567122	0.84809	0.848143	21.1906	0.268624	0.847907	0.84796	21.2154	0.268797	0.99875	0.998759	0.166145	0.0235321	0.998753	0.998753	0.175211		0.847903	0.847949	21.2264		0.848088	0.848134	21.199		141.759	394.865	394.865
mm10	11	chr5	5	4194304	3982904	211400	0.949598	0.0504017	3862728	120176	3793415	189489	3793446	189458	147919364	147681023	143980708	143980666	0.881592	0.880817	3.43741	0.245093	0.881369	0.880606	3.44521	0.245338	0.998336	0.998408	-0.000699248	0.0282108	0.99837	0.998384	0.0584083		0.881351	0.880513	3.50137		0.88155	0.880724	3.49355		37.1386	172.984	172.984
mm10	12	chr5	5	16777216	13239374	3537842	0.789128	0.210872	11742266	1497108	10764440	2474934	10763286	2476088	147919333	145461214	128900672	128891895	0.90105	0.894895	-0.262217	0.226521	0.900831	0.894666	-0.260318	0.226784	0.997981	0.998237	-0.16597	0.0315374	0.99816	0.998146	0.0173841		0.900678	0.894297	-0.0894935		0.900923	0.894528	-0.0926947		11.1727	84.7848	84.7848
mm10	13	chr5	5	67108864	36164834	30944030	0.538898	0.461102	28166966	7997868	21881158	14283676	21874332	14290502	147919302	135672616	100812600	100797823	0.916489	0.900068	-0.893819	0.208837	0.916246	0.899822	-0.893223	0.209152	0.997794	0.99822	-0.331353	0.0333074	0.998227	0.998219	0.00455482		0.915988	0.899193	-0.585742		0.916246	0.899439	-0.587074		4.09014	47.0552	47.0552
mm10	14	chr5	5	268435456	71806530	196628926	0.2675	0.7325	38927214	32879316	25456798	46349732	25447556	46358974	147919271	103056974	62683457	62671711	0.93002	0.901432	-0.983973	0.191851	0.929746	0.901172	-0.983601	0.192232	0.998039	0.998576	-0.621832	0.0328603	0.998606	0.998612	0.00104826		0.929418	0.900364	-0.419257		0.929681	0.900624	-0.419793		2.05997	30.962	30.962
mm10	15	chr5	5	1073741824	99641943	974099881	0.0927988	0.907201	27819334	71822609	15687523	83954420	15676616	83965327	147919240	64428726	30290901	30275969	0.94031	0.901805	-1.03474	0.178253	0.94002	0.901531	-1.03448	0.178685	0.998445	0.998928	-0.836314	0.0326616	0.999086	0.999091	0.000126326		0.939699	0.900784	-0.278451		0.939979	0.901057	-0.278778		1.48451	24.5731	24.5731
mm10	16	chr5	5	4294967296	113541922	4181425374	0.026436	0.973564	15056488	98485434	6934497	106607425	6923776	106618146	147919209	42026706	13885087	13868402	0.945188	0.901402	-1.05203	0.171785	0.944894	0.901119	-1.05181	0.172238	0.998667	0.999087	-0.931439	0.0336353	0.999378	0.999376	-7.05956e-05		0.944596	0.900459	-0.211008		0.944894	0.900742	-0.211259		1.30277	21.5975	21.5975
mm10	17	chr5	5	17179869184	119691971	17060177213	0.00696699	0.993033	8671742	111020229	2875199	116816772	2861758	116830213	147919178	32039108	7345311	7325078	0.947022	0.900912	-1.05201	0.169547	0.946715	0.90062	-1.05182	0.170026	0.998731	0.999123	-0.967069	0.0350708	0.999504	0.999505	-0.000138664		0.946432	0.899997	-0.179542		0.946737	0.900288	-0.179789		1.23583	19.8143	19.8143
mm10	18	chr5	5	68719476736	122721969	68596754767	0.00178584	0.998214	6078919	116643050	1331744	121390225	1317894	121404075	147919147	27472674	4805437	4783674	0.947106	0.899955	-1.04558	0.169882	0.946798	0.89966	-1.0454	0.17036	0.998721	0.999109	-0.980384	0.0366785	0.999555	0.999552	-0.000159806		0.94651	0.89904	-0.162103		0.946822	0.899333	-0.162346		1.20532	18.4537	18.4537
mm10	19	chr5	5	274877906944	124554260	274753352684	0.000453126	0.999547	4988960	119565300	755050	123799210	741398	123812862	147919116	24969460	3699103	3677231	0.946675	0.898665	-1.03754	0.171001	0.946364	0.898365	-1.03736	0.171481	0.998675	0.999071	-0.986013	0.0384046	0.999573	0.999568	-0.000162763		0.946066	0.89773	-0.15027		0.946384	0.898028	-0.150505		1.18759	17.2997	17.2997
mm10	20	chr5	5	1099511627776	125882321	1099385745455	0.000114489	0.999886	4448705	121433616	517901	125364420	506870	125375451	147919085	23287932	3113088	3093568	0.945682	0.896657	-1.02889	0.173026	0.945371	0.896351	-1.02869	0.173501	0.998607	0.999017	-0.988905	0.0402815	0.999574	0.99956	-0.000144182		0.94505	0.895691	-0.140971		0.945385	0.895996	-0.141182		1.17506	16.2498	16.2498
mm10	1	chr6	6	4	4	0	1	0	4	0	4	0	4	0	146336543	146336543	146336543	146336543	1	1	0	0	0.999997	0.999985	561.235	0.000468629	0.999997	0.999985	561.235	0.000468629	0.999997	0.999985	561.235	0.000468629	0.999997	0.999985	561.235	0.000468629	1	1	0	0	3.65841e+07	7.2525e+06	6.28085e+06
mm10	2	chr6	6	16	16	0	1	0	16	0	16	0	16	0	146336535	146336535	146336535	146336535	0.651373	0.635957	3329550	0.13002	0.651364	0.635948	3329630	0.130022	0.999991	0.99999	87.971	0.000662746	0.999991	0.99999	87.971	0.000662746	0.651364	0.635948	3329630	0.130022	0.651373	0.635957	3329550	0.13002	9.14603e+06	2.9947e+06	2.8996e+06
mm10	3	chr6	6	64	64	0	1	0	64	0	64	0	64	0	146336527	146336527	146336527	146336527	0.609509	0.609	894024	0.180885	0.6095	0.608992	894044	0.180888	0.999987	0.999987	29.4311	0.00102127	0.999987	0.999987	29.4311	0.00102127	0.6095	0.608992	894044	0.180888	0.609509	0.609	894024	0.180885	2.28651e+06	1.0135e+06	1.00555e+06
mm10	4	chr6	6	256	256	0	1	0	256	0	256	0	256	0	146336519	146336519	146336519	146336519	0.599804	0.599784	228774	0.219543	0.599794	0.599773	228781	0.219546	0.999979	0.999979	12.2082	0.00156646	0.999979	0.999979	12.2082	0.00156646	0.599794	0.599773	228781	0.219546	0.599804	0.599784	228774	0.219543	571627	312840	312229
mm10	5	chr6	6	1024	1024	0	1	0	1024	0	1024	0	1024	0	146336511	146336511	146336511	146336511	0.607482	0.607481	56093.7	0.251158	0.607466	0.607466	56095.8	0.251164	0.99996	0.99996	5.72739	0.00246143	0.99996	0.99996	5.72739	0.00246143	0.607466	0.607466	56095.8	0.251164	0.607482	0.607481	56093.7	0.251158	142907	94122.3	94076.3
mm10	6	chr6	6	4096	4096	0	1	0	4096	0	4096	0	4096	0	146336503	146336503	146336503	146336503	0.625843	0.625843	13367.4	0.276681	0.62582	0.62582	13368.2	0.27669	0.999912	0.999912	3.13046	0.00408081	0.999912	0.999912	3.13046	0.00408081	0.62582	0.62582	13368.2	0.27669	0.625843	0.625843	13367.4	0.276681	35726.7	27979.2	27975.8
mm10	7	chr6	6	16384	16384	0	1	0	16384	0	16384	0	16384	0	146336495	146336495	146336495	146336495	0.666128	0.666128	2982.04	0.294346	0.666096	0.666096	2982.32	0.294362	0.999796	0.999796	1.81989	0.00697577	0.999796	0.999796	1.81989	0.00697577	0.666096	0.666096	2982.32	0.294362	0.666128	0.666128	2982.04	0.294346	8931.67	8540.69	8540.42
mm10	8	chr6	6	65536	65536	0	1	0	65536	0	65536	0	65536	0	146336487	146336487	146336487	146336487	0.725063	0.725063	613.911	0.300225	0.725011	0.725011	614.029	0.300256	0.999551	0.999551	1.00347	0.0116261	0.999551	0.999551	1.00347	0.0116261	0.725011	0.725011	614.029	0.300256	0.725063	0.725063	613.911	0.300225	2232.92	2743.13	2743.11
mm10	9	chr6	6	262144	262116	28	0.999893	0.000106812	262092	24	262088	28	262088	28	146336479	146336372	146330847	146330768	0.796324	0.79633	113.685	0.288146	0.796246	0.796251	113.729	0.288206	0.999149	0.999149	0.4746	0.0179008	0.999149	0.999149	0.474808		0.796246	0.796251	113.73	0.288206	0.796324	0.79633	113.685	0.288146	558.289	974.224	974.222
mm10	10	chr6	6	1048576	1040302	8274	0.992109	0.0078907	1033867	6435	1032173	8129	1032178	8124	146336471	146320945	145797182	145795722	0.851239	0.851263	20.404	0.265145	0.85114	0.851162	20.4168	0.26524	0.998677	0.998691	0.16924	0.0241721	0.998682	0.998679	0.183723		0.851132	0.851144	20.4334		0.851238	0.851248	20.4175		140.667	385.872	385.872
mm10	11	chr6	6	4194304	3930729	263575	0.937159	0.0628412	3791632	139097	3700854	229875	3701176	229553	146336463	146064389	141877740	141876729	0.882962	0.882132	3.25375	0.243413	0.882844	0.882016	3.25783	0.243543	0.998254	0.998339	-0.00737286	0.0288765	0.998299	0.998301	0.0610799		0.882811	0.881907	3.32318		0.882927	0.882024	3.31857		37.2288	170.33	170.33
mm10	12	chr6	6	16777216	12878329	3898887	0.767608	0.232392	11331832	1546497	10288919	2589410	10287804	2590525	146336455	143843722	126848858	126837723	0.90079	0.894989	-0.319971	0.226787	0.900683	0.894872	-0.3195	0.226915	0.997917	0.998188	-0.17297	0.0320254	0.998135	0.998122	0.0176301		0.900531	0.894489	-0.141152		0.900664	0.894609	-0.143357		11.363	84.5556	84.5556
mm10	13	chr6	6	67108864	35189805	31919059	0.524369	0.475631	27557432	7632373	21177693	14012112	21174622	14015183	146336447	134649930	100350175	100330714	0.914212	0.899102	-0.887225	0.211723	0.914121	0.898984	-0.887286	0.211841	0.997762	0.998178	-0.324522	0.0335392	0.998252	0.99822	0.00452338		0.91386	0.898382	-0.585875		0.914011	0.898501	-0.586887		4.15849	47.2088	47.2088
mm10	14	chr6	6	268435456	70592631	197842825	0.262978	0.737022	38802281	31790350	25515374	45077257	25501792	45090839	146336439	102581798	63545752	63513548	0.927869	0.899637	-0.964746	0.194785	0.927795	0.899521	-0.964962	0.194889	0.998051	0.998568	-0.616851	0.0327324	0.998677	0.998628	0.000778592		0.927443	0.898758	-0.405856		0.927609	0.898875	-0.406482		2.07297	31.0787	31.0787
mm10	15	chr6	6	1073741824	98636504	975105320	0.0918624	0.908138	27951250	70685254	16214474	82422030	16195872	82440632	146336431	63799864	30907391	30877851	0.938796	0.899298	-1.02085	0.180519	0.938688	0.899182	-1.02097	0.180679	0.998497	0.998948	-0.835215	0.0322069	0.999201	0.999187	-4.46242e-05		0.938378	0.898492	-0.267814		0.938514	0.898608	-0.268189		1.48359	24.698	24.698
mm10	16	chr6	6	4294967296	112751412	4182215884	0.026252	0.973748	15050386	97701026	7257109	105494303	7242584	105508828	146336423	41070419	13959029	13938162	0.943605	0.898255	-1.04201	0.174276	0.943445	0.898138	-1.04205	0.174516	0.998746	0.999124	-0.932474	0.0329516	0.999524	0.999564	-0.000131093		0.943219	0.897547	-0.203134		0.943304	0.897664	-0.203361		1.29787	21.7699	21.7699
mm10	17	chr6	6	17179869184	118980670	17060888514	0.00692559	0.993074	8492952	110487718	2965734	116014936	2952230	116028440	146336415	30936591	7147013	7129878	0.945159	0.897124	-1.04332	0.172516	0.944961	0.897004	-1.04332	0.172814	0.998828	0.999174	-0.968888	0.0342149	0.999672	0.999748	-0.000128871		0.944783	0.896457	-0.173022		0.944838	0.896577	-0.173197		1.22992	20.0384	20.0384
mm10	18	chr6	6	68719476736	122005022	68597471714	0.00177541	0.998225	5812330	116192692	1318114	120686908	1305836	120699186	146336407	26373926	4534293	4520785	0.945142	0.895567	-1.03701	0.17302	0.944909	0.895447	-1.03697	0.173366	0.998827	0.999167	-0.98226	0.0356954	0.999731	0.999842	-0.000104855		0.944765	0.894905	-0.156288		0.944787	0.895026	-0.156424		1.19943	18.7289	18.7289
mm10	19	chr6	6	274877906944	123805832	274754101112	0.000450403	0.99955	4697408	119108424	709097	123096735	697904	123107928	146336399	23938125	3447811	3435721	0.944393	0.893689	-1.02848	0.1746	0.944149	0.893566	-1.02843	0.174959	0.99879	0.999136	-0.98761	0.0372913	0.999749	0.999869	-9.40033e-05		0.944005	0.893013	-0.144817		0.944023	0.893137	-0.144939		1.18198	17.6196	17.6196
mm10	20	chr6	6	1099511627776	125102180	1099386525596	0.00011378	0.999886	4156020	120946160	468731	124633449	458876	124643304	146336391	22335512	2905171	2894445	0.943143	0.891244	-1.0193	0.176954	0.942887	0.891116	-1.01923	0.177325	0.998732	0.99909	-0.990133	0.0390187	0.999751	0.999879	-8.292e-05		0.942739	0.890543	-0.135774		0.942755	0.890671	-0.135882		1.16973	16.6099	16.6099
mm10	1	chr7	7	4	4	0	1	0	4	0	4	0	4	0	141855407	141855407	141855407	141855407	1	1	0	0	0.999912	0.999406	21079.4	0.00237254	0.999912	0.999406	21079.4	0.00237254	0.999912	0.999406	21079.4	0.00237254	0.999912	0.999406	21079.4	0.00237254	1	1	0	0	3.54639e+07	5.68982e+06	4.92753e+06
mm10	2	chr7	7	16	16	0	1	0	16	0	16	0	16	0	141855376	141855376	141855376	141855376	0.5497	0.526537	4197700	0.138524	0.549444	0.526268	4200090	0.138564	0.999741	0.999727	2416.49	0.00329219	0.999741	0.999727	2416.49	0.00329219	0.549444	0.526268	4200090	0.138564	0.5497	0.526537	4197700	0.138524	8865961	2.69156e+06	2.60609e+06
mm10	3	chr7	7	64	64	0	1	0	64	0	64	0	64	0	141855345	141855345	141855345	141855345	0.511105	0.510394	1085210	0.193763	0.510887	0.510176	1085690	0.193808	0.999769	0.999769	512.952	0.00413574	0.999769	0.999769	512.952	0.00413574	0.510887	0.510176	1085690	0.193808	0.511105	0.510394	1085210	0.193763	2.21649e+06	930417	923120
mm10	4	chr7	7	256	256	0	1	0	256	0	256	0	256	0	141855314	141855314	141855314	141855314	0.508216	0.508188	272524	0.235376	0.50802	0.507992	272633	0.235425	0.999773	0.999773	125.741	0.00492147	0.999773	0.999773	125.741	0.00492147	0.50802	0.507992	272633	0.235425	0.508216	0.508188	272524	0.235376	554122	289246	288680
mm10	5	chr7	7	1024	1024	0	1	0	1024	0	1024	0	1024	0	141855283	141855283	141855283	141855283	0.522622	0.522621	66131.6	0.269671	0.522439	0.522438	66156.9	0.269726	0.999756	0.999756	33.7878	0.00588537	0.999756	0.999756	33.7878	0.00588537	0.522439	0.522438	66156.9	0.269726	0.522622	0.522621	66131.6	0.269671	138531	87293.3	87250.7
mm10	6	chr7	7	4096	4096	0	1	0	4096	0	4096	0	4096	0	141855252	141855252	141855252	141855252	0.547795	0.547795	15661.1	0.29764	0.547625	0.547625	15666.9	0.2977	0.999689	0.999689	10.7582	0.00747706	0.999689	0.999689	10.7582	0.00747706	0.547625	0.547625	15666.9	0.2977	0.547795	0.547795	15661.1	0.29764	34632.6	25973.4	25970.3
mm10	7	chr7	7	16384	16384	0	1	0	16384	0	16384	0	16384	0	141855221	141855221	141855221	141855221	0.596895	0.596895	3490.14	0.318027	0.596734	0.596734	3491.54	0.318098	0.999495	0.999495	4.3732	0.0107287	0.999495	0.999495	4.3732	0.0107287	0.596734	0.596734	3491.54	0.318098	0.596895	0.596895	3490.14	0.318027	8658.16	7922.75	7922.51
mm10	8	chr7	7	65536	65536	0	1	0	65536	0	65536	0	65536	0	141855190	141855190	141855190	141855190	0.66651	0.66651	721.853	0.326921	0.666329	0.666329	722.243	0.327019	0.999063	0.999063	2.02775	0.0164716	0.999063	0.999063	2.02775	0.0164716	0.666329	0.666329	722.243	0.327019	0.66651	0.66651	721.853	0.326921	2164.54	2538.82	2538.8
mm10	9	chr7	7	262144	262123	21	0.99992	8.01086e-05	262102	21	262102	21	262102	21	141855159	141855065	141851917	141851818	0.750266	0.75027	135.136	0.317583	0.750046	0.750049	135.255	0.317737	0.998351	0.998351	0.891887	0.0246029	0.998351	0.998351	0.892015	0.0246028	0.750045	0.750049	135.256	0.317738	0.750267	0.75027	135.136	0.317583	541.178	898.339	898.337
mm10	10	chr7	7	1048576	1041298	7278	0.993059	0.00694084	1035616	5682	1034135	7163	1034144	7154	141855128	141841620	141355325	141354917	0.815105	0.81512	24.706	0.296035	0.81483	0.814847	24.7428	0.296274	0.997513	0.997526	0.323994	0.0329344	0.997519	0.997521	0.336164		0.814827	0.814831	24.7561		0.815099	0.815104	24.7184		136.229	354.266	354.266
mm10	11	chr7	7	4194304	3941834	252470	0.939806	0.0601935	3803594	138240	3718849	222985	3718898	222936	141855097	141574724	137174365	137178607	0.85355	0.852027	4.13767	0.273581	0.853228	0.851707	4.15024	0.273904	0.996739	0.996839	0.0426248	0.0393752	0.996808	0.996811	0.112068		0.853189	0.851581	4.21428		0.853503	0.851897	4.204		35.9871	155.695	155.695
mm10	12	chr7	7	16777216	12864237	3912979	0.766768	0.233232	11294851	1569386	10211093	2653144	10210090	2654147	141855066	139282170	120939204	120943266	0.876369	0.867957	-0.169848	0.25458	0.875959	0.867587	-0.165446	0.255028	0.996102	0.996422	-0.16055	0.0437733	0.996481	0.996523	0.0330018		0.875821	0.867136	0.0126405		0.876157	0.867505	0.00896014		11.0271	77.2366	77.2366
mm10	13	chr7	7	67108864	34665856	32443008	0.516562	0.483438	26764340	7901516	20255108	14410748	20251930	14413926	141855035	129320722	93086421	93079954	0.893676	0.873664	-0.889846	0.23704	0.893215	0.873257	-0.888367	0.237578	0.995786	0.996262	-0.346281	0.0459517	0.996714	0.996764	0.00850203		0.892988	0.872574	-0.569885		0.89336	0.872982	-0.57159		4.09207	43.3239	43.3239
mm10	14	chr7	7	268435456	67131106	201304350	0.250083	0.749917	35309608	31821498	22198805	44932301	22186228	44944878	141855004	97201598	55676408	55657579	0.911466	0.875308	-1.02025	0.217089	0.910901	0.874878	-1.01962	0.217794	0.996183	0.996592	-0.657966	0.0451253	0.997576	0.997705	0.00162306		0.910812	0.874322	-0.436594		0.911143	0.874752	-0.437497		2.1131	28.9861	28.9861
mm10	15	chr7	7	1073741824	91273595	982468229	0.0850052	0.914995	24575980	66697615	12835728	78437867	12817248	78456347	141854973	61756064	25800044	25773305	0.924585	0.875893	-1.07862	0.201645	0.924111	0.875445	-1.07822	0.20228	0.996774	0.996881	-0.872723	0.0443341	0.998517	0.998519	0.000125806		0.924141	0.875379	-0.309618		0.924613	0.875827	-0.310214		1.55417	23.3198	23.3198
mm10	16	chr7	7	4294967296	103040973	4191926323	0.0239911	0.976009	13657790	89383183	5439852	97601121	5420618	97620355	141854942	42046624	11510889	11485887	0.931063	0.875643	-1.09377	0.193949	0.930592	0.87518	-1.09338	0.194602	0.997042	0.996926	-0.964396	0.0450292	0.999027	0.999004	-0.000131425		0.93078	0.875479	-0.245534		0.931293	0.875941	-0.245965		1.37668	20.6608	20.6608
mm10	17	chr7	7	17179869184	108301420	17071567764	0.00630397	0.993696	8425076	99876344	2211526	106089894	2195572	106105848	141854911	33314450	6038676	6015425	0.933244	0.875295	-1.09072	0.191571	0.932754	0.874815	-1.0903	0.192257	0.997068	0.996829	-0.998053	0.0464564	0.999232	0.999209	-0.000170555		0.933046	0.87532	-0.213498		0.933579	0.875799	-0.21386		1.30982	19.0369	19.0369
mm10	18	chr7	7	68719476736	111005302	68608471434	0.00161534	0.998385	6316561	104688741	1020131	109985171	1008172	109997130	141854880	29199770	3961359	3941813	0.933586	0.874428	-1.08175	0.191591	0.933061	0.87393	-1.08129	0.192326	0.996978	0.996658	-1.01059	0.0482138	0.999294	0.999287	-0.000150629		0.933438	0.87457	-0.194368		0.933976	0.875068	-0.194675		1.27791	17.7821	17.7821
mm10	19	chr7	7	274877906944	112728582	274765178362	0.000410104	0.99959	5407114	107321468	580368	112148214	568940	112159642	141854849	26825697	3069580	3052108	0.933226	0.873173	-1.07155	0.192567	0.932661	0.872652	-1.07105	0.193351	0.996838	0.996454	-1.01595	0.0501257	0.9993	0.99931	-0.0001362		0.933112	0.873403	-0.180611		0.933659	0.873923	-0.18089		1.25838	16.7109	16.7109
mm10	20	chr7	7	1099511627776	114030689	1099397597087	0.00010371	0.999896	4932546	109098143	400003	113630686	390212	113640477	141854818	25151972	2603045	2588296	0.932235	0.871152	-1.06089	0.19446	0.931633	0.870607	-1.06034	0.195287	0.99666	0.996219	-1.01873	0.052221	0.999284	0.999304	-0.000113456		0.932148	0.871456	-0.169391		0.932712	0.872001	-0.169641		1.24401	15.7343	15.7343
mm10	1	chr8	8	4	4	0	1	0	4	0	4	0	4	0	125611432	125611432	125611432	125611432	1	1	0	0	0.999993	0.999962	1184.09	0.000655161	0.999993	0.999962	1184.09	0.000655161	0.999993	0.999962	1184.09	0.000655161	0.999993	0.999962	1184.09	0.000655161	1	1	0	0	31402858	5.53469e+06	4.79319e+06
mm10	2	chr8	8	16	16	0	1	0	16	0	16	0	16	0	125611421	125611421	125611421	125611421	0.594154	0.574095	3343660	0.133729	0.594134	0.574074	3343820	0.133732	0.999978	0.999977	180.261	0.000973233	0.999978	0.999977	180.261	0.000973233	0.594134	0.574074	3343820	0.133732	0.594154	0.574095	3343660	0.133729	7.85071e+06	2.4314e+06	2.35419e+06
mm10	3	chr8	8	64	64	0	1	0	64	0	64	0	64	0	125611410	125611410	125611410	125611410	0.555544	0.554915	873558	0.186613	0.555527	0.554898	873591	0.186617	0.999979	0.999979	40.9948	0.00125669	0.999979	0.999979	40.9948	0.00125669	0.555527	0.554898	873591	0.186617	0.555544	0.554915	873558	0.186613	1.96268e+06	834977	828428
mm10	4	chr8	8	256	256	0	1	0	256	0	256	0	256	0	125611399	125611399	125611399	125611399	0.55141	0.551385	220122	0.226516	0.551393	0.551368	220130	0.22652	0.999971	0.999971	14.1157	0.0017691	0.999971	0.999971	14.1157	0.0017691	0.551393	0.551368	220130	0.22652	0.55141	0.551385	220122	0.226516	490670	259257	258750
mm10	5	chr8	8	1024	1024	0	1	0	1024	0	1024	0	1024	0	125611388	125611388	125611388	125611388	0.566429	0.566428	53185.1	0.259139	0.56641	0.566409	53187.4	0.259146	0.999951	0.999951	6.00936	0.00266649	0.999951	0.999951	6.00936	0.00266649	0.56641	0.566409	53187.4	0.259146	0.566429	0.566428	53185.1	0.259139	122667	78487.5	78449.2
mm10	6	chr8	8	4096	4096	0	1	0	4096	0	4096	0	4096	0	125611377	125611377	125611377	125611377	0.593813	0.593813	12456.5	0.285011	0.593788	0.593788	12457.3	0.285021	0.9999	0.9999	3.07061	0.00430349	0.9999	0.9999	3.07061	0.00430349	0.593788	0.593788	12457.3	0.285021	0.593813	0.593813	12456.5	0.285011	30666.8	23500.6	23497.7
mm10	7	chr8	8	16384	16384	0	1	0	16384	0	16384	0	16384	0	125611366	125611366	125611366	125611366	0.646877	0.646877	2707.29	0.301543	0.646834	0.646834	2707.62	0.301562	0.99978	0.99978	1.68732	0.00720763	0.99978	0.99978	1.68732	0.00720763	0.646834	0.646834	2707.62	0.301562	0.646877	0.646877	2707.29	0.301543	7666.71	7249.97	7249.74
mm10	8	chr8	8	65536	65536	0	1	0	65536	0	65536	0	65536	0	125611355	125611355	125611355	125611355	0.719448	0.719448	537.728	0.303903	0.719378	0.719378	537.862	0.303944	0.999517	0.999517	0.924973	0.0120606	0.999517	0.999517	0.924973	0.0120606	0.719378	0.719378	537.862	0.303944	0.719448	0.719448	537.728	0.303903	1916.68	2360.85	2360.83
mm10	9	chr8	8	262144	262126	18	0.999931	6.86646e-05	262108	18	262108	18	262108	18	125611344	125611273	125608610	125608655	0.801512	0.801514	95.1043	0.285402	0.801401	0.801404	95.1572	0.285488	0.999107	0.999108	0.427386	0.0184073	0.999107	0.999108	0.427806	0.0184071	0.801401	0.801404	95.1573	0.285488	0.801511	0.801514	95.1048	0.285402	479.202	850.239	850.237
mm10	10	chr8	8	1048576	1041460	7116	0.993214	0.00678635	1035924	5536	1034457	7003	1034466	6994	125611333	125598222	125187268	125187560	0.86206	0.862036	16.2327	0.255482	0.861914	0.86189	16.2507	0.255626	0.998624	0.998637	0.151782	0.0247236	0.998629	0.998628	0.165163		0.861909	0.861874	16.2631		0.862055	0.86202	16.2458		120.611	339.691	339.69
mm10	11	chr8	8	4194304	3941801	252503	0.939799	0.0602014	3802218	139583	3719305	222496	3719034	222767	125611322	125335061	121582161	121581661	0.896536	0.895416	2.31055	0.228413	0.896359	0.89524	2.31603	0.228619	0.998185	0.998279	-0.0152374	0.0294819	0.998236	0.998237	0.0542566		0.896318	0.895115	2.3829		0.896494	0.895291	2.37717		31.8665	150.408	150.408
mm10	12	chr8	8	16777216	12855008	3922208	0.766218	0.233782	11268639	1586369	10215700	2639308	10213492	2641516	125611311	123070947	107523391	107520544	0.915876	0.909599	-0.523724	0.208195	0.915678	0.909406	-0.522068	0.20845	0.99783	0.998128	-0.179322	0.0327127	0.998078	0.998083	0.015814		0.915514	0.908968	-0.337934		0.915704	0.909161	-0.34		9.77139	74.862	74.862
mm10	13	chr8	8	67108864	34381838	32727026	0.512329	0.487671	26277936	8103902	20070502	14311336	20067120	14314718	125611300	113249103	82969542	82959215	0.92899	0.914597	-0.928229	0.192093	0.928793	0.914386	-0.927756	0.192367	0.997692	0.998159	-0.352831	0.0341444	0.998229	0.998209	0.00402211		0.928498	0.913685	-0.596374		0.928732	0.913897	-0.597373		3.65342	42.206	42.206
mm10	14	chr8	8	268435456	65721916	202713540	0.244833	0.755167	33695679	32026237	21804595	43917321	21799384	43922532	125611289	82972180	49996754	49978138	0.941391	0.915995	-0.989968	0.17532	0.941195	0.915768	-0.989817	0.175618	0.998042	0.998596	-0.646097	0.033271	0.998676	0.998637	0.00075363		0.940808	0.914919	-0.39433		0.941078	0.915146	-0.394899		1.91125	28.4351	28.4351
mm10	15	chr8	8	1073741824	88606359	985135465	0.0825211	0.917479	22703654	65902705	12718190	75888169	12708658	75897701	125611278	50485078	23611326	23588690	0.950163	0.916409	-1.03266	0.162822	0.949938	0.916173	-1.03258	0.163187	0.998503	0.99898	-0.846418	0.0329772	0.999164	0.999143	-2.7055e-05		0.949595	0.915425	-0.255106		0.949859	0.915661	-0.255495		1.41763	22.9842	22.9842
mm10	16	chr8	8	4294967296	99576339	4195390957	0.0231844	0.976816	11995067	87581272	5468522	94107817	5451976	94124363	125611267	32692840	10834224	10808727	0.954017	0.916099	-1.04682	0.157363	0.953773	0.915859	-1.04677	0.15777	0.998744	0.999151	-0.932066	0.033898	0.999439	0.999434	-0.000194418		0.953482	0.915212	-0.191679		0.953736	0.915451	-0.192013		1.26146	20.4139	20.4139
mm10	17	chr8	8	17179869184	104342881	17075526303	0.00607356	0.993926	6904716	97438165	2249164	102093717	2234218	102108663	125611256	24968786	5846577	5821125	0.955206	0.915694	-1.04631	0.155936	0.954958	0.915455	-1.04626	0.156353	0.998821	0.9992	-0.963573	0.0352585	0.99956	0.999558	-0.000219144		0.954684	0.914847	-0.162886		0.954935	0.915085	-0.163187		1.20383	18.8439	18.8439
mm10	18	chr8	8	68719476736	106673102	68612803634	0.0015523	0.998448	4871773	101801329	1049392	105623710	1036552	105636550	125611245	21467734	3917533	3894234	0.955239	0.914876	-1.04057	0.15635	0.954992	0.91464	-1.04051	0.156764	0.998821	0.999197	-0.975341	0.0368067	0.999611	0.999612	-0.000204178		0.954719	0.914034	-0.147223		0.954963	0.914269	-0.147488		1.17753	17.6267	17.6267
mm10	19	chr8	8	274877906944	108082194	274769824750	0.000393201	0.999607	4018246	104063948	603408	107478786	591556	107490638	125611234	19549916	3070363	3047426	0.954831	0.913772	-1.03356	0.157491	0.954586	0.91354	-1.0335	0.157898	0.998788	0.999171	-0.980339	0.0384625	0.999637	0.999639	-0.00020196		0.954306	0.91292	-0.136721		0.954545	0.913151	-0.136975		1.16218	16.5847	16.5847
mm10	20	chr8	8	1099511627776	109103978	1099402523798	9.92295e-05	0.999901	3592741	105511237	420332	108683646	408940	108695038	125611223	18262168	2614329	2593166	0.953998	0.912111	-1.02615	0.159371	0.953758	0.911885	-1.02608	0.159766	0.998738	0.999134	-0.982919	0.0402429	0.999652	0.999655	-0.000185713		0.953466	0.911241	-0.128565		0.953698	0.911465	-0.128796		1.1513	15.631	15.631
mm10	1	chr9	9	4	4	0	1	0	4	0	4	0	4	0	121157018	121157018	121157018	121157018	1	1	0	0	0.999997	0.999984	485.791	0.000408842	0.999997	0.999984	485.791	0.000408842	0.999997	0.999984	485.791	0.000408842	0.999997	0.999984	485.791	0.000408842	1	1	0	0	3.02893e+07	5.10296e+06	4.41929e+06
mm10	2	chr9	9	16	16	0	1	0	16	0	16	0	16	0	121156985	121156985	121156985	121156985	0.571184	0.549653	3410160	0.136576	0.57117	0.549639	3410280	0.136578	0.999985	0.999985	117.219	0.000793364	0.999985	0.999985	117.219	0.000793364	0.57117	0.549639	3410280	0.136578	0.571184	0.549653	3410160	0.136576	7.57231e+06	2.32682e+06	2.25294e+06
mm10	3	chr9	9	64	64	0	1	0	64	0	64	0	64	0	121156952	121156952	121156952	121156952	0.533122	0.532457	885095	0.1908	0.533105	0.53244	885128	0.190803	0.99998	0.99998	37.0148	0.00121201	0.99998	0.99998	37.0148	0.00121201	0.533105	0.53244	885128	0.190803	0.533122	0.532457	885095	0.1908	1.89308e+06	802345	796052
mm10	4	chr9	9	256	256	0	1	0	256	0	256	0	256	0	121156919	121156919	121156919	121156919	0.529676	0.52965	222602	0.231762	0.52965	0.529624	222614	0.231769	0.999966	0.999966	15.9328	0.00191014	0.999966	0.999966	15.9328	0.00191014	0.52965	0.529624	222614	0.231769	0.529676	0.52965	222602	0.231762	473269	249457	248970
mm10	5	chr9	9	1024	1024	0	1	0	1024	0	1024	0	1024	0	121156886	121156886	121156886	121156886	0.545006	0.545005	53833.8	0.265455	0.544966	0.544965	53838.5	0.265467	0.999931	0.999931	8.1546	0.00315777	0.999931	0.999931	8.1546	0.00315777	0.544966	0.544965	53838.5	0.265467	0.545006	0.545005	53833.8	0.265455	118317	75535.4	75498.5
mm10	6	chr9	9	4096	4096	0	1	0	4096	0	4096	0	4096	0	121156853	121156853	121156853	121156853	0.573389	0.573389	12618.9	0.292271	0.573316	0.573316	12621	0.292298	0.999848	0.999848	4.48459	0.00528863	0.999848	0.999848	4.48459	0.00528863	0.573316	0.573316	12621	0.292298	0.573389	0.573389	12618.9	0.292271	29579.3	22620.1	22617.3
mm10	7	chr9	9	16384	16384	0	1	0	16384	0	16384	0	16384	0	121156820	121156820	121156820	121156820	0.628709	0.628709	2745.64	0.309531	0.628558	0.628558	2746.75	0.3096	0.999655	0.999655	2.55225	0.00901561	0.999655	0.999655	2.55225	0.00901561	0.628558	0.628558	2746.75	0.3096	0.628709	0.628709	2745.64	0.309531	7394.83	6977.4	6977.19
mm10	8	chr9	9	65536	65536	0	1	0	65536	0	65536	0	65536	0	121156787	121156787	121156787	121156787	0.705407	0.705407	544.617	0.31183	0.705105	0.705105	545.174	0.312005	0.999263	0.999263	1.36268	0.0148925	0.999263	0.999263	1.36268	0.0148925	0.705105	0.705105	545.174	0.312005	0.705407	0.705407	544.617	0.31183	1848.71	2272	2271.98
mm10	9	chr9	9	262144	262113	31	0.999882	0.000118256	262084	29	262082	31	262082	31	121156754	121156645	121148567	121148423	0.793051	0.793055	95.6251	0.291703	0.792538	0.792542	95.8618	0.292095	0.998665	0.998665	0.616601	0.0224982	0.998665	0.998664	0.616747		0.792537	0.792541	95.8631	0.292096	0.793052	0.793055	95.6249	0.291703	462.231	817.699	817.698
mm10	10	chr9	9	1048576	1040280	8296	0.992088	0.00791168	1033945	6335	1032178	8102	1032182	8098	121156721	121142032	120670541	120670666	0.858896	0.858883	15.9679	0.258462	0.858155	0.85814	16.0546	0.259185	0.997971	0.997986	0.220415	0.0300137	0.997976	0.997974	0.235177		0.858147	0.858121	16.0688		0.858891	0.858863	15.9824		116.465	326.562	326.561
mm10	11	chr9	9	4194304	3922892	271412	0.93529	0.0647097	3776848	146044	3685761	237131	3685564	237328	121156688	120871172	116865259	116859798	0.897169	0.895983	2.11857	0.227618	0.896251	0.895065	2.14552	0.228685	0.997362	0.997464	0.00555454	0.0355452	0.99741	0.997409	0.0757894		0.896201	0.894925	2.21638		0.897124	0.895846	2.1866		30.8845	144.574	144.574
mm10	12	chr9	9	16777216	12723986	4053230	0.758409	0.241591	11124475	1599511	10029680	2694306	10025584	2698402	121156655	118627870	102753891	102735577	0.918895	0.912644	-0.614506	0.20428	0.917818	0.911588	-0.605892	0.205686	0.996879	0.997197	-0.172051	0.039223	0.997113	0.997128	0.0217511		0.917644	0.911111	-0.418833		0.918698	0.912171	-0.430155		9.52191	72.0279	72.0279
mm10	13	chr9	9	67108864	33940151	33168713	0.505748	0.494252	25896570	8043581	19586149	14354002	19576970	14363181	121156622	108915011	78709356	78683626	0.933588	0.919283	-0.962513	0.185647	0.93238	0.918124	-0.959133	0.187371	0.996662	0.997162	-0.350552	0.0409861	0.997155	0.997187	0.00576528		0.932101	0.917358	-0.624767		0.933249	0.918518	-0.629249		3.56971	40.5794	40.5794
mm10	14	chr9	9	268435456	64560786	203874670	0.240508	0.759492	32866946	31693840	20948656	43612130	20924644	43636142	121156589	79121703	46939111	46895219	0.945844	0.921926	-1.00306	0.168502	0.944509	0.920693	-1.00143	0.170578	0.996993	0.99758	-0.646549	0.0405261	0.997548	0.997622	0.00104912		0.944196	0.919777	-0.400169		0.945391	0.92101	-0.40236		1.87663	27.3545	27.3545
mm10	15	chr9	9	1073741824	86720947	987020877	0.0807652	0.919235	21978358	64742589	12020051	74700896	11991308	74729639	121156556	47577400	21941495	21900831	0.954186	0.923277	-1.03688	0.156163	0.952786	0.921987	-1.03555	0.158491	0.99745	0.997951	-0.845596	0.0405235	0.997991	0.998062	2.14122e-05		0.952507	0.921189	-0.252376		0.953771	0.922477	-0.253552		1.39709	22.1076	22.1076
mm10	16	chr9	9	4294967296	97311531	4197655765	0.0226571	0.977343	11598089	85713442	5106243	92205288	5084168	92227363	121156523	30423236	10007702	9980645	0.957919	0.923777	-1.0473	0.150636	0.956482	0.922446	-1.04592	0.153104	0.997686	0.998107	-0.930043	0.0414873	0.998229	0.998288	-0.000102002		0.956238	0.921767	-0.185337		0.95756	0.923097	-0.186031		1.24504	19.6124	19.6124
mm10	17	chr9	9	17179869184	101931575	17077937609	0.0059332	0.994067	6703062	95228513	2085827	99845748	2069498	99862077	121156490	22979821	5383810	5362898	0.959398	0.924065	-1.04553	0.148633	0.957936	0.922694	-1.04411	0.151173	0.997751	0.998139	-0.960951	0.0428186	0.998307	0.998346	-0.000117799		0.957692	0.922063	-0.155055		0.959077	0.923433	-0.155569		1.18861	18.0727	18.0727
mm10	18	chr9	9	68719476736	104216647	68615260089	0.00151655	0.998483	4748974	99467673	966605	103250042	954382	103262265	121156457	19585845	3600958	3583176	0.959728	0.923863	-1.03948	0.14855	0.95823	0.922445	-1.038	0.151154	0.997721	0.998108	-0.972411	0.0444164	0.998299	0.998324	-0.00011273		0.957968	0.921811	-0.138687		0.959415	0.923227	-0.139124		1.16254	16.8705	16.8705
mm10	19	chr9	9	274877906944	105608569	274772298375	0.000384202	0.999616	3919578	101688991	552707	105055862	541748	105066821	121156424	17712392	2820340	2804287	0.959683	0.923401	-1.03264	0.149125	0.958157	0.921951	-1.03113	0.151767	0.997671	0.998071	-0.977291	0.0460311	0.998278	0.998297	-0.000106515		0.957876	0.921294	-0.127811		0.959363	0.922741	-0.128206		1.14722	15.8415	15.8415
mm10	20	chr9	9	1099511627776	106621837	1099405005939	9.6972e-05	0.999903	3497561	103124276	383804	106238033	372996	106248841	121156391	16446009	2401390	2385678	0.959147	0.922323	-1.02553	0.150604	0.9576	0.920855	-1.02401	0.153258	0.997613	0.998033	-0.979837	0.0477245	0.998255	0.998276	-0.000108524		0.957302	0.920162	-0.119409		0.958807	0.921627	-0.119782		1.13632	14.8999	14.8999
mm10	1	chr10	10	4	4	0	1	0	4	0	4	0	4	0	127067662	127067662	127067662	127067662	1	1	0	0	0.999981	0.999911	2826.17	0.00113027	0.999981	0.999911	2826.17	0.00113027	0.999981	0.999911	2826.17	0.00113027	0.999981	0.999911	2826.17	0.00113027	1	1	0	0	3.17669e+07	6.30749e+06	5.46244e+06
mm10	2	chr10	10	16	16	0	1	0	16	0	16	0	16	0	127067634	127067634	127067634	127067634	0.662148	0.646975	2803630	0.127089	0.662086	0.64691	2804140	0.127101	0.999938	0.999935	514.179	0.00170737	0.999938	0.999935	514.179	0.00170737	0.662086	0.64691	2804140	0.127101	0.662148	0.646975	2803630	0.127089	7.94173e+06	2.58026e+06	2.49832e+06
mm10	3	chr10	10	64	64	0	1	0	64	0	64	0	64	0	127067606	127067606	127067606	127067606	0.621773	0.621274	751934	0.176911	0.621716	0.621217	752048	0.176924	0.999939	0.999939	122.028	0.00221923	0.999939	0.999939	122.028	0.00221923	0.621716	0.621217	752048	0.176924	0.621773	0.621274	751934	0.176911	1.98543e+06	874212	867356
mm10	4	chr10	10	256	256	0	1	0	256	0	256	0	256	0	127067578	127067578	127067578	127067578	0.613118	0.613098	192042	0.214667	0.613066	0.613046	192068	0.214682	0.999935	0.999935	32.3577	0.00272443	0.999935	0.999935	32.3577	0.00272443	0.613066	0.613046	192068	0.214682	0.613118	0.613098	192042	0.214667	496358	270056	269528
mm10	5	chr10	10	1024	1024	0	1	0	1024	0	1024	0	1024	0	127067550	127067550	127067550	127067550	0.62206	0.622059	46898.5	0.245554	0.622009	0.622008	46904.8	0.245572	0.99992	0.99992	9.92666	0.00346943	0.99992	0.99992	9.92666	0.00346943	0.622009	0.622008	46904.8	0.245572	0.62206	0.622059	46898.5	0.245554	124089	81456.4	81416.6
mm10	6	chr10	10	4096	4096	0	1	0	4096	0	4096	0	4096	0	127067522	127067522	127067522	127067522	0.641637	0.641637	11117.3	0.270387	0.641579	0.641579	11119.1	0.270411	0.999876	0.999876	3.84423	0.00485373	0.999876	0.999876	3.84423	0.00485373	0.641579	0.641579	11119.1	0.270411	0.641637	0.641637	11117.3	0.270387	31022.3	24301.2	24298.2
mm10	7	chr10	10	16384	16384	0	1	0	16384	0	16384	0	16384	0	127067494	127067494	127067494	127067494	0.682788	0.682788	2460.17	0.287216	0.682708	0.682708	2460.78	0.287255	0.99976	0.99976	1.86214	0.00759507	0.99976	0.99976	1.86214	0.00759507	0.682708	0.682708	2460.78	0.287255	0.682788	0.682788	2460.17	0.287216	7755.58	7458.66	7458.43
mm10	8	chr10	10	65536	65536	0	1	0	65536	0	65536	0	65536	0	127067466	127067466	127067466	127067466	0.740179	0.740179	503.767	0.292451	0.740072	0.740072	503.973	0.292516	0.999521	0.999521	0.928243	0.0120498	0.999521	0.999521	0.928243	0.0120498	0.740072	0.740072	503.973	0.292516	0.740179	0.740179	503.767	0.292451	1938.9	2407.07	2407.05
mm10	9	chr10	10	262144	262119	25	0.999905	9.53674e-05	262096	23	262094	25	262094	25	127067438	127067357	127060350	127060182	0.80725	0.807255	93.4099	0.280618	0.807105	0.80711	93.4795	0.280732	0.999149	0.999149	0.412292	0.0179587	0.999149	0.999148	0.412133		0.807104	0.80711	93.4807	0.280732	0.80725	0.807255	93.4094	0.280618	484.77	856.613	856.612
mm10	10	chr10	10	1048576	1040923	7653	0.992702	0.00729847	1035028	5895	1033421	7502	1033432	7491	127067410	127053122	126657783	126657592	0.857605	0.857642	16.9843	0.259324	0.857437	0.857474	17.0047	0.259486	0.9987	0.998715	0.143197	0.0239865	0.998704	0.998703	0.157641		0.857432	0.857457	17.0187		0.857602	0.857626	16.998		122.072	338.117	338.117
mm10	11	chr10	10	4194304	3934674	259630	0.938099	0.0619006	3793000	141674	3708935	225739	3708594	226080	127067382	126790486	123237242	123233594	0.886993	0.885907	2.71112	0.238986	0.886819	0.885728	2.71596	0.239181	0.998274	0.998373	-0.0178174	0.0287162	0.998312	0.998308	0.0520758		0.886775	0.885602	2.7833		0.88696	0.885783	2.77654		32.2943	148.389	148.389
mm10	12	chr10	10	16777216	12810818	3966398	0.763584	0.236416	11217307	1593511	10189807	2621011	10188838	2621980	127067354	124528969	109735405	109730953	0.904293	0.897482	-0.336064	0.222557	0.904104	0.897298	-0.334586	0.222788	0.997914	0.998233	-0.180621	0.0320572	0.998106	0.998111	0.015834		0.90394	0.896845	-0.152037		0.904123	0.89703	-0.154185		9.91875	73.4147	73.4147
mm10	13	chr10	10	67108864	34195792	32913072	0.509557	0.490443	26119958	8075834	20114384	14081408	20108936	14086856	127067326	114803886	85531741	85524696	0.917801	0.901101	-0.847143	0.207163	0.917595	0.900916	-0.846663	0.207431	0.997776	0.998291	-0.352276	0.0335231	0.998202	0.998221	0.00424411		0.917323	0.900167	-0.520852		0.917494	0.900352	-0.521679		3.71588	41.236	41.236
mm10	14	chr10	10	268435456	65395726	203039730	0.243618	0.756382	33652648	31743078	22308644	43087082	22300666	43095060	127067298	84890711	52509390	52490838	0.930954	0.901471	-0.948656	0.19072	0.930744	0.901285	-0.948579	0.191014	0.998135	0.998777	-0.642568	0.0326426	0.998631	0.998651	0.000799539		0.93037	0.900327	-0.365773		0.930543	0.900512	-0.366297		1.94305	27.6679	27.6679
mm10	15	chr10	10	1073741824	88460896	985280928	0.0823856	0.917614	23059938	65400958	13460302	75000594	13443488	75017408	127067270	52536187	25273276	25248010	0.940633	0.90112	-1.00869	0.178099	0.940432	0.900935	-1.00871	0.178398	0.99862	0.999211	-0.841398	0.0323535	0.999144	0.999152	-4.33091e-05		0.940036	0.900016	-0.248812		0.940221	0.900201	-0.249207		1.43642	22.2576	22.2576
mm10	16	chr10	10	4294967296	99751353	4195215943	0.0232252	0.976775	12419959	87331394	5944973	93806380	5928202	93823151	127067242	34441005	11634337	11612819	0.944841	0.900108	-1.02996	0.172747	0.944637	0.89992	-1.02994	0.173059	0.998883	0.99942	-0.927832	0.0333728	0.999448	0.999455	-0.000152178		0.944252	0.899064	-0.193785		0.944442	0.899251	-0.194065		1.27384	19.6806	19.6806
mm10	17	chr10	10	17179869184	104745712	17075123472	0.006097	0.993903	7222374	97523338	2470920	102274792	2454864	102290848	127067214	26417086	6196319	6174028	0.946235	0.899099	-1.03154	0.171276	0.946028	0.898909	-1.03153	0.171595	0.998976	0.999498	-0.960291	0.034847	0.999581	0.999589	-0.000188479		0.945643	0.898067	-0.167339		0.945834	0.898256	-0.167599		1.2131	18.107	18.107
mm10	18	chr10	10	68719476736	107223147	68612253589	0.0015603	0.99844	5108809	102114338	1144279	106078868	1130296	106092851	127067186	22727463	4081950	4061562	0.94615	0.897677	-1.02574	0.171948	0.94595	0.897488	-1.02571	0.172256	0.998988	0.999519	-0.972539	0.0365191	0.999633	0.999633	-0.000176183		0.945543	0.896624	-0.151983		0.945741	0.896812	-0.152213		1.18507	16.8923	16.8923
mm10	19	chr10	10	274877906944	108733985	274769172959	0.000395572	0.999604	4216340	104517645	649912	108084073	636442	108097543	127067158	20688807	3162605	3143263	0.945485	0.895984	-1.01797	0.173481	0.945276	0.895794	-1.01792	0.1738	0.998964	0.999516	-0.97777	0.0383031	0.999653	0.999662	-0.000168062		0.944855	0.894892	-0.141185		0.945046	0.895081	-0.141399		1.16861	15.8598	15.8598
mm10	20	chr10	10	1099511627776	109838916	1099401788860	9.98979e-05	0.9999	3772155	106066761	448206	109390710	436232	109402684	127067130	19308403	2676610	2658696	0.944293	0.893662	-1.00946	0.175846	0.94407	0.893468	-1.0094	0.176181	0.998918	0.999499	-0.980482	0.0402378	0.999658	0.999678	-0.000155236		0.943633	0.892518	-0.132526		0.943818	0.892711	-0.132723		1.15685	14.9181	14.9181
mm10	1	chr11	11	4	4	0	1	0	4	0	4	0	4	0	118745945	118745945	118745945	118745945	1	1	0	0	0.999983	0.999864	4050.81	0.00101423	0.999983	0.999864	4050.81	0.00101423	0.999983	0.999864	4050.81	0.00101423	0.999983	0.999864	4050.81	0.00101423	1	1	0	0	2.96865e+07	4.24119e+06	3.67298e+06
mm10	2	chr11	11	16	16	0	1	0	16	0	16	0	16	0	118745942	118745942	118745942	118745942	0.497981	0.470147	3932370	0.141615	0.497929	0.470092	3932780	0.141622	0.999947	0.999944	413.041	0.00143703	0.999947	0.999944	413.041	0.00143703	0.497929	0.470092	3932780	0.141622	0.497981	0.470147	3932370	0.141615	7.42162e+06	2.17015e+06	2.10124e+06
mm10	3	chr11	11	64	64	0	1	0	64	0	64	0	64	0	118745939	118745939	118745939	118745939	0.467723	0.466915	989088	0.198668	0.46768	0.466873	989167	0.198676	0.999953	0.999953	86.7466	0.00182487	0.999953	0.999953	86.7466	0.00182487	0.46768	0.466873	989167	0.198676	0.467723	0.466915	989088	0.198668	1.85541e+06	762201	756223
mm10	4	chr11	11	256	256	0	1	0	256	0	256	0	256	0	118745936	118745936	118745936	118745936	0.471733	0.471702	245052	0.24149	0.471695	0.471665	245069	0.241499	0.999952	0.999952	22.4357	0.00224612	0.999952	0.999952	22.4357	0.00224612	0.471695	0.471665	245069	0.241499	0.471733	0.471702	245052	0.24149	463851	238616	238149
mm10	5	chr11	11	1024	1024	0	1	0	1024	0	1024	0	1024	0	118745933	118745933	118745933	118745933	0.494492	0.494491	58620.3	0.277015	0.494452	0.494451	58624.9	0.277027	0.999935	0.999935	7.57714	0.00303514	0.999935	0.999935	7.57714	0.00303514	0.494452	0.494451	58624.9	0.277027	0.494492	0.494491	58620.3	0.277015	115963	72703.9	72668.3
mm10	6	chr11	11	4096	4096	0	1	0	4096	0	4096	0	4096	0	118745930	118745930	118745930	118745930	0.53119	0.53119	13591.1	0.305332	0.531138	0.531138	13592.6	0.30535	0.999888	0.999888	3.24085	0.00450944	0.999888	0.999888	3.24085	0.00450944	0.531138	0.531138	13592.6	0.30535	0.53119	0.53119	13591.1	0.305332	28990.7	21925.5	21922.8
mm10	7	chr11	11	16384	16384	0	1	0	16384	0	16384	0	16384	0	118745927	118745927	118745927	118745927	0.596541	0.596541	2924.14	0.323681	0.596467	0.596467	2924.68	0.323714	0.999766	0.999766	1.69517	0.00741483	0.999766	0.999766	1.69517	0.00741483	0.596467	0.596467	2924.68	0.323714	0.596541	0.596541	2924.14	0.323681	7247.68	6826.73	6826.53
mm10	8	chr11	11	65536	65536	0	1	0	65536	0	65536	0	65536	0	118745924	118745924	118745924	118745924	0.681726	0.681726	576.687	0.326668	0.681615	0.681615	576.887	0.326731	0.999511	0.999511	0.886552	0.012176	0.999511	0.999511	0.886552	0.012176	0.681615	0.681615	576.887	0.326731	0.681726	0.681726	576.687	0.326668	1811.92	2246.71	2246.7
mm10	9	chr11	11	262144	262128	16	0.999939	6.10352e-05	262114	14	262112	16	262112	16	118745921	118745876	118743672	118743676	0.773869	0.773872	102.429	0.307582	0.773709	0.773711	102.502	0.307702	0.999118	0.999118	0.399505	0.0183677	0.999118	0.999117	0.399811		0.773709	0.773711	102.502	0.307702	0.77387	0.773871	102.429	0.307582	453.007	816.029	816.027
mm10	10	chr11	11	1048576	1042282	6294	0.993998	0.00600243	1037315	4967	1036100	6182	1036086	6196	118745918	118733759	118353466	118352346	0.840478	0.840435	17.8025	0.276766	0.840283	0.840237	17.8239	0.276949	0.998664	0.998676	0.139192	0.0244172	0.998667	0.998665	0.150571		0.840274	0.840221	17.8367		0.840476	0.840421	17.8129		113.929	326.943	326.943
mm10	11	chr11	11	4194304	3952452	241852	0.942338	0.057662	3814830	137622	3737074	215378	3737034	215418	118745915	118471170	114694782	114694155	0.8796	0.877977	2.64105	0.247649	0.879355	0.877747	2.64779	0.247915	0.998245	0.99834	-0.0196321	0.0290181	0.998287	0.998303	0.0490754		0.879323	0.877618	2.71284		0.87954	0.877848	2.70578		30.0436	144.229	144.229
mm10	12	chr11	11	16777216	12905438	3871778	0.769224	0.230776	11316254	1589184	10248918	2656520	10247992	2657446	118745912	116201976	100504707	100502193	0.903839	0.895514	-0.452052	0.223351	0.903535	0.895278	-0.450073	0.22372	0.997898	0.998206	-0.180615	0.0322032	0.998119	0.998191	0.0138906		0.903416	0.894819	-0.269267		0.903589	0.895055	-0.271592		9.20123	71.3952	71.3952
mm10	13	chr11	11	67108864	34328220	32780644	0.51153	0.48847	26020404	8307816	19726655	14601565	19722694	14605526	118745909	106057486	76083223	76074597	0.921266	0.903482	-0.908921	0.20276	0.920928	0.903246	-0.908354	0.203206	0.997786	0.998286	-0.363692	0.0334936	0.998259	0.998364	0.00337553		0.920713	0.902489	-0.571904		0.920858	0.902725	-0.572887		3.45913	40.1258	40.1257
mm10	14	chr11	11	268435456	64693951	203741505	0.241004	0.758996	32354182	32339769	20435300	44258651	20419222	44274729	118745906	76036764	44572787	44534029	0.936729	0.907643	-0.977002	0.182531	0.936422	0.907411	-0.977175	0.182978	0.998189	0.998783	-0.657938	0.0324345	0.99872	0.998793	0.000232182		0.936098	0.906491	-0.376447		0.93627	0.906724	-0.37732		1.8355	27.0745	27.0745
mm10	15	chr11	11	1073741824	86405435	987336389	0.0804713	0.919529	21238522	65166913	11399610	75005825	11372804	75032631	118745903	44850723	20693098	20653093	0.946823	0.910432	-1.01171	0.168452	0.946527	0.910203	-1.01186	0.168912	0.99869	0.999211	-0.85413	0.0321832	0.999205	0.999266	-0.000287286		0.946224	0.909382	-0.232547		0.946404	0.909611	-0.233129		1.37429	21.8725	21.8725
mm10	16	chr11	11	4294967296	96710724	4198256572	0.0225172	0.977483	10935497	85775227	4777306	91933418	4757574	91953150	118745900	28053540	9565114	9539459	0.951769	0.912379	-1.02136	0.161345	0.951488	0.912153	-1.02134	0.161798	0.998956	0.999411	-0.937046	0.0332611	0.999474	0.99952	-0.000217791		0.951208	0.911426	-0.165479		0.9514	0.911653	-0.16581		1.22785	19.3742	19.3742
mm10	17	chr11	11	17179869184	101198850	17078670334	0.00589055	0.994109	6132964	95065886	1965067	99233783	1950388	99248462	118745897	20800642	5286283	5267975	0.954079	0.914096	-1.02036	0.158061	0.953805	0.913869	-1.02027	0.158512	0.999052	0.999482	-0.967242	0.034785	0.999588	0.999626	-0.000161391		0.953529	0.913176	-0.13546		0.95373	0.913403	-0.135687		1.17339	17.8188	17.8188
mm10	18	chr11	11	68719476736	103423315	68616053421	0.00150501	0.998495	4221011	99202304	934858	102488457	923096	102500219	118745894	17484040	3609986	3594624	0.955195	0.915299	-1.016	0.156642	0.954913	0.915069	-1.01588	0.157109	0.999071	0.999499	-0.978525	0.0365004	0.999635	0.999679	-0.000137329		0.95464	0.914375	-0.119673		0.954836	0.914604	-0.11986		1.14815	16.6033	16.6033
mm10	19	chr11	11	274877906944	104785281	274773121663	0.000381207	0.999619	3405940	101379341	552188	104233093	540556	104244725	118745891	15642167	2852706	2837318	0.955879	0.916179	-1.01102	0.155942	0.955606	0.915948	-1.0109	0.156399	0.999057	0.999495	-0.98338	0.0383239	0.999653	0.999688	-0.000138348		0.955312	0.915234	-0.1094		0.955519	0.915464	-0.109581		1.13323	15.5628	15.5628
mm10	20	chr11	11	1099511627776	105777857	1099405849919	9.62044e-05	0.999904	2987317	102790540	390644	105387213	379928	105397929	118745888	14394868	2431690	2416361	0.956	0.916289	-1.00563	0.156247	0.955734	0.916055	-1.00552	0.156692	0.999024	0.999479	-0.985926	0.0402988	0.999658	0.999681	-0.000137594		0.955414	0.915311	-0.101572		0.955635	0.915545	-0.101749		1.1226	14.6163	14.6163
mm10	1	chr12	12	4	4	0	1	0	4	0	4	0	4	0	116922420	116922420	116922420	116922420	1	1	0	0	0.999766	0.998816	34611.7	0.00396853	0.999766	0.998816	34611.7	0.00396853	0.999766	0.998816	34611.7	0.00396853	0.999766	0.998816	34611.7	0.00396853	1	1	0	0	29230605	5.5797e+06	4.83216e+06
mm10	2	chr12	12	16	16	0	1	0	16	0	16	0	16	0	116922415	116922415	116922415	116922415	0.630109	0.613162	2826880	0.131914	0.629448	0.61247	2831930	0.132034	0.999336	0.999306	5071.02	0.00553918	0.999336	0.999306	5071.02	0.00553918	0.629448	0.61247	2831930	0.132034	0.630109	0.613162	2826880	0.131914	7.30765e+06	2.35067e+06	2.27603e+06
mm10	3	chr12	12	64	64	0	1	0	64	0	64	0	64	0	116922410	116922410	116922410	116922410	0.588125	0.587573	753468	0.183721	0.587558	0.587006	754504	0.183852	0.999416	0.999416	1067.76	0.00680243	0.999416	0.999416	1067.76	0.00680243	0.587558	0.587006	754504	0.183852	0.588125	0.587573	753468	0.183721	1.82691e+06	798657	792393
mm10	4	chr12	12	256	256	0	1	0	256	0	256	0	256	0	116922405	116922405	116922405	116922405	0.579542	0.579519	192045	0.223014	0.57903	0.579008	192279	0.223156	0.999448	0.999448	251.943	0.00788415	0.999448	0.999448	251.943	0.00788415	0.57903	0.579008	192279	0.223156	0.579542	0.579519	192045	0.223014	456728	246826	246343
mm10	5	chr12	12	1024	1024	0	1	0	1024	0	1024	0	1024	0	116922400	116922400	116922400	116922400	0.588637	0.588636	46970.4	0.255253	0.588152	0.588152	47025.7	0.255413	0.999448	0.999448	63.0735	0.00906345	0.999448	0.999448	63.0735	0.00906345	0.588152	0.588152	47025.7	0.255413	0.588637	0.588636	46970.4	0.255253	114182	74322.4	74286.1
mm10	6	chr12	12	4096	4096	0	1	0	4096	0	4096	0	4096	0	116922395	116922395	116922395	116922395	0.608549	0.608549	11174.2	0.281338	0.608066	0.608066	11187.9	0.281525	0.999392	0.999392	17.3471	0.0106713	0.999392	0.999392	17.3471	0.0106713	0.608066	0.608066	11187.9	0.281525	0.608549	0.608549	11174.2	0.281338	28545.5	22101.6	22098.9
mm10	7	chr12	12	16384	16384	0	1	0	16384	0	16384	0	16384	0	116922390	116922390	116922390	116922390	0.650893	0.650893	2491.36	0.299506	0.65038	0.65038	2495.02	0.299746	0.99925	0.99925	5.35406	0.0133019	0.99925	0.99925	5.35406	0.0133019	0.65038	0.65038	2495.02	0.299746	0.650893	0.650893	2491.36	0.299506	7136.38	6742.11	6741.91
mm10	8	chr12	12	65536	65536	0	1	0	65536	0	65536	0	65536	0	116922385	116922385	116922385	116922385	0.711864	0.711864	514.062	0.306042	0.711289	0.711289	515.088	0.306376	0.998947	0.998947	1.87813	0.0176914	0.998947	0.998947	1.87813	0.0176914	0.711289	0.711289	515.088	0.306376	0.711864	0.711864	514.062	0.306042	1784.09	2159.99	2159.97
mm10	9	chr12	12	262144	262076	68	0.999741	0.000259399	262018	58	262008	68	262008	68	116922380	116922162	116911283	116911091	0.785568	0.785581	95.6184	0.294694	0.784905	0.784918	95.9135	0.295189	0.998456	0.998456	0.687788	0.0239942	0.998456	0.998456	0.688019		0.784904	0.784917	95.9154	0.29519	0.785569	0.785581	95.6184	0.294694	446.139	763.08	763.078
mm10	10	chr12	12	1048576	1036638	11938	0.988615	0.011385	1028005	8633	1025104	11534	1025084	11554	116922375	116903396	116299133	116299034	0.843213	0.843182	17.0863	0.271725	0.842469	0.842439	17.17	0.272416	0.99786	0.997883	0.220518	0.0306387	0.997867	0.997869	0.239022		0.842463	0.842413	17.1885		0.843204	0.843156	17.1046		112.79	300.476	300.476
mm10	11	chr12	12	4194304	3870127	324177	0.92271	0.0772898	3704160	165967	3595363	274764	3595254	274873	116922370	116599133	112307232	112309672	0.877831	0.876309	2.54438	0.248575	0.877006	0.875498	2.56952	0.249465	0.997294	0.99743	-0.00587563	0.0358912	0.997355	0.997369	0.0769768		0.876963	0.875323	2.64727		0.877761	0.876133	2.62352		30.2115	132.542	132.542
mm10	12	chr12	12	16777216	12332815	4444401	0.735093	0.264907	10687499	1645316	9517844	2814971	9517386	2815429	116922365	114366293	98196875	98199371	0.898686	0.890465	-0.47989	0.229249	0.897828	0.889614	-0.471617	0.230266	0.996839	0.997227	-0.180973	0.0394262	0.99712	0.997119	0.0231455		0.897616	0.889058	-0.28229		0.898475	0.889908	-0.289967		9.48059	66.3677	66.3677
mm10	13	chr12	12	67108864	32450658	34658206	0.483552	0.516448	24541006	7909652	18329188	14121470	18324818	14125840	116922360	104796443	75301426	75284095	0.913564	0.895146	-0.904793	0.212801	0.912715	0.894265	-0.902154	0.213883	0.996682	0.997286	-0.363895	0.0408989	0.997243	0.997188	0.00599115		0.912315	0.893381	-0.564603		0.913266	0.894262	-0.567983		3.60308	37.6177	37.6177
mm10	14	chr12	12	268435456	60488362	207947094	0.225337	0.774663	30078787	30409575	19291585	41196777	19280286	41208076	116922355	76681536	44843445	44816694	0.928176	0.896256	-0.991081	0.194999	0.927278	0.895356	-0.989784	0.196235	0.997112	0.997853	-0.661116	0.040107	0.997757	0.997721	0.0012472		0.926773	0.894235	-0.392272		0.927738	0.895134	-0.393854		1.93297	25.6189	25.6189
mm10	15	chr12	12	1073741824	80253852	993487972	0.0747422	0.925258	19997872	60255980	11125771	69128081	11108154	69145698	116922350	48274852	21026706	21000122	0.938493	0.896499	-1.04411	0.181874	0.937561	0.895582	-1.04311	0.183235	0.99763	0.998317	-0.852928	0.0400418	0.99832	0.998289	0.000117029		0.937045	0.894501	-0.276064		0.938034	0.895417	-0.276946		1.45691	20.8507	20.8507
mm10	16	chr12	12	4294967296	89676266	4205291030	0.0208794	0.979121	10900517	78775749	4784891	84891375	4772012	84904254	116922345	33045437	9532768	9511179	0.942959	0.895975	-1.06189	0.17632	0.941992	0.895041	-1.06092	0.177769	0.997889	0.998523	-0.933404	0.0410955	0.998635	0.998617	-9.36757e-05		0.941496	0.894017	-0.22314		0.942495	0.89495	-0.223725		1.30383	18.5563	18.5563
mm10	17	chr12	12	17179869184	93824848	17086044336	0.00546132	0.994539	6651300	87173548	1957019	91867829	1944198	91880650	116922340	26419474	5048216	5029352	0.944437	0.895451	-1.06209	0.174781	0.943442	0.8945	-1.0611	0.176282	0.997962	0.998585	-0.962831	0.0425318	0.998765	0.998757	-0.000134167		0.94295	0.893483	-0.197785		0.943959	0.894432	-0.198253		1.24618	17.1342	17.1342
mm10	18	chr12	12	68719476736	95909240	68623567496	0.00139566	0.998604	4975259	90933981	895584	95013656	884988	95024252	116922335	23380349	3329489	3312558	0.94454	0.894476	-1.05574	0.175193	0.943524	0.893514	-1.05474	0.176722	0.997945	0.998588	-0.973596	0.0441722	0.998809	0.998809	-0.000135171		0.943015	0.892457	-0.182844		0.944029	0.893417	-0.183255		1.21909	16.0241	16.0241
mm10	19	chr12	12	274877906944	97208557	274780698387	0.000353643	0.999646	4292864	92915693	503273	96705284	493916	96714641	116922330	21686925	2595849	2580017	0.944077	0.893204	-1.04764	0.176434	0.943048	0.892231	-1.04663	0.177973	0.997894	0.998569	-0.977981	0.0458922	0.998819	0.99882	-0.000131362		0.942508	0.891116	-0.172101		0.943533	0.892086	-0.172481		1.2028	15.0735	15.0735
mm10	20	chr12	12	1099511627776	98179916	1099413447860	8.92941e-05	0.999911	3969221	94210695	345605	97834311	336840	97843076	116922325	20525146	2212832	2197322	0.943092	0.891288	-1.03889	0.178499	0.942049	0.890301	-1.03788	0.180041	0.997817	0.998534	-0.980096	0.0477768	0.998811	0.99881	-0.000131149		0.941468	0.889114	-0.163336		0.942511	0.890098	-0.1637		1.1909	14.2033	14.2033
mm10	1	chr13	13	4	4	0	1	0	4	0	4	0	4	0	117121193	117121193	117121193	117121193	1	1	0	0	0.999959	0.999796	5975.16	0.00166892	0.999959	0.999796	5975.16	0.00166892	0.999959	0.999796	5975.16	0.00166892	0.999959	0.999796	5975.16	0.00166892	1	1	0	0	2.92803e+07	5.66393e+06	4.90511e+06
mm10	2	chr13	13	16	16	0	1	0	16	0	16	0	16	0	117121185	117121185	117121185	117121185	0.645067	0.628982	2715880	0.129794	0.644947	0.628856	2716800	0.129817	0.999879	0.999874	922.61	0.00237237	0.999879	0.999874	922.61	0.00237237	0.644947	0.628856	2716800	0.129817	0.645067	0.628982	2715880	0.129794	7.32007e+06	2.3675e+06	2.29232e+06
mm10	3	chr13	13	64	64	0	1	0	64	0	64	0	64	0	117121177	117121177	117121177	117121177	0.603227	0.602699	727068	0.180671	0.603121	0.602593	727262	0.180696	0.99989	0.99989	202.045	0.00296383	0.99989	0.99989	202.045	0.00296383	0.603121	0.602593	727262	0.180696	0.603227	0.602699	727068	0.180671	1.83002e+06	802378	796085
mm10	4	chr13	13	256	256	0	1	0	256	0	256	0	256	0	117121169	117121169	117121169	117121169	0.593657	0.593635	185914	0.219384	0.593558	0.593537	185959	0.219412	0.999887	0.999887	51.8601	0.003579	0.999887	0.999887	51.8601	0.003579	0.593558	0.593537	185959	0.219412	0.593657	0.593635	185914	0.219384	457505	247702	247218
mm10	5	chr13	13	1024	1024	0	1	0	1024	0	1024	0	1024	0	117121161	117121161	117121161	117121161	0.600861	0.60086	45652.1	0.251253	0.600766	0.600765	45663	0.251285	0.999874	0.999874	14.4479	0.00433505	0.999874	0.999874	14.4479	0.00433505	0.600766	0.600765	45663	0.251285	0.600861	0.60086	45652.1	0.251253	114376	74474.2	74437.9
mm10	6	chr13	13	4096	4096	0	1	0	4096	0	4096	0	4096	0	117121153	117121153	117121153	117121153	0.61905	0.61905	10892.9	0.277048	0.618952	0.618952	10895.7	0.277086	0.999824	0.999824	5.03232	0.00573873	0.999824	0.999824	5.03232	0.00573873	0.618952	0.618952	10895.7	0.277086	0.61905	0.61905	10892.9	0.277048	28594	22115.8	22113.1
mm10	7	chr13	13	16384	16384	0	1	0	16384	0	16384	0	16384	0	117121145	117121145	117121145	117121145	0.659596	0.659596	2433.38	0.294906	0.659489	0.659489	2434.15	0.294957	0.999704	0.999704	2.11393	0.0083374	0.999704	0.999704	2.11393	0.0083374	0.659489	0.659489	2434.15	0.294957	0.659596	0.659596	2433.38	0.294906	7148.51	6733.21	6733
mm10	8	chr13	13	65536	65536	0	1	0	65536	0	65536	0	65536	0	117121137	117121137	117121137	117121137	0.719183	0.719183	501.855	0.300991	0.719053	0.719053	502.088	0.301067	0.999436	0.999436	1.00815	0.0129191	0.999436	0.999436	1.00815	0.0129191	0.719053	0.719053	502.088	0.301067	0.719183	0.719183	501.855	0.300991	1787.13	2151.07	2151.06
mm10	9	chr13	13	262144	262108	36	0.999863	0.000137329	262072	36	262072	36	262072	36	117121129	117120974	117115092	117114986	0.7924	0.792407	92.7383	0.288851	0.792238	0.792245	92.8102	0.288973	0.998991	0.998991	0.450151	0.0193518	0.998991	0.998991	0.450427	0.0193517	0.792237	0.792245	92.8114	0.288974	0.7924	0.792407	92.7384	0.288851	446.843	757.574	757.572
mm10	10	chr13	13	1048576	1038208	10368	0.990112	0.0098877	1030467	7741	1028099	10109	1028090	10118	117121121	117104030	116588058	116587446	0.850228	0.850282	16.3763	0.26476	0.850042	0.850095	16.3968	0.264937	0.998449	0.998469	0.156208	0.0260493	0.998455	0.998454	0.173032		0.850034	0.85007	16.4142		0.850223	0.850259	16.3924		112.811	297.426	297.426
mm10	11	chr13	13	4194304	3887551	306753	0.926864	0.0731356	3728258	159293	3626596	260955	3626308	261243	117121113	116812450	112848348	112848732	0.884894	0.883671	2.40559	0.240708	0.884674	0.883463	2.41193	0.240951	0.997935	0.998068	-0.0211838	0.0313306	0.997994	0.998008	0.0579189		0.884632	0.883291	2.48715		0.884826	0.883498	2.48103		30.1272	130.833	130.833
mm10	12	chr13	13	16777216	12466465	4310751	0.743059	0.256941	10841180	1625285	9717136	2749329	9716414	2750051	117121105	114586490	99374099	99375154	0.904082	0.897796	-0.46338	0.222675	0.903851	0.897585	-0.461317	0.222956	0.997519	0.99791	-0.183677	0.0349255	0.997802	0.997823	0.0174386		0.903661	0.897026	-0.273767		0.903853	0.897236	-0.275614		9.39489	65.258	65.258
mm10	13	chr13	13	67108864	32890554	34218310	0.490107	0.509893	24939656	7950898	18808023	14082531	18807030	14083524	117121097	105040481	76432385	76431891	0.918369	0.902311	-0.88923	0.206495	0.918148	0.902104	-0.888509	0.206784	0.997387	0.998002	-0.360182	0.0363611	0.997963	0.997975	0.00469116		0.917803	0.901199	-0.554262		0.918002	0.901405	-0.554935		3.56093	36.9195	36.9195
mm10	14	chr13	13	268435456	61551251	206884205	0.229296	0.770704	30966768	30584483	19901591	41649660	19891552	41659699	117121089	76885717	45565576	45545197	0.932322	0.903129	-0.978207	0.189062	0.932076	0.90292	-0.978141	0.18941	0.997831	0.998591	-0.651007	0.0353697	0.998498	0.998531	0.00075605		0.931616	0.901758	-0.386129		0.931801	0.901967	-0.386721		1.90282	25.0789	25.0789
mm10	15	chr13	13	1073741824	81836488	991905336	0.0762162	0.923784	20997236	60839252	11446002	70390486	11433426	70403062	117121081	48163987	21288743	21272563	0.941903	0.903014	-1.03222	0.176609	0.941661	0.902801	-1.03211	0.176971	0.99837	0.99908	-0.841304	0.0352176	0.999082	0.999103	3.57529e-05		0.94117	0.901671	-0.270531		0.941373	0.901884	-0.270854		1.43116	20.3735	20.3735
mm10	16	chr13	13	4294967296	91478719	4203488577	0.021299	0.978701	11846988	79631731	4890385	86588334	4878070	86600649	117121073	32742472	9617667	9599931	0.946089	0.90216	-1.04991	0.17133	0.945852	0.901935	-1.04981	0.171696	0.998637	0.999298	-0.921487	0.0364342	0.999406	0.999406	-0.000131473		0.945347	0.900856	-0.217303		0.945582	0.90108	-0.217577		1.28031	18.1144	18.1144
mm10	17	chr13	13	17179869184	95705452	17084163732	0.00557079	0.994429	7566626	88138826	1997800	93707652	1987310	93718142	117121065	26035083	5085582	5070156	0.947383	0.901253	-1.04979	0.170058	0.947122	0.901014	-1.04965	0.170463	0.998714	0.999369	-0.95096	0.038099	0.999539	0.99955	-0.00013729		0.946616	0.899934	-0.191674		0.946856	0.900171	-0.1919		1.22377	16.7094	16.7094
mm10	18	chr13	13	68719476736	97818349	68621658387	0.00142344	0.998577	5866537	91951812	917962	96900387	908618	96909731	117121057	22945271	3343756	3329597	0.947283	0.899912	-1.04331	0.170822	0.947007	0.89966	-1.04315	0.171248	0.9987	0.999376	-0.962014	0.0399753	0.999584	0.999595	-0.000130897		0.946477	0.898539	-0.176587		0.94673	0.898789	-0.176791		1.19733	15.6093	15.6093
mm10	19	chr13	13	274877906944	99132104	274778774840	0.00036064	0.999639	5153074	93979030	520716	98611388	511388	98620716	117121049	21207491	2598265	2582984	0.94661	0.89825	-1.03504	0.172448	0.946326	0.897984	-1.03488	0.172883	0.99865	0.999357	-0.966774	0.0419544	0.999592	0.999595	-0.000143538		0.945757	0.896805	-0.165645		0.946032	0.897069	-0.165855		1.18146	14.6639	14.6639
mm10	20	chr13	13	1099511627776	100109478	1099411518298	9.1049e-05	0.999909	4799194	95310284	359661	99749817	350798	99758680	117121041	20009926	2209194	2193488	0.945425	0.895979	-1.02616	0.174891	0.945133	0.895701	-1.026	0.175333	0.99858	0.99933	-0.969265	0.044062	0.999587	0.999587	-0.000147767		0.944522	0.894451	-0.156715		0.944812	0.894725	-0.156927		1.16993	13.7986	13.7986
mm10	1	chr14	14	4	4	0	1	0	4	0	4	0	4	0	121442110	121442110	121442110	121442110	1	1	0	0	0.999991	0.999959	1254.26	0.00079112	0.999991	0.999959	1254.26	0.00079112	0.999991	0.999959	1254.26	0.00079112	0.999991	0.999959	1254.26	0.00079112	1	1	0	0	3.03605e+07	6.19695e+06	5.36671e+06
mm10	2	chr14	14	16	16	0	1	0	16	0	16	0	16	0	121442097	121442097	121442097	121442097	0.664885	0.650468	2653000	0.128981	0.664862	0.650444	2653180	0.128986	0.999975	0.999974	200.5	0.00111207	0.999975	0.999974	200.5	0.00111207	0.664862	0.650444	2653180	0.128986	0.664885	0.650468	2653000	0.128981	7.59013e+06	2.51958e+06	2.43957e+06
mm10	3	chr14	14	64	64	0	1	0	64	0	64	0	64	0	121442084	121442084	121442084	121442084	0.622079	0.621596	718035	0.179339	0.622059	0.621576	718072	0.179344	0.999975	0.999975	48.3362	0.00144832	0.999975	0.999975	48.3362	0.00144832	0.622059	0.621576	718072	0.179344	0.622079	0.621596	718035	0.179339	1.89753e+06	849228	842568
mm10	4	chr14	14	256	256	0	1	0	256	0	256	0	256	0	121442071	121442071	121442071	121442071	0.610868	0.610848	184607	0.217731	0.610847	0.610827	184617	0.217737	0.999969	0.999969	14.6361	0.00189432	0.999969	0.999969	14.6361	0.00189432	0.610847	0.610827	184617	0.217737	0.610868	0.610848	184607	0.217731	474383	261692	261180
mm10	5	chr14	14	1024	1024	0	1	0	1024	0	1024	0	1024	0	121442059	121442059	121442059	121442059	0.616557	0.616556	45474.8	0.24918	0.616536	0.616535	45477.4	0.249187	0.999952	0.999952	5.71206	0.00270985	0.999952	0.999952	5.71206	0.00270985	0.616536	0.616535	45477.4	0.249187	0.616557	0.616556	45474.8	0.24918	118596	78589.1	78550.7
mm10	6	chr14	14	4096	4096	0	1	0	4096	0	4096	0	4096	0	121442047	121442047	121442047	121442047	0.632245	0.632245	10903.6	0.274757	0.632219	0.632219	10904.3	0.274767	0.9999	0.9999	2.96386	0.00436812	0.9999	0.9999	2.96386	0.00436812	0.632219	0.632219	10904.3	0.274767	0.632245	0.632245	10903.6	0.274757	29648.9	23300	23297.2
mm10	7	chr14	14	16384	16384	0	1	0	16384	0	16384	0	16384	0	121442035	121442035	121442035	121442035	0.668506	0.668506	2457.11	0.292984	0.668467	0.668467	2457.4	0.293003	0.999773	0.999773	1.67925	0.00735053	0.999773	0.999773	1.67925	0.00735053	0.668467	0.668467	2457.4	0.293003	0.668506	0.668506	2457.11	0.292984	7412.23	7078.35	7078.13
mm10	8	chr14	14	65536	65536	0	1	0	65536	0	65536	0	65536	0	121442023	121442023	121442023	121442023	0.722335	0.722335	514.529	0.300599	0.722269	0.722269	514.652	0.300638	0.999487	0.999487	0.951342	0.0123794	0.999487	0.999487	0.951342	0.0123794	0.722269	0.722269	514.652	0.300638	0.722335	0.722335	514.529	0.300599	1853.06	2255.03	2255.01
mm10	9	chr14	14	262144	262073	71	0.999729	0.000270844	262012	61	262002	71	262002	71	121442011	121441770	121426210	121426110	0.789401	0.789414	97.5231	0.291798	0.789293	0.789307	97.5726	0.291879	0.99899	0.998991	0.466774	0.0194015	0.99899	0.998991	0.467318		0.789293	0.789306	97.5741	0.291879	0.789401	0.789414	97.5236	0.291798	463.39	792.329	792.328
mm10	10	chr14	14	1048576	1035680	12896	0.987701	0.0122986	1026485	9195	1023119	12561	1023152	12528	121441999	121422236	120786186	120785897	0.842289	0.842331	17.8548	0.272434	0.842146	0.842183	17.8718	0.272567	0.998376	0.998399	0.168641	0.0266715	0.998384	0.998379	0.188777		0.842135	0.842157	17.8912		0.842287	0.842306	17.8735		117.258	311.069	311.069
mm10	11	chr14	14	4194304	3856069	338235	0.919358	0.0806415	3686008	170061	3572636	283433	3572632	283437	121441987	121110246	116697941	116694810	0.873992	0.872627	2.78118	0.252613	0.873819	0.872444	2.78611	0.252797	0.997817	0.997953	-0.0215686	0.0322246	0.997884	0.997873	0.0635661		0.873754	0.87227	2.86744		0.87395	0.872455	2.86082		31.4937	137.316	137.316
mm10	12	chr14	14	16777216	12260232	4516984	0.730767	0.269233	10610663	1649569	9448076	2812156	9446420	2813812	121441975	118871800	102454184	102451254	0.892599	0.884935	-0.408971	0.236336	0.892422	0.884736	-0.407242	0.236541	0.997365	0.997748	-0.187332	0.0359931	0.997669	0.997643	0.0194601		0.8922	0.884199	-0.216319		0.892424	0.884398	-0.218492		9.90536	68.8763	68.8763
mm10	13	chr14	14	67108864	32342634	34766230	0.481943	0.518057	24538574	7804060	18371928	13970706	18369260	13973374	121441963	109421738	79258242	79244694	0.907043	0.888394	-0.885212	0.220953	0.906842	0.888175	-0.88481	0.221203	0.997185	0.99778	-0.363316	0.0376878	0.997807	0.997783	0.00501451		0.906486	0.887319	-0.551399		0.906732	0.887539	-0.552562		3.75486	39.0412	39.0412
mm10	14	chr14	14	268435456	60686389	207749067	0.226074	0.773926	30484979	30201410	19770100	40916289	19769016	40917373	121441951	81174723	47884576	47871262	0.921609	0.88849	-0.988943	0.203882	0.921383	0.888258	-0.988698	0.204182	0.997561	0.99831	-0.660148	0.0370448	0.998362	0.998346	0.00108603		0.920899	0.88714	-0.397597		0.921155	0.887372	-0.398127		2.00114	26.5306	26.5306
mm10	15	chr14	14	1073741824	80978498	992763326	0.0754171	0.924583	20533092	60445406	11677880	69300618	11665710	69312788	121441939	52111384	22635728	22619904	0.932924	0.887898	-1.05204	0.190042	0.93265	0.887652	-1.05186	0.190427	0.998028	0.998743	-0.854275	0.0371227	0.998983	0.998999	8.42593e-05		0.932157	0.886533	-0.290975		0.9324	0.886779	-0.291329		1.49968	21.554	21.554
mm10	16	chr14	14	4294967296	90763997	4204203299	0.0211326	0.978867	11217593	79546404	5101133	85662864	5088864	85675133	121441927	36249900	10245983	10232517	0.93764	0.886577	-1.07335	0.184464	0.937343	0.886317	-1.07315	0.184891	0.998248	0.998922	-0.937168	0.0383878	0.999337	0.999362	-7.63222e-05		0.93685	0.885231	-0.240663		0.9371	0.88549	-0.240915		1.338	19.1687	19.1687
mm10	17	chr14	14	17179869184	95079348	17084789836	0.00553435	0.994466	6761628	88317720	2090982	92988366	2080184	92999164	121441915	29269496	5363922	5348807	0.93897	0.885303	-1.07435	0.183269	0.938672	0.88503	-1.07417	0.1837	0.998289	0.998961	-0.968099	0.040036	0.999484	0.999492	-0.000130331		0.93815	0.883935	-0.215698		0.93843	0.884207	-0.21594		1.27727	17.7034	17.7034
mm10	18	chr14	14	68719476736	97221581	68622255155	0.00141476	0.998585	4973953	92247628	945121	96276460	935910	96285671	121441903	26065407	3497182	3483113	0.938689	0.883603	-1.06776	0.184255	0.938385	0.883318	-1.06755	0.184694	0.998242	0.998936	-0.979692	0.0418739	0.999532	0.999534	-0.000127932		0.93783	0.88218	-0.200544		0.93813	0.882463	-0.200765		1.24912	16.5647	16.5647
mm10	19	chr14	14	274877906944	98536685	274779370259	0.000358474	0.999642	4235592	94301093	520982	98015703	512714	98023971	121441891	24289536	2701865	2688416	0.937871	0.881575	-1.05908	0.185991	0.937554	0.881276	-1.05885	0.186446	0.998158	0.998885	-0.984577	0.0437912	0.999541	0.99954	-0.000123885		0.936964	0.880081	-0.189522		0.93728	0.880377	-0.189732		1.23245	15.592	15.592
mm10	20	chr14	14	1099511627776	99508243	1099412119533	9.05022e-05	0.999909	3883716	95624527	351886	99156357	344176	99164067	121441879	23078909	2296407	2282876	0.936509	0.878942	-1.0496	0.188531	0.936177	0.878629	-1.04936	0.189001	0.998049	0.998819	-0.987049	0.0458493	0.999532	0.99953	-0.000125132		0.935547	0.877363	-0.180409		0.935881	0.877674	-0.180617		1.22042	14.7011	14.7011
mm10	1	chr15	15	4	4	0	1	0	4	0	4	0	4	0	100653315	100653315	100653315	100653315	1	1	0	0	0.999987	0.999929	1775.58	0.000943404	0.999987	0.999929	1775.58	0.000943404	0.999987	0.999929	1775.58	0.000943404	0.999987	0.999929	1775.58	0.000943404	1	1	0	0	2.51633e+07	4.67425e+06	4.04802e+06
mm10	2	chr15	15	16	16	0	1	0	16	0	16	0	16	0	100653307	100653307	100653307	100653307	0.620179	0.602207	2502450	0.131812	0.620136	0.602161	2502740	0.13182	0.999957	0.999955	286.034	0.00139715	0.999957	0.999955	286.034	0.00139715	0.620136	0.602161	2502740	0.13182	0.620179	0.602207	2502450	0.131812	6.29083e+06	1.99122e+06	1.92799e+06
mm10	3	chr15	15	64	64	0	1	0	64	0	64	0	64	0	100653299	100653299	100653299	100653299	0.578456	0.577876	663877	0.183826	0.578413	0.577833	663945	0.183835	0.999955	0.999954	71.609	0.00187772	0.999955	0.999954	71.609	0.00187772	0.578413	0.577833	663945	0.183835	0.578456	0.577876	663877	0.183826	1.57271e+06	678565	673243
mm10	4	chr15	15	256	256	0	1	0	256	0	256	0	256	0	100653291	100653291	100653291	100653291	0.571365	0.571342	168538	0.22317	0.571323	0.5713	168555	0.223181	0.999948	0.999948	20.4131	0.0023971	0.999948	0.999948	20.4131	0.0023971	0.571323	0.5713	168555	0.223181	0.571365	0.571342	168538	0.22317	393177	210042	209632
mm10	5	chr15	15	1024	1024	0	1	0	1024	0	1024	0	1024	0	100653283	100653283	100653283	100653283	0.581946	0.581946	41092.3	0.255469	0.581901	0.5819	41096.8	0.255484	0.999925	0.999925	7.41048	0.00332396	0.999925	0.999925	7.41048	0.00332396	0.581901	0.5819	41096.8	0.255484	0.581946	0.581946	41092.3	0.255469	98294.2	63324.3	63293.3
mm10	6	chr15	15	4096	4096	0	1	0	4096	0	4096	0	4096	0	100653275	100653275	100653275	100653275	0.603488	0.603488	9743.72	0.281523	0.60343	0.60343	9745.13	0.281545	0.999854	0.999854	3.58268	0.00519637	0.999854	0.999854	3.58268	0.00519637	0.60343	0.60343	9745.13	0.281545	0.603488	0.603488	9743.72	0.281523	24573.6	18850.8	18848.5
mm10	7	chr15	15	16384	16384	0	1	0	16384	0	16384	0	16384	0	100653267	100653267	100653267	100653267	0.647557	0.647557	2165.19	0.299632	0.647468	0.647468	2165.74	0.299674	0.99969	0.99969	1.90378	0.00851128	0.99969	0.99969	1.90378	0.00851128	0.647468	0.647468	2165.74	0.299674	0.647557	0.647557	2165.19	0.299632	6143.39	5756.39	5756.22
mm10	8	chr15	15	65536	65536	0	1	0	65536	0	65536	0	65536	0	100653259	100653259	100653259	100653259	0.709901	0.709901	445.547	0.306153	0.709763	0.709763	445.759	0.306233	0.999344	0.999344	1.00795	0.0139251	0.999344	0.999344	1.00795	0.0139251	0.709763	0.709763	445.759	0.306233	0.709901	0.709901	445.547	0.306153	1535.85	1845.51	1845.5
mm10	9	chr15	15	262144	262092	52	0.999802	0.000198364	262044	48	262040	52	262040	52	100653251	100653107	100645597	100645443	0.784399	0.784407	82.7667	0.294976	0.784197	0.784205	82.8437	0.295126	0.998766	0.998767	0.473031	0.021406	0.998766	0.998766	0.47313		0.784197	0.784204	82.845	0.295126	0.784399	0.784407	82.7666	0.294975	384.038	652.163	652.162
mm10	10	chr15	15	1048576	1036869	11707	0.988835	0.0111647	1028289	8580	1025534	11335	1025482	11387	100653243	100634377	100124987	100125925	0.841795	0.84181	14.8467	0.272778	0.841519	0.84154	14.8738	0.273033	0.998068	0.998094	0.166816	0.0290859	0.998076	0.998083	0.185999		0.841518	0.841511	14.891		0.841779	0.841778	14.8661		97.0742	256.74	256.74
mm10	11	chr15	15	4194304	3858472	335832	0.919931	0.0800686	3681584	176888	3574475	283997	3574526	283946	100653235	100309144	96433312	96430790	0.875855	0.87442	2.18225	0.250602	0.875527	0.874106	2.18977	0.250954	0.997418	0.997588	-0.0262691	0.0350412	0.997497	0.997513	0.0615016		0.875467	0.873883	2.27418		0.87577	0.874199	2.26531		26.0863	113.359	113.359
mm10	12	chr15	15	16777216	12190866	4586350	0.726632	0.273368	10496183	1694683	9310834	2880032	9308814	2882052	100653227	98045768	83717040	83705004	0.89619	0.887858	-0.463357	0.232195	0.895875	0.887511	-0.461479	0.232567	0.996895	0.997359	-0.192082	0.0390824	0.99725	0.997211	0.018164		0.895586	0.886846	-0.265317		0.895975	0.887197	-0.269127		8.25645	56.9515	56.9515
mm10	13	chr15	15	67108864	31447226	35661638	0.4686	0.5314	23224908	8222318	17277982	14169244	17274668	14172558	100653219	88169153	63168594	63146312	0.911713	0.891835	-0.845781	0.215278	0.911359	0.891456	-0.845276	0.215726	0.996763	0.997479	-0.388916	0.0405537	0.99744	0.997403	0.00450756		0.910914	0.890413	-0.48775		0.911338	0.890795	-0.489528		3.2007	32.5656	32.5656
mm10	14	chr15	15	268435456	56648854	211786602	0.211033	0.788967	26535505	30113349	17026618	39622236	17020380	39628474	100653211	61762708	36545728	36524860	0.926446	0.892296	-0.940297	0.197715	0.926045	0.891895	-0.939953	0.198262	0.997324	0.998151	-0.683233	0.0395733	0.998093	0.998076	0.000873144		0.925508	0.890655	-0.325929		0.925941	0.891055	-0.326735		1.77679	22.5277	22.5277
mm10	15	chr15	15	1073741824	73495696	1000246128	0.0684482	0.931552	16707208	56788488	9375183	64120513	9353052	64142644	100653203	37085574	16850830	16820585	0.936375	0.891886	-0.992171	0.185493	0.935967	0.891468	-0.992011	0.186082	0.997932	0.998666	-0.86309	0.0397108	0.998761	0.998728	-0.00011983		0.935426	0.890327	-0.219978		0.935895	0.890744	-0.2206		1.36951	18.5137	18.5137
mm10	16	chr15	15	4294967296	81289513	4213677783	0.0189267	0.981073	8732910	72556603	3954320	77335193	3936990	77352523	100653195	24360645	7680724	7658184	0.940366	0.890785	-1.00849	0.180853	0.939973	0.890352	-1.00823	0.181437	0.998218	0.998884	-0.937146	0.0411518	0.999123	0.999055	-0.000187978		0.93942	0.889295	-0.172016		0.93994	0.889727	-0.172423		1.23821	16.5389	16.5389
mm10	17	chr15	15	17179869184	84675370	17095193814	0.00492876	0.995071	5111836	79563534	1619992	83055378	1604856	83070514	100653187	18903946	4152507	4132185	0.941288	0.889666	-1.0085	0.180262	0.940876	0.889208	-1.0082	0.180874	0.998285	0.998935	-0.964177	0.043039	0.999258	0.999181	-0.000199836		0.940312	0.888166	-0.149244		0.940869	0.888622	-0.149586		1.18869	15.2828	15.2828
mm10	18	chr15	15	68719476736	86361252	68633115484	0.00125672	0.998743	3675229	82686023	755085	85606167	743426	85617826	100653179	16403045	2790015	2771562	0.94098	0.888103	-1.00277	0.181369	0.940548	0.887625	-1.00243	0.182009	0.998255	0.99892	-0.974295	0.0451068	0.999296	0.999217	-0.000188374		0.939963	0.886553	-0.136081		0.940543	0.88703	-0.136386		1.16549	14.2871	14.2871
mm10	19	chr15	15	274877906944	87403485	274790503459	0.000317972	0.999682	3070658	84332827	435337	86968148	423924	86979561	100653171	15007242	2196356	2178123	0.940136	0.886193	-0.995404	0.183247	0.939679	0.885689	-0.995032	0.183917	0.99818	0.998873	-0.978593	0.0473014	0.99929	0.999207	-0.000188676		0.939063	0.884567	-0.126752		0.939675	0.88507	-0.127047		1.15159	13.4265	13.4265
mm10	20	chr15	15	1099511627776	88175634	1099423452142	8.01953e-05	0.99992	2765551	85410083	304120	87871514	294488	87881146	100653163	14048369	1877470	1860545	0.938808	0.88364	-0.987389	0.185871	0.938337	0.883111	-0.986977	0.186555	0.998083	0.998814	-0.980831	0.0496348	0.999268	0.999171	-0.000174288		0.937674	0.881927	-0.119219		0.938325	0.882454	-0.119494		1.14151	12.6364	12.6364
mm10	1	chr16	16	4	4	0	1	0	4	0	4	0	4	0	95019758	95019758	95019758	95019758	1	1	0	0	0.999991	0.999961	924.557	0.000786671	0.999991	0.999961	924.557	0.000786671	0.999991	0.999961	924.557	0.000786671	0.999991	0.999961	924.557	0.000786671	1	1	0	0	2.37549e+07	4.97117e+06	4.30516e+06
mm10	2	chr16	16	16	16	0	1	0	16	0	16	0	16	0	95019747	95019747	95019747	95019747	0.677271	0.663591	1997840	0.127362	0.677245	0.663564	1998010	0.127368	0.999972	0.999971	172.724	0.00117474	0.999972	0.999971	172.724	0.00117474	0.677245	0.663564	1998010	0.127368	0.677271	0.663591	1997840	0.127362	5.93873e+06	1.98604e+06	1.92297e+06
mm10	3	chr16	16	64	64	0	1	0	64	0	64	0	64	0	95019736	95019736	95019736	95019736	0.635408	0.634947	541988	0.176946	0.635385	0.634924	542022	0.176952	0.999971	0.99997	43.8277	0.00156685	0.999971	0.99997	43.8277	0.00156685	0.635385	0.634924	542022	0.176952	0.635408	0.634947	541988	0.176946	1.48468e+06	668405	663162
mm10	4	chr16	16	256	256	0	1	0	256	0	256	0	256	0	95019725	95019725	95019725	95019725	0.624548	0.624529	139364	0.214682	0.624524	0.624505	139373	0.214689	0.999964	0.999964	13.1875	0.00204182	0.999964	0.999964	13.1875	0.00204182	0.624524	0.624505	139373	0.214689	0.624548	0.624529	139364	0.214682	371171	205939	205537
mm10	5	chr16	16	1024	1024	0	1	0	1024	0	1024	0	1024	0	95019715	95019715	95019715	95019715	0.630706	0.630705	34267.9	0.245529	0.630678	0.630677	34270.4	0.245539	0.999943	0.999943	5.24547	0.00295014	0.999943	0.999943	5.24547	0.00295014	0.630678	0.630677	34270.4	0.245539	0.630706	0.630705	34267.9	0.245529	92792.7	61925.4	61895.1
mm10	6	chr16	16	4096	4096	0	1	0	4096	0	4096	0	4096	0	95019705	95019705	95019705	95019705	0.647223	0.647223	8183.77	0.270381	0.647187	0.647187	8184.63	0.270396	0.999887	0.999887	2.63014	0.00467921	0.999887	0.999887	2.63014	0.00467921	0.647187	0.647187	8184.63	0.270396	0.647223	0.647223	8183.77	0.270381	23198.2	18404.4	18402.2
mm10	7	chr16	16	16384	16384	0	1	0	16384	0	16384	0	16384	0	95019695	95019695	95019695	95019695	0.684171	0.684171	1831.67	0.287519	0.684109	0.684109	1832.02	0.287549	0.999746	0.999746	1.47342	0.0078374	0.999746	0.999746	1.47342	0.0078374	0.684109	0.684109	1832.02	0.287549	0.684171	0.684171	1831.67	0.287519	5799.54	5611.63	5611.46
mm10	8	chr16	16	65536	65536	0	1	0	65536	0	65536	0	65536	0	95019685	95019685	95019685	95019685	0.737815	0.737815	380.138	0.293537	0.737717	0.737717	380.28	0.293596	0.999417	0.999417	0.844646	0.0132776	0.999417	0.999417	0.844646	0.0132776	0.737717	0.737717	380.28	0.293596	0.737815	0.737815	380.138	0.293537	1449.89	1794.89	1794.88
mm10	9	chr16	16	262144	262039	105	0.999599	0.000400543	261948	91	261936	103	261934	105	95019675	95019359	95005982	95005804	0.803289	0.803308	71.2717	0.282762	0.803143	0.803162	71.3237	0.282875	0.998869	0.99887	0.408601	0.0206377	0.998869	0.99887	0.409139		0.803143	0.80316	71.326	0.282876	0.803289	0.803307	71.2722		362.617	632.622	632.62
mm10	10	chr16	16	1048576	1032178	16398	0.984362	0.0156384	1020893	11285	1016533	15645	1016476	15702	95019665	94996261	94366022	94366866	0.85469	0.854769	12.7363	0.261425	0.854498	0.854576	12.7549	0.26161	0.998194	0.998227	0.140553	0.028198	0.998205	0.998204	0.165057		0.854487	0.854538	12.777		0.85468	0.854729	12.7602		92.0574	248.968	248.968
mm10	11	chr16	16	4194304	3796334	397970	0.905117	0.0948834	3598034	198300	3471790	324544	3471376	324958	95019655	94640976	90602242	90605225	0.88596	0.884438	1.72885	0.239802	0.885711	0.884196	1.73567	0.240079	0.997553	0.997745	-0.0433103	0.0341413	0.99764	0.997648	0.056913		0.885641	0.883949	1.82925		0.885872	0.884187	1.8241		25.0293	110.45	110.45
mm10	12	chr16	16	16777216	11819126	4958090	0.704475	0.295525	10104106	1715020	8864024	2955102	8864886	2954240	95019645	92433182	78530744	78536163	0.904987	0.896824	-0.565624	0.221728	0.904691	0.896547	-0.562935	0.222089	0.997033	0.997513	-0.198842	0.0382125	0.997393	0.99741	0.0176657		0.904456	0.895867	-0.361878		0.904718	0.896142	-0.363569		8.03948	55.927	55.927
mm10	13	chr16	16	67108864	30206801	36902063	0.450116	0.549884	22156894	8049907	16356939	13849862	16356210	13850591	95019635	82835496	59579149	59578170	0.918891	0.90041	-0.859987	0.206009	0.918551	0.900102	-0.859051	0.206454	0.996923	0.997652	-0.395971	0.0395875	0.997559	0.997588	0.00472586		0.918172	0.899048	-0.493066		0.91846	0.899356	-0.493942		3.14564	32.1591	32.1591
mm10	14	chr16	16	268435456	53815889	214619567	0.20048	0.79952	24872047	28943842	16118030	37697859	16113002	37702887	95019625	57892888	34795840	34789665	0.932449	0.900848	-0.944004	0.189235	0.932033	0.900512	-0.943525	0.189818	0.997482	0.998323	-0.686924	0.0386299	0.998181	0.998254	0.00101439		0.931583	0.899252	-0.320806		0.931863	0.899588	-0.321282		1.76564	22.3975	22.3975
mm10	15	chr16	16	1073741824	69506968	1004234856	0.0647334	0.935267	15712034	53794934	9014013	60492955	9007994	60498974	95019615	34983641	16262519	16254174	0.941587	0.900533	-0.997106	0.177567	0.941162	0.900163	-0.99672	0.178198	0.998068	0.998819	-0.862126	0.0388586	0.998818	0.998858	0.000147044		0.94068	0.898989	-0.218502		0.941029	0.899358	-0.218808		1.36705	18.4734	18.4734
mm10	16	chr16	16	4294967296	76831737	4218135559	0.0178888	0.982111	8326319	68505418	3869205	72962532	3860430	72971307	95019605	23092775	7474462	7459822	0.9453	0.899511	-1.01516	0.173103	0.944868	0.899108	-1.01485	0.173762	0.998342	0.999026	-0.934956	0.0403533	0.999161	0.99917	-0.000109778		0.944371	0.898012	-0.172626		0.944785	0.898414	-0.172937		1.23672	16.529	16.529
mm10	17	chr16	16	17179869184	80038762	17099830422	0.00465887	0.995341	4923562	75115200	1602673	78436089	1590818	78447944	95019595	17939184	4044954	4027726	0.946146	0.898509	-1.01615	0.172565	0.945682	0.898076	-1.01585	0.173274	0.998411	0.99908	-0.961946	0.042222	0.999289	0.999296	-0.000179653		0.94518	0.896991	-0.150506		0.945629	0.897424	-0.150819		1.18717	15.2955	15.2955
mm10	18	chr16	16	68719476736	81633091	68637843645	0.00118792	0.998812	3555374	78077717	746991	80886100	735486	80897605	95019585	15568192	2708154	2691973	0.94586	0.897077	-1.01101	0.173651	0.945369	0.896612	-1.01066	0.174396	0.998383	0.999066	-0.972188	0.044272	0.999316	0.999315	-0.000175498		0.944839	0.895496	-0.137605		0.94533	0.89596	-0.137892		1.16398	14.3204	14.3204
mm10	19	chr16	16	274877906944	82611882	274795295062	0.00030054	0.999699	2971776	79640106	427303	82184579	416300	82195582	95019575	14248856	2126920	2110522	0.945091	0.895315	-1.00404	0.175454	0.94457	0.894819	-1.00367	0.176239	0.998317	0.999029	-0.976597	0.0464007	0.999305	0.999302	-0.000180516		0.944008	0.893652	-0.128391		0.944534	0.894146	-0.128674		1.15019	13.4785	13.4785
mm10	20	chr16	16	1099511627776	83331706	1099428296070	7.57897e-05	0.999924	2679844	80651862	296773	83034933	286808	83044898	95019565	13353067	1816754	1801287	0.943868	0.892938	-0.996377	0.177982	0.94332	0.892416	-0.995967	0.178797	0.998233	0.998985	-0.97886	0.0486392	0.999284	0.99928	-0.000169903		0.942723	0.891182	-0.121002		0.943276	0.891702	-0.12127		1.14026	12.7061	12.7061
mm10	1	chr17	17	4	4	0	1	0	4	0	4	0	4	0	91707462	91707462	91707462	91707462	1	1	0	0	0.999989	0.999931	1578.22	0.000848269	0.999989	0.999931	1578.22	0.000848269	0.999989	0.999931	1578.22	0.000848269	0.999989	0.999931	1578.22	0.000848269	1	1	0	0	2.29269e+07	3.86846e+06	3.35019e+06
mm10	2	chr17	17	16	16	0	1	0	16	0	16	0	16	0	91707424	91707424	91707424	91707424	0.578636	0.557167	2538190	0.134483	0.578603	0.557133	2538390	0.134489	0.999966	0.999965	202.564	0.00119068	0.999966	0.999965	202.564	0.00119068	0.578603	0.557133	2538390	0.134489	0.578636	0.557167	2538190	0.134483	5731714	1.74836e+06	1.69284e+06
mm10	3	chr17	17	64	64	0	1	0	64	0	64	0	64	0	91707386	91707386	91707386	91707386	0.541594	0.540933	657810	0.188062	0.541566	0.540905	657850	0.188068	0.99997	0.99997	43.0754	0.00149561	0.99997	0.99997	43.0754	0.00149561	0.541566	0.540905	657850	0.188068	0.541594	0.540933	657810	0.188062	1.43293e+06	603899	599163
mm10	4	chr17	17	256	256	0	1	0	256	0	256	0	256	0	91707348	91707348	91707348	91707348	0.53893	0.538904	165179	0.228364	0.538905	0.538879	165188	0.22837	0.999966	0.999966	12.2723	0.001919	0.999966	0.999966	12.2723	0.001919	0.538905	0.538879	165188	0.22837	0.53893	0.538904	165179	0.228364	358232	187838	187471
mm10	5	chr17	17	1024	1024	0	1	0	1024	0	1024	0	1024	0	91707310	91707310	91707310	91707310	0.554384	0.554383	39908.5	0.261462	0.554356	0.554355	39911	0.26147	0.999946	0.999946	4.84284	0.00278655	0.999946	0.999946	4.84284	0.00278655	0.554356	0.554355	39911	0.26147	0.554384	0.554383	39908.5	0.261462	89557.9	56873.7	56845.9
mm10	6	chr17	17	4096	4096	0	1	0	4096	0	4096	0	4096	0	91707272	91707272	91707272	91707272	0.581191	0.581191	9376.91	0.28804	0.581147	0.581147	9377.89	0.288056	0.999874	0.999874	2.83063	0.00480907	0.999874	0.999874	2.83063	0.00480907	0.581147	0.581147	9377.89	0.288056	0.581191	0.581191	9376.91	0.28804	22389.5	17008	17005.9
mm10	7	chr17	17	16384	16384	0	1	0	16384	0	16384	0	16384	0	91707234	91707234	91707234	91707234	0.632009	0.632009	2059.78	0.306234	0.631931	0.631931	2060.22	0.30627	0.999691	0.999691	1.72824	0.00848197	0.999691	0.999691	1.72824	0.00848197	0.631931	0.631931	2060.22	0.30627	0.632009	0.632009	2059.78	0.306234	5597.37	5228.84	5228.68
mm10	8	chr17	17	65536	65536	0	1	0	65536	0	65536	0	65536	0	91707196	91707196	91707196	91707196	0.700928	0.700928	418.503	0.312026	0.700778	0.700778	418.713	0.312112	0.999287	0.999287	0.998242	0.0145489	0.999287	0.999287	0.998242	0.0145489	0.700778	0.700778	418.713	0.312112	0.700928	0.700928	418.503	0.312026	1399.34	1690.22	1690.21
mm10	9	chr17	17	262144	262098	46	0.999825	0.000175476	262054	44	262052	46	262052	46	91707158	91706956	91701731	91701651	0.77991	0.779917	76.9857	0.299411	0.779665	0.779672	77.0711	0.299593	0.99864	0.998641	0.474802	0.0225522	0.99864	0.99864	0.475433		0.779665	0.779671	77.0724	0.299593	0.77991	0.779916	76.9861	0.299411	349.896	602.195	602.194
mm10	10	chr17	17	1048576	1037154	11422	0.989107	0.0108929	1028868	8286	1026100	11054	1026092	11062	91707120	91688714	91197587	91196616	0.839196	0.839091	13.7366	0.275842	0.838867	0.838765	13.7645	0.276145	0.997883	0.997911	0.167008	0.0305116	0.997892	0.997895	0.18414		0.838859	0.838732	13.7833		0.839185	0.83906	13.7533		88.4219	238.149	238.149
mm10	11	chr17	17	4194304	3848418	345886	0.917534	0.0824656	3663706	184712	3554972	293446	3554312	294106	91707082	91346859	87468114	87465286	0.874634	0.872625	1.93385	0.252162	0.874246	0.872233	1.94244	0.252577	0.997184	0.997372	-0.0309752	0.03663	0.997268	0.997262	0.0614865		0.874155	0.871983	2.03076		0.874555	0.872377	2.02067		23.8298	105.352	105.352
mm10	12	chr17	17	16777216	12057735	4719481	0.718697	0.281303	10341839	1715896	9096300	2961435	9094870	2962865	91707044	89047466	75109067	75106377	0.896533	0.886943	-0.516665	0.231926	0.896084	0.886507	-0.513574	0.232454	0.996627	0.997125	-0.198702	0.0407513	0.997012	0.997021	0.0183315		0.895814	0.885788	-0.312507		0.896247	0.886225	-0.315954		7.60566	53.0725	53.0725
mm10	13	chr17	17	67108864	30254770	36854094	0.450831	0.549169	21752808	8501962	15953663	14301107	15950540	14304230	91707006	78775568	55176537	55171980	0.913135	0.892009	-0.880091	0.213657	0.912626	0.891536	-0.878806	0.214302	0.996543	0.997322	-0.419299	0.042013	0.997254	0.99728	0.00480929		0.91219	0.89039	-0.494615		0.912651	0.890864	-0.495999		3.03116	30.7086	30.7086
mm10	14	chr17	17	268435456	52289014	216146442	0.194792	0.805208	23272331	29016683	14404160	37884854	14394140	37894874	91706968	54469960	30673474	30649919	0.928446	0.893675	-0.980755	0.195271	0.927914	0.893167	-0.980315	0.196003	0.997162	0.998023	-0.708672	0.0410448	0.997983	0.997988	0.000729659		0.92736	0.891859	-0.342444		0.927883	0.892367	-0.343423		1.75385	21.6469	21.6469
mm10	15	chr17	17	1073741824	66261700	1007480124	0.061711	0.938289	14667646	51594054	7489822	58771878	7468002	58793698	91706930	33606834	13907105	13874664	0.938378	0.894358	-1.02792	0.182895	0.937786	0.893822	-1.02767	0.183754	0.997774	0.998525	-0.874786	0.0412968	0.998656	0.998687	-0.000214011		0.937291	0.89265	-0.242856		0.937824	0.893186	-0.243617		1.38401	17.968	17.968
mm10	16	chr17	17	4294967296	72672257	4222295039	0.0169203	0.98308	8332809	64339448	3106526	69565731	3088900	69583357	91706892	23188806	6464324	6439223	0.942579	0.894389	-1.0397	0.177837	0.941962	0.893824	-1.03933	0.178754	0.998044	0.998725	-0.941227	0.0428138	0.998988	0.99901	-0.000257325		0.941486	0.892743	-0.195912		0.942062	0.893308	-0.196437		1.26192	16.0951	16.0951
mm10	17	chr17	17	17179869184	75558463	17104310721	0.00439808	0.995602	5523746	70034717	1298340	74260123	1285856	74272607	91706854	18649057	3635563	3617267	0.943952	0.894417	-1.03746	0.176532	0.943285	0.893816	-1.03697	0.177528	0.998099	0.998765	-0.965405	0.0447663	0.9991	0.999134	-0.000200486		0.94282	0.89275	-0.172229		0.943422	0.89335	-0.17262		1.21372	14.8688	14.8688
mm10	18	chr17	17	68719476736	77095812	68642380924	0.00112189	0.998878	4389789	72706023	635269	76460543	625750	76470062	91706816	16455139	2528011	2513005	0.94418	0.894031	-1.03068	0.176843	0.943468	0.893387	-1.0301	0.177904	0.998053	0.998733	-0.974573	0.0469558	0.999112	0.999145	-0.000166617		0.942984	0.892292	-0.157658		0.943631	0.892934	-0.15799		1.18952	13.8834	13.8834
mm10	19	chr17	17	274877906944	78110562	274799796382	0.000284165	0.999716	3882724	74227838	385924	77724638	376246	77734316	91706778	15147877	2022754	2007492	0.944006	0.89337	-1.02298	0.177756	0.943247	0.892685	-1.02237	0.178881	0.997971	0.998678	-0.978583	0.0492292	0.999089	0.999127	-0.000172784		0.942739	0.891539	-0.146999		0.943426	0.892222	-0.147327		1.17406	13.0327	13.0327
mm10	20	chr17	17	1099511627776	78893430	1099432734346	7.17532e-05	0.999928	3603821	75289609	280152	78613278	270668	78622762	91706740	14206054	1738960	1724205	0.943309	0.891976	-1.0148	0.179519	0.942512	0.891261	-1.01416	0.18069	0.997876	0.998622	-0.980744	0.0516022	0.999066	0.99911	-0.000167397		0.941976	0.89005	-0.138226		0.942689	0.890763	-0.138542		1.16241	12.2523	12.2523
mm10	1	chr18	18	4	4	0	1	0	4	0	4	0	4	0	87452634	87452634	87452634	87452634	1	1	0	0	0.99999	0.999953	1022.05	0.000815944	0.99999	0.999953	1022.05	0.000815944	0.99999	0.999953	1022.05	0.000815944	0.99999	0.999953	1022.05	0.000815944	1	1	0	0	2.18632e+07	4.32267e+06	3.74354e+06
mm10	2	chr18	18	16	16	0	1	0	16	0	16	0	16	0	87452626	87452626	87452626	87452626	0.653017	0.637577	1980930	0.129349	0.652987	0.637546	1981100	0.129355	0.99997	0.999969	172.137	0.00119581	0.99997	0.999969	172.137	0.00119581	0.652987	0.637546	1981100	0.129355	0.653017	0.637577	1980930	0.129349	5.46579e+06	1.78405e+06	1.7274e+06
mm10	3	chr18	18	64	64	0	1	0	64	0	64	0	64	0	87452618	87452618	87452618	87452618	0.611066	0.610556	532154	0.17997	0.611037	0.610527	532194	0.179977	0.999964	0.999964	48.5741	0.00169224	0.999964	0.999964	48.5741	0.00169224	0.611037	0.610527	532194	0.179977	0.611066	0.610556	532154	0.17997	1.36645e+06	603576	598842
mm10	4	chr18	18	256	256	0	1	0	256	0	256	0	256	0	87452610	87452610	87452610	87452610	0.601299	0.601278	136208	0.218481	0.601265	0.601244	136220	0.218491	0.999954	0.999954	15.6598	0.00228866	0.999954	0.999954	15.6598	0.00228866	0.601265	0.601244	136220	0.218491	0.601299	0.601278	136208	0.218481	341612	186290	185926
mm10	5	chr18	18	1024	1024	0	1	0	1024	0	1024	0	1024	0	87452602	87452602	87452602	87452602	0.608761	0.60876	33413	0.250106	0.60872	0.60872	33416.5	0.25012	0.999928	0.999928	6.11538	0.0032825	0.999928	0.999928	6.11538	0.0032825	0.60872	0.60872	33416.5	0.25012	0.608761	0.60876	33413	0.250106	85402.9	56062.3	56035
mm10	6	chr18	18	4096	4096	0	1	0	4096	0	4096	0	4096	0	87452594	87452594	87452594	87452594	0.627434	0.627434	7954.55	0.275542	0.62737	0.62737	7955.93	0.275567	0.999848	0.999848	3.24144	0.00536246	0.999848	0.999848	3.24144	0.00536246	0.62737	0.62737	7955.93	0.275567	0.627434	0.627434	7954.55	0.275542	21350.7	16674.9	16672.9
mm10	7	chr18	18	16384	16384	0	1	0	16384	0	16384	0	16384	0	87452586	87452586	87452586	87452586	0.668465	0.668465	1769.63	0.29285	0.668358	0.668358	1770.2	0.292902	0.999644	0.999644	1.90063	0.00921095	0.999644	0.999644	1.90063	0.00921095	0.668358	0.668358	1770.2	0.292902	0.668465	0.668465	1769.63	0.29285	5337.68	5092.54	5092.38
mm10	8	chr18	18	65536	65536	0	1	0	65536	0	65536	0	65536	0	87452578	87452578	87452578	87452578	0.728224	0.728224	362.663	0.297973	0.728023	0.728023	362.932	0.298093	0.999208	0.999208	1.0562	0.0154127	0.999208	0.999208	1.0562	0.0154127	0.728023	0.728023	362.932	0.298093	0.728224	0.728224	362.663	0.297973	1334.42	1634.71	1634.69
mm10	9	chr18	18	262144	262034	110	0.99958	0.000419617	261940	94	261924	110	261924	110	87452570	87452210	87437185	87437148	0.800361	0.800372	66.5661	0.284623	0.800021	0.800032	66.6793	0.284885	0.998501	0.998503	0.498294	0.0237233	0.998502	0.998501	0.499982		0.80002	0.800031	66.6811	0.284886	0.800361	0.800371	66.5675	0.284624	333.745	579.167	579.166
mm10	10	chr18	18	1048576	1031956	16620	0.98415	0.0158501	1020296	11660	1016028	15928	1015994	15962	87452562	87427969	86797311	86796517	0.856665	0.856657	11.5125	0.259535	0.856195	0.85619	11.5514	0.259989	0.997676	0.997714	0.169883	0.0319865	0.99769	0.997692	0.193333		0.856183	0.856144	11.5765		0.856652	0.856614	11.5358		84.7445	229.212	229.211
mm10	11	chr18	18	4194304	3785911	408393	0.902632	0.0973685	3579840	206071	3452653	333258	3452050	333861	87452554	87057709	83105614	83105518	0.8903	0.888836	1.41965	0.235002	0.889711	0.888255	1.43304	0.235666	0.996913	0.997129	-0.0379645	0.0383552	0.997029	0.997037	0.0650146		0.889625	0.88797	1.53226		0.890199	0.88855	1.51889		23.0995	102.23	102.23
mm10	12	chr18	18	16777216	11725423	5051793	0.69889	0.30111	9984736	1740687	8722784	3002639	8722446	3002977	87452546	84814212	71486561	71484674	0.909865	0.902377	-0.633545	0.215773	0.909198	0.901718	-0.628794	0.216604	0.996329	0.996849	-0.201506	0.0425142	0.996793	0.996797	0.0193681		0.908917	0.900967	-0.420307		0.909578	0.901626	-0.42523		7.45837	52.0133	52.0133
mm10	13	chr18	18	67108864	29486683	37622181	0.439386	0.560614	21210264	8276419	15561061	13925622	15559444	13927239	87452538	74936928	53218070	53220440	0.92405	0.906674	-0.884224	0.199231	0.923267	0.905955	-0.882012	0.200282	0.996242	0.997023	-0.415621	0.0437756	0.997016	0.997071	0.00536613		0.922869	0.904804	-0.494636		0.923549	0.905521	-0.496378		2.96583	30.1869	30.1869
mm10	14	chr18	18	268435456	51171780	217263676	0.19063	0.80937	22509514	28662266	14448176	36723604	14438824	36732956	87452530	51048517	30104172	30096324	0.937141	0.90765	-0.962876	0.182587	0.936286	0.906883	-0.961719	0.183825	0.996878	0.997741	-0.707547	0.0428381	0.997706	0.997774	0.00115647		0.935802	0.905568	-0.315091		0.93653	0.906334	-0.316008		1.709	21.3141	21.3141
mm10	15	chr18	18	1073741824	64958804	1008783020	0.0604976	0.939502	13585756	51373048	7681563	57277241	7676498	57282306	87452522	30445123	13748936	13740720	0.945793	0.907615	-1.01024	0.171224	0.944884	0.906807	-1.00928	0.172617	0.997492	0.998246	-0.875232	0.0431668	0.998358	0.998429	0.000206055		0.944422	0.905615	-0.212791		0.945195	0.906421	-0.213295		1.34628	17.7316	17.7316
mm10	16	chr18	18	4294967296	71228082	4223739214	0.0165841	0.983416	7006814	64221268	3202567	68025515	3196432	68031650	87452514	20161542	6322723	6313825	0.949205	0.906808	-1.02459	0.167042	0.948234	0.905962	-1.02368	0.168559	0.997768	0.998452	-0.942824	0.0446461	0.998689	0.998779	-1.65205e-05		0.947814	0.90486	-0.167359		0.948612	0.905703	-0.167722		1.22778	15.9218	15.9218
mm10	17	chr18	18	17179869184	73965010	17105904174	0.00430533	0.995695	4092456	69872554	1317006	72648004	1311132	72653878	87452506	15761008	3483480	3473513	0.950114	0.905927	-1.02403	0.1664	0.949122	0.905046	-1.02312	0.167956	0.997839	0.998506	-0.967496	0.0464527	0.99881	0.998882	-8.20804e-05		0.948683	0.903959	-0.145526		0.949536	0.904837	-0.145848		1.18235	14.7452	14.7452
mm10	18	chr18	18	68719476736	75353939	68644122797	0.00109654	0.998903	2937452	72416487	621992	74731947	615558	74738381	87452498	13717602	2380467	2368979	0.949901	0.904619	-1.01827	0.167433	0.948886	0.903708	-1.01737	0.169017	0.997819	0.998501	-0.976774	0.0484153	0.998841	0.998903	-0.000117789		0.948419	0.902591	-0.132719		0.949313	0.903497	-0.133037		1.16056	13.7991	13.7991
mm10	19	chr18	18	274877906944	76227251	274801679693	0.000277313	0.999723	2443548	73783703	364940	75862311	357612	75869639	87452490	12556646	1893911	1881487	0.949195	0.902986	-1.01111	0.169233	0.948149	0.902038	-1.01019	0.17085	0.997753	0.998464	-0.980771	0.0505219	0.998823	0.998875	-0.000135037		0.947644	0.900869	-0.123551		0.948588	0.901812	-0.12387		1.14726	12.976	12.976
mm10	20	chr18	18	1099511627776	76881070	1099434746706	6.99229e-05	0.99993	2190875	74690195	259208	76621862	251844	76629226	87452482	11750322	1629264	1616980	0.94804	0.900749	-1.00341	0.171782	0.946963	0.899762	-1.00245	0.173426	0.997665	0.998415	-0.982863	0.0527833	0.998791	0.998832	-0.000135021		0.946413	0.898527	-0.116137		0.947408	0.899508	-0.116446		1.1375	12.2169	12.2169
mm10	1	chr19	19	4	4	0	1	0	4	0	4	0	4	0	58205856	58205856	58205856	58205856	1	1	0	0	0.999843	0.999016	14319.8	0.00319332	0.999843	0.999016	14319.8	0.00319332	0.999843	0.999016	14319.8	0.00319332	0.999843	0.999016	14319.8	0.00319332	1	1	0	0	14551464	2.44435e+06	2.11687e+06
mm10	2	chr19	19	16	16	0	1	0	16	0	16	0	16	0	58205852	58205852	58205852	58205852	0.582776	0.561491	1595240	0.133734	0.582309	0.561	1597020	0.13381	0.999523	0.999499	1823.97	0.00448222	0.999523	0.999499	1823.97	0.00448222	0.582309	0.561	1597020	0.13381	0.582776	0.561491	1595240	0.133734	3.63787e+06	1.10896e+06	1.07375e+06
mm10	3	chr19	19	64	64	0	1	0	64	0	64	0	64	0	58205848	58205848	58205848	58205848	0.544829	0.54417	414562	0.186952	0.544442	0.543783	414914	0.187034	0.99959	0.999589	373.547	0.00551639	0.99959	0.999589	373.547	0.00551639	0.544442	0.543783	414914	0.187034	0.544829	0.54417	414562	0.186952	909466	382309	379310
mm10	4	chr19	19	256	256	0	1	0	256	0	256	0	256	0	58205844	58205844	58205844	58205844	0.541353	0.541327	104287	0.227111	0.541008	0.540982	104365	0.227201	0.999608	0.999608	89.1667	0.00647608	0.999608	0.999608	89.1667	0.00647608	0.541008	0.540982	104365	0.227201	0.541353	0.541327	104287	0.227111	227367	118826	118594
mm10	5	chr19	19	1024	1024	0	1	0	1024	0	1024	0	1024	0	58205840	58205840	58205840	58205840	0.555864	0.555863	25245.5	0.260308	0.555537	0.555536	25264.1	0.260411	0.999585	0.999585	23.589	0.00770064	0.999585	0.999585	23.589	0.00770064	0.555537	0.555536	25264.1	0.260411	0.555864	0.555863	25245.5	0.260308	56841.6	35972.2	35954.6
mm10	6	chr19	19	4096	4096	0	1	0	4096	0	4096	0	4096	0	58205836	58205836	58205836	58205836	0.583271	0.583271	5921.89	0.286796	0.582961	0.582961	5926.3	0.286911	0.999502	0.999502	7.07524	0.00952947	0.999502	0.999502	7.07524	0.00952947	0.582961	0.582961	5926.3	0.286911	0.583271	0.583271	5921.89	0.286796	14210.4	10769.2	10767.9
mm10	7	chr19	19	16384	16384	0	1	0	16384	0	16384	0	16384	0	58205832	58205832	58205832	58205832	0.636703	0.636703	1290.65	0.304131	0.636392	0.636392	1291.75	0.304273	0.99927	0.99927	2.59274	0.0130426	0.99927	0.99927	2.59274	0.0130426	0.636392	0.636392	1291.75	0.304273	0.636703	0.636703	1290.65	0.304131	3552.6	3319.42	3319.32
mm10	8	chr19	19	65536	65536	0	1	0	65536	0	65536	0	65536	0	58205828	58205828	58205828	58205828	0.709714	0.709714	257.818	0.307596	0.709376	0.709376	258.118	0.307792	0.998742	0.998742	1.11735	0.0193584	0.998742	0.998742	1.11735	0.0193584	0.709376	0.709376	258.118	0.307792	0.709714	0.709714	257.818	0.307596	888.15	1077.7	1077.69
mm10	9	chr19	19	262144	261976	168	0.999359	0.000640869	261824	152	261808	168	261808	168	58205824	58205347	58187068	58187243	0.792737	0.792761	45.9727	0.29051	0.79233	0.792355	46.0636	0.290819	0.99785	0.997853	0.475164	0.0284206	0.997852	0.997853	0.477589		0.792331	0.792353	46.0648	0.290819	0.792734	0.792757	45.9757	0.290512	222.18	385.79	385.789
mm10	10	chr19	19	1048576	1028917	19659	0.981252	0.0187483	1015507	13410	1010168	18749	1010104	18813	58205820	58177510	57621252	57619785	0.855588	0.855477	7.60755	0.260742	0.855111	0.85501	7.63251	0.261201	0.996758	0.996822	0.152273	0.037809	0.996784	0.996795	0.178048		0.855094	0.854928	7.66213		0.855557	0.855401	7.63395		56.57	153.584	153.584
mm10	11	chr19	19	4194304	3692718	501586	0.880413	0.119587	3434588	258130	3290204	402514	3289968	402750	58205816	57729724	54103492	54101720	0.894578	0.891719	0.59583	0.230222	0.894029	0.891167	0.604056	0.230852	0.995703	0.996089	-0.0672833	0.0452566	0.995917	0.995912	0.059421		0.893824	0.890623	0.727942		0.894386	0.891178	0.718786		15.7623	69.1749	69.1749
mm10	12	chr19	19	16777216	10995193	5782023	0.655365	0.344635	9116025	1879168	7717441	3277752	7716840	3278353	58205812	55326717	44735404	44731161	0.917816	0.907576	-0.735848	0.205979	0.917191	0.906944	-0.73289	0.206789	0.994901	0.995726	-0.239223	0.0501722	0.995664	0.995649	0.0173151		0.916688	0.90571	-0.488808		0.917342	0.906342	-0.492377		5.29375	35.7717	35.7717
mm10	13	chr19	19	67108864	25030239	42078625	0.37298	0.62702	16033358	8996881	11360997	13669242	11356968	13673271	58205808	45104833	30443308	30433533	0.934253	0.91377	-0.908638	0.185902	0.933528	0.913066	-0.907392	0.186937	0.99512	0.996288	-0.514773	0.0506811	0.996241	0.996248	0.00417307		0.932818	0.911296	-0.425907		0.933531	0.911999	-0.427564		2.32542	21.7265	21.7265
mm10	14	chr19	19	268435456	38543158	229892298	0.143584	0.856416	13557997	24985161	8274645	30268513	8266888	30276270	58205804	27959840	15401603	15385516	0.947144	0.916517	-0.984482	0.168979	0.946347	0.915757	-0.983751	0.170218	0.996185	0.997277	-0.780617	0.0498545	0.997405	0.997417	0.000614956		0.945641	0.914061	-0.263481		0.946415	0.91482	-0.264449		1.51015	16.2179	16.2179
mm10	15	chr19	19	1073741824	45863130	1027878694	0.0427134	0.957287	7434656	38428474	3818890	42044240	3809750	42053380	58205800	16365928	6797407	6782510	0.953588	0.917921	-1.01674	0.160564	0.952754	0.917102	-1.01603	0.161923	0.996938	0.997825	-0.909517	0.0510312	0.998246	0.998228	-6.22337e-05		0.95213	0.915703	-0.178551		0.952998	0.916521	-0.179168		1.26912	13.886	13.886
mm10	16	chr19	19	4294967296	49013337	4245953959	0.0114118	0.988588	3954684	45058653	1528168	47485169	1519394	47493943	58205796	11141987	3293039	3280054	0.955949	0.918489	-1.02357	0.157987	0.955037	0.917616	-1.02279	0.159491	0.997212	0.997997	-0.957846	0.0533071	0.998609	0.998611	-0.000171636		0.954492	0.916367	-0.141127		0.955396	0.917238	-0.14159		1.18755	12.593	12.593
mm10	17	chr19	19	17179869184	50424163	17129445021	0.00293507	0.997065	2535618	47888545	654201	49769962	645996	49778167	58205792	8921677	1983377	1970751	0.956878	0.918914	-1.02139	0.157473	0.955906	0.917981	-1.02056	0.15908	0.997236	0.997992	-0.975073	0.0558909	0.998715	0.998716	-0.00019989		0.955371	0.916772	-0.122873		0.956338	0.9177	-0.123288		1.15432	11.6863	11.6863
mm10	18	chr19	19	68719476736	51191293	68668285443	0.000744931	0.999255	1970432	49220861	338186	50853107	330942	50860351	58205788	7832341	1454623	1442095	0.957111	0.918914	-1.01641	0.158079	0.9561	0.917945	-1.01556	0.159744	0.997175	0.997936	-0.981677	0.0585656	0.99874	0.998743	-0.000209012		0.955557	0.916722	-0.111844		0.956558	0.917684	-0.112236		1.13703	10.9309	10.9309
mm10	19	chr19	19	274877906944	51706667	274826200277	0.000188108	0.999812	1711524	49995143	217822	51488845	210948	51495719	58205784	7168879	1200045	1187656	0.957123	0.918693	-1.01096	0.15909	0.956065	0.917679	-1.01005	0.160821	0.997063	0.997846	-0.984623	0.0613836	0.99872	0.998721	-0.000209915		0.9555	0.916415	-0.103848		0.956548	0.917421	-0.104227		1.12569	10.269	10.269
mm10	20	chr19	19	1099511627776	52106342	1099459521434	4.73904e-05	0.999953	1564679	50541663	165465	51940877	159050	51947292	58205780	6685128	1048732	1036788	0.956669	0.917795	-1.0051	0.16098	0.955576	0.916745	-1.00416	0.162749	0.996929	0.997745	-0.98624	0.0643711	0.998691	0.998689	-0.000202839		0.954979	0.915424	-0.0973202		0.956066	0.916465	-0.0976829		1.11706	9.65717	9.65717
mm10	1	chrM	M	4	4	0	1	0	4	0	4	0	4	0	16299	16299	16299	16299	1	1	0	0	0.670525	0.325353	2749.02	0.18283	0.670525	0.325353	2749.02	0.18283	0.670525	0.325353	2749.02	0.18283	0.670525	0.325353	2749.02	0.18283	1	1	0	0	4074.75	1532.3	1327.01
mm10	2	chrM	M	16	16	0	1	0	16	0	16	0	16	0	16298	16298	16298	16298	0.972501	0.971986	28.536	0.0518819	0.340121	0.327751	684.77	0.262402	0.367619	0.355765	656.234	0.256509	0.367619	0.355765	656.234	0.256509	0.340121	0.327751	684.77	0.262402	0.972501	0.971986	28.536	0.0518819	1018.62	512.257	495.99
mm10	3	chrM	M	64	64	0	1	0	64	0	64	0	64	0	16297	16297	16297	16297	0.931043	0.930999	17.5705	0.0993652	0.292394	0.291943	180.3	0.333937	0.339871	0.33945	168.203	0.32134	0.339871	0.33945	168.203	0.32134	0.292394	0.291943	180.3	0.333937	0.931043	0.930999	17.5705	0.0993652	254.641	161.396	160.13
mm10	4	chrM	M	256	256	0	1	0	256	0	256	0	256	0	16296	16296	16296	16296	0.895705	0.895702	6.63922	0.141936	0.292818	0.2928	45.0177	0.393198	0.341146	0.34113	41.9412	0.377535	0.341146	0.34113	41.9412	0.377535	0.292818	0.2928	45.0177	0.393198	0.895705	0.895702	6.63922	0.141936	63.6562	49.7935	49.6962
mm10	5	chrM	M	1024	1001	23	0.977539	0.0224609	982	19	986	15	980	21	16295	16203	16244	16153	0.835674	0.838284	2.58159	0.198915	0.271189	0.272862	11.695	0.451915	0.312147	0.313807	11.0784	0.435981	0.316077	0.317037	10.9921		0.269866	0.269275	11.8691	0.452732	0.838932	0.839643	2.54571		16.2787	15.0823	15.0748
mm10	6	chrM	M	4096	3345	751	0.81665	0.18335	2847	498	2905	440	2798	547	16294	14480	15283	14194	0.700198	0.725567	1.03456	0.289243	0.221737	0.227475	3.13528	0.510189	0.263447	0.270914	3.00919	0.490034	0.284737	0.281892	2.95541		0.220629	0.222322	3.60651		0.725557	0.723819	1.11005		4.87115	4.74088	4.74017
mm10	7	chrM	M	16384	7756	8628	0.473389	0.526611	4160	3596	4829	2927	4044	3712	16293	9349	11775	9018	0.490735	0.555963	0.35027	0.405287	0.177864	0.181891	0.780614	0.573621	0.212234	0.219488	0.744312	0.553368	0.229997	0.207609	0.847525		0.178123	0.195131	1.28297		0.560859	0.554603	0.4942		2.1007	1.71812	1.71801
mm10	8	chrM	M	65536	12201	53335	0.186172	0.813828	2981	9220	4270	7931	2750	9451	16292	4336	6552	3951	0.282121	0.356042	0.061582	0.556898	0.117639	0.118191	0.166006	0.705048	0.155928	0.164005	0.136385	0.676737	0.185673	0.147814	0.244449		0.127948	0.15352	0.482447		0.374807	0.35802	0.196593		1.3353	0.72515	0.725121
mm10	9	chrM	M	262144	14804	247340	0.0564728	0.943527	1340	13464	2223	12581	1166	13638	16291	1562	2634	1352	0.119649	0.15939	0.00252432	0.75569	0.0631132	0.0612794	0.023892	0.860962	0.0727891	0.0765183	0.0213077	0.842241	0.128493	0.0936525	0.0746636		0.0999277	0.126631	0.164564		0.223258	0.206206	0.0695694		1.10045	0.345363	0.345351
mm10	10	chrM	M	1048576	15825	1032751	0.0150919	0.984908	474	15351	855	14970	364	15461	16290	500	907	377	0.0549718	0.0779177	-0.0228929	0.89876	0.00902526	0.00818272	0.0153999	0.956527	0.03414	0.0361084	-0.00557379	0.941909	0.0477157	0.0305213	0.0220738		0.0269177	0.0360737	0.0561746		0.0828649	0.0710338	0.0215787		1.02938	0.174045	0.17404
mm10	11	chrM	M	4194304	16139	4178165	0.00384784	0.996152	154	15985	312	15827	102	16037	16289	156	318	104	0.0228453	0.0334942	-0.0141017	0.962183	0.00812805	0.0068616	-0.000481357	0.987384	0.00356053	0.00365255	0.00597952	0.98131	0.0211949	0.0122038	0.00620356		0.0129183	0.0184628	0.0195254		0.0382955	0.0315141	0.0061394		1.00929	0.0966042	0.0966012
mm10	12	chrM	M	16777216	16235	16760981	0.000967681	0.999032	51	16184	121	16114	32	16203	16288	51	121	33	-0.00495921	-0.00747744	0.0149549	0.985452	0.0207707	0.0168904	-0.0149129	0.99587	-0.00321265	-0.00315165	0.0063033	0.993817	0.0116416	0.00627861	0.00198585		0.0079332	0.0121931	0.00741473		0.0212692	0.0176306	0.00197726		1.00326	0.0570447	0.0570429
mm10	13	chrM	M	67108864	16267	67092597	0.000242397	0.999758	12	16255	55	16212	10	16257	16287	12	55	10	-0.00204357	-0.00338524	0.00677048	0.993308	-0.000870174	-0.000615498	0.001231	0.998777	-0.000953287	-0.000738598	0.0014772	0.998532	-0.00144458	-0.000616827	0.000616827		-0.00158256	-0.00338357	0.00338357		-0.000673871	-0.000615195	0.000615195		1.00123	0.0350435	0.0350424
mm10	14	chrM	M	268435456	16276	268419180	6.06328e-05	0.999939	5	16271	24	16252	4	16272	16286	5	24	4	-0.000952813	-0.00147547	0.00295094	0.997065	-0.000388745	-0.000245912	0.000491823	0.99951	-0.000434644	-0.00030739	0.000614779	0.999387	-0.000602507	-0.000246124	0.000246124		-0.000673643	-0.00147502	0.00147502		-0.000274845	-0.000245836	0.000245836		1.00061	0.0247803	0.0247795
mm10	15	chrM	M	1073741824	16280	1073725544	1.51619e-05	0.999985	2	16278	11	16269	2	16278	16285	2	11	2	-0.000455756	-0.000675883	0.00135177	0.998652	-0.000194281	-0.000122888	0.000245776	0.999755	-0.000194281	-0.000122888	0.000245776	0.999755	-0.000288224	-0.000122933	0.000122933		-0.000288224	-0.000675759	0.000675759		-0.000122865	-0.000122865	0.000122865		1.00031	0.0175228	0.0175223
mm10	16	chrM	M	4294967296	16283	4294951013	3.79118e-06	0.999996	1	16282	4	16279	0	16283	16284	1	4	0	-0.000122835	-0.00024567	0.00049134	0.999509		0	0	1	-6.14119e-05	-6.14175e-05	0.000122835	0.999877		0	0		-0.000122846	-0.00024567	0.00024567			0	0		1.00006	0.00783669	0.00783645
mm10	17	chrM	M	17179869184	16283	17179852901	9.47795e-07	0.999999	0	16283	2	16281	0	16283	16283	0	2	0	6.80717e-07			0.999754				1				1		0	0										1	0	0
mm10	18	chrM	M	68719476736	16282	68719460454	2.36934e-07	1	0	16282	0	16282	0	16282	16282	0	0	0				1				1				1													1	0	0
mm10	19	chrM	M	274877906944	16281	274877890663	5.92299e-08	1	0	16281	0	16281	0	16281	16281	0	0	0				1				1				1													1	0	0
mm10	20	chrM	M	1099511627776	16280	1099511611496	1.48066e-08	1	0	16280	0	16280	0	16280	16280	0	0	0				1				1				1													1	0	0
mm10	1	chrX	X	4	4	0	1	0	4	0	4	0	4	0	163487995	163487995	163487995	163487995	1	1	0	0	1	0.999999	31.4773	0.000130392	1	0.999999	31.4773	0.000130392	1	0.999999	31.4773	0.000130392	1	0.999999	31.4773	0.000130392	1	1	0	0	4.0872e+07	1.01434e+07	8.7844e+06
mm10	2	chrX	X	16	16	0	1	0	16	0	16	0	16	0	163487893	163487893	163487893	163487893	0.762421	0.754286	2510700	0.119651	0.762416	0.754281	2510760	0.119652	0.999993	0.999993	71.2656	0.000632955	0.999993	0.999993	71.2656	0.000632955	0.762416	0.754281	2510760	0.119652	0.762421	0.754286	2510700	0.119651	1.0218e+07	3.80198e+06	3.68125e+06
mm10	3	chrX	X	64	64	0	1	0	64	0	64	0	64	0	163487791	163487791	163487791	163487791	0.721032	0.720735	713383	0.165701	0.721022	0.720725	713406	0.165703	0.999988	0.999988	30.0029	0.00106014	0.999988	0.999988	30.0029	0.00106014	0.721022	0.720725	713406	0.165703	0.721032	0.720735	713383	0.165701	2.5545e+06	1.25257e+06	1.24274e+06
mm10	4	chrX	X	256	256	0	1	0	256	0	256	0	256	0	163487690	163487690	163487690	163487690	0.70435	0.704337	188817	0.20136	0.704336	0.704323	188826	0.201366	0.999978	0.999978	13.8699	0.00169184	0.999978	0.999978	13.8699	0.00169184	0.704336	0.704323	188826	0.201366	0.70435	0.704337	188817	0.20136	638624	382819	382071
mm10	5	chrX	X	1024	1024	0	1	0	1024	0	1024	0	1024	0	163487589	163487589	163487589	163487589	0.700006	0.700005	47896	0.230749	0.69998	0.699979	47900.1	0.230759	0.999949	0.999949	8.11186	0.00292609	0.999949	0.999949	8.11186	0.00292609	0.69998	0.699979	47900.1	0.230759	0.700006	0.700005	47896	0.230749	159656	113889	113834
mm10	6	chrX	X	4096	4096	0	1	0	4096	0	4096	0	4096	0	163487488	163487488	163487488	163487488	0.6999	0.6999	11978.2	0.256753	0.699848	0.699848	11980.2	0.256777	0.999875	0.999875	5.00613	0.0050841	0.999875	0.999875	5.00613	0.0050841	0.699848	0.699848	11980.2	0.256777	0.6999	0.6999	11978.2	0.256753	39913.9	33426	33421.9
mm10	7	chrX	X	16384	16384	0	1	0	16384	0	16384	0	16384	0	163487387	163487387	163487387	163487387	0.704359	0.704359	2950.05	0.282702	0.70426	0.70426	2951.04	0.282753	0.999704	0.999704	2.95081	0.00860408	0.999704	0.999704	2.95081	0.00860408	0.70426	0.70426	2951.04	0.282753	0.704359	0.704359	2950.05	0.282702	9978.48	9991.67	9991.37
mm10	8	chrX	X	65536	65536	0	1	0	65536	0	65536	0	65536	0	163487286	163487286	163487286	163487286	0.707929	0.707929	728.607	0.311883	0.707755	0.707755	729.04	0.311985	0.999334	0.999334	1.66098	0.0142172	0.999334	0.999334	1.66098	0.0142172	0.707755	0.707755	729.04	0.311985	0.707929	0.707929	728.607	0.311883	2494.62	3100.51	3100.49
mm10	9	chrX	X	262144	261928	216	0.999176	0.000823975	261744	184	261712	216	261712	216	163487185	163486558	163434307	163434331	0.708135	0.708134	181.972	0.347869	0.707851	0.707851	182.149	0.348059	0.998673	0.998674	0.825197	0.0221608	0.998673	0.998674	0.827491		0.707851	0.70785	182.151	0.348058	0.708134	0.708133	181.974	0.34787	624.168	1052.08	1052.08
mm10	10	chrX	X	1048576	1026846	21730	0.979277	0.0207233	1013202	13644	1006315	20531	1006274	20572	163487084	163460891	162320221	162320554	0.697564	0.697305	47.0565	0.387946	0.697211	0.696956	47.1124	0.388207	0.997865	0.99789	0.310411	0.030387	0.997876	0.997881	0.335342		0.697214	0.696938	47.1328		0.697559	0.697287	47.0776		159.213	401.756	401.756
mm10	11	chrX	X	4194304	3763869	430435	0.897376	0.102624	3572958	190911	3425455	338414	3425808	338061	163486983	163118097	156822521	156822689	0.689043	0.684731	11.9233	0.414791	0.688636	0.684348	11.94	0.415109	0.997117	0.99725	0.0214216	0.036878	0.997177	0.997207	0.1164		0.688639	0.684238	12.0118		0.689004	0.684621	11.9953		43.4359	175.212	175.212
mm10	12	chrX	X	16777216	11750396	5026820	0.700378	0.299622	10166317	1584079	8897748	2852648	8896088	2854308	163486882	161109730	138836037	138833734	0.691288	0.67286	2.45372	0.422194	0.690814	0.672474	2.4589	0.422574	0.996535	0.996864	-0.158675	0.0411706	0.996842	0.996954	0.0357928		0.690804	0.672167	2.59935		0.691124	0.672553	2.59386		13.9133	87.9519	87.9519
mm10	13	chrX	X	67108864	31855536	35253328	0.474684	0.525316	25254194	6601342	18582561	13272975	18579568	13275968	163486781	153136267	111877958	111871404	0.706873	0.664339	0.102568	0.413945	0.706474	0.663955	0.104332	0.414274	0.996218	0.996697	-0.307968	0.0434293	0.99687	0.996858	0.0108292		0.706326	0.663506	0.322429		0.706744	0.66389	0.320376		5.13213	49.0742	49.0742
mm10	14	chrX	X	268435456	63285623	205149833	0.235757	0.764243	35584030	27701593	23187873	40097750	23185580	40100043	163486680	125114676	72830885	72822936	0.737915	0.657259	-0.547079	0.392478	0.737443	0.656888	-0.546246	0.392869	0.996375	0.997033	-0.598666	0.0435229	0.99734	0.997416	0.00284842		0.737253	0.656235	-0.146539		0.737613	0.656606	-0.147397		2.58331	32.4205	32.4205
mm10	15	chrX	X	1073741824	88668558	985073266	0.082579	0.917421	28161392	60507166	15830965	72837593	15823162	72845396	163486579	91646642	36488372	36471722	0.771343	0.65221	-0.791027	0.369658	0.770816	0.651842	-0.790537	0.370097	0.996737	0.997345	-0.805311	0.0433242	0.998167	0.998286	0.000517603		0.770609	0.651192	-0.261549		0.770952	0.65156	-0.262117		1.84379	25.7128	25.7128
mm10	16	chrX	X	4294967296	102398152	4192569144	0.0238414	0.976159	18169481	84228671	7596313	94801839	7579076	94819076	163486478	70740833	16260221	16236075	0.790798	0.647351	-0.874751	0.357396	0.790328	0.64699	-0.87441	0.3578	0.996905	0.997453	-0.901668	0.044142	0.998805	0.998842	-5.19201e-05		0.790035	0.64637	-0.287745		0.790446	0.646731	-0.28823		1.59658	22.5524	22.5524
mm10	17	chrX	X	17179869184	109043877	17070825307	0.00634719	0.993653	12588346	96455531	3197637	105846240	3182316	105861561	163486377	60488310	7775476	7753344	0.797208	0.643475	-0.893438	0.354178	0.796756	0.64312	-0.893108	0.35457	0.996887	0.997426	-0.940697	0.0455682	0.999127	0.999141	-0.000141688		0.796423	0.642495	-0.285096		0.796853	0.64285	-0.285496		1.49927	20.6749	20.6749
mm10	18	chrX	X	68719476736	112595219	68606881517	0.00163848	0.998362	10149786	102445433	1382121	111213098	1368092	111227127	163486276	55369509	4505402	4485285	0.797382	0.639181	-0.888065	0.355337	0.796919	0.638832	-0.887737	0.355735	0.996762	0.997328	-0.956346	0.0472954	0.999269	0.999304	-0.000150797		0.796574	0.63817	-0.273811		0.79698	0.638518	-0.274161		1.45198	19.2751	19.2751
mm10	19	chrX	X	274877906944	114899532	274763007412	0.000418002	0.999582	9109014	105790518	691453	114208079	679300	114220232	163486175	52353142	3203197	3186413	0.795357	0.634516	-0.87495	0.35807	0.794895	0.634166	-0.874599	0.358464	0.996586	0.997192	-0.963224	0.0491665	0.999316	0.999346	-0.000127854		0.794512	0.633456	-0.260752		0.794926	0.633805	-0.261057		1.42286	18.1114	18.1114
mm10	20	chrX	X	1099511627776	116670890	1099394956886	0.000106112	0.999894	8615074	108055816	422070	116248820	412408	116258482	163486074	50199451	2603916	2589786	0.792093	0.628956	-0.859012	0.361856	0.791643	0.628608	-0.858645	0.36224	0.996376	0.997027	-0.966828	0.0511681	0.999333	0.999348	-0.00010656		0.791213	0.627847	-0.247822		0.791639	0.628194	-0.248093		1.40126	17.0675	17.0675
mm10	1	chrY	Y	4	4	0	1	0	4	0	4	0	4	0	88124698	88124698	88124698	88124698	1	1	0	0	0.999885	0.999625	8265.05	0.00297211	0.999885	0.999625	8265.05	0.00297211	0.999885	0.999625	8265.05	0.00297211	0.999885	0.999625	8265.05	0.00297211	1	1	0	0	2.20312e+07	5.65531e+06	4.89764e+06
mm10	2	chrY	Y	16	16	0	1	0	16	0	16	0	16	0	88124669	88124669	88124669	88124669	0.804706	0.798406	1110340	0.11116	0.804379	0.798069	1112200	0.111254	0.999672	0.999662	1863.02	0.0045255	0.999672	0.999662	1863.02	0.0045255	0.804379	0.798069	1112200	0.111254	0.804706	0.798406	1110340	0.11116	5.50779e+06	2.11143e+06	2.04438e+06
mm10	3	chrY	Y	64	64	0	1	0	64	0	64	0	64	0	88124640	88124640	88124640	88124640	0.773632	0.773407	312006	0.153231	0.773274	0.773049	312499	0.153355	0.999608	0.999608	539.674	0.00629939	0.999608	0.999608	539.674	0.00629939	0.773274	0.773049	312499	0.153355	0.773632	0.773407	312006	0.153231	1.37695e+06	699305	693820
mm10	4	chrY	Y	256	256	0	1	0	256	0	256	0	256	0	88124611	88124611	88124611	88124611	0.75914	0.75913	82916.3	0.186195	0.758646	0.758636	83086.4	0.186393	0.999396	0.999396	207.938	0.00916712	0.999396	0.999396	207.938	0.00916712	0.758646	0.758636	83086.4	0.186393	0.75914	0.75913	82916.3	0.186195	344237	214139	213720
mm10	5	chrY	Y	1024	1024	0	1	0	1024	0	1024	0	1024	0	88124582	88124582	88124582	88124582	0.756887	0.756887	20922.1	0.212613	0.756163	0.756162	20984.5	0.212944	0.998925	0.998925	92.5437	0.0138325	0.998925	0.998925	92.5437	0.0138325	0.756163	0.756162	20984.5	0.212944	0.756887	0.756887	20922.1	0.212613	86059.2	63987.8	63956.5
mm10	6	chrY	Y	4096	4096	0	1	0	4096	0	4096	0	4096	0	88124553	88124553	88124553	88124553	0.759595	0.759595	5172.27	0.235568	0.758393	0.758393	5198.13	0.236189	0.997736	0.997736	48.7036	0.0222554	0.997736	0.997736	48.7036	0.0222554	0.758393	0.758393	5198.13	0.236189	0.759595	0.759595	5172.27	0.235568	21514.8	18972.1	18969.7
mm10	7	chrY	Y	16384	16384	0	1	0	16384	0	16384	0	16384	0	88124524	88124524	88124524	88124524	0.770128	0.770128	1236.41	0.256504	0.768254	0.768254	1246.49	0.257617	0.995339	0.995339	25.0686	0.0354008	0.995339	0.995339	25.0686	0.0354008	0.768254	0.768254	1246.49	0.257617	0.770128	0.770128	1236.41	0.256504	5378.69	5794	5793.82
mm10	8	chrY	Y	65536	65129	407	0.99379	0.00621033	64884	245	64748	381	64748	381	88124495	88123851	87991030	87991614	0.778946	0.779303	296.57	0.279505	0.77563	0.775984	301.071	0.281759	0.990094	0.990098	13.3887	0.057058	0.990113	0.990111	13.3695		0.775632	0.775984	301.069		0.778945	0.779297	296.596		1353.08	1865.05	1865.03
mm10	9	chrY	Y	262144	246707	15437	0.941113	0.0588875	240264	6443	234290	12417	234182	12525	88124466	88108820	86534321	86538232	0.782745	0.783981	70.7173	0.305509	0.777267	0.77851	72.6872	0.309699	0.981759	0.981807	6.4351	0.0847781	0.98205	0.982069	6.30524		0.777287	0.778476	72.7329		0.782709	0.783922	70.8039		357.203	677.302	677.301
mm10	10	chrY	Y	1048576	800929	247647	0.763825	0.236175	736935	63994	651625	149304	651538	149391	88124437	87990786	78953935	78948939	0.77859	0.776524	13.1387	0.33077	0.770964	0.768904	13.9709	0.337034	0.972131	0.972332	2.87739	0.111259	0.974106	0.974087	2.54818		0.770874	0.768669	14.1313		0.778544	0.776302	13.2864		110.028	294.189	294.189
mm10	11	chrY	Y	4194304	2090466	2103838	0.498406	0.501594	1741524	348942	1274251	816215	1273974	816492	88124408	87414112	62552622	62551517	0.782791	0.762892	-2.2372	0.341545	0.773359	0.753689	-1.84978	0.349641	0.964234	0.964765	1.14558	0.13027	0.970544	0.97053	0.881296		0.773083	0.753017	-1.56503		0.782533	0.76221	-1.95		42.1554	156.716	156.716
mm10	12	chrY	Y	16777216	3772907	13004309	0.224883	0.775117	2573532	1199375	1324281	2448626	1324098	2448809	88124379	85950471	37368930	37375616	0.804445	0.749457	-7.60064	0.333403	0.793723	0.739416	-7.36434	0.342928	0.958363	0.959395	0.372238	0.14241	0.973259	0.97319	0.267309		0.792972	0.737974	-6.90721		0.803787	0.747986	-7.13353		23.3572	105.545	105.545
mm10	13	chrY	Y	67108864	5034898	62073966	0.0750258	0.924974	2876338	2158560	805652	4229246	803102	4231796	88124350	84508792	17780878	17768210	0.828505	0.73865	-9.39685	0.32148	0.816693	0.728063	-9.21406	0.332225	0.953947	0.955366	0.0631169	0.150496	0.978249	0.978173	0.0745672		0.815522	0.725995	-8.65402		0.827456	0.736562	-8.8339		17.5027	85.136	85.136
mm10	14	chrY	Y	268435456	5801303	262634153	0.0216115	0.978388	2997846	2803457	386854	5414449	383740	5417563	88124321	83596373	8262477	8256421	0.838298	0.72674	-9.61526	0.319363	0.825671	0.715781	-9.44983	0.330847	0.950112	0.951798	-0.0482911	0.156922	0.981293	0.981275	0.0256246		0.824279	0.713322	-8.85467		0.836919	0.724247	-9.01315		15.1904	74.8311	74.8311
mm10	15	chrY	Y	1073741824	6301707	1067440117	0.00586892	0.994131	3105400	3196307	186498	6115209	183482	6118225	88124292	83044812	4484938	4479665	0.83921	0.715931	-9.30002	0.322601	0.826069	0.704731	-9.14424	0.334436	0.946734	0.948632	-0.0877017	0.162271	0.982512	0.982527	0.0115992		0.824508	0.701982	-8.53912		0.837602	0.713141	-8.68702		13.9842	68.3371	68.3371
mm10	16	chrY	Y	4294967296	6689157	4288278139	0.00155744	0.998443	3220892	3468265	105013	6584144	102316	6586841	88124263	82656802	3009371	3007556	0.835391	0.704952	-8.83728	0.328789	0.821929	0.693627	-8.68837	0.340737	0.943492	0.945581	-0.100437	0.167198	0.982778	0.982828	0.00745409		0.820231	0.69063	-8.08411		0.83358	0.701905	-8.22371		13.1742	63.3891	63.3891
mm10	17	chrY	Y	17179869184	7030667	17172838517	0.000409239	0.999591	3339886	3690781	72662	6958005	70050	6960617	88124234	82335018	2374175	2370426	0.830738	0.695318	-8.37762	0.334962	0.817149	0.683973	-8.23595	0.346869	0.940557	0.942826	-0.106783	0.171529	0.982809	0.98285	0.00525797		0.81529	0.680747	-7.63443		0.82878	0.69204	-7.76721		12.5343	59.3799	59.3799
mm10	18	chrY	Y	68719476736	7350621	68712126115	0.000106966	0.999893	3458345	3892276	58763	7291858	56350	7294271	88124205	82041156	2039404	2033875	0.825165	0.685384	-7.93941	0.341732	0.811549	0.674088	-7.80472	0.353505	0.937645	0.940093	-0.109351	0.175714	0.982742	0.982761	0.00403083		0.809521	0.670639	-7.20764		0.823077	0.681882	-7.33387		11.9887	55.8808	55.8808
mm10	19	chrY	Y	274877906944	7658897	274870248047	2.78629e-05	0.999972	3574580	4084317	52216	7606681	49818	7609079	88124176	81759682	1826087	1819821	0.819673	0.675776	-7.53713	0.348291	0.806029	0.664535	-7.40861	0.35994	0.934773	0.937401	-0.11072	0.179747	0.982651	0.982663	0.0033155		0.803848	0.660871	-6.81645		0.81744	0.672054	-6.93665		11.5061	52.7902	52.7902
mm10	20	chrY	Y	1099511627776	7959677	1099503668099	7.23928e-06	0.999993	3688474	4271203	48476	7911201	45980	7913697	88124147	81485446	1665465	1658396	0.813586	0.665646	-7.16034	0.355336	0.799922	0.654471	-7.03751	0.36685	0.931821	0.934633	-0.110348	0.183801	0.982509	0.982515	0.00277043		0.797588	0.650594	-6.45107		0.811208	0.661708	-6.56574		11.0713	49.9931	49.9931
					14553245733	32237787835667			2675722298	11877523435	1585020881	12968224852	1583173604	12970072129	52950660252	40194470356	35043181649	35040147819

## Sheet: Table S50 (Human-Chr)
ID				DNA Element Count					DNA Element Count						Nucleotide Count				DNA Element vs Reverse				DNA Element vs Complement				DNA Element vs Reverse-Complement				Reverse vs Complement				Reverse-Complement vs Reverse				Reverse-Complement vs Complement				Average and Standard Deviation
				DNA Element					Reverse-Complement		Reverse		Complement						Seq vs R				Seq vs Com				Seq vs RC				Rev vs Com				RC vs Rev				RC vs Com
Genome	DNA Element Length	Chr		Expected	Observed	Missing	Observed (%)	Missing (%)	Observed	Missing	Observed	Missing	Observed	Missing	DNA Element	Reverse-Complement	Reverse	Complement	Correl	Slope	Intercept	GEF	Correl	Slope	Intercept	GEF	Correl	Slope	Intercept	GEF	Correl	Slope	Intercept	GEF	Correl	Slope	Intercept	GEF	Correl	Slope	Intercept	GEF	Average	StdDev (Sample)	StdDev (Population)
hg19	1	chr1	1	4	4	0	1	0	4	0	4	0	4	0	225280621	225280621	225280621	225280621	1	1	0	0	0.999995	0.999972	1569.29	0.000608093	0.999995	0.999972	1569.29	0.000608093	0.999995	0.999972	1569.29	0.000608093	0.999995	0.999972	1569.29	0.000608093	1	1	0	0	5.63202e+07	1.07384e+07	9.29973e+06
hg19	2	chr1	1	16	16	0	1	0	16	0	16	0	16	0	225280583	225280583	225280583	225280583	0.603089	0.585211	5840250	0.137765	0.603074	0.585195	5840470	0.137767	0.999985	0.999984	224.136	0.000845465	0.999985	0.999984	224.136	0.000845465	0.603074	0.585195	5840470	0.137767	0.603089	0.585211	5840250	0.137765	1.408e+07	4.56782e+06	4.42277e+06
hg19	3	chr1	1	64	64	0	1	0	64	0	64	0	64	0	225280545	225280545	225280545	225280545	0.562107	0.561541	1543380	0.192576	0.562095	0.561528	1543420	0.192579	0.999987	0.999987	46.5834	0.0010389	0.999987	0.999987	46.5834	0.0010389	0.562095	0.561528	1543420	0.192579	0.562107	0.561541	1543380	0.192576	3.52001e+06	1.56631e+06	1.55402e+06
hg19	4	chr1	1	256	256	0	1	0	256	0	256	0	256	0	225280507	225280507	225280507	225280507	0.558409	0.558387	388620	0.234712	0.558397	0.558375	388630	0.234716	0.999985	0.999985	13.2003	0.00133174	0.999985	0.999985	13.2003	0.00133174	0.558397	0.558375	388630	0.234716	0.558409	0.558387	388620	0.234712	880002	490688	489728
hg19	5	chr1	1	1024	1024	0	1	0	1024	0	1024	0	1024	0	225280469	225280469	225280469	225280469	0.564592	0.564591	95790.1	0.270721	0.564581	0.56458	95792.6	0.270725	0.999978	0.999978	4.93153	0.00187497	0.999978	0.999978	4.93153	0.00187497	0.564581	0.56458	95792.6	0.270725	0.564592	0.564591	95790.1	0.270721	220000	148798	148725
hg19	6	chr1	1	4096	4096	0	1	0	4096	0	4096	0	4096	0	225280431	225280431	225280431	225280431	0.569634	0.569634	23670.2	0.305717	0.569623	0.569623	23670.8	0.305721	0.999957	0.999957	2.35361	0.00291532	0.999957	0.999957	2.35361	0.00291532	0.569623	0.569623	23670.8	0.305721	0.569634	0.569634	23670.2	0.305717	55000.1	44652.9	44647.4
hg19	7	chr1	1	16384	16384	0	1	0	16384	0	16384	0	16384	0	225280393	225280393	225280393	225280393	0.577875	0.577875	5804.23	0.342967	0.577861	0.577861	5804.42	0.342974	0.999902	0.999902	1.34208	0.00493317	0.999902	0.999902	1.34208	0.00493317	0.577861	0.577861	5804.42	0.342974	0.577875	0.577875	5804.23	0.342967	13750	13713.4	13713
hg19	8	chr1	1	65536	65536	0	1	0	65536	0	65536	0	65536	0	225280355	225280355	225280355	225280355	0.57481	0.57481	1461.59	0.390803	0.574793	0.574793	1461.65	0.390812	0.999781	0.999781	0.754378	0.00826972	0.999781	0.999781	0.754378	0.00826972	0.574793	0.574793	1461.65	0.390812	0.57481	0.57481	1461.59	0.390803	3437.51	4420.96	4420.93
hg19	9	chr1	1	262144	262143	1	0.999996	3.8147e-06	262142	1	262142	1	262142	1	225280317	225280316	225279861	225279846	0.554905	0.554905	382.504	0.452972	0.554886	0.554887	382.52	0.452984	0.999571	0.999571	0.368664	0.0128109	0.999571	0.999571	0.368602	0.0128109	0.554886	0.554887	382.52	0.452984	0.554905	0.554905	382.503	0.452972	859.379	1550.58	1550.58
hg19	10	chr1	1	1048576	1045878	2698	0.997427	0.00257301	1043622	2256	1043199	2679	1043208	2670	225280279	225273899	224987185	224988355	0.515538	0.515487	104.083	0.521842	0.51552	0.515468	104.088	0.521854	0.999293	0.999296	0.145462	0.017679	0.999293	0.999291	0.153628		0.515519	0.515466	104.091		0.515538	0.515484	104.088		215.398	593.088	593.088
hg19	11	chr1	1	4194304	4044939	149365	0.964389	0.0356114	3957200	87739	3907067	137872	3907004	137935	225280241	225105170	220740078	220742711	0.475629	0.471766	28.2972	0.576686	0.475608	0.471745	28.299	0.576701	0.998966	0.999004	0.0121693	0.0221851	0.998969	0.998969	0.0568997		0.475608	0.471726	28.3199		0.475626	0.471745	28.3195		55.6943	246.087	246.087
hg19	12	chr1	1	16777216	13946331	2830885	0.831266	0.168734	12673447	1272884	11827579	2118752	11826214	2120117	225280203	223082416	201674981	201676810	0.45583	0.430512	7.50658	0.603948	0.455831	0.430492	7.50702	0.603948	0.998604	0.998788	-0.138015	0.0261701	0.998592	0.998547	0.0211427		0.455793	0.430397	7.57625		0.455834	0.430416	7.57608		16.1534	112.464	112.464
hg19	13	chr1	1	67108864	39971141	27137723	0.595616	0.404384	32560168	7410973	26079172	13891969	26072628	13898513	225280165	214128762	162683866	162672044	0.467289	0.392828	1.85603	0.604709	0.467217	0.392807	1.85585	0.604758	0.998249	0.998615	-0.271183	0.0295671	0.998126	0.998227	0.00691896		0.467229	0.392633	1.96667		0.467208	0.392655	1.96625		5.63607	57.5714	57.5714
hg19	14	chr1	1	268435456	88665016	179770440	0.330303	0.669697	56155460	32509556	37557488	51107528	37552844	51112172	225280127	178977784	110961809	110947552	0.476955	0.356673	0.345237	0.608934	0.476855	0.35665	0.345135	0.608994	0.998168	0.998755	-0.519055	0.0311792	0.997917	0.998062	0.00226404		0.476887	0.356412	0.532024		0.476849	0.356436	0.531816		2.5408	33.8295	33.8295
hg19	15	chr1	1	1073741824	136903964	936837860	0.127502	0.872498	50648266	86255698	29382881	107521083	29373294	107530670	225280089	121195337	58607717	58592746	0.482017	0.322788	-0.103065	0.61909	0.482028	0.32276	-0.103129	0.619096	0.99843	0.9991	-0.758794	0.0321689	0.99823	0.99812	0.000695341		0.481892	0.322488	0.142609		0.481986	0.322515	0.142475		1.64553	23.9532	23.9532
hg19	16	chr1	1	4294967296	165462376	4129504920	0.0385247	0.961475	31327641	134134735	15106687	150355689	15092062	150370314	225280051	78730426	26128386	26104695	0.478262	0.290607	-0.237755	0.63618	0.478245	0.290574	-0.237853	0.636204	0.998661	0.999336	-0.884793	0.0345862	0.998746	0.998668	6.71288e-05		0.478065	0.290291	0.019785		0.478156	0.290323	0.0196262		1.36152	19.2597	19.2597
hg19	17	chr1	1	17179869184	178930299	17000938885	0.0104151	0.989585	18574260	160356039	6390407	172539892	6374630	172555669	225280013	57466104	11485387	11462638	0.4633	0.260909	-0.264306	0.658654	0.46328	0.260874	-0.264388	0.658683	0.998719	0.999433	-0.93716	0.0380651	0.999153	0.99906	-6.67977e-05		0.463048	0.260581	-0.0195001		0.463154	0.260616	-0.0196387		1.25904	16.4645	16.4645
hg19	18	chr1	1	68719476736	185349314	68534127422	0.00269719	0.997303	12794832	172554482	2599246	182750068	2585772	182763542	225279975	47719627	5650590	5634176	0.449485	0.234015	-0.253944	0.68091	0.449455	0.233976	-0.253984	0.680947	0.998634	0.999436	-0.957292	0.0421784	0.999336	0.999234	-6.51997e-05		0.449177	0.233667	-0.0296732		0.449298	0.233706	-0.0297719		1.21543	14.4415	14.4415
hg19	19	chr1	1	274877906944	188974202	274688932742	0.000687484	0.999313	10427714	178546488	1151497	187822705	1139918	187834284	225279937	42751555	3358372	3343522	0.429543	0.210981	-0.233743	0.703564	0.429477	0.210936	-0.233768	0.703615	0.998454	0.999383	-0.965154	0.0468341	0.999395	0.999339	-6.68416e-05		0.429185	0.210609	-0.0298744		0.429299	0.210653	-0.0299629		1.19212	12.786	12.786
hg19	20	chr1	1	1099511627776	191500276	1099320127500	0.000174168	0.999826	9405288	182094988	607693	190892583	597706	190902570	225279899	39633612	2337969	2324905	0.409368	0.190629	-0.212046	0.725138	0.40919	0.190581	-0.212058	0.725217	0.998205	0.999292	-0.968598	0.0520059	0.999376	0.999562	-6.28742e-05		0.408959	0.190231	-0.0271623		0.408985	0.190279	-0.0272403		1.17639	11.3726	11.3726
hg19	1	chr2	2	4	4	0	1	0	4	0	4	0	4	0	238204518	238204518	238204518	238204518	1	1	0	0	0.999991	0.999964	2171.78	0.000817804	0.999991	0.999964	2171.78	0.000817804	0.999991	0.999964	2171.78	0.000817804	0.999991	0.999964	2171.78	0.000817804	1	1	0	0	5.95511e+07	1.34176e+07	1.162e+07
hg19	2	chr2	2	16	16	0	1	0	16	0	16	0	16	0	238204495	238204495	238204495	238204495	0.688638	0.67679	4811870	0.131118	0.688612	0.676763	4812290	0.131124	0.999973	0.999972	411.884	0.00120279	0.999973	0.999972	411.884	0.00120279	0.688612	0.676763	4812290	0.131124	0.688638	0.67679	4811870	0.131118	1.48878e+07	5.25491e+06	5.08804e+06
hg19	3	chr2	2	64	64	0	1	0	64	0	64	0	64	0	238204472	238204472	238204472	238204472	0.647102	0.646702	1314960	0.182036	0.647079	0.646678	1315040	0.182042	0.999975	0.999975	93.6533	0.00151142	0.999975	0.999975	93.6533	0.00151142	0.647079	0.646678	1315040	0.182042	0.647102	0.646702	1314960	0.182036	3.72194e+06	1.76694e+06	1.75308e+06
hg19	4	chr2	2	256	256	0	1	0	256	0	256	0	256	0	238204449	238204449	238204449	238204449	0.63752	0.637504	337298	0.220955	0.637497	0.637481	337319	0.220962	0.999972	0.999972	25.9281	0.00189162	0.999972	0.999972	25.9281	0.00189162	0.637497	0.637481	337319	0.220962	0.63752	0.637504	337298	0.220955	930486	548063	546991
hg19	5	chr2	2	1024	1024	0	1	0	1024	0	1024	0	1024	0	238204427	238204427	238204427	238204427	0.63718	0.637179	84399.9	0.253745	0.637159	0.637158	84404.8	0.253753	0.999964	0.999964	8.4084	0.00245491	0.999964	0.999964	8.4084	0.00245491	0.637159	0.637158	84404.8	0.253753	0.63718	0.637179	84399.9	0.253745	232622	164613	164533
hg19	6	chr2	2	4096	4096	0	1	0	4096	0	4096	0	4096	0	238204405	238204405	238204405	238204405	0.637681	0.637681	21070.8	0.28426	0.637662	0.637662	21071.9	0.284268	0.999942	0.999942	3.37962	0.00346288	0.999942	0.999942	3.37962	0.00346288	0.637662	0.637662	21071.9	0.284268	0.637681	0.637681	21070.8	0.28426	58155.4	48755.1	48749.1
hg19	7	chr2	2	16384	16384	0	1	0	16384	0	16384	0	16384	0	238204383	238204383	238204383	238204383	0.641672	0.641672	5209.67	0.314909	0.641654	0.641654	5209.94	0.314918	0.999881	0.999881	1.72792	0.00547037	0.999881	0.999881	1.72792	0.00547037	0.641654	0.641654	5209.94	0.314918	0.641672	0.641672	5209.67	0.314909	14538.8	14643.4	14642.9
hg19	8	chr2	2	65536	65536	0	1	0	65536	0	65536	0	65536	0	238204361	238204361	238204361	238204361	0.637745	0.637745	1316.69	0.352734	0.637726	0.637726	1316.76	0.352744	0.999742	0.999742	0.936561	0.00887209	0.999742	0.999742	0.936561	0.00887209	0.637726	0.637726	1316.76	0.352744	0.637745	0.637745	1316.69	0.352734	3634.71	4554.51	4554.47
hg19	9	chr2	2	262144	262139	5	0.999981	1.90735e-05	262134	5	262134	5	262134	5	238204339	238204322	238203003	238203021	0.620134	0.620135	345.176	0.403592	0.620112	0.620113	345.197	0.403606	0.999482	0.999482	0.470215	0.0138159	0.999482	0.999482	0.47035	0.0138159	0.620112	0.620113	345.197	0.403606	0.620134	0.620135	345.176	0.403592	908.695	1523.02	1523.02
hg19	10	chr2	2	1048576	1045342	3234	0.996916	0.00308418	1042628	2714	1042127	3215	1042132	3210	238204317	238196924	237842696	237844119	0.582834	0.582826	94.7164	0.466414	0.582802	0.582795	94.7248	0.466436	0.999093	0.999098	0.19848	0.0197136	0.999095	0.999097	0.206801		0.582804	0.582793	94.7281		0.582831	0.582822	94.7229		227.872	556.527	556.527
hg19	11	chr2	2	4194304	4037065	157239	0.962511	0.0374887	3947046	90019	3892454	144611	3892174	144891	238204295	238031152	233648577	233646122	0.540564	0.537638	26.1529	0.52329	0.540543	0.537601	26.1545	0.523305	0.998607	0.998656	0.03643	0.0255316	0.998629	0.9986	0.0804241		0.540524	0.537571	26.1799		0.540578	0.537609	26.177		59.0043	223.636	223.636
hg19	12	chr2	2	16777216	13965430	2811786	0.832404	0.167596	12729923	1235507	11883271	2082159	11882146	2083284	238204273	236074153	215563387	215558443	0.51806	0.493992	7.00963	0.554002	0.517939	0.493951	7.00997	0.554091	0.99807	0.998309	-0.123681	0.0306505	0.998083	0.998233	0.0269238		0.517993	0.49381	7.08804		0.51796	0.493853	7.08697		17.0567	100.144	100.144
hg19	13	chr2	2	67108864	40304970	26803894	0.600591	0.399409	33035044	7269926	26688179	13616791	26685302	13619668	238204251	227404059	177295609	177280539	0.527878	0.454457	1.71299	0.556361	0.527661	0.454406	1.71292	0.556508	0.997542	0.998031	-0.256322	0.0349502	0.997413	0.997712	0.00969256		0.527759	0.454133	1.8366		0.527662	0.454184	1.83593		5.91005	50.599	50.599
hg19	14	chr2	2	268435456	91402265	177033191	0.3405	0.6595	59509119	31893146	40500570	50901695	40485978	50916287	238204229	192643347	125265037	125234478	0.538654	0.417442	0.28258	0.559246	0.538473	0.417383	0.282402	0.559363	0.997372	0.998166	-0.493686	0.0371423	0.997073	0.997266	0.0034124		0.538509	0.416998	0.491598		0.538483	0.417058	0.491137		2.60611	29.2735	29.2735
hg19	15	chr2	2	1073741824	144839676	928902148	0.134892	0.865108	56534158	88305518	34064991	110774685	34040376	110799300	238204207	131084915	69180001	69145116	0.539748	0.383417	-0.152939	0.569825	0.539581	0.383348	-0.153066	0.56993	0.997708	0.998629	-0.737316	0.0383388	0.997498	0.997626	0.00089285		0.53952	0.382902	0.131092		0.539547	0.382971	0.130789		1.64461	20.4147	20.4147
hg19	16	chr2	2	4294967296	177930030	4117037266	0.0414276	0.958572	36020062	141909968	18618453	159311577	18591914	159338116	238204185	82981734	31687901	31650389	0.533046	0.351563	-0.292564	0.5859	0.532891	0.351485	-0.29267	0.586	0.998069	0.998974	-0.871006	0.0409992	0.998248	0.998315	8.91822e-05		0.532701	0.351017	0.0143871		0.53278	0.351093	0.0141408		1.33875	16.2642	16.2642
hg19	17	chr2	2	17179869184	193844355	16986024829	0.0112832	0.988717	21251392	172592963	8153425	185690930	8128550	185715805	238204163	57981910	13768499	13736314	0.526675	0.322108	-0.324791	0.6029	0.526475	0.322016	-0.324845	0.603022	0.998201	0.99913	-0.928657	0.0449624	0.998775	0.99887	-8.57412e-05		0.526218	0.32153	-0.025146		0.526314	0.321619	-0.0253387		1.22884	13.8449	13.8449
hg19	18	chr2	2	68719476736	201292925	68518183811	0.0029292	0.997071	14238815	187054110	3326394	197966531	3306184	197986741	238204141	46503505	6469046	6442842	0.515837	0.295453	-0.317493	0.621942	0.515608	0.29535	-0.317501	0.622078	0.998141	0.99916	-0.951352	0.0496333	0.999052	0.999148	-0.000102797		0.515287	0.294837	-0.035977		0.515412	0.294937	-0.0361302		1.18337	12.1284	12.1284
hg19	19	chr2	2	274877906944	205290763	274672616181	0.000746843	0.999253	11303136	193987627	1431792	203858971	1414460	203876303	238204119	40850451	3630018	3606811	0.497486	0.272691	-0.298728	0.642269	0.497235	0.272575	-0.298707	0.64242	0.997946	0.999108	-0.960303	0.0549355	0.999147	0.999226	-9.93548e-05		0.496846	0.272024	-0.0364472		0.497013	0.272136	-0.0365827		1.16033	10.743	10.743
hg19	20	chr2	2	1099511627776	207930970	1099303696806	0.000189112	0.999811	10047504	197883466	717240	207213730	704572	207226398	238204097	37495647	2433028	2414367	0.478377	0.252466	-0.277522	0.661848	0.478094	0.252331	-0.277457	0.662019	0.997661	0.999007	-0.964127	0.0608089	0.999114	0.999172	-8.00545e-05		0.477633	0.251734	-0.0336933		0.477854	0.251865	-0.0338067		1.14559	9.56793	9.56793
hg19	1	chr3	3	4	4	0	1	0	4	0	4	0	4	0	194797135	194797135	194797135	194797135	1	1	0	0	0.999998	0.999994	303.109	0.000356121	0.999998	0.999994	303.109	0.000356121	0.999998	0.999994	303.109	0.000356121	0.999998	0.999994	303.109	0.000356121	1	1	0	0	4.86993e+07	1.15905e+07	1.00376e+07
hg19	2	chr3	3	16	16	0	1	0	16	0	16	0	16	0	194797127	194797127	194797127	194797127	0.716342	0.706241	3576470	0.128713	0.716338	0.706236	3576520	0.128714	0.999995	0.999995	63.2172	0.000536716	0.999995	0.999995	63.2172	0.000536716	0.716338	0.706236	3576520	0.128714	0.716342	0.706241	3576470	0.128713	1.21748e+07	4.4421e+06	4.30104e+06
hg19	3	chr3	3	64	64	0	1	0	64	0	64	0	64	0	194797119	194797119	194797119	194797119	0.674972	0.674622	990356	0.178239	0.674967	0.674616	990374	0.178241	0.999992	0.999992	23.8324	0.000860795	0.999992	0.999992	23.8324	0.000860795	0.674967	0.674616	990374	0.178241	0.674972	0.674622	990356	0.178239	3.0437e+06	1.48222e+06	1.4706e+06
hg19	4	chr3	3	256	256	0	1	0	256	0	256	0	256	0	194797111	194797111	194797111	194797111	0.663282	0.663267	256229	0.216225	0.663273	0.663259	256235	0.216228	0.999985	0.999985	11.1248	0.00139257	0.999985	0.999985	11.1248	0.00139257	0.663273	0.663259	256235	0.216228	0.663282	0.663267	256229	0.216225	760926	458131	457235
hg19	5	chr3	3	1024	1024	0	1	0	1024	0	1024	0	1024	0	194797103	194797103	194797103	194797103	0.660663	0.660662	64552.7	0.248195	0.660651	0.660651	64554.9	0.248199	0.999973	0.999973	5.06874	0.00213455	0.999973	0.999973	5.06874	0.00213455	0.660651	0.660651	64554.9	0.248199	0.660663	0.660662	64552.7	0.248195	190232	137212	137145
hg19	6	chr3	3	4096	4096	0	1	0	4096	0	4096	0	4096	0	194797095	194797095	194797095	194797095	0.659095	0.659095	16212.7	0.277924	0.659075	0.659075	16213.7	0.277932	0.999941	0.999941	2.79276	0.00351448	0.999941	0.999941	2.79276	0.00351448	0.659075	0.659075	16213.7	0.277932	0.659095	0.659095	16212.7	0.277924	47557.9	40530.1	40525.1
hg19	7	chr3	3	16384	16384	0	1	0	16384	0	16384	0	16384	0	194797087	194797087	194797087	194797087	0.660181	0.660181	4040.27	0.307983	0.660146	0.660146	4040.69	0.308	0.999864	0.999864	1.61744	0.00588931	0.999864	0.999864	1.61744	0.00588931	0.660146	0.660146	4040.69	0.308	0.660181	0.660181	4040.27	0.307983	11889.5	12127.4	12127.1
hg19	8	chr3	3	65536	65536	0	1	0	65536	0	65536	0	65536	0	194797079	194797079	194797079	194797079	0.653236	0.653236	1030.71	0.34532	0.653176	0.653176	1030.89	0.345354	0.99968	0.99968	0.951018	0.00991533	0.99968	0.99968	0.951018	0.00991533	0.653176	0.653176	1030.89	0.345354	0.653236	0.653236	1030.71	0.34532	2972.37	3752.72	3752.69
hg19	9	chr3	3	262144	262135	9	0.999966	3.43323e-05	262126	9	262126	9	262126	9	194797071	194797027	194795386	194795350	0.632499	0.6325	273.089	0.396083	0.632401	0.632402	273.162	0.396144	0.999329	0.99933	0.498041	0.0157314	0.999329	0.999329	0.498142	0.0157314	0.632401	0.632402	273.162	0.396144	0.632499	0.6325	273.089	0.396083	743.117	1247.19	1247.18
hg19	10	chr3	3	1048576	1042073	6503	0.993798	0.00620174	1037005	5068	1035707	6366	1035688	6385	194797063	194785158	194236051	194234865	0.592305	0.592132	75.7054	0.459474	0.592168	0.592	75.7289	0.459568	0.9988	0.99881	0.211016	0.022655	0.998802	0.998811	0.220519		0.592171	0.591992	75.7383		0.5923	0.592126	75.7121		186.932	453.565	453.565
hg19	11	chr3	3	4194304	3969782	224522	0.94647	0.0535302	3851254	118528	3771073	198709	3770566	199216	194797055	194570007	189640212	189636675	0.550919	0.544465	21.0541	0.515068	0.550778	0.5443	21.0612	0.51517	0.99814	0.998221	0.0300785	0.0294648	0.998138	0.99809	0.0903306		0.550746	0.54425	21.0958		0.550941	0.544417	21.0867		49.07	182.709	182.709
hg19	12	chr3	3	16777216	13287657	3489559	0.792006	0.207994	11861440	1426217	10883338	2404319	10882256	2405401	194797047	192452683	172079465	172073197	0.531442	0.499114	5.63331	0.54373	0.531351	0.498925	5.63562	0.543802	0.997429	0.997771	-0.143752	0.0353542	0.997361	0.997154	0.0363903		0.531206	0.498721	5.72706		0.53152	0.498913	5.72382		14.66	83.0118	83.0118
hg19	13	chr3	3	67108864	37381360	29727504	0.557026	0.442974	30139102	7242258	23621795	13759565	23624006	13757354	194797039	184003277	139957303	139954429	0.538055	0.458439	1.35508	0.549109	0.537889	0.458238	1.35605	0.549242	0.996778	0.997408	-0.275242	0.0400319	0.996534	0.996406	0.0133809		0.53775	0.457889	1.49016		0.538055	0.458089	1.4891		5.21107	42.4777	42.4777
hg19	14	chr3	3	268435456	81197219	187238237	0.302483	0.697517	49964512	31232707	33648166	47549053	33640704	47556515	194797031	150841956	96632232	96600210	0.546165	0.420553	0.181162	0.554302	0.546055	0.420346	0.181263	0.554414	0.99668	0.99767	-0.535748	0.0420292	0.996185	0.995897	0.00448908		0.545822	0.419871	0.410088		0.54625	0.420079	0.409308		2.39906	25.1172	25.1172
hg19	15	chr3	3	1073741824	123200944	950540880	0.11474	0.88526	43312458	79888486	26538308	96662636	26521256	96679688	194797023	99501247	51860724	51825891	0.545854	0.385629	-0.188786	0.566275	0.545749	0.385427	-0.18875	0.566396	0.99719	0.998265	-0.770756	0.0431884	0.996798	0.996469	0.00120356		0.545415	0.384904	0.110083		0.545882	0.385106	0.109637		1.58113	17.9124	17.9124
hg19	16	chr3	3	4294967296	147952093	4147015203	0.0344478	0.965552	25930489	122021604	13965463	133986630	13949950	134002143	194797015	62446986	23341024	23314794	0.540222	0.35266	-0.30656	0.582706	0.540046	0.352464	-0.306479	0.582865	0.99766	0.998688	-0.89282	0.0460749	0.997693	0.997463	0.000222981		0.539659	0.35193	0.00921965		0.540084	0.352126	0.00895973		1.31662	14.4456	14.4456
hg19	17	chr3	3	17179869184	159713857	17020155327	0.00929657	0.990703	14511572	145202285	6000756	153713101	5984388	153729469	194797007	43734620	10087439	10066716	0.531069	0.322176	-0.329787	0.601684	0.530863	0.321985	-0.329683	0.601859	0.997839	0.998893	-0.944482	0.0503489	0.998328	0.998124	-1.12938e-05		0.5304	0.321431	-0.0248583		0.530823	0.321621	-0.0250401		1.21966	12.3668	12.3668
hg19	18	chr3	3	68719476736	165308174	68554168562	0.00240555	0.997594	9219148	156089026	2432510	162875664	2419664	162888510	194796999	35104898	4789424	4772080	0.514133	0.294361	-0.317898	0.623674	0.513776	0.29418	-0.317791	0.623897	0.997798	0.99896	-0.964801	0.0553756	0.998699	0.99878	-6.95626e-05		0.513397	0.293598	-0.0333759		0.513669	0.293777	-0.0335189		1.17839	10.8639	10.8639
hg19	19	chr3	3	274877906944	168411096	274709495848	0.000612676	0.999387	6997714	161413382	1052686	167358410	1042724	167368372	194796991	30746647	2732992	2717890	0.493665	0.270402	-0.296539	0.645511	0.493291	0.270218	-0.296416	0.645741	0.997604	0.998936	-0.972876	0.0610982	0.998828	0.998907	-7.19398e-05		0.492848	0.269594	-0.0329915		0.49314	0.269776	-0.0331143		1.15668	9.64224	9.64224
hg19	20	chr3	3	1099511627776	170524313	1099341103463	0.000155091	0.999845	6018689	164505624	536172	169988141	527250	169997063	194796983	28069673	1851321	1837968	0.474556	0.249024	-0.273614	0.666014	0.474143	0.248833	-0.273473	0.66626	0.997325	0.998872	-0.976444	0.0673862	0.998805	0.998907	-6.64385e-05		0.47364	0.248158	-0.0299922		0.473952	0.248347	-0.0301016		1.14234	8.60479	8.60479
hg19	1	chr4	4	4	4	0	1	0	4	0	4	0	4	0	187661676	187661676	187661676	187661676	1	1	0	0	1	0.999999	37.571	0.000144785	1	0.999999	37.571	0.000144785	1	0.999999	37.571	0.000144785	1	0.999999	37.571	0.000144785	1	1	0	0	46915419	1.2733e+07	1.10271e+07
hg19	2	chr4	4	16	16	0	1	0	16	0	16	0	16	0	187661665	187661665	187661665	187661665	0.782082	0.775472	2633460	0.120649	0.782081	0.775471	2633470	0.120649	0.999999	0.999999	12.6365	0.000262384	0.999999	0.999999	12.6365	0.000262384	0.782081	0.775471	2633470	0.120649	0.782082	0.775472	2633460	0.120649	1.17289e+07	4.6369e+06	4.48966e+06
hg19	3	chr4	4	64	64	0	1	0	64	0	64	0	64	0	187661654	187661654	187661654	187661654	0.744896	0.744655	748727	0.166191	0.744894	0.744653	748733	0.166191	0.999997	0.999997	9.82268	0.000593805	0.999997	0.999997	9.82268	0.000593805	0.744894	0.744653	748733	0.166191	0.744896	0.744655	748727	0.166191	2.93221e+06	1.52611e+06	1.51414e+06
hg19	4	chr4	4	256	256	0	1	0	256	0	256	0	256	0	187661643	187661643	187661643	187661643	0.731106	0.731096	197121	0.201274	0.731103	0.731093	197123	0.201276	0.999991	0.999991	6.34977	0.0011199	0.999991	0.999991	6.34977	0.0011199	0.731103	0.731093	197123	0.201276	0.731106	0.731096	197121	0.201274	733053	468931	468014
hg19	5	chr4	4	1024	1024	0	1	0	1024	0	1024	0	1024	0	187661632	187661632	187661632	187661632	0.72525	0.72525	50351.6	0.230629	0.725245	0.725245	50352.6	0.230631	0.99998	0.99998	3.66955	0.0019185	0.99998	0.99998	3.66955	0.0019185	0.725245	0.725245	50352.6	0.230631	0.72525	0.72525	50351.6	0.230629	183263	139801	139732
hg19	6	chr4	4	4096	4096	0	1	0	4096	0	4096	0	4096	0	187661621	187661621	187661621	187661621	0.72032	0.72032	12813.8	0.257664	0.72031	0.72031	12814.2	0.257669	0.999951	0.999951	2.241	0.00329975	0.999951	0.999951	2.241	0.00329975	0.72031	0.72031	12814.2	0.257669	0.72032	0.72032	12813.8	0.257664	45815.8	41047.1	41042.1
hg19	7	chr4	4	16384	16384	0	1	0	16384	0	16384	0	16384	0	187661610	187661610	187661610	187661610	0.716537	0.716537	3246.77	0.284684	0.716516	0.716516	3247.01	0.284695	0.999875	0.999875	1.42833	0.00574296	0.999875	0.999875	1.42833	0.00574296	0.716516	0.716516	3247.01	0.284695	0.716537	0.716537	3246.77	0.284684	11454	12137.9	12137.5
hg19	8	chr4	4	65536	65536	0	1	0	65536	0	65536	0	65536	0	187661599	187661599	187661599	187661599	0.704688	0.704688	845.622	0.318054	0.704653	0.704653	845.724	0.318075	0.999688	0.999688	0.892387	0.00984657	0.999688	0.999688	0.892387	0.00984657	0.704653	0.704653	845.724	0.318075	0.704688	0.704688	845.622	0.318054	2863.49	3674.46	3674.43
hg19	9	chr4	4	262144	262119	25	0.999905	9.53674e-05	262094	25	262094	25	262094	25	187661588	187661483	187655199	187655126	0.678286	0.678289	230.301	0.364969	0.678226	0.67823	230.344	0.365007	0.999289	0.999289	0.508794	0.0161245	0.999289	0.999289	0.509047	0.0161245	0.678226	0.678229	230.344	0.365007	0.678286	0.678289	230.301	0.364969	715.94	1179.42	1179.41
hg19	10	chr4	4	1048576	1040839	7737	0.992621	0.00737858	1034931	5908	1033259	7580	1033238	7601	187661577	187647681	187082088	187081538	0.631087	0.631008	65.9719	0.428137	0.631003	0.630925	65.9863	0.428195	0.998607	0.998621	0.235356	0.0241903	0.99861	0.998611	0.249205		0.631003	0.630915	65.9971		0.631086	0.630999	65.9814		180.298	412.196	412.196
hg19	11	chr4	4	4194304	3946608	247696	0.940945	0.0590553	3818100	128508	3730090	216518	3730004	216604	187661566	187410912	182778699	182769591	0.578114	0.573655	19.0355	0.491099	0.578028	0.573559	19.0378	0.491162	0.997691	0.997803	0.0409801	0.032609	0.997703	0.997685	0.104899		0.578011	0.573487	19.0799		0.578126	0.573591	19.0727		47.5501	160.951	160.951
hg19	12	chr4	4	16777216	13045648	3731568	0.777581	0.222419	11564635	1481013	10556104	2489544	10555332	2490316	187661555	185255132	166318829	166312070	0.552718	0.519506	5.2759	0.525117	0.552532	0.519397	5.27694	0.525254	0.996659	0.99712	-0.143031	0.0401437	0.996541	0.996668	0.0419653		0.552568	0.519125	5.37714		0.552616	0.519236	5.37504		14.385	72.0771	72.0771
hg19	13	chr4	4	67108864	36283226	30825638	0.540662	0.459338	29029624	7253602	22679820	13603406	22673756	13609470	187661544	176777875	136793119	136789695	0.54924	0.473104	1.32319	0.538675	0.54889	0.472983	1.32372	0.538917	0.995709	0.996563	-0.282185	0.0461193	0.995299	0.995679	0.0161975		0.549045	0.472531	1.4679		0.548976	0.472652	1.46721		5.17213	36.7393	36.7393
hg19	14	chr4	4	268435456	77469328	190966128	0.288596	0.711404	46987296	30482032	32220101	45249227	32213270	45256058	187661533	145148185	96059873	96041947	0.549368	0.431853	0.193853	0.549259	0.549153	0.431721	0.193943	0.549412	0.995461	0.996826	-0.541087	0.0490906	0.99473	0.994816	0.00619722		0.549158	0.431096	0.432261		0.549279	0.431229	0.431782		2.4224	21.8339	21.8339
hg19	15	chr4	4	1073741824	117103187	956638637	0.109061	0.890939	41550142	75553045	26371043	90732144	26351036	90752151	187661522	97527082	53182555	53158989	0.552227	0.395377	-0.179453	0.559804	0.551937	0.395228	-0.179415	0.559995	0.995941	0.99746	-0.765631	0.0512579	0.99547	0.995616	0.00178973		0.551842	0.3945	0.1256		0.551969	0.394649	0.125275		1.60253	15.5952	15.5952
hg19	16	chr4	4	4294967296	141320569	4153646727	0.0329038	0.967096	25998263	115322306	14612863	126707706	14599896	126720673	187661511	62035134	24615769	24599976	0.547027	0.36164	-0.306043	0.576287	0.546584	0.36147	-0.305928	0.576548	0.99643	0.997896	-0.886153	0.0550079	0.996846	0.997181	0.000379246		0.546403	0.360698	0.0158494		0.546477	0.360867	0.0156631		1.32791	12.562	12.562
hg19	17	chr4	4	17179869184	153243881	17026625303	0.00891997	0.99108	15021368	138222513	6543204	146700677	6526348	146717533	187661500	43273185	10731843	10711459	0.532989	0.330865	-0.335144	0.597159	0.532635	0.330675	-0.335044	0.597388	0.996591	0.998064	-0.939842	0.0600868	0.997894	0.997983	8.25438e-06		0.532186	0.329879	-0.0231204		0.532443	0.330068	-0.0233067		1.22459	10.7518	10.7518
hg19	18	chr4	4	68719476736	158989843	68560486893	0.00231361	0.997686	9636692	149353151	2698849	156290994	2686574	156303269	187661489	34380902	4972279	4956698	0.520336	0.302904	-0.326255	0.61752	0.519868	0.302699	-0.326111	0.617794	0.996466	0.998046	-0.961784	0.0659142	0.998336	0.998558	-5.29028e-05		0.519393	0.301876	-0.0340054		0.519627	0.30208	-0.0341473		1.18034	9.45906	9.45906
hg19	19	chr4	4	274877906944	162142321	274715764623	0.00058987	0.99941	7296618	154845703	1154188	160988133	1145362	160996959	187661478	29886571	2719279	2707311	0.502194	0.278755	-0.305856	0.638683	0.501725	0.278526	-0.305666	0.638969	0.996143	0.997904	-0.970639	0.0723783	0.998487	0.998602	-5.03705e-05		0.50112	0.277668	-0.0344096		0.50147	0.277894	-0.0345251		1.15739	8.42056	8.42056
hg19	20	chr4	4	1099511627776	164246348	1099347381428	0.000149381	0.999851	6252781	157993567	568581	163677767	561556	163684792	187661467	27169567	1772547	1762978	0.485334	0.256741	-0.282551	0.658965	0.484849	0.256483	-0.282314	0.659275	0.995704	0.997693	-0.974506	0.0793987	0.998418	0.998411	-4.11092e-05		0.484106	0.255581	-0.0314861		0.484594	0.255837	-0.0315868		1.14256	7.54125	7.54125
hg19	1	chr5	5	4	4	0	1	0	4	0	4	0	4	0	177695260	177695260	177695260	177695260	1	1	0	0	0.999985	0.999946	2419.06	0.0010708	0.999985	0.999946	2419.06	0.0010708	0.999985	0.999946	2419.06	0.0010708	0.999985	0.999946	2419.06	0.0010708	1	1	0	0	44423815	1.07556e+07	9.31466e+06
hg19	2	chr5	5	16	16	0	1	0	16	0	16	0	16	0	177695254	177695254	177695254	177695254	0.724716	0.715082	3164280	0.127733	0.724676	0.715041	3164740	0.127742	0.99996	0.999958	461.915	0.00153085	0.99996	0.999958	461.915	0.00153085	0.724676	0.715041	3164740	0.127742	0.724716	0.715082	3164280	0.127733	1.1106e+07	4.08767e+06	3.95787e+06
hg19	3	chr5	5	64	64	0	1	0	64	0	64	0	64	0	177695248	177695248	177695248	177695248	0.683658	0.683321	879256	0.176819	0.68362	0.683283	879360	0.17683	0.999961	0.999961	107.632	0.00192645	0.999961	0.999961	107.632	0.00192645	0.68362	0.683283	879360	0.17683	0.683658	0.683321	879256	0.176819	2.77649e+06	1.36181e+06	1.35113e+06
hg19	4	chr5	5	256	256	0	1	0	256	0	256	0	256	0	177695242	177695242	177695242	177695242	0.671346	0.671332	228136	0.214522	0.671308	0.671294	228162	0.214535	0.999958	0.999958	28.9557	0.00236305	0.999958	0.999958	28.9557	0.00236305	0.671308	0.671294	228162	0.214535	0.671346	0.671332	228136	0.214522	694122	420518	419696
hg19	5	chr5	5	1024	1024	0	1	0	1024	0	1024	0	1024	0	177695236	177695236	177695236	177695236	0.668237	0.668237	57571.1	0.246155	0.668199	0.668198	57577.7	0.24617	0.999949	0.999949	8.84879	0.0029633	0.999949	0.999949	8.84879	0.0029633	0.668199	0.668198	57577.7	0.24617	0.668237	0.668237	57571.1	0.246155	173531	125836	125774
hg19	6	chr5	5	4096	4096	0	1	0	4096	0	4096	0	4096	0	177695230	177695230	177695230	177695230	0.666338	0.666338	14475.1	0.275347	0.666296	0.666296	14477	0.275366	0.999925	0.999925	3.2685	0.00398912	0.999925	0.999925	3.2685	0.00398912	0.666296	0.666296	14477	0.275366	0.666338	0.666338	14475.1	0.275347	43382.6	37105.3	37100.8
hg19	7	chr5	5	16384	16384	0	1	0	16384	0	16384	0	16384	0	177695224	177695224	177695224	177695224	0.667287	0.667287	3608.49	0.304498	0.667241	0.667241	3608.99	0.304522	0.999859	0.999859	1.52996	0.00599813	0.999859	0.999859	1.52996	0.00599813	0.667241	0.667241	3608.99	0.304522	0.667287	0.667287	3608.49	0.304498	10845.7	11066.5	11066.1
hg19	8	chr5	5	65536	65536	0	1	0	65536	0	65536	0	65536	0	177695218	177695218	177695218	177695218	0.660435	0.660435	920.702	0.340475	0.660384	0.660384	920.839	0.340503	0.999692	0.999692	0.834544	0.00970407	0.999692	0.999692	0.834544	0.00970407	0.660384	0.660384	920.839	0.340503	0.660435	0.660435	920.702	0.340475	2711.41	3404.24	3404.21
hg19	9	chr5	5	262144	262124	20	0.999924	7.62939e-05	262104	20	262104	20	262104	20	177695212	177695126	177689784	177689967	0.640114	0.640118	243.945	0.389608	0.640051	0.640055	243.988	0.389648	0.999349	0.99935	0.440532	0.0154359	0.99935	0.99935	0.44159	0.0154357	0.640052	0.640056	243.988	0.389647	0.640114	0.640118	243.946	0.389609	677.905	1121.48	1121.48
hg19	10	chr5	5	1048576	1041563	7013	0.993312	0.00668812	1036128	5435	1034674	6889	1034654	6909	177695206	177682108	177135461	177136645	0.600392	0.600247	67.6622	0.452018	0.600322	0.600172	67.6761	0.452065	0.998791	0.998804	0.191445	0.0226554	0.998794	0.998785	0.207827		0.600317	0.600164	67.6838		0.600395	0.600237	67.6726		170.604	404.12	404.12
hg19	11	chr5	5	4194304	3957132	237172	0.943454	0.0565462	3831474	125658	3747378	209754	3747554	209578	177695200	177449211	172764818	172767114	0.556493	0.551902	18.8759	0.509675	0.556402	0.551818	18.8802	0.509741	0.998071	0.998174	0.0198311	0.0299374	0.998087	0.998099	0.0835895		0.556404	0.551757	18.9167		0.55648	0.551839	18.9136		44.905	161.809	161.809
hg19	12	chr5	5	16777216	13107533	3669683	0.78127	0.21873	11630886	1476647	10611652	2495881	10609814	2497719	177695194	175294034	155944876	155945257	0.537677	0.505585	5.04328	0.53826	0.537559	0.5055	5.04445	0.538347	0.997281	0.997696	-0.151951	0.0363142	0.997243	0.997294	0.0322177		0.537544	0.50525	5.14037		0.537606	0.505334	5.13927		13.5567	73.5789	73.5789
hg19	13	chr5	5	67108864	36389105	30719759	0.54224	0.45776	29031890	7357215	22530421	13858684	22527556	13861549	177695188	166647441	125899090	125894057	0.548997	0.464088	1.19357	0.541039	0.548813	0.464004	1.19384	0.541168	0.996566	0.997331	-0.290565	0.0413479	0.996291	0.996447	0.0121548		0.548815	0.463578	1.3368		0.548829	0.463662	1.33628		4.8832	37.8349	37.8349
hg19	14	chr5	5	268435456	76747959	191687497	0.285908	0.714092	45737666	31010293	30620018	46127941	30609006	46138953	177695182	134718788	85430007	85417413	0.552472	0.425545	0.127856	0.549514	0.552181	0.425462	0.127885	0.549695	0.996493	0.997699	-0.55464	0.0435211	0.996044	0.996374	0.00387262		0.552251	0.424861	0.367348		0.552178	0.424945	0.367036		2.31531	22.6927	22.6927
hg19	15	chr5	5	1073741824	113764714	959977110	0.105952	0.894048	38597198	75167516	23333292	90431422	23324906	90439808	177695176	88908782	45225955	45214456	0.546187	0.390419	-0.212276	0.564617	0.546034	0.390331	-0.21224	0.564721	0.997012	0.998362	-0.77788	0.0453194	0.996853	0.996906	0.00112881		0.545822	0.389631	0.093037		0.545916	0.389719	0.0928672		1.56195	16.3779	16.3779
hg19	16	chr5	5	4294967296	135135078	4159832218	0.0314636	0.968536	23408194	111726884	12101195	123033883	12092502	123042576	177695170	56937400	20298297	20281495	0.534238	0.357417	-0.319776	0.583521	0.534191	0.357323	-0.319777	0.58358	0.997459	0.998808	-0.89204	0.0489145	0.997886	0.997712	0.000219346		0.533706	0.356579	-3.2343e-05		0.533939	0.356672	-0.000195875		1.31494	13.291	13.291
hg19	17	chr5	5	17179869184	145248817	17034620367	0.00845459	0.991545	13741268	131507549	5179249	140069568	5165936	140082881	177695164	40957586	8824577	8807422	0.523522	0.326992	-0.339282	0.602459	0.523428	0.326888	-0.339273	0.602546	0.997591	0.999005	-0.940185	0.0537949	0.998561	0.998422	-2.2232e-05		0.522847	0.326108	-0.0312017		0.523085	0.326211	-0.031349		1.22338	11.4146	11.4146
hg19	18	chr5	5	68719476736	150089616	68569387120	0.00218409	0.997816	9305006	140784610	2106300	147983316	2093750	147995866	177695158	33568716	4204252	4188122	0.514941	0.299543	-0.326625	0.620897	0.514888	0.299425	-0.326593	0.620983	0.997475	0.99904	-0.959133	0.0594092	0.998879	0.998588	-6.79237e-05		0.514132	0.298603	-0.0387733		0.514483	0.298721	-0.038907		1.18393	10.0488	10.0488
hg19	19	chr5	5	274877906944	152807650	274725099294	0.000555911	0.999444	7445698	145361952	919554	151888096	908582	151899068	177695152	29791585	2399690	2384890	0.499305	0.275744	-0.30495	0.641016	0.499176	0.275616	-0.304897	0.641138	0.997206	0.998988	-0.96673	0.0656218	0.999003	0.998795	-7.79289e-05		0.498379	0.274742	-0.0378601		0.498714	0.27487	-0.0379819		1.16287	8.93693	8.93693
hg19	20	chr5	5	1099511627776	154680221	1099356947555	0.000140681	0.999859	6622790	148057431	472758	154207463	463096	154217125	177695146	27437974	1623165	1609938	0.481802	0.254256	-0.281593	0.661124	0.481565	0.254115	-0.281516	0.661287	0.996834	0.998883	-0.970122	0.0724116	0.998988	0.998926	-7.42451e-05		0.480753	0.253181	-0.0344169		0.481047	0.253321	-0.0345272		1.14879	7.99044	7.99044
hg19	1	chr6	6	4	4	0	1	0	4	0	4	0	4	0	167395066	167395066	167395066	167395066	1	1	0	0	0.999999	0.999997	114.31	0.000237747	0.999999	0.999997	114.31	0.000237747	0.999999	0.999997	114.31	0.000237747	0.999999	0.999997	114.31	0.000237747	1	1	0	0	4.18488e+07	1.00406e+07	8.69542e+06
hg19	2	chr6	6	16	16	0	1	0	16	0	16	0	16	0	167395056	167395056	167395056	167395056	0.726829	0.717156	2959170	0.126583	0.726827	0.717154	2959190	0.126584	0.999998	0.999997	26.5466	0.000376135	0.999998	0.999997	26.5466	0.000376135	0.726827	0.717154	2959190	0.126584	0.726829	0.717156	2959170	0.126583	10462191	3.82805e+06	3.7065e+06
hg19	3	chr6	6	64	64	0	1	0	64	0	64	0	64	0	167395046	167395046	167395046	167395046	0.686892	0.686556	819828	0.175293	0.68689	0.686554	819833	0.175293	0.999997	0.999997	8.25774	0.000547976	0.999997	0.999997	8.25774	0.000547976	0.68689	0.686554	819833	0.175293	0.686892	0.686556	819828	0.175293	2.61555e+06	1.27769e+06	1.26767e+06
hg19	4	chr6	6	256	256	0	1	0	256	0	256	0	256	0	167395036	167395036	167395036	167395036	0.675308	0.675294	212321	0.212753	0.675305	0.675291	212323	0.212754	0.999994	0.999994	3.70277	0.00086902	0.999994	0.999994	3.70277	0.00086902	0.675305	0.675291	212323	0.212754	0.675308	0.675294	212321	0.212753	653887	395140	394368
hg19	5	chr6	6	1024	1024	0	1	0	1024	0	1024	0	1024	0	167395026	167395026	167395026	167395026	0.672268	0.672268	53575	0.244362	0.672263	0.672263	53575.8	0.244364	0.999986	0.999986	2.33712	0.00156783	0.999986	0.999986	2.33712	0.00156783	0.672263	0.672263	53575.8	0.244364	0.672268	0.672268	53575	0.244362	163472	118400	118343
hg19	6	chr6	6	4096	4096	0	1	0	4096	0	4096	0	4096	0	167395016	167395016	167395016	167395016	0.669664	0.669664	13500.2	0.274041	0.669655	0.669655	13500.5	0.274045	0.99996	0.99996	1.65165	0.00292337	0.99996	0.99996	1.65165	0.00292337	0.669655	0.669655	13500.5	0.274045	0.669664	0.669664	13500.2	0.274041	40867.9	34990.2	34985.9
hg19	7	chr6	6	16384	16384	0	1	0	16384	0	16384	0	16384	0	167395006	167395006	167395006	167395006	0.668777	0.668777	3384.09	0.304552	0.668766	0.668766	3384.21	0.304558	0.99989	0.99989	1.12137	0.00530347	0.99989	0.99989	1.12137	0.00530347	0.668766	0.668766	3384.21	0.304558	0.668777	0.668777	3384.09	0.304552	10217	10476.4	10476.1
hg19	8	chr6	6	65536	65536	0	1	0	65536	0	65536	0	65536	0	167394996	167394996	167394996	167394996	0.658252	0.658252	872.907	0.343354	0.658232	0.658232	872.958	0.343365	0.99972	0.99972	0.716463	0.00930409	0.99972	0.99972	0.716463	0.00930409	0.658232	0.658232	872.958	0.343365	0.658252	0.658252	872.907	0.343354	2554.24	3243.17	3243.15
hg19	9	chr6	6	262144	262126	18	0.999931	6.86646e-05	262108	18	262108	18	262108	18	167394986	167394918	167390741	167390617	0.632384	0.632387	234.743	0.39686	0.632355	0.632358	234.762	0.396878	0.999374	0.999374	0.399518	0.0152255	0.999374	0.999374	0.399286	0.0152253	0.632355	0.632357	234.762	0.396879	0.632385	0.632387	234.743	0.39686	638.605	1078.11	1078.11
hg19	10	chr6	6	1048576	1042038	6538	0.993765	0.00623512	1036887	5151	1035613	6425	1035584	6454	167394976	167382611	166886026	166884927	0.587147	0.586798	65.8891	0.46348	0.587101	0.586758	65.8944	0.463512	0.998817	0.998829	0.176201	0.0225113	0.998819	0.99883	0.186334		0.587105	0.586749	65.9039		0.587141	0.586791	65.8961		160.642	392.167	392.167
hg19	11	chr6	6	4194304	3959976	234328	0.944132	0.0558681	3833066	126910	3751648	208328	3751634	208342	167394966	167146606	162749565	162749234	0.540029	0.534761	18.4933	0.523242	0.539951	0.534701	18.4958	0.5233	0.998112	0.998214	0.0127662	0.0296946	0.998125	0.998158	0.0756233		0.539964	0.534642	18.5319		0.540007	0.534702	18.5293		42.2717	158.183	158.183
hg19	12	chr6	6	16777216	13074625	3702591	0.779308	0.220692	11567033	1507592	10557125	2517500	10555224	2519401	167394956	164953768	146536378	146533241	0.522004	0.486798	4.9752	0.550974	0.521921	0.486721	4.97595	0.551036	0.997331	0.997742	-0.1578	0.036025	0.997261	0.997261	0.0304534		0.521883	0.486485	5.07004		0.521967	0.486564	5.06881		12.803	72.3687	72.3687
hg19	13	chr6	6	67108864	35994702	31114162	0.536363	0.463637	28445218	7549484	22105308	13889394	22098496	13896206	167394946	156019022	117785929	117781092	0.534524	0.44479	1.2038	0.553315	0.534272	0.444694	1.20411	0.553486	0.996631	0.997392	-0.303914	0.0409989	0.996255	0.996509	0.01129		0.534347	0.444304	1.34648		0.534327	0.4444	1.34592		4.65054	37.4508	37.4508
hg19	14	chr6	6	268435456	74539702	193895754	0.277682	0.722318	43262870	31276832	29211949	45327753	29201850	45337852	167394936	124349536	79133181	79122555	0.53771	0.406303	0.149183	0.562566	0.537442	0.406186	0.149303	0.562741	0.996564	0.997736	-0.572397	0.0432342	0.995963	0.996172	0.00392111		0.537479	0.405653	0.384902		0.537521	0.40577	0.384564		2.24572	22.6914	22.6914
hg19	15	chr6	6	1073741824	108948299	964793525	0.101466	0.898534	35412818	73535481	21801232	87147067	21788160	87160139	167394926	80893493	41521667	41502465	0.531603	0.371143	-0.189133	0.578239	0.531341	0.371007	-0.189102	0.578411	0.997046	0.998328	-0.791399	0.0452673	0.996706	0.996834	0.00103046		0.53121	0.370392	0.1061		0.531336	0.370527	0.105823		1.53646	16.4938	16.4938
hg19	16	chr6	6	4294967296	128549601	4166417695	0.0299303	0.97007	20934036	107615565	11182018	117367583	11168842	117380759	167394916	51235643	18554106	18534797	0.525466	0.3384	-0.296324	0.595323	0.525069	0.338262	-0.296294	0.595547	0.997446	0.998715	-0.901941	0.0490101	0.997671	0.998015	0.000136311		0.524906	0.33761	0.00977378		0.52494	0.337749	0.00956851		1.30218	13.4248	13.4248
hg19	17	chr6	6	17179869184	137800703	17042068481	0.00802106	0.991979	11905984	125894719	4762033	133038670	4750042	133050661	167394906	36510528	8066398	8049349	0.516655	0.308534	-0.316258	0.614381	0.516278	0.308384	-0.3162	0.614596	0.997529	0.998854	-0.948417	0.0540295	0.998339	0.998582	-4.07235e-05		0.515955	0.307707	-0.0229908		0.51608	0.307857	-0.0231542		1.21476	11.5383	11.5383
hg19	18	chr6	6	68719476736	142249917	68577226819	0.00207001	0.99793	7788897	134461020	1937790	140312127	1927500	140322417	167394896	29702146	3877699	3862324	0.503262	0.281	-0.303411	0.63557	0.502945	0.280835	-0.303325	0.635771	0.997365	0.99883	-0.966587	0.0598	0.99865	0.998694	-7.2493e-05		0.502437	0.280127	-0.0312316		0.502709	0.280292	-0.0313739		1.17677	10.1509	10.1509
hg19	19	chr6	6	274877906944	144770289	274733136655	0.000526671	0.999473	6063342	138706947	850716	143919573	840826	143929463	167394886	26204549	2240701	2226745	0.482583	0.25708	-0.281779	0.657951	0.482265	0.256896	-0.281663	0.658165	0.997044	0.998712	-0.973782	0.0662054	0.998745	0.998691	-7.6135e-05		0.481639	0.256148	-0.0308872		0.482008	0.256331	-0.0310166		1.15628	9.01324	9.01324
hg19	20	chr6	6	1099511627776	146522079	1099365105697	0.000133261	0.999867	5295483	141226596	442423	146079656	434272	146087807	167394876	24010051	1536113	1523355	0.46168	0.235654	-0.25874	0.679467	0.461349	0.235462	-0.258608	0.679693	0.996633	0.998551	-0.976933	0.0731592	0.998731	0.998634	-7.27529e-05		0.460631	0.234667	-0.0279701		0.461049	0.234857	-0.0280883		1.14245	8.04279	8.04279
hg19	1	chr7	7	4	4	0	1	0	4	0	4	0	4	0	155353663	155353663	155353663	155353663	1	1	0	0	0.999996	0.999982	687.367	0.000541072	0.999996	0.999982	687.367	0.000541072	0.999996	0.999982	687.367	0.000541072	0.999996	0.999982	687.367	0.000541072	1	1	0	0	3.88384e+07	8.29551e+06	7.18412e+06
hg19	2	chr7	7	16	16	0	1	0	16	0	16	0	16	0	155353647	155353647	155353647	155353647	0.666429	0.652903	3370170	0.132072	0.666407	0.652881	3370380	0.132076	0.999978	0.999977	220.972	0.00106022	0.999978	0.999977	220.972	0.00106022	0.666407	0.652881	3370380	0.132076	0.666429	0.652903	3370170	0.132072	9.7096e+06	3.32006e+06	3.21463e+06
hg19	3	chr7	7	64	64	0	1	0	64	0	64	0	64	0	155353631	155353631	155353631	155353631	0.627068	0.626625	906330	0.183904	0.627045	0.626602	906386	0.18391	0.99997	0.99997	71.7651	0.00160947	0.99997	0.99997	71.7651	0.00160947	0.627045	0.626602	906386	0.18391	0.627068	0.626625	906330	0.183904	2.4274e+06	1.12774e+06	1.11889e+06
hg19	4	chr7	7	256	256	0	1	0	256	0	256	0	256	0	155353615	155353615	155353615	155353615	0.620163	0.620146	230514	0.223758	0.620136	0.620118	230531	0.223767	0.999958	0.999958	25.7143	0.00230627	0.999958	0.999958	25.7143	0.00230627	0.620136	0.620118	230531	0.223767	0.620163	0.620146	230514	0.223758	606850	352031	351343
hg19	5	chr7	7	1024	1024	0	1	0	1024	0	1024	0	1024	0	155353599	155353599	155353599	155353599	0.621771	0.62177	57382.3	0.257883	0.621737	0.621736	57387.4	0.257895	0.999936	0.999936	9.66887	0.00324147	0.999936	0.999936	9.66887	0.00324147	0.621737	0.621736	57387.4	0.257895	0.621771	0.62177	57382.3	0.257883	151712	106460	106408
hg19	6	chr7	7	4096	4096	0	1	0	4096	0	4096	0	4096	0	155353583	155353583	155353583	155353583	0.621656	0.621656	14349.9	0.29125	0.621609	0.621609	14351.7	0.29127	0.999883	0.999883	4.42031	0.00490788	0.999883	0.999883	4.42031	0.00490788	0.621609	0.621609	14351.7	0.29127	0.621656	0.621656	14349.9	0.29125	37928.1	31840.6	31836.7
hg19	7	chr7	7	16384	16384	0	1	0	16384	0	16384	0	16384	0	155353567	155353567	155353567	155353567	0.622516	0.622516	3579.32	0.327326	0.622443	0.622443	3580	0.327361	0.999768	0.999768	2.19851	0.00771002	0.999768	0.999768	2.19851	0.00771002	0.622443	0.622443	3580	0.327361	0.622516	0.622516	3579.32	0.327326	9482.03	9726.89	9726.59
hg19	8	chr7	7	65536	65536	0	1	0	65536	0	65536	0	65536	0	155353551	155353551	155353551	155353551	0.60922	0.60922	926.348	0.375461	0.609113	0.609113	926.601	0.37552	0.999535	0.999535	1.10221	0.0121256	0.999535	0.999535	1.10221	0.0121256	0.609113	0.609113	926.601	0.37552	0.60922	0.60922	926.348	0.375461	2370.51	3108.85	3108.82
hg19	9	chr7	7	262144	262128	16	0.999939	6.10352e-05	262112	16	262112	16	262112	16	155353535	155353459	155349534	155349491	0.578597	0.578599	249.734	0.439385	0.57846	0.578462	249.814	0.43947	0.999163	0.999163	0.495486	0.0179271	0.999163	0.999163	0.495677	0.0179271	0.57846	0.578462	249.815	0.43947	0.578597	0.578599	249.734	0.439385	592.663	1078.3	1078.29
hg19	10	chr7	7	1048576	1042550	6026	0.994253	0.00574684	1037849	4701	1036632	5918	1036624	5926	155353519	155342332	154933334	154932473	0.530199	0.530168	69.6081	0.511553	0.530043	0.530009	69.6309	0.511661	0.99868	0.99869	0.184505	0.0241404	0.998683	0.998679	0.195469		0.53004	0.530004	69.6382		0.530202	0.530164	69.6136		149.013	408.765	408.765
hg19	11	chr7	7	4194304	3966411	227893	0.945666	0.0543339	3841928	124483	3763825	202586	3763392	203019	155353503	155106220	150760334	150763152	0.487565	0.480534	19.1881	0.567331	0.487366	0.480365	19.1954	0.567478	0.998139	0.99822	0.00737483	0.0297392	0.998125	0.998182	0.0697951		0.487391	0.480323	19.2263		0.487533	0.48049	19.2204		39.1673	169.793	169.793
hg19	12	chr7	7	16777216	13074259	3702957	0.779287	0.220713	11577609	1496650	10528977	2545282	10526930	2547329	155353487	152937885	134421309	134436459	0.470212	0.436584	5.09371	0.592955	0.469928	0.436404	5.097	0.593164	0.997565	0.997878	-0.159543	0.0345496	0.997471	0.997662	0.0251938		0.469992	0.436243	5.17836		0.470091	0.436419	5.17746		11.8824	79.074	79.074
hg19	13	chr7	7	67108864	35533693	31575171	0.529493	0.470507	27822086	7711607	21367183	14166510	21365636	14168057	155353471	143687885	105846674	105856852	0.48064	0.398295	1.23742	0.595332	0.480256	0.398105	1.23854	0.595599	0.997074	0.997661	-0.31807	0.0382848	0.996795	0.997117	0.00887297		0.480372	0.397838	1.37003		0.480444	0.398026	1.36955		4.372	41.5145	41.5145
hg19	14	chr7	7	268435456	71121116	197314340	0.264947	0.735053	40081130	31039986	26252205	44868911	26243340	44877776	155353455	113411124	68458104	68447797	0.496311	0.362585	0.170544	0.597136	0.495805	0.362383	0.170839	0.597455	0.997058	0.997943	-0.585237	0.0399589	0.996535	0.996998	0.00274451		0.495987	0.362027	0.385261		0.496033	0.362228	0.384795		2.18435	25.6678	25.6678
hg19	15	chr7	7	1073741824	101087764	972654060	0.0941453	0.905855	32303910	68783854	18345292	82742472	18330322	82757442	155353439	75312880	34812612	34791776	0.49892	0.329594	-0.162146	0.609121	0.498254	0.329386	-0.162032	0.609495	0.997378	0.998345	-0.789249	0.04176	0.997088	0.997788	0.000555526		0.498465	0.328975	0.0992854		0.49843	0.329183	0.0989244		1.53682	18.9374	18.9374
hg19	16	chr7	7	4294967296	117572745	4177394551	0.0273745	0.972625	20239378	97333367	9053240	108519505	9038172	108534573	155353423	50640148	15489850	15466190	0.490645	0.298672	-0.2629	0.627807	0.490252	0.298466	-0.262829	0.62806	0.997585	0.998568	-0.888734	0.045011	0.997821	0.997931	7.13109e-05		0.490064	0.298025	0.00338368		0.490348	0.29823	0.00309388		1.32134	15.522	15.522
hg19	17	chr7	7	17179869184	125325651	17054543533	0.00729491	0.992705	13148062	112177589	3819852	121505799	3806392	121519259	155353407	38637368	6906332	6888381	0.483328	0.270114	-0.279725	0.64722	0.482834	0.269902	-0.279606	0.647506	0.997559	0.998615	-0.929585	0.049278	0.99825	0.998488	-5.99062e-05		0.482627	0.269437	-0.0279592		0.482888	0.269647	-0.0281672		1.2396	13.3642	13.3642
hg19	18	chr7	7	68719476736	129170346	68590306390	0.00187968	0.99812	10009488	119160858	1587520	127582826	1575574	127594772	155353391	33001772	3502024	3485568	0.468593	0.244326	-0.26674	0.66916	0.468147	0.244095	-0.266589	0.669444	0.997354	0.998539	-0.945455	0.0542057	0.9984	0.998405	-8.41645e-05		0.46777	0.243608	-0.0351277		0.468209	0.243837	-0.0353138		1.2027	11.7509	11.7509
hg19	19	chr7	7	274877906944	131467397	274746439547	0.000478276	0.999522	8709382	122758015	733925	130733472	722702	130744695	155353375	29968438	2154214	2136967	0.445909	0.222218	-0.246206	0.691782	0.445397	0.221963	-0.246036	0.692103	0.99703	0.998391	-0.951833	0.0597413	0.998365	0.998366	-0.000104412		0.444971	0.221448	-0.0340939		0.445478	0.221701	-0.0342827		1.18169	10.412	10.412
hg19	20	chr7	7	1099511627776	133143497	1099378484279	0.000121093	0.999879	8127769	125015728	407585	132735912	396586	132746911	155353359	27956611	1535032	1517499	0.42535	0.202696	-0.224979	0.712627	0.424788	0.202428	-0.224797	0.712974	0.996633	0.998207	-0.954746	0.0658108	0.998254	0.998251	-0.000111525		0.424305	0.201879	-0.0308601		0.424864	0.202145	-0.0310475		1.16681	9.26274	9.26274
hg19	1	chr8	8	4	4	0	1	0	4	0	4	0	4	0	142888922	142888922	142888922	142888922	1	1	0	0	0.999996	0.999986	495.565	0.000507778	0.999996	0.999986	495.565	0.000507778	0.999996	0.999986	495.565	0.000507778	0.999996	0.999986	495.565	0.000507778	1	1	0	0	3.57222e+07	8.10479e+06	7.01895e+06
hg19	2	chr8	8	16	16	0	1	0	16	0	16	0	16	0	142888914	142888914	142888914	142888914	0.692773	0.681129	2847700	0.130459	0.692764	0.68112	2847780	0.130461	0.999991	0.99999	85.2084	0.000707625	0.999991	0.99999	85.2084	0.000707625	0.692764	0.68112	2847780	0.130461	0.692773	0.681129	2847700	0.130459	8.93056e+06	3.15855e+06	3.05825e+06
hg19	3	chr8	8	64	64	0	1	0	64	0	64	0	64	0	142888906	142888906	142888906	142888906	0.650802	0.650405	780519	0.181061	0.650794	0.650398	780536	0.181063	0.999989	0.999989	24.1726	0.000991496	0.999989	0.999989	24.1726	0.000991496	0.650794	0.650398	780536	0.181063	0.650802	0.650405	780519	0.181061	2.23264e+06	1.06e+06	1.05169e+06
hg19	4	chr8	8	256	256	0	1	0	256	0	256	0	256	0	142888898	142888898	142888898	142888898	0.640337	0.640321	200758	0.21983	0.640333	0.640317	200760	0.219832	0.999982	0.999982	10.1949	0.00153001	0.999982	0.999982	10.1949	0.00153001	0.640333	0.640317	200760	0.219832	0.640337	0.640321	200758	0.21983	558160	328333	327691
hg19	5	chr8	8	1024	1024	0	1	0	1024	0	1024	0	1024	0	142888890	142888890	142888890	142888890	0.639327	0.639327	50328.3	0.252496	0.639322	0.639321	50329.1	0.252498	0.999964	0.999964	4.99282	0.00243838	0.999964	0.999964	4.99282	0.00243838	0.639322	0.639321	50329.1	0.252498	0.639327	0.639327	50328.3	0.252496	139540	98497.3	98449.2
hg19	6	chr8	8	4096	4096	0	1	0	4096	0	4096	0	4096	0	142888882	142888882	142888882	142888882	0.639379	0.639379	12580.2	0.282748	0.639372	0.639372	12580.5	0.282751	0.999917	0.999917	2.88943	0.00412348	0.999917	0.999917	2.88943	0.00412348	0.639372	0.639372	12580.5	0.282751	0.639379	0.639379	12580.2	0.282748	34885	29117.8	29114.3
hg19	7	chr8	8	16384	16384	0	1	0	16384	0	16384	0	16384	0	142888874	142888874	142888874	142888874	0.64278	0.64278	3115.4	0.313093	0.642761	0.642761	3115.57	0.313102	0.999798	0.999798	1.75779	0.00709748	0.999798	0.999798	1.75779	0.00709748	0.642761	0.642761	3115.57	0.313102	0.64278	0.64278	3115.4	0.313093	8721.24	8718.66	8718.39
hg19	8	chr8	8	65536	65536	0	1	0	65536	0	65536	0	65536	0	142888866	142888866	142888866	142888866	0.638537	0.638537	788.102	0.350412	0.638502	0.638502	788.178	0.350431	0.999527	0.999527	1.03062	0.0119597	0.999527	0.999527	1.03062	0.0119597	0.638502	0.638502	788.178	0.350431	0.638537	0.638537	788.102	0.350412	2180.31	2698.92	2698.9
hg19	9	chr8	8	262144	262123	21	0.99992	8.01086e-05	262104	19	262102	21	262102	21	142888858	142888782	142884563	142884415	0.621406	0.621408	206.362	0.400504	0.621344	0.621347	206.395	0.400542	0.999017	0.999017	0.535514	0.0189492	0.999017	0.999017	0.535327		0.621344	0.621346	206.396	0.400542	0.621406	0.621409	206.362	0.400504	545.121	896.854	896.853
hg19	10	chr8	8	1048576	1040305	8271	0.992112	0.00788784	1034048	6257	1032200	8105	1032216	8089	142888850	142874524	142359189	142360432	0.585199	0.584952	56.4989	0.462552	0.585113	0.584866	56.5118	0.46261	0.998249	0.998266	0.224358	0.0272815	0.998252	0.998253	0.24022		0.585114	0.584856	56.5201		0.585195	0.584939	56.51		137.353	326.149	326.149
hg19	11	chr8	8	4194304	3927807	266497	0.936462	0.0635378	3787208	140599	3695501	232306	3695514	232293	142888842	142610813	138189706	138187451	0.547364	0.540558	15.5176	0.516571	0.547266	0.540457	15.5207	0.516643	0.997325	0.997467	0.0213737	0.0352761	0.997328	0.997321	0.0936769		0.54725	0.540368	15.5627		0.547358	0.540471	15.5584		36.3788	131.802	131.802
hg19	12	chr8	8	16777216	12791666	3985550	0.762443	0.237557	11232565	1559101	10144118	2647548	10143210	2648456	142888834	140394125	122706234	122693259	0.534678	0.498197	4.02758	0.540923	0.534586	0.498097	4.02769	0.540993	0.996378	0.9969	-0.160396	0.0419287	0.99631	0.99628	0.0346748		0.534494	0.497766	4.12948		0.534625	0.497872	4.12729		11.1705	60.6367	60.6367
hg19	13	chr8	8	67108864	34541046	32567818	0.514702	0.485298	26811590	7729456	20472715	14068331	20469596	14071450	142888826	131147170	96668925	96654194	0.54413	0.460096	0.895351	0.544861	0.543994	0.459994	0.895345	0.544962	0.995627	0.996579	-0.325782	0.0467574	0.995367	0.995396	0.0124581		0.543898	0.45946	1.05417		0.544006	0.459564	1.05335		4.13678	31.645	31.645
hg19	14	chr8	8	268435456	68538110	199897346	0.255324	0.744676	37622483	30915627	24862166	43675944	24854706	43683404	142888818	101135172	62201773	62187313	0.553111	0.424131	0.0233188	0.549744	0.552992	0.424026	0.0233255	0.549836	0.995752	0.997137	-0.603236	0.0485037	0.995313	0.995282	0.00407089		0.552825	0.423322	0.282894		0.552979	0.423427	0.282529		2.08481	19.5522	19.5522
hg19	15	chr8	8	1073741824	96611873	977129951	0.0899768	0.910023	28829754	67782119	17103634	79508239	17092452	79519421	142888810	64278696	31201536	31177204	0.556645	0.391155	-0.25556	0.559695	0.556453	0.391037	-0.255637	0.559829	0.996469	0.997904	-0.810569	0.0504829	0.996347	0.99639	0.000914007		0.556193	0.390275	0.0632964		0.556337	0.390393	0.0629657		1.479	14.4478	14.4478
hg19	16	chr8	8	4294967296	111786001	4183181295	0.0260272	0.973973	16625324	95160677	8302711	103483290	8289800	103496201	142888802	40901868	13608447	13586503	0.54795	0.359664	-0.337999	0.577212	0.547719	0.359529	-0.338022	0.577369	0.996982	0.998377	-0.910267	0.0545768	0.997583	0.997628	9.2491e-05		0.547324	0.358751	-0.00952839		0.547505	0.358886	-0.00977408		1.27824	11.854	11.854
hg19	17	chr8	8	17179869184	118794415	17061074769	0.00691475	0.993085	9634816	109159599	3443911	115350504	3433462	115360953	142888794	29728496	5948366	5930644	0.539416	0.330116	-0.346999	0.595556	0.539235	0.329964	-0.346965	0.595701	0.997111	0.998573	-0.950856	0.0600361	0.998299	0.998175	-5.77851e-05		0.538641	0.32916	-0.0323		0.538956	0.329311	-0.032487		1.20282	10.211	10.211
hg19	18	chr8	8	68719476736	122202978	68597273758	0.00177829	0.998222	6574297	115628681	1406412	120796566	1398972	120804006	142888786	24580740	2960247	2947550	0.523215	0.302988	-0.330052	0.616941	0.522971	0.302821	-0.329961	0.617119	0.996976	0.998599	-0.96649	0.0662836	0.998632	0.998548	-6.8727e-05		0.522316	0.301976	-0.0365175		0.522646	0.302141	-0.0366547		1.16927	8.98225	8.98225
hg19	19	chr8	8	274877906944	124194520	274753712424	0.000451817	0.999548	5301610	118892910	640303	123554217	631692	123562828	142888778	21866891	1790098	1777256	0.502912	0.279397	-0.307039	0.638559	0.502594	0.279215	-0.306934	0.638771	0.996674	0.998534	-0.972767	0.0732609	0.998734	0.998715	-8.48806e-05		0.50189	0.27831	-0.0345883		0.502224	0.27849	-0.0347234		1.15052	7.96889	7.96889
hg19	20	chr8	8	1099511627776	125619306	1099386008470	0.00011425	0.999886	4725412	120893894	348452	125270854	341642	125277664	142888770	20108359	1256527	1245973	0.484432	0.257808	-0.283247	0.659113	0.483972	0.257599	-0.283094	0.659383	0.996242	0.998394	-0.975574	0.0810142	0.998648	0.99879	-7.19118e-05		0.48325	0.256624	-0.0310761		0.483568	0.256829	-0.031193		1.13747	7.1017	7.1017
hg19	1	chr9	9	4	4	0	1	0	4	0	4	0	4	0	120143431	120143431	120143431	120143431	1	1	0	0	0.999999	0.999996	118.698	0.000240515	0.999999	0.999996	118.698	0.000240515	0.999999	0.999996	118.698	0.000240515	0.999999	0.999996	118.698	0.000240515	1	1	0	0	3.00359e+07	6.02307e+06	5.21613e+06
hg19	2	chr9	9	16	16	0	1	0	16	0	16	0	16	0	120143392	120143392	120143392	120143392	0.630379	0.614431	2895220	0.1354	0.630375	0.614427	2895250	0.135401	0.999994	0.999994	46.6653	0.00053868	0.999994	0.999994	46.6653	0.00053868	0.630375	0.614427	2895250	0.135401	0.630379	0.614431	2895220	0.1354	7508962	2.48898e+06	2.40994e+06
hg19	3	chr9	9	64	64	0	1	0	64	0	64	0	64	0	120143353	120143353	120143353	120143353	0.589638	0.589125	771311	0.188949	0.589632	0.589119	771321	0.18895	0.999992	0.999992	15.8762	0.000842334	0.999992	0.999992	15.8762	0.000842334	0.589632	0.589119	771321	0.18895	0.589638	0.589125	771311	0.188949	1.87724e+06	849592	842928
hg19	4	chr9	9	256	256	0	1	0	256	0	256	0	256	0	120143314	120143314	120143314	120143314	0.584425	0.584405	195043	0.229938	0.584418	0.584398	195046	0.229939	0.999982	0.999982	8.32044	0.00146363	0.999982	0.999982	8.32044	0.00146363	0.584418	0.584398	195046	0.229939	0.584425	0.584405	195043	0.229938	469310	265448	264929
hg19	5	chr9	9	1024	1024	0	1	0	1024	0	1024	0	1024	0	120143275	120143275	120143275	120143275	0.588701	0.5887	48256.8	0.264734	0.588691	0.58869	48257.9	0.264738	0.999964	0.999964	4.1941	0.00238585	0.999964	0.999964	4.1941	0.00238585	0.588691	0.58869	48257.9	0.264738	0.588701	0.5887	48256.8	0.264734	117327	80243	80203.8
hg19	6	chr9	9	4096	4096	0	1	0	4096	0	4096	0	4096	0	120143236	120143236	120143236	120143236	0.592668	0.592668	11947.8	0.297892	0.592655	0.592655	11948.2	0.297897	0.99992	0.99992	2.34164	0.00399684	0.99992	0.99992	2.34164	0.00399684	0.592655	0.592655	11948.2	0.297897	0.592668	0.592668	11947.8	0.297892	29331.8	23962.2	23959.3
hg19	7	chr9	9	16384	16384	0	1	0	16384	0	16384	0	16384	0	120143197	120143197	120143197	120143197	0.60014	0.60014	2932.16	0.332429	0.600123	0.600123	2932.28	0.332437	0.999806	0.999806	1.42549	0.00695563	0.999806	0.999806	1.42549	0.00695563	0.600123	0.600123	2932.28	0.332437	0.60014	0.60014	2932.16	0.332429	7332.96	7300.04	7299.82
hg19	8	chr9	9	65536	65536	0	1	0	65536	0	65536	0	65536	0	120143158	120143158	120143158	120143158	0.597345	0.597345	738.162	0.376429	0.59732	0.59732	738.209	0.376442	0.999554	0.999554	0.817583	0.0117254	0.999554	0.999554	0.817583	0.0117254	0.59732	0.59732	738.209	0.376442	0.597345	0.597345	738.162	0.376429	1833.24	2324.22	2324.21
hg19	9	chr9	9	262144	262094	50	0.999809	0.000190735	262054	40	262044	50	262044	50	120143119	120142955	120135258	120135258	0.578728	0.578734	193.077	0.434589	0.578694	0.578701	193.092	0.434609	0.999105	0.999106	0.409376	0.018373	0.999105	0.999105	0.41017		0.578694	0.5787	193.093	0.434609	0.578728	0.578734	193.077	0.434589	458.397	802.946	802.945
hg19	10	chr9	9	1048576	1038771	9805	0.990649	0.00935078	1031684	7087	1029203	9568	1029200	9571	120143080	120127791	119548007	119548374	0.540634	0.540083	52.6206	0.501134	0.540595	0.540042	52.6257	0.501161	0.998496	0.998514	0.157106	0.025636	0.998499	0.998495	0.173552		0.540592	0.540031	52.6345		0.540634	0.540072	52.6302		115.659	303.909	303.909
hg19	11	chr9	9	4194304	3890030	304274	0.927455	0.0725446	3730314	159716	3626487	263543	3626384	263646	120143041	119831142	115158908	115164552	0.503483	0.496136	14.2805	0.553924	0.503433	0.49608	14.2837	0.55396	0.997797	0.997943	-0.0166513	0.032267	0.997807	0.997796	0.066705		0.503416	0.495997	14.3246		0.503472	0.496047	14.3245		30.8849	126.984	126.984
hg19	12	chr9	9	16777216	12408103	4369113	0.739581	0.260419	10799895	1608208	9564825	2843278	9565146	2842957	120143002	117657749	100046051	100055599	0.494834	0.454478	3.66242	0.573901	0.494629	0.454424	3.66372	0.574046	0.997063	0.997533	-0.176406	0.0379034	0.99701	0.997302	0.0225244		0.494712	0.454152	3.75654		0.494622	0.454203	3.75683		9.68262	60.0697	60.0697
hg19	13	chr9	9	67108864	32349607	34759257	0.482047	0.517953	24433116	7916491	18033141	14316466	18029918	14319689	120142963	108251289	76043764	76046706	0.505207	0.416103	0.805323	0.577101	0.504932	0.416047	0.805623	0.577278	0.996529	0.9974	-0.357944	0.0418387	0.996296	0.996705	0.00783713		0.505035	0.415597	0.959975		0.504895	0.415653	0.959881		3.71389	32.1988	32.1988
hg19	14	chr9	9	268435456	60024541	208410915	0.223609	0.776391	30769675	29254866	19190831	40833710	19178060	40846481	120142924	82134685	45864306	45850852	0.514223	0.379279	0.00494086	0.583126	0.513928	0.379217	0.00484183	0.583297	0.996673	0.997943	-0.629095	0.0434572	0.996391	0.996798	0.0022221		0.513943	0.378591	0.246048		0.513818	0.378654	0.245737		2.00156	20.6759	20.6759
hg19	15	chr9	9	1073741824	80451753	993290071	0.0749265	0.925073	22918710	57533043	11789504	68662249	11771966	68679787	120142885	54929761	21751905	21733208	0.516309	0.344841	-0.244597	0.595737	0.51606	0.344778	-0.244736	0.595873	0.997108	0.998528	-0.808389	0.0458678	0.997324	0.997624	0.000409991		0.515848	0.344042	0.0354714		0.515788	0.344106	0.0351958		1.49335	15.7131	15.7131
hg19	16	chr9	9	4294967296	90809063	4204158233	0.0211431	0.978857	14636185	76172878	5345432	85463631	5332842	85476221	120142846	39257435	9297154	9280297	0.510006	0.311798	-0.310136	0.614569	0.510028	0.311735	-0.310238	0.614595	0.9973	0.998853	-0.889202	0.0500084	0.998247	0.998001	1.90668e-05		0.509368	0.310924	-0.0320333		0.509597	0.310987	-0.0322463		1.32303	13.0768	13.0768
hg19	17	chr9	9	17179869184	95539808	17084329376	0.00556115	0.994439	10367776	85172032	2160432	93379376	2153660	93386148	120142807	32037595	4145992	4135588	0.497549	0.280512	-0.309353	0.637237	0.497384	0.280448	-0.309381	0.637329	0.9972	0.998971	-0.920889	0.0551567	0.998784	0.998886	-6.05676e-05		0.496766	0.279574	-0.0503549		0.496829	0.279638	-0.0504852		1.25752	11.3332	11.3332
hg19	18	chr9	9	68719476736	97928266	68621548470	0.00142504	0.998575	8604045	89324221	894608	97033658	888430	97039836	120142768	28653343	2164959	2156128	0.474791	0.251694	-0.286682	0.663389	0.47466	0.251629	-0.286692	0.663471	0.996903	0.998973	-0.932989	0.060944	0.999056	0.999073	-6.96805e-05		0.47389	0.250696	-0.0512449		0.474003	0.25076	-0.0513538		1.22684	9.99376	9.99376
hg19	19	chr9	9	274877906944	99412423	274778494521	0.00036166	0.999638	7896720	91515703	426856	98985567	420272	98992151	120142729	26767304	1378365	1368567	0.449059	0.226648	-0.260046	0.688885	0.448931	0.226578	-0.26006	0.688971	0.996461	0.998909	-0.937955	0.0674098	0.999129	0.999103	-8.6122e-05		0.448031	0.225576	-0.0468723		0.44818	0.225645	-0.0469894		1.20853	8.87031	8.87031
hg19	20	chr9	9	1099511627776	100529190	1099411098586	9.14308e-05	0.999909	7583070	92946120	247210	100281980	241528	100287662	120142690	25464132	1004538	994991	0.42558	0.204135	-0.23397	0.712827	0.425425	0.20406	-0.233975	0.712925	0.995892	0.998799	-0.940366	0.0745766	0.999073	0.999068	-8.56519e-05		0.424408	0.202981	-0.0414227		0.424567	0.203056	-0.0415366		1.1951	7.9021	7.9021
hg19	1	chr10	10	4	4	0	1	0	4	0	4	0	4	0	131314738	131314738	131314738	131314738	1	1	0	0	0.999996	0.999982	601.022	0.000502147	0.999996	0.999982	601.022	0.000502147	0.999996	0.999982	601.022	0.000502147	0.999996	0.999982	601.022	0.000502147	1	1	0	0	3.28287e+07	6.37992e+06	5.52517e+06
hg19	2	chr10	10	16	16	0	1	0	16	0	16	0	16	0	131314714	131314714	131314714	131314714	0.608373	0.591053	3356300	0.13794	0.608362	0.591042	3356390	0.137941	0.999989	0.999989	90.1122	0.000708039	0.999989	0.999989	90.1122	0.000708039	0.608362	0.591042	3356390	0.137941	0.608373	0.591053	3356300	0.13794	8.20717e+06	2.68707e+06	2.60174e+06
hg19	3	chr10	10	64	64	0	1	0	64	0	64	0	64	0	131314691	131314691	131314691	131314691	0.566915	0.566364	889731	0.192725	0.566906	0.566355	889750	0.192727	0.999988	0.999988	23.6304	0.000975269	0.999988	0.999988	23.6304	0.000975269	0.566906	0.566355	889750	0.192727	0.566915	0.566364	889731	0.192725	2.05179e+06	919867	912652
hg19	4	chr10	10	256	256	0	1	0	256	0	256	0	256	0	131314668	131314668	131314668	131314668	0.562088	0.562067	224637	0.234748	0.562077	0.562055	224643	0.234751	0.999981	0.999981	9.67025	0.00149945	0.999981	0.999981	9.67025	0.00149945	0.562077	0.562055	224643	0.234751	0.562088	0.562067	224637	0.234748	512948	287646	287084
hg19	5	chr10	10	1024	1024	0	1	0	1024	0	1024	0	1024	0	131314645	131314645	131314645	131314645	0.566995	0.566994	55527.4	0.270649	0.566981	0.56698	55529.2	0.270653	0.999965	0.999965	4.43217	0.00233405	0.999965	0.999965	4.43217	0.00233405	0.566981	0.56698	55529.2	0.270653	0.566995	0.566994	55527.4	0.270649	128237	87052.3	87009.8
hg19	6	chr10	10	4096	4096	0	1	0	4096	0	4096	0	4096	0	131314622	131314622	131314622	131314622	0.572068	0.572068	13719.2	0.30489	0.572055	0.572055	13719.6	0.304895	0.999925	0.999925	2.39843	0.00385606	0.999925	0.999925	2.39843	0.00385606	0.572055	0.572055	13719.6	0.304895	0.572068	0.572068	13719.2	0.30489	32059.2	26043.3	26040.1
hg19	7	chr10	10	16384	16384	0	1	0	16384	0	16384	0	16384	0	131314599	131314599	131314599	131314599	0.58176	0.58176	3352.12	0.340279	0.581744	0.581744	3352.24	0.340286	0.999827	0.999827	1.3882	0.00655572	0.999827	0.999827	1.3882	0.00655572	0.581744	0.581744	3352.24	0.340286	0.58176	0.58176	3352.12	0.340279	8014.81	7955.01	7954.76
hg19	8	chr10	10	65536	65536	0	1	0	65536	0	65536	0	65536	0	131314576	131314576	131314576	131314576	0.581604	0.581604	838.34	0.38484	0.581578	0.581578	838.392	0.384853	0.999604	0.999604	0.793173	0.0110482	0.999604	0.999604	0.793173	0.0110482	0.581578	0.581578	838.392	0.384853	0.581604	0.581604	838.34	0.38484	2003.7	2541.18	2541.16
hg19	9	chr10	10	262144	262118	26	0.999901	9.91821e-05	262092	26	262092	26	262092	26	131314553	131314453	131308000	131307924	0.566496	0.566499	217.148	0.442542	0.566459	0.566463	217.166	0.442564	0.999206	0.999206	0.397172	0.0173197	0.999206	0.999206	0.397264	0.0173194	0.566459	0.566462	217.167	0.442564	0.566496	0.566499	217.148	0.442542	500.975	880.757	880.756
hg19	10	chr10	10	1048576	1040987	7589	0.992763	0.00723743	1035205	5782	1033552	7435	1033550	7437	131314530	131301232	130796892	130795616	0.531743	0.531511	58.6	0.507715	0.531693	0.531459	58.6053	0.50775	0.998639	0.998654	0.157053	0.0244046	0.998643	0.998641	0.169573		0.531689	0.531449	58.6146		0.531744	0.531503	58.6065		126.144	333.699	333.699
hg19	11	chr10	10	4194304	3934530	259774	0.938065	0.0619349	3793766	140764	3705775	228755	3705592	228938	131314507	131032996	126604405	126601447	0.496357	0.490562	15.8053	0.55951	0.496316	0.490492	15.8069	0.559538	0.997979	0.998097	-0.00803578	0.0309234	0.997993	0.997933	0.0657637		0.496273	0.490421	15.8451		0.496376	0.490493	15.842		33.3749	138.865	138.865
hg19	12	chr10	10	16777216	12794908	3982308	0.762636	0.237364	11219311	1575597	10109278	2685630	10107312	2687596	131314484	128780281	111096601	111096811	0.487699	0.451344	4.05072	0.57928	0.487651	0.451264	4.05155	0.579318	0.997271	0.997691	-0.174368	0.0365505	0.997214	0.997136	0.0248819		0.487557	0.451022	4.14335		0.48768	0.451101	4.14257		10.263	65.0174	65.0174
hg19	13	chr10	10	67108864	34046901	33061963	0.507338	0.492662	25985452	8061449	19678128	14368773	19670632	14376269	131314461	118999587	85183367	85168788	0.502895	0.4154	0.899799	0.578706	0.502927	0.415313	0.899706	0.578702	0.996719	0.997495	-0.352042	0.0406471	0.99643	0.996158	0.00918489		0.502702	0.414917	1.05174		0.502947	0.415006	1.051		3.85687	34.4492	34.4492
hg19	14	chr10	10	268435456	65329161	203106295	0.24337	0.75663	34248671	31080490	21995977	43333184	21994834	43334327	131314438	89764225	52231035	52221415	0.512839	0.380737	0.0342079	0.583396	0.512902	0.380638	0.0342602	0.583391	0.99685	0.997944	-0.631881	0.0422052	0.996439	0.996057	0.00300554		0.512575	0.380124	0.277204		0.512906	0.380224	0.27692		2.01004	21.7194	21.7194
hg19	15	chr10	10	1073741824	89574453	984167371	0.0834227	0.916577	25040810	64533643	13932482	75641971	13930398	75644055	131314415	56806293	25088083	25074720	0.522372	0.348274	-0.230482	0.591558	0.522442	0.348155	-0.230457	0.591577	0.997335	0.99847	-0.829558	0.0444813	0.997134	0.99666	0.000786161		0.521959	0.347603	0.0596381		0.522385	0.347721	0.0594138		1.46598	16.2895	16.2895
hg19	16	chr10	10	4294967296	102081143	4192886153	0.0237676	0.976232	14371682	87709461	6401845	95679298	6398486	95682657	131314392	37169534	10780056	10769289	0.522969	0.317231	-0.302474	0.606779	0.523078	0.317094	-0.302404	0.606811	0.997591	0.998735	-0.920628	0.0486858	0.997889	0.99725	0.000184944		0.522406	0.316527	-0.0096501		0.522966	0.316663	-0.00980512		1.28637	13.4659	13.4659
hg19	17	chr10	10	17179869184	107769560	17072099624	0.00627301	0.993727	8712762	99056798	2604900	105164660	2600010	105169550	131314369	28091080	4837829	4825837	0.505566	0.288034	-0.306072	0.629854	0.50561	0.287876	-0.30599	0.629935	0.997539	0.998773	-0.95632	0.0540063	0.998341	0.997706	-8.31621e-06		0.504879	0.287287	-0.0299934		0.505476	0.287444	-0.0301456		1.21847	11.6293	11.6293
hg19	18	chr10	10	68719476736	110591330	68608885406	0.00160932	0.998391	6332059	104259271	1083137	109508193	1078820	109512510	131314346	23894247	2538301	2527796	0.485876	0.26142	-0.287454	0.653352	0.485864	0.261237	-0.287332	0.653479	0.997278	0.998674	-0.96975	0.0600007	0.998437	0.997763	-4.36558e-05		0.485064	0.260618	-0.0333568		0.485729	0.2608	-0.033491		1.18738	10.2299	10.2299
hg19	19	chr10	10	274877906944	112313149	274765593795	0.000408593	0.999591	5356906	106956243	517240	111795909	510662	111802487	131314323	21609745	1616985	1603457	0.464199	0.238652	-0.26463	0.675823	0.464126	0.238436	-0.264498	0.675999	0.996868	0.998482	-0.975	0.0667024	0.998312	0.997566	-8.54117e-05		0.46324	0.237774	-0.0313521		0.464003	0.237988	-0.0315136		1.16918	9.06057	9.06057
hg19	20	chr10	10	1099511627776	113590577	1099398037199	0.00010331	0.999897	4905874	108684703	300152	113290425	293376	113297201	131314300	20063706	1182396	1168669	0.443263	0.218288	-0.241938	0.69711	0.443079	0.218035	-0.241767	0.697351	0.996349	0.998231	-0.977355	0.0740784	0.99806	0.997319	-9.29405e-05		0.442139	0.217324	-0.027977		0.442976	0.217574	-0.028142		1.15603	8.05524	8.05524
hg19	1	chr11	11	4	4	0	1	0	4	0	4	0	4	0	131129516	131129516	131129516	131129516	1	1	0	0	0.999998	0.999991	289.39	0.000349459	0.999998	0.999991	289.39	0.000349459	0.999998	0.999991	289.39	0.000349459	0.999998	0.999991	289.39	0.000349459	1	1	0	0	32782379	6.38546e+06	5.52997e+06
hg19	2	chr11	11	16	16	0	1	0	16	0	16	0	16	0	131129508	131129508	131129508	131129508	0.609878	0.592616	3338760	0.137638	0.609871	0.592608	3338820	0.13764	0.999992	0.999992	66.5532	0.000608774	0.999992	0.999992	66.5532	0.000608774	0.609871	0.592608	3338820	0.13764	0.609878	0.592616	3338760	0.137638	8.19559e+06	2.6826e+06	2.59742e+06
hg19	3	chr11	11	64	64	0	1	0	64	0	64	0	64	0	131129500	131129500	131129500	131129500	0.566557	0.566001	889220	0.192296	0.56655	0.565995	889233	0.192298	0.999989	0.999989	21.6001	0.000930701	0.999989	0.999989	21.6001	0.000930701	0.56655	0.565995	889233	0.192298	0.566557	0.566001	889220	0.192296	2.0489e+06	915756	908574
hg19	4	chr11	11	256	256	0	1	0	256	0	256	0	256	0	131129492	131129492	131129492	131129492	0.560779	0.560757	224991	0.234098	0.560773	0.560751	224994	0.234099	0.999983	0.999982	8.96401	0.00143873	0.999983	0.999982	8.96401	0.00143873	0.560773	0.560751	224994	0.234099	0.560779	0.560757	224991	0.234098	512225	285692	285134
hg19	5	chr11	11	1024	1024	0	1	0	1024	0	1024	0	1024	0	131129484	131129484	131129484	131129484	0.565591	0.56559	55628.9	0.269398	0.565581	0.56558	55630.1	0.269401	0.999964	0.999964	4.54919	0.00235233	0.999964	0.999964	4.54919	0.00235233	0.565581	0.56558	55630.1	0.269401	0.565591	0.56559	55628.9	0.269398	128056	86181.4	86139.3
hg19	6	chr11	11	4096	4096	0	1	0	4096	0	4096	0	4096	0	131129476	131129476	131129476	131129476	0.571358	0.571357	13722.6	0.302115	0.571344	0.571344	13723	0.30212	0.99992	0.99992	2.54523	0.00393871	0.99992	0.99992	2.54523	0.00393871	0.571344	0.571344	13723	0.30212	0.571358	0.571357	13722.6	0.302115	32014	25614.8	25611.7
hg19	7	chr11	11	16384	16384	0	1	0	16384	0	16384	0	16384	0	131129468	131129468	131129468	131129468	0.582018	0.582018	3345.32	0.335032	0.581996	0.581996	3345.5	0.335042	0.999817	0.999817	1.4637	0.00664511	0.999817	0.999817	1.4637	0.00664511	0.581996	0.581996	3345.5	0.335042	0.582018	0.582018	3345.32	0.335032	8003.51	7734.31	7734.08
hg19	8	chr11	11	65536	65536	0	1	0	65536	0	65536	0	65536	0	131129460	131129460	131129460	131129460	0.585042	0.585042	830.281	0.375504	0.585009	0.585009	830.346	0.375521	0.999582	0.999582	0.835401	0.0111515	0.999582	0.999582	0.835401	0.0111515	0.585009	0.585009	830.346	0.375521	0.585042	0.585042	830.281	0.375504	2000.88	2428.35	2428.34
hg19	9	chr11	11	262144	262123	21	0.99992	8.01086e-05	262104	19	262102	21	262102	21	131129452	131129369	131127105	131127278	0.574312	0.574314	212.944	0.429017	0.574249	0.574252	212.976	0.429054	0.99914	0.999141	0.429585	0.0177196	0.99914	0.99914	0.430742		0.57425	0.574252	212.976	0.429054	0.574311	0.574313	212.945	0.429017	500.259	823.238	823.237
hg19	10	chr11	11	1048576	1040431	8145	0.992232	0.00776768	1034282	6149	1032488	7943	1032476	7955	131129444	131115604	130608023	130608634	0.542064	0.541983	57.2245	0.493471	0.541983	0.541899	57.2356	0.493524	0.998481	0.998499	0.175857	0.0254841	0.998486	0.998481	0.191283		0.54198	0.541889	57.2435		0.542064	0.541971	57.2338		126.034	305.777	305.777
hg19	11	chr11	11	4194304	3924354	269950	0.935639	0.0643611	3778768	145586	3687606	236748	3687370	236984	131129436	130841434	126297001	126296093	0.507217	0.500663	15.4536	0.547362	0.507082	0.500566	15.4566	0.547461	0.997681	0.997829	-0.000849081	0.0329277	0.997695	0.997766	0.0716711		0.507103	0.500477	15.4965		0.507166	0.500575	15.493		33.4143	125.715	125.715
hg19	12	chr11	11	16777216	12706446	4070770	0.757363	0.242637	11118007	1588439	9980657	2725789	9978000	2728446	131129428	128633165	110555408	110556076	0.497561	0.459473	3.95902	0.569948	0.49736	0.459362	3.96021	0.570095	0.996826	0.997346	-0.169067	0.0393078	0.996763	0.996927	0.0267907		0.497367	0.459054	4.05352		0.497404	0.459164	4.05246		10.3199	58.6072	58.6072
hg19	13	chr11	11	67108864	33951605	33157259	0.505918	0.494082	26084368	7867237	19591987	14359618	19586128	14365477	131129420	119221687	85049952	85039190	0.512229	0.420955	0.879204	0.571286	0.512093	0.420838	0.879338	0.571389	0.996173	0.997121	-0.339607	0.0438428	0.995801	0.995791	0.010226		0.511968	0.42034	1.029		0.512116	0.420458	1.02827		3.86225	30.933	30.933
hg19	14	chr11	11	268435456	65591304	202844152	0.244347	0.755653	34791633	30799671	22212222	43379082	22204422	43386882	131129412	90216563	52394981	52371757	0.523293	0.384121	0.0308797	0.57678	0.523123	0.383995	0.0307782	0.576907	0.996371	0.997736	-0.619228	0.0453871	0.995729	0.995726	0.00305967		0.522933	0.383331	0.271563		0.523108	0.383459	0.271034		1.99919	19.4483	19.4483
hg19	15	chr11	11	1073741824	90251087	983490737	0.0840529	0.915947	25691350	64559737	14143725	76107362	14127136	76123951	131129404	57200973	25031969	25005262	0.528874	0.350236	-0.231513	0.58806	0.528626	0.350103	-0.231615	0.588224	0.997034	0.998481	-0.816935	0.0475595	0.996682	0.99677	0.000599915		0.528338	0.349374	0.0559267		0.528492	0.349507	0.0555463		1.45294	14.5914	14.5914
hg19	16	chr11	11	4294967296	103009535	4191957761	0.0239838	0.976016	14954507	88055028	6472464	96537071	6464792	96544743	131129396	37441420	10619732	10606619	0.519596	0.318088	-0.301825	0.607918	0.519356	0.317944	-0.30177	0.60808	0.997438	0.998916	-0.908128	0.0518317	0.997757	0.997767	0.000102879		0.518894	0.317188	-0.0121952		0.51912	0.31733	-0.0123741		1.27298	12.0859	12.0859
hg19	17	chr11	11	17179869184	108818303	17071050881	0.00633406	0.993666	9224432	99593871	2608380	106209923	2597778	106220525	131129388	28277658	4673703	4657243	0.504169	0.288777	-0.305036	0.630352	0.503875	0.288623	-0.305001	0.63054	0.997495	0.999094	-0.944078	0.0572187	0.99839	0.998441	-8.43005e-05		0.503332	0.287836	-0.0318479		0.503574	0.287989	-0.0320389		1.20503	10.4732	10.4732
hg19	18	chr11	11	68719476736	111700690	68607776046	0.00162546	0.998375	6798216	104902474	1066885	110633805	1056566	110644124	131129380	24024284	2401670	2386673	0.484656	0.262119	-0.286209	0.653832	0.484416	0.261951	-0.286147	0.654013	0.99732	0.999123	-0.957828	0.0632903	0.998641	0.998497	-0.000101935		0.483696	0.261127	-0.0346616		0.484074	0.261293	-0.0348316		1.17394	9.24902	9.24902
hg19	19	chr11	11	274877906944	113455304	274764451640	0.000412748	0.999587	5791430	107663874	497924	112957380	488798	112966506	131129372	21696856	1498618	1485422	0.463977	0.23929	-0.263358	0.6761	0.463684	0.239096	-0.263249	0.676318	0.996989	0.999061	-0.963457	0.0700665	0.998634	0.998452	-9.58602e-05		0.462865	0.238222	-0.032348		0.463324	0.238414	-0.0325011		1.15578	8.22828	8.22828
hg19	20	chr11	11	1099511627776	114754962	1099396872814	0.000104369	0.999896	5316788	109438174	282356	114472606	275238	114479724	131129364	20115636	1082603	1071815	0.443628	0.219065	-0.240889	0.69718	0.443306	0.218847	-0.240734	0.697426	0.996561	0.998955	-0.966204	0.0774752	0.998504	0.998235	-7.73585e-05		0.442363	0.217917	-0.028765		0.442918	0.218131	-0.0288966		1.14269	7.35108	7.35108
hg19	1	chr12	12	4	4	0	1	0	4	0	4	0	4	0	130481393	130481393	130481393	130481393	1	1	0	0	0.999999	0.999995	161.041	0.000283955	0.999999	0.999995	161.041	0.000283955	0.999999	0.999995	161.041	0.000283955	0.999999	0.999995	161.041	0.000283955	1	1	0	0	3.26203e+07	6.92166e+06	5.99433e+06
hg19	2	chr12	12	16	16	0	1	0	16	0	16	0	16	0	130481381	130481381	130481381	130481381	0.663021	0.649296	2860020	0.132497	0.663016	0.649291	2860060	0.132498	0.999995	0.999995	42.8395	0.000508352	0.999995	0.999995	42.8395	0.000508352	0.663016	0.649291	2860060	0.132498	0.663021	0.649296	2860020	0.132497	8.15509e+06	2.78231e+06	2.69396e+06
hg19	3	chr12	12	64	64	0	1	0	64	0	64	0	64	0	130481369	130481369	130481369	130481369	0.622412	0.621961	770736	0.184431	0.622407	0.621955	770747	0.184432	0.999992	0.999992	15.408	0.000810943	0.999992	0.999992	15.408	0.000810943	0.622407	0.621955	770747	0.184432	0.622412	0.621961	770736	0.184431	2.03877e+06	943243	935845
hg19	4	chr12	12	256	256	0	1	0	256	0	256	0	256	0	130481357	130481357	130481357	130481357	0.61469	0.614672	196399	0.22457	0.614681	0.614663	196404	0.224573	0.999985	0.999985	7.52678	0.00135645	0.999985	0.999985	7.52678	0.00135645	0.614681	0.614663	196404	0.224573	0.61469	0.614672	196399	0.22457	509693	294212	293637
hg19	5	chr12	12	1024	1024	0	1	0	1024	0	1024	0	1024	0	130481345	130481345	130481345	130481345	0.61644	0.616439	48874.5	0.258916	0.616427	0.616426	48876.2	0.258921	0.999971	0.999971	3.64674	0.00216512	0.999971	0.999971	3.64674	0.00216512	0.616427	0.616426	48876.2	0.258921	0.61644	0.616439	48874.5	0.258916	127423	88984	88940.5
hg19	6	chr12	12	4096	4096	0	1	0	4096	0	4096	0	4096	0	130481333	130481333	130481333	130481333	0.616774	0.616774	12208	0.292531	0.616754	0.616754	12208.6	0.292539	0.999936	0.999936	2.03043	0.0036209	0.999936	0.999936	2.03043	0.0036209	0.616754	0.616754	12208.6	0.292539	0.616774	0.616774	12208	0.292531	31855.8	26635.4	26632.1
hg19	7	chr12	12	16384	16384	0	1	0	16384	0	16384	0	16384	0	130481321	130481321	130481321	130481321	0.618473	0.618473	3038.46	0.328974	0.618445	0.618445	3038.68	0.328987	0.999842	0.999842	1.25785	0.00635834	0.999842	0.999842	1.25785	0.00635834	0.618445	0.618445	3038.68	0.328987	0.618473	0.618473	3038.46	0.328974	7963.95	8156.34	8156.09
hg19	8	chr12	12	65536	65536	0	1	0	65536	0	65536	0	65536	0	130481309	130481309	130481309	130481309	0.606742	0.606742	782.972	0.377253	0.606703	0.606703	783.05	0.377275	0.999634	0.999634	0.728712	0.0107688	0.999634	0.999634	0.728712	0.0107688	0.606703	0.606703	783.05	0.377275	0.606742	0.606742	782.972	0.377253	1990.99	2618.32	2618.3
hg19	9	chr12	12	262144	262113	31	0.999882	0.000118256	262086	27	262082	31	262082	31	130481297	130481175	130469967	130469508	0.578151	0.578142	209.96	0.440682	0.578093	0.578081	209.988	0.440718	0.999268	0.999268	0.363812	0.0168009	0.999268	0.999263	0.36488		0.578089	0.57808	209.991	0.44072	0.578154	0.578142	209.958	0.44068	497.806	913.347	913.345
hg19	10	chr12	12	1048576	1039819	8757	0.991649	0.00835133	1033175	6644	1031248	8571	1031242	8577	130481285	130466352	129886915	129885643	0.532724	0.532087	58.1443	0.510745	0.532644	0.532007	58.1531	0.5108	0.998764	0.998779	0.138874	0.0233933	0.998767	0.998766	0.152883		0.532641	0.531997	58.1632		0.532724	0.532079	58.1516		125.485	348.405	348.405
hg19	11	chr12	12	4194304	3912287	282017	0.932762	0.0672381	3761008	151279	3666657	245630	3666436	245851	130481273	130182306	125614811	125616421	0.492313	0.484022	15.9648	0.564328	0.492207	0.483915	15.9688	0.564405	0.998171	0.998285	-0.0192086	0.0294981	0.998167	0.998162	0.0594307		0.492199	0.483854	16.0074		0.492308	0.48396	16.0043		33.3517	145.968	145.968
hg19	12	chr12	12	16777216	12597083	4180133	0.750845	0.249155	10980954	1616129	9849828	2747255	9849626	2747457	130481261	127946995	110231617	110229263	0.481491	0.440804	4.18469	0.584989	0.481314	0.440678	4.18581	0.58512	0.997536	0.997922	-0.179659	0.0347703	0.997426	0.997509	0.0216109		0.481317	0.440474	4.27673		0.481415	0.4406	4.27526		10.3581	68.8717	68.8717
hg19	13	chr12	12	67108864	33434994	33673870	0.49822	0.50178	25525322	7909672	19266841	14168153	19261228	14173766	130481249	118494951	85272926	85267045	0.501439	0.402359	0.98019	0.582203	0.501168	0.402208	0.980603	0.582392	0.997035	0.997735	-0.349658	0.0386462	0.99653	0.996695	0.00825415		0.501199	0.401884	1.12612		0.501305	0.402035	1.1254		3.90254	36.6015	36.6015
hg19	14	chr12	12	268435456	64194667	204240789	0.239144	0.760856	33635120	30559547	22031769	42162898	22022232	42172435	130481237	89891632	53308041	53290608	0.509133	0.365994	0.0864977	0.589754	0.508873	0.365819	0.0865815	0.589939	0.997135	0.998142	-0.628514	0.0401673	0.996403	0.996435	0.00268867		0.508809	0.365392	0.318755		0.509036	0.365566	0.318239		2.03259	23.1002	23.1002
hg19	15	chr12	12	1073741824	88264634	985477190	0.0822028	0.917797	24660610	63604024	14404020	73860614	14388194	73876440	130481225	57512817	26206088	26179309	0.505592	0.331839	-0.193652	0.605504	0.505329	0.331645	-0.193669	0.6057	0.997554	0.998627	-0.824671	0.0422829	0.99711	0.997047	0.000573323		0.50511	0.331166	0.0811176		0.505436	0.331359	0.0806886		1.4783	17.32	17.32
hg19	16	chr12	12	4294967296	100951539	4194015757	0.0235046	0.976495	14072627	86878912	6798745	94152794	6783378	94168161	130481213	37840241	11426868	11398472	0.500254	0.299169	-0.273489	0.624298	0.50013	0.298962	-0.273501	0.624455	0.997801	0.998899	-0.916254	0.0460702	0.997816	0.99737	1.6385e-05		0.49961	0.298456	0.00131961		0.500177	0.298661	0.000961373		1.29251	14.3048	14.3048
hg19	17	chr12	12	17179869184	106853683	17073015501	0.0062197	0.99378	8290376	98563307	2806652	104047031	2791530	104062153	130481201	28517135	5138059	5113346	0.486477	0.268888	-0.280259	0.647298	0.48611	0.268659	-0.280211	0.647557	0.997789	0.998977	-0.952991	0.0508859	0.998202	0.998104	-0.0001401		0.48569	0.268134	-0.0234746		0.486147	0.26836	-0.0237662		1.22112	12.3519	12.3519
hg19	18	chr12	12	68719476736	109831074	68609645662	0.00159825	0.998402	5801566	104029508	1168204	108662870	1156786	108674288	130481189	24126631	2682919	2663952	0.463947	0.241562	-0.262552	0.672688	0.463528	0.241313	-0.262428	0.672978	0.997606	0.998948	-0.967097	0.0562965	0.998319	0.99819	-0.000128483		0.463041	0.240766	-0.0284615		0.463573	0.241011	-0.0286881		1.18802	10.8702	10.8702
hg19	19	chr12	12	274877906944	111666353	274766240591	0.00040624	0.999594	4763690	106902663	551982	111114371	541544	111124809	130481177	21704773	1691476	1675024	0.441327	0.218165	-0.239776	0.696382	0.440762	0.217894	-0.239607	0.696729	0.997309	0.998856	-0.972783	0.0623203	0.998245	0.998283	-0.000121328		0.4403	0.21732	-0.0270933		0.440821	0.217586	-0.0272923		1.16849	9.63391	9.63391
hg19	20	chr12	12	1099511627776	113036509	1099398591267	0.000102806	0.999897	4281143	108755366	315493	112721016	306464	112730045	130481165	20054216	1224726	1209859	0.419376	0.197401	-0.21703	0.718747	0.418699	0.197102	-0.216817	0.719144	0.996922	0.998715	-0.975431	0.0689906	0.998028	0.998129	-0.000111255		0.418206	0.196497	-0.0240264		0.418786	0.196789	-0.0242098		1.15433	8.57221	8.57221
hg19	1	chr13	13	4	4	0	1	0	4	0	4	0	4	0	95589878	95589878	95589878	95589878	1	1	0	0	0.999979	0.999935	1557.36	0.00127671	0.999979	0.999935	1557.36	0.00127671	0.999979	0.999935	1557.36	0.00127671	0.999979	0.999935	1557.36	0.00127671	1	1	0	0	2.38975e+07	6.33217e+06	5.48382e+06
hg19	2	chr13	13	16	16	0	1	0	16	0	16	0	16	0	95589873	95589873	95589873	95589873	0.772408	0.765252	1402470	0.121451	0.772356	0.765198	1402790	0.121465	0.999948	0.999946	322.464	0.00182817	0.999948	0.999946	322.464	0.00182817	0.772356	0.765198	1402790	0.121465	0.772408	0.765252	1402470	0.121451	5.97437e+06	2.3198e+06	2.24614e+06
hg19	3	chr13	13	64	64	0	1	0	64	0	64	0	64	0	95589868	95589868	95589868	95589868	0.735276	0.735019	395773	0.167488	0.735226	0.734969	395849	0.167504	0.999949	0.999949	76.5842	0.00229785	0.999949	0.999949	76.5842	0.00229785	0.735226	0.734969	395849	0.167504	0.735276	0.735019	395773	0.167488	1.49359e+06	766674	760661
hg19	4	chr13	13	256	256	0	1	0	256	0	256	0	256	0	95589863	95589863	95589863	95589863	0.722177	0.722166	103743	0.202962	0.722126	0.722116	103761	0.202981	0.999945	0.999945	20.4978	0.00279593	0.999945	0.999945	20.4978	0.00279593	0.722126	0.722116	103761	0.202981	0.722177	0.722166	103743	0.202962	373398	236091	235630
hg19	5	chr13	13	1024	1024	0	1	0	1024	0	1024	0	1024	0	95589858	95589858	95589858	95589858	0.716958	0.716958	26421.8	0.23272	0.716906	0.716905	26426.8	0.232743	0.99993	0.99993	6.4951	0.00355382	0.99993	0.99993	6.4951	0.00355382	0.716906	0.716905	26426.8	0.232743	0.716958	0.716958	26421.8	0.23272	93349.5	70507.4	70473
hg19	6	chr13	13	4096	4096	0	1	0	4096	0	4096	0	4096	0	95589853	95589853	95589853	95589853	0.712349	0.712349	6713.01	0.26029	0.712294	0.712294	6714.3	0.260316	0.999888	0.999888	2.60918	0.00496616	0.999888	0.999888	2.60918	0.00496616	0.712294	0.712294	6714.3	0.260316	0.712349	0.712349	6713.01	0.26029	23337.4	20738.2	20735.6
hg19	7	chr13	13	16384	16384	0	1	0	16384	0	16384	0	16384	0	95589848	95589848	95589848	95589848	0.709376	0.709376	1695.6	0.287762	0.709313	0.709313	1695.96	0.287796	0.999766	0.999766	1.36277	0.00784008	0.999766	0.999766	1.36277	0.00784008	0.709313	0.709313	1695.96	0.287796	0.709376	0.709376	1695.6	0.287762	5834.34	6149.66	6149.47
hg19	8	chr13	13	65536	65536	0	1	0	65536	0	65536	0	65536	0	95589843	95589843	95589843	95589843	0.698829	0.698829	439.284	0.321403	0.698765	0.698765	439.377	0.321441	0.999466	0.999466	0.77854	0.0128827	0.999466	0.999466	0.77854	0.0128827	0.698765	0.698765	439.377	0.321441	0.698829	0.698829	439.284	0.321403	1458.59	1870.09	1870.08
hg19	9	chr13	13	262144	261984	160	0.99939	0.000610352	261840	144	261824	160	261824	160	95589838	95589376	95569401	95569427	0.674656	0.674684	118.62	0.367909	0.674583	0.674611	118.646	0.367956	0.998812	0.998813	0.43123	0.0208725	0.998812	0.998812	0.433478		0.674583	0.67461	118.648	0.367957	0.674656	0.674683	118.621	0.36791	364.869	604.299	604.298
hg19	10	chr13	13	1048576	1030022	18554	0.982306	0.0176945	1017730	12292	1012262	17760	1012294	17728	95589833	95564634	94862872	94863453	0.631321	0.630894	33.5486	0.428697	0.631232	0.63081	33.557	0.428758	0.997664	0.997713	0.18779	0.0313617	0.997676	0.997683	0.213942		0.631233	0.630776	33.5751		0.631311	0.630858	33.568		92.8037	213.639	213.639
hg19	11	chr13	13	4194304	3763096	431208	0.897192	0.102808	3551280	211816	3413330	349766	3413404	349692	95589828	95186055	90828029	90826481	0.589805	0.578342	9.44552	0.482739	0.589741	0.578254	9.44734	0.482785	0.996112	0.996462	-0.0174148	0.0423143	0.996151	0.996107	0.093556		0.589681	0.578018	9.51578		0.589799	0.578108	9.51309		25.4019	85.4135	85.4135
hg19	12	chr13	13	16777216	11593113	5184103	0.691003	0.308997	9873256	1719857	8571298	3021815	8569902	3023211	95589823	92985054	78958604	78952036	0.575817	0.528601	2.4523	0.50846	0.575866	0.528511	2.45247	0.508431	0.994408	0.995401	-0.186762	0.0519521	0.994396	0.994144	0.0393158		0.575595	0.527869	2.57693		0.575843	0.527963	2.57561		8.2454	39.742	39.742
hg19	13	chr13	13	67108864	29245825	37863039	0.435797	0.564203	21269720	7976105	15709631	13536194	15704082	13541743	95589818	83628092	60876084	60870566	0.58091	0.48531	0.495299	0.517099	0.580973	0.485217	0.495411	0.517074	0.993322	0.995068	-0.392886	0.0580799	0.992879	0.992582	0.0152511		0.580681	0.484267	0.696775		0.580966	0.48436	0.696321		3.26849	21.2927	21.2927
hg19	14	chr13	13	268435456	52387720	216047736	0.195159	0.804841	24932505	27455215	16658039	35729681	16653604	35734116	95589813	60343734	37695276	37683322	0.58634	0.44686	-0.0958241	0.525797	0.586419	0.446761	-0.0958708	0.525781	0.993878	0.996078	-0.665637	0.0601992	0.993109	0.992754	0.00498529		0.586072	0.445669	0.206192		0.586412	0.445769	0.205849		1.82466	13.8006	13.8006
hg19	15	chr13	13	1073741824	69359190	1004382634	0.0645958	0.935404	17543602	51815588	10758160	58601030	10745858	58613332	95589808	37088323	18635960	18619421	0.579191	0.412984	-0.300481	0.542243	0.579338	0.412871	-0.300564	0.542213	0.995095	0.997138	-0.839512	0.063534	0.994962	0.994438	0.00125601		0.578699	0.411788	0.0484929		0.579163	0.411901	0.0481942		1.37819	10.5119	10.5119
hg19	16	chr13	13	4294967296	78215559	4216751737	0.018211	0.981789	9997917	68217642	5163727	73051832	5148230	73067329	95589803	23302421	8134638	8115968	0.568512	0.381769	-0.362569	0.560834	0.568502	0.381648	-0.362661	0.560891	0.995889	0.99775	-0.921457	0.0694288	0.996733	0.996437	0.000131903		0.567805	0.380583	-0.00938258		0.568153	0.380703	-0.00965699		1.22213	8.73953	8.73953
hg19	17	chr13	13	17179869184	82313262	17097555922	0.00479126	0.995209	5848322	76464940	2149106	80164156	2137518	80175744	95589798	16744425	3549319	3536836	0.566842	0.353778	-0.36772	0.575841	0.566834	0.35365	-0.367723	0.57591	0.996107	0.997975	-0.955518	0.0768179	0.997794	0.997448	-4.16141e-05		0.56597	0.352573	-0.0286018		0.566369	0.352699	-0.0287791		1.16129	7.57496	7.57496
hg19	18	chr13	13	68719476736	84321554	68635155182	0.00122704	0.998773	4006869	80314685	878140	83443414	871152	83450402	95589793	13686546	1753485	1744796	0.550395	0.328632	-0.351754	0.596419	0.550218	0.328501	-0.351708	0.596554	0.995913	0.997941	-0.968987	0.0851661	0.998413	0.998336	-6.84469e-05		0.549408	0.327376	-0.0323424		0.549666	0.327504	-0.0324663		1.13363	6.68838	6.68838
hg19	19	chr13	13	274877906944	85500515	274792406429	0.000311049	0.999689	3222460	82278055	397423	85103092	391256	85109259	95589788	12062393	1047693	1039410	0.532904	0.307304	-0.331312	0.615965	0.532672	0.307171	-0.331261	0.616119	0.995475	0.997759	-0.974417	0.0943816	0.998676	0.99868	-8.07078e-05		0.531806	0.305969	-0.0309123		0.532027	0.306097	-0.0310273		1.118	5.95034	5.95034
hg19	20	chr13	13	1099511627776	86341446	1099425286330	7.85271e-05	0.999921	2852958	83488488	215578	86125868	209862	86131584	95589783	11005967	734905	726905	0.516378	0.288591	-0.310991	0.634268	0.516116	0.288456	-0.310935	0.634432	0.994863	0.997469	-0.976841	0.10449	0.998744	0.998785	-8.23138e-05		0.515151	0.287153	-0.0280919		0.515362	0.287283	-0.028201		1.10711	5.31628	5.31628
hg19	1	chr14	14	4	4	0	1	0	4	0	4	0	4	0	88289540	88289540	88289540	88289540	1	1	0	0	0.999844	0.999323	14943.5	0.0032995	0.999844	0.999323	14943.5	0.0032995	0.999844	0.999323	14943.5	0.0032995	0.999844	0.999323	14943.5	0.0032995	1	1	0	0	22072385	4.64597e+06	4.02353e+06
hg19	2	chr14	14	16	16	0	1	0	16	0	16	0	16	0	88289539	88289539	88289539	88289539	0.656637	0.642546	1972460	0.133327	0.656188	0.642079	1975040	0.133415	0.999551	0.999533	2577.05	0.00477697	0.999551	0.999533	2577.05	0.00477697	0.656188	0.642079	1975040	0.133415	0.656637	0.642546	1972460	0.133327	5.5181e+06	1.87555e+06	1.816e+06
hg19	3	chr14	14	64	64	0	1	0	64	0	64	0	64	0	88289538	88289538	88289538	88289538	0.615338	0.614875	531290	0.185701	0.614941	0.614477	531838	0.1858	0.999596	0.999595	558.67	0.00592069	0.999596	0.999595	558.67	0.00592069	0.614941	0.614477	531838	0.1858	0.615338	0.614875	531290	0.185701	1.37952e+06	636200	631210
hg19	4	chr14	14	256	256	0	1	0	256	0	256	0	256	0	88289537	88289537	88289537	88289537	0.608524	0.608506	135019	0.225782	0.608152	0.608134	135147	0.225895	0.999606	0.999606	136.006	0.00699011	0.999606	0.999606	136.006	0.00699011	0.608152	0.608134	135147	0.225895	0.608524	0.608506	135019	0.225782	344881	198333	197945
hg19	5	chr14	14	1024	1024	0	1	0	1024	0	1024	0	1024	0	88289536	88289536	88289536	88289536	0.610958	0.610957	33543.4	0.259831	0.610602	0.610602	33574	0.259958	0.999596	0.999596	34.8201	0.00810272	0.999596	0.999596	34.8201	0.00810272	0.610602	0.610602	33574	0.259958	0.610958	0.610957	33543.4	0.259831	86220.2	59872.8	59843.5
hg19	6	chr14	14	4096	4096	0	1	0	4096	0	4096	0	4096	0	88289535	88289535	88289535	88289535	0.612906	0.612906	8343.83	0.292444	0.612558	0.612558	8351.33	0.292586	0.99955	0.99955	9.7082	0.00957479	0.99955	0.99955	9.7082	0.00957479	0.612558	0.612558	8351.33	0.292586	0.612906	0.612906	8343.83	0.292444	21555.1	17861.9	17859.7
hg19	7	chr14	14	16384	16384	0	1	0	16384	0	16384	0	16384	0	88289534	88289534	88289534	88289534	0.617528	0.617528	2061.05	0.326632	0.617199	0.617199	2062.83	0.326787	0.999438	0.999438	3.02735	0.0119004	0.999438	0.999438	3.02735	0.0119004	0.617199	0.617199	2062.83	0.326787	0.617528	0.617528	2061.05	0.326632	5388.77	5433.36	5433.2
hg19	8	chr14	14	65536	65536	0	1	0	65536	0	65536	0	65536	0	88289533	88289533	88289533	88289533	0.611151	0.611151	523.853	0.370689	0.610848	0.610848	524.262	0.370854	0.999165	0.999165	1.12492	0.0161088	0.999165	0.999165	1.12492	0.0161088	0.610848	0.610848	524.262	0.370854	0.611151	0.611151	523.853	0.370689	1347.19	1725.85	1725.84
hg19	9	chr14	14	262144	262037	107	0.999592	0.000408173	261934	103	261930	107	261930	107	88289532	88289198	88271421	88271302	0.588408	0.588426	138.605	0.429483	0.588144	0.588162	138.693	0.429646	0.998668	0.998669	0.44709	0.0224538	0.998668	0.998668	0.448225		0.588144	0.588161	138.695	0.429647	0.588409	0.588426	138.605	0.429483	336.935	594.174	594.173
hg19	10	chr14	14	1048576	1032553	16023	0.984719	0.0152807	1021575	10978	1017112	15441	1017062	15491	88289531	88266339	87571417	87568881	0.547345	0.546332	38.0959	0.496602	0.547146	0.546126	38.1111	0.496738	0.997931	0.997968	0.151264	0.0300705	0.997939	0.997924	0.173642		0.54713	0.546098	38.1282		0.547353	0.546312	38.1074		85.5061	224.555	224.555
hg19	11	chr14	14	4194304	3778689	415615	0.90091	0.0990903	3566170	212519	3434379	344310	3434018	344671	88289530	87884379	83211862	83208323	0.513773	0.499568	10.3489	0.546006	0.513671	0.499402	10.3518	0.54608	0.997026	0.997286	-0.0438174	0.0374741	0.997015	0.996882	0.0677362		0.513568	0.499238	10.4101		0.513813	0.499409	10.4052		23.3651	94.5605	94.5605
hg19	12	chr14	14	16777216	11619174	5158042	0.692557	0.307443	9881914	1737260	8523759	3095415	8522722	3096452	88289529	85655733	70754579	70750177	0.506531	0.456202	2.62297	0.565466	0.506631	0.456069	2.6236	0.565408	0.996075	0.996771	-0.202137	0.043827	0.995982	0.995496	0.0270472		0.506287	0.455663	2.73035		0.506684	0.455798	2.72898		7.59861	45.4626	45.4626
hg19	13	chr14	14	67108864	28836548	38272316	0.429698	0.570302	20579360	8257188	14886815	13949733	14887832	13948716	88289528	75931401	52322253	52318922	0.519282	0.416936	0.5379	0.568463	0.519368	0.41682	0.538141	0.568436	0.995553	0.996779	-0.418697	0.0476768	0.995077	0.994635	0.00961888		0.519023	0.416215	0.718479		0.519399	0.416331	0.718058		3.06172	24.943	24.943
hg19	14	chr14	14	268435456	49906253	218529203	0.185915	0.814085	22408471	27497782	14246128	35660125	14235140	35671113	88289527	53446682	30215815	30192084	0.526346	0.379953	-0.0667261	0.576952	0.526345	0.379853	-0.0670254	0.576986	0.996039	0.997607	-0.693932	0.0491079	0.995419	0.99516	0.0024551		0.526016	0.379118	0.199438		0.526293	0.379219	0.198855		1.76911	16.5683	16.5683
hg19	15	chr14	14	1073741824	64099750	1009642074	0.0596975	0.940302	14744764	49354986	8226460	55873290	8209474	55890276	88289526	33173117	14001120	13975131	0.520976	0.345638	-0.257647	0.593814	0.520976	0.345544	-0.257922	0.593857	0.996753	0.998324	-0.857546	0.0522605	0.996707	0.996435	0.000373236		0.520482	0.344767	0.0400021		0.520767	0.344862	0.0395477		1.37738	12.8513	12.8513
hg19	16	chr14	14	4294967296	71043013	4223924283	0.016541	0.983459	8325767	62717246	3636676	67406337	3622304	67420709	88289525	22193811	5990229	5969715	0.506255	0.313365	-0.305119	0.615817	0.50609	0.313265	-0.305284	0.615932	0.997075	0.998674	-0.928714	0.0575065	0.997834	0.997843	-0.000106848		0.505619	0.31247	-0.0132971		0.505773	0.312568	-0.0136165		1.24276	10.788	10.788
hg19	17	chr14	14	17179869184	74232314	17105636870	0.00432089	0.995679	5189048	69043266	1467694	72764620	1455232	72777082	88289524	17196878	2732759	2714399	0.49052	0.283528	-0.300406	0.638542	0.490343	0.283416	-0.300519	0.63867	0.997023	0.998763	-0.956234	0.0638132	0.998436	0.998399	-0.000188405		0.489751	0.282591	-0.0286522		0.48996	0.282701	-0.028925		1.18937	9.38274	9.38274
hg19	18	chr14	14	68719476736	75893233	68643583503	0.00110439	0.998896	3892290	72000943	617346	75275887	608662	75284571	88289523	14813598	1471276	1458224	0.47253	0.256556	-0.279076	0.661795	0.472312	0.256423	-0.279093	0.661949	0.996726	0.998694	-0.966629	0.0708448	0.998634	0.998574	-0.000144338		0.471628	0.255562	-0.030497		0.471895	0.255691	-0.0306943		1.16334	8.28584	8.28584
hg19	19	chr14	14	274877906944	76962496	274800944448	0.000279988	0.99972	3349542	73612954	302619	76659877	294752	76667744	88289522	13442820	952816	941234	0.457578	0.233347	-0.255309	0.683021	0.457292	0.233189	-0.255279	0.683213	0.996273	0.998539	-0.970833	0.0786279	0.998595	0.998544	-0.000132467		0.456518	0.232277	-0.028191		0.456841	0.23243	-0.0283681		1.14718	7.35928	7.35928
hg19	20	chr14	14	1099511627776	77786131	1099433841645	7.07461e-05	0.999929	3086908	74699223	179819	77606312	173128	77613003	88289521	12470461	705803	695886	0.436414	0.212984	-0.23267	0.704759	0.436049	0.212801	-0.232589	0.704991	0.995706	0.998328	-0.972814	0.0871484	0.998473	0.998448	-0.000113408		0.435196	0.211832	-0.0248867		0.435572	0.21201	-0.0250427		1.13503	6.56065	6.56065
hg19	1	chr15	15	4	4	0	1	0	4	0	4	0	4	0	81694766	81694766	81694766	81694766	1	1	0	0	0.999996	0.999978	450.469	0.000511805	0.999996	0.999978	450.469	0.000511805	0.999996	0.999978	450.469	0.000511805	0.999996	0.999978	450.469	0.000511805	1	1	0	0	2.04237e+07	3.67856e+06	3.18572e+06
hg19	2	chr15	15	16	16	0	1	0	16	0	16	0	16	0	81694755	81694755	81694755	81694755	0.57332	0.553173	2281470	0.139986	0.573305	0.553157	2281540	0.139988	0.999984	0.999983	85.777	0.000850058	0.999984	0.999983	85.777	0.000850058	0.573305	0.553157	2281540	0.139988	0.57332	0.553173	2281470	0.139986	5.10592e+06	1.61784e+06	1.56647e+06
hg19	3	chr15	15	64	64	0	1	0	64	0	64	0	64	0	81694744	81694744	81694744	81694744	0.534641	0.534021	594813	0.196188	0.534626	0.534007	594832	0.196191	0.999982	0.999982	22.9624	0.00119616	0.999982	0.999982	22.9624	0.00119616	0.534626	0.534007	594832	0.196191	0.534641	0.534021	594813	0.196188	1.27648e+06	559576	555187
hg19	4	chr15	15	256	256	0	1	0	256	0	256	0	256	0	81694733	81694733	81694733	81694733	0.534006	0.533982	148716	0.239326	0.533991	0.533967	148720	0.23933	0.999975	0.999975	7.99689	0.00170678	0.999975	0.999975	7.99689	0.00170678	0.533991	0.533967	148720	0.23933	0.534006	0.533982	148716	0.239326	319120	175984	175640
hg19	5	chr15	15	1024	1024	0	1	0	1024	0	1024	0	1024	0	81694722	81694722	81694722	81694722	0.542413	0.542412	36506.4	0.276371	0.542396	0.542395	36507.7	0.276376	0.999956	0.999956	3.54311	0.00262433	0.999956	0.999956	3.54311	0.00262433	0.542396	0.542395	36507.7	0.276376	0.542413	0.542412	36506.4	0.276371	79780	53520	53493.9
hg19	6	chr15	15	4096	4096	0	1	0	4096	0	4096	0	4096	0	81694712	81694712	81694712	81694712	0.549966	0.549966	8975.93	0.31242	0.549947	0.549947	8976.31	0.312427	0.999895	0.999895	2.08709	0.00454727	0.999895	0.999895	2.08709	0.00454727	0.549947	0.549947	8976.31	0.312427	0.549966	0.549966	8975.93	0.31242	19945	16124.6	16122.6
hg19	7	chr15	15	16384	16384	0	1	0	16384	0	16384	0	16384	0	81694702	81694702	81694702	81694702	0.562501	0.562501	2181.48	0.350502	0.562477	0.562477	2181.6	0.350513	0.999755	0.999755	1.22103	0.00782584	0.999755	0.999755	1.22103	0.00782584	0.562477	0.562477	2181.6	0.350513	0.562501	0.562501	2181.48	0.350502	4986.25	4988.04	4987.88
hg19	8	chr15	15	65536	65536	0	1	0	65536	0	65536	0	65536	0	81694692	81694692	81694692	81694692	0.564593	0.564593	542.762	0.398666	0.564558	0.564558	542.805	0.398685	0.999464	0.999464	0.668435	0.012997	0.999464	0.999464	0.668435	0.012997	0.564558	0.564558	542.805	0.398685	0.564593	0.564593	542.762	0.398666	1246.56	1626.39	1626.38
hg19	9	chr15	15	262144	262033	111	0.999577	0.000423431	261928	105	261922	111	261922	111	81694682	81694322	81674565	81674926	0.550531	0.550543	140.052	0.459174	0.550481	0.550493	140.069	0.459205	0.998959	0.998961	0.322665	0.0200818	0.99896	0.99896	0.325646		0.550482	0.550493	140.068	0.459205	0.550529	0.55054	140.054	0.459175	311.772	578.24	578.239
hg19	10	chr15	15	1048576	1032605	15971	0.984769	0.0152311	1021751	10854	1017150	15455	1017180	15425	81694672	81672221	80980629	80982892	0.517354	0.517002	37.521	0.52328	0.517291	0.516933	37.5286	0.523322	0.998274	0.998307	0.112175	0.0277241	0.998289	0.998278	0.13723		0.517285	0.516916	37.539		0.517352	0.516977	37.5364		79.1151	224.998	224.998
hg19	11	chr15	15	4194304	3769914	424390	0.898818	0.101182	3554074	215840	3417237	352677	3417032	352882	81694662	81285958	76486615	76484032	0.490817	0.478331	9.92318	0.566549	0.490707	0.478255	9.92415	0.566631	0.997485	0.997719	-0.0589798	0.0346311	0.997516	0.997581	0.0483966		0.490705	0.478109	9.97982		0.490754	0.478188	9.97743		21.6702	96.7169	96.7169
hg19	12	chr15	15	16777216	11536485	5240731	0.687628	0.312372	9796645	1739840	8384403	3152082	8382734	3153751	81694652	79037075	64032275	64027149	0.489551	0.440354	2.43208	0.580122	0.489464	0.440274	2.43221	0.580189	0.996673	0.99728	-0.211098	0.0404541	0.996663	0.996659	0.0181009		0.489361	0.439915	2.53653		0.489454	0.439998	2.53552		7.08142	47.084	47.084
hg19	13	chr15	15	67108864	28016639	39092225	0.41748	0.58252	19614068	8402571	13928350	14088289	13925856	14090783	81694642	69189717	45806596	45798455	0.505005	0.404275	0.456141	0.580203	0.505014	0.404195	0.456081	0.580215	0.996283	0.997354	-0.438625	0.0437576	0.996024	0.995811	0.00655886		0.504759	0.403643	0.638144		0.504967	0.403723	0.637655		2.91593	26.2289	26.2289
hg19	14	chr15	15	268435456	46963364	221472092	0.174952	0.825048	20333343	26630021	12224169	34739195	12219434	34743930	81694632	48273455	25140545	25132363	0.512857	0.369341	-0.10716	0.58741	0.5128	0.369266	-0.107204	0.587462	0.996713	0.998072	-0.70829	0.0451325	0.996476	0.996385	0.00176087		0.512511	0.368589	0.156451		0.512662	0.368664	0.1562		1.73954	17.7351	17.7351
hg19	15	chr15	15	1073741824	58975549	1014766275	0.0549253	0.945075	13312602	45662947	6530294	52445255	6518634	52456915	81694622	30818969	11222088	11204577	0.510019	0.336194	-0.275422	0.602511	0.509871	0.33612	-0.275617	0.602607	0.997235	0.998647	-0.860782	0.0483137	0.99754	0.997611	0.000157737		0.509533	0.335399	0.0150136		0.509609	0.335473	0.0146783		1.38523	13.9203	13.9203
hg19	16	chr15	15	4294967296	64627336	4230339960	0.0150472	0.984953	8059948	56567388	2754823	61872513	2744254	61883082	81694612	21873068	4783613	4767253	0.505939	0.304012	-0.31028	0.620569	0.505821	0.303937	-0.310438	0.620654	0.997392	0.998902	-0.92425	0.0533426	0.998316	0.998303	-0.000127543		0.505317	0.303179	-0.0285924		0.505447	0.303254	-0.0288707		1.26409	11.7456	11.7456
hg19	17	chr15	15	17179869184	67208090	17112661094	0.00391203	0.996088	5650844	61557246	1101986	66106104	1089888	66118202	81694602	17887749	2252721	2234743	0.493131	0.273954	-0.299485	0.643135	0.49304	0.273878	-0.29966	0.643214	0.997241	0.998946	-0.948111	0.0593023	0.998752	0.99866	-0.000222573		0.492388	0.273074	-0.0391613		0.492569	0.273149	-0.0394488		1.21555	10.229	10.229
hg19	18	chr15	15	68719476736	68587696	68650889040	0.000998082	0.999002	4687403	63900293	476480	68111216	466554	68121142	81694592	15955944	1278522	1264266	0.468722	0.246217	-0.274627	0.669368	0.468742	0.246139	-0.274742	0.66942	0.996897	0.998875	-0.957121	0.0659146	0.998959	0.998599	-0.00018174		0.467882	0.245289	-0.0384223		0.468197	0.245366	-0.038648		1.1911	9.0272	9.0272
hg19	19	chr15	15	274877906944	69510050	274808396894	0.000252876	0.999747	4288538	65221512	246273	69263777	238034	69272016	81694582	14801853	867545	855545	0.443896	0.22231	-0.248799	0.694046	0.443924	0.22223	-0.248877	0.694103	0.996414	0.998736	-0.960861	0.0732689	0.999021	0.998598	-0.000155136		0.442954	0.221323	-0.0346489		0.443299	0.221402	-0.0348383		1.17529	8.00506	8.00506
hg19	20	chr15	15	1099511627776	70240217	1099441387559	6.38831e-05	0.999936	4093614	66146603	154435	70085782	147592	70092625	81694572	13953797	652365	642422	0.422392	0.201652	-0.225248	0.716301	0.422369	0.201568	-0.225292	0.716378	0.995804	0.998539	-0.962716	0.0814019	0.998994	0.998631	-0.000128846		0.421327	0.200592	-0.0305617		0.421652	0.200674	-0.0307196		1.16307	7.12089	7.12089
hg19	1	chr16	16	4	4	0	1	0	4	0	4	0	4	0	78884753	78884753	78884753	78884753	1	1	0	0	0.999915	0.999047	18794.9	0.00226314	0.999915	0.999047	18794.9	0.00226314	0.999915	0.999047	18794.9	0.00226314	0.999915	0.999047	18794.9	0.00226314	1	1	0	0	1.97212e+07	2.37368e+06	2.05566e+06
hg19	2	chr16	16	16	16	0	1	0	16	0	16	0	16	0	78884748	78884748	78884748	78884748	0.378113	0.339844	3254760	0.150795	0.377841	0.339554	3256190	0.150829	0.999727	0.99971	1430.93	0.00312648	0.999727	0.99971	1430.93	0.00312648	0.377841	0.339554	3256190	0.150829	0.378113	0.339844	3254760	0.150795	4.9303e+06	1.36844e+06	1.32499e+06
hg19	3	chr16	16	64	64	0	1	0	64	0	64	0	64	0	78884743	78884743	78884743	78884743	0.360859	0.359841	789044	0.213781	0.360656	0.359637	789295	0.213816	0.999781	0.999781	270.26	0.00386909	0.999781	0.999781	270.26	0.00386909	0.360656	0.359637	789295	0.213816	0.360859	0.359841	789044	0.213781	1.23257e+06	494024	490150
hg19	4	chr16	16	256	256	0	1	0	256	0	256	0	256	0	78884738	78884738	78884738	78884738	0.380286	0.38025	190972	0.263049	0.380115	0.380079	191025	0.263087	0.999801	0.999801	61.322	0.00455864	0.999801	0.999801	61.322	0.00455864	0.380115	0.380079	191025	0.263087	0.380286	0.38025	190972	0.263049	308144	158631	158321
hg19	5	chr16	16	1024	1024	0	1	0	1024	0	1024	0	1024	0	78884733	78884733	78884733	78884733	0.408592	0.408591	45559.7	0.306447	0.408436	0.408434	45571.8	0.306491	0.999791	0.999791	16.1207	0.00551154	0.999791	0.999791	16.1207	0.00551154	0.408436	0.408434	45571.8	0.306491	0.408592	0.408591	45559.7	0.306447	77035.9	49295.6	49271.6
hg19	6	chr16	16	4096	4096	0	1	0	4096	0	4096	0	4096	0	78884728	78884728	78884728	78884728	0.43253	0.43253	10928.9	0.35063	0.432388	0.432388	10931.6	0.35068	0.999734	0.999734	5.12941	0.00716849	0.999734	0.999734	5.12941	0.00716849	0.432388	0.432388	10931.6	0.35068	0.43253	0.43253	10928.9	0.35063	19259	15267.4	15265.6
hg19	7	chr16	16	16384	16384	0	1	0	16384	0	16384	0	16384	0	78884723	78884723	78884723	78884723	0.46424	0.46424	2579.55	0.398244	0.464114	0.464114	2580.15	0.398298	0.999602	0.999602	1.91727	0.0100873	0.999602	0.999602	1.91727	0.0100873	0.464114	0.464114	2580.15	0.398298	0.46424	0.46424	2579.55	0.398244	4814.74	4922.06	4921.91
hg19	8	chr16	16	65536	65536	0	1	0	65536	0	65536	0	65536	0	78884718	78884718	78884718	78884718	0.48097	0.48097	624.749	0.456572	0.480856	0.480856	624.886	0.456633	0.999356	0.999356	0.774895	0.0146288	0.999356	0.999356	0.774895	0.0146288	0.480856	0.480856	624.886	0.456633	0.48097	0.48097	624.749	0.456572	1203.69	1694.77	1694.76
hg19	9	chr16	16	262144	262107	37	0.999859	0.000141144	262072	35	262070	37	262070	37	78884713	78884580	78878792	78878834	0.479205	0.479209	156.717	0.520158	0.4791	0.479103	156.749	0.520225	0.998998	0.998998	0.301088	0.02025	0.998998	0.998997	0.301872		0.4791	0.479103	156.749	0.520225	0.479205	0.479208	156.717	0.520158	300.964	637.559	637.558
hg19	10	chr16	16	1048576	1038424	10152	0.990318	0.0096817	1031027	7397	1028537	9887	1028526	9898	78884708	78867852	78408139	78409662	0.456248	0.455901	40.874	0.577862	0.456126	0.455795	40.8835	0.577949	0.998571	0.998589	0.0909457	0.0256517	0.998577	0.998613	0.106213		0.456142	0.455787	40.89		0.456228	0.455889	40.8837		75.9658	258.262	258.262
hg19	11	chr16	16	4194304	3840674	353630	0.915688	0.084312	3646358	194316	3536272	304402	3536094	304580	78884703	78509308	74286530	74287301	0.434937	0.426751	10.5769	0.614216	0.434794	0.426637	10.5794	0.614323	0.998072	0.998217	-0.0611285	0.0305675	0.9981	0.99816	0.0357918		0.434797	0.426552	10.6227		0.434886	0.426665	10.6206		20.5393	113.141	113.141
hg19	12	chr16	16	16777216	11870563	4906653	0.707541	0.292459	10097997	1772566	8749920	3120643	8749114	3121449	78884698	76080170	61393038	61384394	0.43966	0.397174	2.53249	0.620477	0.439518	0.397058	2.53253	0.620585	0.997569	0.997978	-0.22282	0.0347104	0.997549	0.997579	0.0117912		0.439456	0.396828	2.62855		0.439574	0.396946	2.62706		6.6454	55.5271	55.5271
hg19	13	chr16	16	67108864	28061793	39047071	0.418153	0.581847	18998330	9063463	13475598	14586195	13468534	14593259	78884693	65597649	41480767	41464210	0.479088	0.367913	0.443952	0.604192	0.478764	0.367784	0.443725	0.604404	0.997349	0.998084	-0.468106	0.0370783	0.996966	0.99729	0.00341647		0.478789	0.367412	0.619326		0.478804	0.367543	0.61843		2.81111	31.5258	31.5258
hg19	14	chr16	16	268435456	45495086	222940370	0.169482	0.830518	18648478	26846608	10629788	34865298	10616658	34878428	78884688	45748985	21351737	21323716	0.498924	0.337811	-0.116416	0.605508	0.498971	0.337663	-0.116776	0.605547	0.997593	0.998513	-0.725757	0.0384769	0.997272	0.996743	0.000912465		0.498505	0.337216	0.130221		0.498988	0.337364	0.129457		1.73392	21.7128	21.7128
hg19	15	chr16	16	1073741824	56079576	1017662248	0.0522282	0.947772	12025756	44053820	5219142	50860434	5204726	50874850	78884683	30233411	9315774	9290190	0.493593	0.307738	-0.266765	0.621926	0.493769	0.307572	-0.266987	0.621942	0.997824	0.998809	-0.865864	0.0414838	0.997973	0.997076	2.94781e-05		0.493061	0.307103	0.000552615		0.493772	0.30727	6.56904e-06		1.40666	17.1907	17.1907
hg19	16	chr16	16	4294967296	60998736	4233968560	0.0142024	0.985798	7483952	53514784	2125181	58873555	2112702	58886034	78884678	22535974	4131362	4111549	0.484811	0.277771	-0.291489	0.641911	0.484734	0.277577	-0.291564	0.642053	0.997793	0.998888	-0.92233	0.0459151	0.998338	0.997801	-0.000175858		0.484139	0.277082	-0.0346392		0.484737	0.277274	-0.0350351		1.29322	14.5332	14.5332
hg19	17	chr16	16	17179869184	63315331	17116553853	0.00368544	0.996315	5509186	57806145	873106	62442225	862058	62453273	78884673	19095994	2130861	2114586	0.469805	0.248881	-0.276427	0.66546	0.469376	0.248649	-0.276395	0.665741	0.997549	0.998818	-0.942827	0.0511311	0.998362	0.998344	-0.000201329		0.468969	0.248122	-0.0411793		0.469412	0.248353	-0.0415058		1.2459	12.634	12.634
hg19	18	chr16	16	68719476736	64643354	68654833382	0.000940685	0.999059	4751684	59891670	412782	64230572	405412	64237942	78884668	17351399	1340709	1328662	0.443731	0.222103	-0.250293	0.692194	0.443309	0.221822	-0.250136	0.692514	0.997159	0.998656	-0.950249	0.0569447	0.998171	0.997857	-0.000141923		0.442713	0.22126	-0.0386501		0.44341	0.221539	-0.0389113		1.22031	11.1134	11.1134
hg19	19	chr16	16	274877906944	65595660	274812311284	0.000238636	0.999761	4448524	61147136	239793	65355867	233220	65362440	78884663	16236643	977062	966264	0.417916	0.198705	-0.224065	0.717333	0.417367	0.198369	-0.223825	0.717733	0.996655	0.998438	-0.953185	0.0634173	0.997806	0.997429	-0.000126322		0.416688	0.197767	-0.0340572		0.417548	0.1981	-0.0343043		1.20259	9.81315	9.81315
hg19	20	chr16	16	1099511627776	66384495	1099445243281	6.03763e-05	0.99994	4305066	62079429	165562	66218933	159688	66224807	78884658	15372809	765985	756741	0.394278	0.177872	-0.199827	0.740781	0.393573	0.177471	-0.199489	0.74128	0.99604	0.998165	-0.954547	0.0705962	0.997271	0.996802	-0.000102343		0.39279	0.176823	-0.0294088		0.39386	0.177222	-0.0296403		1.1883	8.68711	8.68711
hg19	1	chr17	17	4	4	0	1	0	4	0	4	0	4	0	77795210	77795210	77795210	77795210	1	1	0	0	0.999983	0.999753	4808.49	0.000987801	0.999983	0.999753	4808.49	0.000987801	0.999983	0.999753	4808.49	0.000987801	0.999983	0.999753	4808.49	0.000987801	1	1	0	0	1.94488e+07	2.00313e+06	1.73476e+06
hg19	2	chr17	17	16	16	0	1	0	16	0	16	0	16	0	77795202	77795202	77795202	77795202	0.341606	0.298972	3408540	0.15176	0.341551	0.298913	3408820	0.151766	0.999945	0.999942	282.748	0.00136656	0.999945	0.999942	282.748	0.00136656	0.341551	0.298913	3408820	0.151766	0.341606	0.298972	3408540	0.15176	4.8622e+06	1.31559e+06	1.27382e+06
hg19	3	chr17	17	64	64	0	1	0	64	0	64	0	64	0	77795194	77795194	77795194	77795194	0.338233	0.337163	805712	0.216201	0.338192	0.337122	805762	0.216208	0.999956	0.999956	53.3213	0.00171909	0.999956	0.999956	53.3213	0.00171909	0.338192	0.337122	805762	0.216208	0.338233	0.337163	805712	0.216201	1.21555e+06	483469	479677
hg19	4	chr17	17	256	256	0	1	0	256	0	256	0	256	0	77795186	77795186	77795186	77795186	0.366483	0.366446	192529	0.267047	0.366446	0.366409	192540	0.267055	0.999951	0.999951	14.8147	0.00226323	0.999951	0.999951	14.8147	0.00226323	0.366446	0.366409	192540	0.267055	0.366483	0.366446	192529	0.267047	303887	157051	156744
hg19	5	chr17	17	1024	1024	0	1	0	1024	0	1024	0	1024	0	77795178	77795178	77795178	77795178	0.399978	0.399977	45584.9	0.312578	0.399936	0.399935	45588.1	0.312591	0.999921	0.999921	5.9711	0.00341457	0.999921	0.999921	5.9711	0.00341457	0.399936	0.399935	45588.1	0.312591	0.399978	0.399977	45584.9	0.312578	75971.9	49367	49342.9
hg19	6	chr17	17	4096	4096	0	1	0	4096	0	4096	0	4096	0	77795170	77795170	77795170	77795170	0.424566	0.424566	10929.2	0.361332	0.424509	0.424509	10930.3	0.361352	0.99985	0.99985	2.84197	0.00548	0.99985	0.99985	2.84197	0.00548	0.424509	0.424509	10930.3	0.361352	0.424566	0.424566	10929.2	0.361332	18993	15554.1	15552.2
hg19	7	chr17	17	16384	16384	0	1	0	16384	0	16384	0	16384	0	77795162	77795162	77795162	77795162	0.454303	0.454303	2591.1	0.415652	0.454217	0.454217	2591.51	0.41569	0.999711	0.999711	1.37398	0.00883871	0.999711	0.999711	1.37398	0.00883871	0.454217	0.454217	2591.51	0.41569	0.454303	0.454303	2591.1	0.415652	4748.24	5143.87	5143.71
hg19	8	chr17	17	65536	65536	0	1	0	65536	0	65536	0	65536	0	77795154	77795154	77795154	77795154	0.464326	0.464326	635.877	0.481696	0.464197	0.464197	636.03	0.481767	0.999468	0.999468	0.631546	0.0136779	0.999468	0.999468	0.631546	0.0136779	0.464197	0.464197	636.03	0.481767	0.464326	0.464326	635.877	0.481696	1187.06	1827.01	1826.99
hg19	9	chr17	17	262144	262101	43	0.999836	0.000164032	262060	41	262058	43	262058	43	77795146	77794967	77786291	77786346	0.452978	0.452981	162.329	0.550463	0.452815	0.452818	162.377	0.55057	0.999159	0.99916	0.248737	0.0189084	0.999159	0.999159	0.249727		0.452815	0.452818	162.378	0.55057	0.452978	0.452981	162.329	0.550463	296.814	707.143	707.141
hg19	10	chr17	17	1048576	1038810	9766	0.990686	0.00931358	1031498	7312	1029278	9532	1029294	9516	77795138	77778091	77318425	77317855	0.42208	0.421565	42.8593	0.610088	0.4219	0.421381	42.8726	0.610218	0.998823	0.998837	0.0707066	0.0235097	0.998825	0.998814	0.0877101		0.421894	0.421373	42.8806		0.422084	0.421558	42.8662		74.8887	292.335	292.335
hg19	11	chr17	17	4194304	3837559	356745	0.914945	0.0850546	3637000	200559	3529611	307948	3529484	308075	77795130	77406878	73067690	73067486	0.397869	0.387167	11.1915	0.645666	0.397794	0.386975	11.1953	0.645723	0.998472	0.998585	-0.0724769	0.0273227	0.998463	0.998156	0.0350611		0.397658	0.386918	11.2357		0.397978	0.38711	11.2318		20.272	129.818	129.818
hg19	12	chr17	17	16777216	11820996	4956220	0.704586	0.295414	10022455	1798541	8672176	3148820	8670100	3150896	77795122	74943978	60115775	60107700	0.399073	0.353586	2.75852	0.65351	0.398776	0.35339	2.75913	0.653732	0.998124	0.99843	-0.230863	0.0305417	0.998023	0.998214	0.00839713		0.398805	0.353241	2.846		0.398952	0.353438	2.84406		6.5811	64.3481	64.348
hg19	13	chr17	17	67108864	27719396	39389468	0.413051	0.586949	18549100	9170296	13172948	14546448	13167962	14551434	77795114	64379689	40545246	40533339	0.421445	0.320799	0.562373	0.648313	0.421153	0.320601	0.5625	0.648525	0.998001	0.998547	-0.479895	0.032224	0.997648	0.997724	0.00289934		0.421123	0.320379	0.718608		0.421352	0.320577	0.717717		2.80652	36.9013	36.9013
hg19	14	chr17	17	268435456	44591214	223844242	0.166115	0.833885	17928951	26662263	10297276	34293938	10289958	34301256	77795106	44935224	20890202	20876189	0.433596	0.287776	-0.0335803	0.654732	0.433426	0.287588	-0.0335663	0.654885	0.998221	0.998892	-0.73498	0.0330733	0.997827	0.997564	0.000827014		0.433219	0.287333	0.178932		0.433617	0.287521	0.178429		1.74463	25.6503	25.6503
hg19	15	chr17	17	1073741824	54838634	1018903190	0.0510725	0.948928	11444492	43394142	5066725	49771909	5056132	49782502	77795098	29811155	9157453	9139773	0.431654	0.25543	-0.195369	0.671972	0.431462	0.255253	-0.19544	0.67214	0.998436	0.999144	-0.873788	0.0351905	0.998278	0.99803	6.63194e-06		0.43122	0.254993	0.028371		0.431626	0.255169	0.0279527		1.41862	20.4359	20.4359
hg19	16	chr17	17	4294967296	59626342	4235340954	0.0138828	0.986117	6968580	52657762	2066632	57559710	2056206	57570136	77795090	22252697	4063039	4045466	0.429375	0.224002	-0.224115	0.69305	0.429128	0.223842	-0.224203	0.693232	0.998475	0.999252	-0.930532	0.0384538	0.998542	0.998407	-0.000186143		0.428892	0.223575	-0.0152972		0.429254	0.223734	-0.015651		1.30471	17.3693	17.3693
hg19	17	chr17	17	17179869184	61883683	17117985501	0.0036021	0.996398	4992502	56891181	847644	61036039	837624	61046059	77795082	18858411	2117897	2101298	0.409129	0.194652	-0.210477	0.720954	0.408876	0.194505	-0.210561	0.721135	0.998366	0.999256	-0.951444	0.0423862	0.998675	0.998539	-0.000218238		0.408613	0.194234	-0.0249669		0.408976	0.19438	-0.0252796		1.25712	15.1828	15.1828
hg19	18	chr17	17	68719476736	63177728	68656299008	0.000919357	0.999081	4228042	58949686	398363	62779365	390390	62787338	77795074	17137062	1346650	1333801	0.379111	0.168095	-0.185672	0.750621	0.378742	0.167969	-0.18572	0.75081	0.998172	0.99921	-0.959144	0.04675	0.998722	0.998944	-0.000180871		0.378598	0.167693	-0.0241718		0.378796	0.167818	-0.024409		1.23137	13.4314	13.4314
hg19	19	chr17	17	274877906944	64109570	274813797374	0.000233229	0.999767	3921102	60188468	229673	63879897	222366	63887204	77795066	16033139	990107	978457	0.349717	0.145242	-0.160803	0.778067	0.349337	0.145126	-0.160844	0.778249	0.997899	0.999119	-0.962311	0.0517027	0.998657	0.998943	-0.000165402		0.349187	0.144845	-0.0207802		0.349364	0.14496	-0.0209907		1.21347	11.9256	11.9256
hg19	20	chr17	17	1099511627776	64888938	1099446738838	5.90161e-05	0.999941	3776210	61112728	157706	64731232	151566	64737372	77795058	15171328	780576	770825	0.322809	0.125355	-0.138258	0.803218	0.322371	0.125243	-0.138275	0.803403	0.997562	0.998998	-0.96389	0.0572087	0.998532	0.999002	-0.000138269		0.322251	0.124958	-0.0171863		0.322383	0.125068	-0.0173623		1.1989	10.6135	10.6135
hg19	1	chr18	18	4	4	0	1	0	4	0	4	0	4	0	74657229	74657229	74657229	74657229	1	1	0	0	0.999994	0.999979	386.934	0.000644451	0.999994	0.999979	386.934	0.000644451	0.999994	0.999979	386.934	0.000644451	0.999994	0.999979	386.934	0.000644451	1	1	0	0	1.86643e+07	4.40305e+06	3.81315e+06
hg19	2	chr18	18	16	16	0	1	0	16	0	16	0	16	0	74657210	74657210	74657210	74657210	0.713853	0.703467	1383640	0.128226	0.713837	0.703451	1383720	0.128229	0.999983	0.999983	79.8338	0.000966086	0.999983	0.999983	79.8338	0.000966086	0.713837	0.703451	1383720	0.128229	0.713853	0.703467	1383640	0.128226	4.66608e+06	1.68642e+06	1.63287e+06
hg19	3	chr18	18	64	64	0	1	0	64	0	64	0	64	0	74657191	74657191	74657191	74657191	0.672847	0.672488	382048	0.177709	0.67283	0.672472	382068	0.177713	0.999978	0.999978	26.2302	0.00144977	0.999978	0.999978	26.2302	0.00144977	0.67283	0.672472	382068	0.177713	0.672847	0.672488	382048	0.177709	1.16652e+06	563781	559359
hg19	4	chr18	18	256	256	0	1	0	256	0	256	0	256	0	74657174	74657174	74657174	74657174	0.661419	0.661404	98744.5	0.21568	0.661401	0.661387	98749.7	0.215686	0.99997	0.99997	8.84162	0.00199502	0.99997	0.99997	8.84162	0.00199502	0.661401	0.661387	98749.7	0.215686	0.661419	0.661404	98744.5	0.21568	291630	174353	174012
hg19	5	chr18	18	1024	1024	0	1	0	1024	0	1024	0	1024	0	74657157	74657157	74657157	74657157	0.65879	0.658789	24876.8	0.247706	0.658769	0.658768	24878.3	0.247714	0.999946	0.999946	3.95079	0.00303007	0.999946	0.999946	3.95079	0.00303007	0.658769	0.658768	24878.3	0.247714	0.65879	0.658789	24876.8	0.247706	72907.4	52221.1	52195.6
hg19	6	chr18	18	4096	4096	0	1	0	4096	0	4096	0	4096	0	74657141	74657141	74657141	74657141	0.657162	0.657162	6248.86	0.277379	0.657138	0.657138	6249.3	0.27739	0.999888	0.999888	2.04226	0.00483213	0.999888	0.999888	2.04226	0.00483213	0.657138	0.657138	6249.3	0.27739	0.657162	0.657162	6248.86	0.277379	18226.8	15409.7	15407.8
hg19	7	chr18	18	16384	16384	0	1	0	16384	0	16384	0	16384	0	74657125	74657125	74657125	74657125	0.658801	0.658801	1554.74	0.306879	0.658772	0.658772	1554.88	0.306893	0.999735	0.999735	1.20817	0.00817848	0.999735	0.999735	1.20817	0.00817848	0.658772	0.658772	1554.88	0.306893	0.658801	0.658801	1554.74	0.306879	4556.71	4598.14	4598
hg19	8	chr18	18	65536	65536	0	1	0	65536	0	65536	0	65536	0	74657110	74657110	74657110	74657110	0.65342	0.65342	394.816	0.342661	0.653378	0.653378	394.864	0.342684	0.999342	0.999342	0.749646	0.0141264	0.999342	0.999342	0.749646	0.0141264	0.653378	0.653378	394.864	0.342684	0.65342	0.65342	394.816	0.342661	1139.18	1413.91	1413.9
hg19	9	chr18	18	262144	261922	222	0.999153	0.000846863	261724	198	261702	220	261704	218	74657096	74656451	74629955	74629981	0.634929	0.634969	103.943	0.39119	0.634851	0.634891	103.966	0.391238	0.998515	0.998518	0.419902	0.02324	0.998516	0.998516	0.423029		0.634851	0.634889	103.968		0.634929	0.634967	103.945		285.036	465.147	465.146
hg19	10	chr18	18	1048576	1027110	21466	0.979528	0.0204716	1013131	13979	1006727	20383	1006776	20334	74657082	74628562	73918729	73918895	0.597731	0.596784	28.5895	0.452029	0.597586	0.59665	28.5994	0.452128	0.997146	0.997215	0.174651	0.0346967	0.997161	0.99718	0.203116		0.597592	0.596603	28.6192		0.597714	0.596736	28.6097		72.6865	168.055	168.055
hg19	11	chr18	18	4194304	3700471	493833	0.882261	0.117739	3456542	243929	3306637	393834	3306564	393907	74657069	74203452	69887245	69886491	0.56536	0.550164	7.78648	0.501369	0.565163	0.549969	7.79021	0.501511	0.995364	0.995847	-0.0387973	0.046271	0.995362	0.995357	0.0874864		0.565098	0.549642	7.86438		0.565303	0.549838	7.86024		20.175	68.8164	68.8164
hg19	12	chr18	18	16777216	11169042	5608174	0.665727	0.334273	9384123	1784919	7994533	3174509	7992938	3176104	74657057	71959933	59281951	59278064	0.556745	0.505354	1.92977	0.523917	0.556311	0.505113	1.93103	0.524231	0.993499	0.994723	-0.206207	0.056106	0.993406	0.993707	0.0330539		0.556298	0.504328	2.05842		0.556398	0.504572	2.0565		6.68428	32.7062	32.7062
hg19	13	chr18	18	67108864	26930960	40177904	0.401303	0.598697	18580620	8350340	13416514	13514446	13411384	13519576	74657045	62293576	43551251	43538719	0.56858	0.465349	0.327119	0.528615	0.568175	0.46506	0.327458	0.528912	0.992593	0.994707	-0.444406	0.0616866	0.991829	0.991917	0.0126066		0.568002	0.463888	0.544132		0.56831	0.464181	0.542988		2.77216	18.0224	18.0224
hg19	14	chr18	18	268435456	45110054	223325402	0.168048	0.831952	18974736	26135318	12324932	32785122	12318492	32791562	74657033	42057291	24873735	24855667	0.575727	0.428944	-0.1585	0.537042	0.575153	0.428619	-0.158364	0.537436	0.993559	0.996075	-0.716175	0.0638525	0.992406	0.992645	0.00365529		0.574953	0.427285	0.153032		0.575253	0.427611	0.152328		1.655	12.1079	12.1079
hg19	15	chr18	18	1073741824	56915977	1016825847	0.0530071	0.946993	11903798	45012179	7010425	49905552	6996898	49919079	74657021	24821808	11449051	11431654	0.572828	0.396307	-0.318681	0.551986	0.572216	0.395943	-0.318509	0.552404	0.994921	0.997261	-0.872	0.068205	0.99441	0.994559	0.000788921		0.571739	0.394625	0.0290557		0.572179	0.394988	0.0285919		1.31171	9.45562	9.45562
hg19	16	chr18	18	4294967296	62583702	4232383594	0.0145714	0.985429	6358667	56225035	3089098	59494604	3075820	59507882	74657009	15695575	4849301	4832701	0.567465	0.365696	-0.358759	0.569115	0.566907	0.365311	-0.358565	0.569517	0.995644	0.997884	-0.939597	0.075101	0.996049	0.995977	4.64483e-05		0.566116	0.364008	-0.0138057		0.566751	0.36439	-0.0141668		1.19291	7.95936	7.95936
hg19	17	chr18	18	17179869184	65125638	17114743546	0.00379081	0.996209	3671354	61454284	1240461	63885177	1230682	63894956	74656997	11602950	2182882	2170070	0.553476	0.338309	-0.354304	0.589588	0.552687	0.337891	-0.354021	0.590091	0.995738	0.998083	-0.965994	0.0833446	0.996964	0.997153	-0.000101304		0.551914	0.336562	-0.0264447		0.552489	0.336976	-0.0267152		1.14635	6.93413	6.93413
hg19	18	chr18	18	68719476736	66400377	68653076359	0.000966253	0.999034	2557571	63842806	517143	65883234	510002	65890375	74656985	9703558	1159236	1148666	0.535556	0.313576	-0.33511	0.610949	0.53459	0.313134	-0.334772	0.611519	0.995453	0.998051	-0.976017	0.09245	0.99731	0.997702	-0.000119073		0.533812	0.311742	-0.0280988		0.534351	0.312179	-0.0283218		1.12435	6.13277	6.13277
hg19	19	chr18	18	274877906944	67188576	274810718368	0.000244431	0.999756	2090908	65097668	251220	66937356	245380	66943196	74656973	8652230	744101	734973	0.51865	0.292856	-0.314334	0.630431	0.51763	0.292378	-0.313938	0.631034	0.994936	0.997885	-0.980031	0.102486	0.997294	0.997628	-0.000109582		0.516686	0.290885	-0.0263839		0.517351	0.291356	-0.0265806		1.11116	5.45711	5.45711
hg19	20	chr18	18	1099511627776	67776951	1099443850825	6.16428e-05	0.999938	1865274	65911677	148614	67628337	143844	67633107	74656961	7932528	544315	536029	0.504156	0.274628	-0.294474	0.64837	0.503148	0.274129	-0.294047	0.648978	0.994299	0.997674	-0.981909	0.113381	0.997142	0.997326	-0.000100776		0.501964	0.272509	-0.0238631		0.502774	0.272999	-0.0240427		1.10151	4.87384	4.87384
hg19	1	chr19	19	4	4	0	1	0	4	0	4	0	4	0	55808983	55808983	55808983	55808983	1	1	0	0	0.999971	0.996959	42424	0.00127896	0.999971	0.996959	42424	0.00127896	0.999971	0.996959	42424	0.00127896	0.999971	0.996959	42424	0.00127896	1	1	0	0	1.39522e+07	528730	457894
hg19	2	chr19	19	16	16	0	1	0	16	0	16	0	16	0	55808978	55808978	55808978	55808978	0.212472	0.154182	2950270	0.156664	0.21235	0.15405	2950720	0.156676	0.999873	0.999863	477.257	0.00196857	0.999873	0.999863	477.257	0.00196857	0.21235	0.15405	2950720	0.156676	0.212472	0.154182	2950270	0.156664	3.48806e+06	882757	854725
hg19	3	chr19	19	64	64	0	1	0	64	0	64	0	64	0	55808973	55808973	55808973	55808973	0.256041	0.25479	649834	0.225936	0.255947	0.254696	649916	0.225951	0.99987	0.99987	113.441	0.0029118	0.99987	0.99987	113.441	0.0029118	0.255947	0.254696	649916	0.225951	0.256041	0.25479	649834	0.225936	872015	340268	337599
hg19	4	chr19	19	256	256	0	1	0	256	0	256	0	256	0	55808968	55808968	55808968	55808968	0.302908	0.302869	151977	0.283133	0.302807	0.302767	151999	0.283156	0.999791	0.999791	45.4787	0.00471265	0.999791	0.999791	45.4787	0.00471265	0.302807	0.302767	151999	0.283156	0.302908	0.302869	151977	0.283133	218004	113608	113385
hg19	5	chr19	19	1024	1024	0	1	0	1024	0	1024	0	1024	0	55808963	55808963	55808963	55808963	0.350346	0.350345	35406.8	0.336401	0.350238	0.350237	35412.7	0.336432	0.999686	0.999686	17.1086	0.00700894	0.999686	0.999686	17.1086	0.00700894	0.350238	0.350237	35412.7	0.336432	0.350346	0.350345	35406.8	0.336401	54500.9	36802.7	36784.7
hg19	6	chr19	19	4096	4096	0	1	0	4096	0	4096	0	4096	0	55808958	55808958	55808958	55808958	0.377188	0.377188	8485.96	0.397703	0.377077	0.377077	8487.47	0.397744	0.999515	0.999515	6.6112	0.0103154	0.999515	0.999515	6.6112	0.0103154	0.377077	0.377077	8487.47	0.397744	0.377188	0.377188	8485.96	0.397703	13625.2	12043.5	12042
hg19	7	chr19	19	16384	16384	0	1	0	16384	0	16384	0	16384	0	55808953	55808953	55808953	55808953	0.40753	0.40753	2018.14	0.465431	0.407394	0.407394	2018.6	0.465496	0.999233	0.999233	2.61223	0.015183	0.999233	0.999233	2.61223	0.015183	0.407394	0.407394	2018.6	0.465496	0.40753	0.40753	2018.14	0.465431	3406.31	4181.21	4181.09
hg19	8	chr19	19	65536	65536	0	1	0	65536	0	65536	0	65536	0	55808948	55808948	55808948	55808948	0.412033	0.412033	500.699	0.541432	0.411884	0.411884	500.826	0.541521	0.998887	0.998887	0.947903	0.0207208	0.998887	0.998887	0.947903	0.0207208	0.411884	0.411884	500.826	0.541521	0.412033	0.412033	500.699	0.541432	851.577	1563.05	1563.04
hg19	9	chr19	19	262144	262088	56	0.999786	0.000213623	262036	52	262032	56	262032	56	55808943	55808761	55802080	55802376	0.3979	0.397902	128.184	0.608451	0.39775	0.397752	128.217	0.608555	0.99855	0.99855	0.308052	0.025519	0.99855	0.99855	0.309857		0.39775	0.397752	128.217	0.608555	0.397899	0.397901	128.186	0.608452	212.94	629.998	629.997
hg19	10	chr19	19	1048576	1035810	12766	0.987825	0.0121746	1026332	9478	1023430	12380	1023352	12458	55808938	55785800	55336399	55336046	0.369048	0.368168	33.5866	0.659702	0.3689	0.368025	33.594	0.659814	0.998232	0.998248	0.0720388	0.0291576	0.998233	0.998245	0.0934158		0.368902	0.368016	33.603		0.369041	0.36816	33.5949		53.8795	267.354	267.354
hg19	11	chr19	19	4194304	3727042	467262	0.888596	0.111404	3468822	258220	3336214	390828	3335450	391592	55808933	55331700	51179948	51178634	0.351546	0.338026	8.67043	0.685641	0.351443	0.337897	8.67201	0.685721	0.997929	0.998046	-0.0987808	0.0319593	0.997909	0.99782	0.0295852		0.351399	0.337845	8.7164		0.351565	0.337975	8.71412		14.9741	121.933	121.933
hg19	12	chr19	19	16777216	10758490	6018726	0.641256	0.358744	8636766	2121724	7250204	3508286	7250080	3508410	55808928	52393716	39913045	39906797	0.354308	0.308538	2.10939	0.690404	0.354225	0.308425	2.1094	0.690473	0.997672	0.997977	-0.306951	0.0341219	0.997659	0.997528	0.00859166		0.354147	0.308303	2.20848		0.354325	0.308417	2.20734		5.18743	62.8585	62.8585
hg19	13	chr19	19	67108864	21876251	45232613	0.325982	0.674018	12437106	9439145	8415485	13460766	8413050	13463201	55808923	42786700	24050636	24045022	0.383203	0.279417	0.386568	0.681225	0.382639	0.279315	0.386572	0.681551	0.997623	0.998131	-0.590499	0.0352777	0.997631	0.998736	0.00113304		0.383008	0.279133	0.553452		0.382724	0.279235	0.552996		2.55112	38.84	38.84
hg19	14	chr19	19	268435456	31328154	237107302	0.116706	0.883294	10185889	21142265	5278053	26050101	5275838	26052316	55808918	30663943	11532367	11525781	0.395459	0.249492	-0.0763381	0.688333	0.394821	0.249397	-0.0763781	0.688638	0.997721	0.998322	-0.799642	0.0365207	0.998082	0.999313	4.2744e-05		0.395217	0.24919	0.124209		0.39488	0.249284	0.123906		1.78143	28.6645	28.6645
hg19	15	chr19	19	1073741824	36663715	1037078109	0.0341457	0.965854	6544832	30118883	2391142	34272573	2383894	34279821	55808913	22687289	5223799	5211777	0.394056	0.219837	-0.192154	0.705917	0.393882	0.219747	-0.192344	0.706032	0.997749	0.998414	-0.900975	0.0386748	0.998602	0.998632	-0.00013293		0.393781	0.219538	0.00662995		0.393931	0.219628	0.00624646		1.52218	23.4305	23.4305
hg19	16	chr19	19	4294967296	39340575	4255626721	0.00915969	0.99084	4410877	34929698	1004180	38336395	996570	38344005	55808908	18669628	2615645	2603321	0.383729	0.190872	-0.204285	0.729631	0.383655	0.190787	-0.204478	0.729717	0.997651	0.998412	-0.941793	0.041552	0.998875	0.998624	-0.0002218		0.383417	0.190571	-0.023951		0.383682	0.190655	-0.0243041		1.41861	20.0521	20.0521
hg19	17	chr19	19	17179869184	40847617	17139021567	0.00237764	0.997622	3478644	37368973	465080	40382537	456734	40390883	55808903	16614153	1567619	1553342	0.366689	0.163915	-0.185575	0.756411	0.366628	0.163832	-0.185812	0.7565	0.997459	0.998348	-0.957279	0.0449095	0.998897	0.998561	-0.000294313		0.366341	0.163613	-0.0281699		0.366646	0.163695	-0.0285526		1.36627	17.5247	17.5247
hg19	18	chr19	19	68719476736	41896649	68677580087	0.000609676	0.99939	3093803	38802846	259347	41637302	251608	41645041	55808898	15347515	1093398	1079406	0.3397	0.139276	-0.159426	0.785204	0.339723	0.139198	-0.159656	0.785281	0.997203	0.998245	-0.963406	0.0486777	0.998821	0.998193	-0.000286819		0.339333	0.13898	-0.0248134		0.339734	0.139057	-0.0251755		1.33206	15.4604	15.4604
hg19	19	chr19	19	274877906944	42757435	274835149509	0.000155551	0.999844	2913644	39843791	174971	42582464	166916	42590519	55808893	14387908	843579	829920	0.310104	0.118038	-0.134339	0.812411	0.310116	0.117962	-0.134559	0.812496	0.996882	0.998109	-0.966275	0.0529708	0.998694	0.998012	-0.000280221		0.30972	0.117747	-0.0198924		0.310128	0.117821	-0.020237		1.30524	13.6791	13.6791
hg19	20	chr19	19	1099511627776	43524621	1099468103155	3.95854e-05	0.99996	2806668	40717953	133238	43391383	126156	43398465	55808888	13563783	676173	663844	0.281548	0.0990752	-0.111503	0.838088	0.281545	0.0990003	-0.11169	0.838181	0.996502	0.997944	-0.967966	0.0578019	0.99849	0.997747	-0.000248269		0.281145	0.0987902	-0.0152511		0.281563	0.0988636	-0.0155572		1.28224	12.124	12.124
hg19	1	chr20	20	4	4	0	1	0	4	0	4	0	4	0	59505520	59505520	59505520	59505520	1	1	0	0	0.999615	0.996519	51780.1	0.00487196	0.999615	0.996519	51780.1	0.00487196	0.999615	0.996519	51780.1	0.00487196	0.999615	0.996519	51780.1	0.00487196	1	1	0	0	14876380	2.0199e+06	1.74928e+06
hg19	2	chr20	20	16	16	0	1	0	16	0	16	0	16	0	59505514	59505514	59505514	59505514	0.424389	0.391914	2261530	0.150687	0.423154	0.39061	2266380	0.150852	0.998754	0.998684	4895.24	0.0069326	0.998754	0.998684	4895.24	0.0069326	0.423154	0.39061	2266380	0.150852	0.424389	0.391914	2261530	0.150687	3.71909e+06	1.07808e+06	1.04384e+06
hg19	3	chr20	20	64	64	0	1	0	64	0	64	0	64	0	59505508	59505508	59505508	59505508	0.395636	0.394723	562771	0.2126	0.394588	0.393673	563747	0.212793	0.998909	0.998908	1015.71	0.00883484	0.998909	0.998908	1015.71	0.00883484	0.394588	0.393673	563747	0.212793	0.395636	0.394723	562771	0.2126	929774	382631	379630
hg19	4	chr20	20	256	256	0	1	0	256	0	256	0	256	0	59505502	59505502	59505502	59505502	0.40608	0.406046	138061	0.260345	0.405114	0.40508	138285	0.260571	0.998958	0.998958	242.192	0.010553	0.998958	0.998958	242.192	0.010553	0.405114	0.40508	138285	0.260571	0.40608	0.406046	138061	0.260345	232443	121432	121194
hg19	5	chr20	20	1024	1024	0	1	0	1024	0	1024	0	1024	0	59505496	59505496	59505496	59505496	0.425368	0.425367	33392.4	0.301608	0.424433	0.424431	33446.8	0.301876	0.998935	0.998935	61.8831	0.0124318	0.998935	0.998935	61.8831	0.0124318	0.424433	0.424431	33446.8	0.301876	0.425368	0.425367	33392.4	0.301608	58110.8	37175.9	37157.7
hg19	6	chr20	20	4096	4096	0	1	0	4096	0	4096	0	4096	0	59505490	59505490	59505490	59505490	0.444129	0.444129	8075.53	0.341261	0.443177	0.443177	8089.36	0.341587	0.998801	0.998801	17.419	0.0150017	0.998801	0.998801	17.419	0.0150017	0.443177	0.443177	8089.36	0.341587	0.444129	0.444129	8075.53	0.341261	14527.7	11261.9	11260.5
hg19	7	chr20	20	16384	16384	0	1	0	16384	0	16384	0	16384	0	59505484	59505484	59505484	59505484	0.472224	0.472224	1916.84	0.381858	0.471213	0.471213	1920.52	0.382277	0.998485	0.998485	5.50186	0.0191155	0.998485	0.998485	5.50186	0.0191155	0.471213	0.471213	1920.52	0.382277	0.472224	0.472224	1916.84	0.381858	3631.93	3505.29	3505.19
hg19	8	chr20	20	65536	65536	0	1	0	65536	0	65536	0	65536	0	59505478	59505478	59505478	59505478	0.492095	0.492095	461.169	0.430907	0.490985	0.490985	462.176	0.431465	0.997897	0.997897	1.90981	0.0254745	0.997897	0.997897	1.90981	0.0254745	0.490985	0.490985	462.176	0.431465	0.492095	0.492095	461.169	0.430907	907.982	1151.63	1151.62
hg19	9	chr20	20	262144	261987	157	0.999401	0.000598907	261844	143	261830	157	261830	157	59505472	59505048	59487534	59487222	0.495374	0.49539	114.544	0.490183	0.494157	0.494172	114.82	0.490916	0.997006	0.997008	0.677919	0.0339211	0.997007	0.997006	0.678672		0.494155	0.494169	114.822	0.490918	0.495376	0.49539	114.544	0.490183	227.131	412.97	412.969
hg19	10	chr20	20	1048576	1029564	19012	0.981869	0.0181313	1016879	12685	1011273	18291	1011280	18284	59505466	59478335	58826547	58826119	0.474709	0.474043	29.7392	0.551567	0.473392	0.472726	29.8149	0.552469	0.995936	0.995992	0.205272	0.042495	0.995949	0.995946	0.231192		0.473384	0.472693	29.8297		0.474705	0.474011	29.7531		57.7968	162.02	162.02
hg19	11	chr20	20	4194304	3692467	501837	0.880353	0.119647	3435092	257375	3282380	410087	3281978	410489	59505460	59035004	54554216	54552043	0.457581	0.442829	7.63811	0.590626	0.456263	0.441476	7.65933	0.591592	0.994832	0.995205	-0.0501417	0.0496371	0.994749	0.994573	0.079588		0.456112	0.441242	7.71991		0.457594	0.442597	7.69765		16.1154	70.6095	70.6094
hg19	12	chr20	20	16777216	10989284	5787932	0.655012	0.344988	9110884	1878400	7618435	3370849	7616670	3372614	59505454	56593383	44020625	44012488	0.461634	0.408874	1.79178	0.60169	0.460266	0.407519	1.79838	0.602729	0.99383	0.994717	-0.236385	0.0551338	0.993376	0.993027	0.0271938		0.459938	0.407009	1.90973		0.461635	0.408367	1.902		5.41486	34.9709	34.9709
hg19	13	chr20	20	67108864	24799910	42308954	0.369547	0.630453	15799366	9000544	10848292	13951618	10844444	13955466	59505448	46560868	28959844	28949710	0.486272	0.37549	0.266781	0.597472	0.484453	0.37412	0.269659	0.598808	0.993662	0.995112	-0.510232	0.0575254	0.992211	0.992304	0.00857858		0.484264	0.373394	0.466706		0.485993	0.374763	0.463729		2.39942	20.247	20.247
hg19	14	chr20	20	268435456	38349405	230086051	0.142863	0.857137	13795890	24553515	7889264	30460141	7884464	30464941	59505442	29871258	14352610	14337479	0.497643	0.342391	-0.157017	0.604543	0.495678	0.340973	-0.155212	0.605973	0.994494	0.996069	-0.766643	0.0589229	0.992587	0.992395	0.00245182		0.495275	0.340223	0.109251		0.497429	0.341636	0.107756		1.55167	14.2701	14.2701
hg19	15	chr20	20	1073741824	46031311	1027710513	0.04287	0.95713	7859428	38171883	3703915	42327396	3691424	42339887	59505436	18000514	6070950	6051402	0.494375	0.310644	-0.269688	0.621136	0.49235	0.309189	-0.268231	0.622626	0.995225	0.996727	-0.897436	0.0626117	0.993504	0.992914	0.000509849		0.491699	0.308497	0.0112498		0.494303	0.309947	0.010258		1.29272	11.4649	11.4649
hg19	16	chr20	20	4294967296	49463433	4245503863	0.0115166	0.988483	4218487	45244946	1471656	47991777	1458300	48005133	59505430	12400095	2621144	2602657	0.487974	0.279906	-0.283741	0.641076	0.486166	0.278453	-0.282367	0.642524	0.995458	0.997008	-0.948728	0.0680147	0.993752	0.992271	3.58147e-05		0.485011	0.277774	-0.0166442		0.488265	0.279221	-0.0173806		1.20302	9.77418	9.77418
hg19	17	chr20	20	17179869184	51039103	17128830081	0.00297087	0.997029	2677648	48361455	594737	50444366	584166	50454937	59505424	9963038	1327503	1312542	0.467839	0.25074	-0.266323	0.666635	0.465589	0.249255	-0.264885	0.668273	0.995299	0.997023	-0.967204	0.0744959	0.993508	0.992395	-9.53365e-05		0.464583	0.248564	-0.0225112		0.467868	0.250042	-0.0230927		1.16588	8.54518	8.54518
hg19	18	chr20	20	68719476736	51918306	68667558430	0.000755511	0.999244	2074509	49843797	276646	51641660	268854	51649452	59505418	8754763	816371	804481	0.447303	0.224558	-0.24165	0.691732	0.44459	0.223089	-0.240195	0.693507	0.994978	0.996958	-0.974023	0.0815841	0.993023	0.992546	-0.000111807		0.443828	0.222371	-0.0217733		0.446956	0.223831	-0.0222485		1.14614	7.55436	7.55436
hg19	19	chr20	20	274877906944	52532252	274825374692	0.000191111	0.999809	1817734	50714518	157896	52374356	151698	52380554	59505412	8002588	586781	576839	0.423679	0.20234	-0.218028	0.715758	0.420781	0.200909	-0.216597	0.717562	0.994535	0.996842	-0.976827	0.0895414	0.992569	0.992338	-0.000103668		0.420063	0.200148	-0.01932		0.423142	0.201568	-0.0197256		1.13274	6.70328	6.70328
hg19	20	chr20	20	1099511627776	53030760	1099458597016	4.82312e-05	0.999952	1685936	51344824	107435	52923325	102132	52928628	59505406	7434701	456740	448080	0.401312	0.182316	-0.195963	0.738592	0.398372	0.180925	-0.194565	0.740387	0.99397	0.996675	-0.978166	0.0984981	0.992005	0.991701	-9.18244e-05		0.397549	0.180116	-0.0166389		0.400714	0.181495	-0.0169954		1.12209	5.96117	5.96117
hg19	1	chr21	21	4	4	0	1	0	4	0	4	0	4	0	35106642	35106642	35106642	35106642	1	1	0	0	0.999872	0.999449	4834.47	0.00299332	0.999872	0.999449	4834.47	0.00299332	0.999872	0.999449	4834.47	0.00299332	0.999872	0.999449	4834.47	0.00299332	1	1	0	0	8.77666e+06	1.85839e+06	1.60942e+06
hg19	2	chr21	21	16	16	0	1	0	16	0	16	0	16	0	35106626	35106626	35106626	35106626	0.666259	0.652445	762592	0.130918	0.665893	0.652064	763429	0.130991	0.999631	0.999616	843.102	0.00431627	0.999631	0.999616	843.102	0.00431627	0.665893	0.652064	763429	0.130991	0.666259	0.652445	762592	0.130918	2.19416e+06	742585	719004
hg19	3	chr21	21	64	64	0	1	0	64	0	64	0	64	0	35106610	35106610	35106610	35106610	0.627096	0.626645	204800	0.182499	0.626835	0.626384	204943	0.182565	0.999621	0.999621	207.97	0.00572122	0.999621	0.999621	207.97	0.00572122	0.626835	0.626384	204943	0.182565	0.627096	0.626645	204800	0.182499	548541	252574	250593
hg19	4	chr21	21	256	256	0	1	0	256	0	256	0	256	0	35106594	35106594	35106594	35106594	0.620911	0.620893	51988.9	0.221798	0.620711	0.620693	52016.3	0.221859	0.999542	0.999542	62.7644	0.00752391	0.999542	0.999542	62.7644	0.00752391	0.620711	0.620693	52016.3	0.221859	0.620911	0.620893	51988.9	0.221798	137135	78771.4	78617.4
hg19	5	chr21	21	1024	1024	0	1	0	1024	0	1024	0	1024	0	35106578	35106578	35106578	35106578	0.623839	0.623839	12896.2	0.254909	0.623638	0.623637	12903.1	0.254982	0.999295	0.999295	24.1813	0.0106967	0.999295	0.999295	24.1813	0.0106967	0.623638	0.623637	12903.1	0.254982	0.623839	0.623839	12896.2	0.254909	34283.8	23768.4	23756.8
hg19	6	chr21	21	4096	4096	0	1	0	4096	0	4096	0	4096	0	35106562	35106562	35106562	35106562	0.626855	0.626855	3198.2	0.285921	0.626637	0.626637	3200.07	0.286011	0.998693	0.998693	11.1984	0.0162692	0.998693	0.998693	11.1984	0.0162692	0.626637	0.626637	3200.07	0.286011	0.626855	0.626855	3198.2	0.285921	8570.94	7072.98	7072.12
hg19	7	chr21	21	16384	16384	0	1	0	16384	0	16384	0	16384	0	35106546	35106546	35106546	35106546	0.632793	0.632793	786.827	0.31742	0.632564	0.632564	787.317	0.317529	0.99746	0.99746	5.44329	0.025172	0.99746	0.99746	5.44329	0.025172	0.632564	0.632564	787.317	0.317529	0.632793	0.632793	786.827	0.31742	2142.73	2136.54	2136.47
hg19	8	chr21	21	65536	65536	0	1	0	65536	0	65536	0	65536	0	35106530	35106530	35106530	35106530	0.628811	0.628811	198.84	0.357001	0.628542	0.628542	198.984	0.357146	0.99518	0.99518	2.58202	0.0383414	0.99518	0.99518	2.58202	0.0383414	0.628542	0.628542	198.984	0.357146	0.628811	0.628811	198.84	0.357001	535.683	668.661	668.656
hg19	9	chr21	21	262144	261338	806	0.996925	0.00307465	260656	682	260545	793	260546	792	35106514	35104865	35050055	35050241	0.608868	0.60894	52.3165	0.410663	0.608495	0.608566	52.3675	0.410892	0.991696	0.991712	1.10706	0.0554255	0.991702	0.9917	1.11388		0.608493	0.608556	52.372		0.608866	0.608927	52.3229		134.334	225.202	225.202
hg19	10	chr21	21	1048576	1005764	42812	0.959171	0.0408287	980293	25471	966799	38965	966778	38986	35106498	35052894	34317433	34317945	0.571815	0.568212	14.2871	0.473312	0.571248	0.567644	14.3075	0.473695	0.987497	0.987745	0.374482	0.0732189	0.987446	0.987439	0.429101		0.571219	0.567477	14.3431		0.57179	0.56804	14.3239		34.9053	83.9985	83.9985
hg19	11	chr21	21	4194304	3377622	816682	0.805288	0.194712	3017100	360522	2791724	585898	2791030	586592	35106482	34505218	30896521	30895564	0.544977	0.521113	3.73105	0.518568	0.544134	0.520322	3.73898	0.519177	0.983397	0.984593	-0.0178794	0.0880132	0.982755	0.982785	0.157186		0.543951	0.519499	3.8403		0.544763	0.520291	3.83193		10.3938	36.2286	36.2286
hg19	12	chr21	21	16777216	9222233	7554983	0.549688	0.450312	7158067	2064166	5668806	3553427	5665836	3556397	35106466	31904024	24301614	24288282	0.545157	0.476241	0.822195	0.535671	0.544023	0.475306	0.824308	0.536512	0.981009	0.983349	-0.283868	0.0964843	0.978364	0.978479	0.0552653		0.543846	0.473965	0.995443		0.544874	0.474917	0.990707		3.80672	18.3061	18.3061
hg19	13	chr21	21	67108864	18012678	49096186	0.26841	0.73159	9619400	8393278	6586394	11426284	6578620	11434058	35106450	23806182	15267441	15244857	0.559571	0.437527	-0.00514049	0.54104	0.559743	0.436467	-0.00432742	0.541193	0.982526	0.985184	-0.598475	0.0969328	0.979423	0.976748	0.0184545		0.558345	0.435391	0.272166		0.561241	0.436454	0.269507		1.94899	11.2702	11.2702
hg19	14	chr21	21	268435456	24948113	243487343	0.092939	0.907061	7084065	17864048	4325362	20622751	4312502	20635611	35106434	14440583	7470887	7446399	0.561989	0.402769	-0.26731	0.554413	0.562477	0.401533	-0.266553	0.554598	0.985651	0.987587	-0.810886	0.0977857	0.984159	0.980288	0.00492147		0.560504	0.400918	0.067396		0.564446	0.402148	0.065702		1.40718	8.3547	8.3547
hg19	15	chr21	21	1073741824	28560404	1045181420	0.0265989	0.973401	3989422	24570982	2037968	26522436	2027600	26532804	35106418	8755830	3216908	3198914	0.555339	0.371297	-0.343763	0.572778	0.554343	0.369846	-0.342609	0.573808	0.987904	0.989215	-0.909369	0.102441	0.988716	0.986622	0.000876855		0.553339	0.369469	-0.000633709		0.556667	0.370904	-0.00170367		1.2292	6.86215	6.86215
hg19	16	chr21	21	4294967296	30186942	4264780354	0.00702845	0.992972	2290427	27896515	834770	29352172	826552	29360390	35106402	6117912	1403159	1389621	0.545957	0.341194	-0.350315	0.593112	0.544306	0.339564	-0.348868	0.594531	0.988932	0.989919	-0.948576	0.109838	0.990704	0.988963	6.45589e-05		0.543495	0.339317	-0.0222862		0.547028	0.340922	-0.0230599		1.16297	5.89605	5.89605
hg19	17	chr21	21	17179869184	30965104	17148904080	0.00180241	0.998198	1558880	29406224	343040	30622064	337130	30627974	35106386	4925079	697411	687610	0.536285	0.313641	-0.333065	0.613857	0.53325	0.311853	-0.331354	0.615851	0.989101	0.990302	-0.963693	0.119048	0.992317	0.992275	-0.00014253		0.533223	0.311472	-0.027018		0.536243	0.313223	-0.0276129		1.13374	5.17248	5.17248
hg19	18	chr21	21	68719476736	31418306	68688058430	0.000457197	0.999543	1253169	30165137	159359	31258947	154564	31263742	35106370	4303561	421813	413388	0.51539	0.289232	-0.309758	0.637605	0.512001	0.287321	-0.307891	0.639774	0.988564	0.990459	-0.969748	0.130068	0.992097	0.992066	-0.00016163		0.51165	0.286584	-0.0258295		0.514983	0.288442	-0.0263521		1.11739	4.58311	4.58311
hg19	19	chr21	21	274877906944	31741934	274846165010	0.000115476	0.999885	1109882	30632052	90015	31651919	85852	31656082	35106354	3902730	297290	289642	0.497741	0.268907	-0.288044	0.658728	0.494123	0.266871	-0.286033	0.661035	0.987664	0.990307	-0.97232	0.142596	0.991464	0.99116	-0.000158149		0.493318	0.265807	-0.0233156		0.497129	0.267778	-0.0237989		1.10599	4.07652	4.07652
hg19	20	chr21	21	1099511627776	32006129	1099479621647	2.91094e-05	0.999971	1026037	30980092	60008	31946121	57228	31948901	35106338	3595151	228317	221789	0.481082	0.250916	-0.268087	0.678899	0.477131	0.248736	-0.2659	0.681379	0.986515	0.990007	-0.973575	0.156584	0.990533	0.990058	-0.000133042		0.475905	0.24734	-0.0206494		0.480179	0.249442	-0.0210895		1.09686	3.63411	3.63411
hg19	1	chr22	22	4	4	0	1	0	4	0	4	0	4	0	34894545	34894545	34894545	34894545	1	1	0	0	0.999952	0.996631	29393.6	0.00165166	0.999952	0.996631	29393.6	0.00165166	0.999952	0.996631	29393.6	0.00165166	0.999952	0.996631	29393.6	0.00165166	1	1	0	0	8.72364e+06	405673	351323
hg19	2	chr22	22	16	16	0	1	0	16	0	16	0	16	0	34894523	34894523	34894523	34894523	0.167375	0.108897	1943410	0.165043	0.167211	0.108721	1943800	0.16506	0.999823	0.99981	413.289	0.00237469	0.999823	0.99981	413.289	0.00237469	0.167211	0.108721	1943800	0.16506	0.167375	0.108897	1943410	0.165043	2.18091e+06	566616	548623
hg19	3	chr22	22	64	64	0	1	0	64	0	64	0	64	0	34894504	34894504	34894504	34894504	0.188234	0.186879	443335	0.237324	0.188121	0.186766	443397	0.237341	0.999872	0.999872	69.8275	0.00289796	0.999872	0.999872	69.8275	0.00289796	0.188121	0.186766	443397	0.237341	0.188234	0.186879	443335	0.237324	545227	213503	211829
hg19	4	chr22	22	256	256	0	1	0	256	0	256	0	256	0	34894485	34894485	34894485	34894485	0.230566	0.23052	104885	0.293938	0.230474	0.230429	104898	0.293957	0.999874	0.999874	17.2287	0.00361437	0.999874	0.999874	17.2287	0.00361437	0.230474	0.230429	104898	0.293957	0.230566	0.23052	104885	0.293938	136307	69715.2	69579
hg19	5	chr22	22	1024	1024	0	1	0	1024	0	1024	0	1024	0	34894469	34894469	34894469	34894469	0.275194	0.275192	24699	0.344253	0.275107	0.275106	24702	0.344275	0.999824	0.999824	5.98454	0.00506685	0.999824	0.999824	5.98454	0.00506685	0.275107	0.275106	24702	0.344275	0.275194	0.275192	24699	0.344253	34076.6	21914.1	21903.4
hg19	6	chr22	22	4096	4096	0	1	0	4096	0	4096	0	4096	0	34894453	34894453	34894453	34894453	0.31431	0.31431	5841.5	0.395119	0.314229	0.314229	5842.19	0.395145	0.999684	0.999684	2.69004	0.00788601	0.999684	0.999684	2.69004	0.00788601	0.314229	0.314229	5842.19	0.395145	0.31431	0.31431	5841.5	0.395119	8519.15	6868.22	6867.38
hg19	7	chr22	22	16384	16384	0	1	0	16384	0	16384	0	16384	0	34894439	34894439	34894439	34894439	0.364416	0.364416	1353.66	0.448017	0.36432	0.36432	1353.86	0.448058	0.999378	0.999378	1.32458	0.0127907	0.999378	0.999378	1.32458	0.0127907	0.36432	0.36432	1353.86	0.448058	0.364416	0.364416	1353.66	0.448017	2129.79	2243.74	2243.67
hg19	8	chr22	22	65536	65536	0	1	0	65536	0	65536	0	65536	0	34894425	34894425	34894425	34894425	0.401249	0.401249	318.803	0.508125	0.401133	0.401133	318.865	0.508187	0.998848	0.998848	0.613238	0.0198718	0.998848	0.998848	0.613238	0.0198718	0.401133	0.401133	318.865	0.508187	0.401249	0.401249	318.803	0.508125	532.447	786.006	786
hg19	9	chr22	22	262144	261770	374	0.998573	0.0014267	261440	330	261398	372	261400	370	34894411	34893457	34863574	34863675	0.41405	0.414061	77.9889	0.569611	0.413916	0.413925	78.0075	0.569696	0.998157	0.998162	0.241329	0.0277669	0.99816	0.998154	0.246265		0.413914	0.413923	78.0088		0.414052	0.414058	77.9912		133.302	301.002	301.002
hg19	10	chr22	22	1048576	1017416	31160	0.970284	0.0297165	996911	20505	987990	29426	987998	29418	34894397	34848915	34148311	34150262	0.4	0.398458	19.8978	0.622519	0.399818	0.398295	19.9053	0.622649	0.997368	0.997461	0.0423843	0.035007	0.997413	0.997456	0.0872965		0.399828	0.39825	19.9228		0.399966	0.398405	19.9194		34.2971	124.835	124.835
hg19	11	chr22	22	4194304	3478393	715911	0.829314	0.170686	3141778	336615	2926082	552311	2925948	552445	34894384	34315693	30215277	30218493	0.391562	0.372967	4.94505	0.648912	0.39139	0.372775	4.9479	0.649041	0.996543	0.996972	-0.135992	0.0410286	0.996643	0.996568	0.03074		0.391282	0.37254	5.01131		0.391507	0.372726	5.0104		10.0318	57.4782	57.4781
hg19	12	chr22	22	16777216	9376074	7401142	0.558858	0.441142	7131483	2244591	5605709	3770365	5603986	3772088	34894371	31390864	22050834	22045744	0.408952	0.343879	1.07203	0.647695	0.408759	0.343669	1.07226	0.647849	0.995994	0.996946	-0.3623	0.0449192	0.995885	0.995748	0.00945824		0.408531	0.343197	1.2028		0.408839	0.343409	1.20155		3.72164	30.4488	30.4488
hg19	13	chr22	22	67108864	17492680	49616184	0.260661	0.739339	8831766	8660914	5480029	12012651	5473854	12018826	34894358	23480826	12154254	12138912	0.43816	0.313857	0.0687386	0.641874	0.43776	0.313619	0.0683353	0.642154	0.996251	0.997595	-0.647678	0.0462646	0.99585	0.996006	0.00189803		0.437564	0.313008	0.274662		0.437829	0.313247	0.273464		1.9948	19.585	19.585
hg19	14	chr22	22	268435456	23506679	244928777	0.0875692	0.912431	6361935	17144744	2972743	20533936	2964850	20541829	34894345	15217832	5291871	5278047	0.456238	0.282477	-0.194199	0.648748	0.455635	0.282221	-0.194407	0.649111	0.996867	0.99826	-0.834478	0.0484377	0.996639	0.997055	7.48239e-05		0.455493	0.281622	0.0428047		0.455714	0.281876	0.0420521		1.48444	14.9055	14.9055
hg19	15	chr22	22	1073741824	26546393	1047195431	0.0247233	0.975277	3750864	22795529	1217988	25328405	1210020	25336373	34894332	10449235	2223961	2211731	0.454048	0.250801	-0.245894	0.668611	0.453472	0.250525	-0.245991	0.668968	0.997167	0.998622	-0.919033	0.0527699	0.997362	0.997527	-0.000253496		0.453177	0.249956	-0.0146116		0.45359	0.250225	-0.0151782		1.31447	12.3985	12.3985
hg19	16	chr22	22	4294967296	27926205	4267041091	0.00650208	0.993498	2417242	25508963	478611	27447594	470822	27455383	34894319	8287878	1065584	1053671	0.436862	0.220106	-0.236869	0.69549	0.436244	0.219816	-0.236934	0.695868	0.9971	0.998738	-0.951164	0.0583921	0.997683	0.997781	-0.00034191		0.435863	0.219243	-0.0269092		0.436376	0.219522	-0.0274187		1.24952	10.7192	10.7192
hg19	17	chr22	22	17179869184	28632655	17151236529	0.00166664	0.998333	1883474	26749181	212228	28420427	205976	28426679	34894306	7288365	629939	619856	0.406736	0.190764	-0.210481	0.726558	0.406038	0.190458	-0.21046	0.726972	0.996796	0.998707	-0.962566	0.0647481	0.997698	0.997811	-0.000303989		0.405613	0.189873	-0.0263309		0.406194	0.190167	-0.0267579		1.21869	9.43039	9.43039
hg19	18	chr22	22	68719476736	29091745	68690384991	0.000423341	0.999577	1678793	27412952	116610	28975135	110822	28980923	34894293	6724442	440341	430840	0.375453	0.16385	-0.181395	0.757319	0.374637	0.163509	-0.181312	0.757793	0.996323	0.998575	-0.966602	0.0718037	0.997357	0.997448	-0.000287957		0.374156	0.162916	-0.0225211		0.374873	0.163243	-0.0229233		1.19946	8.36286	8.36286
hg19	19	chr22	22	274877906944	29454571	274848452373	0.000107155	0.999893	1591030	27863541	78270	29376301	72948	29381623	34894280	6321161	337524	328359	0.347535	0.140826	-0.155375	0.78523	0.34665	0.140456	-0.155248	0.785753	0.995729	0.998394	-0.968171	0.0796316	0.996855	0.996774	-0.000274195		0.346059	0.139854	-0.0185544		0.346955	0.140205	-0.018941		1.18468	7.43347	7.43347
hg19	20	chr22	22	1099511627776	29771257	1099481856519	2.70768e-05	0.999973	1544292	28226965	59157	29712100	54392	29716865	34894267	5985892	271263	262531	0.319711	0.120581	-0.132219	0.811485	0.318646	0.120165	-0.132024	0.812092	0.994995	0.998147	-0.968844	0.0883426	0.996083	0.99596	-0.000256493		0.317998	0.119557	-0.0149268		0.319082	0.119949	-0.0152991		1.17208	6.61879	6.61879
hg19	1	chrM	M	4	4	0	1	0	4	0	4	0	4	0	16571	16571	16571	16571	1	1	0	0	0.251283	-0.717025	7113.2	0.269948	0.251283	-0.717025	7113.2	0.269948	0.251283	-0.717025	7113.2	0.269948	0.251283	-0.717025	7113.2	0.269948	1	1	0	0	4142.75	1402.13	1214.28
hg19	2	chrM	M	16	16	0	1	0	16	0	16	0	16	0	16570	16570	16570	16570	0.942618	0.941321	60.7695	0.0696035	-0.542125	-0.57698	1633.16	0.385822	-0.486192	-0.519783	1573.92	0.377742	-0.486192	-0.519783	1573.92	0.377742	-0.542125	-0.57698	1633.16	0.385822	0.942618	0.941321	60.7695	0.0696035	1035.62	474.301	459.24
hg19	3	chrM	M	64	64	0	1	0	64	0	64	0	64	0	16569	16569	16569	16569	0.888936	0.888852	28.7752	0.118341	-0.487569	-0.488702	385.411	0.476413	-0.40833	-0.409403	364.881	0.460774	-0.40833	-0.409403	364.881	0.460774	-0.487569	-0.488702	385.411	0.476413	0.888936	0.888852	28.7752	0.118341	258.891	150.056	148.879
hg19	4	chrM	M	256	256	0	1	0	256	0	256	0	256	0	16568	16568	16568	16568	0.847629	0.847624	9.86157	0.162686	-0.37919	-0.379232	89.2621	0.551762	-0.302046	-0.302085	84.2693	0.531601	-0.302046	-0.302085	84.2693	0.531601	-0.37919	-0.379232	89.2621	0.551762	0.847629	0.847624	9.86157	0.162686	64.7188	46.3798	46.2891
hg19	5	chrM	M	1024	1017	7	0.993164	0.00683594	1010	7	1011	6	1010	7	16567	16508	16547	16488	0.7803	0.781412	3.54114	0.221922	-0.298342	-0.299469	21.0908	0.621016	-0.232283	-0.23293	20.0265	0.598648	-0.229855	-0.230395	19.961	0.59897	-0.299235	-0.298833	21.1211	0.621415	0.781742	0.782518	3.51052		16.2901	14.059	14.0521
hg19	6	chrM	M	4096	3498	598	0.854004	0.145996	3006	492	3088	410	2966	532	16566	13832	15570	13546	0.634419	0.658804	1.33112	0.313994	-0.210393	-0.204153	4.83933	0.667306	-0.158676	-0.152987	4.67879	0.640459	-0.14402	-0.134576	4.47151		-0.216466	-0.233145	5.37303		0.649991	0.654164	1.28576		4.73585	4.39909	4.39846
hg19	7	chrM	M	16384	8085	8299	0.493469	0.506531	3822	4263	4906	3179	3668	4417	16565	7417	11486	6937	0.438126	0.500547	0.395107	0.423701	-0.120178	-0.102047	1.06709	0.712482	-0.0816887	-0.070673	1.06218	0.683568	-0.0745801	-0.0554311	0.936757		-0.130281	-0.172042	1.57848		0.460377	0.451854	0.443488		2.04886	1.57674	1.57664
hg19	8	chrM	M	65536	12625	52911	0.192642	0.807358	2226	10399	4056	8569	1958	10667	16564	2820	6039	2398	0.236926	0.297965	0.0874071	0.585508	-0.0507702	-0.0373022	0.238881	0.825353	-0.0223505	-0.0180801	0.247087	0.794201	-0.0203682	-0.0118994	0.195633		-0.0561481	-0.0872918	0.497835		0.227875	0.206971	0.14371		1.312	0.671247	0.671221
hg19	9	chrM	M	262144	15155	246989	0.0578117	0.942188	862	14293	2000	13155	658	14497	16563	936	2332	700	0.106808	0.140439	0.000389569	0.780165	-0.0137455	-0.00949644	0.0565681	0.92923	0.000813873	0.000656519	0.0610443	0.905823	0.0099336	0.00521942	0.0453862		-0.0119272	-0.0194415	0.155077		0.10174	0.087136	0.0408077		1.09291	0.323223	0.323213
hg19	10	chrM	M	1048576	16133	1032443	0.0153856	0.984614	291	15842	729	15404	184	15949	16562	303	771	188	0.0525701	0.0723107	-0.0264433	0.913754	-0.00343892	-0.00229387	0.014008	0.978456	0.0158851	0.013643	0.00477559	0.964927	0.0225577	0.010939	0.0111304		0.00683947	0.0109538	0.0475845		0.0659965	0.0512562	0.0106905		1.02659	0.164322	0.164317
hg19	11	chrM	M	4194304	16451	4177853	0.00392222	0.996078	88	16363	250	16201	48	16403	16561	88	258	48	0.0481812	0.0757325	-0.060556	0.969051	-0.00443829	-0.0029374	0.00587479	0.994312	-0.00601681	-0.00538523	0.0107705	0.989621	0.00217496	0.000915783	0.00290339		-0.00247272	-0.00434253	0.0157062		0.0114833	0.0084913	0.00287233		1.00669	0.0814998	0.0814973
hg19	12	chrM	M	16777216	16531	16760685	0.000985324	0.999015	30	16501	104	16427	10	16521	16560	30	108	10	0.0659575	0.131629	-0.125327	0.986702	-0.00103136	-0.000605987	0.00121197	0.998798	-0.00178745	-0.00181796	0.00363592	0.996402	-0.00192465	-0.000566652	0.000608626		-0.00333561	-0.00654506	0.00654506		-0.00104903	-0.000606024	0.000606024		1.00175	0.0418486	0.0418474
hg19	13	chrM	M	67108864	16552	67092312	0.000246644	0.999753	8	16544	50	16502	4	16548	16559	8	53	4	0.146759	0.425549	-0.422527	0.993289	-0.000319792	-0.000241765	0.00048353	0.999518	-0.000452308	-0.00048353	0.00096706	0.999036	-0.00083504	-0.000217713	0.00024236		-0.00118107	-0.00320358	0.00320358		-0.000341887	-0.000241779	0.000241779		1.00042	0.020561	0.0205604
hg19	14	chrM	M	268435456	16556	268418900	6.16759e-05	0.999938	3	16553	31	16525	2	16554	16558	3	33	2	0.232249	0.998127	-0.996255	0.995792	-0.000120811	-0.000120817	0.000241633	0.999759	-0.000147967	-0.000181225	0.00036245	0.999638	-0.000463858	-0.000107934	0.000121017		-0.000568125	-0.0019936	0.0019936		-0.000147974	-0.000120824	0.000120824		1.00012	0.0109907	0.0109903
hg19	15	chrM	M	1073741824	16556	1073725268	1.5419e-05	0.999985	2	16554	16	16540	0	16556	16557	2	17	0	0.229286	0.999034	-0.998067	0.997831		0	0	1	-8.542e-05	-0.000120809	0.000241619	0.999758		0	0		-0.000333317	-0.00102694	0.00102694			0	0		1.00006	0.00777181	0.00777158
hg19	16	chrM	M	4294967296	16556	4294950740	3.85474e-06	0.999996	1	16555	6	16550	0	16556	16556	1	6	0	1.15013e-06			0.999276				1	4.69468e-07			0.999879		0	0		-0.000147983	-0.000362428	0.000362428			0	0		1	0	0
hg19	17	chrM	M	17179869184	16555	17179852629	9.63628e-07	0.999999	0	16555	3	16552	0	16555	16555	0	3	0	8.13266e-07			0.999638				1				1		0	0										1	0	0
hg19	18	chrM	M	68719476736	16554	68719460182	2.40892e-07	1	0	16554	2	16552	0	16554	16554	0	2	0	6.64069e-07			0.999758				1				1		0	0										1	0	0
hg19	19	chrM	M	274877906944	16553	274877890391	6.02195e-08	1	0	16553	1	16552	0	16553	16553	0	1	0	4.69596e-07			0.999879				1				1		0	0										1	0	0
hg19	20	chrM	M	1099511627776	16552	1099511611224	1.5054e-08	1	0	16552	0	16552	0	16552	16552	0	0	0				1				1				1													1	0	0
hg19	1	chrX	X	4	4	0	1	0	4	0	4	0	4	0	151100560	151100560	151100560	151100560	1	1	0	0	0.99998	0.999929	2699.18	0.00122885	0.99998	0.999929	2699.18	0.00122885	0.99998	0.999929	2699.18	0.00122885	0.99998	0.999929	2699.18	0.00122885	1	1	0	0	37775140	9.16335e+06	7.93569e+06
hg19	2	chrX	X	16	16	0	1	0	16	0	16	0	16	0	151100538	151100538	151100538	151100538	0.727743	0.718207	2661190	0.126968	0.727684	0.718146	2661770	0.126982	0.999941	0.999939	580.491	0.00186029	0.999941	0.999939	580.491	0.00186029	0.727684	0.718146	2661770	0.126982	0.727743	0.718207	2661190	0.126968	9.44378e+06	3.47433e+06	3.36401e+06
hg19	3	chrX	X	64	64	0	1	0	64	0	64	0	64	0	151100516	151100516	151100516	151100516	0.685595	0.685259	743087	0.175782	0.685539	0.685202	743221	0.175798	0.999942	0.999942	137.456	0.00235466	0.999942	0.999942	137.456	0.00235466	0.685539	0.685202	743221	0.175798	0.685595	0.685259	743087	0.175782	2.36095e+06	1.15422e+06	1.14517e+06
hg19	4	chrX	X	256	256	0	1	0	256	0	256	0	256	0	151100494	151100494	151100494	151100494	0.671993	0.671979	193610	0.213408	0.671936	0.671922	193644	0.213428	0.999937	0.999937	37.3727	0.00289972	0.999937	0.999937	37.3727	0.00289972	0.671936	0.671922	193644	0.213428	0.671993	0.671979	193610	0.213408	590236	355640	354945
hg19	5	chrX	X	1024	1024	0	1	0	1024	0	1024	0	1024	0	151100472	151100472	151100472	151100472	0.668465	0.668465	48921.1	0.244872	0.668408	0.668408	48929.5	0.244894	0.999923	0.999923	11.3969	0.00363029	0.999923	0.999923	11.3969	0.00363029	0.668408	0.668408	48929.5	0.244894	0.668465	0.668465	48921.1	0.244872	147559	106259	106207
hg19	6	chrX	X	4096	4096	0	1	0	4096	0	4096	0	4096	0	151100450	151100450	151100450	151100450	0.666035	0.666035	12319.9	0.274092	0.665974	0.665974	12322.1	0.274119	0.999882	0.999882	4.35449	0.00496978	0.999882	0.999882	4.35449	0.00496978	0.665974	0.665974	12322.1	0.274119	0.666035	0.666035	12319.9	0.274092	36889.8	31297.1	31293.2
hg19	7	chrX	X	16384	16384	0	1	0	16384	0	16384	0	16384	0	151100428	151100428	151100428	151100428	0.665	0.665	3089.51	0.304188	0.664943	0.664943	3090.04	0.304217	0.999781	0.999781	2.01586	0.007434	0.999781	0.999781	2.01586	0.007434	0.664943	0.664943	3090.04	0.304217	0.665	0.665	3089.51	0.304188	9222.44	9327.25	9326.96
hg19	8	chrX	X	65536	65536	0	1	0	65536	0	65536	0	65536	0	151100406	151100406	151100406	151100406	0.652676	0.652676	800.793	0.343555	0.65262	0.65262	800.923	0.343587	0.999548	0.999548	1.04164	0.0117192	0.999548	0.999548	1.04164	0.0117192	0.65262	0.65262	800.923	0.343587	0.652676	0.652676	800.793	0.343555	2305.61	2870.85	2870.83
hg19	9	chrX	X	262144	262107	37	0.999859	0.000141144	262074	33	262070	37	262070	37	151100384	151100224	151094906	151094927	0.623731	0.623735	216.889	0.399166	0.623672	0.623677	216.923	0.399202	0.999089	0.999089	0.524505	0.0182472	0.999089	0.999089	0.5254		0.623672	0.623677	216.924	0.399202	0.623731	0.623735	216.89	0.399166	576.484	949.13	949.128
hg19	10	chrX	X	1048576	1037711	10865	0.989638	0.0103617	1029772	7939	1027163	10548	1027204	10507	151100362	151082869	150417763	150419818	0.574621	0.573845	61.3944	0.469357	0.57454	0.573765	61.408	0.469411	0.998366	0.998386	0.218128	0.026338	0.998367	0.998369	0.238416		0.57454	0.573753	61.4175		0.574615	0.573828	61.4085		145.609	344.42	344.42
hg19	11	chrX	X	4194304	3888676	305628	0.927133	0.0728674	3737450	151226	3629893	258783	3629752	258924	151100340	150807292	145879403	145878363	0.527075	0.517446	17.4078	0.530808	0.526976	0.517332	17.4119	0.530879	0.99746	0.997603	0.0177677	0.0343582	0.997448	0.997416	0.0966862		0.526952	0.517251	17.4543		0.527086	0.517365	17.4496		38.8565	139.792	139.792
hg19	12	chrX	X	16777216	12499524	4277692	0.74503	0.25497	10947965	1551559	9797614	2701910	9798984	2700540	151100318	148689714	129537434	129538531	0.511592	0.466055	4.72949	0.558411	0.511384	0.465901	4.73144	0.558563	0.996497	0.99699	-0.156475	0.0412149	0.996307	0.996383	0.0375713		0.511378	0.46563	4.82443		0.511508	0.465783	4.82269		12.0885	64.9693	64.9693
hg19	13	chrX	X	67108864	33729725	33379139	0.502612	0.497388	26484530	7245195	19987892	13741833	19988240	13741485	151100296	140079701	102884302	102877136	0.514032	0.422511	1.15752	0.569174	0.513791	0.422315	1.15818	0.569353	0.995711	0.996585	-0.311436	0.0462373	0.995209	0.995215	0.0143837		0.513729	0.421891	1.29814		0.513965	0.422087	1.29711		4.47974	34.14	34.14
hg19	14	chrX	X	268435456	66964387	201471069	0.249462	0.750538	37607502	29356885	24568958	42395429	24558520	42405867	151100274	111436081	66702997	66691393	0.514708	0.383315	0.131174	0.581014	0.514408	0.383074	0.131545	0.581239	0.995672	0.997008	-0.585566	0.0484101	0.995005	0.994959	0.00484777		0.514264	0.382471	0.359623		0.514612	0.382713	0.359048		2.25643	21.2674	21.2674
hg19	15	chrX	X	1073741824	94563763	979178061	0.0880694	0.911931	30361558	64202205	17048514	77515249	17033586	77530177	151100252	76383221	33604516	33582296	0.518827	0.349082	-0.202423	0.592607	0.518425	0.348787	-0.202186	0.592903	0.996085	0.997572	-0.786244	0.0506743	0.995855	0.995785	0.00126292		0.518085	0.348063	0.0742179		0.51856	0.348358	0.0737451		1.59787	15.861	15.861
hg19	16	chrX	X	4294967296	109962164	4185005132	0.0256026	0.974397	19654841	90307323	8349794	101612370	8330734	101631430	151100230	53680169	14777064	14756515	0.51202	0.31779	-0.302295	0.610687	0.511608	0.317469	-0.302041	0.611003	0.996336	0.99788	-0.883029	0.0544085	0.996992	0.996787	0.000244892		0.511035	0.316687	-0.0202139		0.511656	0.317007	-0.0205567		1.37411	13.1263	13.1263
hg19	17	chrX	X	17179869184	117560131	17062309053	0.0068429	0.993157	13332274	104227857	3508118	114052013	3494534	114065597	151100208	42230102	6546855	6528005	0.504363	0.290457	-0.317636	0.629079	0.504012	0.290127	-0.317372	0.629388	0.996313	0.997964	-0.923464	0.0589557	0.997658	0.997217	-5.38672e-06		0.503201	0.289309	-0.0482365		0.503994	0.289637	-0.0485146		1.2853	11.4138	11.4138
hg19	18	chrX	X	68719476736	121628876	68597847860	0.00176993	0.99823	10435489	111193387	1460903	120167973	1448264	120180612	151100186	36459952	3326528	3307997	0.492275	0.266413	-0.303617	0.648502	0.491661	0.266072	-0.303345	0.648905	0.996075	0.997894	-0.939925	0.0640431	0.997911	0.997878	-9.43193e-05		0.490973	0.265224	-0.0521548		0.491615	0.265562	-0.0524085		1.24231	10.1457	10.1457
hg19	19	chrX	X	274877906944	124247629	274753659315	0.00045201	0.999548	9139906	115107723	680719	123566910	669042	123578587	151100164	33070559	2050856	2032503	0.475236	0.246132	-0.28282	0.66782	0.474605	0.245799	-0.282563	0.668225	0.995727	0.997758	-0.947228	0.0695019	0.998023	0.997997	-0.000114645		0.473851	0.244915	-0.0486821		0.474501	0.245245	-0.0489174		1.21612	9.10683	9.10683
hg19	20	chrX	X	1099511627776	126240831	1099385386945	0.000114815	0.999885	8479657	117761174	381166	125859665	371688	125869143	151100142	30667390	1470775	1454833	0.459178	0.228438	-0.261771	0.685649	0.458558	0.228117	-0.261513	0.686044	0.995304	0.997577	-0.951092	0.0753532	0.998029	0.997974	-0.00010268		0.457719	0.227192	-0.0435408		0.458382	0.227509	-0.043744		1.19692	8.22104	8.22104
hg19	1	chrY	Y	4	4	0	1	0	4	0	4	0	4	0	25653566	25653566	25653566	25653566	1	1	0	0	0.999708	0.998904	7027.59	0.00460716	0.999708	0.998904	7027.59	0.00460716	0.999708	0.998904	7027.59	0.00460716	0.999708	0.998904	7027.59	0.00460716	1	1	0	0	6.41339e+06	1.48669e+06	1.28751e+06
hg19	2	chrY	Y	16	16	0	1	0	16	0	16	0	16	0	25653549	25653549	25653549	25653549	0.702663	0.691663	494372	0.129663	0.701853	0.690823	495718	0.129842	0.99919	0.999161	1345.95	0.00670955	0.99919	0.999161	1345.95	0.00670955	0.701853	0.690823	495718	0.129842	0.702663	0.691663	494372	0.129663	1.60335e+06	573951	555725
hg19	3	chrY	Y	64	64	0	1	0	64	0	64	0	64	0	25653532	25653532	25653532	25653532	0.65894	0.65856	136861	0.180324	0.658262	0.657882	137133	0.180509	0.999159	0.999158	337.646	0.00881478	0.999159	0.999158	337.646	0.00881478	0.658262	0.657882	137133	0.180509	0.65894	0.65856	136861	0.180324	400836	192145	190638
hg19	4	chrY	Y	256	256	0	1	0	256	0	256	0	256	0	25653515	25653515	25653515	25653515	0.645815	0.6458	35494.1	0.219108	0.645221	0.645205	35553.6	0.2193	0.998948	0.998948	105.45	0.0116667	0.998948	0.998948	105.45	0.0116667	0.645221	0.645205	35553.6	0.2193	0.645815	0.6458	35494.1	0.219108	100209	59308.1	59192.2
hg19	5	chrY	Y	1024	1024	0	1	0	1024	0	1024	0	1024	0	25653498	25653498	25653498	25653498	0.643089	0.643089	8941.43	0.252344	0.64247	0.64247	8956.93	0.252577	0.998272	0.998272	43.2814	0.0170255	0.998272	0.998272	43.2814	0.0170255	0.64247	0.64247	8956.93	0.252577	0.643089	0.643089	8941.43	0.252344	25052.2	17808.3	17799.6
hg19	6	chrY	Y	4096	4096	0	1	0	4096	0	4096	0	4096	0	25653481	25653481	25653481	25653481	0.641497	0.641497	2245.33	0.283627	0.640872	0.640872	2249.24	0.283894	0.996674	0.996674	20.8315	0.0262916	0.996674	0.996674	20.8315	0.0262916	0.640872	0.640872	2249.24	0.283894	0.641497	0.641497	2245.33	0.283627	6263.06	5279.72	5279.08
hg19	7	chrY	Y	16384	16384	0	1	0	16384	0	16384	0	16384	0	25653464	25653464	25653464	25653464	0.64017	0.64017	563.409	0.316937	0.639587	0.639587	564.322	0.31722	0.993276	0.993276	10.5283	0.0413358	0.993276	0.993276	10.5283	0.0413358	0.639587	0.639587	564.322	0.31722	0.64017	0.64017	563.409	0.316937	1565.76	1589	1588.95
hg19	8	chrY	Y	65536	65513	23	0.999649	0.000350952	65490	23	65490	23	65490	23	25653447	25653385	25651086	25651101	0.624255	0.624277	147.089	0.361536	0.623608	0.62363	147.342	0.361887	0.986052	0.986054	5.46012	0.0656455	0.986053	0.986053	5.46119	0.0656462	0.623608	0.62363	147.343	0.361887	0.624255	0.624276	147.09	0.361536	391.578	495.196	495.192
hg19	9	chrY	Y	262144	258740	3404	0.987015	0.0129852	256582	2158	255502	3238	255488	3252	25653430	25648865	25516616	25517456	0.592139	0.592003	39.9232	0.421751	0.59117	0.591097	40.0162	0.422345	0.973623	0.973683	2.59162	0.0992454	0.973712	0.973815	2.58556		0.591242	0.59107	40.0261		0.592063	0.591953	39.9418		99.1475	167.059	167.058
hg19	10	chrY	Y	1048576	950033	98543	0.906022	0.0939779	904469	45564	870231	79802	870184	79849	25653413	25569183	24430377	24425460	0.550249	0.543527	11.0386	0.486803	0.549567	0.542622	11.0579	0.487253	0.956869	0.957394	1.06183	0.136439	0.958211	0.957804	1.0799		0.549238	0.542231	11.1217		0.550456	0.543202	11.0904		27.0027	63.5135	63.5135
hg19	11	chrY	Y	4194304	2938360	1255944	0.70056	0.29944	2589046	349314	2198718	739642	2198858	739502	25653396	25126080	21039553	21034549	0.52367	0.493244	2.85403	0.532793	0.523218	0.492501	2.85881	0.533123	0.939604	0.941061	0.335107	0.168712	0.94408	0.943474	0.403038		0.522663	0.491533	2.95718		0.523819	0.492304	2.94888		8.73051	28.5459	28.5459
hg19	12	chrY	Y	16777216	7303517	9473699	0.435324	0.564676	5591121	1712396	3873247	3430270	3872102	3431415	25653379	23143011	15618621	15604779	0.524175	0.449871	0.558348	0.551796	0.524355	0.449152	0.55898	0.551777	0.926017	0.928489	-0.0925387	0.191571	0.939138	0.937314	0.132159		0.523114	0.447766	0.71965		0.525023	0.448526	0.715344		3.51247	15.1504	15.1504
hg19	13	chrY	Y	67108864	12490493	54618371	0.186123	0.813877	6997194	5493299	3617293	8873200	3612978	8877515	25653362	18749994	8882253	8867175	0.54632	0.416186	-0.143654	0.554734	0.543263	0.415425	-0.143298	0.556573	0.916697	0.919602	-0.387565	0.207001	0.952795	0.956403	0.0297959		0.54498	0.413854	0.0898674		0.543954	0.414639	0.0874824		2.05383	9.99424	9.99424
hg19	14	chrY	Y	268435456	15972108	252463348	0.0595007	0.940499	6535795	9436313	2056118	13915990	2050446	13921662	25653345	14911381	4089166	4075348	0.557634	0.385417	-0.363012	0.565387	0.552276	0.384567	-0.362512	0.568126	0.90714	0.909911	-0.527851	0.221988	0.974932	0.98222	0.00368701		0.555754	0.382947	-0.101496		0.552859	0.3838	-0.103157		1.60613	7.74802	7.74802
hg19	15	chrY	Y	1073741824	17776940	1055964884	0.0165561	0.983444	5949652	11827288	921213	16855727	915930	16861010	25653328	12759846	1792822	1783733	0.555341	0.35671	-0.413905	0.582999	0.548092	0.35576	-0.413046	0.586263	0.896588	0.899306	-0.579984	0.236995	0.986419	0.996804	-0.000188945		0.55298	0.35412	-0.153328		0.548639	0.355039	-0.154498		1.44307	6.50356	6.50356
hg19	16	chrY	Y	4294967296	18721647	4276245649	0.00435897	0.995641	5664807	13056840	394798	18326849	389934	18331713	25653311	11665910	865247	856755	0.54571	0.32876	-0.404266	0.604079	0.539142	0.327716	-0.40329	0.606869	0.885315	0.888038	-0.593708	0.251718	0.991321	1.00021	-0.000463429		0.543009	0.326129	-0.157003		0.539823	0.327124	-0.158076		1.37025	5.66001	5.66001
hg19	17	chrY	Y	17179869184	19303232	17160565952	0.0011236	0.998876	5565752	13737480	185438	19117794	181780	19121452	25653294	11042009	497874	490649	0.529244	0.303514	-0.377566	0.626866	0.524102	0.302369	-0.37642	0.629102	0.873862	0.876734	-0.593119	0.265853	0.992357	0.998314	-0.000330803		0.5262	0.30078	-0.146263		0.524944	0.301863	-0.147256		1.32896	5.01292	5.01292
hg19	18	chrY	Y	68719476736	19730201	68699746535	0.000287112	0.999713	5541571	14188630	103711	19626490	100302	19629899	25653277	10612858	337374	329920	0.511202	0.279848	-0.34676	0.649916	0.506804	0.278584	-0.345495	0.651927	0.862049	0.865112	-0.586923	0.27982	0.992324	0.996418	-0.000316541		0.507781	0.27699	-0.131893		0.507879	0.278187	-0.132915		1.3002	4.48547	4.48547
hg19	19	chrY	Y	274877906944	20081024	274857825920	7.30543e-05	0.999927	5542470	14538554	69848	20011176	66244	20014780	25653260	10273242	254966	247070	0.493736	0.25938	-0.318658	0.671472	0.490232	0.258007	-0.317297	0.673287	0.850149	0.853406	-0.578626	0.293465	0.99211	0.99391	-0.000315882		0.489949	0.256409	-0.118479		0.491554	0.257715	-0.119541		1.27749	4.04183	4.04183
hg19	20	chrY	Y	1099511627776	20385107	1099491242669	1.85401e-05	0.999981	5549312	14835795	52789	20332318	48960	20336147	25653243	9982750	203117	194735	0.476403	0.239711	-0.291696	0.693133	0.473743	0.238178	-0.290177	0.694863	0.837789	0.841272	-0.568974	0.307222	0.991471	0.990657	-0.000318092		0.472118	0.236572	-0.105887		0.475438	0.23804	-0.107017		1.25843	3.66039	3.66039
					16262375001	36634125217499			3149257312	13113117689	1795209704	14467165297	1793398996	14468976005	57226811558	43226773048	37956991348	37954018358
