# Supplementary material for: Decoding the Inversion Symmetry Underlying Transcription Factor DNA-Binding Specificity and Functionality in the Genome
Source: iScience. 2019 Apr 6;15:552–91. doi: 10.1016/j.isci.2019.04.006 (PMC6542189; doi:10.1016/j.isci.2019.04.006)
Supplement: Tables S51–S54. p53 DNA Element Analysis [file mmc6.xlsx]

## Sheet: Table S51
	Variant Position ID	Fixed Half-Site Positions	0	1-nt Variant p53RE															2-nt Variant p53RE
1	6N-7N-8N-9N-10N	1-2-3-4-5	p53RE	6A	6C	6T	7A	7C	7T	8A	8C	8T	9A	9G	9T	10C	10G	10T	6-7 AA	6-7 AC	6-7 AT	6-8 AA	6-8 AC	6-8 AT	6-9 AA	6-9 AG	6-9 AT	6-10 AC	6-10 AG	6-10 AT	6-7 CA	6-7 CC	6-7 CT	6-8 CA	6-8 CC	6-8 CT	6-9 CA	6-9 CG	6-9 CT	6-10 CC	6-10 CG	6-10 CT	6-7 TA	6-7 TC	6-7 TT	6-8 TA	6-8 TC	6-8 TT	6-9 TA
2	5N-7N-8N-9N-10N	1-2-3-4-6	p53RE	5A	5G	5T	7A	7C	7T	8A	8C	8T	9A	9G	9T	10C	10G	10T	5-7 AA	5-7 AC	5-7 AT	5-8 AA	5-8 AC	5-8 AT	5-9 AA	5-9 AG	5-9 AT	5-10 AC	5-10 AG	5-10 AT	5-7 GA	5-7 GC	5-7 GT	5-8 GA	5-8 GC	5-8 GT	5-9 GA	5-9 GG	5-9 GT	5-10 GC	5-10 GG	5-10 GT	5-7 TA	5-7 TC	5-7 TT	5-8 TA	5-8 TC	5-8 TT	5-9 TA
3	1N-6N-7N-8N-9N	2-3-4-5-10	p53RE	1A	1C	1G	6A	6C	6T	7A	7C	7T	8A	8C	8T	9A	9G	9T	1-6 AA	1-6 AC	1-6 AT	1-7 AA	1-7 AC	1-7 AT	1-8 AA	1-8 AC	1-8 AT	1-9 AA	1-9 AG	1-9 AT	1-6 CA	1-6 CC	1-6 CT	1-7 CA	1-7 CC	1-7 CT	1-8 CA	1-8 CC	1-8 CT	1-9 CA	1-9 CG	1-9 CT	1-6 GA	1-6 GC	1-6 GT	1-7 GA	1-7 GC	1-7 GT	1-8 GA
4	3N-6N-7N-9N-10N	1-2-4-5-8	p53RE	3A	3G	3T	6A	6C	6T	7A	7C	7T	9A	9G	9T	10C	10G	10T	3-6 AA	3-6 AC	3-6 AT	3-7 AA	3-7 AC	3-7 AT	3-9 AA	3-9 AG	3-9 AT	3-10 AC	3-10 AG	3-10 AT	3-6 GA	3-6 GC	3-6 GT	3-7 GA	3-7 GC	3-7 GT	3-9 GA	3-9 GG	3-9 GT	3-10 GC	3-10 GG	3-10 GT	3-6 TA	3-6 TC	3-6 TT	3-7 TA	3-7 TC	3-7 TT	3-9 TA
5	4N-6N-8N-9N-10N	1-2-3-5-7	p53RE	4A	4G	4T	6A	6C	6T	8A	8C	8T	9A	9G	9T	10C	10G	10T	4-6 AA	4-6 AC	4-6 AT	4-8 AA	4-8 AC	4-8 AT	4-9 AA	4-9 AG	4-9 AT	4-10 AC	4-10 AG	4-10 AT	4-6 GA	4-6 GC	4-6 GT	4-8 GA	4-8 GC	4-8 GT	4-9 GA	4-9 GG	4-9 GT	4-10 GC	4-10 GG	4-10 GT	4-6 TA	4-6 TC	4-6 TT	4-8 TA	4-8 TC	4-8 TT	4-9 TA
6	2N-6N-7N-8N-10N	1-3-4-5-9	p53RE	2A	2C	2T	6A	6C	6T	7A	7C	7T	8A	8C	8T	10C	10G	10T	2-6 AA	2-6 AC	2-6 AT	2-7 AA	2-7 AC	2-7 AT	2-8 AA	2-8 AC	2-8 AT	2-10 AC	2-10 AG	2-10 AT	2-6 CA	2-6 CC	2-6 CT	2-7 CA	2-7 CC	2-7 CT	2-8 CA	2-8 CC	2-8 CT	2-10 CC	2-10 CG	2-10 CT	2-6 TA	2-6 TC	2-6 TT	2-7 TA	2-7 TC	2-7 TT	2-8 TA
7	1N-5N-7N-8N-9N	2-3-4-6-10	p53RE	1A	1C	1G	5A	5G	5T	7A	7C	7T	8A	8C	8T	9A	9G	9T	1-5 AA	1-5 AG	1-5 AT	1-7 AA	1-7 AC	1-7 AT	1-8 AA	1-8 AC	1-8 AT	1-9 AA	1-9 AG	1-9 AT	1-5 CA	1-5 CG	1-5 CT	1-7 CA	1-7 CC	1-7 CT	1-8 CA	1-8 CC	1-8 CT	1-9 CA	1-9 CG	1-9 CT	1-5 GA	1-5 GG	1-5 GT	1-7 GA	1-7 GC	1-7 GT	1-8 GA
8	3N-5N-7N-9N-10N	1-2-4-6-8	p53RE	3A	3G	3T	5A	5G	5T	7A	7C	7T	9A	9G	9T	10C	10G	10T	3-5 AA	3-5 AG	3-5 AT	3-7 AA	3-7 AC	3-7 AT	3-9 AA	3-9 AG	3-9 AT	3-10 AC	3-10 AG	3-10 AT	3-5 GA	3-5 GG	3-5 GT	3-7 GA	3-7 GC	3-7 GT	3-9 GA	3-9 GG	3-9 GT	3-10 GC	3-10 GG	3-10 GT	3-5 TA	3-5 TG	3-5 TT	3-7 TA	3-7 TC	3-7 TT	3-9 TA
9	4N-5N-8N-9N-10N	1-2-3-6-7	p53RE	4A	4G	4T	5A	5G	5T	8A	8C	8T	9A	9G	9T	10C	10G	10T	4-5 AA	4-5 AG	4-5 AT	4-8 AA	4-8 AC	4-8 AT	4-9 AA	4-9 AG	4-9 AT	4-10 AC	4-10 AG	4-10 AT	4-5 GA	4-5 GG	4-5 GT	4-8 GA	4-8 GC	4-8 GT	4-9 GA	4-9 GG	4-9 GT	4-10 GC	4-10 GG	4-10 GT	4-5 TA	4-5 TG	4-5 TT	4-8 TA	4-8 TC	4-8 TT	4-9 TA
10	2N-5N-7N-8N-10N	1-3-4-6-9	p53RE	2A	2C	2T	5A	5G	5T	7A	7C	7T	8A	8C	8T	10C	10G	10T	2-5 AA	2-5 AG	2-5 AT	2-7 AA	2-7 AC	2-7 AT	2-8 AA	2-8 AC	2-8 AT	2-10 AC	2-10 AG	2-10 AT	2-5 CA	2-5 CG	2-5 CT	2-7 CA	2-7 CC	2-7 CT	2-8 CA	2-8 CC	2-8 CT	2-10 CC	2-10 CG	2-10 CT	2-5 TA	2-5 TG	2-5 TT	2-7 TA	2-7 TC	2-7 TT	2-8 TA
11	1N-3N-6N-7N-9N	2-4-5-8-10	p53RE	1A	1C	1G	3A	3G	3T	6A	6C	6T	7A	7C	7T	9A	9G	9T	1-3 AA	1-3 AG	1-3 AT	1-6 AA	1-6 AC	1-6 AT	1-7 AA	1-7 AC	1-7 AT	1-9 AA	1-9 AG	1-9 AT	1-3 CA	1-3 CG	1-3 CT	1-6 CA	1-6 CC	1-6 CT	1-7 CA	1-7 CC	1-7 CT	1-9 CA	1-9 CG	1-9 CT	1-3 GA	1-3 GG	1-3 GT	1-6 GA	1-6 GC	1-6 GT	1-7 GA
12	1N-4N-6N-8N-9N	2-3-5-7-10	p53RE	1A	1C	1G	4A	4G	4T	6A	6C	6T	8A	8C	8T	9A	9G	9T	1-4 AA	1-4 AG	1-4 AT	1-6 AA	1-6 AC	1-6 AT	1-8 AA	1-8 AC	1-8 AT	1-9 AA	1-9 AG	1-9 AT	1-4 CA	1-4 CG	1-4 CT	1-6 CA	1-6 CC	1-6 CT	1-8 CA	1-8 CC	1-8 CT	1-9 CA	1-9 CG	1-9 CT	1-4 GA	1-4 GG	1-4 GT	1-6 GA	1-6 GC	1-6 GT	1-8 GA
13	1N-2N-6N-7N-8N	3-4-5-9-10	p53RE	1A	1C	1G	2A	2C	2T	6A	6C	6T	7A	7C	7T	8A	8C	8T	1-2 AA	1-2 AC	1-2 AT	1-6 AA	1-6 AC	1-6 AT	1-7 AA	1-7 AC	1-7 AT	1-8 AA	1-8 AC	1-8 AT	1-2 CA	1-2 CC	1-2 CT	1-6 CA	1-6 CC	1-6 CT	1-7 CA	1-7 CC	1-7 CT	1-8 CA	1-8 CC	1-8 CT	1-2 GA	1-2 GC	1-2 GT	1-6 GA	1-6 GC	1-6 GT	1-7 GA
14	3N-4N-6N-9N-10N	1-2-5-7-8	p53RE	3A	3G	3T	4A	4G	4T	6A	6C	6T	9A	9G	9T	10C	10G	10T	3-4 AA	3-4 AG	3-4 AT	3-6 AA	3-6 AC	3-6 AT	3-9 AA	3-9 AG	3-9 AT	3-10 AC	3-10 AG	3-10 AT	3-4 GA	3-4 GG	3-4 GT	3-6 GA	3-6 GC	3-6 GT	3-9 GA	3-9 GG	3-9 GT	3-10 GC	3-10 GG	3-10 GT	3-4 TA	3-4 TG	3-4 TT	3-6 TA	3-6 TC	3-6 TT	3-9 TA
15	2N-3N-6N-7N-10N	1-4-5-8-9	p53RE	2A	2C	2T	3A	3G	3T	6A	6C	6T	7A	7C	7T	10C	10G	10T	2-3 AA	2-3 AG	2-3 AT	2-6 AA	2-6 AC	2-6 AT	2-7 AA	2-7 AC	2-7 AT	2-10 AC	2-10 AG	2-10 AT	2-3 CA	2-3 CG	2-3 CT	2-6 CA	2-6 CC	2-6 CT	2-7 CA	2-7 CC	2-7 CT	2-10 CC	2-10 CG	2-10 CT	2-3 TA	2-3 TG	2-3 TT	2-6 TA	2-6 TC	2-6 TT	2-7 TA
16	2N-4N-6N-8N-10N	1-3-5-7-9	p53RE	2A	2C	2T	4A	4G	4T	6A	6C	6T	8A	8C	8T	10C	10G	10T	2-4 AA	2-4 AG	2-4 AT	2-6 AA	2-6 AC	2-6 AT	2-8 AA	2-8 AC	2-8 AT	2-10 AC	2-10 AG	2-10 AT	2-4 CA	2-4 CG	2-4 CT	2-6 CA	2-6 CC	2-6 CT	2-8 CA	2-8 CC	2-8 CT	2-10 CC	2-10 CG	2-10 CT	2-4 TA	2-4 TG	2-4 TT	2-6 TA	2-6 TC	2-6 TT	2-8 TA
17	5N-6N-7N-8N-9N	1-2-3-4-10	p53RE	5A	5G	5T	6A	6C	6T	7A	7C	7T	8A	8C	8T	9A	9G	9T	5-6 AA	5-6 AC	5-6 AT	5-7 AA	5-7 AC	5-7 AT	5-8 AA	5-8 AC	5-8 AT	5-9 AA	5-9 AG	5-9 AT	5-6 GA	5-6 GC	5-6 GT	5-7 GA	5-7 GC	5-7 GT	5-8 GA	5-8 GC	5-8 GT	5-9 GA	5-9 GG	5-9 GT	5-6 TA	5-6 TC	5-6 TT	5-7 TA	5-7 TC	5-7 TT	5-8 TA
18	3N-5N-6N-7N-9N	1-2-4-8-10	p53RE	3A	3G	3T	5A	5G	5T	6A	6C	6T	7A	7C	7T	9A	9G	9T	3-5 AA	3-5 AG	3-5 AT	3-6 AA	3-6 AC	3-6 AT	3-7 AA	3-7 AC	3-7 AT	3-9 AA	3-9 AG	3-9 AT	3-5 GA	3-5 GG	3-5 GT	3-6 GA	3-6 GC	3-6 GT	3-7 GA	3-7 GC	3-7 GT	3-9 GA	3-9 GG	3-9 GT	3-5 TA	3-5 TG	3-5 TT	3-6 TA	3-6 TC	3-6 TT	3-7 TA
19	4N-5N-6N-8N-9N	1-2-3-7-10	p53RE	4A	4G	4T	5A	5G	5T	6A	6C	6T	8A	8C	8T	9A	9G	9T	4-5 AA	4-5 AG	4-5 AT	4-6 AA	4-6 AC	4-6 AT	4-8 AA	4-8 AC	4-8 AT	4-9 AA	4-9 AG	4-9 AT	4-5 GA	4-5 GG	4-5 GT	4-6 GA	4-6 GC	4-6 GT	4-8 GA	4-8 GC	4-8 GT	4-9 GA	4-9 GG	4-9 GT	4-5 TA	4-5 TG	4-5 TT	4-6 TA	4-6 TC	4-6 TT	4-8 TA
20	2N-5N-6N-7N-8N	1-3-4-9-10	p53RE	2A	2C	2T	5A	5G	5T	6A	6C	6T	7A	7C	7T	8A	8C	8T	2-5 AA	2-5 AG	2-5 AT	2-6 AA	2-6 AC	2-6 AT	2-7 AA	2-7 AC	2-7 AT	2-8 AA	2-8 AC	2-8 AT	2-5 CA	2-5 CG	2-5 CT	2-6 CA	2-6 CC	2-6 CT	2-7 CA	2-7 CC	2-7 CT	2-8 CA	2-8 CC	2-8 CT	2-5 TA	2-5 TG	2-5 TT	2-6 TA	2-6 TC	2-6 TT	2-7 TA
21	5N-6N-7N-9N-10N	1-2-3-4-8	p53RE	5A	5G	5T	6A	6C	6T	7A	7C	7T	9A	9G	9T	10C	10G	10T	5-6 AA	5-6 AC	5-6 AT	5-7 AA	5-7 AC	5-7 AT	5-9 AA	5-9 AG	5-9 AT	5-10 AC	5-10 AG	5-10 AT	5-6 GA	5-6 GC	5-6 GT	5-7 GA	5-7 GC	5-7 GT	5-9 GA	5-9 GG	5-9 GT	5-10 GC	5-10 GG	5-10 GT	5-6 TA	5-6 TC	5-6 TT	5-7 TA	5-7 TC	5-7 TT	5-9 TA
22	1N-5N-6N-7N-9N	2-3-4-8-10	p53RE	1A	1C	1G	5A	5G	5T	6A	6C	6T	7A	7C	7T	9A	9G	9T	1-5 AA	1-5 AG	1-5 AT	1-6 AA	1-6 AC	1-6 AT	1-7 AA	1-7 AC	1-7 AT	1-9 AA	1-9 AG	1-9 AT	1-5 CA	1-5 CG	1-5 CT	1-6 CA	1-6 CC	1-6 CT	1-7 CA	1-7 CC	1-7 CT	1-9 CA	1-9 CG	1-9 CT	1-5 GA	1-5 GG	1-5 GT	1-6 GA	1-6 GC	1-6 GT	1-7 GA
23	4N-5N-6N-9N-10N	1-2-3-7-8	p53RE	4A	4G	4T	5A	5G	5T	6A	6C	6T	9A	9G	9T	10C	10G	10T	4-5 AA	4-5 AG	4-5 AT	4-6 AA	4-6 AC	4-6 AT	4-9 AA	4-9 AG	4-9 AT	4-10 AC	4-10 AG	4-10 AT	4-5 GA	4-5 GG	4-5 GT	4-6 GA	4-6 GC	4-6 GT	4-9 GA	4-9 GG	4-9 GT	4-10 GC	4-10 GG	4-10 GT	4-5 TA	4-5 TG	4-5 TT	4-6 TA	4-6 TC	4-6 TT	4-9 TA
24	2N-5N-6N-7N-10N	1-3-4-8-9	p53RE	2A	2C	2T	5A	5G	5T	6A	6C	6T	7A	7C	7T	10C	10G	10T	2-5 AA	2-5 AG	2-5 AT	2-6 AA	2-6 AC	2-6 AT	2-7 AA	2-7 AC	2-7 AT	2-10 AC	2-10 AG	2-10 AT	2-5 CA	2-5 CG	2-5 CT	2-6 CA	2-6 CC	2-6 CT	2-7 CA	2-7 CC	2-7 CT	2-10 CC	2-10 CG	2-10 CT	2-5 TA	2-5 TG	2-5 TT	2-6 TA	2-6 TC	2-6 TT	2-7 TA
25	5N-6N-8N-9N-10N	1-2-3-4-7	p53RE	5A	5G	5T	6A	6C	6T	8A	8C	8T	9A	9G	9T	10C	10G	10T	5-6 AA	5-6 AC	5-6 AT	5-8 AA	5-8 AC	5-8 AT	5-9 AA	5-9 AG	5-9 AT	5-10 AC	5-10 AG	5-10 AT	5-6 GA	5-6 GC	5-6 GT	5-8 GA	5-8 GC	5-8 GT	5-9 GA	5-9 GG	5-9 GT	5-10 GC	5-10 GG	5-10 GT	5-6 TA	5-6 TC	5-6 TT	5-8 TA	5-8 TC	5-8 TT	5-9 TA
26	1N-5N-6N-8N-9N	2-3-4-7-10	p53RE	1A	1C	1G	5A	5G	5T	6A	6C	6T	8A	8C	8T	9A	9G	9T	1-5 AA	1-5 AG	1-5 AT	1-6 AA	1-6 AC	1-6 AT	1-8 AA	1-8 AC	1-8 AT	1-9 AA	1-9 AG	1-9 AT	1-5 CA	1-5 CG	1-5 CT	1-6 CA	1-6 CC	1-6 CT	1-8 CA	1-8 CC	1-8 CT	1-9 CA	1-9 CG	1-9 CT	1-5 GA	1-5 GG	1-5 GT	1-6 GA	1-6 GC	1-6 GT	1-8 GA
27	3N-5N-6N-9N-10N	1-2-4-7-8	p53RE	3A	3G	3T	5A	5G	5T	6A	6C	6T	9A	9G	9T	10C	10G	10T	3-5 AA	3-5 AG	3-5 AT	3-6 AA	3-6 AC	3-6 AT	3-9 AA	3-9 AG	3-9 AT	3-10 AC	3-10 AG	3-10 AT	3-5 GA	3-5 GG	3-5 GT	3-6 GA	3-6 GC	3-6 GT	3-9 GA	3-9 GG	3-9 GT	3-10 GC	3-10 GG	3-10 GT	3-5 TA	3-5 TG	3-5 TT	3-6 TA	3-6 TC	3-6 TT	3-9 TA
28	2N-5N-6N-8N-10N	1-3-4-7-9	p53RE	2A	2C	2T	5A	5G	5T	6A	6C	6T	8A	8C	8T	10C	10G	10T	2-5 AA	2-5 AG	2-5 AT	2-6 AA	2-6 AC	2-6 AT	2-8 AA	2-8 AC	2-8 AT	2-10 AC	2-10 AG	2-10 AT	2-5 CA	2-5 CG	2-5 CT	2-6 CA	2-6 CC	2-6 CT	2-8 CA	2-8 CC	2-8 CT	2-10 CC	2-10 CG	2-10 CT	2-5 TA	2-5 TG	2-5 TT	2-6 TA	2-6 TC	2-6 TT	2-8 TA
29	5N-6N-7N-8N-10N	1-2-3-4-9	p53RE	5A	5G	5T	6A	6C	6T	7A	7C	7T	8A	8C	8T	10C	10G	10T	5-6 AA	5-6 AC	5-6 AT	5-7 AA	5-7 AC	5-7 AT	5-8 AA	5-8 AC	5-8 AT	5-10 AC	5-10 AG	5-10 AT	5-6 GA	5-6 GC	5-6 GT	5-7 GA	5-7 GC	5-7 GT	5-8 GA	5-8 GC	5-8 GT	5-10 GC	5-10 GG	5-10 GT	5-6 TA	5-6 TC	5-6 TT	5-7 TA	5-7 TC	5-7 TT	5-8 TA
30	1N-5N-6N-7N-8N	2-3-4-9-10	p53RE	1A	1C	1G	5A	5G	5T	6A	6C	6T	7A	7C	7T	8A	8C	8T	1-5 AA	1-5 AG	1-5 AT	1-6 AA	1-6 AC	1-6 AT	1-7 AA	1-7 AC	1-7 AT	1-8 AA	1-8 AC	1-8 AT	1-5 CA	1-5 CG	1-5 CT	1-6 CA	1-6 CC	1-6 CT	1-7 CA	1-7 CC	1-7 CT	1-8 CA	1-8 CC	1-8 CT	1-5 GA	1-5 GG	1-5 GT	1-6 GA	1-6 GC	1-6 GT	1-7 GA
31	3N-5N-6N-7N-10N	1-2-4-8-9	p53RE	3A	3G	3T	5A	5G	5T	6A	6C	6T	7A	7C	7T	10C	10G	10T	3-5 AA	3-5 AG	3-5 AT	3-6 AA	3-6 AC	3-6 AT	3-7 AA	3-7 AC	3-7 AT	3-10 AC	3-10 AG	3-10 AT	3-5 GA	3-5 GG	3-5 GT	3-6 GA	3-6 GC	3-6 GT	3-7 GA	3-7 GC	3-7 GT	3-10 GC	3-10 GG	3-10 GT	3-5 TA	3-5 TG	3-5 TT	3-6 TA	3-6 TC	3-6 TT	3-7 TA
32	4N-5N-6N-8N-10N	1-2-3-7-9	p53RE	4A	4G	4T	5A	5G	5T	6A	6C	6T	8A	8C	8T	10C	10G	10T	4-5 AA	4-5 AG	4-5 AT	4-6 AA	4-6 AC	4-6 AT	4-8 AA	4-8 AC	4-8 AT	4-10 AC	4-10 AG	4-10 AT	4-5 GA	4-5 GG	4-5 GT	4-6 GA	4-6 GC	4-6 GT	4-8 GA	4-8 GC	4-8 GT	4-10 GC	4-10 GG	4-10 GT	4-5 TA	4-5 TG	4-5 TT	4-6 TA	4-6 TC	4-6 TT	4-8 TA
33	1N-7N-8N-9N-10N	2-3-4-5-6	p53RE	1A	1C	1G	7A	7C	7T	8A	8C	8T	9A	9G	9T	10C	10G	10T	1-7 AA	1-7 AC	1-7 AT	1-8 AA	1-8 AC	1-8 AT	1-9 AA	1-9 AG	1-9 AT	1-10 AC	1-10 AG	1-10 AT	1-7 CA	1-7 CC	1-7 CT	1-8 CA	1-8 CC	1-8 CT	1-9 CA	1-9 CG	1-9 CT	1-10 CC	1-10 CG	1-10 CT	1-7 GA	1-7 GC	1-7 GT	1-8 GA	1-8 GC	1-8 GT	1-9 GA
34	1N-3N-7N-9N-10N	2-4-5-6-8	p53RE	1A	1C	1G	3A	3G	3T	7A	7C	7T	9A	9G	9T	10C	10G	10T	1-3 AA	1-3 AG	1-3 AT	1-7 AA	1-7 AC	1-7 AT	1-9 AA	1-9 AG	1-9 AT	1-10 AC	1-10 AG	1-10 AT	1-3 CA	1-3 CG	1-3 CT	1-7 CA	1-7 CC	1-7 CT	1-9 CA	1-9 CG	1-9 CT	1-10 CC	1-10 CG	1-10 CT	1-3 GA	1-3 GG	1-3 GT	1-7 GA	1-7 GC	1-7 GT	1-9 GA
35	1N-4N-8N-9N-10N	2-3-5-6-7	p53RE	1A	1C	1G	4A	4G	4T	8A	8C	8T	9A	9G	9T	10C	10G	10T	1-4 AA	1-4 AG	1-4 AT	1-8 AA	1-8 AC	1-8 AT	1-9 AA	1-9 AG	1-9 AT	1-10 AC	1-10 AG	1-10 AT	1-4 CA	1-4 CG	1-4 CT	1-8 CA	1-8 CC	1-8 CT	1-9 CA	1-9 CG	1-9 CT	1-10 CC	1-10 CG	1-10 CT	1-4 GA	1-4 GG	1-4 GT	1-8 GA	1-8 GC	1-8 GT	1-9 GA
36	1N-2N-7N-8N-10N	3-4-5-6-9	p53RE	1A	1C	1G	2A	2C	2T	7A	7C	7T	8A	8C	8T	10C	10G	10T	1-2 AA	1-2 AC	1-2 AT	1-7 AA	1-7 AC	1-7 AT	1-8 AA	1-8 AC	1-8 AT	1-10 AC	1-10 AG	1-10 AT	1-2 CA	1-2 CC	1-2 CT	1-7 CA	1-7 CC	1-7 CT	1-8 CA	1-8 CC	1-8 CT	1-10 CC	1-10 CG	1-10 CT	1-2 GA	1-2 GC	1-2 GT	1-7 GA	1-7 GC	1-7 GT	1-8 GA
37	1N-6N-7N-9N-10N	2-3-4-5-8	p53RE	1A	1C	1G	6A	6C	6T	7A	7C	7T	9A	9G	9T	10C	10G	10T	1-6 AA	1-6 AC	1-6 AT	1-7 AA	1-7 AC	1-7 AT	1-9 AA	1-9 AG	1-9 AT	1-10 AC	1-10 AG	1-10 AT	1-6 CA	1-6 CC	1-6 CT	1-7 CA	1-7 CC	1-7 CT	1-9 CA	1-9 CG	1-9 CT	1-10 CC	1-10 CG	1-10 CT	1-6 GA	1-6 GC	1-6 GT	1-7 GA	1-7 GC	1-7 GT	1-9 GA
38	1N-5N-7N-9N-10N	2-3-4-6-8	p53RE	1A	1C	1G	5A	5G	5T	7A	7C	7T	9A	9G	9T	10C	10G	10T	1-5 AA	1-5 AG	1-5 AT	1-7 AA	1-7 AC	1-7 AT	1-9 AA	1-9 AG	1-9 AT	1-10 AC	1-10 AG	1-10 AT	1-5 CA	1-5 CG	1-5 CT	1-7 CA	1-7 CC	1-7 CT	1-9 CA	1-9 CG	1-9 CT	1-10 CC	1-10 CG	1-10 CT	1-5 GA	1-5 GG	1-5 GT	1-7 GA	1-7 GC	1-7 GT	1-9 GA
39	1N-4N-6N-9N-10N	2-3-5-7-8	p53RE	1A	1C	1G	4A	4G	4T	6A	6C	6T	9A	9G	9T	10C	10G	10T	1-4 AA	1-4 AG	1-4 AT	1-6 AA	1-6 AC	1-6 AT	1-9 AA	1-9 AG	1-9 AT	1-10 AC	1-10 AG	1-10 AT	1-4 CA	1-4 CG	1-4 CT	1-6 CA	1-6 CC	1-6 CT	1-9 CA	1-9 CG	1-9 CT	1-10 CC	1-10 CG	1-10 CT	1-4 GA	1-4 GG	1-4 GT	1-6 GA	1-6 GC	1-6 GT	1-9 GA
40	1N-2N-6N-7N-10N	3-4-5-8-9	p53RE	1A	1C	1G	2A	2C	2T	6A	6C	6T	7A	7C	7T	10C	10G	10T	1-2 AA	1-2 AC	1-2 AT	1-6 AA	1-6 AC	1-6 AT	1-7 AA	1-7 AC	1-7 AT	1-10 AC	1-10 AG	1-10 AT	1-2 CA	1-2 CC	1-2 CT	1-6 CA	1-6 CC	1-6 CT	1-7 CA	1-7 CC	1-7 CT	1-10 CC	1-10 CG	1-10 CT	1-2 GA	1-2 GC	1-2 GT	1-6 GA	1-6 GC	1-6 GT	1-7 GA
41	1N-6N-8N-9N-10N	2-3-4-5-7	p53RE	1A	1C	1G	6A	6C	6T	8A	8C	8T	9A	9G	9T	10C	10G	10T	1-6 AA	1-6 AC	1-6 AT	1-8 AA	1-8 AC	1-8 AT	1-9 AA	1-9 AG	1-9 AT	1-10 AC	1-10 AG	1-10 AT	1-6 CA	1-6 CC	1-6 CT	1-8 CA	1-8 CC	1-8 CT	1-9 CA	1-9 CG	1-9 CT	1-10 CC	1-10 CG	1-10 CT	1-6 GA	1-6 GC	1-6 GT	1-8 GA	1-8 GC	1-8 GT	1-9 GA
42	1N-5N-8N-9N-10N	2-3-4-6-7	p53RE	1A	1C	1G	5A	5G	5T	8A	8C	8T	9A	9G	9T	10C	10G	10T	1-5 AA	1-5 AG	1-5 AT	1-8 AA	1-8 AC	1-8 AT	1-9 AA	1-9 AG	1-9 AT	1-10 AC	1-10 AG	1-10 AT	1-5 CA	1-5 CG	1-5 CT	1-8 CA	1-8 CC	1-8 CT	1-9 CA	1-9 CG	1-9 CT	1-10 CC	1-10 CG	1-10 CT	1-5 GA	1-5 GG	1-5 GT	1-8 GA	1-8 GC	1-8 GT	1-9 GA
43	1N-3N-6N-9N-10N	2-4-5-7-8	p53RE	1A	1C	1G	3A	3G	3T	6A	6C	6T	9A	9G	9T	10C	10G	10T	1-3 AA	1-3 AG	1-3 AT	1-6 AA	1-6 AC	1-6 AT	1-9 AA	1-9 AG	1-9 AT	1-10 AC	1-10 AG	1-10 AT	1-3 CA	1-3 CG	1-3 CT	1-6 CA	1-6 CC	1-6 CT	1-9 CA	1-9 CG	1-9 CT	1-10 CC	1-10 CG	1-10 CT	1-3 GA	1-3 GG	1-3 GT	1-6 GA	1-6 GC	1-6 GT	1-9 GA
44	1N-2N-6N-8N-10N	3-4-5-7-9	p53RE	1A	1C	1G	2A	2C	2T	6A	6C	6T	8A	8C	8T	10C	10G	10T	1-2 AA	1-2 AC	1-2 AT	1-6 AA	1-6 AC	1-6 AT	1-8 AA	1-8 AC	1-8 AT	1-10 AC	1-10 AG	1-10 AT	1-2 CA	1-2 CC	1-2 CT	1-6 CA	1-6 CC	1-6 CT	1-8 CA	1-8 CC	1-8 CT	1-10 CC	1-10 CG	1-10 CT	1-2 GA	1-2 GC	1-2 GT	1-6 GA	1-6 GC	1-6 GT	1-8 GA
45	1N-6N-7N-8N-10N	2-3-4-5-9	p53RE	1A	1C	1G	6A	6C	6T	7A	7C	7T	8A	8C	8T	10C	10G	10T	1-6 AA	1-6 AC	1-6 AT	1-7 AA	1-7 AC	1-7 AT	1-8 AA	1-8 AC	1-8 AT	1-10 AC	1-10 AG	1-10 AT	1-6 CA	1-6 CC	1-6 CT	1-7 CA	1-7 CC	1-7 CT	1-8 CA	1-8 CC	1-8 CT	1-10 CC	1-10 CG	1-10 CT	1-6 GA	1-6 GC	1-6 GT	1-7 GA	1-7 GC	1-7 GT	1-8 GA
46	1N-5N-7N-8N-10N	2-3-4-6-9	p53RE	1A	1C	1G	5A	5G	5T	7A	7C	7T	8A	8C	8T	10C	10G	10T	1-5 AA	1-5 AG	1-5 AT	1-7 AA	1-7 AC	1-7 AT	1-8 AA	1-8 AC	1-8 AT	1-10 AC	1-10 AG	1-10 AT	1-5 CA	1-5 CG	1-5 CT	1-7 CA	1-7 CC	1-7 CT	1-8 CA	1-8 CC	1-8 CT	1-10 CC	1-10 CG	1-10 CT	1-5 GA	1-5 GG	1-5 GT	1-7 GA	1-7 GC	1-7 GT	1-8 GA
47	1N-3N-6N-7N-10N	2-4-5-8-9	p53RE	1A	1C	1G	3A	3G	3T	6A	6C	6T	7A	7C	7T	10C	10G	10T	1-3 AA	1-3 AG	1-3 AT	1-6 AA	1-6 AC	1-6 AT	1-7 AA	1-7 AC	1-7 AT	1-10 AC	1-10 AG	1-10 AT	1-3 CA	1-3 CG	1-3 CT	1-6 CA	1-6 CC	1-6 CT	1-7 CA	1-7 CC	1-7 CT	1-10 CC	1-10 CG	1-10 CT	1-3 GA	1-3 GG	1-3 GT	1-6 GA	1-6 GC	1-6 GT	1-7 GA
48	1N-4N-6N-8N-10N	2-3-5-7-9	p53RE	1A	1C	1G	4A	4G	4T	6A	6C	6T	8A	8C	8T	10C	10G	10T	1-4 AA	1-4 AG	1-4 AT	1-6 AA	1-6 AC	1-6 AT	1-8 AA	1-8 AC	1-8 AT	1-10 AC	1-10 AG	1-10 AT	1-4 CA	1-4 CG	1-4 CT	1-6 CA	1-6 CC	1-6 CT	1-8 CA	1-8 CC	1-8 CT	1-10 CC	1-10 CG	1-10 CT	1-4 GA	1-4 GG	1-4 GT	1-6 GA	1-6 GC	1-6 GT	1-8 GA
49	3N-7N-8N-9N-10N	1-2-4-5-6	p53RE	3A	3G	3T	7A	7C	7T	8A	8C	8T	9A	9G	9T	10C	10G	10T	3-7 AA	3-7 AC	3-7 AT	3-8 AA	3-8 AC	3-8 AT	3-9 AA	3-9 AG	3-9 AT	3-10 AC	3-10 AG	3-10 AT	3-7 GA	3-7 GC	3-7 GT	3-8 GA	3-8 GC	3-8 GT	3-9 GA	3-9 GG	3-9 GT	3-10 GC	3-10 GG	3-10 GT	3-7 TA	3-7 TC	3-7 TT	3-8 TA	3-8 TC	3-8 TT	3-9 TA
50	1N-3N-7N-8N-9N	2-4-5-6-10	p53RE	1A	1C	1G	3A	3G	3T	7A	7C	7T	8A	8C	8T	9A	9G	9T	1-3 AA	1-3 AG	1-3 AT	1-7 AA	1-7 AC	1-7 AT	1-8 AA	1-8 AC	1-8 AT	1-9 AA	1-9 AG	1-9 AT	1-3 CA	1-3 CG	1-3 CT	1-7 CA	1-7 CC	1-7 CT	1-8 CA	1-8 CC	1-8 CT	1-9 CA	1-9 CG	1-9 CT	1-3 GA	1-3 GG	1-3 GT	1-7 GA	1-7 GC	1-7 GT	1-8 GA
51	3N-4N-8N-9N-10N	1-2-5-6-7	p53RE	3A	3G	3T	4A	4G	4T	8A	8C	8T	9A	9G	9T	10C	10G	10T	3-4 AA	3-4 AG	3-4 AT	3-8 AA	3-8 AC	3-8 AT	3-9 AA	3-9 AG	3-9 AT	3-10 AC	3-10 AG	3-10 AT	3-4 GA	3-4 GG	3-4 GT	3-8 GA	3-8 GC	3-8 GT	3-9 GA	3-9 GG	3-9 GT	3-10 GC	3-10 GG	3-10 GT	3-4 TA	3-4 TG	3-4 TT	3-8 TA	3-8 TC	3-8 TT	3-9 TA
52	2N-3N-7N-8N-10N	1-4-5-6-9	p53RE	2A	2C	2T	3A	3G	3T	7A	7C	7T	8A	8C	8T	10C	10G	10T	2-3 AA	2-3 AG	2-3 AT	2-7 AA	2-7 AC	2-7 AT	2-8 AA	2-8 AC	2-8 AT	2-10 AC	2-10 AG	2-10 AT	2-3 CA	2-3 CG	2-3 CT	2-7 CA	2-7 CC	2-7 CT	2-8 CA	2-8 CC	2-8 CT	2-10 CC	2-10 CG	2-10 CT	2-3 TA	2-3 TG	2-3 TT	2-7 TA	2-7 TC	2-7 TT	2-8 TA
53	3N-6N-7N-8N-9N	1-2-4-5-10	p53RE	3A	3G	3T	6A	6C	6T	7A	7C	7T	8A	8C	8T	9A	9G	9T	3-6 AA	3-6 AC	3-6 AT	3-7 AA	3-7 AC	3-7 AT	3-8 AA	3-8 AC	3-8 AT	3-9 AA	3-9 AG	3-9 AT	3-6 GA	3-6 GC	3-6 GT	3-7 GA	3-7 GC	3-7 GT	3-8 GA	3-8 GC	3-8 GT	3-9 GA	3-9 GG	3-9 GT	3-6 TA	3-6 TC	3-6 TT	3-7 TA	3-7 TC	3-7 TT	3-8 TA
54	3N-5N-7N-8N-9N	1-2-4-6-10	p53RE	3A	3G	3T	5A	5G	5T	7A	7C	7T	8A	8C	8T	9A	9G	9T	3-5 AA	3-5 AG	3-5 AT	3-7 AA	3-7 AC	3-7 AT	3-8 AA	3-8 AC	3-8 AT	3-9 AA	3-9 AG	3-9 AT	3-5 GA	3-5 GG	3-5 GT	3-7 GA	3-7 GC	3-7 GT	3-8 GA	3-8 GC	3-8 GT	3-9 GA	3-9 GG	3-9 GT	3-5 TA	3-5 TG	3-5 TT	3-7 TA	3-7 TC	3-7 TT	3-8 TA
55	3N-4N-6N-8N-9N	1-2-5-7-10	p53RE	3A	3G	3T	4A	4G	4T	6A	6C	6T	8A	8C	8T	9A	9G	9T	3-4 AA	3-4 AG	3-4 AT	3-6 AA	3-6 AC	3-6 AT	3-8 AA	3-8 AC	3-8 AT	3-9 AA	3-9 AG	3-9 AT	3-4 GA	3-4 GG	3-4 GT	3-6 GA	3-6 GC	3-6 GT	3-8 GA	3-8 GC	3-8 GT	3-9 GA	3-9 GG	3-9 GT	3-4 TA	3-4 TG	3-4 TT	3-6 TA	3-6 TC	3-6 TT	3-8 TA
56	2N-3N-6N-7N-8N	1-4-5-9-10	p53RE	2A	2C	2T	3A	3G	3T	6A	6C	6T	7A	7C	7T	8A	8C	8T	2-3 AA	2-3 AG	2-3 AT	2-6 AA	2-6 AC	2-6 AT	2-7 AA	2-7 AC	2-7 AT	2-8 AA	2-8 AC	2-8 AT	2-3 CA	2-3 CG	2-3 CT	2-6 CA	2-6 CC	2-6 CT	2-7 CA	2-7 CC	2-7 CT	2-8 CA	2-8 CC	2-8 CT	2-3 TA	2-3 TG	2-3 TT	2-6 TA	2-6 TC	2-6 TT	2-7 TA
57	3N-6N-8N-9N-10N	1-2-4-5-7	p53RE	3A	3G	3T	6A	6C	6T	8A	8C	8T	9A	9G	9T	10C	10G	10T	3-6 AA	3-6 AC	3-6 AT	3-8 AA	3-8 AC	3-8 AT	3-9 AA	3-9 AG	3-9 AT	3-10 AC	3-10 AG	3-10 AT	3-6 GA	3-6 GC	3-6 GT	3-8 GA	3-8 GC	3-8 GT	3-9 GA	3-9 GG	3-9 GT	3-10 GC	3-10 GG	3-10 GT	3-6 TA	3-6 TC	3-6 TT	3-8 TA	3-8 TC	3-8 TT	3-9 TA
58	3N-5N-8N-9N-10N	1-2-4-6-7	p53RE	3A	3G	3T	5A	5G	5T	8A	8C	8T	9A	9G	9T	10C	10G	10T	3-5 AA	3-5 AG	3-5 AT	3-8 AA	3-8 AC	3-8 AT	3-9 AA	3-9 AG	3-9 AT	3-10 AC	3-10 AG	3-10 AT	3-5 GA	3-5 GG	3-5 GT	3-8 GA	3-8 GC	3-8 GT	3-9 GA	3-9 GG	3-9 GT	3-10 GC	3-10 GG	3-10 GT	3-5 TA	3-5 TG	3-5 TT	3-8 TA	3-8 TC	3-8 TT	3-9 TA
59	1N-3N-6N-8N-9N	2-4-5-7-10	p53RE	1A	1C	1G	3A	3G	3T	6A	6C	6T	8A	8C	8T	9A	9G	9T	1-3 AA	1-3 AG	1-3 AT	1-6 AA	1-6 AC	1-6 AT	1-8 AA	1-8 AC	1-8 AT	1-9 AA	1-9 AG	1-9 AT	1-3 CA	1-3 CG	1-3 CT	1-6 CA	1-6 CC	1-6 CT	1-8 CA	1-8 CC	1-8 CT	1-9 CA	1-9 CG	1-9 CT	1-3 GA	1-3 GG	1-3 GT	1-6 GA	1-6 GC	1-6 GT	1-8 GA
60	2N-3N-6N-8N-10N	1-4-5-7-9	p53RE	2A	2C	2T	3A	3G	3T	6A	6C	6T	8A	8C	8T	10C	10G	10T	2-3 AA	2-3 AG	2-3 AT	2-6 AA	2-6 AC	2-6 AT	2-8 AA	2-8 AC	2-8 AT	2-10 AC	2-10 AG	2-10 AT	2-3 CA	2-3 CG	2-3 CT	2-6 CA	2-6 CC	2-6 CT	2-8 CA	2-8 CC	2-8 CT	2-10 CC	2-10 CG	2-10 CT	2-3 TA	2-3 TG	2-3 TT	2-6 TA	2-6 TC	2-6 TT	2-8 TA
61	3N-6N-7N-8N-10N	1-2-4-5-9	p53RE	3A	3G	3T	6A	6C	6T	7A	7C	7T	8A	8C	8T	10C	10G	10T	3-6 AA	3-6 AC	3-6 AT	3-7 AA	3-7 AC	3-7 AT	3-8 AA	3-8 AC	3-8 AT	3-10 AC	3-10 AG	3-10 AT	3-6 GA	3-6 GC	3-6 GT	3-7 GA	3-7 GC	3-7 GT	3-8 GA	3-8 GC	3-8 GT	3-10 GC	3-10 GG	3-10 GT	3-6 TA	3-6 TC	3-6 TT	3-7 TA	3-7 TC	3-7 TT	3-8 TA
62	3N-5N-7N-8N-10N	1-2-4-6-9	p53RE	3A	3G	3T	5A	5G	5T	7A	7C	7T	8A	8C	8T	10C	10G	10T	3-5 AA	3-5 AG	3-5 AT	3-7 AA	3-7 AC	3-7 AT	3-8 AA	3-8 AC	3-8 AT	3-10 AC	3-10 AG	3-10 AT	3-5 GA	3-5 GG	3-5 GT	3-7 GA	3-7 GC	3-7 GT	3-8 GA	3-8 GC	3-8 GT	3-10 GC	3-10 GG	3-10 GT	3-5 TA	3-5 TG	3-5 TT	3-7 TA	3-7 TC	3-7 TT	3-8 TA
63	1N-3N-6N-7N-8N	2-4-5-9-10	p53RE	1A	1C	1G	3A	3G	3T	6A	6C	6T	7A	7C	7T	8A	8C	8T	1-3 AA	1-3 AG	1-3 AT	1-6 AA	1-6 AC	1-6 AT	1-7 AA	1-7 AC	1-7 AT	1-8 AA	1-8 AC	1-8 AT	1-3 CA	1-3 CG	1-3 CT	1-6 CA	1-6 CC	1-6 CT	1-7 CA	1-7 CC	1-7 CT	1-8 CA	1-8 CC	1-8 CT	1-3 GA	1-3 GG	1-3 GT	1-6 GA	1-6 GC	1-6 GT	1-7 GA
64	3N-4N-6N-8N-10N	1-2-5-7-9	p53RE	3A	3G	3T	4A	4G	4T	6A	6C	6T	8A	8C	8T	10C	10G	10T	3-4 AA	3-4 AG	3-4 AT	3-6 AA	3-6 AC	3-6 AT	3-8 AA	3-8 AC	3-8 AT	3-10 AC	3-10 AG	3-10 AT	3-4 GA	3-4 GG	3-4 GT	3-6 GA	3-6 GC	3-6 GT	3-8 GA	3-8 GC	3-8 GT	3-10 GC	3-10 GG	3-10 GT	3-4 TA	3-4 TG	3-4 TT	3-6 TA	3-6 TC	3-6 TT	3-8 TA
65	4N-7N-8N-9N-10N	1-2-3-5-6	p53RE	4A	4G	4T	7A	7C	7T	8A	8C	8T	9A	9G	9T	10C	10G	10T	4-7 AA	4-7 AC	4-7 AT	4-8 AA	4-8 AC	4-8 AT	4-9 AA	4-9 AG	4-9 AT	4-10 AC	4-10 AG	4-10 AT	4-7 GA	4-7 GC	4-7 GT	4-8 GA	4-8 GC	4-8 GT	4-9 GA	4-9 GG	4-9 GT	4-10 GC	4-10 GG	4-10 GT	4-7 TA	4-7 TC	4-7 TT	4-8 TA	4-8 TC	4-8 TT	4-9 TA
66	1N-4N-7N-8N-9N	2-3-5-6-10	p53RE	1A	1C	1G	4A	4G	4T	7A	7C	7T	8A	8C	8T	9A	9G	9T	1-4 AA	1-4 AG	1-4 AT	1-7 AA	1-7 AC	1-7 AT	1-8 AA	1-8 AC	1-8 AT	1-9 AA	1-9 AG	1-9 AT	1-4 CA	1-4 CG	1-4 CT	1-7 CA	1-7 CC	1-7 CT	1-8 CA	1-8 CC	1-8 CT	1-9 CA	1-9 CG	1-9 CT	1-4 GA	1-4 GG	1-4 GT	1-7 GA	1-7 GC	1-7 GT	1-8 GA
67	3N-4N-7N-9N-10N	1-2-5-6-8	p53RE	3A	3G	3T	4A	4G	4T	7A	7C	7T	9A	9G	9T	10C	10G	10T	3-4 AA	3-4 AG	3-4 AT	3-7 AA	3-7 AC	3-7 AT	3-9 AA	3-9 AG	3-9 AT	3-10 AC	3-10 AG	3-10 AT	3-4 GA	3-4 GG	3-4 GT	3-7 GA	3-7 GC	3-7 GT	3-9 GA	3-9 GG	3-9 GT	3-10 GC	3-10 GG	3-10 GT	3-4 TA	3-4 TG	3-4 TT	3-7 TA	3-7 TC	3-7 TT	3-9 TA
68	2N-4N-7N-8N-10N	1-3-5-6-9	p53RE	2A	2C	2T	4A	4G	4T	7A	7C	7T	8A	8C	8T	10C	10G	10T	2-4 AA	2-4 AG	2-4 AT	2-7 AA	2-7 AC	2-7 AT	2-8 AA	2-8 AC	2-8 AT	2-10 AC	2-10 AG	2-10 AT	2-4 CA	2-4 CG	2-4 CT	2-7 CA	2-7 CC	2-7 CT	2-8 CA	2-8 CC	2-8 CT	2-10 CC	2-10 CG	2-10 CT	2-4 TA	2-4 TG	2-4 TT	2-7 TA	2-7 TC	2-7 TT	2-8 TA
69	4N-6N-7N-8N-9N	1-2-3-5-10	p53RE	4A	4G	4T	6A	6C	6T	7A	7C	7T	8A	8C	8T	9A	9G	9T	4-6 AA	4-6 AC	4-6 AT	4-7 AA	4-7 AC	4-7 AT	4-8 AA	4-8 AC	4-8 AT	4-9 AA	4-9 AG	4-9 AT	4-6 GA	4-6 GC	4-6 GT	4-7 GA	4-7 GC	4-7 GT	4-8 GA	4-8 GC	4-8 GT	4-9 GA	4-9 GG	4-9 GT	4-6 TA	4-6 TC	4-6 TT	4-7 TA	4-7 TC	4-7 TT	4-8 TA
70	4N-5N-7N-8N-9N	1-2-3-6-10	p53RE	4A	4G	4T	5A	5G	5T	7A	7C	7T	8A	8C	8T	9A	9G	9T	4-5 AA	4-5 AG	4-5 AT	4-7 AA	4-7 AC	4-7 AT	4-8 AA	4-8 AC	4-8 AT	4-9 AA	4-9 AG	4-9 AT	4-5 GA	4-5 GG	4-5 GT	4-7 GA	4-7 GC	4-7 GT	4-8 GA	4-8 GC	4-8 GT	4-9 GA	4-9 GG	4-9 GT	4-5 TA	4-5 TG	4-5 TT	4-7 TA	4-7 TC	4-7 TT	4-8 TA
71	3N-4N-6N-7N-9N	1-2-5-8-10	p53RE	3A	3G	3T	4A	4G	4T	6A	6C	6T	7A	7C	7T	9A	9G	9T	3-4 AA	3-4 AG	3-4 AT	3-6 AA	3-6 AC	3-6 AT	3-7 AA	3-7 AC	3-7 AT	3-9 AA	3-9 AG	3-9 AT	3-4 GA	3-4 GG	3-4 GT	3-6 GA	3-6 GC	3-6 GT	3-7 GA	3-7 GC	3-7 GT	3-9 GA	3-9 GG	3-9 GT	3-4 TA	3-4 TG	3-4 TT	3-6 TA	3-6 TC	3-6 TT	3-7 TA
72	2N-4N-6N-7N-8N	1-3-5-9-10	p53RE	2A	2C	2T	4A	4G	4T	6A	6C	6T	7A	7C	7T	8A	8C	8T	2-4 AA	2-4 AG	2-4 AT	2-6 AA	2-6 AC	2-6 AT	2-7 AA	2-7 AC	2-7 AT	2-8 AA	2-8 AC	2-8 AT	2-4 CA	2-4 CG	2-4 CT	2-6 CA	2-6 CC	2-6 CT	2-7 CA	2-7 CC	2-7 CT	2-8 CA	2-8 CC	2-8 CT	2-4 TA	2-4 TG	2-4 TT	2-6 TA	2-6 TC	2-6 TT	2-7 TA
73	4N-6N-7N-9N-10N	1-2-3-5-8	p53RE	4A	4G	4T	6A	6C	6T	7A	7C	7T	9A	9G	9T	10C	10G	10T	4-6 AA	4-6 AC	4-6 AT	4-7 AA	4-7 AC	4-7 AT	4-9 AA	4-9 AG	4-9 AT	4-10 AC	4-10 AG	4-10 AT	4-6 GA	4-6 GC	4-6 GT	4-7 GA	4-7 GC	4-7 GT	4-9 GA	4-9 GG	4-9 GT	4-10 GC	4-10 GG	4-10 GT	4-6 TA	4-6 TC	4-6 TT	4-7 TA	4-7 TC	4-7 TT	4-9 TA
74	4N-5N-7N-9N-10N	1-2-3-6-8	p53RE	4A	4G	4T	5A	5G	5T	7A	7C	7T	9A	9G	9T	10C	10G	10T	4-5 AA	4-5 AG	4-5 AT	4-7 AA	4-7 AC	4-7 AT	4-9 AA	4-9 AG	4-9 AT	4-10 AC	4-10 AG	4-10 AT	4-5 GA	4-5 GG	4-5 GT	4-7 GA	4-7 GC	4-7 GT	4-9 GA	4-9 GG	4-9 GT	4-10 GC	4-10 GG	4-10 GT	4-5 TA	4-5 TG	4-5 TT	4-7 TA	4-7 TC	4-7 TT	4-9 TA
75	1N-4N-6N-7N-9N	2-3-5-8-10	p53RE	1A	1C	1G	4A	4G	4T	6A	6C	6T	7A	7C	7T	9A	9G	9T	1-4 AA	1-4 AG	1-4 AT	1-6 AA	1-6 AC	1-6 AT	1-7 AA	1-7 AC	1-7 AT	1-9 AA	1-9 AG	1-9 AT	1-4 CA	1-4 CG	1-4 CT	1-6 CA	1-6 CC	1-6 CT	1-7 CA	1-7 CC	1-7 CT	1-9 CA	1-9 CG	1-9 CT	1-4 GA	1-4 GG	1-4 GT	1-6 GA	1-6 GC	1-6 GT	1-7 GA
76	2N-4N-6N-7N-10N	1-3-5-8-9	p53RE	2A	2C	2T	4A	4G	4T	6A	6C	6T	7A	7C	7T	10C	10G	10T	2-4 AA	2-4 AG	2-4 AT	2-6 AA	2-6 AC	2-6 AT	2-7 AA	2-7 AC	2-7 AT	2-10 AC	2-10 AG	2-10 AT	2-4 CA	2-4 CG	2-4 CT	2-6 CA	2-6 CC	2-6 CT	2-7 CA	2-7 CC	2-7 CT	2-10 CC	2-10 CG	2-10 CT	2-4 TA	2-4 TG	2-4 TT	2-6 TA	2-6 TC	2-6 TT	2-7 TA
77	4N-6N-7N-8N-10N	1-2-3-5-9	p53RE	4A	4G	4T	6A	6C	6T	7A	7C	7T	8A	8C	8T	10C	10G	10T	4-6 AA	4-6 AC	4-6 AT	4-7 AA	4-7 AC	4-7 AT	4-8 AA	4-8 AC	4-8 AT	4-10 AC	4-10 AG	4-10 AT	4-6 GA	4-6 GC	4-6 GT	4-7 GA	4-7 GC	4-7 GT	4-8 GA	4-8 GC	4-8 GT	4-10 GC	4-10 GG	4-10 GT	4-6 TA	4-6 TC	4-6 TT	4-7 TA	4-7 TC	4-7 TT	4-8 TA
78	4N-5N-7N-8N-10N	1-2-3-6-9	p53RE	4A	4G	4T	5A	5G	5T	7A	7C	7T	8A	8C	8T	10C	10G	10T	4-5 AA	4-5 AG	4-5 AT	4-7 AA	4-7 AC	4-7 AT	4-8 AA	4-8 AC	4-8 AT	4-10 AC	4-10 AG	4-10 AT	4-5 GA	4-5 GG	4-5 GT	4-7 GA	4-7 GC	4-7 GT	4-8 GA	4-8 GC	4-8 GT	4-10 GC	4-10 GG	4-10 GT	4-5 TA	4-5 TG	4-5 TT	4-7 TA	4-7 TC	4-7 TT	4-8 TA
79	1N-4N-6N-7N-8N	2-3-5-9-10	p53RE	1A	1C	1G	4A	4G	4T	6A	6C	6T	7A	7C	7T	8A	8C	8T	1-4 AA	1-4 AG	1-4 AT	1-6 AA	1-6 AC	1-6 AT	1-7 AA	1-7 AC	1-7 AT	1-8 AA	1-8 AC	1-8 AT	1-4 CA	1-4 CG	1-4 CT	1-6 CA	1-6 CC	1-6 CT	1-7 CA	1-7 CC	1-7 CT	1-8 CA	1-8 CC	1-8 CT	1-4 GA	1-4 GG	1-4 GT	1-6 GA	1-6 GC	1-6 GT	1-7 GA
80	3N-4N-6N-7N-10N	1-2-5-8-9	p53RE	3A	3G	3T	4A	4G	4T	6A	6C	6T	7A	7C	7T	10C	10G	10T	3-4 AA	3-4 AG	3-4 AT	3-6 AA	3-6 AC	3-6 AT	3-7 AA	3-7 AC	3-7 AT	3-10 AC	3-10 AG	3-10 AT	3-4 GA	3-4 GG	3-4 GT	3-6 GA	3-6 GC	3-6 GT	3-7 GA	3-7 GC	3-7 GT	3-10 GC	3-10 GG	3-10 GT	3-4 TA	3-4 TG	3-4 TT	3-6 TA	3-6 TC	3-6 TT	3-7 TA
81	2N-7N-8N-9N-10N	1-3-4-5-6	p53RE	2A	2C	2T	7A	7C	7T	8A	8C	8T	9A	9G	9T	10C	10G	10T	2-7 AA	2-7 AC	2-7 AT	2-8 AA	2-8 AC	2-8 AT	2-9 AA	2-9 AG	2-9 AT	2-10 AC	2-10 AG	2-10 AT	2-7 CA	2-7 CC	2-7 CT	2-8 CA	2-8 CC	2-8 CT	2-9 CA	2-9 CG	2-9 CT	2-10 CC	2-10 CG	2-10 CT	2-7 TA	2-7 TC	2-7 TT	2-8 TA	2-8 TC	2-8 TT	2-9 TA
82	1N-2N-7N-8N-9N	3-4-5-6-10	p53RE	1A	1C	1G	2A	2C	2T	7A	7C	7T	8A	8C	8T	9A	9G	9T	1-2 AA	1-2 AC	1-2 AT	1-7 AA	1-7 AC	1-7 AT	1-8 AA	1-8 AC	1-8 AT	1-9 AA	1-9 AG	1-9 AT	1-2 CA	1-2 CC	1-2 CT	1-7 CA	1-7 CC	1-7 CT	1-8 CA	1-8 CC	1-8 CT	1-9 CA	1-9 CG	1-9 CT	1-2 GA	1-2 GC	1-2 GT	1-7 GA	1-7 GC	1-7 GT	1-8 GA
83	2N-3N-7N-9N-10N	1-4-5-6-8	p53RE	2A	2C	2T	3A	3G	3T	7A	7C	7T	9A	9G	9T	10C	10G	10T	2-3 AA	2-3 AG	2-3 AT	2-7 AA	2-7 AC	2-7 AT	2-9 AA	2-9 AG	2-9 AT	2-10 AC	2-10 AG	2-10 AT	2-3 CA	2-3 CG	2-3 CT	2-7 CA	2-7 CC	2-7 CT	2-9 CA	2-9 CG	2-9 CT	2-10 CC	2-10 CG	2-10 CT	2-3 TA	2-3 TG	2-3 TT	2-7 TA	2-7 TC	2-7 TT	2-9 TA
84	2N-4N-8N-9N-10N	1-3-5-6-7	p53RE	2A	2C	2T	4A	4G	4T	8A	8C	8T	9A	9G	9T	10C	10G	10T	2-4 AA	2-4 AG	2-4 AT	2-8 AA	2-8 AC	2-8 AT	2-9 AA	2-9 AG	2-9 AT	2-10 AC	2-10 AG	2-10 AT	2-4 CA	2-4 CG	2-4 CT	2-8 CA	2-8 CC	2-8 CT	2-9 CA	2-9 CG	2-9 CT	2-10 CC	2-10 CG	2-10 CT	2-4 TA	2-4 TG	2-4 TT	2-8 TA	2-8 TC	2-8 TT	2-9 TA
85	2N-6N-7N-8N-9N	1-3-4-5-10	p53RE	2A	2C	2T	6A	6C	6T	7A	7C	7T	8A	8C	8T	9A	9G	9T	2-6 AA	2-6 AC	2-6 AT	2-7 AA	2-7 AC	2-7 AT	2-8 AA	2-8 AC	2-8 AT	2-9 AA	2-9 AG	2-9 AT	2-6 CA	2-6 CC	2-6 CT	2-7 CA	2-7 CC	2-7 CT	2-8 CA	2-8 CC	2-8 CT	2-9 CA	2-9 CG	2-9 CT	2-6 TA	2-6 TC	2-6 TT	2-7 TA	2-7 TC	2-7 TT	2-8 TA
86	2N-5N-7N-8N-9N	1-3-4-6-10	p53RE	2A	2C	2T	5A	5G	5T	7A	7C	7T	8A	8C	8T	9A	9G	9T	2-5 AA	2-5 AG	2-5 AT	2-7 AA	2-7 AC	2-7 AT	2-8 AA	2-8 AC	2-8 AT	2-9 AA	2-9 AG	2-9 AT	2-5 CA	2-5 CG	2-5 CT	2-7 CA	2-7 CC	2-7 CT	2-8 CA	2-8 CC	2-8 CT	2-9 CA	2-9 CG	2-9 CT	2-5 TA	2-5 TG	2-5 TT	2-7 TA	2-7 TC	2-7 TT	2-8 TA
87	2N-3N-6N-7N-9N	1-4-5-8-10	p53RE	2A	2C	2T	3A	3G	3T	6A	6C	6T	7A	7C	7T	9A	9G	9T	2-3 AA	2-3 AG	2-3 AT	2-6 AA	2-6 AC	2-6 AT	2-7 AA	2-7 AC	2-7 AT	2-9 AA	2-9 AG	2-9 AT	2-3 CA	2-3 CG	2-3 CT	2-6 CA	2-6 CC	2-6 CT	2-7 CA	2-7 CC	2-7 CT	2-9 CA	2-9 CG	2-9 CT	2-3 TA	2-3 TG	2-3 TT	2-6 TA	2-6 TC	2-6 TT	2-7 TA
88	2N-4N-6N-8N-9N	1-3-5-7-10	p53RE	2A	2C	2T	4A	4G	4T	6A	6C	6T	8A	8C	8T	9A	9G	9T	2-4 AA	2-4 AG	2-4 AT	2-6 AA	2-6 AC	2-6 AT	2-8 AA	2-8 AC	2-8 AT	2-9 AA	2-9 AG	2-9 AT	2-4 CA	2-4 CG	2-4 CT	2-6 CA	2-6 CC	2-6 CT	2-8 CA	2-8 CC	2-8 CT	2-9 CA	2-9 CG	2-9 CT	2-4 TA	2-4 TG	2-4 TT	2-6 TA	2-6 TC	2-6 TT	2-8 TA
89	2N-6N-7N-9N-10N	1-3-4-5-8	p53RE	2A	2C	2T	6A	6C	6T	7A	7C	7T	9A	9G	9T	10C	10G	10T	2-6 AA	2-6 AC	2-6 AT	2-7 AA	2-7 AC	2-7 AT	2-9 AA	2-9 AG	2-9 AT	2-10 AC	2-10 AG	2-10 AT	2-6 CA	2-6 CC	2-6 CT	2-7 CA	2-7 CC	2-7 CT	2-9 CA	2-9 CG	2-9 CT	2-10 CC	2-10 CG	2-10 CT	2-6 TA	2-6 TC	2-6 TT	2-7 TA	2-7 TC	2-7 TT	2-9 TA
90	2N-5N-7N-9N-10N	1-3-4-6-8	p53RE	2A	2C	2T	5A	5G	5T	7A	7C	7T	9A	9G	9T	10C	10G	10T	2-5 AA	2-5 AG	2-5 AT	2-7 AA	2-7 AC	2-7 AT	2-9 AA	2-9 AG	2-9 AT	2-10 AC	2-10 AG	2-10 AT	2-5 CA	2-5 CG	2-5 CT	2-7 CA	2-7 CC	2-7 CT	2-9 CA	2-9 CG	2-9 CT	2-10 CC	2-10 CG	2-10 CT	2-5 TA	2-5 TG	2-5 TT	2-7 TA	2-7 TC	2-7 TT	2-9 TA
91	1N-2N-6N-7N-9N	3-4-5-8-10	p53RE	1A	1C	1G	2A	2C	2T	6A	6C	6T	7A	7C	7T	9A	9G	9T	1-2 AA	1-2 AC	1-2 AT	1-6 AA	1-6 AC	1-6 AT	1-7 AA	1-7 AC	1-7 AT	1-9 AA	1-9 AG	1-9 AT	1-2 CA	1-2 CC	1-2 CT	1-6 CA	1-6 CC	1-6 CT	1-7 CA	1-7 CC	1-7 CT	1-9 CA	1-9 CG	1-9 CT	1-2 GA	1-2 GC	1-2 GT	1-6 GA	1-6 GC	1-6 GT	1-7 GA
92	2N-4N-6N-9N-10N	1-3-5-7-8	p53RE	2A	2C	2T	4A	4G	4T	6A	6C	6T	9A	9G	9T	10C	10G	10T	2-4 AA	2-4 AG	2-4 AT	2-6 AA	2-6 AC	2-6 AT	2-9 AA	2-9 AG	2-9 AT	2-10 AC	2-10 AG	2-10 AT	2-4 CA	2-4 CG	2-4 CT	2-6 CA	2-6 CC	2-6 CT	2-9 CA	2-9 CG	2-9 CT	2-10 CC	2-10 CG	2-10 CT	2-4 TA	2-4 TG	2-4 TT	2-6 TA	2-6 TC	2-6 TT	2-9 TA
93	2N-6N-8N-9N-10N	1-3-4-5-7	p53RE	2A	2C	2T	6A	6C	6T	8A	8C	8T	9A	9G	9T	10C	10G	10T	2-6 AA	2-6 AC	2-6 AT	2-8 AA	2-8 AC	2-8 AT	2-9 AA	2-9 AG	2-9 AT	2-10 AC	2-10 AG	2-10 AT	2-6 CA	2-6 CC	2-6 CT	2-8 CA	2-8 CC	2-8 CT	2-9 CA	2-9 CG	2-9 CT	2-10 CC	2-10 CG	2-10 CT	2-6 TA	2-6 TC	2-6 TT	2-8 TA	2-8 TC	2-8 TT	2-9 TA
94	2N-5N-8N-9N-10N	1-3-4-6-7	p53RE	2A	2C	2T	5A	5G	5T	8A	8C	8T	9A	9G	9T	10C	10G	10T	2-5 AA	2-5 AG	2-5 AT	2-8 AA	2-8 AC	2-8 AT	2-9 AA	2-9 AG	2-9 AT	2-10 AC	2-10 AG	2-10 AT	2-5 CA	2-5 CG	2-5 CT	2-8 CA	2-8 CC	2-8 CT	2-9 CA	2-9 CG	2-9 CT	2-10 CC	2-10 CG	2-10 CT	2-5 TA	2-5 TG	2-5 TT	2-8 TA	2-8 TC	2-8 TT	2-9 TA
95	1N-2N-6N-8N-9N	3-4-5-7-10	p53RE	1A	1C	1G	2A	2C	2T	6A	6C	6T	8A	8C	8T	9A	9G	9T	1-2 AA	1-2 AC	1-2 AT	1-6 AA	1-6 AC	1-6 AT	1-8 AA	1-8 AC	1-8 AT	1-9 AA	1-9 AG	1-9 AT	1-2 CA	1-2 CC	1-2 CT	1-6 CA	1-6 CC	1-6 CT	1-8 CA	1-8 CC	1-8 CT	1-9 CA	1-9 CG	1-9 CT	1-2 GA	1-2 GC	1-2 GT	1-6 GA	1-6 GC	1-6 GT	1-8 GA
96	2N-3N-6N-9N-10N	1-4-5-7-8	p53RE	2A	2C	2T	3A	3G	3T	6A	6C	6T	9A	9G	9T	10C	10G	10T	2-3 AA	2-3 AG	2-3 AT	2-6 AA	2-6 AC	2-6 AT	2-9 AA	2-9 AG	2-9 AT	2-10 AC	2-10 AG	2-10 AT	2-3 CA	2-3 CG	2-3 CT	2-6 CA	2-6 CC	2-6 CT	2-9 CA	2-9 CG	2-9 CT	2-10 CC	2-10 CG	2-10 CT	2-3 TA	2-3 TG	2-3 TT	2-6 TA	2-6 TC	2-6 TT	2-9 TA
97	1N-5N-6N-8N-10N	2-3-4-7-9	p53RE	1A	1C	1G	5A	5G	5T	6A	6C	6T	8A	8C	8T	10C	10G	10T	1-5 AA	1-5 AG	1-5 AT	1-6 AA	1-6 AC	1-6 AT	1-8 AA	1-8 AC	1-8 AT	1-10 AC	1-10 AG	1-10 AT	1-5 CA	1-5 CG	1-5 CT	1-6 CA	1-6 CC	1-6 CT	1-8 CA	1-8 CC	1-8 CT	1-10 CC	1-10 CG	1-10 CT	1-5 GA	1-5 GG	1-5 GT	1-6 GA	1-6 GC	1-6 GT	1-8 GA
98	1N-5N-6N-7N-10N	2-3-4-8-9	p53RE	1A	1C	1G	5A	5G	5T	6A	6C	6T	7A	7C	7T	10C	10G	10T	1-5 AA	1-5 AG	1-5 AT	1-6 AA	1-6 AC	1-6 AT	1-7 AA	1-7 AC	1-7 AT	1-10 AC	1-10 AG	1-10 AT	1-5 CA	1-5 CG	1-5 CT	1-6 CA	1-6 CC	1-6 CT	1-7 CA	1-7 CC	1-7 CT	1-10 CC	1-10 CG	1-10 CT	1-5 GA	1-5 GG	1-5 GT	1-6 GA	1-6 GC	1-6 GT	1-7 GA
99	1N-5N-6N-9N-10N	2-3-4-7-8	p53RE	1A	1C	1G	5A	5G	5T	6A	6C	6T	9A	9G	9T	10C	10G	10T	1-5 AA	1-5 AG	1-5 AT	1-6 AA	1-6 AC	1-6 AT	1-9 AA	1-9 AG	1-9 AT	1-10 AC	1-10 AG	1-10 AT	1-5 CA	1-5 CG	1-5 CT	1-6 CA	1-6 CC	1-6 CT	1-9 CA	1-9 CG	1-9 CT	1-10 CC	1-10 CG	1-10 CT	1-5 GA	1-5 GG	1-5 GT	1-6 GA	1-6 GC	1-6 GT	1-9 GA
100	3N-5N-6N-8N-10N	1-2-4-7-9	p53RE	3A	3G	3T	5A	5G	5T	6A	6C	6T	8A	8C	8T	10C	10G	10T	3-5 AA	3-5 AG	3-5 AT	3-6 AA	3-6 AC	3-6 AT	3-8 AA	3-8 AC	3-8 AT	3-10 AC	3-10 AG	3-10 AT	3-5 GA	3-5 GG	3-5 GT	3-6 GA	3-6 GC	3-6 GT	3-8 GA	3-8 GC	3-8 GT	3-10 GC	3-10 GG	3-10 GT	3-5 TA	3-5 TG	3-5 TT	3-6 TA	3-6 TC	3-6 TT	3-8 TA
101	3N-5N-6N-7N-8N	1-2-4-9-10	p53RE	3A	3G	3T	5A	5G	5T	6A	6C	6T	7A	7C	7T	8A	8C	8T	3-5 AA	3-5 AG	3-5 AT	3-6 AA	3-6 AC	3-6 AT	3-7 AA	3-7 AC	3-7 AT	3-8 AA	3-8 AC	3-8 AT	3-5 GA	3-5 GG	3-5 GT	3-6 GA	3-6 GC	3-6 GT	3-7 GA	3-7 GC	3-7 GT	3-8 GA	3-8 GC	3-8 GT	3-5 TA	3-5 TG	3-5 TT	3-6 TA	3-6 TC	3-6 TT	3-7 TA
102	3N-5N-6N-8N-9N	1-2-4-7-10	p53RE	3A	3G	3T	5A	5G	5T	6A	6C	6T	8A	8C	8T	9A	9G	9T	3-5 AA	3-5 AG	3-5 AT	3-6 AA	3-6 AC	3-6 AT	3-8 AA	3-8 AC	3-8 AT	3-9 AA	3-9 AG	3-9 AT	3-5 GA	3-5 GG	3-5 GT	3-6 GA	3-6 GC	3-6 GT	3-8 GA	3-8 GC	3-8 GT	3-9 GA	3-9 GG	3-9 GT	3-5 TA	3-5 TG	3-5 TT	3-6 TA	3-6 TC	3-6 TT	3-8 TA
103	4N-5N-6N-7N-10N	1-2-3-8-9	p53RE	4A	4G	4T	5A	5G	5T	6A	6C	6T	7A	7C	7T	10C	10G	10T	4-5 AA	4-5 AG	4-5 AT	4-6 AA	4-6 AC	4-6 AT	4-7 AA	4-7 AC	4-7 AT	4-10 AC	4-10 AG	4-10 AT	4-5 GA	4-5 GG	4-5 GT	4-6 GA	4-6 GC	4-6 GT	4-7 GA	4-7 GC	4-7 GT	4-10 GC	4-10 GG	4-10 GT	4-5 TA	4-5 TG	4-5 TT	4-6 TA	4-6 TC	4-6 TT	4-7 TA
104	4N-5N-6N-7N-8N	1-2-3-9-10	p53RE	4A	4G	4T	5A	5G	5T	6A	6C	6T	7A	7C	7T	8A	8C	8T	4-5 AA	4-5 AG	4-5 AT	4-6 AA	4-6 AC	4-6 AT	4-7 AA	4-7 AC	4-7 AT	4-8 AA	4-8 AC	4-8 AT	4-5 GA	4-5 GG	4-5 GT	4-6 GA	4-6 GC	4-6 GT	4-7 GA	4-7 GC	4-7 GT	4-8 GA	4-8 GC	4-8 GT	4-5 TA	4-5 TG	4-5 TT	4-6 TA	4-6 TC	4-6 TT	4-7 TA
105	4N-5N-6N-7N-9N	1-2-3-8-10	p53RE	4A	4G	4T	5A	5G	5T	6A	6C	6T	7A	7C	7T	9A	9G	9T	4-5 AA	4-5 AG	4-5 AT	4-6 AA	4-6 AC	4-6 AT	4-7 AA	4-7 AC	4-7 AT	4-9 AA	4-9 AG	4-9 AT	4-5 GA	4-5 GG	4-5 GT	4-6 GA	4-6 GC	4-6 GT	4-7 GA	4-7 GC	4-7 GT	4-9 GA	4-9 GG	4-9 GT	4-5 TA	4-5 TG	4-5 TT	4-6 TA	4-6 TC	4-6 TT	4-7 TA
106	2N-5N-6N-9N-10N	1-3-4-7-8	p53RE	2A	2C	2T	5A	5G	5T	6A	6C	6T	9A	9G	9T	10C	10G	10T	2-5 AA	2-5 AG	2-5 AT	2-6 AA	2-6 AC	2-6 AT	2-9 AA	2-9 AG	2-9 AT	2-10 AC	2-10 AG	2-10 AT	2-5 CA	2-5 CG	2-5 CT	2-6 CA	2-6 CC	2-6 CT	2-9 CA	2-9 CG	2-9 CT	2-10 CC	2-10 CG	2-10 CT	2-5 TA	2-5 TG	2-5 TT	2-6 TA	2-6 TC	2-6 TT	2-9 TA
107	2N-5N-6N-8N-9N	1-3-4-7-10	p53RE	2A	2C	2T	5A	5G	5T	6A	6C	6T	8A	8C	8T	9A	9G	9T	2-5 AA	2-5 AG	2-5 AT	2-6 AA	2-6 AC	2-6 AT	2-8 AA	2-8 AC	2-8 AT	2-9 AA	2-9 AG	2-9 AT	2-5 CA	2-5 CG	2-5 CT	2-6 CA	2-6 CC	2-6 CT	2-8 CA	2-8 CC	2-8 CT	2-9 CA	2-9 CG	2-9 CT	2-5 TA	2-5 TG	2-5 TT	2-6 TA	2-6 TC	2-6 TT	2-8 TA
108	2N-5N-6N-7N-9N	1-3-4-8-10	p53RE	2A	2C	2T	5A	5G	5T	6A	6C	6T	7A	7C	7T	9A	9G	9T	2-5 AA	2-5 AG	2-5 AT	2-6 AA	2-6 AC	2-6 AT	2-7 AA	2-7 AC	2-7 AT	2-9 AA	2-9 AG	2-9 AT	2-5 CA	2-5 CG	2-5 CT	2-6 CA	2-6 CC	2-6 CT	2-7 CA	2-7 CC	2-7 CT	2-9 CA	2-9 CG	2-9 CT	2-5 TA	2-5 TG	2-5 TT	2-6 TA	2-6 TC	2-6 TT	2-7 TA
109	1N-3N-6N-8N-10N	2-4-5-7-9	p53RE	1A	1C	1G	3A	3G	3T	6A	6C	6T	8A	8C	8T	10C	10G	10T	1-3 AA	1-3 AG	1-3 AT	1-6 AA	1-6 AC	1-6 AT	1-8 AA	1-8 AC	1-8 AT	1-10 AC	1-10 AG	1-10 AT	1-3 CA	1-3 CG	1-3 CT	1-6 CA	1-6 CC	1-6 CT	1-8 CA	1-8 CC	1-8 CT	1-10 CC	1-10 CG	1-10 CT	1-3 GA	1-3 GG	1-3 GT	1-6 GA	1-6 GC	1-6 GT	1-8 GA
110	1N-3N-7N-8N-10N	2-4-5-6-9	p53RE	1A	1C	1G	3A	3G	3T	7A	7C	7T	8A	8C	8T	10C	10G	10T	1-3 AA	1-3 AG	1-3 AT	1-7 AA	1-7 AC	1-7 AT	1-8 AA	1-8 AC	1-8 AT	1-10 AC	1-10 AG	1-10 AT	1-3 CA	1-3 CG	1-3 CT	1-7 CA	1-7 CC	1-7 CT	1-8 CA	1-8 CC	1-8 CT	1-10 CC	1-10 CG	1-10 CT	1-3 GA	1-3 GG	1-3 GT	1-7 GA	1-7 GC	1-7 GT	1-8 GA
111	1N-3N-8N-9N-10N	2-4-5-6-7	p53RE	1A	1C	1G	3A	3G	3T	8A	8C	8T	9A	9G	9T	10C	10G	10T	1-3 AA	1-3 AG	1-3 AT	1-8 AA	1-8 AC	1-8 AT	1-9 AA	1-9 AG	1-9 AT	1-10 AC	1-10 AG	1-10 AT	1-3 CA	1-3 CG	1-3 CT	1-8 CA	1-8 CC	1-8 CT	1-9 CA	1-9 CG	1-9 CT	1-10 CC	1-10 CG	1-10 CT	1-3 GA	1-3 GG	1-3 GT	1-8 GA	1-8 GC	1-8 GT	1-9 GA
112	1N-4N-6N-7N-10N	2-3-5-8-9	p53RE	1A	1C	1G	4A	4G	4T	6A	6C	6T	7A	7C	7T	10C	10G	10T	1-4 AA	1-4 AG	1-4 AT	1-6 AA	1-6 AC	1-6 AT	1-7 AA	1-7 AC	1-7 AT	1-10 AC	1-10 AG	1-10 AT	1-4 CA	1-4 CG	1-4 CT	1-6 CA	1-6 CC	1-6 CT	1-7 CA	1-7 CC	1-7 CT	1-10 CC	1-10 CG	1-10 CT	1-4 GA	1-4 GG	1-4 GT	1-6 GA	1-6 GC	1-6 GT	1-7 GA
113	1N-4N-7N-8N-10N	2-3-5-6-9	p53RE	1A	1C	1G	4A	4G	4T	7A	7C	7T	8A	8C	8T	10C	10G	10T	1-4 AA	1-4 AG	1-4 AT	1-7 AA	1-7 AC	1-7 AT	1-8 AA	1-8 AC	1-8 AT	1-10 AC	1-10 AG	1-10 AT	1-4 CA	1-4 CG	1-4 CT	1-7 CA	1-7 CC	1-7 CT	1-8 CA	1-8 CC	1-8 CT	1-10 CC	1-10 CG	1-10 CT	1-4 GA	1-4 GG	1-4 GT	1-7 GA	1-7 GC	1-7 GT	1-8 GA
114	1N-4N-7N-9N-10N	2-3-5-6-8	p53RE	1A	1C	1G	4A	4G	4T	7A	7C	7T	9A	9G	9T	10C	10G	10T	1-4 AA	1-4 AG	1-4 AT	1-7 AA	1-7 AC	1-7 AT	1-9 AA	1-9 AG	1-9 AT	1-10 AC	1-10 AG	1-10 AT	1-4 CA	1-4 CG	1-4 CT	1-7 CA	1-7 CC	1-7 CT	1-9 CA	1-9 CG	1-9 CT	1-10 CC	1-10 CG	1-10 CT	1-4 GA	1-4 GG	1-4 GT	1-7 GA	1-7 GC	1-7 GT	1-9 GA
115	1N-2N-6N-9N-10N	3-4-5-7-8	p53RE	1A	1C	1G	2A	2C	2T	6A	6C	6T	9A	9G	9T	10C	10G	10T	1-2 AA	1-2 AC	1-2 AT	1-6 AA	1-6 AC	1-6 AT	1-9 AA	1-9 AG	1-9 AT	1-10 AC	1-10 AG	1-10 AT	1-2 CA	1-2 CC	1-2 CT	1-6 CA	1-6 CC	1-6 CT	1-9 CA	1-9 CG	1-9 CT	1-10 CC	1-10 CG	1-10 CT	1-2 GA	1-2 GC	1-2 GT	1-6 GA	1-6 GC	1-6 GT	1-9 GA
116	1N-2N-8N-9N-10N	3-4-5-6-7	p53RE	1A	1C	1G	2A	2C	2T	8A	8C	8T	9A	9G	9T	10C	10G	10T	1-2 AA	1-2 AC	1-2 AT	1-8 AA	1-8 AC	1-8 AT	1-9 AA	1-9 AG	1-9 AT	1-10 AC	1-10 AG	1-10 AT	1-2 CA	1-2 CC	1-2 CT	1-8 CA	1-8 CC	1-8 CT	1-9 CA	1-9 CG	1-9 CT	1-10 CC	1-10 CG	1-10 CT	1-2 GA	1-2 GC	1-2 GT	1-8 GA	1-8 GC	1-8 GT	1-9 GA
117	1N-2N-7N-9N-10N	3-4-5-6-8	p53RE	1A	1C	1G	2A	2C	2T	7A	7C	7T	9A	9G	9T	10C	10G	10T	1-2 AA	1-2 AC	1-2 AT	1-7 AA	1-7 AC	1-7 AT	1-9 AA	1-9 AG	1-9 AT	1-10 AC	1-10 AG	1-10 AT	1-2 CA	1-2 CC	1-2 CT	1-7 CA	1-7 CC	1-7 CT	1-9 CA	1-9 CG	1-9 CT	1-10 CC	1-10 CG	1-10 CT	1-2 GA	1-2 GC	1-2 GT	1-7 GA	1-7 GC	1-7 GT	1-9 GA
118	3N-4N-6N-7N-8N	1-2-5-9-10	p53RE	3A	3G	3T	4A	4G	4T	6A	6C	6T	7A	7C	7T	8A	8C	8T	3-4 AA	3-4 AG	3-4 AT	3-6 AA	3-6 AC	3-6 AT	3-7 AA	3-7 AC	3-7 AT	3-8 AA	3-8 AC	3-8 AT	3-4 GA	3-4 GG	3-4 GT	3-6 GA	3-6 GC	3-6 GT	3-7 GA	3-7 GC	3-7 GT	3-8 GA	3-8 GC	3-8 GT	3-4 TA	3-4 TG	3-4 TT	3-6 TA	3-6 TC	3-6 TT	3-7 TA
119	3N-4N-7N-8N-10N	1-2-5-6-9	p53RE	3A	3G	3T	4A	4G	4T	7A	7C	7T	8A	8C	8T	10C	10G	10T	3-4 AA	3-4 AG	3-4 AT	3-7 AA	3-7 AC	3-7 AT	3-8 AA	3-8 AC	3-8 AT	3-10 AC	3-10 AG	3-10 AT	3-4 GA	3-4 GG	3-4 GT	3-7 GA	3-7 GC	3-7 GT	3-8 GA	3-8 GC	3-8 GT	3-10 GC	3-10 GG	3-10 GT	3-4 TA	3-4 TG	3-4 TT	3-7 TA	3-7 TC	3-7 TT	3-8 TA
120	3N-4N-7N-8N-9N	1-2-5-6-10	p53RE	3A	3G	3T	4A	4G	4T	7A	7C	7T	8A	8C	8T	9A	9G	9T	3-4 AA	3-4 AG	3-4 AT	3-7 AA	3-7 AC	3-7 AT	3-8 AA	3-8 AC	3-8 AT	3-9 AA	3-9 AG	3-9 AT	3-4 GA	3-4 GG	3-4 GT	3-7 GA	3-7 GC	3-7 GT	3-8 GA	3-8 GC	3-8 GT	3-9 GA	3-9 GG	3-9 GT	3-4 TA	3-4 TG	3-4 TT	3-7 TA	3-7 TC	3-7 TT	3-8 TA
121	2N-3N-6N-8N-9N	1-4-5-7-10	p53RE	2A	2C	2T	3A	3G	3T	6A	6C	6T	8A	8C	8T	9A	9G	9T	2-3 AA	2-3 AG	2-3 AT	2-6 AA	2-6 AC	2-6 AT	2-8 AA	2-8 AC	2-8 AT	2-9 AA	2-9 AG	2-9 AT	2-3 CA	2-3 CG	2-3 CT	2-6 CA	2-6 CC	2-6 CT	2-8 CA	2-8 CC	2-8 CT	2-9 CA	2-9 CG	2-9 CT	2-3 TA	2-3 TG	2-3 TT	2-6 TA	2-6 TC	2-6 TT	2-8 TA
122	2N-3N-8N-9N-10N	1-4-5-6-7	p53RE	2A	2C	2T	3A	3G	3T	8A	8C	8T	9A	9G	9T	10C	10G	10T	2-3 AA	2-3 AG	2-3 AT	2-8 AA	2-8 AC	2-8 AT	2-9 AA	2-9 AG	2-9 AT	2-10 AC	2-10 AG	2-10 AT	2-3 CA	2-3 CG	2-3 CT	2-8 CA	2-8 CC	2-8 CT	2-9 CA	2-9 CG	2-9 CT	2-10 CC	2-10 CG	2-10 CT	2-3 TA	2-3 TG	2-3 TT	2-8 TA	2-8 TC	2-8 TT	2-9 TA
123	2N-3N-7N-8N-9N	1-4-5-6-10	p53RE	2A	2C	2T	3A	3G	3T	7A	7C	7T	8A	8C	8T	9A	9G	9T	2-3 AA	2-3 AG	2-3 AT	2-7 AA	2-7 AC	2-7 AT	2-8 AA	2-8 AC	2-8 AT	2-9 AA	2-9 AG	2-9 AT	2-3 CA	2-3 CG	2-3 CT	2-7 CA	2-7 CC	2-7 CT	2-8 CA	2-8 CC	2-8 CT	2-9 CA	2-9 CG	2-9 CT	2-3 TA	2-3 TG	2-3 TT	2-7 TA	2-7 TC	2-7 TT	2-8 TA
124	2N-4N-6N-7N-9N	1-3-5-8-10	p53RE	2A	2C	2T	4A	4G	4T	6A	6C	6T	7A	7C	7T	9A	9G	9T	2-4 AA	2-4 AG	2-4 AT	2-6 AA	2-6 AC	2-6 AT	2-7 AA	2-7 AC	2-7 AT	2-9 AA	2-9 AG	2-9 AT	2-4 CA	2-4 CG	2-4 CT	2-6 CA	2-6 CC	2-6 CT	2-7 CA	2-7 CC	2-7 CT	2-9 CA	2-9 CG	2-9 CT	2-4 TA	2-4 TG	2-4 TT	2-6 TA	2-6 TC	2-6 TT	2-7 TA
125	2N-4N-7N-9N-10N	1-3-5-6-8	p53RE	2A	2C	2T	4A	4G	4T	7A	7C	7T	9A	9G	9T	10C	10G	10T	2-4 AA	2-4 AG	2-4 AT	2-7 AA	2-7 AC	2-7 AT	2-9 AA	2-9 AG	2-9 AT	2-10 AC	2-10 AG	2-10 AT	2-4 CA	2-4 CG	2-4 CT	2-7 CA	2-7 CC	2-7 CT	2-9 CA	2-9 CG	2-9 CT	2-10 CC	2-10 CG	2-10 CT	2-4 TA	2-4 TG	2-4 TT	2-7 TA	2-7 TC	2-7 TT	2-9 TA
126	2N-4N-7N-8N-9N	1-3-5-6-10	p53RE	2A	2C	2T	4A	4G	4T	7A	7C	7T	8A	8C	8T	9A	9G	9T	2-4 AA	2-4 AG	2-4 AT	2-7 AA	2-7 AC	2-7 AT	2-8 AA	2-8 AC	2-8 AT	2-9 AA	2-9 AG	2-9 AT	2-4 CA	2-4 CG	2-4 CT	2-7 CA	2-7 CC	2-7 CT	2-8 CA	2-8 CC	2-8 CT	2-9 CA	2-9 CG	2-9 CT	2-4 TA	2-4 TG	2-4 TT	2-7 TA	2-7 TC	2-7 TT	2-8 TA
127	2N-3N-4N-7N-9N	1-5-6-8-10	p53RE	2A	2C	2T	3A	3G	3T	4A	4G	4T	7A	7C	7T	9A	9G	9T	2-3 AA	2-3 AG	2-3 AT	2-4 AA	2-4 AG	2-4 AT	2-7 AA	2-7 AC	2-7 AT	2-9 AA	2-9 AG	2-9 AT	2-3 CA	2-3 CG	2-3 CT	2-4 CA	2-4 CG	2-4 CT	2-7 CA	2-7 CC	2-7 CT	2-9 CA	2-9 CG	2-9 CT	2-3 TA	2-3 TG	2-3 TT	2-4 TA	2-4 TG	2-4 TT	2-7 TA
128	1N-2N-4N-7N-9N	3-5-6-8-10	p53RE	1A	1C	1G	2A	2C	2T	4A	4G	4T	7A	7C	7T	9A	9G	9T	1-2 AA	1-2 AC	1-2 AT	1-4 AA	1-4 AG	1-4 AT	1-7 AA	1-7 AC	1-7 AT	1-9 AA	1-9 AG	1-9 AT	1-2 CA	1-2 CC	1-2 CT	1-4 CA	1-4 CG	1-4 CT	1-7 CA	1-7 CC	1-7 CT	1-9 CA	1-9 CG	1-9 CT	1-2 GA	1-2 GC	1-2 GT	1-4 GA	1-4 GG	1-4 GT	1-7 GA
129	2N-4N-5N-7N-9N	1-3-6-8-10	p53RE	2A	2C	2T	4A	4G	4T	5A	5G	5T	7A	7C	7T	9A	9G	9T	2-4 AA	2-4 AG	2-4 AT	2-5 AA	2-5 AG	2-5 AT	2-7 AA	2-7 AC	2-7 AT	2-9 AA	2-9 AG	2-9 AT	2-4 CA	2-4 CG	2-4 CT	2-5 CA	2-5 CG	2-5 CT	2-7 CA	2-7 CC	2-7 CT	2-9 CA	2-9 CG	2-9 CT	2-4 TA	2-4 TG	2-4 TT	2-5 TA	2-5 TG	2-5 TT	2-7 TA
130	2N-3N-4N-8N-9N	1-5-6-7-10	p53RE	2A	2C	2T	3A	3G	3T	4A	4G	4T	8A	8C	8T	9A	9G	9T	2-3 AA	2-3 AG	2-3 AT	2-4 AA	2-4 AG	2-4 AT	2-8 AA	2-8 AC	2-8 AT	2-9 AA	2-9 AG	2-9 AT	2-3 CA	2-3 CG	2-3 CT	2-4 CA	2-4 CG	2-4 CT	2-8 CA	2-8 CC	2-8 CT	2-9 CA	2-9 CG	2-9 CT	2-3 TA	2-3 TG	2-3 TT	2-4 TA	2-4 TG	2-4 TT	2-8 TA
131	1N-2N-3N-8N-9N	4-5-6-7-10	p53RE	1A	1C	1G	2A	2C	2T	3A	3G	3T	8A	8C	8T	9A	9G	9T	1-2 AA	1-2 AC	1-2 AT	1-3 AA	1-3 AG	1-3 AT	1-8 AA	1-8 AC	1-8 AT	1-9 AA	1-9 AG	1-9 AT	1-2 CA	1-2 CC	1-2 CT	1-3 CA	1-3 CG	1-3 CT	1-8 CA	1-8 CC	1-8 CT	1-9 CA	1-9 CG	1-9 CT	1-2 GA	1-2 GC	1-2 GT	1-3 GA	1-3 GG	1-3 GT	1-8 GA
132	2N-3N-5N-8N-9N	1-4-6-7-10	p53RE	2A	2C	2T	3A	3G	3T	5A	5G	5T	8A	8C	8T	9A	9G	9T	2-3 AA	2-3 AG	2-3 AT	2-5 AA	2-5 AG	2-5 AT	2-8 AA	2-8 AC	2-8 AT	2-9 AA	2-9 AG	2-9 AT	2-3 CA	2-3 CG	2-3 CT	2-5 CA	2-5 CG	2-5 CT	2-8 CA	2-8 CC	2-8 CT	2-9 CA	2-9 CG	2-9 CT	2-3 TA	2-3 TG	2-3 TT	2-5 TA	2-5 TG	2-5 TT	2-8 TA
133	2N-3N-4N-7N-8N	1-5-6-9-10	p53RE	2A	2C	2T	3A	3G	3T	4A	4G	4T	7A	7C	7T	8A	8C	8T	2-3 AA	2-3 AG	2-3 AT	2-4 AA	2-4 AG	2-4 AT	2-7 AA	2-7 AC	2-7 AT	2-8 AA	2-8 AC	2-8 AT	2-3 CA	2-3 CG	2-3 CT	2-4 CA	2-4 CG	2-4 CT	2-7 CA	2-7 CC	2-7 CT	2-8 CA	2-8 CC	2-8 CT	2-3 TA	2-3 TG	2-3 TT	2-4 TA	2-4 TG	2-4 TT	2-7 TA
134	1N-3N-4N-7N-8N	2-5-6-9-10	p53RE	1A	1C	1G	3A	3G	3T	4A	4G	4T	7A	7C	7T	8A	8C	8T	1-3 AA	1-3 AG	1-3 AT	1-4 AA	1-4 AG	1-4 AT	1-7 AA	1-7 AC	1-7 AT	1-8 AA	1-8 AC	1-8 AT	1-3 CA	1-3 CG	1-3 CT	1-4 CA	1-4 CG	1-4 CT	1-7 CA	1-7 CC	1-7 CT	1-8 CA	1-8 CC	1-8 CT	1-3 GA	1-3 GG	1-3 GT	1-4 GA	1-4 GG	1-4 GT	1-7 GA
135	3N-4N-5N-7N-8N	1-2-6-9-10	p53RE	3A	3G	3T	4A	4G	4T	5A	5G	5T	7A	7C	7T	8A	8C	8T	3-4 AA	3-4 AG	3-4 AT	3-5 AA	3-5 AG	3-5 AT	3-7 AA	3-7 AC	3-7 AT	3-8 AA	3-8 AC	3-8 AT	3-4 GA	3-4 GG	3-4 GT	3-5 GA	3-5 GG	3-5 GT	3-7 GA	3-7 GC	3-7 GT	3-8 GA	3-8 GC	3-8 GT	3-4 TA	3-4 TG	3-4 TT	3-5 TA	3-5 TG	3-5 TT	3-7 TA
136	1N-2N-4N-9N-10N	3-5-6-7-8	p53RE	1A	1C	1G	2A	2C	2T	4A	4G	4T	9A	9G	9T	10C	10G	10T	1-2 AA	1-2 AC	1-2 AT	1-4 AA	1-4 AG	1-4 AT	1-9 AA	1-9 AG	1-9 AT	1-10 AC	1-10 AG	1-10 AT	1-2 CA	1-2 CC	1-2 CT	1-4 CA	1-4 CG	1-4 CT	1-9 CA	1-9 CG	1-9 CT	1-10 CC	1-10 CG	1-10 CT	1-2 GA	1-2 GC	1-2 GT	1-4 GA	1-4 GG	1-4 GT	1-9 GA
137	1N-2N-3N-9N-10N	4-5-6-7-8	p53RE	1A	1C	1G	2A	2C	2T	3A	3G	3T	9A	9G	9T	10C	10G	10T	1-2 AA	1-2 AC	1-2 AT	1-3 AA	1-3 AG	1-3 AT	1-9 AA	1-9 AG	1-9 AT	1-10 AC	1-10 AG	1-10 AT	1-2 CA	1-2 CC	1-2 CT	1-3 CA	1-3 CG	1-3 CT	1-9 CA	1-9 CG	1-9 CT	1-10 CC	1-10 CG	1-10 CT	1-2 GA	1-2 GC	1-2 GT	1-3 GA	1-3 GG	1-3 GT	1-9 GA
138	1N-2N-5N-9N-10N	3-4-6-7-8	p53RE	1A	1C	1G	2A	2C	2T	5A	5G	5T	9A	9G	9T	10C	10G	10T	1-2 AA	1-2 AC	1-2 AT	1-5 AA	1-5 AG	1-5 AT	1-9 AA	1-9 AG	1-9 AT	1-10 AC	1-10 AG	1-10 AT	1-2 CA	1-2 CC	1-2 CT	1-5 CA	1-5 CG	1-5 CT	1-9 CA	1-9 CG	1-9 CT	1-10 CC	1-10 CG	1-10 CT	1-2 GA	1-2 GC	1-2 GT	1-5 GA	1-5 GG	1-5 GT	1-9 GA
139	1N-2N-4N-7N-10N	3-5-6-8-9	p53RE	1A	1C	1G	2A	2C	2T	4A	4G	4T	7A	7C	7T	10C	10G	10T	1-2 AA	1-2 AC	1-2 AT	1-4 AA	1-4 AG	1-4 AT	1-7 AA	1-7 AC	1-7 AT	1-10 AC	1-10 AG	1-10 AT	1-2 CA	1-2 CC	1-2 CT	1-4 CA	1-4 CG	1-4 CT	1-7 CA	1-7 CC	1-7 CT	1-10 CC	1-10 CG	1-10 CT	1-2 GA	1-2 GC	1-2 GT	1-4 GA	1-4 GG	1-4 GT	1-7 GA
140	1N-3N-4N-7N-10N	2-5-6-8-9	p53RE	1A	1C	1G	3A	3G	3T	4A	4G	4T	7A	7C	7T	10C	10G	10T	1-3 AA	1-3 AG	1-3 AT	1-4 AA	1-4 AG	1-4 AT	1-7 AA	1-7 AC	1-7 AT	1-10 AC	1-10 AG	1-10 AT	1-3 CA	1-3 CG	1-3 CT	1-4 CA	1-4 CG	1-4 CT	1-7 CA	1-7 CC	1-7 CT	1-10 CC	1-10 CG	1-10 CT	1-3 GA	1-3 GG	1-3 GT	1-4 GA	1-4 GG	1-4 GT	1-7 GA
141	1N-4N-5N-7N-10N	2-3-6-8-9	p53RE	1A	1C	1G	4A	4G	4T	5A	5G	5T	7A	7C	7T	10C	10G	10T	1-4 AA	1-4 AG	1-4 AT	1-5 AA	1-5 AG	1-5 AT	1-7 AA	1-7 AC	1-7 AT	1-10 AC	1-10 AG	1-10 AT	1-4 CA	1-4 CG	1-4 CT	1-5 CA	1-5 CG	1-5 CT	1-7 CA	1-7 CC	1-7 CT	1-10 CC	1-10 CG	1-10 CT	1-4 GA	1-4 GG	1-4 GT	1-5 GA	1-5 GG	1-5 GT	1-7 GA
142	1N-2N-3N-8N-10N	4-5-6-7-9	p53RE	1A	1C	1G	2A	2C	2T	3A	3G	3T	8A	8C	8T	10C	10G	10T	1-2 AA	1-2 AC	1-2 AT	1-3 AA	1-3 AG	1-3 AT	1-8 AA	1-8 AC	1-8 AT	1-10 AC	1-10 AG	1-10 AT	1-2 CA	1-2 CC	1-2 CT	1-3 CA	1-3 CG	1-3 CT	1-8 CA	1-8 CC	1-8 CT	1-10 CC	1-10 CG	1-10 CT	1-2 GA	1-2 GC	1-2 GT	1-3 GA	1-3 GG	1-3 GT	1-8 GA
143	1N-3N-4N-8N-10N	2-5-6-7-9	p53RE	1A	1C	1G	3A	3G	3T	4A	4G	4T	8A	8C	8T	10C	10G	10T	1-3 AA	1-3 AG	1-3 AT	1-4 AA	1-4 AG	1-4 AT	1-8 AA	1-8 AC	1-8 AT	1-10 AC	1-10 AG	1-10 AT	1-3 CA	1-3 CG	1-3 CT	1-4 CA	1-4 CG	1-4 CT	1-8 CA	1-8 CC	1-8 CT	1-10 CC	1-10 CG	1-10 CT	1-3 GA	1-3 GG	1-3 GT	1-4 GA	1-4 GG	1-4 GT	1-8 GA
144	1N-3N-5N-8N-10N	2-4-6-7-9	p53RE	1A	1C	1G	3A	3G	3T	5A	5G	5T	8A	8C	8T	10C	10G	10T	1-3 AA	1-3 AG	1-3 AT	1-5 AA	1-5 AG	1-5 AT	1-8 AA	1-8 AC	1-8 AT	1-10 AC	1-10 AG	1-10 AT	1-3 CA	1-3 CG	1-3 CT	1-5 CA	1-5 CG	1-5 CT	1-8 CA	1-8 CC	1-8 CT	1-10 CC	1-10 CG	1-10 CT	1-3 GA	1-3 GG	1-3 GT	1-5 GA	1-5 GG	1-5 GT	1-8 GA
145	2N-4N-5N-6N-9N	1-3-7-8-10	p53RE	2A	2C	2T	4A	4G	4T	5A	5G	5T	6A	6C	6T	9A	9G	9T	2-4 AA	2-4 AG	2-4 AT	2-5 AA	2-5 AG	2-5 AT	2-6 AA	2-6 AC	2-6 AT	2-9 AA	2-9 AG	2-9 AT	2-4 CA	2-4 CG	2-4 CT	2-5 CA	2-5 CG	2-5 CT	2-6 CA	2-6 CC	2-6 CT	2-9 CA	2-9 CG	2-9 CT	2-4 TA	2-4 TG	2-4 TT	2-5 TA	2-5 TG	2-5 TT	2-6 TA
146	2N-3N-5N-6N-9N	1-4-7-8-10	p53RE	2A	2C	2T	3A	3G	3T	5A	5G	5T	6A	6C	6T	9A	9G	9T	2-3 AA	2-3 AG	2-3 AT	2-5 AA	2-5 AG	2-5 AT	2-6 AA	2-6 AC	2-6 AT	2-9 AA	2-9 AG	2-9 AT	2-3 CA	2-3 CG	2-3 CT	2-5 CA	2-5 CG	2-5 CT	2-6 CA	2-6 CC	2-6 CT	2-9 CA	2-9 CG	2-9 CT	2-3 TA	2-3 TG	2-3 TT	2-5 TA	2-5 TG	2-5 TT	2-6 TA
147	1N-2N-5N-6N-9N	3-4-7-8-10	p53RE	1A	1C	1G	2A	2C	2T	5A	5G	5T	6A	6C	6T	9A	9G	9T	1-2 AA	1-2 AC	1-2 AT	1-5 AA	1-5 AG	1-5 AT	1-6 AA	1-6 AC	1-6 AT	1-9 AA	1-9 AG	1-9 AT	1-2 CA	1-2 CC	1-2 CT	1-5 CA	1-5 CG	1-5 CT	1-6 CA	1-6 CC	1-6 CT	1-9 CA	1-9 CG	1-9 CT	1-2 GA	1-2 GC	1-2 GT	1-5 GA	1-5 GG	1-5 GT	1-6 GA
148	2N-4N-5N-6N-7N	1-3-8-9-10	p53RE	2A	2C	2T	4A	4G	4T	5A	5G	5T	6A	6C	6T	7A	7C	7T	2-4 AA	2-4 AG	2-4 AT	2-5 AA	2-5 AG	2-5 AT	2-6 AA	2-6 AC	2-6 AT	2-7 AA	2-7 AC	2-7 AT	2-4 CA	2-4 CG	2-4 CT	2-5 CA	2-5 CG	2-5 CT	2-6 CA	2-6 CC	2-6 CT	2-7 CA	2-7 CC	2-7 CT	2-4 TA	2-4 TG	2-4 TT	2-5 TA	2-5 TG	2-5 TT	2-6 TA
149	3N-4N-5N-6N-7N	1-2-8-9-10	p53RE	3A	3G	3T	4A	4G	4T	5A	5G	5T	6A	6C	6T	7A	7C	7T	3-4 AA	3-4 AG	3-4 AT	3-5 AA	3-5 AG	3-5 AT	3-6 AA	3-6 AC	3-6 AT	3-7 AA	3-7 AC	3-7 AT	3-4 GA	3-4 GG	3-4 GT	3-5 GA	3-5 GG	3-5 GT	3-6 GA	3-6 GC	3-6 GT	3-7 GA	3-7 GC	3-7 GT	3-4 TA	3-4 TG	3-4 TT	3-5 TA	3-5 TG	3-5 TT	3-6 TA
150	1N-4N-5N-6N-7N	2-3-8-9-10	p53RE	1A	1C	1G	4A	4G	4T	5A	5G	5T	6A	6C	6T	7A	7C	7T	1-4 AA	1-4 AG	1-4 AT	1-5 AA	1-5 AG	1-5 AT	1-6 AA	1-6 AC	1-6 AT	1-7 AA	1-7 AC	1-7 AT	1-4 CA	1-4 CG	1-4 CT	1-5 CA	1-5 CG	1-5 CT	1-6 CA	1-6 CC	1-6 CT	1-7 CA	1-7 CC	1-7 CT	1-4 GA	1-4 GG	1-4 GT	1-5 GA	1-5 GG	1-5 GT	1-6 GA
151	2N-3N-5N-6N-8N	1-4-7-9-10	p53RE	2A	2C	2T	3A	3G	3T	5A	5G	5T	6A	6C	6T	8A	8C	8T	2-3 AA	2-3 AG	2-3 AT	2-5 AA	2-5 AG	2-5 AT	2-6 AA	2-6 AC	2-6 AT	2-8 AA	2-8 AC	2-8 AT	2-3 CA	2-3 CG	2-3 CT	2-5 CA	2-5 CG	2-5 CT	2-6 CA	2-6 CC	2-6 CT	2-8 CA	2-8 CC	2-8 CT	2-3 TA	2-3 TG	2-3 TT	2-5 TA	2-5 TG	2-5 TT	2-6 TA
152	3N-4N-5N-6N-8N	1-2-7-9-10	p53RE	3A	3G	3T	4A	4G	4T	5A	5G	5T	6A	6C	6T	8A	8C	8T	3-4 AA	3-4 AG	3-4 AT	3-5 AA	3-5 AG	3-5 AT	3-6 AA	3-6 AC	3-6 AT	3-8 AA	3-8 AC	3-8 AT	3-4 GA	3-4 GG	3-4 GT	3-5 GA	3-5 GG	3-5 GT	3-6 GA	3-6 GC	3-6 GT	3-8 GA	3-8 GC	3-8 GT	3-4 TA	3-4 TG	3-4 TT	3-5 TA	3-5 TG	3-5 TT	3-6 TA
153	1N-3N-5N-6N-8N	2-4-7-9-10	p53RE	1A	1C	1G	3A	3G	3T	5A	5G	5T	6A	6C	6T	8A	8C	8T	1-3 AA	1-3 AG	1-3 AT	1-5 AA	1-5 AG	1-5 AT	1-6 AA	1-6 AC	1-6 AT	1-8 AA	1-8 AC	1-8 AT	1-3 CA	1-3 CG	1-3 CT	1-5 CA	1-5 CG	1-5 CT	1-6 CA	1-6 CC	1-6 CT	1-8 CA	1-8 CC	1-8 CT	1-3 GA	1-3 GG	1-3 GT	1-5 GA	1-5 GG	1-5 GT	1-6 GA
154	1N-2N-5N-6N-10N	3-4-7-8-9	p53RE	1A	1C	1G	2A	2C	2T	5A	5G	5T	6A	6C	6T	10C	10G	10T	1-2 AA	1-2 AC	1-2 AT	1-5 AA	1-5 AG	1-5 AT	1-6 AA	1-6 AC	1-6 AT	1-10 AC	1-10 AG	1-10 AT	1-2 CA	1-2 CC	1-2 CT	1-5 CA	1-5 CG	1-5 CT	1-6 CA	1-6 CC	1-6 CT	1-10 CC	1-10 CG	1-10 CT	1-2 GA	1-2 GC	1-2 GT	1-5 GA	1-5 GG	1-5 GT	1-6 GA
155	1N-4N-5N-6N-10N	2-3-7-8-9	p53RE	1A	1C	1G	4A	4G	4T	5A	5G	5T	6A	6C	6T	10C	10G	10T	1-4 AA	1-4 AG	1-4 AT	1-5 AA	1-5 AG	1-5 AT	1-6 AA	1-6 AC	1-6 AT	1-10 AC	1-10 AG	1-10 AT	1-4 CA	1-4 CG	1-4 CT	1-5 CA	1-5 CG	1-5 CT	1-6 CA	1-6 CC	1-6 CT	1-10 CC	1-10 CG	1-10 CT	1-4 GA	1-4 GG	1-4 GT	1-5 GA	1-5 GG	1-5 GT	1-6 GA
156	1N-3N-5N-6N-10N	2-4-7-8-9	p53RE	1A	1C	1G	3A	3G	3T	5A	5G	5T	6A	6C	6T	10C	10G	10T	1-3 AA	1-3 AG	1-3 AT	1-5 AA	1-5 AG	1-5 AT	1-6 AA	1-6 AC	1-6 AT	1-10 AC	1-10 AG	1-10 AT	1-3 CA	1-3 CG	1-3 CT	1-5 CA	1-5 CG	1-5 CT	1-6 CA	1-6 CC	1-6 CT	1-10 CC	1-10 CG	1-10 CT	1-3 GA	1-3 GG	1-3 GT	1-5 GA	1-5 GG	1-5 GT	1-6 GA
157	1N-2N-5N-8N-9N	3-4-6-7-10	p53RE	1A	1C	1G	2A	2C	2T	5A	5G	5T	8A	8C	8T	9A	9G	9T	1-2 AA	1-2 AC	1-2 AT	1-5 AA	1-5 AG	1-5 AT	1-8 AA	1-8 AC	1-8 AT	1-9 AA	1-9 AG	1-9 AT	1-2 CA	1-2 CC	1-2 CT	1-5 CA	1-5 CG	1-5 CT	1-8 CA	1-8 CC	1-8 CT	1-9 CA	1-9 CG	1-9 CT	1-2 GA	1-2 GC	1-2 GT	1-5 GA	1-5 GG	1-5 GT	1-8 GA
158	2N-3N-5N-9N-10N	1-4-6-7-8	p53RE	2A	2C	2T	3A	3G	3T	5A	5G	5T	9A	9G	9T	10C	10G	10T	2-3 AA	2-3 AG	2-3 AT	2-5 AA	2-5 AG	2-5 AT	2-9 AA	2-9 AG	2-9 AT	2-10 AC	2-10 AG	2-10 AT	2-3 CA	2-3 CG	2-3 CT	2-5 CA	2-5 CG	2-5 CT	2-9 CA	2-9 CG	2-9 CT	2-10 CC	2-10 CG	2-10 CT	2-3 TA	2-3 TG	2-3 TT	2-5 TA	2-5 TG	2-5 TT	2-9 TA
159	1N-2N-3N-6N-9N	4-5-7-8-10	p53RE	1A	1C	1G	2A	2C	2T	3A	3G	3T	6A	6C	6T	9A	9G	9T	1-2 AA	1-2 AC	1-2 AT	1-3 AA	1-3 AG	1-3 AT	1-6 AA	1-6 AC	1-6 AT	1-9 AA	1-9 AG	1-9 AT	1-2 CA	1-2 CC	1-2 CT	1-3 CA	1-3 CG	1-3 CT	1-6 CA	1-6 CC	1-6 CT	1-9 CA	1-9 CG	1-9 CT	1-2 GA	1-2 GC	1-2 GT	1-3 GA	1-3 GG	1-3 GT	1-6 GA
160	1N-2N-3N-5N-9N	4-6-7-8-10	p53RE	1A	1C	1G	2A	2C	2T	3A	3G	3T	5A	5G	5T	9A	9G	9T	1-2 AA	1-2 AC	1-2 AT	1-3 AA	1-3 AG	1-3 AT	1-5 AA	1-5 AG	1-5 AT	1-9 AA	1-9 AG	1-9 AT	1-2 CA	1-2 CC	1-2 CT	1-3 CA	1-3 CG	1-3 CT	1-5 CA	1-5 CG	1-5 CT	1-9 CA	1-9 CG	1-9 CT	1-2 GA	1-2 GC	1-2 GT	1-3 GA	1-3 GG	1-3 GT	1-5 GA
161	1N-2N-5N-7N-9N	3-4-6-8-10	p53RE	1A	1C	1G	2A	2C	2T	5A	5G	5T	7A	7C	7T	9A	9G	9T	1-2 AA	1-2 AC	1-2 AT	1-5 AA	1-5 AG	1-5 AT	1-7 AA	1-7 AC	1-7 AT	1-9 AA	1-9 AG	1-9 AT	1-2 CA	1-2 CC	1-2 CT	1-5 CA	1-5 CG	1-5 CT	1-7 CA	1-7 CC	1-7 CT	1-9 CA	1-9 CG	1-9 CT	1-2 GA	1-2 GC	1-2 GT	1-5 GA	1-5 GG	1-5 GT	1-7 GA
162	2N-4N-5N-9N-10N	1-3-6-7-8	p53RE	2A	2C	2T	4A	4G	4T	5A	5G	5T	9A	9G	9T	10C	10G	10T	2-4 AA	2-4 AG	2-4 AT	2-5 AA	2-5 AG	2-5 AT	2-9 AA	2-9 AG	2-9 AT	2-10 AC	2-10 AG	2-10 AT	2-4 CA	2-4 CG	2-4 CT	2-5 CA	2-5 CG	2-5 CT	2-9 CA	2-9 CG	2-9 CT	2-10 CC	2-10 CG	2-10 CT	2-4 TA	2-4 TG	2-4 TT	2-5 TA	2-5 TG	2-5 TT	2-9 TA
163	1N-2N-4N-6N-9N	3-5-7-8-10	p53RE	1A	1C	1G	2A	2C	2T	4A	4G	4T	6A	6C	6T	9A	9G	9T	1-2 AA	1-2 AC	1-2 AT	1-4 AA	1-4 AG	1-4 AT	1-6 AA	1-6 AC	1-6 AT	1-9 AA	1-9 AG	1-9 AT	1-2 CA	1-2 CC	1-2 CT	1-4 CA	1-4 CG	1-4 CT	1-6 CA	1-6 CC	1-6 CT	1-9 CA	1-9 CG	1-9 CT	1-2 GA	1-2 GC	1-2 GT	1-4 GA	1-4 GG	1-4 GT	1-6 GA
164	1N-2N-4N-5N-9N	3-6-7-8-10	p53RE	1A	1C	1G	2A	2C	2T	4A	4G	4T	5A	5G	5T	9A	9G	9T	1-2 AA	1-2 AC	1-2 AT	1-4 AA	1-4 AG	1-4 AT	1-5 AA	1-5 AG	1-5 AT	1-9 AA	1-9 AG	1-9 AT	1-2 CA	1-2 CC	1-2 CT	1-4 CA	1-4 CG	1-4 CT	1-5 CA	1-5 CG	1-5 CT	1-9 CA	1-9 CG	1-9 CT	1-2 GA	1-2 GC	1-2 GT	1-4 GA	1-4 GG	1-4 GT	1-5 GA
165	2N-3N-5N-7N-9N	1-4-6-8-10	p53RE	2A	2C	2T	3A	3G	3T	5A	5G	5T	7A	7C	7T	9A	9G	9T	2-3 AA	2-3 AG	2-3 AT	2-5 AA	2-5 AG	2-5 AT	2-7 AA	2-7 AC	2-7 AT	2-9 AA	2-9 AG	2-9 AT	2-3 CA	2-3 CG	2-3 CT	2-5 CA	2-5 CG	2-5 CT	2-7 CA	2-7 CC	2-7 CT	2-9 CA	2-9 CG	2-9 CT	2-3 TA	2-3 TG	2-3 TT	2-5 TA	2-5 TG	2-5 TT	2-7 TA
166	2N-4N-5N-8N-9N	1-3-6-7-10	p53RE	2A	2C	2T	4A	4G	4T	5A	5G	5T	8A	8C	8T	9A	9G	9T	2-4 AA	2-4 AG	2-4 AT	2-5 AA	2-5 AG	2-5 AT	2-8 AA	2-8 AC	2-8 AT	2-9 AA	2-9 AG	2-9 AT	2-4 CA	2-4 CG	2-4 CT	2-5 CA	2-5 CG	2-5 CT	2-8 CA	2-8 CC	2-8 CT	2-9 CA	2-9 CG	2-9 CT	2-4 TA	2-4 TG	2-4 TT	2-5 TA	2-5 TG	2-5 TT	2-8 TA
167	2N-3N-4N-6N-9N	1-5-7-8-10	p53RE	2A	2C	2T	3A	3G	3T	4A	4G	4T	6A	6C	6T	9A	9G	9T	2-3 AA	2-3 AG	2-3 AT	2-4 AA	2-4 AG	2-4 AT	2-6 AA	2-6 AC	2-6 AT	2-9 AA	2-9 AG	2-9 AT	2-3 CA	2-3 CG	2-3 CT	2-4 CA	2-4 CG	2-4 CT	2-6 CA	2-6 CC	2-6 CT	2-9 CA	2-9 CG	2-9 CT	2-3 TA	2-3 TG	2-3 TT	2-4 TA	2-4 TG	2-4 TT	2-6 TA
168	2N-3N-4N-5N-9N	1-6-7-8-10	p53RE	2A	2C	2T	3A	3G	3T	4A	4G	4T	5A	5G	5T	9A	9G	9T	2-3 AA	2-3 AG	2-3 AT	2-4 AA	2-4 AG	2-4 AT	2-5 AA	2-5 AG	2-5 AT	2-9 AA	2-9 AG	2-9 AT	2-3 CA	2-3 CG	2-3 CT	2-4 CA	2-4 CG	2-4 CT	2-5 CA	2-5 CG	2-5 CT	2-9 CA	2-9 CG	2-9 CT	2-3 TA	2-3 TG	2-3 TT	2-4 TA	2-4 TG	2-4 TT	2-5 TA
169	1N-2N-3N-7N-9N	4-5-6-8-10	p53RE	1A	1C	1G	2A	2C	2T	3A	3G	3T	7A	7C	7T	9A	9G	9T	1-2 AA	1-2 AC	1-2 AT	1-3 AA	1-3 AG	1-3 AT	1-7 AA	1-7 AC	1-7 AT	1-9 AA	1-9 AG	1-9 AT	1-2 CA	1-2 CC	1-2 CT	1-3 CA	1-3 CG	1-3 CT	1-7 CA	1-7 CC	1-7 CT	1-9 CA	1-9 CG	1-9 CT	1-2 GA	1-2 GC	1-2 GT	1-3 GA	1-3 GG	1-3 GT	1-7 GA
170	1N-2N-4N-8N-9N	3-5-6-7-10	p53RE	1A	1C	1G	2A	2C	2T	4A	4G	4T	8A	8C	8T	9A	9G	9T	1-2 AA	1-2 AC	1-2 AT	1-4 AA	1-4 AG	1-4 AT	1-8 AA	1-8 AC	1-8 AT	1-9 AA	1-9 AG	1-9 AT	1-2 CA	1-2 CC	1-2 CT	1-4 CA	1-4 CG	1-4 CT	1-8 CA	1-8 CC	1-8 CT	1-9 CA	1-9 CG	1-9 CT	1-2 GA	1-2 GC	1-2 GT	1-4 GA	1-4 GG	1-4 GT	1-8 GA
171	2N-3N-4N-9N-10N	1-5-6-7-8	p53RE	2A	2C	2T	3A	3G	3T	4A	4G	4T	9A	9G	9T	10C	10G	10T	2-3 AA	2-3 AG	2-3 AT	2-4 AA	2-4 AG	2-4 AT	2-9 AA	2-9 AG	2-9 AT	2-10 AC	2-10 AG	2-10 AT	2-3 CA	2-3 CG	2-3 CT	2-4 CA	2-4 CG	2-4 CT	2-9 CA	2-9 CG	2-9 CT	2-10 CC	2-10 CG	2-10 CT	2-3 TA	2-3 TG	2-3 TT	2-4 TA	2-4 TG	2-4 TT	2-9 TA
172	1N-2N-3N-4N-9N	5-6-7-8-10	p53RE	1A	1C	1G	2A	2C	2T	3A	3G	3T	4A	4G	4T	9A	9G	9T	1-2 AA	1-2 AC	1-2 AT	1-3 AA	1-3 AG	1-3 AT	1-4 AA	1-4 AG	1-4 AT	1-9 AA	1-9 AG	1-9 AT	1-2 CA	1-2 CC	1-2 CT	1-3 CA	1-3 CG	1-3 CT	1-4 CA	1-4 CG	1-4 CT	1-9 CA	1-9 CG	1-9 CT	1-2 GA	1-2 GC	1-2 GT	1-3 GA	1-3 GG	1-3 GT	1-4 GA
173	1N-4N-5N-7N-8N	2-3-6-9-10	p53RE	1A	1C	1G	4A	4G	4T	5A	5G	5T	7A	7C	7T	8A	8C	8T	1-4 AA	1-4 AG	1-4 AT	1-5 AA	1-5 AG	1-5 AT	1-7 AA	1-7 AC	1-7 AT	1-8 AA	1-8 AC	1-8 AT	1-4 CA	1-4 CG	1-4 CT	1-5 CA	1-5 CG	1-5 CT	1-7 CA	1-7 CC	1-7 CT	1-8 CA	1-8 CC	1-8 CT	1-4 GA	1-4 GG	1-4 GT	1-5 GA	1-5 GG	1-5 GT	1-7 GA
174	3N-4N-5N-7N-10N	1-2-6-8-9	p53RE	3A	3G	3T	4A	4G	4T	5A	5G	5T	7A	7C	7T	10C	10G	10T	3-4 AA	3-4 AG	3-4 AT	3-5 AA	3-5 AG	3-5 AT	3-7 AA	3-7 AC	3-7 AT	3-10 AC	3-10 AG	3-10 AT	3-4 GA	3-4 GG	3-4 GT	3-5 GA	3-5 GG	3-5 GT	3-7 GA	3-7 GC	3-7 GT	3-10 GC	3-10 GG	3-10 GT	3-4 TA	3-4 TG	3-4 TT	3-5 TA	3-5 TG	3-5 TT	3-7 TA
175	1N-3N-4N-6N-7N	2-5-8-9-10	p53RE	1A	1C	1G	3A	3G	3T	4A	4G	4T	6A	6C	6T	7A	7C	7T	1-3 AA	1-3 AG	1-3 AT	1-4 AA	1-4 AG	1-4 AT	1-6 AA	1-6 AC	1-6 AT	1-7 AA	1-7 AC	1-7 AT	1-3 CA	1-3 CG	1-3 CT	1-4 CA	1-4 CG	1-4 CT	1-6 CA	1-6 CC	1-6 CT	1-7 CA	1-7 CC	1-7 CT	1-3 GA	1-3 GG	1-3 GT	1-4 GA	1-4 GG	1-4 GT	1-6 GA
176	1N-3N-4N-5N-7N	2-6-8-9-10	p53RE	1A	1C	1G	3A	3G	3T	4A	4G	4T	5A	5G	5T	7A	7C	7T	1-3 AA	1-3 AG	1-3 AT	1-4 AA	1-4 AG	1-4 AT	1-5 AA	1-5 AG	1-5 AT	1-7 AA	1-7 AC	1-7 AT	1-3 CA	1-3 CG	1-3 CT	1-4 CA	1-4 CG	1-4 CT	1-5 CA	1-5 CG	1-5 CT	1-7 CA	1-7 CC	1-7 CT	1-3 GA	1-3 GG	1-3 GT	1-4 GA	1-4 GG	1-4 GT	1-5 GA
177	1N-4N-5N-7N-9N	2-3-6-8-10	p53RE	1A	1C	1G	4A	4G	4T	5A	5G	5T	7A	7C	7T	9A	9G	9T	1-4 AA	1-4 AG	1-4 AT	1-5 AA	1-5 AG	1-5 AT	1-7 AA	1-7 AC	1-7 AT	1-9 AA	1-9 AG	1-9 AT	1-4 CA	1-4 CG	1-4 CT	1-5 CA	1-5 CG	1-5 CT	1-7 CA	1-7 CC	1-7 CT	1-9 CA	1-9 CG	1-9 CT	1-4 GA	1-4 GG	1-4 GT	1-5 GA	1-5 GG	1-5 GT	1-7 GA
178	2N-4N-5N-7N-10N	1-3-6-8-9	p53RE	2A	2C	2T	4A	4G	4T	5A	5G	5T	7A	7C	7T	10C	10G	10T	2-4 AA	2-4 AG	2-4 AT	2-5 AA	2-5 AG	2-5 AT	2-7 AA	2-7 AC	2-7 AT	2-10 AC	2-10 AG	2-10 AT	2-4 CA	2-4 CG	2-4 CT	2-5 CA	2-5 CG	2-5 CT	2-7 CA	2-7 CC	2-7 CT	2-10 CC	2-10 CG	2-10 CT	2-4 TA	2-4 TG	2-4 TT	2-5 TA	2-5 TG	2-5 TT	2-7 TA
179	1N-2N-4N-6N-7N	3-5-8-9-10	p53RE	1A	1C	1G	2A	2C	2T	4A	4G	4T	6A	6C	6T	7A	7C	7T	1-2 AA	1-2 AC	1-2 AT	1-4 AA	1-4 AG	1-4 AT	1-6 AA	1-6 AC	1-6 AT	1-7 AA	1-7 AC	1-7 AT	1-2 CA	1-2 CC	1-2 CT	1-4 CA	1-4 CG	1-4 CT	1-6 CA	1-6 CC	1-6 CT	1-7 CA	1-7 CC	1-7 CT	1-2 GA	1-2 GC	1-2 GT	1-4 GA	1-4 GG	1-4 GT	1-6 GA
180	1N-2N-4N-5N-7N	3-6-8-9-10	p53RE	1A	1C	1G	2A	2C	2T	4A	4G	4T	5A	5G	5T	7A	7C	7T	1-2 AA	1-2 AC	1-2 AT	1-4 AA	1-4 AG	1-4 AT	1-5 AA	1-5 AG	1-5 AT	1-7 AA	1-7 AC	1-7 AT	1-2 CA	1-2 CC	1-2 CT	1-4 CA	1-4 CG	1-4 CT	1-5 CA	1-5 CG	1-5 CT	1-7 CA	1-7 CC	1-7 CT	1-2 GA	1-2 GC	1-2 GT	1-4 GA	1-4 GG	1-4 GT	1-5 GA
181	3N-4N-5N-7N-9N	1-2-6-8-10	p53RE	3A	3G	3T	4A	4G	4T	5A	5G	5T	7A	7C	7T	9A	9G	9T	3-4 AA	3-4 AG	3-4 AT	3-5 AA	3-5 AG	3-5 AT	3-7 AA	3-7 AC	3-7 AT	3-9 AA	3-9 AG	3-9 AT	3-4 GA	3-4 GG	3-4 GT	3-5 GA	3-5 GG	3-5 GT	3-7 GA	3-7 GC	3-7 GT	3-9 GA	3-9 GG	3-9 GT	3-4 TA	3-4 TG	3-4 TT	3-5 TA	3-5 TG	3-5 TT	3-7 TA
182	2N-4N-5N-7N-8N	1-3-6-9-10	p53RE	2A	2C	2T	4A	4G	4T	5A	5G	5T	7A	7C	7T	8A	8C	8T	2-4 AA	2-4 AG	2-4 AT	2-5 AA	2-5 AG	2-5 AT	2-7 AA	2-7 AC	2-7 AT	2-8 AA	2-8 AC	2-8 AT	2-4 CA	2-4 CG	2-4 CT	2-5 CA	2-5 CG	2-5 CT	2-7 CA	2-7 CC	2-7 CT	2-8 CA	2-8 CC	2-8 CT	2-4 TA	2-4 TG	2-4 TT	2-5 TA	2-5 TG	2-5 TT	2-7 TA
183	2N-3N-4N-6N-7N	1-5-8-9-10	p53RE	2A	2C	2T	3A	3G	3T	4A	4G	4T	6A	6C	6T	7A	7C	7T	2-3 AA	2-3 AG	2-3 AT	2-4 AA	2-4 AG	2-4 AT	2-6 AA	2-6 AC	2-6 AT	2-7 AA	2-7 AC	2-7 AT	2-3 CA	2-3 CG	2-3 CT	2-4 CA	2-4 CG	2-4 CT	2-6 CA	2-6 CC	2-6 CT	2-7 CA	2-7 CC	2-7 CT	2-3 TA	2-3 TG	2-3 TT	2-4 TA	2-4 TG	2-4 TT	2-6 TA
184	2N-3N-4N-5N-7N	1-6-8-9-10	p53RE	2A	2C	2T	3A	3G	3T	4A	4G	4T	5A	5G	5T	7A	7C	7T	2-3 AA	2-3 AG	2-3 AT	2-4 AA	2-4 AG	2-4 AT	2-5 AA	2-5 AG	2-5 AT	2-7 AA	2-7 AC	2-7 AT	2-3 CA	2-3 CG	2-3 CT	2-4 CA	2-4 CG	2-4 CT	2-5 CA	2-5 CG	2-5 CT	2-7 CA	2-7 CC	2-7 CT	2-3 TA	2-3 TG	2-3 TT	2-4 TA	2-4 TG	2-4 TT	2-5 TA
185	1N-3N-4N-7N-9N	2-5-6-8-10	p53RE	1A	1C	1G	3A	3G	3T	4A	4G	4T	7A	7C	7T	9A	9G	9T	1-3 AA	1-3 AG	1-3 AT	1-4 AA	1-4 AG	1-4 AT	1-7 AA	1-7 AC	1-7 AT	1-9 AA	1-9 AG	1-9 AT	1-3 CA	1-3 CG	1-3 CT	1-4 CA	1-4 CG	1-4 CT	1-7 CA	1-7 CC	1-7 CT	1-9 CA	1-9 CG	1-9 CT	1-3 GA	1-3 GG	1-3 GT	1-4 GA	1-4 GG	1-4 GT	1-7 GA
186	1N-2N-4N-7N-8N	3-5-6-9-10	p53RE	1A	1C	1G	2A	2C	2T	4A	4G	4T	7A	7C	7T	8A	8C	8T	1-2 AA	1-2 AC	1-2 AT	1-4 AA	1-4 AG	1-4 AT	1-7 AA	1-7 AC	1-7 AT	1-8 AA	1-8 AC	1-8 AT	1-2 CA	1-2 CC	1-2 CT	1-4 CA	1-4 CG	1-4 CT	1-7 CA	1-7 CC	1-7 CT	1-8 CA	1-8 CC	1-8 CT	1-2 GA	1-2 GC	1-2 GT	1-4 GA	1-4 GG	1-4 GT	1-7 GA
187	2N-3N-4N-7N-10N	1-5-6-8-9	p53RE	2A	2C	2T	3A	3G	3T	4A	4G	4T	7A	7C	7T	10C	10G	10T	2-3 AA	2-3 AG	2-3 AT	2-4 AA	2-4 AG	2-4 AT	2-7 AA	2-7 AC	2-7 AT	2-10 AC	2-10 AG	2-10 AT	2-3 CA	2-3 CG	2-3 CT	2-4 CA	2-4 CG	2-4 CT	2-7 CA	2-7 CC	2-7 CT	2-10 CC	2-10 CG	2-10 CT	2-3 TA	2-3 TG	2-3 TT	2-4 TA	2-4 TG	2-4 TT	2-7 TA
188	1N-2N-3N-4N-7N	5-6-8-9-10	p53RE	1A	1C	1G	2A	2C	2T	3A	3G	3T	4A	4G	4T	7A	7C	7T	1-2 AA	1-2 AC	1-2 AT	1-3 AA	1-3 AG	1-3 AT	1-4 AA	1-4 AG	1-4 AT	1-7 AA	1-7 AC	1-7 AT	1-2 CA	1-2 CC	1-2 CT	1-3 CA	1-3 CG	1-3 CT	1-4 CA	1-4 CG	1-4 CT	1-7 CA	1-7 CC	1-7 CT	1-2 GA	1-2 GC	1-2 GT	1-3 GA	1-3 GG	1-3 GT	1-4 GA
189	1N-3N-5N-7N-8N	2-4-6-9-10	p53RE	1A	1C	1G	3A	3G	3T	5A	5G	5T	7A	7C	7T	8A	8C	8T	1-3 AA	1-3 AG	1-3 AT	1-5 AA	1-5 AG	1-5 AT	1-7 AA	1-7 AC	1-7 AT	1-8 AA	1-8 AC	1-8 AT	1-3 CA	1-3 CG	1-3 CT	1-5 CA	1-5 CG	1-5 CT	1-7 CA	1-7 CC	1-7 CT	1-8 CA	1-8 CC	1-8 CT	1-3 GA	1-3 GG	1-3 GT	1-5 GA	1-5 GG	1-5 GT	1-7 GA
190	3N-4N-5N-8N-10N	1-2-6-7-9	p53RE	3A	3G	3T	4A	4G	4T	5A	5G	5T	8A	8C	8T	10C	10G	10T	3-4 AA	3-4 AG	3-4 AT	3-5 AA	3-5 AG	3-5 AT	3-8 AA	3-8 AC	3-8 AT	3-10 AC	3-10 AG	3-10 AT	3-4 GA	3-4 GG	3-4 GT	3-5 GA	3-5 GG	3-5 GT	3-8 GA	3-8 GC	3-8 GT	3-10 GC	3-10 GG	3-10 GT	3-4 TA	3-4 TG	3-4 TT	3-5 TA	3-5 TG	3-5 TT	3-8 TA
191	1N-3N-4N-6N-8N	2-5-7-9-10	p53RE	1A	1C	1G	3A	3G	3T	4A	4G	4T	6A	6C	6T	8A	8C	8T	1-3 AA	1-3 AG	1-3 AT	1-4 AA	1-4 AG	1-4 AT	1-6 AA	1-6 AC	1-6 AT	1-8 AA	1-8 AC	1-8 AT	1-3 CA	1-3 CG	1-3 CT	1-4 CA	1-4 CG	1-4 CT	1-6 CA	1-6 CC	1-6 CT	1-8 CA	1-8 CC	1-8 CT	1-3 GA	1-3 GG	1-3 GT	1-4 GA	1-4 GG	1-4 GT	1-6 GA
192	1N-3N-4N-5N-8N	2-6-7-9-10	p53RE	1A	1C	1G	3A	3G	3T	4A	4G	4T	5A	5G	5T	8A	8C	8T	1-3 AA	1-3 AG	1-3 AT	1-4 AA	1-4 AG	1-4 AT	1-5 AA	1-5 AG	1-5 AT	1-8 AA	1-8 AC	1-8 AT	1-3 CA	1-3 CG	1-3 CT	1-4 CA	1-4 CG	1-4 CT	1-5 CA	1-5 CG	1-5 CT	1-8 CA	1-8 CC	1-8 CT	1-3 GA	1-3 GG	1-3 GT	1-4 GA	1-4 GG	1-4 GT	1-5 GA
193	1N-3N-5N-8N-9N	2-4-6-7-10	p53RE	1A	1C	1G	3A	3G	3T	5A	5G	5T	8A	8C	8T	9A	9G	9T	1-3 AA	1-3 AG	1-3 AT	1-5 AA	1-5 AG	1-5 AT	1-8 AA	1-8 AC	1-8 AT	1-9 AA	1-9 AG	1-9 AT	1-3 CA	1-3 CG	1-3 CT	1-5 CA	1-5 CG	1-5 CT	1-8 CA	1-8 CC	1-8 CT	1-9 CA	1-9 CG	1-9 CT	1-3 GA	1-3 GG	1-3 GT	1-5 GA	1-5 GG	1-5 GT	1-8 GA
194	2N-3N-5N-8N-10N	1-4-6-7-9	p53RE	2A	2C	2T	3A	3G	3T	5A	5G	5T	8A	8C	8T	10C	10G	10T	2-3 AA	2-3 AG	2-3 AT	2-5 AA	2-5 AG	2-5 AT	2-8 AA	2-8 AC	2-8 AT	2-10 AC	2-10 AG	2-10 AT	2-3 CA	2-3 CG	2-3 CT	2-5 CA	2-5 CG	2-5 CT	2-8 CA	2-8 CC	2-8 CT	2-10 CC	2-10 CG	2-10 CT	2-3 TA	2-3 TG	2-3 TT	2-5 TA	2-5 TG	2-5 TT	2-8 TA
195	1N-2N-3N-6N-8N	4-5-7-9-10	p53RE	1A	1C	1G	2A	2C	2T	3A	3G	3T	6A	6C	6T	8A	8C	8T	1-2 AA	1-2 AC	1-2 AT	1-3 AA	1-3 AG	1-3 AT	1-6 AA	1-6 AC	1-6 AT	1-8 AA	1-8 AC	1-8 AT	1-2 CA	1-2 CC	1-2 CT	1-3 CA	1-3 CG	1-3 CT	1-6 CA	1-6 CC	1-6 CT	1-8 CA	1-8 CC	1-8 CT	1-2 GA	1-2 GC	1-2 GT	1-3 GA	1-3 GG	1-3 GT	1-6 GA
196	1N-2N-3N-5N-8N	4-6-7-9-10	p53RE	1A	1C	1G	2A	2C	2T	3A	3G	3T	5A	5G	5T	8A	8C	8T	1-2 AA	1-2 AC	1-2 AT	1-3 AA	1-3 AG	1-3 AT	1-5 AA	1-5 AG	1-5 AT	1-8 AA	1-8 AC	1-8 AT	1-2 CA	1-2 CC	1-2 CT	1-3 CA	1-3 CG	1-3 CT	1-5 CA	1-5 CG	1-5 CT	1-8 CA	1-8 CC	1-8 CT	1-2 GA	1-2 GC	1-2 GT	1-3 GA	1-3 GG	1-3 GT	1-5 GA
197	3N-4N-5N-8N-9N	1-2-6-7-10	p53RE	3A	3G	3T	4A	4G	4T	5A	5G	5T	8A	8C	8T	9A	9G	9T	3-4 AA	3-4 AG	3-4 AT	3-5 AA	3-5 AG	3-5 AT	3-8 AA	3-8 AC	3-8 AT	3-9 AA	3-9 AG	3-9 AT	3-4 GA	3-4 GG	3-4 GT	3-5 GA	3-5 GG	3-5 GT	3-8 GA	3-8 GC	3-8 GT	3-9 GA	3-9 GG	3-9 GT	3-4 TA	3-4 TG	3-4 TT	3-5 TA	3-5 TG	3-5 TT	3-8 TA
198	2N-3N-5N-7N-8N	1-4-6-9-10	p53RE	2A	2C	2T	3A	3G	3T	5A	5G	5T	7A	7C	7T	8A	8C	8T	2-3 AA	2-3 AG	2-3 AT	2-5 AA	2-5 AG	2-5 AT	2-7 AA	2-7 AC	2-7 AT	2-8 AA	2-8 AC	2-8 AT	2-3 CA	2-3 CG	2-3 CT	2-5 CA	2-5 CG	2-5 CT	2-7 CA	2-7 CC	2-7 CT	2-8 CA	2-8 CC	2-8 CT	2-3 TA	2-3 TG	2-3 TT	2-5 TA	2-5 TG	2-5 TT	2-7 TA
199	2N-3N-4N-6N-8N	1-5-7-9-10	p53RE	2A	2C	2T	3A	3G	3T	4A	4G	4T	6A	6C	6T	8A	8C	8T	2-3 AA	2-3 AG	2-3 AT	2-4 AA	2-4 AG	2-4 AT	2-6 AA	2-6 AC	2-6 AT	2-8 AA	2-8 AC	2-8 AT	2-3 CA	2-3 CG	2-3 CT	2-4 CA	2-4 CG	2-4 CT	2-6 CA	2-6 CC	2-6 CT	2-8 CA	2-8 CC	2-8 CT	2-3 TA	2-3 TG	2-3 TT	2-4 TA	2-4 TG	2-4 TT	2-6 TA
200	2N-3N-4N-5N-8N	1-6-7-9-10	p53RE	2A	2C	2T	3A	3G	3T	4A	4G	4T	5A	5G	5T	8A	8C	8T	2-3 AA	2-3 AG	2-3 AT	2-4 AA	2-4 AG	2-4 AT	2-5 AA	2-5 AG	2-5 AT	2-8 AA	2-8 AC	2-8 AT	2-3 CA	2-3 CG	2-3 CT	2-4 CA	2-4 CG	2-4 CT	2-5 CA	2-5 CG	2-5 CT	2-8 CA	2-8 CC	2-8 CT	2-3 TA	2-3 TG	2-3 TT	2-4 TA	2-4 TG	2-4 TT	2-5 TA
201	1N-3N-4N-8N-9N	2-5-6-7-10	p53RE	1A	1C	1G	3A	3G	3T	4A	4G	4T	8A	8C	8T	9A	9G	9T	1-3 AA	1-3 AG	1-3 AT	1-4 AA	1-4 AG	1-4 AT	1-8 AA	1-8 AC	1-8 AT	1-9 AA	1-9 AG	1-9 AT	1-3 CA	1-3 CG	1-3 CT	1-4 CA	1-4 CG	1-4 CT	1-8 CA	1-8 CC	1-8 CT	1-9 CA	1-9 CG	1-9 CT	1-3 GA	1-3 GG	1-3 GT	1-4 GA	1-4 GG	1-4 GT	1-8 GA
202	1N-2N-3N-7N-8N	4-5-6-9-10	p53RE	1A	1C	1G	2A	2C	2T	3A	3G	3T	7A	7C	7T	8A	8C	8T	1-2 AA	1-2 AC	1-2 AT	1-3 AA	1-3 AG	1-3 AT	1-7 AA	1-7 AC	1-7 AT	1-8 AA	1-8 AC	1-8 AT	1-2 CA	1-2 CC	1-2 CT	1-3 CA	1-3 CG	1-3 CT	1-7 CA	1-7 CC	1-7 CT	1-8 CA	1-8 CC	1-8 CT	1-2 GA	1-2 GC	1-2 GT	1-3 GA	1-3 GG	1-3 GT	1-7 GA
203	2N-3N-4N-8N-10N	1-5-6-7-9	p53RE	2A	2C	2T	3A	3G	3T	4A	4G	4T	8A	8C	8T	10C	10G	10T	2-3 AA	2-3 AG	2-3 AT	2-4 AA	2-4 AG	2-4 AT	2-8 AA	2-8 AC	2-8 AT	2-10 AC	2-10 AG	2-10 AT	2-3 CA	2-3 CG	2-3 CT	2-4 CA	2-4 CG	2-4 CT	2-8 CA	2-8 CC	2-8 CT	2-10 CC	2-10 CG	2-10 CT	2-3 TA	2-3 TG	2-3 TT	2-4 TA	2-4 TG	2-4 TT	2-8 TA
204	1N-2N-3N-4N-8N	5-6-7-9-10	p53RE	1A	1C	1G	2A	2C	2T	3A	3G	3T	4A	4G	4T	8A	8C	8T	1-2 AA	1-2 AC	1-2 AT	1-3 AA	1-3 AG	1-3 AT	1-4 AA	1-4 AG	1-4 AT	1-8 AA	1-8 AC	1-8 AT	1-2 CA	1-2 CC	1-2 CT	1-3 CA	1-3 CG	1-3 CT	1-4 CA	1-4 CG	1-4 CT	1-8 CA	1-8 CC	1-8 CT	1-2 GA	1-2 GC	1-2 GT	1-3 GA	1-3 GG	1-3 GT	1-4 GA
205	1N-3N-5N-7N-10N	2-4-6-8-9	p53RE	1A	1C	1G	3A	3G	3T	5A	5G	5T	7A	7C	7T	10C	10G	10T	1-3 AA	1-3 AG	1-3 AT	1-5 AA	1-5 AG	1-5 AT	1-7 AA	1-7 AC	1-7 AT	1-10 AC	1-10 AG	1-10 AT	1-3 CA	1-3 CG	1-3 CT	1-5 CA	1-5 CG	1-5 CT	1-7 CA	1-7 CC	1-7 CT	1-10 CC	1-10 CG	1-10 CT	1-3 GA	1-3 GG	1-3 GT	1-5 GA	1-5 GG	1-5 GT	1-7 GA
206	1N-4N-5N-8N-10N	2-3-6-7-9	p53RE	1A	1C	1G	4A	4G	4T	5A	5G	5T	8A	8C	8T	10C	10G	10T	1-4 AA	1-4 AG	1-4 AT	1-5 AA	1-5 AG	1-5 AT	1-8 AA	1-8 AC	1-8 AT	1-10 AC	1-10 AG	1-10 AT	1-4 CA	1-4 CG	1-4 CT	1-5 CA	1-5 CG	1-5 CT	1-8 CA	1-8 CC	1-8 CT	1-10 CC	1-10 CG	1-10 CT	1-4 GA	1-4 GG	1-4 GT	1-5 GA	1-5 GG	1-5 GT	1-8 GA
207	1N-3N-4N-6N-10N	2-5-7-8-9	p53RE	1A	1C	1G	3A	3G	3T	4A	4G	4T	6A	6C	6T	10C	10G	10T	1-3 AA	1-3 AG	1-3 AT	1-4 AA	1-4 AG	1-4 AT	1-6 AA	1-6 AC	1-6 AT	1-10 AC	1-10 AG	1-10 AT	1-3 CA	1-3 CG	1-3 CT	1-4 CA	1-4 CG	1-4 CT	1-6 CA	1-6 CC	1-6 CT	1-10 CC	1-10 CG	1-10 CT	1-3 GA	1-3 GG	1-3 GT	1-4 GA	1-4 GG	1-4 GT	1-6 GA
208	1N-3N-4N-5N-10N	2-6-7-8-9	p53RE	1A	1C	1G	3A	3G	3T	4A	4G	4T	5A	5G	5T	10C	10G	10T	1-3 AA	1-3 AG	1-3 AT	1-4 AA	1-4 AG	1-4 AT	1-5 AA	1-5 AG	1-5 AT	1-10 AC	1-10 AG	1-10 AT	1-3 CA	1-3 CG	1-3 CT	1-4 CA	1-4 CG	1-4 CT	1-5 CA	1-5 CG	1-5 CT	1-10 CC	1-10 CG	1-10 CT	1-3 GA	1-3 GG	1-3 GT	1-4 GA	1-4 GG	1-4 GT	1-5 GA
209	1N-3N-5N-9N-10N	2-4-6-7-8	p53RE	1A	1C	1G	3A	3G	3T	5A	5G	5T	9A	9G	9T	10C	10G	10T	1-3 AA	1-3 AG	1-3 AT	1-5 AA	1-5 AG	1-5 AT	1-9 AA	1-9 AG	1-9 AT	1-10 AC	1-10 AG	1-10 AT	1-3 CA	1-3 CG	1-3 CT	1-5 CA	1-5 CG	1-5 CT	1-9 CA	1-9 CG	1-9 CT	1-10 CC	1-10 CG	1-10 CT	1-3 GA	1-3 GG	1-3 GT	1-5 GA	1-5 GG	1-5 GT	1-9 GA
210	1N-2N-5N-8N-10N	3-4-6-7-9	p53RE	1A	1C	1G	2A	2C	2T	5A	5G	5T	8A	8C	8T	10C	10G	10T	1-2 AA	1-2 AC	1-2 AT	1-5 AA	1-5 AG	1-5 AT	1-8 AA	1-8 AC	1-8 AT	1-10 AC	1-10 AG	1-10 AT	1-2 CA	1-2 CC	1-2 CT	1-5 CA	1-5 CG	1-5 CT	1-8 CA	1-8 CC	1-8 CT	1-10 CC	1-10 CG	1-10 CT	1-2 GA	1-2 GC	1-2 GT	1-5 GA	1-5 GG	1-5 GT	1-8 GA
211	1N-2N-3N-6N-10N	4-5-7-8-9	p53RE	1A	1C	1G	2A	2C	2T	3A	3G	3T	6A	6C	6T	10C	10G	10T	1-2 AA	1-2 AC	1-2 AT	1-3 AA	1-3 AG	1-3 AT	1-6 AA	1-6 AC	1-6 AT	1-10 AC	1-10 AG	1-10 AT	1-2 CA	1-2 CC	1-2 CT	1-3 CA	1-3 CG	1-3 CT	1-6 CA	1-6 CC	1-6 CT	1-10 CC	1-10 CG	1-10 CT	1-2 GA	1-2 GC	1-2 GT	1-3 GA	1-3 GG	1-3 GT	1-6 GA
212	1N-2N-3N-5N-10N	4-6-7-8-9	p53RE	1A	1C	1G	2A	2C	2T	3A	3G	3T	5A	5G	5T	10C	10G	10T	1-2 AA	1-2 AC	1-2 AT	1-3 AA	1-3 AG	1-3 AT	1-5 AA	1-5 AG	1-5 AT	1-10 AC	1-10 AG	1-10 AT	1-2 CA	1-2 CC	1-2 CT	1-3 CA	1-3 CG	1-3 CT	1-5 CA	1-5 CG	1-5 CT	1-10 CC	1-10 CG	1-10 CT	1-2 GA	1-2 GC	1-2 GT	1-3 GA	1-3 GG	1-3 GT	1-5 GA
213	1N-4N-5N-9N-10N	2-3-6-7-8	p53RE	1A	1C	1G	4A	4G	4T	5A	5G	5T	9A	9G	9T	10C	10G	10T	1-4 AA	1-4 AG	1-4 AT	1-5 AA	1-5 AG	1-5 AT	1-9 AA	1-9 AG	1-9 AT	1-10 AC	1-10 AG	1-10 AT	1-4 CA	1-4 CG	1-4 CT	1-5 CA	1-5 CG	1-5 CT	1-9 CA	1-9 CG	1-9 CT	1-10 CC	1-10 CG	1-10 CT	1-4 GA	1-4 GG	1-4 GT	1-5 GA	1-5 GG	1-5 GT	1-9 GA
214	1N-2N-5N-7N-10N	3-4-6-8-9	p53RE	1A	1C	1G	2A	2C	2T	5A	5G	5T	7A	7C	7T	10C	10G	10T	1-2 AA	1-2 AC	1-2 AT	1-5 AA	1-5 AG	1-5 AT	1-7 AA	1-7 AC	1-7 AT	1-10 AC	1-10 AG	1-10 AT	1-2 CA	1-2 CC	1-2 CT	1-5 CA	1-5 CG	1-5 CT	1-7 CA	1-7 CC	1-7 CT	1-10 CC	1-10 CG	1-10 CT	1-2 GA	1-2 GC	1-2 GT	1-5 GA	1-5 GG	1-5 GT	1-7 GA
215	1N-2N-4N-6N-10N	3-5-7-8-9	p53RE	1A	1C	1G	2A	2C	2T	4A	4G	4T	6A	6C	6T	10C	10G	10T	1-2 AA	1-2 AC	1-2 AT	1-4 AA	1-4 AG	1-4 AT	1-6 AA	1-6 AC	1-6 AT	1-10 AC	1-10 AG	1-10 AT	1-2 CA	1-2 CC	1-2 CT	1-4 CA	1-4 CG	1-4 CT	1-6 CA	1-6 CC	1-6 CT	1-10 CC	1-10 CG	1-10 CT	1-2 GA	1-2 GC	1-2 GT	1-4 GA	1-4 GG	1-4 GT	1-6 GA
216	1N-2N-4N-5N-10N	3-6-7-8-9	p53RE	1A	1C	1G	2A	2C	2T	4A	4G	4T	5A	5G	5T	10C	10G	10T	1-2 AA	1-2 AC	1-2 AT	1-4 AA	1-4 AG	1-4 AT	1-5 AA	1-5 AG	1-5 AT	1-10 AC	1-10 AG	1-10 AT	1-2 CA	1-2 CC	1-2 CT	1-4 CA	1-4 CG	1-4 CT	1-5 CA	1-5 CG	1-5 CT	1-10 CC	1-10 CG	1-10 CT	1-2 GA	1-2 GC	1-2 GT	1-4 GA	1-4 GG	1-4 GT	1-5 GA
217	1N-3N-4N-9N-10N	2-5-6-7-8	p53RE	1A	1C	1G	3A	3G	3T	4A	4G	4T	9A	9G	9T	10C	10G	10T	1-3 AA	1-3 AG	1-3 AT	1-4 AA	1-4 AG	1-4 AT	1-9 AA	1-9 AG	1-9 AT	1-10 AC	1-10 AG	1-10 AT	1-3 CA	1-3 CG	1-3 CT	1-4 CA	1-4 CG	1-4 CT	1-9 CA	1-9 CG	1-9 CT	1-10 CC	1-10 CG	1-10 CT	1-3 GA	1-3 GG	1-3 GT	1-4 GA	1-4 GG	1-4 GT	1-9 GA
218	1N-2N-3N-7N-10N	4-5-6-8-9	p53RE	1A	1C	1G	2A	2C	2T	3A	3G	3T	7A	7C	7T	10C	10G	10T	1-2 AA	1-2 AC	1-2 AT	1-3 AA	1-3 AG	1-3 AT	1-7 AA	1-7 AC	1-7 AT	1-10 AC	1-10 AG	1-10 AT	1-2 CA	1-2 CC	1-2 CT	1-3 CA	1-3 CG	1-3 CT	1-7 CA	1-7 CC	1-7 CT	1-10 CC	1-10 CG	1-10 CT	1-2 GA	1-2 GC	1-2 GT	1-3 GA	1-3 GG	1-3 GT	1-7 GA
219	1N-2N-4N-8N-10N	3-5-6-7-9	p53RE	1A	1C	1G	2A	2C	2T	4A	4G	4T	8A	8C	8T	10C	10G	10T	1-2 AA	1-2 AC	1-2 AT	1-4 AA	1-4 AG	1-4 AT	1-8 AA	1-8 AC	1-8 AT	1-10 AC	1-10 AG	1-10 AT	1-2 CA	1-2 CC	1-2 CT	1-4 CA	1-4 CG	1-4 CT	1-8 CA	1-8 CC	1-8 CT	1-10 CC	1-10 CG	1-10 CT	1-2 GA	1-2 GC	1-2 GT	1-4 GA	1-4 GG	1-4 GT	1-8 GA
220	1N-2N-3N-4N-10N	5-6-7-8-9	p53RE	1A	1C	1G	2A	2C	2T	3A	3G	3T	4A	4G	4T	10C	10G	10T	1-2 AA	1-2 AC	1-2 AT	1-3 AA	1-3 AG	1-3 AT	1-4 AA	1-4 AG	1-4 AT	1-10 AC	1-10 AG	1-10 AT	1-2 CA	1-2 CC	1-2 CT	1-3 CA	1-3 CG	1-3 CT	1-4 CA	1-4 CG	1-4 CT	1-10 CC	1-10 CG	1-10 CT	1-2 GA	1-2 GC	1-2 GT	1-3 GA	1-3 GG	1-3 GT	1-4 GA
221	1N-3N-5N-6N-7N	2-4-8-9-10	p53RE	1A	1C	1G	3A	3G	3T	5A	5G	5T	6A	6C	6T	7A	7C	7T	1-3 AA	1-3 AG	1-3 AT	1-5 AA	1-5 AG	1-5 AT	1-6 AA	1-6 AC	1-6 AT	1-7 AA	1-7 AC	1-7 AT	1-3 CA	1-3 CG	1-3 CT	1-5 CA	1-5 CG	1-5 CT	1-6 CA	1-6 CC	1-6 CT	1-7 CA	1-7 CC	1-7 CT	1-3 GA	1-3 GG	1-3 GT	1-5 GA	1-5 GG	1-5 GT	1-6 GA
222	1N-4N-5N-6N-8N	2-3-7-9-10	p53RE	1A	1C	1G	4A	4G	4T	5A	5G	5T	6A	6C	6T	8A	8C	8T	1-4 AA	1-4 AG	1-4 AT	1-5 AA	1-5 AG	1-5 AT	1-6 AA	1-6 AC	1-6 AT	1-8 AA	1-8 AC	1-8 AT	1-4 CA	1-4 CG	1-4 CT	1-5 CA	1-5 CG	1-5 CT	1-6 CA	1-6 CC	1-6 CT	1-8 CA	1-8 CC	1-8 CT	1-4 GA	1-4 GG	1-4 GT	1-5 GA	1-5 GG	1-5 GT	1-6 GA
223	3N-4N-5N-6N-10N	1-2-7-8-9	p53RE	3A	3G	3T	4A	4G	4T	5A	5G	5T	6A	6C	6T	10C	10G	10T	3-4 AA	3-4 AG	3-4 AT	3-5 AA	3-5 AG	3-5 AT	3-6 AA	3-6 AC	3-6 AT	3-10 AC	3-10 AG	3-10 AT	3-4 GA	3-4 GG	3-4 GT	3-5 GA	3-5 GG	3-5 GT	3-6 GA	3-6 GC	3-6 GT	3-10 GC	3-10 GG	3-10 GT	3-4 TA	3-4 TG	3-4 TT	3-5 TA	3-5 TG	3-5 TT	3-6 TA
224	1N-3N-4N-5N-6N	2-7-8-9-10	p53RE	1A	1C	1G	3A	3G	3T	4A	4G	4T	5A	5G	5T	6A	6C	6T	1-3 AA	1-3 AG	1-3 AT	1-4 AA	1-4 AG	1-4 AT	1-5 AA	1-5 AG	1-5 AT	1-6 AA	1-6 AC	1-6 AT	1-3 CA	1-3 CG	1-3 CT	1-4 CA	1-4 CG	1-4 CT	1-5 CA	1-5 CG	1-5 CT	1-6 CA	1-6 CC	1-6 CT	1-3 GA	1-3 GG	1-3 GT	1-4 GA	1-4 GG	1-4 GT	1-5 GA
225	1N-3N-5N-6N-9N	2-4-7-8-10	p53RE	1A	1C	1G	3A	3G	3T	5A	5G	5T	6A	6C	6T	9A	9G	9T	1-3 AA	1-3 AG	1-3 AT	1-5 AA	1-5 AG	1-5 AT	1-6 AA	1-6 AC	1-6 AT	1-9 AA	1-9 AG	1-9 AT	1-3 CA	1-3 CG	1-3 CT	1-5 CA	1-5 CG	1-5 CT	1-6 CA	1-6 CC	1-6 CT	1-9 CA	1-9 CG	1-9 CT	1-3 GA	1-3 GG	1-3 GT	1-5 GA	1-5 GG	1-5 GT	1-6 GA
226	1N-2N-5N-6N-8N	3-4-7-9-10	p53RE	1A	1C	1G	2A	2C	2T	5A	5G	5T	6A	6C	6T	8A	8C	8T	1-2 AA	1-2 AC	1-2 AT	1-5 AA	1-5 AG	1-5 AT	1-6 AA	1-6 AC	1-6 AT	1-8 AA	1-8 AC	1-8 AT	1-2 CA	1-2 CC	1-2 CT	1-5 CA	1-5 CG	1-5 CT	1-6 CA	1-6 CC	1-6 CT	1-8 CA	1-8 CC	1-8 CT	1-2 GA	1-2 GC	1-2 GT	1-5 GA	1-5 GG	1-5 GT	1-6 GA
227	2N-3N-5N-6N-10N	1-4-7-8-9	p53RE	2A	2C	2T	3A	3G	3T	5A	5G	5T	6A	6C	6T	10C	10G	10T	2-3 AA	2-3 AG	2-3 AT	2-5 AA	2-5 AG	2-5 AT	2-6 AA	2-6 AC	2-6 AT	2-10 AC	2-10 AG	2-10 AT	2-3 CA	2-3 CG	2-3 CT	2-5 CA	2-5 CG	2-5 CT	2-6 CA	2-6 CC	2-6 CT	2-10 CC	2-10 CG	2-10 CT	2-3 TA	2-3 TG	2-3 TT	2-5 TA	2-5 TG	2-5 TT	2-6 TA
228	1N-2N-3N-5N-6N	4-7-8-9-10	p53RE	1A	1C	1G	2A	2C	2T	3A	3G	3T	5A	5G	5T	6A	6C	6T	1-2 AA	1-2 AC	1-2 AT	1-3 AA	1-3 AG	1-3 AT	1-5 AA	1-5 AG	1-5 AT	1-6 AA	1-6 AC	1-6 AT	1-2 CA	1-2 CC	1-2 CT	1-3 CA	1-3 CG	1-3 CT	1-5 CA	1-5 CG	1-5 CT	1-6 CA	1-6 CC	1-6 CT	1-2 GA	1-2 GC	1-2 GT	1-3 GA	1-3 GG	1-3 GT	1-5 GA
229	1N-4N-5N-6N-9N	2-3-7-8-10	p53RE	1A	1C	1G	4A	4G	4T	5A	5G	5T	6A	6C	6T	9A	9G	9T	1-4 AA	1-4 AG	1-4 AT	1-5 AA	1-5 AG	1-5 AT	1-6 AA	1-6 AC	1-6 AT	1-9 AA	1-9 AG	1-9 AT	1-4 CA	1-4 CG	1-4 CT	1-5 CA	1-5 CG	1-5 CT	1-6 CA	1-6 CC	1-6 CT	1-9 CA	1-9 CG	1-9 CT	1-4 GA	1-4 GG	1-4 GT	1-5 GA	1-5 GG	1-5 GT	1-6 GA
230	1N-2N-5N-6N-7N	3-4-8-9-10	p53RE	1A	1C	1G	2A	2C	2T	5A	5G	5T	6A	6C	6T	7A	7C	7T	1-2 AA	1-2 AC	1-2 AT	1-5 AA	1-5 AG	1-5 AT	1-6 AA	1-6 AC	1-6 AT	1-7 AA	1-7 AC	1-7 AT	1-2 CA	1-2 CC	1-2 CT	1-5 CA	1-5 CG	1-5 CT	1-6 CA	1-6 CC	1-6 CT	1-7 CA	1-7 CC	1-7 CT	1-2 GA	1-2 GC	1-2 GT	1-5 GA	1-5 GG	1-5 GT	1-6 GA
231	2N-4N-5N-6N-10N	1-3-7-8-9	p53RE	2A	2C	2T	4A	4G	4T	5A	5G	5T	6A	6C	6T	10C	10G	10T	2-4 AA	2-4 AG	2-4 AT	2-5 AA	2-5 AG	2-5 AT	2-6 AA	2-6 AC	2-6 AT	2-10 AC	2-10 AG	2-10 AT	2-4 CA	2-4 CG	2-4 CT	2-5 CA	2-5 CG	2-5 CT	2-6 CA	2-6 CC	2-6 CT	2-10 CC	2-10 CG	2-10 CT	2-4 TA	2-4 TG	2-4 TT	2-5 TA	2-5 TG	2-5 TT	2-6 TA
232	1N-2N-4N-5N-6N	3-7-8-9-10	p53RE	1A	1C	1G	2A	2C	2T	4A	4G	4T	5A	5G	5T	6A	6C	6T	1-2 AA	1-2 AC	1-2 AT	1-4 AA	1-4 AG	1-4 AT	1-5 AA	1-5 AG	1-5 AT	1-6 AA	1-6 AC	1-6 AT	1-2 CA	1-2 CC	1-2 CT	1-4 CA	1-4 CG	1-4 CT	1-5 CA	1-5 CG	1-5 CT	1-6 CA	1-6 CC	1-6 CT	1-2 GA	1-2 GC	1-2 GT	1-4 GA	1-4 GG	1-4 GT	1-5 GA
233	3N-4N-5N-6N-9N	1-2-7-8-10	p53RE	3A	3G	3T	4A	4G	4T	5A	5G	5T	6A	6C	6T	9A	9G	9T	3-4 AA	3-4 AG	3-4 AT	3-5 AA	3-5 AG	3-5 AT	3-6 AA	3-6 AC	3-6 AT	3-9 AA	3-9 AG	3-9 AT	3-4 GA	3-4 GG	3-4 GT	3-5 GA	3-5 GG	3-5 GT	3-6 GA	3-6 GC	3-6 GT	3-9 GA	3-9 GG	3-9 GT	3-4 TA	3-4 TG	3-4 TT	3-5 TA	3-5 TG	3-5 TT	3-6 TA
234	2N-3N-5N-6N-7N	1-4-8-9-10	p53RE	2A	2C	2T	3A	3G	3T	5A	5G	5T	6A	6C	6T	7A	7C	7T	2-3 AA	2-3 AG	2-3 AT	2-5 AA	2-5 AG	2-5 AT	2-6 AA	2-6 AC	2-6 AT	2-7 AA	2-7 AC	2-7 AT	2-3 CA	2-3 CG	2-3 CT	2-5 CA	2-5 CG	2-5 CT	2-6 CA	2-6 CC	2-6 CT	2-7 CA	2-7 CC	2-7 CT	2-3 TA	2-3 TG	2-3 TT	2-5 TA	2-5 TG	2-5 TT	2-6 TA
235	2N-4N-5N-6N-8N	1-3-7-9-10	p53RE	2A	2C	2T	4A	4G	4T	5A	5G	5T	6A	6C	6T	8A	8C	8T	2-4 AA	2-4 AG	2-4 AT	2-5 AA	2-5 AG	2-5 AT	2-6 AA	2-6 AC	2-6 AT	2-8 AA	2-8 AC	2-8 AT	2-4 CA	2-4 CG	2-4 CT	2-5 CA	2-5 CG	2-5 CT	2-6 CA	2-6 CC	2-6 CT	2-8 CA	2-8 CC	2-8 CT	2-4 TA	2-4 TG	2-4 TT	2-5 TA	2-5 TG	2-5 TT	2-6 TA
236	2N-3N-4N-5N-6N	1-7-8-9-10	p53RE	2A	2C	2T	3A	3G	3T	4A	4G	4T	5A	5G	5T	6A	6C	6T	2-3 AA	2-3 AG	2-3 AT	2-4 AA	2-4 AG	2-4 AT	2-5 AA	2-5 AG	2-5 AT	2-6 AA	2-6 AC	2-6 AT	2-3 CA	2-3 CG	2-3 CT	2-4 CA	2-4 CG	2-4 CT	2-5 CA	2-5 CG	2-5 CT	2-6 CA	2-6 CC	2-6 CT	2-3 TA	2-3 TG	2-3 TT	2-4 TA	2-4 TG	2-4 TT	2-5 TA
237	1N-3N-5N-7N-9N	2-4-6-8-10	p53RE	1A	1C	1G	3A	3G	3T	5A	5G	5T	7A	7C	7T	9A	9G	9T	1-3 AA	1-3 AG	1-3 AT	1-5 AA	1-5 AG	1-5 AT	1-7 AA	1-7 AC	1-7 AT	1-9 AA	1-9 AG	1-9 AT	1-3 CA	1-3 CG	1-3 CT	1-5 CA	1-5 CG	1-5 CT	1-7 CA	1-7 CC	1-7 CT	1-9 CA	1-9 CG	1-9 CT	1-3 GA	1-3 GG	1-3 GT	1-5 GA	1-5 GG	1-5 GT	1-7 GA
238	1N-4N-5N-8N-9N	2-3-6-7-10	p53RE	1A	1C	1G	4A	4G	4T	5A	5G	5T	8A	8C	8T	9A	9G	9T	1-4 AA	1-4 AG	1-4 AT	1-5 AA	1-5 AG	1-5 AT	1-8 AA	1-8 AC	1-8 AT	1-9 AA	1-9 AG	1-9 AT	1-4 CA	1-4 CG	1-4 CT	1-5 CA	1-5 CG	1-5 CT	1-8 CA	1-8 CC	1-8 CT	1-9 CA	1-9 CG	1-9 CT	1-4 GA	1-4 GG	1-4 GT	1-5 GA	1-5 GG	1-5 GT	1-8 GA
239	1N-2N-5N-7N-8N	3-4-6-9-10	p53RE	1A	1C	1G	2A	2C	2T	5A	5G	5T	7A	7C	7T	8A	8C	8T	1-2 AA	1-2 AC	1-2 AT	1-5 AA	1-5 AG	1-5 AT	1-7 AA	1-7 AC	1-7 AT	1-8 AA	1-8 AC	1-8 AT	1-2 CA	1-2 CC	1-2 CT	1-5 CA	1-5 CG	1-5 CT	1-7 CA	1-7 CC	1-7 CT	1-8 CA	1-8 CC	1-8 CT	1-2 GA	1-2 GC	1-2 GT	1-5 GA	1-5 GG	1-5 GT	1-7 GA
240	3N-4N-5N-9N-10N	1-2-6-7-8	p53RE	3A	3G	3T	4A	4G	4T	5A	5G	5T	9A	9G	9T	10C	10G	10T	3-4 AA	3-4 AG	3-4 AT	3-5 AA	3-5 AG	3-5 AT	3-9 AA	3-9 AG	3-9 AT	3-10 AC	3-10 AG	3-10 AT	3-4 GA	3-4 GG	3-4 GT	3-5 GA	3-5 GG	3-5 GT	3-9 GA	3-9 GG	3-9 GT	3-10 GC	3-10 GG	3-10 GT	3-4 TA	3-4 TG	3-4 TT	3-5 TA	3-5 TG	3-5 TT	3-9 TA
241	2N-3N-5N-7N-10N	1-4-6-8-9	p53RE	2A	2C	2T	3A	3G	3T	5A	5G	5T	7A	7C	7T	10C	10G	10T	2-3 AA	2-3 AG	2-3 AT	2-5 AA	2-5 AG	2-5 AT	2-7 AA	2-7 AC	2-7 AT	2-10 AC	2-10 AG	2-10 AT	2-3 CA	2-3 CG	2-3 CT	2-5 CA	2-5 CG	2-5 CT	2-7 CA	2-7 CC	2-7 CT	2-10 CC	2-10 CG	2-10 CT	2-3 TA	2-3 TG	2-3 TT	2-5 TA	2-5 TG	2-5 TT	2-7 TA
242	2N-4N-5N-8N-10N	1-3-6-7-9	p53RE	2A	2C	2T	4A	4G	4T	5A	5G	5T	8A	8C	8T	10C	10G	10T	2-4 AA	2-4 AG	2-4 AT	2-5 AA	2-5 AG	2-5 AT	2-8 AA	2-8 AC	2-8 AT	2-10 AC	2-10 AG	2-10 AT	2-4 CA	2-4 CG	2-4 CT	2-5 CA	2-5 CG	2-5 CT	2-8 CA	2-8 CC	2-8 CT	2-10 CC	2-10 CG	2-10 CT	2-4 TA	2-4 TG	2-4 TT	2-5 TA	2-5 TG	2-5 TT	2-8 TA
243	1N-3N-4N-6N-9N	2-5-7-8-10	p53RE	1A	1C	1G	3A	3G	3T	4A	4G	4T	6A	6C	6T	9A	9G	9T	1-3 AA	1-3 AG	1-3 AT	1-4 AA	1-4 AG	1-4 AT	1-6 AA	1-6 AC	1-6 AT	1-9 AA	1-9 AG	1-9 AT	1-3 CA	1-3 CG	1-3 CT	1-4 CA	1-4 CG	1-4 CT	1-6 CA	1-6 CC	1-6 CT	1-9 CA	1-9 CG	1-9 CT	1-3 GA	1-3 GG	1-3 GT	1-4 GA	1-4 GG	1-4 GT	1-6 GA
244	1N-2N-3N-6N-7N	4-5-8-9-10	p53RE	1A	1C	1G	2A	2C	2T	3A	3G	3T	6A	6C	6T	7A	7C	7T	1-2 AA	1-2 AC	1-2 AT	1-3 AA	1-3 AG	1-3 AT	1-6 AA	1-6 AC	1-6 AT	1-7 AA	1-7 AC	1-7 AT	1-2 CA	1-2 CC	1-2 CT	1-3 CA	1-3 CG	1-3 CT	1-6 CA	1-6 CC	1-6 CT	1-7 CA	1-7 CC	1-7 CT	1-2 GA	1-2 GC	1-2 GT	1-3 GA	1-3 GG	1-3 GT	1-6 GA
245	1N-2N-4N-6N-8N	3-5-7-9-10	p53RE	1A	1C	1G	2A	2C	2T	4A	4G	4T	6A	6C	6T	8A	8C	8T	1-2 AA	1-2 AC	1-2 AT	1-4 AA	1-4 AG	1-4 AT	1-6 AA	1-6 AC	1-6 AT	1-8 AA	1-8 AC	1-8 AT	1-2 CA	1-2 CC	1-2 CT	1-4 CA	1-4 CG	1-4 CT	1-6 CA	1-6 CC	1-6 CT	1-8 CA	1-8 CC	1-8 CT	1-2 GA	1-2 GC	1-2 GT	1-4 GA	1-4 GG	1-4 GT	1-6 GA
246	2N-3N-4N-6N-10N	1-5-7-8-9	p53RE	2A	2C	2T	3A	3G	3T	4A	4G	4T	6A	6C	6T	10C	10G	10T	2-3 AA	2-3 AG	2-3 AT	2-4 AA	2-4 AG	2-4 AT	2-6 AA	2-6 AC	2-6 AT	2-10 AC	2-10 AG	2-10 AT	2-3 CA	2-3 CG	2-3 CT	2-4 CA	2-4 CG	2-4 CT	2-6 CA	2-6 CC	2-6 CT	2-10 CC	2-10 CG	2-10 CT	2-3 TA	2-3 TG	2-3 TT	2-4 TA	2-4 TG	2-4 TT	2-6 TA
247	1N-3N-4N-5N-9N	2-6-7-8-10	p53RE	1A	1C	1G	3A	3G	3T	4A	4G	4T	5A	5G	5T	9A	9G	9T	1-3 AA	1-3 AG	1-3 AT	1-4 AA	1-4 AG	1-4 AT	1-5 AA	1-5 AG	1-5 AT	1-9 AA	1-9 AG	1-9 AT	1-3 CA	1-3 CG	1-3 CT	1-4 CA	1-4 CG	1-4 CT	1-5 CA	1-5 CG	1-5 CT	1-9 CA	1-9 CG	1-9 CT	1-3 GA	1-3 GG	1-3 GT	1-4 GA	1-4 GG	1-4 GT	1-5 GA
248	1N-2N-3N-5N-7N	4-6-8-9-10	p53RE	1A	1C	1G	2A	2C	2T	3A	3G	3T	5A	5G	5T	7A	7C	7T	1-2 AA	1-2 AC	1-2 AT	1-3 AA	1-3 AG	1-3 AT	1-5 AA	1-5 AG	1-5 AT	1-7 AA	1-7 AC	1-7 AT	1-2 CA	1-2 CC	1-2 CT	1-3 CA	1-3 CG	1-3 CT	1-5 CA	1-5 CG	1-5 CT	1-7 CA	1-7 CC	1-7 CT	1-2 GA	1-2 GC	1-2 GT	1-3 GA	1-3 GG	1-3 GT	1-5 GA
249	1N-2N-4N-5N-8N	3-6-7-9-10	p53RE	1A	1C	1G	2A	2C	2T	4A	4G	4T	5A	5G	5T	8A	8C	8T	1-2 AA	1-2 AC	1-2 AT	1-4 AA	1-4 AG	1-4 AT	1-5 AA	1-5 AG	1-5 AT	1-8 AA	1-8 AC	1-8 AT	1-2 CA	1-2 CC	1-2 CT	1-4 CA	1-4 CG	1-4 CT	1-5 CA	1-5 CG	1-5 CT	1-8 CA	1-8 CC	1-8 CT	1-2 GA	1-2 GC	1-2 GT	1-4 GA	1-4 GG	1-4 GT	1-5 GA
250	2N-3N-4N-5N-10N	1-6-7-8-9	p53RE	2A	2C	2T	3A	3G	3T	4A	4G	4T	5A	5G	5T	10C	10G	10T	2-3 AA	2-3 AG	2-3 AT	2-4 AA	2-4 AG	2-4 AT	2-5 AA	2-5 AG	2-5 AT	2-10 AC	2-10 AG	2-10 AT	2-3 CA	2-3 CG	2-3 CT	2-4 CA	2-4 CG	2-4 CT	2-5 CA	2-5 CG	2-5 CT	2-10 CC	2-10 CG	2-10 CT	2-3 TA	2-3 TG	2-3 TT	2-4 TA	2-4 TG	2-4 TT	2-5 TA
251	1N-2N-3N-4N-6N	5-7-8-9-10	p53RE	1A	1C	1G	2A	2C	2T	3A	3G	3T	4A	4G	4T	6A	6C	6T	1-2 AA	1-2 AC	1-2 AT	1-3 AA	1-3 AG	1-3 AT	1-4 AA	1-4 AG	1-4 AT	1-6 AA	1-6 AC	1-6 AT	1-2 CA	1-2 CC	1-2 CT	1-3 CA	1-3 CG	1-3 CT	1-4 CA	1-4 CG	1-4 CT	1-6 CA	1-6 CC	1-6 CT	1-2 GA	1-2 GC	1-2 GT	1-3 GA	1-3 GG	1-3 GT	1-4 GA
252	1N-2N-3N-4N-5N	6-7-8-9-10	p53RE	1A	1C	1G	2A	2C	2T	3A	3G	3T	4A	4G	4T	5A	5G	5T	1-2 AA	1-2 AC	1-2 AT	1-3 AA	1-3 AG	1-3 AT	1-4 AA	1-4 AG	1-4 AT	1-5 AA	1-5 AG	1-5 AT	1-2 CA	1-2 CC	1-2 CT	1-3 CA	1-3 CG	1-3 CT	1-4 CA	1-4 CG	1-4 CT	1-5 CA	1-5 CG	1-5 CT	1-2 GA	1-2 GC	1-2 GT	1-3 GA	1-3 GG	1-3 GT	1-4 GA
[truncated: 977 more columns]

## Sheet: Table S52
	Variant Position ID	Fixed Half-Site Positions	0	1-nt Variant p53RE															2-nt Variant p53RE
1	6N-7N-8N-9N-10N	1-2-3-4-5	TGCCCnnnGGGCA	TGCCCnnnAGGCA	TGCCCnnnCGGCA	TGCCCnnnTGGCA	TGCCCnnnGAGCA	TGCCCnnnGCGCA	TGCCCnnnGTGCA	TGCCCnnnGGACA	TGCCCnnnGGCCA	TGCCCnnnGGTCA	TGCCCnnnGGGAA	TGCCCnnnGGGGA	TGCCCnnnGGGTA	TGCCCnnnGGGCC	TGCCCnnnGGGCG	TGCCCnnnGGGCT	TGCCCnnnAAGCA	TGCCCnnnACGCA	TGCCCnnnATGCA	TGCCCnnnAGACA	TGCCCnnnAGCCA	TGCCCnnnAGTCA	TGCCCnnnAGGAA	TGCCCnnnAGGGA	TGCCCnnnAGGTA	TGCCCnnnAGGCC	TGCCCnnnAGGCG	TGCCCnnnAGGCT	TGCCCnnnCAGCA	TGCCCnnnCCGCA	TGCCCnnnCTGCA	TGCCCnnnCGACA	TGCCCnnnCGCCA	TGCCCnnnCGTCA	TGCCCnnnCGGAA	TGCCCnnnCGGGA	TGCCCnnnCGGTA	TGCCCnnnCGGCC	TGCCCnnnCGGCG	TGCCCnnnCGGCT	TGCCCnnnTAGCA	TGCCCnnnTCGCA	TGCCCnnnTTGCA	TGCCCnnnTGACA	TGCCCnnnTGCCA	TGCCCnnnTGTCA	TGCCCnnnTGGAA
2	5N-7N-8N-9N-10N	1-2-3-4-6	TGCCCnnnGGGCA	TGCCAnnnGGGCA	TGCCGnnnGGGCA	TGCCTnnnGGGCA	TGCCCnnnGAGCA	TGCCCnnnGCGCA	TGCCCnnnGTGCA	TGCCCnnnGGACA	TGCCCnnnGGCCA	TGCCCnnnGGTCA	TGCCCnnnGGGAA	TGCCCnnnGGGGA	TGCCCnnnGGGTA	TGCCCnnnGGGCC	TGCCCnnnGGGCG	TGCCCnnnGGGCT	TGCCAnnnGAGCA	TGCCAnnnGCGCA	TGCCAnnnGTGCA	TGCCAnnnGGACA	TGCCAnnnGGCCA	TGCCAnnnGGTCA	TGCCAnnnGGGAA	TGCCAnnnGGGGA	TGCCAnnnGGGTA	TGCCAnnnGGGCC	TGCCAnnnGGGCG	TGCCAnnnGGGCT	TGCCGnnnGAGCA	TGCCGnnnGCGCA	TGCCGnnnGTGCA	TGCCGnnnGGACA	TGCCGnnnGGCCA	TGCCGnnnGGTCA	TGCCGnnnGGGAA	TGCCGnnnGGGGA	TGCCGnnnGGGTA	TGCCGnnnGGGCC	TGCCGnnnGGGCG	TGCCGnnnGGGCT	TGCCTnnnGAGCA	TGCCTnnnGCGCA	TGCCTnnnGTGCA	TGCCTnnnGGACA	TGCCTnnnGGCCA	TGCCTnnnGGTCA	TGCCTnnnGGGAA
3	1N-6N-7N-8N-9N	2-3-4-5-10	TGCCCnnnGGGCA	AGCCCnnnGGGCA	CGCCCnnnGGGCA	GGCCCnnnGGGCA	TGCCCnnnAGGCA	TGCCCnnnCGGCA	TGCCCnnnTGGCA	TGCCCnnnGAGCA	TGCCCnnnGCGCA	TGCCCnnnGTGCA	TGCCCnnnGGACA	TGCCCnnnGGCCA	TGCCCnnnGGTCA	TGCCCnnnGGGAA	TGCCCnnnGGGGA	TGCCCnnnGGGTA	AGCCCnnnAGGCA	AGCCCnnnCGGCA	AGCCCnnnTGGCA	AGCCCnnnGAGCA	AGCCCnnnGCGCA	AGCCCnnnGTGCA	AGCCCnnnGGACA	AGCCCnnnGGCCA	AGCCCnnnGGTCA	AGCCCnnnGGGAA	AGCCCnnnGGGGA	AGCCCnnnGGGTA	CGCCCnnnAGGCA	CGCCCnnnCGGCA	CGCCCnnnTGGCA	CGCCCnnnGAGCA	CGCCCnnnGCGCA	CGCCCnnnGTGCA	CGCCCnnnGGACA	CGCCCnnnGGCCA	CGCCCnnnGGTCA	CGCCCnnnGGGAA	CGCCCnnnGGGGA	CGCCCnnnGGGTA	GGCCCnnnAGGCA	GGCCCnnnCGGCA	GGCCCnnnTGGCA	GGCCCnnnGAGCA	GGCCCnnnGCGCA	GGCCCnnnGTGCA	GGCCCnnnGGACA
4	3N-6N-7N-9N-10N	1-2-4-5-8	TGCCCnnnGGGCA	TGACCnnnGGGCA	TGGCCnnnGGGCA	TGTCCnnnGGGCA	TGCCCnnnAGGCA	TGCCCnnnCGGCA	TGCCCnnnTGGCA	TGCCCnnnGAGCA	TGCCCnnnGCGCA	TGCCCnnnGTGCA	TGCCCnnnGGGAA	TGCCCnnnGGGGA	TGCCCnnnGGGTA	TGCCCnnnGGGCC	TGCCCnnnGGGCG	TGCCCnnnGGGCT	TGACCnnnAGGCA	TGACCnnnCGGCA	TGACCnnnTGGCA	TGACCnnnGAGCA	TGACCnnnGCGCA	TGACCnnnGTGCA	TGACCnnnGGGAA	TGACCnnnGGGGA	TGACCnnnGGGTA	TGACCnnnGGGCC	TGACCnnnGGGCG	TGACCnnnGGGCT	TGGCCnnnAGGCA	TGGCCnnnCGGCA	TGGCCnnnTGGCA	TGGCCnnnGAGCA	TGGCCnnnGCGCA	TGGCCnnnGTGCA	TGGCCnnnGGGAA	TGGCCnnnGGGGA	TGGCCnnnGGGTA	TGGCCnnnGGGCC	TGGCCnnnGGGCG	TGGCCnnnGGGCT	TGTCCnnnAGGCA	TGTCCnnnCGGCA	TGTCCnnnTGGCA	TGTCCnnnGAGCA	TGTCCnnnGCGCA	TGTCCnnnGTGCA	TGTCCnnnGGGAA
5	4N-6N-8N-9N-10N	1-2-3-5-7	TGCCCnnnGGGCA	TGCACnnnGGGCA	TGCGCnnnGGGCA	TGCTCnnnGGGCA	TGCCCnnnAGGCA	TGCCCnnnCGGCA	TGCCCnnnTGGCA	TGCCCnnnGGACA	TGCCCnnnGGCCA	TGCCCnnnGGTCA	TGCCCnnnGGGAA	TGCCCnnnGGGGA	TGCCCnnnGGGTA	TGCCCnnnGGGCC	TGCCCnnnGGGCG	TGCCCnnnGGGCT	TGCACnnnAGGCA	TGCACnnnCGGCA	TGCACnnnTGGCA	TGCACnnnGGACA	TGCACnnnGGCCA	TGCACnnnGGTCA	TGCACnnnGGGAA	TGCACnnnGGGGA	TGCACnnnGGGTA	TGCACnnnGGGCC	TGCACnnnGGGCG	TGCACnnnGGGCT	TGCGCnnnAGGCA	TGCGCnnnCGGCA	TGCGCnnnTGGCA	TGCGCnnnGGACA	TGCGCnnnGGCCA	TGCGCnnnGGTCA	TGCGCnnnGGGAA	TGCGCnnnGGGGA	TGCGCnnnGGGTA	TGCGCnnnGGGCC	TGCGCnnnGGGCG	TGCGCnnnGGGCT	TGCTCnnnAGGCA	TGCTCnnnCGGCA	TGCTCnnnTGGCA	TGCTCnnnGGACA	TGCTCnnnGGCCA	TGCTCnnnGGTCA	TGCTCnnnGGGAA
6	2N-6N-7N-8N-10N	1-3-4-5-9	TGCCCnnnGGGCA	TACCCnnnGGGCA	TCCCCnnnGGGCA	TTCCCnnnGGGCA	TGCCCnnnAGGCA	TGCCCnnnCGGCA	TGCCCnnnTGGCA	TGCCCnnnGAGCA	TGCCCnnnGCGCA	TGCCCnnnGTGCA	TGCCCnnnGGACA	TGCCCnnnGGCCA	TGCCCnnnGGTCA	TGCCCnnnGGGCC	TGCCCnnnGGGCG	TGCCCnnnGGGCT	TACCCnnnAGGCA	TACCCnnnCGGCA	TACCCnnnTGGCA	TACCCnnnGAGCA	TACCCnnnGCGCA	TACCCnnnGTGCA	TACCCnnnGGACA	TACCCnnnGGCCA	TACCCnnnGGTCA	TACCCnnnGGGCC	TACCCnnnGGGCG	TACCCnnnGGGCT	TCCCCnnnAGGCA	TCCCCnnnCGGCA	TCCCCnnnTGGCA	TCCCCnnnGAGCA	TCCCCnnnGCGCA	TCCCCnnnGTGCA	TCCCCnnnGGACA	TCCCCnnnGGCCA	TCCCCnnnGGTCA	TCCCCnnnGGGCC	TCCCCnnnGGGCG	TCCCCnnnGGGCT	TTCCCnnnAGGCA	TTCCCnnnCGGCA	TTCCCnnnTGGCA	TTCCCnnnGAGCA	TTCCCnnnGCGCA	TTCCCnnnGTGCA	TTCCCnnnGGACA
7	1N-5N-7N-8N-9N	2-3-4-6-10	TGCCCnnnGGGCA	AGCCCnnnGGGCA	CGCCCnnnGGGCA	GGCCCnnnGGGCA	TGCCAnnnGGGCA	TGCCGnnnGGGCA	TGCCTnnnGGGCA	TGCCCnnnGAGCA	TGCCCnnnGCGCA	TGCCCnnnGTGCA	TGCCCnnnGGACA	TGCCCnnnGGCCA	TGCCCnnnGGTCA	TGCCCnnnGGGAA	TGCCCnnnGGGGA	TGCCCnnnGGGTA	AGCCAnnnGGGCA	AGCCGnnnGGGCA	AGCCTnnnGGGCA	AGCCCnnnGAGCA	AGCCCnnnGCGCA	AGCCCnnnGTGCA	AGCCCnnnGGACA	AGCCCnnnGGCCA	AGCCCnnnGGTCA	AGCCCnnnGGGAA	AGCCCnnnGGGGA	AGCCCnnnGGGTA	CGCCAnnnGGGCA	CGCCGnnnGGGCA	CGCCTnnnGGGCA	CGCCCnnnGAGCA	CGCCCnnnGCGCA	CGCCCnnnGTGCA	CGCCCnnnGGACA	CGCCCnnnGGCCA	CGCCCnnnGGTCA	CGCCCnnnGGGAA	CGCCCnnnGGGGA	CGCCCnnnGGGTA	GGCCAnnnGGGCA	GGCCGnnnGGGCA	GGCCTnnnGGGCA	GGCCCnnnGAGCA	GGCCCnnnGCGCA	GGCCCnnnGTGCA	GGCCCnnnGGACA
8	3N-5N-7N-9N-10N	1-2-4-6-8	TGCCCnnnGGGCA	TGACCnnnGGGCA	TGGCCnnnGGGCA	TGTCCnnnGGGCA	TGCCAnnnGGGCA	TGCCGnnnGGGCA	TGCCTnnnGGGCA	TGCCCnnnGAGCA	TGCCCnnnGCGCA	TGCCCnnnGTGCA	TGCCCnnnGGGAA	TGCCCnnnGGGGA	TGCCCnnnGGGTA	TGCCCnnnGGGCC	TGCCCnnnGGGCG	TGCCCnnnGGGCT	TGACAnnnGGGCA	TGACGnnnGGGCA	TGACTnnnGGGCA	TGACCnnnGAGCA	TGACCnnnGCGCA	TGACCnnnGTGCA	TGACCnnnGGGAA	TGACCnnnGGGGA	TGACCnnnGGGTA	TGACCnnnGGGCC	TGACCnnnGGGCG	TGACCnnnGGGCT	TGGCAnnnGGGCA	TGGCGnnnGGGCA	TGGCTnnnGGGCA	TGGCCnnnGAGCA	TGGCCnnnGCGCA	TGGCCnnnGTGCA	TGGCCnnnGGGAA	TGGCCnnnGGGGA	TGGCCnnnGGGTA	TGGCCnnnGGGCC	TGGCCnnnGGGCG	TGGCCnnnGGGCT	TGTCAnnnGGGCA	TGTCGnnnGGGCA	TGTCTnnnGGGCA	TGTCCnnnGAGCA	TGTCCnnnGCGCA	TGTCCnnnGTGCA	TGTCCnnnGGGAA
9	4N-5N-8N-9N-10N	1-2-3-6-7	TGCCCnnnGGGCA	TGCACnnnGGGCA	TGCGCnnnGGGCA	TGCTCnnnGGGCA	TGCCAnnnGGGCA	TGCCGnnnGGGCA	TGCCTnnnGGGCA	TGCCCnnnGGACA	TGCCCnnnGGCCA	TGCCCnnnGGTCA	TGCCCnnnGGGAA	TGCCCnnnGGGGA	TGCCCnnnGGGTA	TGCCCnnnGGGCC	TGCCCnnnGGGCG	TGCCCnnnGGGCT	TGCAAnnnGGGCA	TGCAGnnnGGGCA	TGCATnnnGGGCA	TGCACnnnGGACA	TGCACnnnGGCCA	TGCACnnnGGTCA	TGCACnnnGGGAA	TGCACnnnGGGGA	TGCACnnnGGGTA	TGCACnnnGGGCC	TGCACnnnGGGCG	TGCACnnnGGGCT	TGCGAnnnGGGCA	TGCGGnnnGGGCA	TGCGTnnnGGGCA	TGCGCnnnGGACA	TGCGCnnnGGCCA	TGCGCnnnGGTCA	TGCGCnnnGGGAA	TGCGCnnnGGGGA	TGCGCnnnGGGTA	TGCGCnnnGGGCC	TGCGCnnnGGGCG	TGCGCnnnGGGCT	TGCTAnnnGGGCA	TGCTGnnnGGGCA	TGCTTnnnGGGCA	TGCTCnnnGGACA	TGCTCnnnGGCCA	TGCTCnnnGGTCA	TGCTCnnnGGGAA
10	2N-5N-7N-8N-10N	1-3-4-6-9	TGCCCnnnGGGCA	TACCCnnnGGGCA	TCCCCnnnGGGCA	TTCCCnnnGGGCA	TGCCAnnnGGGCA	TGCCGnnnGGGCA	TGCCTnnnGGGCA	TGCCCnnnGAGCA	TGCCCnnnGCGCA	TGCCCnnnGTGCA	TGCCCnnnGGACA	TGCCCnnnGGCCA	TGCCCnnnGGTCA	TGCCCnnnGGGCC	TGCCCnnnGGGCG	TGCCCnnnGGGCT	TACCAnnnGGGCA	TACCGnnnGGGCA	TACCTnnnGGGCA	TACCCnnnGAGCA	TACCCnnnGCGCA	TACCCnnnGTGCA	TACCCnnnGGACA	TACCCnnnGGCCA	TACCCnnnGGTCA	TACCCnnnGGGCC	TACCCnnnGGGCG	TACCCnnnGGGCT	TCCCAnnnGGGCA	TCCCGnnnGGGCA	TCCCTnnnGGGCA	TCCCCnnnGAGCA	TCCCCnnnGCGCA	TCCCCnnnGTGCA	TCCCCnnnGGACA	TCCCCnnnGGCCA	TCCCCnnnGGTCA	TCCCCnnnGGGCC	TCCCCnnnGGGCG	TCCCCnnnGGGCT	TTCCAnnnGGGCA	TTCCGnnnGGGCA	TTCCTnnnGGGCA	TTCCCnnnGAGCA	TTCCCnnnGCGCA	TTCCCnnnGTGCA	TTCCCnnnGGACA
11	1N-3N-6N-7N-9N	2-4-5-8-10	TGCCCnnnGGGCA	AGCCCnnnGGGCA	CGCCCnnnGGGCA	GGCCCnnnGGGCA	TGACCnnnGGGCA	TGGCCnnnGGGCA	TGTCCnnnGGGCA	TGCCCnnnAGGCA	TGCCCnnnCGGCA	TGCCCnnnTGGCA	TGCCCnnnGAGCA	TGCCCnnnGCGCA	TGCCCnnnGTGCA	TGCCCnnnGGGAA	TGCCCnnnGGGGA	TGCCCnnnGGGTA	AGACCnnnGGGCA	AGGCCnnnGGGCA	AGTCCnnnGGGCA	AGCCCnnnAGGCA	AGCCCnnnCGGCA	AGCCCnnnTGGCA	AGCCCnnnGAGCA	AGCCCnnnGCGCA	AGCCCnnnGTGCA	AGCCCnnnGGGAA	AGCCCnnnGGGGA	AGCCCnnnGGGTA	CGACCnnnGGGCA	CGGCCnnnGGGCA	CGTCCnnnGGGCA	CGCCCnnnAGGCA	CGCCCnnnCGGCA	CGCCCnnnTGGCA	CGCCCnnnGAGCA	CGCCCnnnGCGCA	CGCCCnnnGTGCA	CGCCCnnnGGGAA	CGCCCnnnGGGGA	CGCCCnnnGGGTA	GGACCnnnGGGCA	GGGCCnnnGGGCA	GGTCCnnnGGGCA	GGCCCnnnAGGCA	GGCCCnnnCGGCA	GGCCCnnnTGGCA	GGCCCnnnGAGCA
12	1N-4N-6N-8N-9N	2-3-5-7-10	TGCCCnnnGGGCA	AGCCCnnnGGGCA	CGCCCnnnGGGCA	GGCCCnnnGGGCA	TGCACnnnGGGCA	TGCGCnnnGGGCA	TGCTCnnnGGGCA	TGCCCnnnAGGCA	TGCCCnnnCGGCA	TGCCCnnnTGGCA	TGCCCnnnGGACA	TGCCCnnnGGCCA	TGCCCnnnGGTCA	TGCCCnnnGGGAA	TGCCCnnnGGGGA	TGCCCnnnGGGTA	AGCACnnnGGGCA	AGCGCnnnGGGCA	AGCTCnnnGGGCA	AGCCCnnnAGGCA	AGCCCnnnCGGCA	AGCCCnnnTGGCA	AGCCCnnnGGACA	AGCCCnnnGGCCA	AGCCCnnnGGTCA	AGCCCnnnGGGAA	AGCCCnnnGGGGA	AGCCCnnnGGGTA	CGCACnnnGGGCA	CGCGCnnnGGGCA	CGCTCnnnGGGCA	CGCCCnnnAGGCA	CGCCCnnnCGGCA	CGCCCnnnTGGCA	CGCCCnnnGGACA	CGCCCnnnGGCCA	CGCCCnnnGGTCA	CGCCCnnnGGGAA	CGCCCnnnGGGGA	CGCCCnnnGGGTA	GGCACnnnGGGCA	GGCGCnnnGGGCA	GGCTCnnnGGGCA	GGCCCnnnAGGCA	GGCCCnnnCGGCA	GGCCCnnnTGGCA	GGCCCnnnGGACA
13	1N-2N-6N-7N-8N	3-4-5-9-10	TGCCCnnnGGGCA	AGCCCnnnGGGCA	CGCCCnnnGGGCA	GGCCCnnnGGGCA	TACCCnnnGGGCA	TCCCCnnnGGGCA	TTCCCnnnGGGCA	TGCCCnnnAGGCA	TGCCCnnnCGGCA	TGCCCnnnTGGCA	TGCCCnnnGAGCA	TGCCCnnnGCGCA	TGCCCnnnGTGCA	TGCCCnnnGGACA	TGCCCnnnGGCCA	TGCCCnnnGGTCA	AACCCnnnGGGCA	ACCCCnnnGGGCA	ATCCCnnnGGGCA	AGCCCnnnAGGCA	AGCCCnnnCGGCA	AGCCCnnnTGGCA	AGCCCnnnGAGCA	AGCCCnnnGCGCA	AGCCCnnnGTGCA	AGCCCnnnGGACA	AGCCCnnnGGCCA	AGCCCnnnGGTCA	CACCCnnnGGGCA	CCCCCnnnGGGCA	CTCCCnnnGGGCA	CGCCCnnnAGGCA	CGCCCnnnCGGCA	CGCCCnnnTGGCA	CGCCCnnnGAGCA	CGCCCnnnGCGCA	CGCCCnnnGTGCA	CGCCCnnnGGACA	CGCCCnnnGGCCA	CGCCCnnnGGTCA	GACCCnnnGGGCA	GCCCCnnnGGGCA	GTCCCnnnGGGCA	GGCCCnnnAGGCA	GGCCCnnnCGGCA	GGCCCnnnTGGCA	GGCCCnnnGAGCA
14	3N-4N-6N-9N-10N	1-2-5-7-8	TGCCCnnnGGGCA	TGACCnnnGGGCA	TGGCCnnnGGGCA	TGTCCnnnGGGCA	TGCACnnnGGGCA	TGCGCnnnGGGCA	TGCTCnnnGGGCA	TGCCCnnnAGGCA	TGCCCnnnCGGCA	TGCCCnnnTGGCA	TGCCCnnnGGGAA	TGCCCnnnGGGGA	TGCCCnnnGGGTA	TGCCCnnnGGGCC	TGCCCnnnGGGCG	TGCCCnnnGGGCT	TGAACnnnGGGCA	TGAGCnnnGGGCA	TGATCnnnGGGCA	TGACCnnnAGGCA	TGACCnnnCGGCA	TGACCnnnTGGCA	TGACCnnnGGGAA	TGACCnnnGGGGA	TGACCnnnGGGTA	TGACCnnnGGGCC	TGACCnnnGGGCG	TGACCnnnGGGCT	TGGACnnnGGGCA	TGGGCnnnGGGCA	TGGTCnnnGGGCA	TGGCCnnnAGGCA	TGGCCnnnCGGCA	TGGCCnnnTGGCA	TGGCCnnnGGGAA	TGGCCnnnGGGGA	TGGCCnnnGGGTA	TGGCCnnnGGGCC	TGGCCnnnGGGCG	TGGCCnnnGGGCT	TGTACnnnGGGCA	TGTGCnnnGGGCA	TGTTCnnnGGGCA	TGTCCnnnAGGCA	TGTCCnnnCGGCA	TGTCCnnnTGGCA	TGTCCnnnGGGAA
15	2N-3N-6N-7N-10N	1-4-5-8-9	TGCCCnnnGGGCA	TACCCnnnGGGCA	TCCCCnnnGGGCA	TTCCCnnnGGGCA	TGACCnnnGGGCA	TGGCCnnnGGGCA	TGTCCnnnGGGCA	TGCCCnnnAGGCA	TGCCCnnnCGGCA	TGCCCnnnTGGCA	TGCCCnnnGAGCA	TGCCCnnnGCGCA	TGCCCnnnGTGCA	TGCCCnnnGGGCC	TGCCCnnnGGGCG	TGCCCnnnGGGCT	TAACCnnnGGGCA	TAGCCnnnGGGCA	TATCCnnnGGGCA	TACCCnnnAGGCA	TACCCnnnCGGCA	TACCCnnnTGGCA	TACCCnnnGAGCA	TACCCnnnGCGCA	TACCCnnnGTGCA	TACCCnnnGGGCC	TACCCnnnGGGCG	TACCCnnnGGGCT	TCACCnnnGGGCA	TCGCCnnnGGGCA	TCTCCnnnGGGCA	TCCCCnnnAGGCA	TCCCCnnnCGGCA	TCCCCnnnTGGCA	TCCCCnnnGAGCA	TCCCCnnnGCGCA	TCCCCnnnGTGCA	TCCCCnnnGGGCC	TCCCCnnnGGGCG	TCCCCnnnGGGCT	TTACCnnnGGGCA	TTGCCnnnGGGCA	TTTCCnnnGGGCA	TTCCCnnnAGGCA	TTCCCnnnCGGCA	TTCCCnnnTGGCA	TTCCCnnnGAGCA
16	2N-4N-6N-8N-10N	1-3-5-7-9	TGCCCnnnGGGCA	TACCCnnnGGGCA	TCCCCnnnGGGCA	TTCCCnnnGGGCA	TGCACnnnGGGCA	TGCGCnnnGGGCA	TGCTCnnnGGGCA	TGCCCnnnAGGCA	TGCCCnnnCGGCA	TGCCCnnnTGGCA	TGCCCnnnGGACA	TGCCCnnnGGCCA	TGCCCnnnGGTCA	TGCCCnnnGGGCC	TGCCCnnnGGGCG	TGCCCnnnGGGCT	TACACnnnGGGCA	TACGCnnnGGGCA	TACTCnnnGGGCA	TACCCnnnAGGCA	TACCCnnnCGGCA	TACCCnnnTGGCA	TACCCnnnGGACA	TACCCnnnGGCCA	TACCCnnnGGTCA	TACCCnnnGGGCC	TACCCnnnGGGCG	TACCCnnnGGGCT	TCCACnnnGGGCA	TCCGCnnnGGGCA	TCCTCnnnGGGCA	TCCCCnnnAGGCA	TCCCCnnnCGGCA	TCCCCnnnTGGCA	TCCCCnnnGGACA	TCCCCnnnGGCCA	TCCCCnnnGGTCA	TCCCCnnnGGGCC	TCCCCnnnGGGCG	TCCCCnnnGGGCT	TTCACnnnGGGCA	TTCGCnnnGGGCA	TTCTCnnnGGGCA	TTCCCnnnAGGCA	TTCCCnnnCGGCA	TTCCCnnnTGGCA	TTCCCnnnGGACA
17	5N-6N-7N-8N-9N	1-2-3-4-10	TGCCCnnnGGGCA	TGCCAnnnGGGCA	TGCCGnnnGGGCA	TGCCTnnnGGGCA	TGCCCnnnAGGCA	TGCCCnnnCGGCA	TGCCCnnnTGGCA	TGCCCnnnGAGCA	TGCCCnnnGCGCA	TGCCCnnnGTGCA	TGCCCnnnGGACA	TGCCCnnnGGCCA	TGCCCnnnGGTCA	TGCCCnnnGGGAA	TGCCCnnnGGGGA	TGCCCnnnGGGTA	TGCCAnnnAGGCA	TGCCAnnnCGGCA	TGCCAnnnTGGCA	TGCCAnnnGAGCA	TGCCAnnnGCGCA	TGCCAnnnGTGCA	TGCCAnnnGGACA	TGCCAnnnGGCCA	TGCCAnnnGGTCA	TGCCAnnnGGGAA	TGCCAnnnGGGGA	TGCCAnnnGGGTA	TGCCGnnnAGGCA	TGCCGnnnCGGCA	TGCCGnnnTGGCA	TGCCGnnnGAGCA	TGCCGnnnGCGCA	TGCCGnnnGTGCA	TGCCGnnnGGACA	TGCCGnnnGGCCA	TGCCGnnnGGTCA	TGCCGnnnGGGAA	TGCCGnnnGGGGA	TGCCGnnnGGGTA	TGCCTnnnAGGCA	TGCCTnnnCGGCA	TGCCTnnnTGGCA	TGCCTnnnGAGCA	TGCCTnnnGCGCA	TGCCTnnnGTGCA	TGCCTnnnGGACA
18	3N-5N-6N-7N-9N	1-2-4-8-10	TGCCCnnnGGGCA	TGACCnnnGGGCA	TGGCCnnnGGGCA	TGTCCnnnGGGCA	TGCCAnnnGGGCA	TGCCGnnnGGGCA	TGCCTnnnGGGCA	TGCCCnnnAGGCA	TGCCCnnnCGGCA	TGCCCnnnTGGCA	TGCCCnnnGAGCA	TGCCCnnnGCGCA	TGCCCnnnGTGCA	TGCCCnnnGGGAA	TGCCCnnnGGGGA	TGCCCnnnGGGTA	TGACAnnnGGGCA	TGACGnnnGGGCA	TGACTnnnGGGCA	TGACCnnnAGGCA	TGACCnnnCGGCA	TGACCnnnTGGCA	TGACCnnnGAGCA	TGACCnnnGCGCA	TGACCnnnGTGCA	TGACCnnnGGGAA	TGACCnnnGGGGA	TGACCnnnGGGTA	TGGCAnnnGGGCA	TGGCGnnnGGGCA	TGGCTnnnGGGCA	TGGCCnnnAGGCA	TGGCCnnnCGGCA	TGGCCnnnTGGCA	TGGCCnnnGAGCA	TGGCCnnnGCGCA	TGGCCnnnGTGCA	TGGCCnnnGGGAA	TGGCCnnnGGGGA	TGGCCnnnGGGTA	TGTCAnnnGGGCA	TGTCGnnnGGGCA	TGTCTnnnGGGCA	TGTCCnnnAGGCA	TGTCCnnnCGGCA	TGTCCnnnTGGCA	TGTCCnnnGAGCA
19	4N-5N-6N-8N-9N	1-2-3-7-10	TGCCCnnnGGGCA	TGCACnnnGGGCA	TGCGCnnnGGGCA	TGCTCnnnGGGCA	TGCCAnnnGGGCA	TGCCGnnnGGGCA	TGCCTnnnGGGCA	TGCCCnnnAGGCA	TGCCCnnnCGGCA	TGCCCnnnTGGCA	TGCCCnnnGGACA	TGCCCnnnGGCCA	TGCCCnnnGGTCA	TGCCCnnnGGGAA	TGCCCnnnGGGGA	TGCCCnnnGGGTA	TGCAAnnnGGGCA	TGCAGnnnGGGCA	TGCATnnnGGGCA	TGCACnnnAGGCA	TGCACnnnCGGCA	TGCACnnnTGGCA	TGCACnnnGGACA	TGCACnnnGGCCA	TGCACnnnGGTCA	TGCACnnnGGGAA	TGCACnnnGGGGA	TGCACnnnGGGTA	TGCGAnnnGGGCA	TGCGGnnnGGGCA	TGCGTnnnGGGCA	TGCGCnnnAGGCA	TGCGCnnnCGGCA	TGCGCnnnTGGCA	TGCGCnnnGGACA	TGCGCnnnGGCCA	TGCGCnnnGGTCA	TGCGCnnnGGGAA	TGCGCnnnGGGGA	TGCGCnnnGGGTA	TGCTAnnnGGGCA	TGCTGnnnGGGCA	TGCTTnnnGGGCA	TGCTCnnnAGGCA	TGCTCnnnCGGCA	TGCTCnnnTGGCA	TGCTCnnnGGACA
20	2N-5N-6N-7N-8N	1-3-4-9-10	TGCCCnnnGGGCA	TACCCnnnGGGCA	TCCCCnnnGGGCA	TTCCCnnnGGGCA	TGCCAnnnGGGCA	TGCCGnnnGGGCA	TGCCTnnnGGGCA	TGCCCnnnAGGCA	TGCCCnnnCGGCA	TGCCCnnnTGGCA	TGCCCnnnGAGCA	TGCCCnnnGCGCA	TGCCCnnnGTGCA	TGCCCnnnGGACA	TGCCCnnnGGCCA	TGCCCnnnGGTCA	TACCAnnnGGGCA	TACCGnnnGGGCA	TACCTnnnGGGCA	TACCCnnnAGGCA	TACCCnnnCGGCA	TACCCnnnTGGCA	TACCCnnnGAGCA	TACCCnnnGCGCA	TACCCnnnGTGCA	TACCCnnnGGACA	TACCCnnnGGCCA	TACCCnnnGGTCA	TCCCAnnnGGGCA	TCCCGnnnGGGCA	TCCCTnnnGGGCA	TCCCCnnnAGGCA	TCCCCnnnCGGCA	TCCCCnnnTGGCA	TCCCCnnnGAGCA	TCCCCnnnGCGCA	TCCCCnnnGTGCA	TCCCCnnnGGACA	TCCCCnnnGGCCA	TCCCCnnnGGTCA	TTCCAnnnGGGCA	TTCCGnnnGGGCA	TTCCTnnnGGGCA	TTCCCnnnAGGCA	TTCCCnnnCGGCA	TTCCCnnnTGGCA	TTCCCnnnGAGCA
21	5N-6N-7N-9N-10N	1-2-3-4-8	TGCCCnnnGGGCA	TGCCAnnnGGGCA	TGCCGnnnGGGCA	TGCCTnnnGGGCA	TGCCCnnnAGGCA	TGCCCnnnCGGCA	TGCCCnnnTGGCA	TGCCCnnnGAGCA	TGCCCnnnGCGCA	TGCCCnnnGTGCA	TGCCCnnnGGGAA	TGCCCnnnGGGGA	TGCCCnnnGGGTA	TGCCCnnnGGGCC	TGCCCnnnGGGCG	TGCCCnnnGGGCT	TGCCAnnnAGGCA	TGCCAnnnCGGCA	TGCCAnnnTGGCA	TGCCAnnnGAGCA	TGCCAnnnGCGCA	TGCCAnnnGTGCA	TGCCAnnnGGGAA	TGCCAnnnGGGGA	TGCCAnnnGGGTA	TGCCAnnnGGGCC	TGCCAnnnGGGCG	TGCCAnnnGGGCT	TGCCGnnnAGGCA	TGCCGnnnCGGCA	TGCCGnnnTGGCA	TGCCGnnnGAGCA	TGCCGnnnGCGCA	TGCCGnnnGTGCA	TGCCGnnnGGGAA	TGCCGnnnGGGGA	TGCCGnnnGGGTA	TGCCGnnnGGGCC	TGCCGnnnGGGCG	TGCCGnnnGGGCT	TGCCTnnnAGGCA	TGCCTnnnCGGCA	TGCCTnnnTGGCA	TGCCTnnnGAGCA	TGCCTnnnGCGCA	TGCCTnnnGTGCA	TGCCTnnnGGGAA
22	1N-5N-6N-7N-9N	2-3-4-8-10	TGCCCnnnGGGCA	AGCCCnnnGGGCA	CGCCCnnnGGGCA	GGCCCnnnGGGCA	TGCCAnnnGGGCA	TGCCGnnnGGGCA	TGCCTnnnGGGCA	TGCCCnnnAGGCA	TGCCCnnnCGGCA	TGCCCnnnTGGCA	TGCCCnnnGAGCA	TGCCCnnnGCGCA	TGCCCnnnGTGCA	TGCCCnnnGGGAA	TGCCCnnnGGGGA	TGCCCnnnGGGTA	AGCCAnnnGGGCA	AGCCGnnnGGGCA	AGCCTnnnGGGCA	AGCCCnnnAGGCA	AGCCCnnnCGGCA	AGCCCnnnTGGCA	AGCCCnnnGAGCA	AGCCCnnnGCGCA	AGCCCnnnGTGCA	AGCCCnnnGGGAA	AGCCCnnnGGGGA	AGCCCnnnGGGTA	CGCCAnnnGGGCA	CGCCGnnnGGGCA	CGCCTnnnGGGCA	CGCCCnnnAGGCA	CGCCCnnnCGGCA	CGCCCnnnTGGCA	CGCCCnnnGAGCA	CGCCCnnnGCGCA	CGCCCnnnGTGCA	CGCCCnnnGGGAA	CGCCCnnnGGGGA	CGCCCnnnGGGTA	GGCCAnnnGGGCA	GGCCGnnnGGGCA	GGCCTnnnGGGCA	GGCCCnnnAGGCA	GGCCCnnnCGGCA	GGCCCnnnTGGCA	GGCCCnnnGAGCA
23	4N-5N-6N-9N-10N	1-2-3-7-8	TGCCCnnnGGGCA	TGCACnnnGGGCA	TGCGCnnnGGGCA	TGCTCnnnGGGCA	TGCCAnnnGGGCA	TGCCGnnnGGGCA	TGCCTnnnGGGCA	TGCCCnnnAGGCA	TGCCCnnnCGGCA	TGCCCnnnTGGCA	TGCCCnnnGGGAA	TGCCCnnnGGGGA	TGCCCnnnGGGTA	TGCCCnnnGGGCC	TGCCCnnnGGGCG	TGCCCnnnGGGCT	TGCAAnnnGGGCA	TGCAGnnnGGGCA	TGCATnnnGGGCA	TGCACnnnAGGCA	TGCACnnnCGGCA	TGCACnnnTGGCA	TGCACnnnGGGAA	TGCACnnnGGGGA	TGCACnnnGGGTA	TGCACnnnGGGCC	TGCACnnnGGGCG	TGCACnnnGGGCT	TGCGAnnnGGGCA	TGCGGnnnGGGCA	TGCGTnnnGGGCA	TGCGCnnnAGGCA	TGCGCnnnCGGCA	TGCGCnnnTGGCA	TGCGCnnnGGGAA	TGCGCnnnGGGGA	TGCGCnnnGGGTA	TGCGCnnnGGGCC	TGCGCnnnGGGCG	TGCGCnnnGGGCT	TGCTAnnnGGGCA	TGCTGnnnGGGCA	TGCTTnnnGGGCA	TGCTCnnnAGGCA	TGCTCnnnCGGCA	TGCTCnnnTGGCA	TGCTCnnnGGGAA
24	2N-5N-6N-7N-10N	1-3-4-8-9	TGCCCnnnGGGCA	TACCCnnnGGGCA	TCCCCnnnGGGCA	TTCCCnnnGGGCA	TGCCAnnnGGGCA	TGCCGnnnGGGCA	TGCCTnnnGGGCA	TGCCCnnnAGGCA	TGCCCnnnCGGCA	TGCCCnnnTGGCA	TGCCCnnnGAGCA	TGCCCnnnGCGCA	TGCCCnnnGTGCA	TGCCCnnnGGGCC	TGCCCnnnGGGCG	TGCCCnnnGGGCT	TACCAnnnGGGCA	TACCGnnnGGGCA	TACCTnnnGGGCA	TACCCnnnAGGCA	TACCCnnnCGGCA	TACCCnnnTGGCA	TACCCnnnGAGCA	TACCCnnnGCGCA	TACCCnnnGTGCA	TACCCnnnGGGCC	TACCCnnnGGGCG	TACCCnnnGGGCT	TCCCAnnnGGGCA	TCCCGnnnGGGCA	TCCCTnnnGGGCA	TCCCCnnnAGGCA	TCCCCnnnCGGCA	TCCCCnnnTGGCA	TCCCCnnnGAGCA	TCCCCnnnGCGCA	TCCCCnnnGTGCA	TCCCCnnnGGGCC	TCCCCnnnGGGCG	TCCCCnnnGGGCT	TTCCAnnnGGGCA	TTCCGnnnGGGCA	TTCCTnnnGGGCA	TTCCCnnnAGGCA	TTCCCnnnCGGCA	TTCCCnnnTGGCA	TTCCCnnnGAGCA
25	5N-6N-8N-9N-10N	1-2-3-4-7	TGCCCnnnGGGCA	TGCCAnnnGGGCA	TGCCGnnnGGGCA	TGCCTnnnGGGCA	TGCCCnnnAGGCA	TGCCCnnnCGGCA	TGCCCnnnTGGCA	TGCCCnnnGGACA	TGCCCnnnGGCCA	TGCCCnnnGGTCA	TGCCCnnnGGGAA	TGCCCnnnGGGGA	TGCCCnnnGGGTA	TGCCCnnnGGGCC	TGCCCnnnGGGCG	TGCCCnnnGGGCT	TGCCAnnnAGGCA	TGCCAnnnCGGCA	TGCCAnnnTGGCA	TGCCAnnnGGACA	TGCCAnnnGGCCA	TGCCAnnnGGTCA	TGCCAnnnGGGAA	TGCCAnnnGGGGA	TGCCAnnnGGGTA	TGCCAnnnGGGCC	TGCCAnnnGGGCG	TGCCAnnnGGGCT	TGCCGnnnAGGCA	TGCCGnnnCGGCA	TGCCGnnnTGGCA	TGCCGnnnGGACA	TGCCGnnnGGCCA	TGCCGnnnGGTCA	TGCCGnnnGGGAA	TGCCGnnnGGGGA	TGCCGnnnGGGTA	TGCCGnnnGGGCC	TGCCGnnnGGGCG	TGCCGnnnGGGCT	TGCCTnnnAGGCA	TGCCTnnnCGGCA	TGCCTnnnTGGCA	TGCCTnnnGGACA	TGCCTnnnGGCCA	TGCCTnnnGGTCA	TGCCTnnnGGGAA
26	1N-5N-6N-8N-9N	2-3-4-7-10	TGCCCnnnGGGCA	AGCCCnnnGGGCA	CGCCCnnnGGGCA	GGCCCnnnGGGCA	TGCCAnnnGGGCA	TGCCGnnnGGGCA	TGCCTnnnGGGCA	TGCCCnnnAGGCA	TGCCCnnnCGGCA	TGCCCnnnTGGCA	TGCCCnnnGGACA	TGCCCnnnGGCCA	TGCCCnnnGGTCA	TGCCCnnnGGGAA	TGCCCnnnGGGGA	TGCCCnnnGGGTA	AGCCAnnnGGGCA	AGCCGnnnGGGCA	AGCCTnnnGGGCA	AGCCCnnnAGGCA	AGCCCnnnCGGCA	AGCCCnnnTGGCA	AGCCCnnnGGACA	AGCCCnnnGGCCA	AGCCCnnnGGTCA	AGCCCnnnGGGAA	AGCCCnnnGGGGA	AGCCCnnnGGGTA	CGCCAnnnGGGCA	CGCCGnnnGGGCA	CGCCTnnnGGGCA	CGCCCnnnAGGCA	CGCCCnnnCGGCA	CGCCCnnnTGGCA	CGCCCnnnGGACA	CGCCCnnnGGCCA	CGCCCnnnGGTCA	CGCCCnnnGGGAA	CGCCCnnnGGGGA	CGCCCnnnGGGTA	GGCCAnnnGGGCA	GGCCGnnnGGGCA	GGCCTnnnGGGCA	GGCCCnnnAGGCA	GGCCCnnnCGGCA	GGCCCnnnTGGCA	GGCCCnnnGGACA
27	3N-5N-6N-9N-10N	1-2-4-7-8	TGCCCnnnGGGCA	TGACCnnnGGGCA	TGGCCnnnGGGCA	TGTCCnnnGGGCA	TGCCAnnnGGGCA	TGCCGnnnGGGCA	TGCCTnnnGGGCA	TGCCCnnnAGGCA	TGCCCnnnCGGCA	TGCCCnnnTGGCA	TGCCCnnnGGGAA	TGCCCnnnGGGGA	TGCCCnnnGGGTA	TGCCCnnnGGGCC	TGCCCnnnGGGCG	TGCCCnnnGGGCT	TGACAnnnGGGCA	TGACGnnnGGGCA	TGACTnnnGGGCA	TGACCnnnAGGCA	TGACCnnnCGGCA	TGACCnnnTGGCA	TGACCnnnGGGAA	TGACCnnnGGGGA	TGACCnnnGGGTA	TGACCnnnGGGCC	TGACCnnnGGGCG	TGACCnnnGGGCT	TGGCAnnnGGGCA	TGGCGnnnGGGCA	TGGCTnnnGGGCA	TGGCCnnnAGGCA	TGGCCnnnCGGCA	TGGCCnnnTGGCA	TGGCCnnnGGGAA	TGGCCnnnGGGGA	TGGCCnnnGGGTA	TGGCCnnnGGGCC	TGGCCnnnGGGCG	TGGCCnnnGGGCT	TGTCAnnnGGGCA	TGTCGnnnGGGCA	TGTCTnnnGGGCA	TGTCCnnnAGGCA	TGTCCnnnCGGCA	TGTCCnnnTGGCA	TGTCCnnnGGGAA
28	2N-5N-6N-8N-10N	1-3-4-7-9	TGCCCnnnGGGCA	TACCCnnnGGGCA	TCCCCnnnGGGCA	TTCCCnnnGGGCA	TGCCAnnnGGGCA	TGCCGnnnGGGCA	TGCCTnnnGGGCA	TGCCCnnnAGGCA	TGCCCnnnCGGCA	TGCCCnnnTGGCA	TGCCCnnnGGACA	TGCCCnnnGGCCA	TGCCCnnnGGTCA	TGCCCnnnGGGCC	TGCCCnnnGGGCG	TGCCCnnnGGGCT	TACCAnnnGGGCA	TACCGnnnGGGCA	TACCTnnnGGGCA	TACCCnnnAGGCA	TACCCnnnCGGCA	TACCCnnnTGGCA	TACCCnnnGGACA	TACCCnnnGGCCA	TACCCnnnGGTCA	TACCCnnnGGGCC	TACCCnnnGGGCG	TACCCnnnGGGCT	TCCCAnnnGGGCA	TCCCGnnnGGGCA	TCCCTnnnGGGCA	TCCCCnnnAGGCA	TCCCCnnnCGGCA	TCCCCnnnTGGCA	TCCCCnnnGGACA	TCCCCnnnGGCCA	TCCCCnnnGGTCA	TCCCCnnnGGGCC	TCCCCnnnGGGCG	TCCCCnnnGGGCT	TTCCAnnnGGGCA	TTCCGnnnGGGCA	TTCCTnnnGGGCA	TTCCCnnnAGGCA	TTCCCnnnCGGCA	TTCCCnnnTGGCA	TTCCCnnnGGACA
29	5N-6N-7N-8N-10N	1-2-3-4-9	TGCCCnnnGGGCA	TGCCAnnnGGGCA	TGCCGnnnGGGCA	TGCCTnnnGGGCA	TGCCCnnnAGGCA	TGCCCnnnCGGCA	TGCCCnnnTGGCA	TGCCCnnnGAGCA	TGCCCnnnGCGCA	TGCCCnnnGTGCA	TGCCCnnnGGACA	TGCCCnnnGGCCA	TGCCCnnnGGTCA	TGCCCnnnGGGCC	TGCCCnnnGGGCG	TGCCCnnnGGGCT	TGCCAnnnAGGCA	TGCCAnnnCGGCA	TGCCAnnnTGGCA	TGCCAnnnGAGCA	TGCCAnnnGCGCA	TGCCAnnnGTGCA	TGCCAnnnGGACA	TGCCAnnnGGCCA	TGCCAnnnGGTCA	TGCCAnnnGGGCC	TGCCAnnnGGGCG	TGCCAnnnGGGCT	TGCCGnnnAGGCA	TGCCGnnnCGGCA	TGCCGnnnTGGCA	TGCCGnnnGAGCA	TGCCGnnnGCGCA	TGCCGnnnGTGCA	TGCCGnnnGGACA	TGCCGnnnGGCCA	TGCCGnnnGGTCA	TGCCGnnnGGGCC	TGCCGnnnGGGCG	TGCCGnnnGGGCT	TGCCTnnnAGGCA	TGCCTnnnCGGCA	TGCCTnnnTGGCA	TGCCTnnnGAGCA	TGCCTnnnGCGCA	TGCCTnnnGTGCA	TGCCTnnnGGACA
30	1N-5N-6N-7N-8N	2-3-4-9-10	TGCCCnnnGGGCA	AGCCCnnnGGGCA	CGCCCnnnGGGCA	GGCCCnnnGGGCA	TGCCAnnnGGGCA	TGCCGnnnGGGCA	TGCCTnnnGGGCA	TGCCCnnnAGGCA	TGCCCnnnCGGCA	TGCCCnnnTGGCA	TGCCCnnnGAGCA	TGCCCnnnGCGCA	TGCCCnnnGTGCA	TGCCCnnnGGACA	TGCCCnnnGGCCA	TGCCCnnnGGTCA	AGCCAnnnGGGCA	AGCCGnnnGGGCA	AGCCTnnnGGGCA	AGCCCnnnAGGCA	AGCCCnnnCGGCA	AGCCCnnnTGGCA	AGCCCnnnGAGCA	AGCCCnnnGCGCA	AGCCCnnnGTGCA	AGCCCnnnGGACA	AGCCCnnnGGCCA	AGCCCnnnGGTCA	CGCCAnnnGGGCA	CGCCGnnnGGGCA	CGCCTnnnGGGCA	CGCCCnnnAGGCA	CGCCCnnnCGGCA	CGCCCnnnTGGCA	CGCCCnnnGAGCA	CGCCCnnnGCGCA	CGCCCnnnGTGCA	CGCCCnnnGGACA	CGCCCnnnGGCCA	CGCCCnnnGGTCA	GGCCAnnnGGGCA	GGCCGnnnGGGCA	GGCCTnnnGGGCA	GGCCCnnnAGGCA	GGCCCnnnCGGCA	GGCCCnnnTGGCA	GGCCCnnnGAGCA
31	3N-5N-6N-7N-10N	1-2-4-8-9	TGCCCnnnGGGCA	TGACCnnnGGGCA	TGGCCnnnGGGCA	TGTCCnnnGGGCA	TGCCAnnnGGGCA	TGCCGnnnGGGCA	TGCCTnnnGGGCA	TGCCCnnnAGGCA	TGCCCnnnCGGCA	TGCCCnnnTGGCA	TGCCCnnnGAGCA	TGCCCnnnGCGCA	TGCCCnnnGTGCA	TGCCCnnnGGGCC	TGCCCnnnGGGCG	TGCCCnnnGGGCT	TGACAnnnGGGCA	TGACGnnnGGGCA	TGACTnnnGGGCA	TGACCnnnAGGCA	TGACCnnnCGGCA	TGACCnnnTGGCA	TGACCnnnGAGCA	TGACCnnnGCGCA	TGACCnnnGTGCA	TGACCnnnGGGCC	TGACCnnnGGGCG	TGACCnnnGGGCT	TGGCAnnnGGGCA	TGGCGnnnGGGCA	TGGCTnnnGGGCA	TGGCCnnnAGGCA	TGGCCnnnCGGCA	TGGCCnnnTGGCA	TGGCCnnnGAGCA	TGGCCnnnGCGCA	TGGCCnnnGTGCA	TGGCCnnnGGGCC	TGGCCnnnGGGCG	TGGCCnnnGGGCT	TGTCAnnnGGGCA	TGTCGnnnGGGCA	TGTCTnnnGGGCA	TGTCCnnnAGGCA	TGTCCnnnCGGCA	TGTCCnnnTGGCA	TGTCCnnnGAGCA
32	4N-5N-6N-8N-10N	1-2-3-7-9	TGCCCnnnGGGCA	TGCACnnnGGGCA	TGCGCnnnGGGCA	TGCTCnnnGGGCA	TGCCAnnnGGGCA	TGCCGnnnGGGCA	TGCCTnnnGGGCA	TGCCCnnnAGGCA	TGCCCnnnCGGCA	TGCCCnnnTGGCA	TGCCCnnnGGACA	TGCCCnnnGGCCA	TGCCCnnnGGTCA	TGCCCnnnGGGCC	TGCCCnnnGGGCG	TGCCCnnnGGGCT	TGCAAnnnGGGCA	TGCAGnnnGGGCA	TGCATnnnGGGCA	TGCACnnnAGGCA	TGCACnnnCGGCA	TGCACnnnTGGCA	TGCACnnnGGACA	TGCACnnnGGCCA	TGCACnnnGGTCA	TGCACnnnGGGCC	TGCACnnnGGGCG	TGCACnnnGGGCT	TGCGAnnnGGGCA	TGCGGnnnGGGCA	TGCGTnnnGGGCA	TGCGCnnnAGGCA	TGCGCnnnCGGCA	TGCGCnnnTGGCA	TGCGCnnnGGACA	TGCGCnnnGGCCA	TGCGCnnnGGTCA	TGCGCnnnGGGCC	TGCGCnnnGGGCG	TGCGCnnnGGGCT	TGCTAnnnGGGCA	TGCTGnnnGGGCA	TGCTTnnnGGGCA	TGCTCnnnAGGCA	TGCTCnnnCGGCA	TGCTCnnnTGGCA	TGCTCnnnGGACA
33	1N-7N-8N-9N-10N	2-3-4-5-6	TGCCCnnnGGGCA	AGCCCnnnGGGCA	CGCCCnnnGGGCA	GGCCCnnnGGGCA	TGCCCnnnGAGCA	TGCCCnnnGCGCA	TGCCCnnnGTGCA	TGCCCnnnGGACA	TGCCCnnnGGCCA	TGCCCnnnGGTCA	TGCCCnnnGGGAA	TGCCCnnnGGGGA	TGCCCnnnGGGTA	TGCCCnnnGGGCC	TGCCCnnnGGGCG	TGCCCnnnGGGCT	AGCCCnnnGAGCA	AGCCCnnnGCGCA	AGCCCnnnGTGCA	AGCCCnnnGGACA	AGCCCnnnGGCCA	AGCCCnnnGGTCA	AGCCCnnnGGGAA	AGCCCnnnGGGGA	AGCCCnnnGGGTA	AGCCCnnnGGGCC	AGCCCnnnGGGCG	AGCCCnnnGGGCT	CGCCCnnnGAGCA	CGCCCnnnGCGCA	CGCCCnnnGTGCA	CGCCCnnnGGACA	CGCCCnnnGGCCA	CGCCCnnnGGTCA	CGCCCnnnGGGAA	CGCCCnnnGGGGA	CGCCCnnnGGGTA	CGCCCnnnGGGCC	CGCCCnnnGGGCG	CGCCCnnnGGGCT	GGCCCnnnGAGCA	GGCCCnnnGCGCA	GGCCCnnnGTGCA	GGCCCnnnGGACA	GGCCCnnnGGCCA	GGCCCnnnGGTCA	GGCCCnnnGGGAA
34	1N-3N-7N-9N-10N	2-4-5-6-8	TGCCCnnnGGGCA	AGCCCnnnGGGCA	CGCCCnnnGGGCA	GGCCCnnnGGGCA	TGACCnnnGGGCA	TGGCCnnnGGGCA	TGTCCnnnGGGCA	TGCCCnnnGAGCA	TGCCCnnnGCGCA	TGCCCnnnGTGCA	TGCCCnnnGGGAA	TGCCCnnnGGGGA	TGCCCnnnGGGTA	TGCCCnnnGGGCC	TGCCCnnnGGGCG	TGCCCnnnGGGCT	AGACCnnnGGGCA	AGGCCnnnGGGCA	AGTCCnnnGGGCA	AGCCCnnnGAGCA	AGCCCnnnGCGCA	AGCCCnnnGTGCA	AGCCCnnnGGGAA	AGCCCnnnGGGGA	AGCCCnnnGGGTA	AGCCCnnnGGGCC	AGCCCnnnGGGCG	AGCCCnnnGGGCT	CGACCnnnGGGCA	CGGCCnnnGGGCA	CGTCCnnnGGGCA	CGCCCnnnGAGCA	CGCCCnnnGCGCA	CGCCCnnnGTGCA	CGCCCnnnGGGAA	CGCCCnnnGGGGA	CGCCCnnnGGGTA	CGCCCnnnGGGCC	CGCCCnnnGGGCG	CGCCCnnnGGGCT	GGACCnnnGGGCA	GGGCCnnnGGGCA	GGTCCnnnGGGCA	GGCCCnnnGAGCA	GGCCCnnnGCGCA	GGCCCnnnGTGCA	GGCCCnnnGGGAA
35	1N-4N-8N-9N-10N	2-3-5-6-7	TGCCCnnnGGGCA	AGCCCnnnGGGCA	CGCCCnnnGGGCA	GGCCCnnnGGGCA	TGCACnnnGGGCA	TGCGCnnnGGGCA	TGCTCnnnGGGCA	TGCCCnnnGGACA	TGCCCnnnGGCCA	TGCCCnnnGGTCA	TGCCCnnnGGGAA	TGCCCnnnGGGGA	TGCCCnnnGGGTA	TGCCCnnnGGGCC	TGCCCnnnGGGCG	TGCCCnnnGGGCT	AGCACnnnGGGCA	AGCGCnnnGGGCA	AGCTCnnnGGGCA	AGCCCnnnGGACA	AGCCCnnnGGCCA	AGCCCnnnGGTCA	AGCCCnnnGGGAA	AGCCCnnnGGGGA	AGCCCnnnGGGTA	AGCCCnnnGGGCC	AGCCCnnnGGGCG	AGCCCnnnGGGCT	CGCACnnnGGGCA	CGCGCnnnGGGCA	CGCTCnnnGGGCA	CGCCCnnnGGACA	CGCCCnnnGGCCA	CGCCCnnnGGTCA	CGCCCnnnGGGAA	CGCCCnnnGGGGA	CGCCCnnnGGGTA	CGCCCnnnGGGCC	CGCCCnnnGGGCG	CGCCCnnnGGGCT	GGCACnnnGGGCA	GGCGCnnnGGGCA	GGCTCnnnGGGCA	GGCCCnnnGGACA	GGCCCnnnGGCCA	GGCCCnnnGGTCA	GGCCCnnnGGGAA
36	1N-2N-7N-8N-10N	3-4-5-6-9	TGCCCnnnGGGCA	AGCCCnnnGGGCA	CGCCCnnnGGGCA	GGCCCnnnGGGCA	TACCCnnnGGGCA	TCCCCnnnGGGCA	TTCCCnnnGGGCA	TGCCCnnnGAGCA	TGCCCnnnGCGCA	TGCCCnnnGTGCA	TGCCCnnnGGACA	TGCCCnnnGGCCA	TGCCCnnnGGTCA	TGCCCnnnGGGCC	TGCCCnnnGGGCG	TGCCCnnnGGGCT	AACCCnnnGGGCA	ACCCCnnnGGGCA	ATCCCnnnGGGCA	AGCCCnnnGAGCA	AGCCCnnnGCGCA	AGCCCnnnGTGCA	AGCCCnnnGGACA	AGCCCnnnGGCCA	AGCCCnnnGGTCA	AGCCCnnnGGGCC	AGCCCnnnGGGCG	AGCCCnnnGGGCT	CACCCnnnGGGCA	CCCCCnnnGGGCA	CTCCCnnnGGGCA	CGCCCnnnGAGCA	CGCCCnnnGCGCA	CGCCCnnnGTGCA	CGCCCnnnGGACA	CGCCCnnnGGCCA	CGCCCnnnGGTCA	CGCCCnnnGGGCC	CGCCCnnnGGGCG	CGCCCnnnGGGCT	GACCCnnnGGGCA	GCCCCnnnGGGCA	GTCCCnnnGGGCA	GGCCCnnnGAGCA	GGCCCnnnGCGCA	GGCCCnnnGTGCA	GGCCCnnnGGACA
37	1N-6N-7N-9N-10N	2-3-4-5-8	TGCCCnnnGGGCA	AGCCCnnnGGGCA	CGCCCnnnGGGCA	GGCCCnnnGGGCA	TGCCCnnnAGGCA	TGCCCnnnCGGCA	TGCCCnnnTGGCA	TGCCCnnnGAGCA	TGCCCnnnGCGCA	TGCCCnnnGTGCA	TGCCCnnnGGGAA	TGCCCnnnGGGGA	TGCCCnnnGGGTA	TGCCCnnnGGGCC	TGCCCnnnGGGCG	TGCCCnnnGGGCT	AGCCCnnnAGGCA	AGCCCnnnCGGCA	AGCCCnnnTGGCA	AGCCCnnnGAGCA	AGCCCnnnGCGCA	AGCCCnnnGTGCA	AGCCCnnnGGGAA	AGCCCnnnGGGGA	AGCCCnnnGGGTA	AGCCCnnnGGGCC	AGCCCnnnGGGCG	AGCCCnnnGGGCT	CGCCCnnnAGGCA	CGCCCnnnCGGCA	CGCCCnnnTGGCA	CGCCCnnnGAGCA	CGCCCnnnGCGCA	CGCCCnnnGTGCA	CGCCCnnnGGGAA	CGCCCnnnGGGGA	CGCCCnnnGGGTA	CGCCCnnnGGGCC	CGCCCnnnGGGCG	CGCCCnnnGGGCT	GGCCCnnnAGGCA	GGCCCnnnCGGCA	GGCCCnnnTGGCA	GGCCCnnnGAGCA	GGCCCnnnGCGCA	GGCCCnnnGTGCA	GGCCCnnnGGGAA
38	1N-5N-7N-9N-10N	2-3-4-6-8	TGCCCnnnGGGCA	AGCCCnnnGGGCA	CGCCCnnnGGGCA	GGCCCnnnGGGCA	TGCCAnnnGGGCA	TGCCGnnnGGGCA	TGCCTnnnGGGCA	TGCCCnnnGAGCA	TGCCCnnnGCGCA	TGCCCnnnGTGCA	TGCCCnnnGGGAA	TGCCCnnnGGGGA	TGCCCnnnGGGTA	TGCCCnnnGGGCC	TGCCCnnnGGGCG	TGCCCnnnGGGCT	AGCCAnnnGGGCA	AGCCGnnnGGGCA	AGCCTnnnGGGCA	AGCCCnnnGAGCA	AGCCCnnnGCGCA	AGCCCnnnGTGCA	AGCCCnnnGGGAA	AGCCCnnnGGGGA	AGCCCnnnGGGTA	AGCCCnnnGGGCC	AGCCCnnnGGGCG	AGCCCnnnGGGCT	CGCCAnnnGGGCA	CGCCGnnnGGGCA	CGCCTnnnGGGCA	CGCCCnnnGAGCA	CGCCCnnnGCGCA	CGCCCnnnGTGCA	CGCCCnnnGGGAA	CGCCCnnnGGGGA	CGCCCnnnGGGTA	CGCCCnnnGGGCC	CGCCCnnnGGGCG	CGCCCnnnGGGCT	GGCCAnnnGGGCA	GGCCGnnnGGGCA	GGCCTnnnGGGCA	GGCCCnnnGAGCA	GGCCCnnnGCGCA	GGCCCnnnGTGCA	GGCCCnnnGGGAA
39	1N-4N-6N-9N-10N	2-3-5-7-8	TGCCCnnnGGGCA	AGCCCnnnGGGCA	CGCCCnnnGGGCA	GGCCCnnnGGGCA	TGCACnnnGGGCA	TGCGCnnnGGGCA	TGCTCnnnGGGCA	TGCCCnnnAGGCA	TGCCCnnnCGGCA	TGCCCnnnTGGCA	TGCCCnnnGGGAA	TGCCCnnnGGGGA	TGCCCnnnGGGTA	TGCCCnnnGGGCC	TGCCCnnnGGGCG	TGCCCnnnGGGCT	AGCACnnnGGGCA	AGCGCnnnGGGCA	AGCTCnnnGGGCA	AGCCCnnnAGGCA	AGCCCnnnCGGCA	AGCCCnnnTGGCA	AGCCCnnnGGGAA	AGCCCnnnGGGGA	AGCCCnnnGGGTA	AGCCCnnnGGGCC	AGCCCnnnGGGCG	AGCCCnnnGGGCT	CGCACnnnGGGCA	CGCGCnnnGGGCA	CGCTCnnnGGGCA	CGCCCnnnAGGCA	CGCCCnnnCGGCA	CGCCCnnnTGGCA	CGCCCnnnGGGAA	CGCCCnnnGGGGA	CGCCCnnnGGGTA	CGCCCnnnGGGCC	CGCCCnnnGGGCG	CGCCCnnnGGGCT	GGCACnnnGGGCA	GGCGCnnnGGGCA	GGCTCnnnGGGCA	GGCCCnnnAGGCA	GGCCCnnnCGGCA	GGCCCnnnTGGCA	GGCCCnnnGGGAA
40	1N-2N-6N-7N-10N	3-4-5-8-9	TGCCCnnnGGGCA	AGCCCnnnGGGCA	CGCCCnnnGGGCA	GGCCCnnnGGGCA	TACCCnnnGGGCA	TCCCCnnnGGGCA	TTCCCnnnGGGCA	TGCCCnnnAGGCA	TGCCCnnnCGGCA	TGCCCnnnTGGCA	TGCCCnnnGAGCA	TGCCCnnnGCGCA	TGCCCnnnGTGCA	TGCCCnnnGGGCC	TGCCCnnnGGGCG	TGCCCnnnGGGCT	AACCCnnnGGGCA	ACCCCnnnGGGCA	ATCCCnnnGGGCA	AGCCCnnnAGGCA	AGCCCnnnCGGCA	AGCCCnnnTGGCA	AGCCCnnnGAGCA	AGCCCnnnGCGCA	AGCCCnnnGTGCA	AGCCCnnnGGGCC	AGCCCnnnGGGCG	AGCCCnnnGGGCT	CACCCnnnGGGCA	CCCCCnnnGGGCA	CTCCCnnnGGGCA	CGCCCnnnAGGCA	CGCCCnnnCGGCA	CGCCCnnnTGGCA	CGCCCnnnGAGCA	CGCCCnnnGCGCA	CGCCCnnnGTGCA	CGCCCnnnGGGCC	CGCCCnnnGGGCG	CGCCCnnnGGGCT	GACCCnnnGGGCA	GCCCCnnnGGGCA	GTCCCnnnGGGCA	GGCCCnnnAGGCA	GGCCCnnnCGGCA	GGCCCnnnTGGCA	GGCCCnnnGAGCA
41	1N-6N-8N-9N-10N	2-3-4-5-7	TGCCCnnnGGGCA	AGCCCnnnGGGCA	CGCCCnnnGGGCA	GGCCCnnnGGGCA	TGCCCnnnAGGCA	TGCCCnnnCGGCA	TGCCCnnnTGGCA	TGCCCnnnGGACA	TGCCCnnnGGCCA	TGCCCnnnGGTCA	TGCCCnnnGGGAA	TGCCCnnnGGGGA	TGCCCnnnGGGTA	TGCCCnnnGGGCC	TGCCCnnnGGGCG	TGCCCnnnGGGCT	AGCCCnnnAGGCA	AGCCCnnnCGGCA	AGCCCnnnTGGCA	AGCCCnnnGGACA	AGCCCnnnGGCCA	AGCCCnnnGGTCA	AGCCCnnnGGGAA	AGCCCnnnGGGGA	AGCCCnnnGGGTA	AGCCCnnnGGGCC	AGCCCnnnGGGCG	AGCCCnnnGGGCT	CGCCCnnnAGGCA	CGCCCnnnCGGCA	CGCCCnnnTGGCA	CGCCCnnnGGACA	CGCCCnnnGGCCA	CGCCCnnnGGTCA	CGCCCnnnGGGAA	CGCCCnnnGGGGA	CGCCCnnnGGGTA	CGCCCnnnGGGCC	CGCCCnnnGGGCG	CGCCCnnnGGGCT	GGCCCnnnAGGCA	GGCCCnnnCGGCA	GGCCCnnnTGGCA	GGCCCnnnGGACA	GGCCCnnnGGCCA	GGCCCnnnGGTCA	GGCCCnnnGGGAA
42	1N-5N-8N-9N-10N	2-3-4-6-7	TGCCCnnnGGGCA	AGCCCnnnGGGCA	CGCCCnnnGGGCA	GGCCCnnnGGGCA	TGCCAnnnGGGCA	TGCCGnnnGGGCA	TGCCTnnnGGGCA	TGCCCnnnGGACA	TGCCCnnnGGCCA	TGCCCnnnGGTCA	TGCCCnnnGGGAA	TGCCCnnnGGGGA	TGCCCnnnGGGTA	TGCCCnnnGGGCC	TGCCCnnnGGGCG	TGCCCnnnGGGCT	AGCCAnnnGGGCA	AGCCGnnnGGGCA	AGCCTnnnGGGCA	AGCCCnnnGGACA	AGCCCnnnGGCCA	AGCCCnnnGGTCA	AGCCCnnnGGGAA	AGCCCnnnGGGGA	AGCCCnnnGGGTA	AGCCCnnnGGGCC	AGCCCnnnGGGCG	AGCCCnnnGGGCT	CGCCAnnnGGGCA	CGCCGnnnGGGCA	CGCCTnnnGGGCA	CGCCCnnnGGACA	CGCCCnnnGGCCA	CGCCCnnnGGTCA	CGCCCnnnGGGAA	CGCCCnnnGGGGA	CGCCCnnnGGGTA	CGCCCnnnGGGCC	CGCCCnnnGGGCG	CGCCCnnnGGGCT	GGCCAnnnGGGCA	GGCCGnnnGGGCA	GGCCTnnnGGGCA	GGCCCnnnGGACA	GGCCCnnnGGCCA	GGCCCnnnGGTCA	GGCCCnnnGGGAA
43	1N-3N-6N-9N-10N	2-4-5-7-8	TGCCCnnnGGGCA	AGCCCnnnGGGCA	CGCCCnnnGGGCA	GGCCCnnnGGGCA	TGACCnnnGGGCA	TGGCCnnnGGGCA	TGTCCnnnGGGCA	TGCCCnnnAGGCA	TGCCCnnnCGGCA	TGCCCnnnTGGCA	TGCCCnnnGGGAA	TGCCCnnnGGGGA	TGCCCnnnGGGTA	TGCCCnnnGGGCC	TGCCCnnnGGGCG	TGCCCnnnGGGCT	AGACCnnnGGGCA	AGGCCnnnGGGCA	AGTCCnnnGGGCA	AGCCCnnnAGGCA	AGCCCnnnCGGCA	AGCCCnnnTGGCA	AGCCCnnnGGGAA	AGCCCnnnGGGGA	AGCCCnnnGGGTA	AGCCCnnnGGGCC	AGCCCnnnGGGCG	AGCCCnnnGGGCT	CGACCnnnGGGCA	CGGCCnnnGGGCA	CGTCCnnnGGGCA	CGCCCnnnAGGCA	CGCCCnnnCGGCA	CGCCCnnnTGGCA	CGCCCnnnGGGAA	CGCCCnnnGGGGA	CGCCCnnnGGGTA	CGCCCnnnGGGCC	CGCCCnnnGGGCG	CGCCCnnnGGGCT	GGACCnnnGGGCA	GGGCCnnnGGGCA	GGTCCnnnGGGCA	GGCCCnnnAGGCA	GGCCCnnnCGGCA	GGCCCnnnTGGCA	GGCCCnnnGGGAA
44	1N-2N-6N-8N-10N	3-4-5-7-9	TGCCCnnnGGGCA	AGCCCnnnGGGCA	CGCCCnnnGGGCA	GGCCCnnnGGGCA	TACCCnnnGGGCA	TCCCCnnnGGGCA	TTCCCnnnGGGCA	TGCCCnnnAGGCA	TGCCCnnnCGGCA	TGCCCnnnTGGCA	TGCCCnnnGGACA	TGCCCnnnGGCCA	TGCCCnnnGGTCA	TGCCCnnnGGGCC	TGCCCnnnGGGCG	TGCCCnnnGGGCT	AACCCnnnGGGCA	ACCCCnnnGGGCA	ATCCCnnnGGGCA	AGCCCnnnAGGCA	AGCCCnnnCGGCA	AGCCCnnnTGGCA	AGCCCnnnGGACA	AGCCCnnnGGCCA	AGCCCnnnGGTCA	AGCCCnnnGGGCC	AGCCCnnnGGGCG	AGCCCnnnGGGCT	CACCCnnnGGGCA	CCCCCnnnGGGCA	CTCCCnnnGGGCA	CGCCCnnnAGGCA	CGCCCnnnCGGCA	CGCCCnnnTGGCA	CGCCCnnnGGACA	CGCCCnnnGGCCA	CGCCCnnnGGTCA	CGCCCnnnGGGCC	CGCCCnnnGGGCG	CGCCCnnnGGGCT	GACCCnnnGGGCA	GCCCCnnnGGGCA	GTCCCnnnGGGCA	GGCCCnnnAGGCA	GGCCCnnnCGGCA	GGCCCnnnTGGCA	GGCCCnnnGGACA
45	1N-6N-7N-8N-10N	2-3-4-5-9	TGCCCnnnGGGCA	AGCCCnnnGGGCA	CGCCCnnnGGGCA	GGCCCnnnGGGCA	TGCCCnnnAGGCA	TGCCCnnnCGGCA	TGCCCnnnTGGCA	TGCCCnnnGAGCA	TGCCCnnnGCGCA	TGCCCnnnGTGCA	TGCCCnnnGGACA	TGCCCnnnGGCCA	TGCCCnnnGGTCA	TGCCCnnnGGGCC	TGCCCnnnGGGCG	TGCCCnnnGGGCT	AGCCCnnnAGGCA	AGCCCnnnCGGCA	AGCCCnnnTGGCA	AGCCCnnnGAGCA	AGCCCnnnGCGCA	AGCCCnnnGTGCA	AGCCCnnnGGACA	AGCCCnnnGGCCA	AGCCCnnnGGTCA	AGCCCnnnGGGCC	AGCCCnnnGGGCG	AGCCCnnnGGGCT	CGCCCnnnAGGCA	CGCCCnnnCGGCA	CGCCCnnnTGGCA	CGCCCnnnGAGCA	CGCCCnnnGCGCA	CGCCCnnnGTGCA	CGCCCnnnGGACA	CGCCCnnnGGCCA	CGCCCnnnGGTCA	CGCCCnnnGGGCC	CGCCCnnnGGGCG	CGCCCnnnGGGCT	GGCCCnnnAGGCA	GGCCCnnnCGGCA	GGCCCnnnTGGCA	GGCCCnnnGAGCA	GGCCCnnnGCGCA	GGCCCnnnGTGCA	GGCCCnnnGGACA
46	1N-5N-7N-8N-10N	2-3-4-6-9	TGCCCnnnGGGCA	AGCCCnnnGGGCA	CGCCCnnnGGGCA	GGCCCnnnGGGCA	TGCCAnnnGGGCA	TGCCGnnnGGGCA	TGCCTnnnGGGCA	TGCCCnnnGAGCA	TGCCCnnnGCGCA	TGCCCnnnGTGCA	TGCCCnnnGGACA	TGCCCnnnGGCCA	TGCCCnnnGGTCA	TGCCCnnnGGGCC	TGCCCnnnGGGCG	TGCCCnnnGGGCT	AGCCAnnnGGGCA	AGCCGnnnGGGCA	AGCCTnnnGGGCA	AGCCCnnnGAGCA	AGCCCnnnGCGCA	AGCCCnnnGTGCA	AGCCCnnnGGACA	AGCCCnnnGGCCA	AGCCCnnnGGTCA	AGCCCnnnGGGCC	AGCCCnnnGGGCG	AGCCCnnnGGGCT	CGCCAnnnGGGCA	CGCCGnnnGGGCA	CGCCTnnnGGGCA	CGCCCnnnGAGCA	CGCCCnnnGCGCA	CGCCCnnnGTGCA	CGCCCnnnGGACA	CGCCCnnnGGCCA	CGCCCnnnGGTCA	CGCCCnnnGGGCC	CGCCCnnnGGGCG	CGCCCnnnGGGCT	GGCCAnnnGGGCA	GGCCGnnnGGGCA	GGCCTnnnGGGCA	GGCCCnnnGAGCA	GGCCCnnnGCGCA	GGCCCnnnGTGCA	GGCCCnnnGGACA
47	1N-3N-6N-7N-10N	2-4-5-8-9	TGCCCnnnGGGCA	AGCCCnnnGGGCA	CGCCCnnnGGGCA	GGCCCnnnGGGCA	TGACCnnnGGGCA	TGGCCnnnGGGCA	TGTCCnnnGGGCA	TGCCCnnnAGGCA	TGCCCnnnCGGCA	TGCCCnnnTGGCA	TGCCCnnnGAGCA	TGCCCnnnGCGCA	TGCCCnnnGTGCA	TGCCCnnnGGGCC	TGCCCnnnGGGCG	TGCCCnnnGGGCT	AGACCnnnGGGCA	AGGCCnnnGGGCA	AGTCCnnnGGGCA	AGCCCnnnAGGCA	AGCCCnnnCGGCA	AGCCCnnnTGGCA	AGCCCnnnGAGCA	AGCCCnnnGCGCA	AGCCCnnnGTGCA	AGCCCnnnGGGCC	AGCCCnnnGGGCG	AGCCCnnnGGGCT	CGACCnnnGGGCA	CGGCCnnnGGGCA	CGTCCnnnGGGCA	CGCCCnnnAGGCA	CGCCCnnnCGGCA	CGCCCnnnTGGCA	CGCCCnnnGAGCA	CGCCCnnnGCGCA	CGCCCnnnGTGCA	CGCCCnnnGGGCC	CGCCCnnnGGGCG	CGCCCnnnGGGCT	GGACCnnnGGGCA	GGGCCnnnGGGCA	GGTCCnnnGGGCA	GGCCCnnnAGGCA	GGCCCnnnCGGCA	GGCCCnnnTGGCA	GGCCCnnnGAGCA
48	1N-4N-6N-8N-10N	2-3-5-7-9	TGCCCnnnGGGCA	AGCCCnnnGGGCA	CGCCCnnnGGGCA	GGCCCnnnGGGCA	TGCACnnnGGGCA	TGCGCnnnGGGCA	TGCTCnnnGGGCA	TGCCCnnnAGGCA	TGCCCnnnCGGCA	TGCCCnnnTGGCA	TGCCCnnnGGACA	TGCCCnnnGGCCA	TGCCCnnnGGTCA	TGCCCnnnGGGCC	TGCCCnnnGGGCG	TGCCCnnnGGGCT	AGCACnnnGGGCA	AGCGCnnnGGGCA	AGCTCnnnGGGCA	AGCCCnnnAGGCA	AGCCCnnnCGGCA	AGCCCnnnTGGCA	AGCCCnnnGGACA	AGCCCnnnGGCCA	AGCCCnnnGGTCA	AGCCCnnnGGGCC	AGCCCnnnGGGCG	AGCCCnnnGGGCT	CGCACnnnGGGCA	CGCGCnnnGGGCA	CGCTCnnnGGGCA	CGCCCnnnAGGCA	CGCCCnnnCGGCA	CGCCCnnnTGGCA	CGCCCnnnGGACA	CGCCCnnnGGCCA	CGCCCnnnGGTCA	CGCCCnnnGGGCC	CGCCCnnnGGGCG	CGCCCnnnGGGCT	GGCACnnnGGGCA	GGCGCnnnGGGCA	GGCTCnnnGGGCA	GGCCCnnnAGGCA	GGCCCnnnCGGCA	GGCCCnnnTGGCA	GGCCCnnnGGACA
49	3N-7N-8N-9N-10N	1-2-4-5-6	TGCCCnnnGGGCA	TGACCnnnGGGCA	TGGCCnnnGGGCA	TGTCCnnnGGGCA	TGCCCnnnGAGCA	TGCCCnnnGCGCA	TGCCCnnnGTGCA	TGCCCnnnGGACA	TGCCCnnnGGCCA	TGCCCnnnGGTCA	TGCCCnnnGGGAA	TGCCCnnnGGGGA	TGCCCnnnGGGTA	TGCCCnnnGGGCC	TGCCCnnnGGGCG	TGCCCnnnGGGCT	TGACCnnnGAGCA	TGACCnnnGCGCA	TGACCnnnGTGCA	TGACCnnnGGACA	TGACCnnnGGCCA	TGACCnnnGGTCA	TGACCnnnGGGAA	TGACCnnnGGGGA	TGACCnnnGGGTA	TGACCnnnGGGCC	TGACCnnnGGGCG	TGACCnnnGGGCT	TGGCCnnnGAGCA	TGGCCnnnGCGCA	TGGCCnnnGTGCA	TGGCCnnnGGACA	TGGCCnnnGGCCA	TGGCCnnnGGTCA	TGGCCnnnGGGAA	TGGCCnnnGGGGA	TGGCCnnnGGGTA	TGGCCnnnGGGCC	TGGCCnnnGGGCG	TGGCCnnnGGGCT	TGTCCnnnGAGCA	TGTCCnnnGCGCA	TGTCCnnnGTGCA	TGTCCnnnGGACA	TGTCCnnnGGCCA	TGTCCnnnGGTCA	TGTCCnnnGGGAA
50	1N-3N-7N-8N-9N	2-4-5-6-10	TGCCCnnnGGGCA	AGCCCnnnGGGCA	CGCCCnnnGGGCA	GGCCCnnnGGGCA	TGACCnnnGGGCA	TGGCCnnnGGGCA	TGTCCnnnGGGCA	TGCCCnnnGAGCA	TGCCCnnnGCGCA	TGCCCnnnGTGCA	TGCCCnnnGGACA	TGCCCnnnGGCCA	TGCCCnnnGGTCA	TGCCCnnnGGGAA	TGCCCnnnGGGGA	TGCCCnnnGGGTA	AGACCnnnGGGCA	AGGCCnnnGGGCA	AGTCCnnnGGGCA	AGCCCnnnGAGCA	AGCCCnnnGCGCA	AGCCCnnnGTGCA	AGCCCnnnGGACA	AGCCCnnnGGCCA	AGCCCnnnGGTCA	AGCCCnnnGGGAA	AGCCCnnnGGGGA	AGCCCnnnGGGTA	CGACCnnnGGGCA	CGGCCnnnGGGCA	CGTCCnnnGGGCA	CGCCCnnnGAGCA	CGCCCnnnGCGCA	CGCCCnnnGTGCA	CGCCCnnnGGACA	CGCCCnnnGGCCA	CGCCCnnnGGTCA	CGCCCnnnGGGAA	CGCCCnnnGGGGA	CGCCCnnnGGGTA	GGACCnnnGGGCA	GGGCCnnnGGGCA	GGTCCnnnGGGCA	GGCCCnnnGAGCA	GGCCCnnnGCGCA	GGCCCnnnGTGCA	GGCCCnnnGGACA
51	3N-4N-8N-9N-10N	1-2-5-6-7	TGCCCnnnGGGCA	TGACCnnnGGGCA	TGGCCnnnGGGCA	TGTCCnnnGGGCA	TGCACnnnGGGCA	TGCGCnnnGGGCA	TGCTCnnnGGGCA	TGCCCnnnGGACA	TGCCCnnnGGCCA	TGCCCnnnGGTCA	TGCCCnnnGGGAA	TGCCCnnnGGGGA	TGCCCnnnGGGTA	TGCCCnnnGGGCC	TGCCCnnnGGGCG	TGCCCnnnGGGCT	TGAACnnnGGGCA	TGAGCnnnGGGCA	TGATCnnnGGGCA	TGACCnnnGGACA	TGACCnnnGGCCA	TGACCnnnGGTCA	TGACCnnnGGGAA	TGACCnnnGGGGA	TGACCnnnGGGTA	TGACCnnnGGGCC	TGACCnnnGGGCG	TGACCnnnGGGCT	TGGACnnnGGGCA	TGGGCnnnGGGCA	TGGTCnnnGGGCA	TGGCCnnnGGACA	TGGCCnnnGGCCA	TGGCCnnnGGTCA	TGGCCnnnGGGAA	TGGCCnnnGGGGA	TGGCCnnnGGGTA	TGGCCnnnGGGCC	TGGCCnnnGGGCG	TGGCCnnnGGGCT	TGTACnnnGGGCA	TGTGCnnnGGGCA	TGTTCnnnGGGCA	TGTCCnnnGGACA	TGTCCnnnGGCCA	TGTCCnnnGGTCA	TGTCCnnnGGGAA
52	2N-3N-7N-8N-10N	1-4-5-6-9	TGCCCnnnGGGCA	TACCCnnnGGGCA	TCCCCnnnGGGCA	TTCCCnnnGGGCA	TGACCnnnGGGCA	TGGCCnnnGGGCA	TGTCCnnnGGGCA	TGCCCnnnGAGCA	TGCCCnnnGCGCA	TGCCCnnnGTGCA	TGCCCnnnGGACA	TGCCCnnnGGCCA	TGCCCnnnGGTCA	TGCCCnnnGGGCC	TGCCCnnnGGGCG	TGCCCnnnGGGCT	TAACCnnnGGGCA	TAGCCnnnGGGCA	TATCCnnnGGGCA	TACCCnnnGAGCA	TACCCnnnGCGCA	TACCCnnnGTGCA	TACCCnnnGGACA	TACCCnnnGGCCA	TACCCnnnGGTCA	TACCCnnnGGGCC	TACCCnnnGGGCG	TACCCnnnGGGCT	TCACCnnnGGGCA	TCGCCnnnGGGCA	TCTCCnnnGGGCA	TCCCCnnnGAGCA	TCCCCnnnGCGCA	TCCCCnnnGTGCA	TCCCCnnnGGACA	TCCCCnnnGGCCA	TCCCCnnnGGTCA	TCCCCnnnGGGCC	TCCCCnnnGGGCG	TCCCCnnnGGGCT	TTACCnnnGGGCA	TTGCCnnnGGGCA	TTTCCnnnGGGCA	TTCCCnnnGAGCA	TTCCCnnnGCGCA	TTCCCnnnGTGCA	TTCCCnnnGGACA
53	3N-6N-7N-8N-9N	1-2-4-5-10	TGCCCnnnGGGCA	TGACCnnnGGGCA	TGGCCnnnGGGCA	TGTCCnnnGGGCA	TGCCCnnnAGGCA	TGCCCnnnCGGCA	TGCCCnnnTGGCA	TGCCCnnnGAGCA	TGCCCnnnGCGCA	TGCCCnnnGTGCA	TGCCCnnnGGACA	TGCCCnnnGGCCA	TGCCCnnnGGTCA	TGCCCnnnGGGAA	TGCCCnnnGGGGA	TGCCCnnnGGGTA	TGACCnnnAGGCA	TGACCnnnCGGCA	TGACCnnnTGGCA	TGACCnnnGAGCA	TGACCnnnGCGCA	TGACCnnnGTGCA	TGACCnnnGGACA	TGACCnnnGGCCA	TGACCnnnGGTCA	TGACCnnnGGGAA	TGACCnnnGGGGA	TGACCnnnGGGTA	TGGCCnnnAGGCA	TGGCCnnnCGGCA	TGGCCnnnTGGCA	TGGCCnnnGAGCA	TGGCCnnnGCGCA	TGGCCnnnGTGCA	TGGCCnnnGGACA	TGGCCnnnGGCCA	TGGCCnnnGGTCA	TGGCCnnnGGGAA	TGGCCnnnGGGGA	TGGCCnnnGGGTA	TGTCCnnnAGGCA	TGTCCnnnCGGCA	TGTCCnnnTGGCA	TGTCCnnnGAGCA	TGTCCnnnGCGCA	TGTCCnnnGTGCA	TGTCCnnnGGACA
54	3N-5N-7N-8N-9N	1-2-4-6-10	TGCCCnnnGGGCA	TGACCnnnGGGCA	TGGCCnnnGGGCA	TGTCCnnnGGGCA	TGCCAnnnGGGCA	TGCCGnnnGGGCA	TGCCTnnnGGGCA	TGCCCnnnGAGCA	TGCCCnnnGCGCA	TGCCCnnnGTGCA	TGCCCnnnGGACA	TGCCCnnnGGCCA	TGCCCnnnGGTCA	TGCCCnnnGGGAA	TGCCCnnnGGGGA	TGCCCnnnGGGTA	TGACAnnnGGGCA	TGACGnnnGGGCA	TGACTnnnGGGCA	TGACCnnnGAGCA	TGACCnnnGCGCA	TGACCnnnGTGCA	TGACCnnnGGACA	TGACCnnnGGCCA	TGACCnnnGGTCA	TGACCnnnGGGAA	TGACCnnnGGGGA	TGACCnnnGGGTA	TGGCAnnnGGGCA	TGGCGnnnGGGCA	TGGCTnnnGGGCA	TGGCCnnnGAGCA	TGGCCnnnGCGCA	TGGCCnnnGTGCA	TGGCCnnnGGACA	TGGCCnnnGGCCA	TGGCCnnnGGTCA	TGGCCnnnGGGAA	TGGCCnnnGGGGA	TGGCCnnnGGGTA	TGTCAnnnGGGCA	TGTCGnnnGGGCA	TGTCTnnnGGGCA	TGTCCnnnGAGCA	TGTCCnnnGCGCA	TGTCCnnnGTGCA	TGTCCnnnGGACA
55	3N-4N-6N-8N-9N	1-2-5-7-10	TGCCCnnnGGGCA	TGACCnnnGGGCA	TGGCCnnnGGGCA	TGTCCnnnGGGCA	TGCACnnnGGGCA	TGCGCnnnGGGCA	TGCTCnnnGGGCA	TGCCCnnnAGGCA	TGCCCnnnCGGCA	TGCCCnnnTGGCA	TGCCCnnnGGACA	TGCCCnnnGGCCA	TGCCCnnnGGTCA	TGCCCnnnGGGAA	TGCCCnnnGGGGA	TGCCCnnnGGGTA	TGAACnnnGGGCA	TGAGCnnnGGGCA	TGATCnnnGGGCA	TGACCnnnAGGCA	TGACCnnnCGGCA	TGACCnnnTGGCA	TGACCnnnGGACA	TGACCnnnGGCCA	TGACCnnnGGTCA	TGACCnnnGGGAA	TGACCnnnGGGGA	TGACCnnnGGGTA	TGGACnnnGGGCA	TGGGCnnnGGGCA	TGGTCnnnGGGCA	TGGCCnnnAGGCA	TGGCCnnnCGGCA	TGGCCnnnTGGCA	TGGCCnnnGGACA	TGGCCnnnGGCCA	TGGCCnnnGGTCA	TGGCCnnnGGGAA	TGGCCnnnGGGGA	TGGCCnnnGGGTA	TGTACnnnGGGCA	TGTGCnnnGGGCA	TGTTCnnnGGGCA	TGTCCnnnAGGCA	TGTCCnnnCGGCA	TGTCCnnnTGGCA	TGTCCnnnGGACA
56	2N-3N-6N-7N-8N	1-4-5-9-10	TGCCCnnnGGGCA	TACCCnnnGGGCA	TCCCCnnnGGGCA	TTCCCnnnGGGCA	TGACCnnnGGGCA	TGGCCnnnGGGCA	TGTCCnnnGGGCA	TGCCCnnnAGGCA	TGCCCnnnCGGCA	TGCCCnnnTGGCA	TGCCCnnnGAGCA	TGCCCnnnGCGCA	TGCCCnnnGTGCA	TGCCCnnnGGACA	TGCCCnnnGGCCA	TGCCCnnnGGTCA	TAACCnnnGGGCA	TAGCCnnnGGGCA	TATCCnnnGGGCA	TACCCnnnAGGCA	TACCCnnnCGGCA	TACCCnnnTGGCA	TACCCnnnGAGCA	TACCCnnnGCGCA	TACCCnnnGTGCA	TACCCnnnGGACA	TACCCnnnGGCCA	TACCCnnnGGTCA	TCACCnnnGGGCA	TCGCCnnnGGGCA	TCTCCnnnGGGCA	TCCCCnnnAGGCA	TCCCCnnnCGGCA	TCCCCnnnTGGCA	TCCCCnnnGAGCA	TCCCCnnnGCGCA	TCCCCnnnGTGCA	TCCCCnnnGGACA	TCCCCnnnGGCCA	TCCCCnnnGGTCA	TTACCnnnGGGCA	TTGCCnnnGGGCA	TTTCCnnnGGGCA	TTCCCnnnAGGCA	TTCCCnnnCGGCA	TTCCCnnnTGGCA	TTCCCnnnGAGCA
57	3N-6N-8N-9N-10N	1-2-4-5-7	TGCCCnnnGGGCA	TGACCnnnGGGCA	TGGCCnnnGGGCA	TGTCCnnnGGGCA	TGCCCnnnAGGCA	TGCCCnnnCGGCA	TGCCCnnnTGGCA	TGCCCnnnGGACA	TGCCCnnnGGCCA	TGCCCnnnGGTCA	TGCCCnnnGGGAA	TGCCCnnnGGGGA	TGCCCnnnGGGTA	TGCCCnnnGGGCC	TGCCCnnnGGGCG	TGCCCnnnGGGCT	TGACCnnnAGGCA	TGACCnnnCGGCA	TGACCnnnTGGCA	TGACCnnnGGACA	TGACCnnnGGCCA	TGACCnnnGGTCA	TGACCnnnGGGAA	TGACCnnnGGGGA	TGACCnnnGGGTA	TGACCnnnGGGCC	TGACCnnnGGGCG	TGACCnnnGGGCT	TGGCCnnnAGGCA	TGGCCnnnCGGCA	TGGCCnnnTGGCA	TGGCCnnnGGACA	TGGCCnnnGGCCA	TGGCCnnnGGTCA	TGGCCnnnGGGAA	TGGCCnnnGGGGA	TGGCCnnnGGGTA	TGGCCnnnGGGCC	TGGCCnnnGGGCG	TGGCCnnnGGGCT	TGTCCnnnAGGCA	TGTCCnnnCGGCA	TGTCCnnnTGGCA	TGTCCnnnGGACA	TGTCCnnnGGCCA	TGTCCnnnGGTCA	TGTCCnnnGGGAA
58	3N-5N-8N-9N-10N	1-2-4-6-7	TGCCCnnnGGGCA	TGACCnnnGGGCA	TGGCCnnnGGGCA	TGTCCnnnGGGCA	TGCCAnnnGGGCA	TGCCGnnnGGGCA	TGCCTnnnGGGCA	TGCCCnnnGGACA	TGCCCnnnGGCCA	TGCCCnnnGGTCA	TGCCCnnnGGGAA	TGCCCnnnGGGGA	TGCCCnnnGGGTA	TGCCCnnnGGGCC	TGCCCnnnGGGCG	TGCCCnnnGGGCT	TGACAnnnGGGCA	TGACGnnnGGGCA	TGACTnnnGGGCA	TGACCnnnGGACA	TGACCnnnGGCCA	TGACCnnnGGTCA	TGACCnnnGGGAA	TGACCnnnGGGGA	TGACCnnnGGGTA	TGACCnnnGGGCC	TGACCnnnGGGCG	TGACCnnnGGGCT	TGGCAnnnGGGCA	TGGCGnnnGGGCA	TGGCTnnnGGGCA	TGGCCnnnGGACA	TGGCCnnnGGCCA	TGGCCnnnGGTCA	TGGCCnnnGGGAA	TGGCCnnnGGGGA	TGGCCnnnGGGTA	TGGCCnnnGGGCC	TGGCCnnnGGGCG	TGGCCnnnGGGCT	TGTCAnnnGGGCA	TGTCGnnnGGGCA	TGTCTnnnGGGCA	TGTCCnnnGGACA	TGTCCnnnGGCCA	TGTCCnnnGGTCA	TGTCCnnnGGGAA
59	1N-3N-6N-8N-9N	2-4-5-7-10	TGCCCnnnGGGCA	AGCCCnnnGGGCA	CGCCCnnnGGGCA	GGCCCnnnGGGCA	TGACCnnnGGGCA	TGGCCnnnGGGCA	TGTCCnnnGGGCA	TGCCCnnnAGGCA	TGCCCnnnCGGCA	TGCCCnnnTGGCA	TGCCCnnnGGACA	TGCCCnnnGGCCA	TGCCCnnnGGTCA	TGCCCnnnGGGAA	TGCCCnnnGGGGA	TGCCCnnnGGGTA	AGACCnnnGGGCA	AGGCCnnnGGGCA	AGTCCnnnGGGCA	AGCCCnnnAGGCA	AGCCCnnnCGGCA	AGCCCnnnTGGCA	AGCCCnnnGGACA	AGCCCnnnGGCCA	AGCCCnnnGGTCA	AGCCCnnnGGGAA	AGCCCnnnGGGGA	AGCCCnnnGGGTA	CGACCnnnGGGCA	CGGCCnnnGGGCA	CGTCCnnnGGGCA	CGCCCnnnAGGCA	CGCCCnnnCGGCA	CGCCCnnnTGGCA	CGCCCnnnGGACA	CGCCCnnnGGCCA	CGCCCnnnGGTCA	CGCCCnnnGGGAA	CGCCCnnnGGGGA	CGCCCnnnGGGTA	GGACCnnnGGGCA	GGGCCnnnGGGCA	GGTCCnnnGGGCA	GGCCCnnnAGGCA	GGCCCnnnCGGCA	GGCCCnnnTGGCA	GGCCCnnnGGACA
60	2N-3N-6N-8N-10N	1-4-5-7-9	TGCCCnnnGGGCA	TACCCnnnGGGCA	TCCCCnnnGGGCA	TTCCCnnnGGGCA	TGACCnnnGGGCA	TGGCCnnnGGGCA	TGTCCnnnGGGCA	TGCCCnnnAGGCA	TGCCCnnnCGGCA	TGCCCnnnTGGCA	TGCCCnnnGGACA	TGCCCnnnGGCCA	TGCCCnnnGGTCA	TGCCCnnnGGGCC	TGCCCnnnGGGCG	TGCCCnnnGGGCT	TAACCnnnGGGCA	TAGCCnnnGGGCA	TATCCnnnGGGCA	TACCCnnnAGGCA	TACCCnnnCGGCA	TACCCnnnTGGCA	TACCCnnnGGACA	TACCCnnnGGCCA	TACCCnnnGGTCA	TACCCnnnGGGCC	TACCCnnnGGGCG	TACCCnnnGGGCT	TCACCnnnGGGCA	TCGCCnnnGGGCA	TCTCCnnnGGGCA	TCCCCnnnAGGCA	TCCCCnnnCGGCA	TCCCCnnnTGGCA	TCCCCnnnGGACA	TCCCCnnnGGCCA	TCCCCnnnGGTCA	TCCCCnnnGGGCC	TCCCCnnnGGGCG	TCCCCnnnGGGCT	TTACCnnnGGGCA	TTGCCnnnGGGCA	TTTCCnnnGGGCA	TTCCCnnnAGGCA	TTCCCnnnCGGCA	TTCCCnnnTGGCA	TTCCCnnnGGACA
61	3N-6N-7N-8N-10N	1-2-4-5-9	TGCCCnnnGGGCA	TGACCnnnGGGCA	TGGCCnnnGGGCA	TGTCCnnnGGGCA	TGCCCnnnAGGCA	TGCCCnnnCGGCA	TGCCCnnnTGGCA	TGCCCnnnGAGCA	TGCCCnnnGCGCA	TGCCCnnnGTGCA	TGCCCnnnGGACA	TGCCCnnnGGCCA	TGCCCnnnGGTCA	TGCCCnnnGGGCC	TGCCCnnnGGGCG	TGCCCnnnGGGCT	TGACCnnnAGGCA	TGACCnnnCGGCA	TGACCnnnTGGCA	TGACCnnnGAGCA	TGACCnnnGCGCA	TGACCnnnGTGCA	TGACCnnnGGACA	TGACCnnnGGCCA	TGACCnnnGGTCA	TGACCnnnGGGCC	TGACCnnnGGGCG	TGACCnnnGGGCT	TGGCCnnnAGGCA	TGGCCnnnCGGCA	TGGCCnnnTGGCA	TGGCCnnnGAGCA	TGGCCnnnGCGCA	TGGCCnnnGTGCA	TGGCCnnnGGACA	TGGCCnnnGGCCA	TGGCCnnnGGTCA	TGGCCnnnGGGCC	TGGCCnnnGGGCG	TGGCCnnnGGGCT	TGTCCnnnAGGCA	TGTCCnnnCGGCA	TGTCCnnnTGGCA	TGTCCnnnGAGCA	TGTCCnnnGCGCA	TGTCCnnnGTGCA	TGTCCnnnGGACA
62	3N-5N-7N-8N-10N	1-2-4-6-9	TGCCCnnnGGGCA	TGACCnnnGGGCA	TGGCCnnnGGGCA	TGTCCnnnGGGCA	TGCCAnnnGGGCA	TGCCGnnnGGGCA	TGCCTnnnGGGCA	TGCCCnnnGAGCA	TGCCCnnnGCGCA	TGCCCnnnGTGCA	TGCCCnnnGGACA	TGCCCnnnGGCCA	TGCCCnnnGGTCA	TGCCCnnnGGGCC	TGCCCnnnGGGCG	TGCCCnnnGGGCT	TGACAnnnGGGCA	TGACGnnnGGGCA	TGACTnnnGGGCA	TGACCnnnGAGCA	TGACCnnnGCGCA	TGACCnnnGTGCA	TGACCnnnGGACA	TGACCnnnGGCCA	TGACCnnnGGTCA	TGACCnnnGGGCC	TGACCnnnGGGCG	TGACCnnnGGGCT	TGGCAnnnGGGCA	TGGCGnnnGGGCA	TGGCTnnnGGGCA	TGGCCnnnGAGCA	TGGCCnnnGCGCA	TGGCCnnnGTGCA	TGGCCnnnGGACA	TGGCCnnnGGCCA	TGGCCnnnGGTCA	TGGCCnnnGGGCC	TGGCCnnnGGGCG	TGGCCnnnGGGCT	TGTCAnnnGGGCA	TGTCGnnnGGGCA	TGTCTnnnGGGCA	TGTCCnnnGAGCA	TGTCCnnnGCGCA	TGTCCnnnGTGCA	TGTCCnnnGGACA
63	1N-3N-6N-7N-8N	2-4-5-9-10	TGCCCnnnGGGCA	AGCCCnnnGGGCA	CGCCCnnnGGGCA	GGCCCnnnGGGCA	TGACCnnnGGGCA	TGGCCnnnGGGCA	TGTCCnnnGGGCA	TGCCCnnnAGGCA	TGCCCnnnCGGCA	TGCCCnnnTGGCA	TGCCCnnnGAGCA	TGCCCnnnGCGCA	TGCCCnnnGTGCA	TGCCCnnnGGACA	TGCCCnnnGGCCA	TGCCCnnnGGTCA	AGACCnnnGGGCA	AGGCCnnnGGGCA	AGTCCnnnGGGCA	AGCCCnnnAGGCA	AGCCCnnnCGGCA	AGCCCnnnTGGCA	AGCCCnnnGAGCA	AGCCCnnnGCGCA	AGCCCnnnGTGCA	AGCCCnnnGGACA	AGCCCnnnGGCCA	AGCCCnnnGGTCA	CGACCnnnGGGCA	CGGCCnnnGGGCA	CGTCCnnnGGGCA	CGCCCnnnAGGCA	CGCCCnnnCGGCA	CGCCCnnnTGGCA	CGCCCnnnGAGCA	CGCCCnnnGCGCA	CGCCCnnnGTGCA	CGCCCnnnGGACA	CGCCCnnnGGCCA	CGCCCnnnGGTCA	GGACCnnnGGGCA	GGGCCnnnGGGCA	GGTCCnnnGGGCA	GGCCCnnnAGGCA	GGCCCnnnCGGCA	GGCCCnnnTGGCA	GGCCCnnnGAGCA
64	3N-4N-6N-8N-10N	1-2-5-7-9	TGCCCnnnGGGCA	TGACCnnnGGGCA	TGGCCnnnGGGCA	TGTCCnnnGGGCA	TGCACnnnGGGCA	TGCGCnnnGGGCA	TGCTCnnnGGGCA	TGCCCnnnAGGCA	TGCCCnnnCGGCA	TGCCCnnnTGGCA	TGCCCnnnGGACA	TGCCCnnnGGCCA	TGCCCnnnGGTCA	TGCCCnnnGGGCC	TGCCCnnnGGGCG	TGCCCnnnGGGCT	TGAACnnnGGGCA	TGAGCnnnGGGCA	TGATCnnnGGGCA	TGACCnnnAGGCA	TGACCnnnCGGCA	TGACCnnnTGGCA	TGACCnnnGGACA	TGACCnnnGGCCA	TGACCnnnGGTCA	TGACCnnnGGGCC	TGACCnnnGGGCG	TGACCnnnGGGCT	TGGACnnnGGGCA	TGGGCnnnGGGCA	TGGTCnnnGGGCA	TGGCCnnnAGGCA	TGGCCnnnCGGCA	TGGCCnnnTGGCA	TGGCCnnnGGACA	TGGCCnnnGGCCA	TGGCCnnnGGTCA	TGGCCnnnGGGCC	TGGCCnnnGGGCG	TGGCCnnnGGGCT	TGTACnnnGGGCA	TGTGCnnnGGGCA	TGTTCnnnGGGCA	TGTCCnnnAGGCA	TGTCCnnnCGGCA	TGTCCnnnTGGCA	TGTCCnnnGGACA
65	4N-7N-8N-9N-10N	1-2-3-5-6	TGCCCnnnGGGCA	TGCACnnnGGGCA	TGCGCnnnGGGCA	TGCTCnnnGGGCA	TGCCCnnnGAGCA	TGCCCnnnGCGCA	TGCCCnnnGTGCA	TGCCCnnnGGACA	TGCCCnnnGGCCA	TGCCCnnnGGTCA	TGCCCnnnGGGAA	TGCCCnnnGGGGA	TGCCCnnnGGGTA	TGCCCnnnGGGCC	TGCCCnnnGGGCG	TGCCCnnnGGGCT	TGCACnnnGAGCA	TGCACnnnGCGCA	TGCACnnnGTGCA	TGCACnnnGGACA	TGCACnnnGGCCA	TGCACnnnGGTCA	TGCACnnnGGGAA	TGCACnnnGGGGA	TGCACnnnGGGTA	TGCACnnnGGGCC	TGCACnnnGGGCG	TGCACnnnGGGCT	TGCGCnnnGAGCA	TGCGCnnnGCGCA	TGCGCnnnGTGCA	TGCGCnnnGGACA	TGCGCnnnGGCCA	TGCGCnnnGGTCA	TGCGCnnnGGGAA	TGCGCnnnGGGGA	TGCGCnnnGGGTA	TGCGCnnnGGGCC	TGCGCnnnGGGCG	TGCGCnnnGGGCT	TGCTCnnnGAGCA	TGCTCnnnGCGCA	TGCTCnnnGTGCA	TGCTCnnnGGACA	TGCTCnnnGGCCA	TGCTCnnnGGTCA	TGCTCnnnGGGAA
66	1N-4N-7N-8N-9N	2-3-5-6-10	TGCCCnnnGGGCA	AGCCCnnnGGGCA	CGCCCnnnGGGCA	GGCCCnnnGGGCA	TGCACnnnGGGCA	TGCGCnnnGGGCA	TGCTCnnnGGGCA	TGCCCnnnGAGCA	TGCCCnnnGCGCA	TGCCCnnnGTGCA	TGCCCnnnGGACA	TGCCCnnnGGCCA	TGCCCnnnGGTCA	TGCCCnnnGGGAA	TGCCCnnnGGGGA	TGCCCnnnGGGTA	AGCACnnnGGGCA	AGCGCnnnGGGCA	AGCTCnnnGGGCA	AGCCCnnnGAGCA	AGCCCnnnGCGCA	AGCCCnnnGTGCA	AGCCCnnnGGACA	AGCCCnnnGGCCA	AGCCCnnnGGTCA	AGCCCnnnGGGAA	AGCCCnnnGGGGA	AGCCCnnnGGGTA	CGCACnnnGGGCA	CGCGCnnnGGGCA	CGCTCnnnGGGCA	CGCCCnnnGAGCA	CGCCCnnnGCGCA	CGCCCnnnGTGCA	CGCCCnnnGGACA	CGCCCnnnGGCCA	CGCCCnnnGGTCA	CGCCCnnnGGGAA	CGCCCnnnGGGGA	CGCCCnnnGGGTA	GGCACnnnGGGCA	GGCGCnnnGGGCA	GGCTCnnnGGGCA	GGCCCnnnGAGCA	GGCCCnnnGCGCA	GGCCCnnnGTGCA	GGCCCnnnGGACA
67	3N-4N-7N-9N-10N	1-2-5-6-8	TGCCCnnnGGGCA	TGACCnnnGGGCA	TGGCCnnnGGGCA	TGTCCnnnGGGCA	TGCACnnnGGGCA	TGCGCnnnGGGCA	TGCTCnnnGGGCA	TGCCCnnnGAGCA	TGCCCnnnGCGCA	TGCCCnnnGTGCA	TGCCCnnnGGGAA	TGCCCnnnGGGGA	TGCCCnnnGGGTA	TGCCCnnnGGGCC	TGCCCnnnGGGCG	TGCCCnnnGGGCT	TGAACnnnGGGCA	TGAGCnnnGGGCA	TGATCnnnGGGCA	TGACCnnnGAGCA	TGACCnnnGCGCA	TGACCnnnGTGCA	TGACCnnnGGGAA	TGACCnnnGGGGA	TGACCnnnGGGTA	TGACCnnnGGGCC	TGACCnnnGGGCG	TGACCnnnGGGCT	TGGACnnnGGGCA	TGGGCnnnGGGCA	TGGTCnnnGGGCA	TGGCCnnnGAGCA	TGGCCnnnGCGCA	TGGCCnnnGTGCA	TGGCCnnnGGGAA	TGGCCnnnGGGGA	TGGCCnnnGGGTA	TGGCCnnnGGGCC	TGGCCnnnGGGCG	TGGCCnnnGGGCT	TGTACnnnGGGCA	TGTGCnnnGGGCA	TGTTCnnnGGGCA	TGTCCnnnGAGCA	TGTCCnnnGCGCA	TGTCCnnnGTGCA	TGTCCnnnGGGAA
68	2N-4N-7N-8N-10N	1-3-5-6-9	TGCCCnnnGGGCA	TACCCnnnGGGCA	TCCCCnnnGGGCA	TTCCCnnnGGGCA	TGCACnnnGGGCA	TGCGCnnnGGGCA	TGCTCnnnGGGCA	TGCCCnnnGAGCA	TGCCCnnnGCGCA	TGCCCnnnGTGCA	TGCCCnnnGGACA	TGCCCnnnGGCCA	TGCCCnnnGGTCA	TGCCCnnnGGGCC	TGCCCnnnGGGCG	TGCCCnnnGGGCT	TACACnnnGGGCA	TACGCnnnGGGCA	TACTCnnnGGGCA	TACCCnnnGAGCA	TACCCnnnGCGCA	TACCCnnnGTGCA	TACCCnnnGGACA	TACCCnnnGGCCA	TACCCnnnGGTCA	TACCCnnnGGGCC	TACCCnnnGGGCG	TACCCnnnGGGCT	TCCACnnnGGGCA	TCCGCnnnGGGCA	TCCTCnnnGGGCA	TCCCCnnnGAGCA	TCCCCnnnGCGCA	TCCCCnnnGTGCA	TCCCCnnnGGACA	TCCCCnnnGGCCA	TCCCCnnnGGTCA	TCCCCnnnGGGCC	TCCCCnnnGGGCG	TCCCCnnnGGGCT	TTCACnnnGGGCA	TTCGCnnnGGGCA	TTCTCnnnGGGCA	TTCCCnnnGAGCA	TTCCCnnnGCGCA	TTCCCnnnGTGCA	TTCCCnnnGGACA
69	4N-6N-7N-8N-9N	1-2-3-5-10	TGCCCnnnGGGCA	TGCACnnnGGGCA	TGCGCnnnGGGCA	TGCTCnnnGGGCA	TGCCCnnnAGGCA	TGCCCnnnCGGCA	TGCCCnnnTGGCA	TGCCCnnnGAGCA	TGCCCnnnGCGCA	TGCCCnnnGTGCA	TGCCCnnnGGACA	TGCCCnnnGGCCA	TGCCCnnnGGTCA	TGCCCnnnGGGAA	TGCCCnnnGGGGA	TGCCCnnnGGGTA	TGCACnnnAGGCA	TGCACnnnCGGCA	TGCACnnnTGGCA	TGCACnnnGAGCA	TGCACnnnGCGCA	TGCACnnnGTGCA	TGCACnnnGGACA	TGCACnnnGGCCA	TGCACnnnGGTCA	TGCACnnnGGGAA	TGCACnnnGGGGA	TGCACnnnGGGTA	TGCGCnnnAGGCA	TGCGCnnnCGGCA	TGCGCnnnTGGCA	TGCGCnnnGAGCA	TGCGCnnnGCGCA	TGCGCnnnGTGCA	TGCGCnnnGGACA	TGCGCnnnGGCCA	TGCGCnnnGGTCA	TGCGCnnnGGGAA	TGCGCnnnGGGGA	TGCGCnnnGGGTA	TGCTCnnnAGGCA	TGCTCnnnCGGCA	TGCTCnnnTGGCA	TGCTCnnnGAGCA	TGCTCnnnGCGCA	TGCTCnnnGTGCA	TGCTCnnnGGACA
70	4N-5N-7N-8N-9N	1-2-3-6-10	TGCCCnnnGGGCA	TGCACnnnGGGCA	TGCGCnnnGGGCA	TGCTCnnnGGGCA	TGCCAnnnGGGCA	TGCCGnnnGGGCA	TGCCTnnnGGGCA	TGCCCnnnGAGCA	TGCCCnnnGCGCA	TGCCCnnnGTGCA	TGCCCnnnGGACA	TGCCCnnnGGCCA	TGCCCnnnGGTCA	TGCCCnnnGGGAA	TGCCCnnnGGGGA	TGCCCnnnGGGTA	TGCAAnnnGGGCA	TGCAGnnnGGGCA	TGCATnnnGGGCA	TGCACnnnGAGCA	TGCACnnnGCGCA	TGCACnnnGTGCA	TGCACnnnGGACA	TGCACnnnGGCCA	TGCACnnnGGTCA	TGCACnnnGGGAA	TGCACnnnGGGGA	TGCACnnnGGGTA	TGCGAnnnGGGCA	TGCGGnnnGGGCA	TGCGTnnnGGGCA	TGCGCnnnGAGCA	TGCGCnnnGCGCA	TGCGCnnnGTGCA	TGCGCnnnGGACA	TGCGCnnnGGCCA	TGCGCnnnGGTCA	TGCGCnnnGGGAA	TGCGCnnnGGGGA	TGCGCnnnGGGTA	TGCTAnnnGGGCA	TGCTGnnnGGGCA	TGCTTnnnGGGCA	TGCTCnnnGAGCA	TGCTCnnnGCGCA	TGCTCnnnGTGCA	TGCTCnnnGGACA
71	3N-4N-6N-7N-9N	1-2-5-8-10	TGCCCnnnGGGCA	TGACCnnnGGGCA	TGGCCnnnGGGCA	TGTCCnnnGGGCA	TGCACnnnGGGCA	TGCGCnnnGGGCA	TGCTCnnnGGGCA	TGCCCnnnAGGCA	TGCCCnnnCGGCA	TGCCCnnnTGGCA	TGCCCnnnGAGCA	TGCCCnnnGCGCA	TGCCCnnnGTGCA	TGCCCnnnGGGAA	TGCCCnnnGGGGA	TGCCCnnnGGGTA	TGAACnnnGGGCA	TGAGCnnnGGGCA	TGATCnnnGGGCA	TGACCnnnAGGCA	TGACCnnnCGGCA	TGACCnnnTGGCA	TGACCnnnGAGCA	TGACCnnnGCGCA	TGACCnnnGTGCA	TGACCnnnGGGAA	TGACCnnnGGGGA	TGACCnnnGGGTA	TGGACnnnGGGCA	TGGGCnnnGGGCA	TGGTCnnnGGGCA	TGGCCnnnAGGCA	TGGCCnnnCGGCA	TGGCCnnnTGGCA	TGGCCnnnGAGCA	TGGCCnnnGCGCA	TGGCCnnnGTGCA	TGGCCnnnGGGAA	TGGCCnnnGGGGA	TGGCCnnnGGGTA	TGTACnnnGGGCA	TGTGCnnnGGGCA	TGTTCnnnGGGCA	TGTCCnnnAGGCA	TGTCCnnnCGGCA	TGTCCnnnTGGCA	TGTCCnnnGAGCA
72	2N-4N-6N-7N-8N	1-3-5-9-10	TGCCCnnnGGGCA	TACCCnnnGGGCA	TCCCCnnnGGGCA	TTCCCnnnGGGCA	TGCACnnnGGGCA	TGCGCnnnGGGCA	TGCTCnnnGGGCA	TGCCCnnnAGGCA	TGCCCnnnCGGCA	TGCCCnnnTGGCA	TGCCCnnnGAGCA	TGCCCnnnGCGCA	TGCCCnnnGTGCA	TGCCCnnnGGACA	TGCCCnnnGGCCA	TGCCCnnnGGTCA	TACACnnnGGGCA	TACGCnnnGGGCA	TACTCnnnGGGCA	TACCCnnnAGGCA	TACCCnnnCGGCA	TACCCnnnTGGCA	TACCCnnnGAGCA	TACCCnnnGCGCA	TACCCnnnGTGCA	TACCCnnnGGACA	TACCCnnnGGCCA	TACCCnnnGGTCA	TCCACnnnGGGCA	TCCGCnnnGGGCA	TCCTCnnnGGGCA	TCCCCnnnAGGCA	TCCCCnnnCGGCA	TCCCCnnnTGGCA	TCCCCnnnGAGCA	TCCCCnnnGCGCA	TCCCCnnnGTGCA	TCCCCnnnGGACA	TCCCCnnnGGCCA	TCCCCnnnGGTCA	TTCACnnnGGGCA	TTCGCnnnGGGCA	TTCTCnnnGGGCA	TTCCCnnnAGGCA	TTCCCnnnCGGCA	TTCCCnnnTGGCA	TTCCCnnnGAGCA
73	4N-6N-7N-9N-10N	1-2-3-5-8	TGCCCnnnGGGCA	TGCACnnnGGGCA	TGCGCnnnGGGCA	TGCTCnnnGGGCA	TGCCCnnnAGGCA	TGCCCnnnCGGCA	TGCCCnnnTGGCA	TGCCCnnnGAGCA	TGCCCnnnGCGCA	TGCCCnnnGTGCA	TGCCCnnnGGGAA	TGCCCnnnGGGGA	TGCCCnnnGGGTA	TGCCCnnnGGGCC	TGCCCnnnGGGCG	TGCCCnnnGGGCT	TGCACnnnAGGCA	TGCACnnnCGGCA	TGCACnnnTGGCA	TGCACnnnGAGCA	TGCACnnnGCGCA	TGCACnnnGTGCA	TGCACnnnGGGAA	TGCACnnnGGGGA	TGCACnnnGGGTA	TGCACnnnGGGCC	TGCACnnnGGGCG	TGCACnnnGGGCT	TGCGCnnnAGGCA	TGCGCnnnCGGCA	TGCGCnnnTGGCA	TGCGCnnnGAGCA	TGCGCnnnGCGCA	TGCGCnnnGTGCA	TGCGCnnnGGGAA	TGCGCnnnGGGGA	TGCGCnnnGGGTA	TGCGCnnnGGGCC	TGCGCnnnGGGCG	TGCGCnnnGGGCT	TGCTCnnnAGGCA	TGCTCnnnCGGCA	TGCTCnnnTGGCA	TGCTCnnnGAGCA	TGCTCnnnGCGCA	TGCTCnnnGTGCA	TGCTCnnnGGGAA
74	4N-5N-7N-9N-10N	1-2-3-6-8	TGCCCnnnGGGCA	TGCACnnnGGGCA	TGCGCnnnGGGCA	TGCTCnnnGGGCA	TGCCAnnnGGGCA	TGCCGnnnGGGCA	TGCCTnnnGGGCA	TGCCCnnnGAGCA	TGCCCnnnGCGCA	TGCCCnnnGTGCA	TGCCCnnnGGGAA	TGCCCnnnGGGGA	TGCCCnnnGGGTA	TGCCCnnnGGGCC	TGCCCnnnGGGCG	TGCCCnnnGGGCT	TGCAAnnnGGGCA	TGCAGnnnGGGCA	TGCATnnnGGGCA	TGCACnnnGAGCA	TGCACnnnGCGCA	TGCACnnnGTGCA	TGCACnnnGGGAA	TGCACnnnGGGGA	TGCACnnnGGGTA	TGCACnnnGGGCC	TGCACnnnGGGCG	TGCACnnnGGGCT	TGCGAnnnGGGCA	TGCGGnnnGGGCA	TGCGTnnnGGGCA	TGCGCnnnGAGCA	TGCGCnnnGCGCA	TGCGCnnnGTGCA	TGCGCnnnGGGAA	TGCGCnnnGGGGA	TGCGCnnnGGGTA	TGCGCnnnGGGCC	TGCGCnnnGGGCG	TGCGCnnnGGGCT	TGCTAnnnGGGCA	TGCTGnnnGGGCA	TGCTTnnnGGGCA	TGCTCnnnGAGCA	TGCTCnnnGCGCA	TGCTCnnnGTGCA	TGCTCnnnGGGAA
75	1N-4N-6N-7N-9N	2-3-5-8-10	TGCCCnnnGGGCA	AGCCCnnnGGGCA	CGCCCnnnGGGCA	GGCCCnnnGGGCA	TGCACnnnGGGCA	TGCGCnnnGGGCA	TGCTCnnnGGGCA	TGCCCnnnAGGCA	TGCCCnnnCGGCA	TGCCCnnnTGGCA	TGCCCnnnGAGCA	TGCCCnnnGCGCA	TGCCCnnnGTGCA	TGCCCnnnGGGAA	TGCCCnnnGGGGA	TGCCCnnnGGGTA	AGCACnnnGGGCA	AGCGCnnnGGGCA	AGCTCnnnGGGCA	AGCCCnnnAGGCA	AGCCCnnnCGGCA	AGCCCnnnTGGCA	AGCCCnnnGAGCA	AGCCCnnnGCGCA	AGCCCnnnGTGCA	AGCCCnnnGGGAA	AGCCCnnnGGGGA	AGCCCnnnGGGTA	CGCACnnnGGGCA	CGCGCnnnGGGCA	CGCTCnnnGGGCA	CGCCCnnnAGGCA	CGCCCnnnCGGCA	CGCCCnnnTGGCA	CGCCCnnnGAGCA	CGCCCnnnGCGCA	CGCCCnnnGTGCA	CGCCCnnnGGGAA	CGCCCnnnGGGGA	CGCCCnnnGGGTA	GGCACnnnGGGCA	GGCGCnnnGGGCA	GGCTCnnnGGGCA	GGCCCnnnAGGCA	GGCCCnnnCGGCA	GGCCCnnnTGGCA	GGCCCnnnGAGCA
76	2N-4N-6N-7N-10N	1-3-5-8-9	TGCCCnnnGGGCA	TACCCnnnGGGCA	TCCCCnnnGGGCA	TTCCCnnnGGGCA	TGCACnnnGGGCA	TGCGCnnnGGGCA	TGCTCnnnGGGCA	TGCCCnnnAGGCA	TGCCCnnnCGGCA	TGCCCnnnTGGCA	TGCCCnnnGAGCA	TGCCCnnnGCGCA	TGCCCnnnGTGCA	TGCCCnnnGGGCC	TGCCCnnnGGGCG	TGCCCnnnGGGCT	TACACnnnGGGCA	TACGCnnnGGGCA	TACTCnnnGGGCA	TACCCnnnAGGCA	TACCCnnnCGGCA	TACCCnnnTGGCA	TACCCnnnGAGCA	TACCCnnnGCGCA	TACCCnnnGTGCA	TACCCnnnGGGCC	TACCCnnnGGGCG	TACCCnnnGGGCT	TCCACnnnGGGCA	TCCGCnnnGGGCA	TCCTCnnnGGGCA	TCCCCnnnAGGCA	TCCCCnnnCGGCA	TCCCCnnnTGGCA	TCCCCnnnGAGCA	TCCCCnnnGCGCA	TCCCCnnnGTGCA	TCCCCnnnGGGCC	TCCCCnnnGGGCG	TCCCCnnnGGGCT	TTCACnnnGGGCA	TTCGCnnnGGGCA	TTCTCnnnGGGCA	TTCCCnnnAGGCA	TTCCCnnnCGGCA	TTCCCnnnTGGCA	TTCCCnnnGAGCA
77	4N-6N-7N-8N-10N	1-2-3-5-9	TGCCCnnnGGGCA	TGCACnnnGGGCA	TGCGCnnnGGGCA	TGCTCnnnGGGCA	TGCCCnnnAGGCA	TGCCCnnnCGGCA	TGCCCnnnTGGCA	TGCCCnnnGAGCA	TGCCCnnnGCGCA	TGCCCnnnGTGCA	TGCCCnnnGGACA	TGCCCnnnGGCCA	TGCCCnnnGGTCA	TGCCCnnnGGGCC	TGCCCnnnGGGCG	TGCCCnnnGGGCT	TGCACnnnAGGCA	TGCACnnnCGGCA	TGCACnnnTGGCA	TGCACnnnGAGCA	TGCACnnnGCGCA	TGCACnnnGTGCA	TGCACnnnGGACA	TGCACnnnGGCCA	TGCACnnnGGTCA	TGCACnnnGGGCC	TGCACnnnGGGCG	TGCACnnnGGGCT	TGCGCnnnAGGCA	TGCGCnnnCGGCA	TGCGCnnnTGGCA	TGCGCnnnGAGCA	TGCGCnnnGCGCA	TGCGCnnnGTGCA	TGCGCnnnGGACA	TGCGCnnnGGCCA	TGCGCnnnGGTCA	TGCGCnnnGGGCC	TGCGCnnnGGGCG	TGCGCnnnGGGCT	TGCTCnnnAGGCA	TGCTCnnnCGGCA	TGCTCnnnTGGCA	TGCTCnnnGAGCA	TGCTCnnnGCGCA	TGCTCnnnGTGCA	TGCTCnnnGGACA
78	4N-5N-7N-8N-10N	1-2-3-6-9	TGCCCnnnGGGCA	TGCACnnnGGGCA	TGCGCnnnGGGCA	TGCTCnnnGGGCA	TGCCAnnnGGGCA	TGCCGnnnGGGCA	TGCCTnnnGGGCA	TGCCCnnnGAGCA	TGCCCnnnGCGCA	TGCCCnnnGTGCA	TGCCCnnnGGACA	TGCCCnnnGGCCA	TGCCCnnnGGTCA	TGCCCnnnGGGCC	TGCCCnnnGGGCG	TGCCCnnnGGGCT	TGCAAnnnGGGCA	TGCAGnnnGGGCA	TGCATnnnGGGCA	TGCACnnnGAGCA	TGCACnnnGCGCA	TGCACnnnGTGCA	TGCACnnnGGACA	TGCACnnnGGCCA	TGCACnnnGGTCA	TGCACnnnGGGCC	TGCACnnnGGGCG	TGCACnnnGGGCT	TGCGAnnnGGGCA	TGCGGnnnGGGCA	TGCGTnnnGGGCA	TGCGCnnnGAGCA	TGCGCnnnGCGCA	TGCGCnnnGTGCA	TGCGCnnnGGACA	TGCGCnnnGGCCA	TGCGCnnnGGTCA	TGCGCnnnGGGCC	TGCGCnnnGGGCG	TGCGCnnnGGGCT	TGCTAnnnGGGCA	TGCTGnnnGGGCA	TGCTTnnnGGGCA	TGCTCnnnGAGCA	TGCTCnnnGCGCA	TGCTCnnnGTGCA	TGCTCnnnGGACA
79	1N-4N-6N-7N-8N	2-3-5-9-10	TGCCCnnnGGGCA	AGCCCnnnGGGCA	CGCCCnnnGGGCA	GGCCCnnnGGGCA	TGCACnnnGGGCA	TGCGCnnnGGGCA	TGCTCnnnGGGCA	TGCCCnnnAGGCA	TGCCCnnnCGGCA	TGCCCnnnTGGCA	TGCCCnnnGAGCA	TGCCCnnnGCGCA	TGCCCnnnGTGCA	TGCCCnnnGGACA	TGCCCnnnGGCCA	TGCCCnnnGGTCA	AGCACnnnGGGCA	AGCGCnnnGGGCA	AGCTCnnnGGGCA	AGCCCnnnAGGCA	AGCCCnnnCGGCA	AGCCCnnnTGGCA	AGCCCnnnGAGCA	AGCCCnnnGCGCA	AGCCCnnnGTGCA	AGCCCnnnGGACA	AGCCCnnnGGCCA	AGCCCnnnGGTCA	CGCACnnnGGGCA	CGCGCnnnGGGCA	CGCTCnnnGGGCA	CGCCCnnnAGGCA	CGCCCnnnCGGCA	CGCCCnnnTGGCA	CGCCCnnnGAGCA	CGCCCnnnGCGCA	CGCCCnnnGTGCA	CGCCCnnnGGACA	CGCCCnnnGGCCA	CGCCCnnnGGTCA	GGCACnnnGGGCA	GGCGCnnnGGGCA	GGCTCnnnGGGCA	GGCCCnnnAGGCA	GGCCCnnnCGGCA	GGCCCnnnTGGCA	GGCCCnnnGAGCA
80	3N-4N-6N-7N-10N	1-2-5-8-9	TGCCCnnnGGGCA	TGACCnnnGGGCA	TGGCCnnnGGGCA	TGTCCnnnGGGCA	TGCACnnnGGGCA	TGCGCnnnGGGCA	TGCTCnnnGGGCA	TGCCCnnnAGGCA	TGCCCnnnCGGCA	TGCCCnnnTGGCA	TGCCCnnnGAGCA	TGCCCnnnGCGCA	TGCCCnnnGTGCA	TGCCCnnnGGGCC	TGCCCnnnGGGCG	TGCCCnnnGGGCT	TGAACnnnGGGCA	TGAGCnnnGGGCA	TGATCnnnGGGCA	TGACCnnnAGGCA	TGACCnnnCGGCA	TGACCnnnTGGCA	TGACCnnnGAGCA	TGACCnnnGCGCA	TGACCnnnGTGCA	TGACCnnnGGGCC	TGACCnnnGGGCG	TGACCnnnGGGCT	TGGACnnnGGGCA	TGGGCnnnGGGCA	TGGTCnnnGGGCA	TGGCCnnnAGGCA	TGGCCnnnCGGCA	TGGCCnnnTGGCA	TGGCCnnnGAGCA	TGGCCnnnGCGCA	TGGCCnnnGTGCA	TGGCCnnnGGGCC	TGGCCnnnGGGCG	TGGCCnnnGGGCT	TGTACnnnGGGCA	TGTGCnnnGGGCA	TGTTCnnnGGGCA	TGTCCnnnAGGCA	TGTCCnnnCGGCA	TGTCCnnnTGGCA	TGTCCnnnGAGCA
81	2N-7N-8N-9N-10N	1-3-4-5-6	TGCCCnnnGGGCA	TACCCnnnGGGCA	TCCCCnnnGGGCA	TTCCCnnnGGGCA	TGCCCnnnGAGCA	TGCCCnnnGCGCA	TGCCCnnnGTGCA	TGCCCnnnGGACA	TGCCCnnnGGCCA	TGCCCnnnGGTCA	TGCCCnnnGGGAA	TGCCCnnnGGGGA	TGCCCnnnGGGTA	TGCCCnnnGGGCC	TGCCCnnnGGGCG	TGCCCnnnGGGCT	TACCCnnnGAGCA	TACCCnnnGCGCA	TACCCnnnGTGCA	TACCCnnnGGACA	TACCCnnnGGCCA	TACCCnnnGGTCA	TACCCnnnGGGAA	TACCCnnnGGGGA	TACCCnnnGGGTA	TACCCnnnGGGCC	TACCCnnnGGGCG	TACCCnnnGGGCT	TCCCCnnnGAGCA	TCCCCnnnGCGCA	TCCCCnnnGTGCA	TCCCCnnnGGACA	TCCCCnnnGGCCA	TCCCCnnnGGTCA	TCCCCnnnGGGAA	TCCCCnnnGGGGA	TCCCCnnnGGGTA	TCCCCnnnGGGCC	TCCCCnnnGGGCG	TCCCCnnnGGGCT	TTCCCnnnGAGCA	TTCCCnnnGCGCA	TTCCCnnnGTGCA	TTCCCnnnGGACA	TTCCCnnnGGCCA	TTCCCnnnGGTCA	TTCCCnnnGGGAA
82	1N-2N-7N-8N-9N	3-4-5-6-10	TGCCCnnnGGGCA	AGCCCnnnGGGCA	CGCCCnnnGGGCA	GGCCCnnnGGGCA	TACCCnnnGGGCA	TCCCCnnnGGGCA	TTCCCnnnGGGCA	TGCCCnnnGAGCA	TGCCCnnnGCGCA	TGCCCnnnGTGCA	TGCCCnnnGGACA	TGCCCnnnGGCCA	TGCCCnnnGGTCA	TGCCCnnnGGGAA	TGCCCnnnGGGGA	TGCCCnnnGGGTA	AACCCnnnGGGCA	ACCCCnnnGGGCA	ATCCCnnnGGGCA	AGCCCnnnGAGCA	AGCCCnnnGCGCA	AGCCCnnnGTGCA	AGCCCnnnGGACA	AGCCCnnnGGCCA	AGCCCnnnGGTCA	AGCCCnnnGGGAA	AGCCCnnnGGGGA	AGCCCnnnGGGTA	CACCCnnnGGGCA	CCCCCnnnGGGCA	CTCCCnnnGGGCA	CGCCCnnnGAGCA	CGCCCnnnGCGCA	CGCCCnnnGTGCA	CGCCCnnnGGACA	CGCCCnnnGGCCA	CGCCCnnnGGTCA	CGCCCnnnGGGAA	CGCCCnnnGGGGA	CGCCCnnnGGGTA	GACCCnnnGGGCA	GCCCCnnnGGGCA	GTCCCnnnGGGCA	GGCCCnnnGAGCA	GGCCCnnnGCGCA	GGCCCnnnGTGCA	GGCCCnnnGGACA
83	2N-3N-7N-9N-10N	1-4-5-6-8	TGCCCnnnGGGCA	TACCCnnnGGGCA	TCCCCnnnGGGCA	TTCCCnnnGGGCA	TGACCnnnGGGCA	TGGCCnnnGGGCA	TGTCCnnnGGGCA	TGCCCnnnGAGCA	TGCCCnnnGCGCA	TGCCCnnnGTGCA	TGCCCnnnGGGAA	TGCCCnnnGGGGA	TGCCCnnnGGGTA	TGCCCnnnGGGCC	TGCCCnnnGGGCG	TGCCCnnnGGGCT	TAACCnnnGGGCA	TAGCCnnnGGGCA	TATCCnnnGGGCA	TACCCnnnGAGCA	TACCCnnnGCGCA	TACCCnnnGTGCA	TACCCnnnGGGAA	TACCCnnnGGGGA	TACCCnnnGGGTA	TACCCnnnGGGCC	TACCCnnnGGGCG	TACCCnnnGGGCT	TCACCnnnGGGCA	TCGCCnnnGGGCA	TCTCCnnnGGGCA	TCCCCnnnGAGCA	TCCCCnnnGCGCA	TCCCCnnnGTGCA	TCCCCnnnGGGAA	TCCCCnnnGGGGA	TCCCCnnnGGGTA	TCCCCnnnGGGCC	TCCCCnnnGGGCG	TCCCCnnnGGGCT	TTACCnnnGGGCA	TTGCCnnnGGGCA	TTTCCnnnGGGCA	TTCCCnnnGAGCA	TTCCCnnnGCGCA	TTCCCnnnGTGCA	TTCCCnnnGGGAA
84	2N-4N-8N-9N-10N	1-3-5-6-7	TGCCCnnnGGGCA	TACCCnnnGGGCA	TCCCCnnnGGGCA	TTCCCnnnGGGCA	TGCACnnnGGGCA	TGCGCnnnGGGCA	TGCTCnnnGGGCA	TGCCCnnnGGACA	TGCCCnnnGGCCA	TGCCCnnnGGTCA	TGCCCnnnGGGAA	TGCCCnnnGGGGA	TGCCCnnnGGGTA	TGCCCnnnGGGCC	TGCCCnnnGGGCG	TGCCCnnnGGGCT	TACACnnnGGGCA	TACGCnnnGGGCA	TACTCnnnGGGCA	TACCCnnnGGACA	TACCCnnnGGCCA	TACCCnnnGGTCA	TACCCnnnGGGAA	TACCCnnnGGGGA	TACCCnnnGGGTA	TACCCnnnGGGCC	TACCCnnnGGGCG	TACCCnnnGGGCT	TCCACnnnGGGCA	TCCGCnnnGGGCA	TCCTCnnnGGGCA	TCCCCnnnGGACA	TCCCCnnnGGCCA	TCCCCnnnGGTCA	TCCCCnnnGGGAA	TCCCCnnnGGGGA	TCCCCnnnGGGTA	TCCCCnnnGGGCC	TCCCCnnnGGGCG	TCCCCnnnGGGCT	TTCACnnnGGGCA	TTCGCnnnGGGCA	TTCTCnnnGGGCA	TTCCCnnnGGACA	TTCCCnnnGGCCA	TTCCCnnnGGTCA	TTCCCnnnGGGAA
85	2N-6N-7N-8N-9N	1-3-4-5-10	TGCCCnnnGGGCA	TACCCnnnGGGCA	TCCCCnnnGGGCA	TTCCCnnnGGGCA	TGCCCnnnAGGCA	TGCCCnnnCGGCA	TGCCCnnnTGGCA	TGCCCnnnGAGCA	TGCCCnnnGCGCA	TGCCCnnnGTGCA	TGCCCnnnGGACA	TGCCCnnnGGCCA	TGCCCnnnGGTCA	TGCCCnnnGGGAA	TGCCCnnnGGGGA	TGCCCnnnGGGTA	TACCCnnnAGGCA	TACCCnnnCGGCA	TACCCnnnTGGCA	TACCCnnnGAGCA	TACCCnnnGCGCA	TACCCnnnGTGCA	TACCCnnnGGACA	TACCCnnnGGCCA	TACCCnnnGGTCA	TACCCnnnGGGAA	TACCCnnnGGGGA	TACCCnnnGGGTA	TCCCCnnnAGGCA	TCCCCnnnCGGCA	TCCCCnnnTGGCA	TCCCCnnnGAGCA	TCCCCnnnGCGCA	TCCCCnnnGTGCA	TCCCCnnnGGACA	TCCCCnnnGGCCA	TCCCCnnnGGTCA	TCCCCnnnGGGAA	TCCCCnnnGGGGA	TCCCCnnnGGGTA	TTCCCnnnAGGCA	TTCCCnnnCGGCA	TTCCCnnnTGGCA	TTCCCnnnGAGCA	TTCCCnnnGCGCA	TTCCCnnnGTGCA	TTCCCnnnGGACA
86	2N-5N-7N-8N-9N	1-3-4-6-10	TGCCCnnnGGGCA	TACCCnnnGGGCA	TCCCCnnnGGGCA	TTCCCnnnGGGCA	TGCCAnnnGGGCA	TGCCGnnnGGGCA	TGCCTnnnGGGCA	TGCCCnnnGAGCA	TGCCCnnnGCGCA	TGCCCnnnGTGCA	TGCCCnnnGGACA	TGCCCnnnGGCCA	TGCCCnnnGGTCA	TGCCCnnnGGGAA	TGCCCnnnGGGGA	TGCCCnnnGGGTA	TACCAnnnGGGCA	TACCGnnnGGGCA	TACCTnnnGGGCA	TACCCnnnGAGCA	TACCCnnnGCGCA	TACCCnnnGTGCA	TACCCnnnGGACA	TACCCnnnGGCCA	TACCCnnnGGTCA	TACCCnnnGGGAA	TACCCnnnGGGGA	TACCCnnnGGGTA	TCCCAnnnGGGCA	TCCCGnnnGGGCA	TCCCTnnnGGGCA	TCCCCnnnGAGCA	TCCCCnnnGCGCA	TCCCCnnnGTGCA	TCCCCnnnGGACA	TCCCCnnnGGCCA	TCCCCnnnGGTCA	TCCCCnnnGGGAA	TCCCCnnnGGGGA	TCCCCnnnGGGTA	TTCCAnnnGGGCA	TTCCGnnnGGGCA	TTCCTnnnGGGCA	TTCCCnnnGAGCA	TTCCCnnnGCGCA	TTCCCnnnGTGCA	TTCCCnnnGGACA
87	2N-3N-6N-7N-9N	1-4-5-8-10	TGCCCnnnGGGCA	TACCCnnnGGGCA	TCCCCnnnGGGCA	TTCCCnnnGGGCA	TGACCnnnGGGCA	TGGCCnnnGGGCA	TGTCCnnnGGGCA	TGCCCnnnAGGCA	TGCCCnnnCGGCA	TGCCCnnnTGGCA	TGCCCnnnGAGCA	TGCCCnnnGCGCA	TGCCCnnnGTGCA	TGCCCnnnGGGAA	TGCCCnnnGGGGA	TGCCCnnnGGGTA	TAACCnnnGGGCA	TAGCCnnnGGGCA	TATCCnnnGGGCA	TACCCnnnAGGCA	TACCCnnnCGGCA	TACCCnnnTGGCA	TACCCnnnGAGCA	TACCCnnnGCGCA	TACCCnnnGTGCA	TACCCnnnGGGAA	TACCCnnnGGGGA	TACCCnnnGGGTA	TCACCnnnGGGCA	TCGCCnnnGGGCA	TCTCCnnnGGGCA	TCCCCnnnAGGCA	TCCCCnnnCGGCA	TCCCCnnnTGGCA	TCCCCnnnGAGCA	TCCCCnnnGCGCA	TCCCCnnnGTGCA	TCCCCnnnGGGAA	TCCCCnnnGGGGA	TCCCCnnnGGGTA	TTACCnnnGGGCA	TTGCCnnnGGGCA	TTTCCnnnGGGCA	TTCCCnnnAGGCA	TTCCCnnnCGGCA	TTCCCnnnTGGCA	TTCCCnnnGAGCA
88	2N-4N-6N-8N-9N	1-3-5-7-10	TGCCCnnnGGGCA	TACCCnnnGGGCA	TCCCCnnnGGGCA	TTCCCnnnGGGCA	TGCACnnnGGGCA	TGCGCnnnGGGCA	TGCTCnnnGGGCA	TGCCCnnnAGGCA	TGCCCnnnCGGCA	TGCCCnnnTGGCA	TGCCCnnnGGACA	TGCCCnnnGGCCA	TGCCCnnnGGTCA	TGCCCnnnGGGAA	TGCCCnnnGGGGA	TGCCCnnnGGGTA	TACACnnnGGGCA	TACGCnnnGGGCA	TACTCnnnGGGCA	TACCCnnnAGGCA	TACCCnnnCGGCA	TACCCnnnTGGCA	TACCCnnnGGACA	TACCCnnnGGCCA	TACCCnnnGGTCA	TACCCnnnGGGAA	TACCCnnnGGGGA	TACCCnnnGGGTA	TCCACnnnGGGCA	TCCGCnnnGGGCA	TCCTCnnnGGGCA	TCCCCnnnAGGCA	TCCCCnnnCGGCA	TCCCCnnnTGGCA	TCCCCnnnGGACA	TCCCCnnnGGCCA	TCCCCnnnGGTCA	TCCCCnnnGGGAA	TCCCCnnnGGGGA	TCCCCnnnGGGTA	TTCACnnnGGGCA	TTCGCnnnGGGCA	TTCTCnnnGGGCA	TTCCCnnnAGGCA	TTCCCnnnCGGCA	TTCCCnnnTGGCA	TTCCCnnnGGACA
89	2N-6N-7N-9N-10N	1-3-4-5-8	TGCCCnnnGGGCA	TACCCnnnGGGCA	TCCCCnnnGGGCA	TTCCCnnnGGGCA	TGCCCnnnAGGCA	TGCCCnnnCGGCA	TGCCCnnnTGGCA	TGCCCnnnGAGCA	TGCCCnnnGCGCA	TGCCCnnnGTGCA	TGCCCnnnGGGAA	TGCCCnnnGGGGA	TGCCCnnnGGGTA	TGCCCnnnGGGCC	TGCCCnnnGGGCG	TGCCCnnnGGGCT	TACCCnnnAGGCA	TACCCnnnCGGCA	TACCCnnnTGGCA	TACCCnnnGAGCA	TACCCnnnGCGCA	TACCCnnnGTGCA	TACCCnnnGGGAA	TACCCnnnGGGGA	TACCCnnnGGGTA	TACCCnnnGGGCC	TACCCnnnGGGCG	TACCCnnnGGGCT	TCCCCnnnAGGCA	TCCCCnnnCGGCA	TCCCCnnnTGGCA	TCCCCnnnGAGCA	TCCCCnnnGCGCA	TCCCCnnnGTGCA	TCCCCnnnGGGAA	TCCCCnnnGGGGA	TCCCCnnnGGGTA	TCCCCnnnGGGCC	TCCCCnnnGGGCG	TCCCCnnnGGGCT	TTCCCnnnAGGCA	TTCCCnnnCGGCA	TTCCCnnnTGGCA	TTCCCnnnGAGCA	TTCCCnnnGCGCA	TTCCCnnnGTGCA	TTCCCnnnGGGAA
90	2N-5N-7N-9N-10N	1-3-4-6-8	TGCCCnnnGGGCA	TACCCnnnGGGCA	TCCCCnnnGGGCA	TTCCCnnnGGGCA	TGCCAnnnGGGCA	TGCCGnnnGGGCA	TGCCTnnnGGGCA	TGCCCnnnGAGCA	TGCCCnnnGCGCA	TGCCCnnnGTGCA	TGCCCnnnGGGAA	TGCCCnnnGGGGA	TGCCCnnnGGGTA	TGCCCnnnGGGCC	TGCCCnnnGGGCG	TGCCCnnnGGGCT	TACCAnnnGGGCA	TACCGnnnGGGCA	TACCTnnnGGGCA	TACCCnnnGAGCA	TACCCnnnGCGCA	TACCCnnnGTGCA	TACCCnnnGGGAA	TACCCnnnGGGGA	TACCCnnnGGGTA	TACCCnnnGGGCC	TACCCnnnGGGCG	TACCCnnnGGGCT	TCCCAnnnGGGCA	TCCCGnnnGGGCA	TCCCTnnnGGGCA	TCCCCnnnGAGCA	TCCCCnnnGCGCA	TCCCCnnnGTGCA	TCCCCnnnGGGAA	TCCCCnnnGGGGA	TCCCCnnnGGGTA	TCCCCnnnGGGCC	TCCCCnnnGGGCG	TCCCCnnnGGGCT	TTCCAnnnGGGCA	TTCCGnnnGGGCA	TTCCTnnnGGGCA	TTCCCnnnGAGCA	TTCCCnnnGCGCA	TTCCCnnnGTGCA	TTCCCnnnGGGAA
91	1N-2N-6N-7N-9N	3-4-5-8-10	TGCCCnnnGGGCA	AGCCCnnnGGGCA	CGCCCnnnGGGCA	GGCCCnnnGGGCA	TACCCnnnGGGCA	TCCCCnnnGGGCA	TTCCCnnnGGGCA	TGCCCnnnAGGCA	TGCCCnnnCGGCA	TGCCCnnnTGGCA	TGCCCnnnGAGCA	TGCCCnnnGCGCA	TGCCCnnnGTGCA	TGCCCnnnGGGAA	TGCCCnnnGGGGA	TGCCCnnnGGGTA	AACCCnnnGGGCA	ACCCCnnnGGGCA	ATCCCnnnGGGCA	AGCCCnnnAGGCA	AGCCCnnnCGGCA	AGCCCnnnTGGCA	AGCCCnnnGAGCA	AGCCCnnnGCGCA	AGCCCnnnGTGCA	AGCCCnnnGGGAA	AGCCCnnnGGGGA	AGCCCnnnGGGTA	CACCCnnnGGGCA	CCCCCnnnGGGCA	CTCCCnnnGGGCA	CGCCCnnnAGGCA	CGCCCnnnCGGCA	CGCCCnnnTGGCA	CGCCCnnnGAGCA	CGCCCnnnGCGCA	CGCCCnnnGTGCA	CGCCCnnnGGGAA	CGCCCnnnGGGGA	CGCCCnnnGGGTA	GACCCnnnGGGCA	GCCCCnnnGGGCA	GTCCCnnnGGGCA	GGCCCnnnAGGCA	GGCCCnnnCGGCA	GGCCCnnnTGGCA	GGCCCnnnGAGCA
92	2N-4N-6N-9N-10N	1-3-5-7-8	TGCCCnnnGGGCA	TACCCnnnGGGCA	TCCCCnnnGGGCA	TTCCCnnnGGGCA	TGCACnnnGGGCA	TGCGCnnnGGGCA	TGCTCnnnGGGCA	TGCCCnnnAGGCA	TGCCCnnnCGGCA	TGCCCnnnTGGCA	TGCCCnnnGGGAA	TGCCCnnnGGGGA	TGCCCnnnGGGTA	TGCCCnnnGGGCC	TGCCCnnnGGGCG	TGCCCnnnGGGCT	TACACnnnGGGCA	TACGCnnnGGGCA	TACTCnnnGGGCA	TACCCnnnAGGCA	TACCCnnnCGGCA	TACCCnnnTGGCA	TACCCnnnGGGAA	TACCCnnnGGGGA	TACCCnnnGGGTA	TACCCnnnGGGCC	TACCCnnnGGGCG	TACCCnnnGGGCT	TCCACnnnGGGCA	TCCGCnnnGGGCA	TCCTCnnnGGGCA	TCCCCnnnAGGCA	TCCCCnnnCGGCA	TCCCCnnnTGGCA	TCCCCnnnGGGAA	TCCCCnnnGGGGA	TCCCCnnnGGGTA	TCCCCnnnGGGCC	TCCCCnnnGGGCG	TCCCCnnnGGGCT	TTCACnnnGGGCA	TTCGCnnnGGGCA	TTCTCnnnGGGCA	TTCCCnnnAGGCA	TTCCCnnnCGGCA	TTCCCnnnTGGCA	TTCCCnnnGGGAA
93	2N-6N-8N-9N-10N	1-3-4-5-7	TGCCCnnnGGGCA	TACCCnnnGGGCA	TCCCCnnnGGGCA	TTCCCnnnGGGCA	TGCCCnnnAGGCA	TGCCCnnnCGGCA	TGCCCnnnTGGCA	TGCCCnnnGGACA	TGCCCnnnGGCCA	TGCCCnnnGGTCA	TGCCCnnnGGGAA	TGCCCnnnGGGGA	TGCCCnnnGGGTA	TGCCCnnnGGGCC	TGCCCnnnGGGCG	TGCCCnnnGGGCT	TACCCnnnAGGCA	TACCCnnnCGGCA	TACCCnnnTGGCA	TACCCnnnGGACA	TACCCnnnGGCCA	TACCCnnnGGTCA	TACCCnnnGGGAA	TACCCnnnGGGGA	TACCCnnnGGGTA	TACCCnnnGGGCC	TACCCnnnGGGCG	TACCCnnnGGGCT	TCCCCnnnAGGCA	TCCCCnnnCGGCA	TCCCCnnnTGGCA	TCCCCnnnGGACA	TCCCCnnnGGCCA	TCCCCnnnGGTCA	TCCCCnnnGGGAA	TCCCCnnnGGGGA	TCCCCnnnGGGTA	TCCCCnnnGGGCC	TCCCCnnnGGGCG	TCCCCnnnGGGCT	TTCCCnnnAGGCA	TTCCCnnnCGGCA	TTCCCnnnTGGCA	TTCCCnnnGGACA	TTCCCnnnGGCCA	TTCCCnnnGGTCA	TTCCCnnnGGGAA
94	2N-5N-8N-9N-10N	1-3-4-6-7	TGCCCnnnGGGCA	TACCCnnnGGGCA	TCCCCnnnGGGCA	TTCCCnnnGGGCA	TGCCAnnnGGGCA	TGCCGnnnGGGCA	TGCCTnnnGGGCA	TGCCCnnnGGACA	TGCCCnnnGGCCA	TGCCCnnnGGTCA	TGCCCnnnGGGAA	TGCCCnnnGGGGA	TGCCCnnnGGGTA	TGCCCnnnGGGCC	TGCCCnnnGGGCG	TGCCCnnnGGGCT	TACCAnnnGGGCA	TACCGnnnGGGCA	TACCTnnnGGGCA	TACCCnnnGGACA	TACCCnnnGGCCA	TACCCnnnGGTCA	TACCCnnnGGGAA	TACCCnnnGGGGA	TACCCnnnGGGTA	TACCCnnnGGGCC	TACCCnnnGGGCG	TACCCnnnGGGCT	TCCCAnnnGGGCA	TCCCGnnnGGGCA	TCCCTnnnGGGCA	TCCCCnnnGGACA	TCCCCnnnGGCCA	TCCCCnnnGGTCA	TCCCCnnnGGGAA	TCCCCnnnGGGGA	TCCCCnnnGGGTA	TCCCCnnnGGGCC	TCCCCnnnGGGCG	TCCCCnnnGGGCT	TTCCAnnnGGGCA	TTCCGnnnGGGCA	TTCCTnnnGGGCA	TTCCCnnnGGACA	TTCCCnnnGGCCA	TTCCCnnnGGTCA	TTCCCnnnGGGAA
95	1N-2N-6N-8N-9N	3-4-5-7-10	TGCCCnnnGGGCA	AGCCCnnnGGGCA	CGCCCnnnGGGCA	GGCCCnnnGGGCA	TACCCnnnGGGCA	TCCCCnnnGGGCA	TTCCCnnnGGGCA	TGCCCnnnAGGCA	TGCCCnnnCGGCA	TGCCCnnnTGGCA	TGCCCnnnGGACA	TGCCCnnnGGCCA	TGCCCnnnGGTCA	TGCCCnnnGGGAA	TGCCCnnnGGGGA	TGCCCnnnGGGTA	AACCCnnnGGGCA	ACCCCnnnGGGCA	ATCCCnnnGGGCA	AGCCCnnnAGGCA	AGCCCnnnCGGCA	AGCCCnnnTGGCA	AGCCCnnnGGACA	AGCCCnnnGGCCA	AGCCCnnnGGTCA	AGCCCnnnGGGAA	AGCCCnnnGGGGA	AGCCCnnnGGGTA	CACCCnnnGGGCA	CCCCCnnnGGGCA	CTCCCnnnGGGCA	CGCCCnnnAGGCA	CGCCCnnnCGGCA	CGCCCnnnTGGCA	CGCCCnnnGGACA	CGCCCnnnGGCCA	CGCCCnnnGGTCA	CGCCCnnnGGGAA	CGCCCnnnGGGGA	CGCCCnnnGGGTA	GACCCnnnGGGCA	GCCCCnnnGGGCA	GTCCCnnnGGGCA	GGCCCnnnAGGCA	GGCCCnnnCGGCA	GGCCCnnnTGGCA	GGCCCnnnGGACA
96	2N-3N-6N-9N-10N	1-4-5-7-8	TGCCCnnnGGGCA	TACCCnnnGGGCA	TCCCCnnnGGGCA	TTCCCnnnGGGCA	TGACCnnnGGGCA	TGGCCnnnGGGCA	TGTCCnnnGGGCA	TGCCCnnnAGGCA	TGCCCnnnCGGCA	TGCCCnnnTGGCA	TGCCCnnnGGGAA	TGCCCnnnGGGGA	TGCCCnnnGGGTA	TGCCCnnnGGGCC	TGCCCnnnGGGCG	TGCCCnnnGGGCT	TAACCnnnGGGCA	TAGCCnnnGGGCA	TATCCnnnGGGCA	TACCCnnnAGGCA	TACCCnnnCGGCA	TACCCnnnTGGCA	TACCCnnnGGGAA	TACCCnnnGGGGA	TACCCnnnGGGTA	TACCCnnnGGGCC	TACCCnnnGGGCG	TACCCnnnGGGCT	TCACCnnnGGGCA	TCGCCnnnGGGCA	TCTCCnnnGGGCA	TCCCCnnnAGGCA	TCCCCnnnCGGCA	TCCCCnnnTGGCA	TCCCCnnnGGGAA	TCCCCnnnGGGGA	TCCCCnnnGGGTA	TCCCCnnnGGGCC	TCCCCnnnGGGCG	TCCCCnnnGGGCT	TTACCnnnGGGCA	TTGCCnnnGGGCA	TTTCCnnnGGGCA	TTCCCnnnAGGCA	TTCCCnnnCGGCA	TTCCCnnnTGGCA	TTCCCnnnGGGAA
97	1N-5N-6N-8N-10N	2-3-4-7-9	TGCCCnnnGGGCA	AGCCCnnnGGGCA	CGCCCnnnGGGCA	GGCCCnnnGGGCA	TGCCAnnnGGGCA	TGCCGnnnGGGCA	TGCCTnnnGGGCA	TGCCCnnnAGGCA	TGCCCnnnCGGCA	TGCCCnnnTGGCA	TGCCCnnnGGACA	TGCCCnnnGGCCA	TGCCCnnnGGTCA	TGCCCnnnGGGCC	TGCCCnnnGGGCG	TGCCCnnnGGGCT	AGCCAnnnGGGCA	AGCCGnnnGGGCA	AGCCTnnnGGGCA	AGCCCnnnAGGCA	AGCCCnnnCGGCA	AGCCCnnnTGGCA	AGCCCnnnGGACA	AGCCCnnnGGCCA	AGCCCnnnGGTCA	AGCCCnnnGGGCC	AGCCCnnnGGGCG	AGCCCnnnGGGCT	CGCCAnnnGGGCA	CGCCGnnnGGGCA	CGCCTnnnGGGCA	CGCCCnnnAGGCA	CGCCCnnnCGGCA	CGCCCnnnTGGCA	CGCCCnnnGGACA	CGCCCnnnGGCCA	CGCCCnnnGGTCA	CGCCCnnnGGGCC	CGCCCnnnGGGCG	CGCCCnnnGGGCT	GGCCAnnnGGGCA	GGCCGnnnGGGCA	GGCCTnnnGGGCA	GGCCCnnnAGGCA	GGCCCnnnCGGCA	GGCCCnnnTGGCA	GGCCCnnnGGACA
98	1N-5N-6N-7N-10N	2-3-4-8-9	TGCCCnnnGGGCA	AGCCCnnnGGGCA	CGCCCnnnGGGCA	GGCCCnnnGGGCA	TGCCAnnnGGGCA	TGCCGnnnGGGCA	TGCCTnnnGGGCA	TGCCCnnnAGGCA	TGCCCnnnCGGCA	TGCCCnnnTGGCA	TGCCCnnnGAGCA	TGCCCnnnGCGCA	TGCCCnnnGTGCA	TGCCCnnnGGGCC	TGCCCnnnGGGCG	TGCCCnnnGGGCT	AGCCAnnnGGGCA	AGCCGnnnGGGCA	AGCCTnnnGGGCA	AGCCCnnnAGGCA	AGCCCnnnCGGCA	AGCCCnnnTGGCA	AGCCCnnnGAGCA	AGCCCnnnGCGCA	AGCCCnnnGTGCA	AGCCCnnnGGGCC	AGCCCnnnGGGCG	AGCCCnnnGGGCT	CGCCAnnnGGGCA	CGCCGnnnGGGCA	CGCCTnnnGGGCA	CGCCCnnnAGGCA	CGCCCnnnCGGCA	CGCCCnnnTGGCA	CGCCCnnnGAGCA	CGCCCnnnGCGCA	CGCCCnnnGTGCA	CGCCCnnnGGGCC	CGCCCnnnGGGCG	CGCCCnnnGGGCT	GGCCAnnnGGGCA	GGCCGnnnGGGCA	GGCCTnnnGGGCA	GGCCCnnnAGGCA	GGCCCnnnCGGCA	GGCCCnnnTGGCA	GGCCCnnnGAGCA
99	1N-5N-6N-9N-10N	2-3-4-7-8	TGCCCnnnGGGCA	AGCCCnnnGGGCA	CGCCCnnnGGGCA	GGCCCnnnGGGCA	TGCCAnnnGGGCA	TGCCGnnnGGGCA	TGCCTnnnGGGCA	TGCCCnnnAGGCA	TGCCCnnnCGGCA	TGCCCnnnTGGCA	TGCCCnnnGGGAA	TGCCCnnnGGGGA	TGCCCnnnGGGTA	TGCCCnnnGGGCC	TGCCCnnnGGGCG	TGCCCnnnGGGCT	AGCCAnnnGGGCA	AGCCGnnnGGGCA	AGCCTnnnGGGCA	AGCCCnnnAGGCA	AGCCCnnnCGGCA	AGCCCnnnTGGCA	AGCCCnnnGGGAA	AGCCCnnnGGGGA	AGCCCnnnGGGTA	AGCCCnnnGGGCC	AGCCCnnnGGGCG	AGCCCnnnGGGCT	CGCCAnnnGGGCA	CGCCGnnnGGGCA	CGCCTnnnGGGCA	CGCCCnnnAGGCA	CGCCCnnnCGGCA	CGCCCnnnTGGCA	CGCCCnnnGGGAA	CGCCCnnnGGGGA	CGCCCnnnGGGTA	CGCCCnnnGGGCC	CGCCCnnnGGGCG	CGCCCnnnGGGCT	GGCCAnnnGGGCA	GGCCGnnnGGGCA	GGCCTnnnGGGCA	GGCCCnnnAGGCA	GGCCCnnnCGGCA	GGCCCnnnTGGCA	GGCCCnnnGGGAA
100	3N-5N-6N-8N-10N	1-2-4-7-9	TGCCCnnnGGGCA	TGACCnnnGGGCA	TGGCCnnnGGGCA	TGTCCnnnGGGCA	TGCCAnnnGGGCA	TGCCGnnnGGGCA	TGCCTnnnGGGCA	TGCCCnnnAGGCA	TGCCCnnnCGGCA	TGCCCnnnTGGCA	TGCCCnnnGGACA	TGCCCnnnGGCCA	TGCCCnnnGGTCA	TGCCCnnnGGGCC	TGCCCnnnGGGCG	TGCCCnnnGGGCT	TGACAnnnGGGCA	TGACGnnnGGGCA	TGACTnnnGGGCA	TGACCnnnAGGCA	TGACCnnnCGGCA	TGACCnnnTGGCA	TGACCnnnGGACA	TGACCnnnGGCCA	TGACCnnnGGTCA	TGACCnnnGGGCC	TGACCnnnGGGCG	TGACCnnnGGGCT	TGGCAnnnGGGCA	TGGCGnnnGGGCA	TGGCTnnnGGGCA	TGGCCnnnAGGCA	TGGCCnnnCGGCA	TGGCCnnnTGGCA	TGGCCnnnGGACA	TGGCCnnnGGCCA	TGGCCnnnGGTCA	TGGCCnnnGGGCC	TGGCCnnnGGGCG	TGGCCnnnGGGCT	TGTCAnnnGGGCA	TGTCGnnnGGGCA	TGTCTnnnGGGCA	TGTCCnnnAGGCA	TGTCCnnnCGGCA	TGTCCnnnTGGCA	TGTCCnnnGGACA
101	3N-5N-6N-7N-8N	1-2-4-9-10	TGCCCnnnGGGCA	TGACCnnnGGGCA	TGGCCnnnGGGCA	TGTCCnnnGGGCA	TGCCAnnnGGGCA	TGCCGnnnGGGCA	TGCCTnnnGGGCA	TGCCCnnnAGGCA	TGCCCnnnCGGCA	TGCCCnnnTGGCA	TGCCCnnnGAGCA	TGCCCnnnGCGCA	TGCCCnnnGTGCA	TGCCCnnnGGACA	TGCCCnnnGGCCA	TGCCCnnnGGTCA	TGACAnnnGGGCA	TGACGnnnGGGCA	TGACTnnnGGGCA	TGACCnnnAGGCA	TGACCnnnCGGCA	TGACCnnnTGGCA	TGACCnnnGAGCA	TGACCnnnGCGCA	TGACCnnnGTGCA	TGACCnnnGGACA	TGACCnnnGGCCA	TGACCnnnGGTCA	TGGCAnnnGGGCA	TGGCGnnnGGGCA	TGGCTnnnGGGCA	TGGCCnnnAGGCA	TGGCCnnnCGGCA	TGGCCnnnTGGCA	TGGCCnnnGAGCA	TGGCCnnnGCGCA	TGGCCnnnGTGCA	TGGCCnnnGGACA	TGGCCnnnGGCCA	TGGCCnnnGGTCA	TGTCAnnnGGGCA	TGTCGnnnGGGCA	TGTCTnnnGGGCA	TGTCCnnnAGGCA	TGTCCnnnCGGCA	TGTCCnnnTGGCA	TGTCCnnnGAGCA
102	3N-5N-6N-8N-9N	1-2-4-7-10	TGCCCnnnGGGCA	TGACCnnnGGGCA	TGGCCnnnGGGCA	TGTCCnnnGGGCA	TGCCAnnnGGGCA	TGCCGnnnGGGCA	TGCCTnnnGGGCA	TGCCCnnnAGGCA	TGCCCnnnCGGCA	TGCCCnnnTGGCA	TGCCCnnnGGACA	TGCCCnnnGGCCA	TGCCCnnnGGTCA	TGCCCnnnGGGAA	TGCCCnnnGGGGA	TGCCCnnnGGGTA	TGACAnnnGGGCA	TGACGnnnGGGCA	TGACTnnnGGGCA	TGACCnnnAGGCA	TGACCnnnCGGCA	TGACCnnnTGGCA	TGACCnnnGGACA	TGACCnnnGGCCA	TGACCnnnGGTCA	TGACCnnnGGGAA	TGACCnnnGGGGA	TGACCnnnGGGTA	TGGCAnnnGGGCA	TGGCGnnnGGGCA	TGGCTnnnGGGCA	TGGCCnnnAGGCA	TGGCCnnnCGGCA	TGGCCnnnTGGCA	TGGCCnnnGGACA	TGGCCnnnGGCCA	TGGCCnnnGGTCA	TGGCCnnnGGGAA	TGGCCnnnGGGGA	TGGCCnnnGGGTA	TGTCAnnnGGGCA	TGTCGnnnGGGCA	TGTCTnnnGGGCA	TGTCCnnnAGGCA	TGTCCnnnCGGCA	TGTCCnnnTGGCA	TGTCCnnnGGACA
103	4N-5N-6N-7N-10N	1-2-3-8-9	TGCCCnnnGGGCA	TGCACnnnGGGCA	TGCGCnnnGGGCA	TGCTCnnnGGGCA	TGCCAnnnGGGCA	TGCCGnnnGGGCA	TGCCTnnnGGGCA	TGCCCnnnAGGCA	TGCCCnnnCGGCA	TGCCCnnnTGGCA	TGCCCnnnGAGCA	TGCCCnnnGCGCA	TGCCCnnnGTGCA	TGCCCnnnGGGCC	TGCCCnnnGGGCG	TGCCCnnnGGGCT	TGCAAnnnGGGCA	TGCAGnnnGGGCA	TGCATnnnGGGCA	TGCACnnnAGGCA	TGCACnnnCGGCA	TGCACnnnTGGCA	TGCACnnnGAGCA	TGCACnnnGCGCA	TGCACnnnGTGCA	TGCACnnnGGGCC	TGCACnnnGGGCG	TGCACnnnGGGCT	TGCGAnnnGGGCA	TGCGGnnnGGGCA	TGCGTnnnGGGCA	TGCGCnnnAGGCA	TGCGCnnnCGGCA	TGCGCnnnTGGCA	TGCGCnnnGAGCA	TGCGCnnnGCGCA	TGCGCnnnGTGCA	TGCGCnnnGGGCC	TGCGCnnnGGGCG	TGCGCnnnGGGCT	TGCTAnnnGGGCA	TGCTGnnnGGGCA	TGCTTnnnGGGCA	TGCTCnnnAGGCA	TGCTCnnnCGGCA	TGCTCnnnTGGCA	TGCTCnnnGAGCA
104	4N-5N-6N-7N-8N	1-2-3-9-10	TGCCCnnnGGGCA	TGCACnnnGGGCA	TGCGCnnnGGGCA	TGCTCnnnGGGCA	TGCCAnnnGGGCA	TGCCGnnnGGGCA	TGCCTnnnGGGCA	TGCCCnnnAGGCA	TGCCCnnnCGGCA	TGCCCnnnTGGCA	TGCCCnnnGAGCA	TGCCCnnnGCGCA	TGCCCnnnGTGCA	TGCCCnnnGGACA	TGCCCnnnGGCCA	TGCCCnnnGGTCA	TGCAAnnnGGGCA	TGCAGnnnGGGCA	TGCATnnnGGGCA	TGCACnnnAGGCA	TGCACnnnCGGCA	TGCACnnnTGGCA	TGCACnnnGAGCA	TGCACnnnGCGCA	TGCACnnnGTGCA	TGCACnnnGGACA	TGCACnnnGGCCA	TGCACnnnGGTCA	TGCGAnnnGGGCA	TGCGGnnnGGGCA	TGCGTnnnGGGCA	TGCGCnnnAGGCA	TGCGCnnnCGGCA	TGCGCnnnTGGCA	TGCGCnnnGAGCA	TGCGCnnnGCGCA	TGCGCnnnGTGCA	TGCGCnnnGGACA	TGCGCnnnGGCCA	TGCGCnnnGGTCA	TGCTAnnnGGGCA	TGCTGnnnGGGCA	TGCTTnnnGGGCA	TGCTCnnnAGGCA	TGCTCnnnCGGCA	TGCTCnnnTGGCA	TGCTCnnnGAGCA
105	4N-5N-6N-7N-9N	1-2-3-8-10	TGCCCnnnGGGCA	TGCACnnnGGGCA	TGCGCnnnGGGCA	TGCTCnnnGGGCA	TGCCAnnnGGGCA	TGCCGnnnGGGCA	TGCCTnnnGGGCA	TGCCCnnnAGGCA	TGCCCnnnCGGCA	TGCCCnnnTGGCA	TGCCCnnnGAGCA	TGCCCnnnGCGCA	TGCCCnnnGTGCA	TGCCCnnnGGGAA	TGCCCnnnGGGGA	TGCCCnnnGGGTA	TGCAAnnnGGGCA	TGCAGnnnGGGCA	TGCATnnnGGGCA	TGCACnnnAGGCA	TGCACnnnCGGCA	TGCACnnnTGGCA	TGCACnnnGAGCA	TGCACnnnGCGCA	TGCACnnnGTGCA	TGCACnnnGGGAA	TGCACnnnGGGGA	TGCACnnnGGGTA	TGCGAnnnGGGCA	TGCGGnnnGGGCA	TGCGTnnnGGGCA	TGCGCnnnAGGCA	TGCGCnnnCGGCA	TGCGCnnnTGGCA	TGCGCnnnGAGCA	TGCGCnnnGCGCA	TGCGCnnnGTGCA	TGCGCnnnGGGAA	TGCGCnnnGGGGA	TGCGCnnnGGGTA	TGCTAnnnGGGCA	TGCTGnnnGGGCA	TGCTTnnnGGGCA	TGCTCnnnAGGCA	TGCTCnnnCGGCA	TGCTCnnnTGGCA	TGCTCnnnGAGCA
106	2N-5N-6N-9N-10N	1-3-4-7-8	TGCCCnnnGGGCA	TACCCnnnGGGCA	TCCCCnnnGGGCA	TTCCCnnnGGGCA	TGCCAnnnGGGCA	TGCCGnnnGGGCA	TGCCTnnnGGGCA	TGCCCnnnAGGCA	TGCCCnnnCGGCA	TGCCCnnnTGGCA	TGCCCnnnGGGAA	TGCCCnnnGGGGA	TGCCCnnnGGGTA	TGCCCnnnGGGCC	TGCCCnnnGGGCG	TGCCCnnnGGGCT	TACCAnnnGGGCA	TACCGnnnGGGCA	TACCTnnnGGGCA	TACCCnnnAGGCA	TACCCnnnCGGCA	TACCCnnnTGGCA	TACCCnnnGGGAA	TACCCnnnGGGGA	TACCCnnnGGGTA	TACCCnnnGGGCC	TACCCnnnGGGCG	TACCCnnnGGGCT	TCCCAnnnGGGCA	TCCCGnnnGGGCA	TCCCTnnnGGGCA	TCCCCnnnAGGCA	TCCCCnnnCGGCA	TCCCCnnnTGGCA	TCCCCnnnGGGAA	TCCCCnnnGGGGA	TCCCCnnnGGGTA	TCCCCnnnGGGCC	TCCCCnnnGGGCG	TCCCCnnnGGGCT	TTCCAnnnGGGCA	TTCCGnnnGGGCA	TTCCTnnnGGGCA	TTCCCnnnAGGCA	TTCCCnnnCGGCA	TTCCCnnnTGGCA	TTCCCnnnGGGAA
107	2N-5N-6N-8N-9N	1-3-4-7-10	TGCCCnnnGGGCA	TACCCnnnGGGCA	TCCCCnnnGGGCA	TTCCCnnnGGGCA	TGCCAnnnGGGCA	TGCCGnnnGGGCA	TGCCTnnnGGGCA	TGCCCnnnAGGCA	TGCCCnnnCGGCA	TGCCCnnnTGGCA	TGCCCnnnGGACA	TGCCCnnnGGCCA	TGCCCnnnGGTCA	TGCCCnnnGGGAA	TGCCCnnnGGGGA	TGCCCnnnGGGTA	TACCAnnnGGGCA	TACCGnnnGGGCA	TACCTnnnGGGCA	TACCCnnnAGGCA	TACCCnnnCGGCA	TACCCnnnTGGCA	TACCCnnnGGACA	TACCCnnnGGCCA	TACCCnnnGGTCA	TACCCnnnGGGAA	TACCCnnnGGGGA	TACCCnnnGGGTA	TCCCAnnnGGGCA	TCCCGnnnGGGCA	TCCCTnnnGGGCA	TCCCCnnnAGGCA	TCCCCnnnCGGCA	TCCCCnnnTGGCA	TCCCCnnnGGACA	TCCCCnnnGGCCA	TCCCCnnnGGTCA	TCCCCnnnGGGAA	TCCCCnnnGGGGA	TCCCCnnnGGGTA	TTCCAnnnGGGCA	TTCCGnnnGGGCA	TTCCTnnnGGGCA	TTCCCnnnAGGCA	TTCCCnnnCGGCA	TTCCCnnnTGGCA	TTCCCnnnGGACA
108	2N-5N-6N-7N-9N	1-3-4-8-10	TGCCCnnnGGGCA	TACCCnnnGGGCA	TCCCCnnnGGGCA	TTCCCnnnGGGCA	TGCCAnnnGGGCA	TGCCGnnnGGGCA	TGCCTnnnGGGCA	TGCCCnnnAGGCA	TGCCCnnnCGGCA	TGCCCnnnTGGCA	TGCCCnnnGAGCA	TGCCCnnnGCGCA	TGCCCnnnGTGCA	TGCCCnnnGGGAA	TGCCCnnnGGGGA	TGCCCnnnGGGTA	TACCAnnnGGGCA	TACCGnnnGGGCA	TACCTnnnGGGCA	TACCCnnnAGGCA	TACCCnnnCGGCA	TACCCnnnTGGCA	TACCCnnnGAGCA	TACCCnnnGCGCA	TACCCnnnGTGCA	TACCCnnnGGGAA	TACCCnnnGGGGA	TACCCnnnGGGTA	TCCCAnnnGGGCA	TCCCGnnnGGGCA	TCCCTnnnGGGCA	TCCCCnnnAGGCA	TCCCCnnnCGGCA	TCCCCnnnTGGCA	TCCCCnnnGAGCA	TCCCCnnnGCGCA	TCCCCnnnGTGCA	TCCCCnnnGGGAA	TCCCCnnnGGGGA	TCCCCnnnGGGTA	TTCCAnnnGGGCA	TTCCGnnnGGGCA	TTCCTnnnGGGCA	TTCCCnnnAGGCA	TTCCCnnnCGGCA	TTCCCnnnTGGCA	TTCCCnnnGAGCA
109	1N-3N-6N-8N-10N	2-4-5-7-9	TGCCCnnnGGGCA	AGCCCnnnGGGCA	CGCCCnnnGGGCA	GGCCCnnnGGGCA	TGACCnnnGGGCA	TGGCCnnnGGGCA	TGTCCnnnGGGCA	TGCCCnnnAGGCA	TGCCCnnnCGGCA	TGCCCnnnTGGCA	TGCCCnnnGGACA	TGCCCnnnGGCCA	TGCCCnnnGGTCA	TGCCCnnnGGGCC	TGCCCnnnGGGCG	TGCCCnnnGGGCT	AGACCnnnGGGCA	AGGCCnnnGGGCA	AGTCCnnnGGGCA	AGCCCnnnAGGCA	AGCCCnnnCGGCA	AGCCCnnnTGGCA	AGCCCnnnGGACA	AGCCCnnnGGCCA	AGCCCnnnGGTCA	AGCCCnnnGGGCC	AGCCCnnnGGGCG	AGCCCnnnGGGCT	CGACCnnnGGGCA	CGGCCnnnGGGCA	CGTCCnnnGGGCA	CGCCCnnnAGGCA	CGCCCnnnCGGCA	CGCCCnnnTGGCA	CGCCCnnnGGACA	CGCCCnnnGGCCA	CGCCCnnnGGTCA	CGCCCnnnGGGCC	CGCCCnnnGGGCG	CGCCCnnnGGGCT	GGACCnnnGGGCA	GGGCCnnnGGGCA	GGTCCnnnGGGCA	GGCCCnnnAGGCA	GGCCCnnnCGGCA	GGCCCnnnTGGCA	GGCCCnnnGGACA
110	1N-3N-7N-8N-10N	2-4-5-6-9	TGCCCnnnGGGCA	AGCCCnnnGGGCA	CGCCCnnnGGGCA	GGCCCnnnGGGCA	TGACCnnnGGGCA	TGGCCnnnGGGCA	TGTCCnnnGGGCA	TGCCCnnnGAGCA	TGCCCnnnGCGCA	TGCCCnnnGTGCA	TGCCCnnnGGACA	TGCCCnnnGGCCA	TGCCCnnnGGTCA	TGCCCnnnGGGCC	TGCCCnnnGGGCG	TGCCCnnnGGGCT	AGACCnnnGGGCA	AGGCCnnnGGGCA	AGTCCnnnGGGCA	AGCCCnnnGAGCA	AGCCCnnnGCGCA	AGCCCnnnGTGCA	AGCCCnnnGGACA	AGCCCnnnGGCCA	AGCCCnnnGGTCA	AGCCCnnnGGGCC	AGCCCnnnGGGCG	AGCCCnnnGGGCT	CGACCnnnGGGCA	CGGCCnnnGGGCA	CGTCCnnnGGGCA	CGCCCnnnGAGCA	CGCCCnnnGCGCA	CGCCCnnnGTGCA	CGCCCnnnGGACA	CGCCCnnnGGCCA	CGCCCnnnGGTCA	CGCCCnnnGGGCC	CGCCCnnnGGGCG	CGCCCnnnGGGCT	GGACCnnnGGGCA	GGGCCnnnGGGCA	GGTCCnnnGGGCA	GGCCCnnnGAGCA	GGCCCnnnGCGCA	GGCCCnnnGTGCA	GGCCCnnnGGACA
111	1N-3N-8N-9N-10N	2-4-5-6-7	TGCCCnnnGGGCA	AGCCCnnnGGGCA	CGCCCnnnGGGCA	GGCCCnnnGGGCA	TGACCnnnGGGCA	TGGCCnnnGGGCA	TGTCCnnnGGGCA	TGCCCnnnGGACA	TGCCCnnnGGCCA	TGCCCnnnGGTCA	TGCCCnnnGGGAA	TGCCCnnnGGGGA	TGCCCnnnGGGTA	TGCCCnnnGGGCC	TGCCCnnnGGGCG	TGCCCnnnGGGCT	AGACCnnnGGGCA	AGGCCnnnGGGCA	AGTCCnnnGGGCA	AGCCCnnnGGACA	AGCCCnnnGGCCA	AGCCCnnnGGTCA	AGCCCnnnGGGAA	AGCCCnnnGGGGA	AGCCCnnnGGGTA	AGCCCnnnGGGCC	AGCCCnnnGGGCG	AGCCCnnnGGGCT	CGACCnnnGGGCA	CGGCCnnnGGGCA	CGTCCnnnGGGCA	CGCCCnnnGGACA	CGCCCnnnGGCCA	CGCCCnnnGGTCA	CGCCCnnnGGGAA	CGCCCnnnGGGGA	CGCCCnnnGGGTA	CGCCCnnnGGGCC	CGCCCnnnGGGCG	CGCCCnnnGGGCT	GGACCnnnGGGCA	GGGCCnnnGGGCA	GGTCCnnnGGGCA	GGCCCnnnGGACA	GGCCCnnnGGCCA	GGCCCnnnGGTCA	GGCCCnnnGGGAA
112	1N-4N-6N-7N-10N	2-3-5-8-9	TGCCCnnnGGGCA	AGCCCnnnGGGCA	CGCCCnnnGGGCA	GGCCCnnnGGGCA	TGCACnnnGGGCA	TGCGCnnnGGGCA	TGCTCnnnGGGCA	TGCCCnnnAGGCA	TGCCCnnnCGGCA	TGCCCnnnTGGCA	TGCCCnnnGAGCA	TGCCCnnnGCGCA	TGCCCnnnGTGCA	TGCCCnnnGGGCC	TGCCCnnnGGGCG	TGCCCnnnGGGCT	AGCACnnnGGGCA	AGCGCnnnGGGCA	AGCTCnnnGGGCA	AGCCCnnnAGGCA	AGCCCnnnCGGCA	AGCCCnnnTGGCA	AGCCCnnnGAGCA	AGCCCnnnGCGCA	AGCCCnnnGTGCA	AGCCCnnnGGGCC	AGCCCnnnGGGCG	AGCCCnnnGGGCT	CGCACnnnGGGCA	CGCGCnnnGGGCA	CGCTCnnnGGGCA	CGCCCnnnAGGCA	CGCCCnnnCGGCA	CGCCCnnnTGGCA	CGCCCnnnGAGCA	CGCCCnnnGCGCA	CGCCCnnnGTGCA	CGCCCnnnGGGCC	CGCCCnnnGGGCG	CGCCCnnnGGGCT	GGCACnnnGGGCA	GGCGCnnnGGGCA	GGCTCnnnGGGCA	GGCCCnnnAGGCA	GGCCCnnnCGGCA	GGCCCnnnTGGCA	GGCCCnnnGAGCA
113	1N-4N-7N-8N-10N	2-3-5-6-9	TGCCCnnnGGGCA	AGCCCnnnGGGCA	CGCCCnnnGGGCA	GGCCCnnnGGGCA	TGCACnnnGGGCA	TGCGCnnnGGGCA	TGCTCnnnGGGCA	TGCCCnnnGAGCA	TGCCCnnnGCGCA	TGCCCnnnGTGCA	TGCCCnnnGGACA	TGCCCnnnGGCCA	TGCCCnnnGGTCA	TGCCCnnnGGGCC	TGCCCnnnGGGCG	TGCCCnnnGGGCT	AGCACnnnGGGCA	AGCGCnnnGGGCA	AGCTCnnnGGGCA	AGCCCnnnGAGCA	AGCCCnnnGCGCA	AGCCCnnnGTGCA	AGCCCnnnGGACA	AGCCCnnnGGCCA	AGCCCnnnGGTCA	AGCCCnnnGGGCC	AGCCCnnnGGGCG	AGCCCnnnGGGCT	CGCACnnnGGGCA	CGCGCnnnGGGCA	CGCTCnnnGGGCA	CGCCCnnnGAGCA	CGCCCnnnGCGCA	CGCCCnnnGTGCA	CGCCCnnnGGACA	CGCCCnnnGGCCA	CGCCCnnnGGTCA	CGCCCnnnGGGCC	CGCCCnnnGGGCG	CGCCCnnnGGGCT	GGCACnnnGGGCA	GGCGCnnnGGGCA	GGCTCnnnGGGCA	GGCCCnnnGAGCA	GGCCCnnnGCGCA	GGCCCnnnGTGCA	GGCCCnnnGGACA
114	1N-4N-7N-9N-10N	2-3-5-6-8	TGCCCnnnGGGCA	AGCCCnnnGGGCA	CGCCCnnnGGGCA	GGCCCnnnGGGCA	TGCACnnnGGGCA	TGCGCnnnGGGCA	TGCTCnnnGGGCA	TGCCCnnnGAGCA	TGCCCnnnGCGCA	TGCCCnnnGTGCA	TGCCCnnnGGGAA	TGCCCnnnGGGGA	TGCCCnnnGGGTA	TGCCCnnnGGGCC	TGCCCnnnGGGCG	TGCCCnnnGGGCT	AGCACnnnGGGCA	AGCGCnnnGGGCA	AGCTCnnnGGGCA	AGCCCnnnGAGCA	AGCCCnnnGCGCA	AGCCCnnnGTGCA	AGCCCnnnGGGAA	AGCCCnnnGGGGA	AGCCCnnnGGGTA	AGCCCnnnGGGCC	AGCCCnnnGGGCG	AGCCCnnnGGGCT	CGCACnnnGGGCA	CGCGCnnnGGGCA	CGCTCnnnGGGCA	CGCCCnnnGAGCA	CGCCCnnnGCGCA	CGCCCnnnGTGCA	CGCCCnnnGGGAA	CGCCCnnnGGGGA	CGCCCnnnGGGTA	CGCCCnnnGGGCC	CGCCCnnnGGGCG	CGCCCnnnGGGCT	GGCACnnnGGGCA	GGCGCnnnGGGCA	GGCTCnnnGGGCA	GGCCCnnnGAGCA	GGCCCnnnGCGCA	GGCCCnnnGTGCA	GGCCCnnnGGGAA
115	1N-2N-6N-9N-10N	3-4-5-7-8	TGCCCnnnGGGCA	AGCCCnnnGGGCA	CGCCCnnnGGGCA	GGCCCnnnGGGCA	TACCCnnnGGGCA	TCCCCnnnGGGCA	TTCCCnnnGGGCA	TGCCCnnnAGGCA	TGCCCnnnCGGCA	TGCCCnnnTGGCA	TGCCCnnnGGGAA	TGCCCnnnGGGGA	TGCCCnnnGGGTA	TGCCCnnnGGGCC	TGCCCnnnGGGCG	TGCCCnnnGGGCT	AACCCnnnGGGCA	ACCCCnnnGGGCA	ATCCCnnnGGGCA	AGCCCnnnAGGCA	AGCCCnnnCGGCA	AGCCCnnnTGGCA	AGCCCnnnGGGAA	AGCCCnnnGGGGA	AGCCCnnnGGGTA	AGCCCnnnGGGCC	AGCCCnnnGGGCG	AGCCCnnnGGGCT	CACCCnnnGGGCA	CCCCCnnnGGGCA	CTCCCnnnGGGCA	CGCCCnnnAGGCA	CGCCCnnnCGGCA	CGCCCnnnTGGCA	CGCCCnnnGGGAA	CGCCCnnnGGGGA	CGCCCnnnGGGTA	CGCCCnnnGGGCC	CGCCCnnnGGGCG	CGCCCnnnGGGCT	GACCCnnnGGGCA	GCCCCnnnGGGCA	GTCCCnnnGGGCA	GGCCCnnnAGGCA	GGCCCnnnCGGCA	GGCCCnnnTGGCA	GGCCCnnnGGGAA
116	1N-2N-8N-9N-10N	3-4-5-6-7	TGCCCnnnGGGCA	AGCCCnnnGGGCA	CGCCCnnnGGGCA	GGCCCnnnGGGCA	TACCCnnnGGGCA	TCCCCnnnGGGCA	TTCCCnnnGGGCA	TGCCCnnnGGACA	TGCCCnnnGGCCA	TGCCCnnnGGTCA	TGCCCnnnGGGAA	TGCCCnnnGGGGA	TGCCCnnnGGGTA	TGCCCnnnGGGCC	TGCCCnnnGGGCG	TGCCCnnnGGGCT	AACCCnnnGGGCA	ACCCCnnnGGGCA	ATCCCnnnGGGCA	AGCCCnnnGGACA	AGCCCnnnGGCCA	AGCCCnnnGGTCA	AGCCCnnnGGGAA	AGCCCnnnGGGGA	AGCCCnnnGGGTA	AGCCCnnnGGGCC	AGCCCnnnGGGCG	AGCCCnnnGGGCT	CACCCnnnGGGCA	CCCCCnnnGGGCA	CTCCCnnnGGGCA	CGCCCnnnGGACA	CGCCCnnnGGCCA	CGCCCnnnGGTCA	CGCCCnnnGGGAA	CGCCCnnnGGGGA	CGCCCnnnGGGTA	CGCCCnnnGGGCC	CGCCCnnnGGGCG	CGCCCnnnGGGCT	GACCCnnnGGGCA	GCCCCnnnGGGCA	GTCCCnnnGGGCA	GGCCCnnnGGACA	GGCCCnnnGGCCA	GGCCCnnnGGTCA	GGCCCnnnGGGAA
117	1N-2N-7N-9N-10N	3-4-5-6-8	TGCCCnnnGGGCA	AGCCCnnnGGGCA	CGCCCnnnGGGCA	GGCCCnnnGGGCA	TACCCnnnGGGCA	TCCCCnnnGGGCA	TTCCCnnnGGGCA	TGCCCnnnGAGCA	TGCCCnnnGCGCA	TGCCCnnnGTGCA	TGCCCnnnGGGAA	TGCCCnnnGGGGA	TGCCCnnnGGGTA	TGCCCnnnGGGCC	TGCCCnnnGGGCG	TGCCCnnnGGGCT	AACCCnnnGGGCA	ACCCCnnnGGGCA	ATCCCnnnGGGCA	AGCCCnnnGAGCA	AGCCCnnnGCGCA	AGCCCnnnGTGCA	AGCCCnnnGGGAA	AGCCCnnnGGGGA	AGCCCnnnGGGTA	AGCCCnnnGGGCC	AGCCCnnnGGGCG	AGCCCnnnGGGCT	CACCCnnnGGGCA	CCCCCnnnGGGCA	CTCCCnnnGGGCA	CGCCCnnnGAGCA	CGCCCnnnGCGCA	CGCCCnnnGTGCA	CGCCCnnnGGGAA	CGCCCnnnGGGGA	CGCCCnnnGGGTA	CGCCCnnnGGGCC	CGCCCnnnGGGCG	CGCCCnnnGGGCT	GACCCnnnGGGCA	GCCCCnnnGGGCA	GTCCCnnnGGGCA	GGCCCnnnGAGCA	GGCCCnnnGCGCA	GGCCCnnnGTGCA	GGCCCnnnGGGAA
118	3N-4N-6N-7N-8N	1-2-5-9-10	TGCCCnnnGGGCA	TGACCnnnGGGCA	TGGCCnnnGGGCA	TGTCCnnnGGGCA	TGCACnnnGGGCA	TGCGCnnnGGGCA	TGCTCnnnGGGCA	TGCCCnnnAGGCA	TGCCCnnnCGGCA	TGCCCnnnTGGCA	TGCCCnnnGAGCA	TGCCCnnnGCGCA	TGCCCnnnGTGCA	TGCCCnnnGGACA	TGCCCnnnGGCCA	TGCCCnnnGGTCA	TGAACnnnGGGCA	TGAGCnnnGGGCA	TGATCnnnGGGCA	TGACCnnnAGGCA	TGACCnnnCGGCA	TGACCnnnTGGCA	TGACCnnnGAGCA	TGACCnnnGCGCA	TGACCnnnGTGCA	TGACCnnnGGACA	TGACCnnnGGCCA	TGACCnnnGGTCA	TGGACnnnGGGCA	TGGGCnnnGGGCA	TGGTCnnnGGGCA	TGGCCnnnAGGCA	TGGCCnnnCGGCA	TGGCCnnnTGGCA	TGGCCnnnGAGCA	TGGCCnnnGCGCA	TGGCCnnnGTGCA	TGGCCnnnGGACA	TGGCCnnnGGCCA	TGGCCnnnGGTCA	TGTACnnnGGGCA	TGTGCnnnGGGCA	TGTTCnnnGGGCA	TGTCCnnnAGGCA	TGTCCnnnCGGCA	TGTCCnnnTGGCA	TGTCCnnnGAGCA
119	3N-4N-7N-8N-10N	1-2-5-6-9	TGCCCnnnGGGCA	TGACCnnnGGGCA	TGGCCnnnGGGCA	TGTCCnnnGGGCA	TGCACnnnGGGCA	TGCGCnnnGGGCA	TGCTCnnnGGGCA	TGCCCnnnGAGCA	TGCCCnnnGCGCA	TGCCCnnnGTGCA	TGCCCnnnGGACA	TGCCCnnnGGCCA	TGCCCnnnGGTCA	TGCCCnnnGGGCC	TGCCCnnnGGGCG	TGCCCnnnGGGCT	TGAACnnnGGGCA	TGAGCnnnGGGCA	TGATCnnnGGGCA	TGACCnnnGAGCA	TGACCnnnGCGCA	TGACCnnnGTGCA	TGACCnnnGGACA	TGACCnnnGGCCA	TGACCnnnGGTCA	TGACCnnnGGGCC	TGACCnnnGGGCG	TGACCnnnGGGCT	TGGACnnnGGGCA	TGGGCnnnGGGCA	TGGTCnnnGGGCA	TGGCCnnnGAGCA	TGGCCnnnGCGCA	TGGCCnnnGTGCA	TGGCCnnnGGACA	TGGCCnnnGGCCA	TGGCCnnnGGTCA	TGGCCnnnGGGCC	TGGCCnnnGGGCG	TGGCCnnnGGGCT	TGTACnnnGGGCA	TGTGCnnnGGGCA	TGTTCnnnGGGCA	TGTCCnnnGAGCA	TGTCCnnnGCGCA	TGTCCnnnGTGCA	TGTCCnnnGGACA
120	3N-4N-7N-8N-9N	1-2-5-6-10	TGCCCnnnGGGCA	TGACCnnnGGGCA	TGGCCnnnGGGCA	TGTCCnnnGGGCA	TGCACnnnGGGCA	TGCGCnnnGGGCA	TGCTCnnnGGGCA	TGCCCnnnGAGCA	TGCCCnnnGCGCA	TGCCCnnnGTGCA	TGCCCnnnGGACA	TGCCCnnnGGCCA	TGCCCnnnGGTCA	TGCCCnnnGGGAA	TGCCCnnnGGGGA	TGCCCnnnGGGTA	TGAACnnnGGGCA	TGAGCnnnGGGCA	TGATCnnnGGGCA	TGACCnnnGAGCA	TGACCnnnGCGCA	TGACCnnnGTGCA	TGACCnnnGGACA	TGACCnnnGGCCA	TGACCnnnGGTCA	TGACCnnnGGGAA	TGACCnnnGGGGA	TGACCnnnGGGTA	TGGACnnnGGGCA	TGGGCnnnGGGCA	TGGTCnnnGGGCA	TGGCCnnnGAGCA	TGGCCnnnGCGCA	TGGCCnnnGTGCA	TGGCCnnnGGACA	TGGCCnnnGGCCA	TGGCCnnnGGTCA	TGGCCnnnGGGAA	TGGCCnnnGGGGA	TGGCCnnnGGGTA	TGTACnnnGGGCA	TGTGCnnnGGGCA	TGTTCnnnGGGCA	TGTCCnnnGAGCA	TGTCCnnnGCGCA	TGTCCnnnGTGCA	TGTCCnnnGGACA
121	2N-3N-6N-8N-9N	1-4-5-7-10	TGCCCnnnGGGCA	TACCCnnnGGGCA	TCCCCnnnGGGCA	TTCCCnnnGGGCA	TGACCnnnGGGCA	TGGCCnnnGGGCA	TGTCCnnnGGGCA	TGCCCnnnAGGCA	TGCCCnnnCGGCA	TGCCCnnnTGGCA	TGCCCnnnGGACA	TGCCCnnnGGCCA	TGCCCnnnGGTCA	TGCCCnnnGGGAA	TGCCCnnnGGGGA	TGCCCnnnGGGTA	TAACCnnnGGGCA	TAGCCnnnGGGCA	TATCCnnnGGGCA	TACCCnnnAGGCA	TACCCnnnCGGCA	TACCCnnnTGGCA	TACCCnnnGGACA	TACCCnnnGGCCA	TACCCnnnGGTCA	TACCCnnnGGGAA	TACCCnnnGGGGA	TACCCnnnGGGTA	TCACCnnnGGGCA	TCGCCnnnGGGCA	TCTCCnnnGGGCA	TCCCCnnnAGGCA	TCCCCnnnCGGCA	TCCCCnnnTGGCA	TCCCCnnnGGACA	TCCCCnnnGGCCA	TCCCCnnnGGTCA	TCCCCnnnGGGAA	TCCCCnnnGGGGA	TCCCCnnnGGGTA	TTACCnnnGGGCA	TTGCCnnnGGGCA	TTTCCnnnGGGCA	TTCCCnnnAGGCA	TTCCCnnnCGGCA	TTCCCnnnTGGCA	TTCCCnnnGGACA
122	2N-3N-8N-9N-10N	1-4-5-6-7	TGCCCnnnGGGCA	TACCCnnnGGGCA	TCCCCnnnGGGCA	TTCCCnnnGGGCA	TGACCnnnGGGCA	TGGCCnnnGGGCA	TGTCCnnnGGGCA	TGCCCnnnGGACA	TGCCCnnnGGCCA	TGCCCnnnGGTCA	TGCCCnnnGGGAA	TGCCCnnnGGGGA	TGCCCnnnGGGTA	TGCCCnnnGGGCC	TGCCCnnnGGGCG	TGCCCnnnGGGCT	TAACCnnnGGGCA	TAGCCnnnGGGCA	TATCCnnnGGGCA	TACCCnnnGGACA	TACCCnnnGGCCA	TACCCnnnGGTCA	TACCCnnnGGGAA	TACCCnnnGGGGA	TACCCnnnGGGTA	TACCCnnnGGGCC	TACCCnnnGGGCG	TACCCnnnGGGCT	TCACCnnnGGGCA	TCGCCnnnGGGCA	TCTCCnnnGGGCA	TCCCCnnnGGACA	TCCCCnnnGGCCA	TCCCCnnnGGTCA	TCCCCnnnGGGAA	TCCCCnnnGGGGA	TCCCCnnnGGGTA	TCCCCnnnGGGCC	TCCCCnnnGGGCG	TCCCCnnnGGGCT	TTACCnnnGGGCA	TTGCCnnnGGGCA	TTTCCnnnGGGCA	TTCCCnnnGGACA	TTCCCnnnGGCCA	TTCCCnnnGGTCA	TTCCCnnnGGGAA
123	2N-3N-7N-8N-9N	1-4-5-6-10	TGCCCnnnGGGCA	TACCCnnnGGGCA	TCCCCnnnGGGCA	TTCCCnnnGGGCA	TGACCnnnGGGCA	TGGCCnnnGGGCA	TGTCCnnnGGGCA	TGCCCnnnGAGCA	TGCCCnnnGCGCA	TGCCCnnnGTGCA	TGCCCnnnGGACA	TGCCCnnnGGCCA	TGCCCnnnGGTCA	TGCCCnnnGGGAA	TGCCCnnnGGGGA	TGCCCnnnGGGTA	TAACCnnnGGGCA	TAGCCnnnGGGCA	TATCCnnnGGGCA	TACCCnnnGAGCA	TACCCnnnGCGCA	TACCCnnnGTGCA	TACCCnnnGGACA	TACCCnnnGGCCA	TACCCnnnGGTCA	TACCCnnnGGGAA	TACCCnnnGGGGA	TACCCnnnGGGTA	TCACCnnnGGGCA	TCGCCnnnGGGCA	TCTCCnnnGGGCA	TCCCCnnnGAGCA	TCCCCnnnGCGCA	TCCCCnnnGTGCA	TCCCCnnnGGACA	TCCCCnnnGGCCA	TCCCCnnnGGTCA	TCCCCnnnGGGAA	TCCCCnnnGGGGA	TCCCCnnnGGGTA	TTACCnnnGGGCA	TTGCCnnnGGGCA	TTTCCnnnGGGCA	TTCCCnnnGAGCA	TTCCCnnnGCGCA	TTCCCnnnGTGCA	TTCCCnnnGGACA
124	2N-4N-6N-7N-9N	1-3-5-8-10	TGCCCnnnGGGCA	TACCCnnnGGGCA	TCCCCnnnGGGCA	TTCCCnnnGGGCA	TGCACnnnGGGCA	TGCGCnnnGGGCA	TGCTCnnnGGGCA	TGCCCnnnAGGCA	TGCCCnnnCGGCA	TGCCCnnnTGGCA	TGCCCnnnGAGCA	TGCCCnnnGCGCA	TGCCCnnnGTGCA	TGCCCnnnGGGAA	TGCCCnnnGGGGA	TGCCCnnnGGGTA	TACACnnnGGGCA	TACGCnnnGGGCA	TACTCnnnGGGCA	TACCCnnnAGGCA	TACCCnnnCGGCA	TACCCnnnTGGCA	TACCCnnnGAGCA	TACCCnnnGCGCA	TACCCnnnGTGCA	TACCCnnnGGGAA	TACCCnnnGGGGA	TACCCnnnGGGTA	TCCACnnnGGGCA	TCCGCnnnGGGCA	TCCTCnnnGGGCA	TCCCCnnnAGGCA	TCCCCnnnCGGCA	TCCCCnnnTGGCA	TCCCCnnnGAGCA	TCCCCnnnGCGCA	TCCCCnnnGTGCA	TCCCCnnnGGGAA	TCCCCnnnGGGGA	TCCCCnnnGGGTA	TTCACnnnGGGCA	TTCGCnnnGGGCA	TTCTCnnnGGGCA	TTCCCnnnAGGCA	TTCCCnnnCGGCA	TTCCCnnnTGGCA	TTCCCnnnGAGCA
125	2N-4N-7N-9N-10N	1-3-5-6-8	TGCCCnnnGGGCA	TACCCnnnGGGCA	TCCCCnnnGGGCA	TTCCCnnnGGGCA	TGCACnnnGGGCA	TGCGCnnnGGGCA	TGCTCnnnGGGCA	TGCCCnnnGAGCA	TGCCCnnnGCGCA	TGCCCnnnGTGCA	TGCCCnnnGGGAA	TGCCCnnnGGGGA	TGCCCnnnGGGTA	TGCCCnnnGGGCC	TGCCCnnnGGGCG	TGCCCnnnGGGCT	TACACnnnGGGCA	TACGCnnnGGGCA	TACTCnnnGGGCA	TACCCnnnGAGCA	TACCCnnnGCGCA	TACCCnnnGTGCA	TACCCnnnGGGAA	TACCCnnnGGGGA	TACCCnnnGGGTA	TACCCnnnGGGCC	TACCCnnnGGGCG	TACCCnnnGGGCT	TCCACnnnGGGCA	TCCGCnnnGGGCA	TCCTCnnnGGGCA	TCCCCnnnGAGCA	TCCCCnnnGCGCA	TCCCCnnnGTGCA	TCCCCnnnGGGAA	TCCCCnnnGGGGA	TCCCCnnnGGGTA	TCCCCnnnGGGCC	TCCCCnnnGGGCG	TCCCCnnnGGGCT	TTCACnnnGGGCA	TTCGCnnnGGGCA	TTCTCnnnGGGCA	TTCCCnnnGAGCA	TTCCCnnnGCGCA	TTCCCnnnGTGCA	TTCCCnnnGGGAA
126	2N-4N-7N-8N-9N	1-3-5-6-10	TGCCCnnnGGGCA	TACCCnnnGGGCA	TCCCCnnnGGGCA	TTCCCnnnGGGCA	TGCACnnnGGGCA	TGCGCnnnGGGCA	TGCTCnnnGGGCA	TGCCCnnnGAGCA	TGCCCnnnGCGCA	TGCCCnnnGTGCA	TGCCCnnnGGACA	TGCCCnnnGGCCA	TGCCCnnnGGTCA	TGCCCnnnGGGAA	TGCCCnnnGGGGA	TGCCCnnnGGGTA	TACACnnnGGGCA	TACGCnnnGGGCA	TACTCnnnGGGCA	TACCCnnnGAGCA	TACCCnnnGCGCA	TACCCnnnGTGCA	TACCCnnnGGACA	TACCCnnnGGCCA	TACCCnnnGGTCA	TACCCnnnGGGAA	TACCCnnnGGGGA	TACCCnnnGGGTA	TCCACnnnGGGCA	TCCGCnnnGGGCA	TCCTCnnnGGGCA	TCCCCnnnGAGCA	TCCCCnnnGCGCA	TCCCCnnnGTGCA	TCCCCnnnGGACA	TCCCCnnnGGCCA	TCCCCnnnGGTCA	TCCCCnnnGGGAA	TCCCCnnnGGGGA	TCCCCnnnGGGTA	TTCACnnnGGGCA	TTCGCnnnGGGCA	TTCTCnnnGGGCA	TTCCCnnnGAGCA	TTCCCnnnGCGCA	TTCCCnnnGTGCA	TTCCCnnnGGACA
127	2N-3N-4N-7N-9N	1-5-6-8-10	TGCCCnnnGGGCA	TACCCnnnGGGCA	TCCCCnnnGGGCA	TTCCCnnnGGGCA	TGACCnnnGGGCA	TGGCCnnnGGGCA	TGTCCnnnGGGCA	TGCACnnnGGGCA	TGCGCnnnGGGCA	TGCTCnnnGGGCA	TGCCCnnnGAGCA	TGCCCnnnGCGCA	TGCCCnnnGTGCA	TGCCCnnnGGGAA	TGCCCnnnGGGGA	TGCCCnnnGGGTA	TAACCnnnGGGCA	TAGCCnnnGGGCA	TATCCnnnGGGCA	TACACnnnGGGCA	TACGCnnnGGGCA	TACTCnnnGGGCA	TACCCnnnGAGCA	TACCCnnnGCGCA	TACCCnnnGTGCA	TACCCnnnGGGAA	TACCCnnnGGGGA	TACCCnnnGGGTA	TCACCnnnGGGCA	TCGCCnnnGGGCA	TCTCCnnnGGGCA	TCCACnnnGGGCA	TCCGCnnnGGGCA	TCCTCnnnGGGCA	TCCCCnnnGAGCA	TCCCCnnnGCGCA	TCCCCnnnGTGCA	TCCCCnnnGGGAA	TCCCCnnnGGGGA	TCCCCnnnGGGTA	TTACCnnnGGGCA	TTGCCnnnGGGCA	TTTCCnnnGGGCA	TTCACnnnGGGCA	TTCGCnnnGGGCA	TTCTCnnnGGGCA	TTCCCnnnGAGCA
128	1N-2N-4N-7N-9N	3-5-6-8-10	TGCCCnnnGGGCA	AGCCCnnnGGGCA	CGCCCnnnGGGCA	GGCCCnnnGGGCA	TACCCnnnGGGCA	TCCCCnnnGGGCA	TTCCCnnnGGGCA	TGCACnnnGGGCA	TGCGCnnnGGGCA	TGCTCnnnGGGCA	TGCCCnnnGAGCA	TGCCCnnnGCGCA	TGCCCnnnGTGCA	TGCCCnnnGGGAA	TGCCCnnnGGGGA	TGCCCnnnGGGTA	AACCCnnnGGGCA	ACCCCnnnGGGCA	ATCCCnnnGGGCA	AGCACnnnGGGCA	AGCGCnnnGGGCA	AGCTCnnnGGGCA	AGCCCnnnGAGCA	AGCCCnnnGCGCA	AGCCCnnnGTGCA	AGCCCnnnGGGAA	AGCCCnnnGGGGA	AGCCCnnnGGGTA	CACCCnnnGGGCA	CCCCCnnnGGGCA	CTCCCnnnGGGCA	CGCACnnnGGGCA	CGCGCnnnGGGCA	CGCTCnnnGGGCA	CGCCCnnnGAGCA	CGCCCnnnGCGCA	CGCCCnnnGTGCA	CGCCCnnnGGGAA	CGCCCnnnGGGGA	CGCCCnnnGGGTA	GACCCnnnGGGCA	GCCCCnnnGGGCA	GTCCCnnnGGGCA	GGCACnnnGGGCA	GGCGCnnnGGGCA	GGCTCnnnGGGCA	GGCCCnnnGAGCA
129	2N-4N-5N-7N-9N	1-3-6-8-10	TGCCCnnnGGGCA	TACCCnnnGGGCA	TCCCCnnnGGGCA	TTCCCnnnGGGCA	TGCACnnnGGGCA	TGCGCnnnGGGCA	TGCTCnnnGGGCA	TGCCAnnnGGGCA	TGCCGnnnGGGCA	TGCCTnnnGGGCA	TGCCCnnnGAGCA	TGCCCnnnGCGCA	TGCCCnnnGTGCA	TGCCCnnnGGGAA	TGCCCnnnGGGGA	TGCCCnnnGGGTA	TACACnnnGGGCA	TACGCnnnGGGCA	TACTCnnnGGGCA	TACCAnnnGGGCA	TACCGnnnGGGCA	TACCTnnnGGGCA	TACCCnnnGAGCA	TACCCnnnGCGCA	TACCCnnnGTGCA	TACCCnnnGGGAA	TACCCnnnGGGGA	TACCCnnnGGGTA	TCCACnnnGGGCA	TCCGCnnnGGGCA	TCCTCnnnGGGCA	TCCCAnnnGGGCA	TCCCGnnnGGGCA	TCCCTnnnGGGCA	TCCCCnnnGAGCA	TCCCCnnnGCGCA	TCCCCnnnGTGCA	TCCCCnnnGGGAA	TCCCCnnnGGGGA	TCCCCnnnGGGTA	TTCACnnnGGGCA	TTCGCnnnGGGCA	TTCTCnnnGGGCA	TTCCAnnnGGGCA	TTCCGnnnGGGCA	TTCCTnnnGGGCA	TTCCCnnnGAGCA
130	2N-3N-4N-8N-9N	1-5-6-7-10	TGCCCnnnGGGCA	TACCCnnnGGGCA	TCCCCnnnGGGCA	TTCCCnnnGGGCA	TGACCnnnGGGCA	TGGCCnnnGGGCA	TGTCCnnnGGGCA	TGCACnnnGGGCA	TGCGCnnnGGGCA	TGCTCnnnGGGCA	TGCCCnnnGGACA	TGCCCnnnGGCCA	TGCCCnnnGGTCA	TGCCCnnnGGGAA	TGCCCnnnGGGGA	TGCCCnnnGGGTA	TAACCnnnGGGCA	TAGCCnnnGGGCA	TATCCnnnGGGCA	TACACnnnGGGCA	TACGCnnnGGGCA	TACTCnnnGGGCA	TACCCnnnGGACA	TACCCnnnGGCCA	TACCCnnnGGTCA	TACCCnnnGGGAA	TACCCnnnGGGGA	TACCCnnnGGGTA	TCACCnnnGGGCA	TCGCCnnnGGGCA	TCTCCnnnGGGCA	TCCACnnnGGGCA	TCCGCnnnGGGCA	TCCTCnnnGGGCA	TCCCCnnnGGACA	TCCCCnnnGGCCA	TCCCCnnnGGTCA	TCCCCnnnGGGAA	TCCCCnnnGGGGA	TCCCCnnnGGGTA	TTACCnnnGGGCA	TTGCCnnnGGGCA	TTTCCnnnGGGCA	TTCACnnnGGGCA	TTCGCnnnGGGCA	TTCTCnnnGGGCA	TTCCCnnnGGACA
131	1N-2N-3N-8N-9N	4-5-6-7-10	TGCCCnnnGGGCA	AGCCCnnnGGGCA	CGCCCnnnGGGCA	GGCCCnnnGGGCA	TACCCnnnGGGCA	TCCCCnnnGGGCA	TTCCCnnnGGGCA	TGACCnnnGGGCA	TGGCCnnnGGGCA	TGTCCnnnGGGCA	TGCCCnnnGGACA	TGCCCnnnGGCCA	TGCCCnnnGGTCA	TGCCCnnnGGGAA	TGCCCnnnGGGGA	TGCCCnnnGGGTA	AACCCnnnGGGCA	ACCCCnnnGGGCA	ATCCCnnnGGGCA	AGACCnnnGGGCA	AGGCCnnnGGGCA	AGTCCnnnGGGCA	AGCCCnnnGGACA	AGCCCnnnGGCCA	AGCCCnnnGGTCA	AGCCCnnnGGGAA	AGCCCnnnGGGGA	AGCCCnnnGGGTA	CACCCnnnGGGCA	CCCCCnnnGGGCA	CTCCCnnnGGGCA	CGACCnnnGGGCA	CGGCCnnnGGGCA	CGTCCnnnGGGCA	CGCCCnnnGGACA	CGCCCnnnGGCCA	CGCCCnnnGGTCA	CGCCCnnnGGGAA	CGCCCnnnGGGGA	CGCCCnnnGGGTA	GACCCnnnGGGCA	GCCCCnnnGGGCA	GTCCCnnnGGGCA	GGACCnnnGGGCA	GGGCCnnnGGGCA	GGTCCnnnGGGCA	GGCCCnnnGGACA
132	2N-3N-5N-8N-9N	1-4-6-7-10	TGCCCnnnGGGCA	TACCCnnnGGGCA	TCCCCnnnGGGCA	TTCCCnnnGGGCA	TGACCnnnGGGCA	TGGCCnnnGGGCA	TGTCCnnnGGGCA	TGCCAnnnGGGCA	TGCCGnnnGGGCA	TGCCTnnnGGGCA	TGCCCnnnGGACA	TGCCCnnnGGCCA	TGCCCnnnGGTCA	TGCCCnnnGGGAA	TGCCCnnnGGGGA	TGCCCnnnGGGTA	TAACCnnnGGGCA	TAGCCnnnGGGCA	TATCCnnnGGGCA	TACCAnnnGGGCA	TACCGnnnGGGCA	TACCTnnnGGGCA	TACCCnnnGGACA	TACCCnnnGGCCA	TACCCnnnGGTCA	TACCCnnnGGGAA	TACCCnnnGGGGA	TACCCnnnGGGTA	TCACCnnnGGGCA	TCGCCnnnGGGCA	TCTCCnnnGGGCA	TCCCAnnnGGGCA	TCCCGnnnGGGCA	TCCCTnnnGGGCA	TCCCCnnnGGACA	TCCCCnnnGGCCA	TCCCCnnnGGTCA	TCCCCnnnGGGAA	TCCCCnnnGGGGA	TCCCCnnnGGGTA	TTACCnnnGGGCA	TTGCCnnnGGGCA	TTTCCnnnGGGCA	TTCCAnnnGGGCA	TTCCGnnnGGGCA	TTCCTnnnGGGCA	TTCCCnnnGGACA
133	2N-3N-4N-7N-8N	1-5-6-9-10	TGCCCnnnGGGCA	TACCCnnnGGGCA	TCCCCnnnGGGCA	TTCCCnnnGGGCA	TGACCnnnGGGCA	TGGCCnnnGGGCA	TGTCCnnnGGGCA	TGCACnnnGGGCA	TGCGCnnnGGGCA	TGCTCnnnGGGCA	TGCCCnnnGAGCA	TGCCCnnnGCGCA	TGCCCnnnGTGCA	TGCCCnnnGGACA	TGCCCnnnGGCCA	TGCCCnnnGGTCA	TAACCnnnGGGCA	TAGCCnnnGGGCA	TATCCnnnGGGCA	TACACnnnGGGCA	TACGCnnnGGGCA	TACTCnnnGGGCA	TACCCnnnGAGCA	TACCCnnnGCGCA	TACCCnnnGTGCA	TACCCnnnGGACA	TACCCnnnGGCCA	TACCCnnnGGTCA	TCACCnnnGGGCA	TCGCCnnnGGGCA	TCTCCnnnGGGCA	TCCACnnnGGGCA	TCCGCnnnGGGCA	TCCTCnnnGGGCA	TCCCCnnnGAGCA	TCCCCnnnGCGCA	TCCCCnnnGTGCA	TCCCCnnnGGACA	TCCCCnnnGGCCA	TCCCCnnnGGTCA	TTACCnnnGGGCA	TTGCCnnnGGGCA	TTTCCnnnGGGCA	TTCACnnnGGGCA	TTCGCnnnGGGCA	TTCTCnnnGGGCA	TTCCCnnnGAGCA
134	1N-3N-4N-7N-8N	2-5-6-9-10	TGCCCnnnGGGCA	AGCCCnnnGGGCA	CGCCCnnnGGGCA	GGCCCnnnGGGCA	TGACCnnnGGGCA	TGGCCnnnGGGCA	TGTCCnnnGGGCA	TGCACnnnGGGCA	TGCGCnnnGGGCA	TGCTCnnnGGGCA	TGCCCnnnGAGCA	TGCCCnnnGCGCA	TGCCCnnnGTGCA	TGCCCnnnGGACA	TGCCCnnnGGCCA	TGCCCnnnGGTCA	AGACCnnnGGGCA	AGGCCnnnGGGCA	AGTCCnnnGGGCA	AGCACnnnGGGCA	AGCGCnnnGGGCA	AGCTCnnnGGGCA	AGCCCnnnGAGCA	AGCCCnnnGCGCA	AGCCCnnnGTGCA	AGCCCnnnGGACA	AGCCCnnnGGCCA	AGCCCnnnGGTCA	CGACCnnnGGGCA	CGGCCnnnGGGCA	CGTCCnnnGGGCA	CGCACnnnGGGCA	CGCGCnnnGGGCA	CGCTCnnnGGGCA	CGCCCnnnGAGCA	CGCCCnnnGCGCA	CGCCCnnnGTGCA	CGCCCnnnGGACA	CGCCCnnnGGCCA	CGCCCnnnGGTCA	GGACCnnnGGGCA	GGGCCnnnGGGCA	GGTCCnnnGGGCA	GGCACnnnGGGCA	GGCGCnnnGGGCA	GGCTCnnnGGGCA	GGCCCnnnGAGCA
135	3N-4N-5N-7N-8N	1-2-6-9-10	TGCCCnnnGGGCA	TGACCnnnGGGCA	TGGCCnnnGGGCA	TGTCCnnnGGGCA	TGCACnnnGGGCA	TGCGCnnnGGGCA	TGCTCnnnGGGCA	TGCCAnnnGGGCA	TGCCGnnnGGGCA	TGCCTnnnGGGCA	TGCCCnnnGAGCA	TGCCCnnnGCGCA	TGCCCnnnGTGCA	TGCCCnnnGGACA	TGCCCnnnGGCCA	TGCCCnnnGGTCA	TGAACnnnGGGCA	TGAGCnnnGGGCA	TGATCnnnGGGCA	TGACAnnnGGGCA	TGACGnnnGGGCA	TGACTnnnGGGCA	TGACCnnnGAGCA	TGACCnnnGCGCA	TGACCnnnGTGCA	TGACCnnnGGACA	TGACCnnnGGCCA	TGACCnnnGGTCA	TGGACnnnGGGCA	TGGGCnnnGGGCA	TGGTCnnnGGGCA	TGGCAnnnGGGCA	TGGCGnnnGGGCA	TGGCTnnnGGGCA	TGGCCnnnGAGCA	TGGCCnnnGCGCA	TGGCCnnnGTGCA	TGGCCnnnGGACA	TGGCCnnnGGCCA	TGGCCnnnGGTCA	TGTACnnnGGGCA	TGTGCnnnGGGCA	TGTTCnnnGGGCA	TGTCAnnnGGGCA	TGTCGnnnGGGCA	TGTCTnnnGGGCA	TGTCCnnnGAGCA
136	1N-2N-4N-9N-10N	3-5-6-7-8	TGCCCnnnGGGCA	AGCCCnnnGGGCA	CGCCCnnnGGGCA	GGCCCnnnGGGCA	TACCCnnnGGGCA	TCCCCnnnGGGCA	TTCCCnnnGGGCA	TGCACnnnGGGCA	TGCGCnnnGGGCA	TGCTCnnnGGGCA	TGCCCnnnGGGAA	TGCCCnnnGGGGA	TGCCCnnnGGGTA	TGCCCnnnGGGCC	TGCCCnnnGGGCG	TGCCCnnnGGGCT	AACCCnnnGGGCA	ACCCCnnnGGGCA	ATCCCnnnGGGCA	AGCACnnnGGGCA	AGCGCnnnGGGCA	AGCTCnnnGGGCA	AGCCCnnnGGGAA	AGCCCnnnGGGGA	AGCCCnnnGGGTA	AGCCCnnnGGGCC	AGCCCnnnGGGCG	AGCCCnnnGGGCT	CACCCnnnGGGCA	CCCCCnnnGGGCA	CTCCCnnnGGGCA	CGCACnnnGGGCA	CGCGCnnnGGGCA	CGCTCnnnGGGCA	CGCCCnnnGGGAA	CGCCCnnnGGGGA	CGCCCnnnGGGTA	CGCCCnnnGGGCC	CGCCCnnnGGGCG	CGCCCnnnGGGCT	GACCCnnnGGGCA	GCCCCnnnGGGCA	GTCCCnnnGGGCA	GGCACnnnGGGCA	GGCGCnnnGGGCA	GGCTCnnnGGGCA	GGCCCnnnGGGAA
137	1N-2N-3N-9N-10N	4-5-6-7-8	TGCCCnnnGGGCA	AGCCCnnnGGGCA	CGCCCnnnGGGCA	GGCCCnnnGGGCA	TACCCnnnGGGCA	TCCCCnnnGGGCA	TTCCCnnnGGGCA	TGACCnnnGGGCA	TGGCCnnnGGGCA	TGTCCnnnGGGCA	TGCCCnnnGGGAA	TGCCCnnnGGGGA	TGCCCnnnGGGTA	TGCCCnnnGGGCC	TGCCCnnnGGGCG	TGCCCnnnGGGCT	AACCCnnnGGGCA	ACCCCnnnGGGCA	ATCCCnnnGGGCA	AGACCnnnGGGCA	AGGCCnnnGGGCA	AGTCCnnnGGGCA	AGCCCnnnGGGAA	AGCCCnnnGGGGA	AGCCCnnnGGGTA	AGCCCnnnGGGCC	AGCCCnnnGGGCG	AGCCCnnnGGGCT	CACCCnnnGGGCA	CCCCCnnnGGGCA	CTCCCnnnGGGCA	CGACCnnnGGGCA	CGGCCnnnGGGCA	CGTCCnnnGGGCA	CGCCCnnnGGGAA	CGCCCnnnGGGGA	CGCCCnnnGGGTA	CGCCCnnnGGGCC	CGCCCnnnGGGCG	CGCCCnnnGGGCT	GACCCnnnGGGCA	GCCCCnnnGGGCA	GTCCCnnnGGGCA	GGACCnnnGGGCA	GGGCCnnnGGGCA	GGTCCnnnGGGCA	GGCCCnnnGGGAA
138	1N-2N-5N-9N-10N	3-4-6-7-8	TGCCCnnnGGGCA	AGCCCnnnGGGCA	CGCCCnnnGGGCA	GGCCCnnnGGGCA	TACCCnnnGGGCA	TCCCCnnnGGGCA	TTCCCnnnGGGCA	TGCCAnnnGGGCA	TGCCGnnnGGGCA	TGCCTnnnGGGCA	TGCCCnnnGGGAA	TGCCCnnnGGGGA	TGCCCnnnGGGTA	TGCCCnnnGGGCC	TGCCCnnnGGGCG	TGCCCnnnGGGCT	AACCCnnnGGGCA	ACCCCnnnGGGCA	ATCCCnnnGGGCA	AGCCAnnnGGGCA	AGCCGnnnGGGCA	AGCCTnnnGGGCA	AGCCCnnnGGGAA	AGCCCnnnGGGGA	AGCCCnnnGGGTA	AGCCCnnnGGGCC	AGCCCnnnGGGCG	AGCCCnnnGGGCT	CACCCnnnGGGCA	CCCCCnnnGGGCA	CTCCCnnnGGGCA	CGCCAnnnGGGCA	CGCCGnnnGGGCA	CGCCTnnnGGGCA	CGCCCnnnGGGAA	CGCCCnnnGGGGA	CGCCCnnnGGGTA	CGCCCnnnGGGCC	CGCCCnnnGGGCG	CGCCCnnnGGGCT	GACCCnnnGGGCA	GCCCCnnnGGGCA	GTCCCnnnGGGCA	GGCCAnnnGGGCA	GGCCGnnnGGGCA	GGCCTnnnGGGCA	GGCCCnnnGGGAA
139	1N-2N-4N-7N-10N	3-5-6-8-9	TGCCCnnnGGGCA	AGCCCnnnGGGCA	CGCCCnnnGGGCA	GGCCCnnnGGGCA	TACCCnnnGGGCA	TCCCCnnnGGGCA	TTCCCnnnGGGCA	TGCACnnnGGGCA	TGCGCnnnGGGCA	TGCTCnnnGGGCA	TGCCCnnnGAGCA	TGCCCnnnGCGCA	TGCCCnnnGTGCA	TGCCCnnnGGGCC	TGCCCnnnGGGCG	TGCCCnnnGGGCT	AACCCnnnGGGCA	ACCCCnnnGGGCA	ATCCCnnnGGGCA	AGCACnnnGGGCA	AGCGCnnnGGGCA	AGCTCnnnGGGCA	AGCCCnnnGAGCA	AGCCCnnnGCGCA	AGCCCnnnGTGCA	AGCCCnnnGGGCC	AGCCCnnnGGGCG	AGCCCnnnGGGCT	CACCCnnnGGGCA	CCCCCnnnGGGCA	CTCCCnnnGGGCA	CGCACnnnGGGCA	CGCGCnnnGGGCA	CGCTCnnnGGGCA	CGCCCnnnGAGCA	CGCCCnnnGCGCA	CGCCCnnnGTGCA	CGCCCnnnGGGCC	CGCCCnnnGGGCG	CGCCCnnnGGGCT	GACCCnnnGGGCA	GCCCCnnnGGGCA	GTCCCnnnGGGCA	GGCACnnnGGGCA	GGCGCnnnGGGCA	GGCTCnnnGGGCA	GGCCCnnnGAGCA
140	1N-3N-4N-7N-10N	2-5-6-8-9	TGCCCnnnGGGCA	AGCCCnnnGGGCA	CGCCCnnnGGGCA	GGCCCnnnGGGCA	TGACCnnnGGGCA	TGGCCnnnGGGCA	TGTCCnnnGGGCA	TGCACnnnGGGCA	TGCGCnnnGGGCA	TGCTCnnnGGGCA	TGCCCnnnGAGCA	TGCCCnnnGCGCA	TGCCCnnnGTGCA	TGCCCnnnGGGCC	TGCCCnnnGGGCG	TGCCCnnnGGGCT	AGACCnnnGGGCA	AGGCCnnnGGGCA	AGTCCnnnGGGCA	AGCACnnnGGGCA	AGCGCnnnGGGCA	AGCTCnnnGGGCA	AGCCCnnnGAGCA	AGCCCnnnGCGCA	AGCCCnnnGTGCA	AGCCCnnnGGGCC	AGCCCnnnGGGCG	AGCCCnnnGGGCT	CGACCnnnGGGCA	CGGCCnnnGGGCA	CGTCCnnnGGGCA	CGCACnnnGGGCA	CGCGCnnnGGGCA	CGCTCnnnGGGCA	CGCCCnnnGAGCA	CGCCCnnnGCGCA	CGCCCnnnGTGCA	CGCCCnnnGGGCC	CGCCCnnnGGGCG	CGCCCnnnGGGCT	GGACCnnnGGGCA	GGGCCnnnGGGCA	GGTCCnnnGGGCA	GGCACnnnGGGCA	GGCGCnnnGGGCA	GGCTCnnnGGGCA	GGCCCnnnGAGCA
141	1N-4N-5N-7N-10N	2-3-6-8-9	TGCCCnnnGGGCA	AGCCCnnnGGGCA	CGCCCnnnGGGCA	GGCCCnnnGGGCA	TGCACnnnGGGCA	TGCGCnnnGGGCA	TGCTCnnnGGGCA	TGCCAnnnGGGCA	TGCCGnnnGGGCA	TGCCTnnnGGGCA	TGCCCnnnGAGCA	TGCCCnnnGCGCA	TGCCCnnnGTGCA	TGCCCnnnGGGCC	TGCCCnnnGGGCG	TGCCCnnnGGGCT	AGCACnnnGGGCA	AGCGCnnnGGGCA	AGCTCnnnGGGCA	AGCCAnnnGGGCA	AGCCGnnnGGGCA	AGCCTnnnGGGCA	AGCCCnnnGAGCA	AGCCCnnnGCGCA	AGCCCnnnGTGCA	AGCCCnnnGGGCC	AGCCCnnnGGGCG	AGCCCnnnGGGCT	CGCACnnnGGGCA	CGCGCnnnGGGCA	CGCTCnnnGGGCA	CGCCAnnnGGGCA	CGCCGnnnGGGCA	CGCCTnnnGGGCA	CGCCCnnnGAGCA	CGCCCnnnGCGCA	CGCCCnnnGTGCA	CGCCCnnnGGGCC	CGCCCnnnGGGCG	CGCCCnnnGGGCT	GGCACnnnGGGCA	GGCGCnnnGGGCA	GGCTCnnnGGGCA	GGCCAnnnGGGCA	GGCCGnnnGGGCA	GGCCTnnnGGGCA	GGCCCnnnGAGCA
142	1N-2N-3N-8N-10N	4-5-6-7-9	TGCCCnnnGGGCA	AGCCCnnnGGGCA	CGCCCnnnGGGCA	GGCCCnnnGGGCA	TACCCnnnGGGCA	TCCCCnnnGGGCA	TTCCCnnnGGGCA	TGACCnnnGGGCA	TGGCCnnnGGGCA	TGTCCnnnGGGCA	TGCCCnnnGGACA	TGCCCnnnGGCCA	TGCCCnnnGGTCA	TGCCCnnnGGGCC	TGCCCnnnGGGCG	TGCCCnnnGGGCT	AACCCnnnGGGCA	ACCCCnnnGGGCA	ATCCCnnnGGGCA	AGACCnnnGGGCA	AGGCCnnnGGGCA	AGTCCnnnGGGCA	AGCCCnnnGGACA	AGCCCnnnGGCCA	AGCCCnnnGGTCA	AGCCCnnnGGGCC	AGCCCnnnGGGCG	AGCCCnnnGGGCT	CACCCnnnGGGCA	CCCCCnnnGGGCA	CTCCCnnnGGGCA	CGACCnnnGGGCA	CGGCCnnnGGGCA	CGTCCnnnGGGCA	CGCCCnnnGGACA	CGCCCnnnGGCCA	CGCCCnnnGGTCA	CGCCCnnnGGGCC	CGCCCnnnGGGCG	CGCCCnnnGGGCT	GACCCnnnGGGCA	GCCCCnnnGGGCA	GTCCCnnnGGGCA	GGACCnnnGGGCA	GGGCCnnnGGGCA	GGTCCnnnGGGCA	GGCCCnnnGGACA
143	1N-3N-4N-8N-10N	2-5-6-7-9	TGCCCnnnGGGCA	AGCCCnnnGGGCA	CGCCCnnnGGGCA	GGCCCnnnGGGCA	TGACCnnnGGGCA	TGGCCnnnGGGCA	TGTCCnnnGGGCA	TGCACnnnGGGCA	TGCGCnnnGGGCA	TGCTCnnnGGGCA	TGCCCnnnGGACA	TGCCCnnnGGCCA	TGCCCnnnGGTCA	TGCCCnnnGGGCC	TGCCCnnnGGGCG	TGCCCnnnGGGCT	AGACCnnnGGGCA	AGGCCnnnGGGCA	AGTCCnnnGGGCA	AGCACnnnGGGCA	AGCGCnnnGGGCA	AGCTCnnnGGGCA	AGCCCnnnGGACA	AGCCCnnnGGCCA	AGCCCnnnGGTCA	AGCCCnnnGGGCC	AGCCCnnnGGGCG	AGCCCnnnGGGCT	CGACCnnnGGGCA	CGGCCnnnGGGCA	CGTCCnnnGGGCA	CGCACnnnGGGCA	CGCGCnnnGGGCA	CGCTCnnnGGGCA	CGCCCnnnGGACA	CGCCCnnnGGCCA	CGCCCnnnGGTCA	CGCCCnnnGGGCC	CGCCCnnnGGGCG	CGCCCnnnGGGCT	GGACCnnnGGGCA	GGGCCnnnGGGCA	GGTCCnnnGGGCA	GGCACnnnGGGCA	GGCGCnnnGGGCA	GGCTCnnnGGGCA	GGCCCnnnGGACA
144	1N-3N-5N-8N-10N	2-4-6-7-9	TGCCCnnnGGGCA	AGCCCnnnGGGCA	CGCCCnnnGGGCA	GGCCCnnnGGGCA	TGACCnnnGGGCA	TGGCCnnnGGGCA	TGTCCnnnGGGCA	TGCCAnnnGGGCA	TGCCGnnnGGGCA	TGCCTnnnGGGCA	TGCCCnnnGGACA	TGCCCnnnGGCCA	TGCCCnnnGGTCA	TGCCCnnnGGGCC	TGCCCnnnGGGCG	TGCCCnnnGGGCT	AGACCnnnGGGCA	AGGCCnnnGGGCA	AGTCCnnnGGGCA	AGCCAnnnGGGCA	AGCCGnnnGGGCA	AGCCTnnnGGGCA	AGCCCnnnGGACA	AGCCCnnnGGCCA	AGCCCnnnGGTCA	AGCCCnnnGGGCC	AGCCCnnnGGGCG	AGCCCnnnGGGCT	CGACCnnnGGGCA	CGGCCnnnGGGCA	CGTCCnnnGGGCA	CGCCAnnnGGGCA	CGCCGnnnGGGCA	CGCCTnnnGGGCA	CGCCCnnnGGACA	CGCCCnnnGGCCA	CGCCCnnnGGTCA	CGCCCnnnGGGCC	CGCCCnnnGGGCG	CGCCCnnnGGGCT	GGACCnnnGGGCA	GGGCCnnnGGGCA	GGTCCnnnGGGCA	GGCCAnnnGGGCA	GGCCGnnnGGGCA	GGCCTnnnGGGCA	GGCCCnnnGGACA
145	2N-4N-5N-6N-9N	1-3-7-8-10	TGCCCnnnGGGCA	TACCCnnnGGGCA	TCCCCnnnGGGCA	TTCCCnnnGGGCA	TGCACnnnGGGCA	TGCGCnnnGGGCA	TGCTCnnnGGGCA	TGCCAnnnGGGCA	TGCCGnnnGGGCA	TGCCTnnnGGGCA	TGCCCnnnAGGCA	TGCCCnnnCGGCA	TGCCCnnnTGGCA	TGCCCnnnGGGAA	TGCCCnnnGGGGA	TGCCCnnnGGGTA	TACACnnnGGGCA	TACGCnnnGGGCA	TACTCnnnGGGCA	TACCAnnnGGGCA	TACCGnnnGGGCA	TACCTnnnGGGCA	TACCCnnnAGGCA	TACCCnnnCGGCA	TACCCnnnTGGCA	TACCCnnnGGGAA	TACCCnnnGGGGA	TACCCnnnGGGTA	TCCACnnnGGGCA	TCCGCnnnGGGCA	TCCTCnnnGGGCA	TCCCAnnnGGGCA	TCCCGnnnGGGCA	TCCCTnnnGGGCA	TCCCCnnnAGGCA	TCCCCnnnCGGCA	TCCCCnnnTGGCA	TCCCCnnnGGGAA	TCCCCnnnGGGGA	TCCCCnnnGGGTA	TTCACnnnGGGCA	TTCGCnnnGGGCA	TTCTCnnnGGGCA	TTCCAnnnGGGCA	TTCCGnnnGGGCA	TTCCTnnnGGGCA	TTCCCnnnAGGCA
146	2N-3N-5N-6N-9N	1-4-7-8-10	TGCCCnnnGGGCA	TACCCnnnGGGCA	TCCCCnnnGGGCA	TTCCCnnnGGGCA	TGACCnnnGGGCA	TGGCCnnnGGGCA	TGTCCnnnGGGCA	TGCCAnnnGGGCA	TGCCGnnnGGGCA	TGCCTnnnGGGCA	TGCCCnnnAGGCA	TGCCCnnnCGGCA	TGCCCnnnTGGCA	TGCCCnnnGGGAA	TGCCCnnnGGGGA	TGCCCnnnGGGTA	TAACCnnnGGGCA	TAGCCnnnGGGCA	TATCCnnnGGGCA	TACCAnnnGGGCA	TACCGnnnGGGCA	TACCTnnnGGGCA	TACCCnnnAGGCA	TACCCnnnCGGCA	TACCCnnnTGGCA	TACCCnnnGGGAA	TACCCnnnGGGGA	TACCCnnnGGGTA	TCACCnnnGGGCA	TCGCCnnnGGGCA	TCTCCnnnGGGCA	TCCCAnnnGGGCA	TCCCGnnnGGGCA	TCCCTnnnGGGCA	TCCCCnnnAGGCA	TCCCCnnnCGGCA	TCCCCnnnTGGCA	TCCCCnnnGGGAA	TCCCCnnnGGGGA	TCCCCnnnGGGTA	TTACCnnnGGGCA	TTGCCnnnGGGCA	TTTCCnnnGGGCA	TTCCAnnnGGGCA	TTCCGnnnGGGCA	TTCCTnnnGGGCA	TTCCCnnnAGGCA
147	1N-2N-5N-6N-9N	3-4-7-8-10	TGCCCnnnGGGCA	AGCCCnnnGGGCA	CGCCCnnnGGGCA	GGCCCnnnGGGCA	TACCCnnnGGGCA	TCCCCnnnGGGCA	TTCCCnnnGGGCA	TGCCAnnnGGGCA	TGCCGnnnGGGCA	TGCCTnnnGGGCA	TGCCCnnnAGGCA	TGCCCnnnCGGCA	TGCCCnnnTGGCA	TGCCCnnnGGGAA	TGCCCnnnGGGGA	TGCCCnnnGGGTA	AACCCnnnGGGCA	ACCCCnnnGGGCA	ATCCCnnnGGGCA	AGCCAnnnGGGCA	AGCCGnnnGGGCA	AGCCTnnnGGGCA	AGCCCnnnAGGCA	AGCCCnnnCGGCA	AGCCCnnnTGGCA	AGCCCnnnGGGAA	AGCCCnnnGGGGA	AGCCCnnnGGGTA	CACCCnnnGGGCA	CCCCCnnnGGGCA	CTCCCnnnGGGCA	CGCCAnnnGGGCA	CGCCGnnnGGGCA	CGCCTnnnGGGCA	CGCCCnnnAGGCA	CGCCCnnnCGGCA	CGCCCnnnTGGCA	CGCCCnnnGGGAA	CGCCCnnnGGGGA	CGCCCnnnGGGTA	GACCCnnnGGGCA	GCCCCnnnGGGCA	GTCCCnnnGGGCA	GGCCAnnnGGGCA	GGCCGnnnGGGCA	GGCCTnnnGGGCA	GGCCCnnnAGGCA
148	2N-4N-5N-6N-7N	1-3-8-9-10	TGCCCnnnGGGCA	TACCCnnnGGGCA	TCCCCnnnGGGCA	TTCCCnnnGGGCA	TGCACnnnGGGCA	TGCGCnnnGGGCA	TGCTCnnnGGGCA	TGCCAnnnGGGCA	TGCCGnnnGGGCA	TGCCTnnnGGGCA	TGCCCnnnAGGCA	TGCCCnnnCGGCA	TGCCCnnnTGGCA	TGCCCnnnGAGCA	TGCCCnnnGCGCA	TGCCCnnnGTGCA	TACACnnnGGGCA	TACGCnnnGGGCA	TACTCnnnGGGCA	TACCAnnnGGGCA	TACCGnnnGGGCA	TACCTnnnGGGCA	TACCCnnnAGGCA	TACCCnnnCGGCA	TACCCnnnTGGCA	TACCCnnnGAGCA	TACCCnnnGCGCA	TACCCnnnGTGCA	TCCACnnnGGGCA	TCCGCnnnGGGCA	TCCTCnnnGGGCA	TCCCAnnnGGGCA	TCCCGnnnGGGCA	TCCCTnnnGGGCA	TCCCCnnnAGGCA	TCCCCnnnCGGCA	TCCCCnnnTGGCA	TCCCCnnnGAGCA	TCCCCnnnGCGCA	TCCCCnnnGTGCA	TTCACnnnGGGCA	TTCGCnnnGGGCA	TTCTCnnnGGGCA	TTCCAnnnGGGCA	TTCCGnnnGGGCA	TTCCTnnnGGGCA	TTCCCnnnAGGCA
149	3N-4N-5N-6N-7N	1-2-8-9-10	TGCCCnnnGGGCA	TGACCnnnGGGCA	TGGCCnnnGGGCA	TGTCCnnnGGGCA	TGCACnnnGGGCA	TGCGCnnnGGGCA	TGCTCnnnGGGCA	TGCCAnnnGGGCA	TGCCGnnnGGGCA	TGCCTnnnGGGCA	TGCCCnnnAGGCA	TGCCCnnnCGGCA	TGCCCnnnTGGCA	TGCCCnnnGAGCA	TGCCCnnnGCGCA	TGCCCnnnGTGCA	TGAACnnnGGGCA	TGAGCnnnGGGCA	TGATCnnnGGGCA	TGACAnnnGGGCA	TGACGnnnGGGCA	TGACTnnnGGGCA	TGACCnnnAGGCA	TGACCnnnCGGCA	TGACCnnnTGGCA	TGACCnnnGAGCA	TGACCnnnGCGCA	TGACCnnnGTGCA	TGGACnnnGGGCA	TGGGCnnnGGGCA	TGGTCnnnGGGCA	TGGCAnnnGGGCA	TGGCGnnnGGGCA	TGGCTnnnGGGCA	TGGCCnnnAGGCA	TGGCCnnnCGGCA	TGGCCnnnTGGCA	TGGCCnnnGAGCA	TGGCCnnnGCGCA	TGGCCnnnGTGCA	TGTACnnnGGGCA	TGTGCnnnGGGCA	TGTTCnnnGGGCA	TGTCAnnnGGGCA	TGTCGnnnGGGCA	TGTCTnnnGGGCA	TGTCCnnnAGGCA
150	1N-4N-5N-6N-7N	2-3-8-9-10	TGCCCnnnGGGCA	AGCCCnnnGGGCA	CGCCCnnnGGGCA	GGCCCnnnGGGCA	TGCACnnnGGGCA	TGCGCnnnGGGCA	TGCTCnnnGGGCA	TGCCAnnnGGGCA	TGCCGnnnGGGCA	TGCCTnnnGGGCA	TGCCCnnnAGGCA	TGCCCnnnCGGCA	TGCCCnnnTGGCA	TGCCCnnnGAGCA	TGCCCnnnGCGCA	TGCCCnnnGTGCA	AGCACnnnGGGCA	AGCGCnnnGGGCA	AGCTCnnnGGGCA	AGCCAnnnGGGCA	AGCCGnnnGGGCA	AGCCTnnnGGGCA	AGCCCnnnAGGCA	AGCCCnnnCGGCA	AGCCCnnnTGGCA	AGCCCnnnGAGCA	AGCCCnnnGCGCA	AGCCCnnnGTGCA	CGCACnnnGGGCA	CGCGCnnnGGGCA	CGCTCnnnGGGCA	CGCCAnnnGGGCA	CGCCGnnnGGGCA	CGCCTnnnGGGCA	CGCCCnnnAGGCA	CGCCCnnnCGGCA	CGCCCnnnTGGCA	CGCCCnnnGAGCA	CGCCCnnnGCGCA	CGCCCnnnGTGCA	GGCACnnnGGGCA	GGCGCnnnGGGCA	GGCTCnnnGGGCA	GGCCAnnnGGGCA	GGCCGnnnGGGCA	GGCCTnnnGGGCA	GGCCCnnnAGGCA
151	2N-3N-5N-6N-8N	1-4-7-9-10	TGCCCnnnGGGCA	TACCCnnnGGGCA	TCCCCnnnGGGCA	TTCCCnnnGGGCA	TGACCnnnGGGCA	TGGCCnnnGGGCA	TGTCCnnnGGGCA	TGCCAnnnGGGCA	TGCCGnnnGGGCA	TGCCTnnnGGGCA	TGCCCnnnAGGCA	TGCCCnnnCGGCA	TGCCCnnnTGGCA	TGCCCnnnGGACA	TGCCCnnnGGCCA	TGCCCnnnGGTCA	TAACCnnnGGGCA	TAGCCnnnGGGCA	TATCCnnnGGGCA	TACCAnnnGGGCA	TACCGnnnGGGCA	TACCTnnnGGGCA	TACCCnnnAGGCA	TACCCnnnCGGCA	TACCCnnnTGGCA	TACCCnnnGGACA	TACCCnnnGGCCA	TACCCnnnGGTCA	TCACCnnnGGGCA	TCGCCnnnGGGCA	TCTCCnnnGGGCA	TCCCAnnnGGGCA	TCCCGnnnGGGCA	TCCCTnnnGGGCA	TCCCCnnnAGGCA	TCCCCnnnCGGCA	TCCCCnnnTGGCA	TCCCCnnnGGACA	TCCCCnnnGGCCA	TCCCCnnnGGTCA	TTACCnnnGGGCA	TTGCCnnnGGGCA	TTTCCnnnGGGCA	TTCCAnnnGGGCA	TTCCGnnnGGGCA	TTCCTnnnGGGCA	TTCCCnnnAGGCA
152	3N-4N-5N-6N-8N	1-2-7-9-10	TGCCCnnnGGGCA	TGACCnnnGGGCA	TGGCCnnnGGGCA	TGTCCnnnGGGCA	TGCACnnnGGGCA	TGCGCnnnGGGCA	TGCTCnnnGGGCA	TGCCAnnnGGGCA	TGCCGnnnGGGCA	TGCCTnnnGGGCA	TGCCCnnnAGGCA	TGCCCnnnCGGCA	TGCCCnnnTGGCA	TGCCCnnnGGACA	TGCCCnnnGGCCA	TGCCCnnnGGTCA	TGAACnnnGGGCA	TGAGCnnnGGGCA	TGATCnnnGGGCA	TGACAnnnGGGCA	TGACGnnnGGGCA	TGACTnnnGGGCA	TGACCnnnAGGCA	TGACCnnnCGGCA	TGACCnnnTGGCA	TGACCnnnGGACA	TGACCnnnGGCCA	TGACCnnnGGTCA	TGGACnnnGGGCA	TGGGCnnnGGGCA	TGGTCnnnGGGCA	TGGCAnnnGGGCA	TGGCGnnnGGGCA	TGGCTnnnGGGCA	TGGCCnnnAGGCA	TGGCCnnnCGGCA	TGGCCnnnTGGCA	TGGCCnnnGGACA	TGGCCnnnGGCCA	TGGCCnnnGGTCA	TGTACnnnGGGCA	TGTGCnnnGGGCA	TGTTCnnnGGGCA	TGTCAnnnGGGCA	TGTCGnnnGGGCA	TGTCTnnnGGGCA	TGTCCnnnAGGCA
153	1N-3N-5N-6N-8N	2-4-7-9-10	TGCCCnnnGGGCA	AGCCCnnnGGGCA	CGCCCnnnGGGCA	GGCCCnnnGGGCA	TGACCnnnGGGCA	TGGCCnnnGGGCA	TGTCCnnnGGGCA	TGCCAnnnGGGCA	TGCCGnnnGGGCA	TGCCTnnnGGGCA	TGCCCnnnAGGCA	TGCCCnnnCGGCA	TGCCCnnnTGGCA	TGCCCnnnGGACA	TGCCCnnnGGCCA	TGCCCnnnGGTCA	AGACCnnnGGGCA	AGGCCnnnGGGCA	AGTCCnnnGGGCA	AGCCAnnnGGGCA	AGCCGnnnGGGCA	AGCCTnnnGGGCA	AGCCCnnnAGGCA	AGCCCnnnCGGCA	AGCCCnnnTGGCA	AGCCCnnnGGACA	AGCCCnnnGGCCA	AGCCCnnnGGTCA	CGACCnnnGGGCA	CGGCCnnnGGGCA	CGTCCnnnGGGCA	CGCCAnnnGGGCA	CGCCGnnnGGGCA	CGCCTnnnGGGCA	CGCCCnnnAGGCA	CGCCCnnnCGGCA	CGCCCnnnTGGCA	CGCCCnnnGGACA	CGCCCnnnGGCCA	CGCCCnnnGGTCA	GGACCnnnGGGCA	GGGCCnnnGGGCA	GGTCCnnnGGGCA	GGCCAnnnGGGCA	GGCCGnnnGGGCA	GGCCTnnnGGGCA	GGCCCnnnAGGCA
154	1N-2N-5N-6N-10N	3-4-7-8-9	TGCCCnnnGGGCA	AGCCCnnnGGGCA	CGCCCnnnGGGCA	GGCCCnnnGGGCA	TACCCnnnGGGCA	TCCCCnnnGGGCA	TTCCCnnnGGGCA	TGCCAnnnGGGCA	TGCCGnnnGGGCA	TGCCTnnnGGGCA	TGCCCnnnAGGCA	TGCCCnnnCGGCA	TGCCCnnnTGGCA	TGCCCnnnGGGCC	TGCCCnnnGGGCG	TGCCCnnnGGGCT	AACCCnnnGGGCA	ACCCCnnnGGGCA	ATCCCnnnGGGCA	AGCCAnnnGGGCA	AGCCGnnnGGGCA	AGCCTnnnGGGCA	AGCCCnnnAGGCA	AGCCCnnnCGGCA	AGCCCnnnTGGCA	AGCCCnnnGGGCC	AGCCCnnnGGGCG	AGCCCnnnGGGCT	CACCCnnnGGGCA	CCCCCnnnGGGCA	CTCCCnnnGGGCA	CGCCAnnnGGGCA	CGCCGnnnGGGCA	CGCCTnnnGGGCA	CGCCCnnnAGGCA	CGCCCnnnCGGCA	CGCCCnnnTGGCA	CGCCCnnnGGGCC	CGCCCnnnGGGCG	CGCCCnnnGGGCT	GACCCnnnGGGCA	GCCCCnnnGGGCA	GTCCCnnnGGGCA	GGCCAnnnGGGCA	GGCCGnnnGGGCA	GGCCTnnnGGGCA	GGCCCnnnAGGCA
155	1N-4N-5N-6N-10N	2-3-7-8-9	TGCCCnnnGGGCA	AGCCCnnnGGGCA	CGCCCnnnGGGCA	GGCCCnnnGGGCA	TGCACnnnGGGCA	TGCGCnnnGGGCA	TGCTCnnnGGGCA	TGCCAnnnGGGCA	TGCCGnnnGGGCA	TGCCTnnnGGGCA	TGCCCnnnAGGCA	TGCCCnnnCGGCA	TGCCCnnnTGGCA	TGCCCnnnGGGCC	TGCCCnnnGGGCG	TGCCCnnnGGGCT	AGCACnnnGGGCA	AGCGCnnnGGGCA	AGCTCnnnGGGCA	AGCCAnnnGGGCA	AGCCGnnnGGGCA	AGCCTnnnGGGCA	AGCCCnnnAGGCA	AGCCCnnnCGGCA	AGCCCnnnTGGCA	AGCCCnnnGGGCC	AGCCCnnnGGGCG	AGCCCnnnGGGCT	CGCACnnnGGGCA	CGCGCnnnGGGCA	CGCTCnnnGGGCA	CGCCAnnnGGGCA	CGCCGnnnGGGCA	CGCCTnnnGGGCA	CGCCCnnnAGGCA	CGCCCnnnCGGCA	CGCCCnnnTGGCA	CGCCCnnnGGGCC	CGCCCnnnGGGCG	CGCCCnnnGGGCT	GGCACnnnGGGCA	GGCGCnnnGGGCA	GGCTCnnnGGGCA	GGCCAnnnGGGCA	GGCCGnnnGGGCA	GGCCTnnnGGGCA	GGCCCnnnAGGCA
156	1N-3N-5N-6N-10N	2-4-7-8-9	TGCCCnnnGGGCA	AGCCCnnnGGGCA	CGCCCnnnGGGCA	GGCCCnnnGGGCA	TGACCnnnGGGCA	TGGCCnnnGGGCA	TGTCCnnnGGGCA	TGCCAnnnGGGCA	TGCCGnnnGGGCA	TGCCTnnnGGGCA	TGCCCnnnAGGCA	TGCCCnnnCGGCA	TGCCCnnnTGGCA	TGCCCnnnGGGCC	TGCCCnnnGGGCG	TGCCCnnnGGGCT	AGACCnnnGGGCA	AGGCCnnnGGGCA	AGTCCnnnGGGCA	AGCCAnnnGGGCA	AGCCGnnnGGGCA	AGCCTnnnGGGCA	AGCCCnnnAGGCA	AGCCCnnnCGGCA	AGCCCnnnTGGCA	AGCCCnnnGGGCC	AGCCCnnnGGGCG	AGCCCnnnGGGCT	CGACCnnnGGGCA	CGGCCnnnGGGCA	CGTCCnnnGGGCA	CGCCAnnnGGGCA	CGCCGnnnGGGCA	CGCCTnnnGGGCA	CGCCCnnnAGGCA	CGCCCnnnCGGCA	CGCCCnnnTGGCA	CGCCCnnnGGGCC	CGCCCnnnGGGCG	CGCCCnnnGGGCT	GGACCnnnGGGCA	GGGCCnnnGGGCA	GGTCCnnnGGGCA	GGCCAnnnGGGCA	GGCCGnnnGGGCA	GGCCTnnnGGGCA	GGCCCnnnAGGCA
157	1N-2N-5N-8N-9N	3-4-6-7-10	TGCCCnnnGGGCA	AGCCCnnnGGGCA	CGCCCnnnGGGCA	GGCCCnnnGGGCA	TACCCnnnGGGCA	TCCCCnnnGGGCA	TTCCCnnnGGGCA	TGCCAnnnGGGCA	TGCCGnnnGGGCA	TGCCTnnnGGGCA	TGCCCnnnGGACA	TGCCCnnnGGCCA	TGCCCnnnGGTCA	TGCCCnnnGGGAA	TGCCCnnnGGGGA	TGCCCnnnGGGTA	AACCCnnnGGGCA	ACCCCnnnGGGCA	ATCCCnnnGGGCA	AGCCAnnnGGGCA	AGCCGnnnGGGCA	AGCCTnnnGGGCA	AGCCCnnnGGACA	AGCCCnnnGGCCA	AGCCCnnnGGTCA	AGCCCnnnGGGAA	AGCCCnnnGGGGA	AGCCCnnnGGGTA	CACCCnnnGGGCA	CCCCCnnnGGGCA	CTCCCnnnGGGCA	CGCCAnnnGGGCA	CGCCGnnnGGGCA	CGCCTnnnGGGCA	CGCCCnnnGGACA	CGCCCnnnGGCCA	CGCCCnnnGGTCA	CGCCCnnnGGGAA	CGCCCnnnGGGGA	CGCCCnnnGGGTA	GACCCnnnGGGCA	GCCCCnnnGGGCA	GTCCCnnnGGGCA	GGCCAnnnGGGCA	GGCCGnnnGGGCA	GGCCTnnnGGGCA	GGCCCnnnGGACA
158	2N-3N-5N-9N-10N	1-4-6-7-8	TGCCCnnnGGGCA	TACCCnnnGGGCA	TCCCCnnnGGGCA	TTCCCnnnGGGCA	TGACCnnnGGGCA	TGGCCnnnGGGCA	TGTCCnnnGGGCA	TGCCAnnnGGGCA	TGCCGnnnGGGCA	TGCCTnnnGGGCA	TGCCCnnnGGGAA	TGCCCnnnGGGGA	TGCCCnnnGGGTA	TGCCCnnnGGGCC	TGCCCnnnGGGCG	TGCCCnnnGGGCT	TAACCnnnGGGCA	TAGCCnnnGGGCA	TATCCnnnGGGCA	TACCAnnnGGGCA	TACCGnnnGGGCA	TACCTnnnGGGCA	TACCCnnnGGGAA	TACCCnnnGGGGA	TACCCnnnGGGTA	TACCCnnnGGGCC	TACCCnnnGGGCG	TACCCnnnGGGCT	TCACCnnnGGGCA	TCGCCnnnGGGCA	TCTCCnnnGGGCA	TCCCAnnnGGGCA	TCCCGnnnGGGCA	TCCCTnnnGGGCA	TCCCCnnnGGGAA	TCCCCnnnGGGGA	TCCCCnnnGGGTA	TCCCCnnnGGGCC	TCCCCnnnGGGCG	TCCCCnnnGGGCT	TTACCnnnGGGCA	TTGCCnnnGGGCA	TTTCCnnnGGGCA	TTCCAnnnGGGCA	TTCCGnnnGGGCA	TTCCTnnnGGGCA	TTCCCnnnGGGAA
159	1N-2N-3N-6N-9N	4-5-7-8-10	TGCCCnnnGGGCA	AGCCCnnnGGGCA	CGCCCnnnGGGCA	GGCCCnnnGGGCA	TACCCnnnGGGCA	TCCCCnnnGGGCA	TTCCCnnnGGGCA	TGACCnnnGGGCA	TGGCCnnnGGGCA	TGTCCnnnGGGCA	TGCCCnnnAGGCA	TGCCCnnnCGGCA	TGCCCnnnTGGCA	TGCCCnnnGGGAA	TGCCCnnnGGGGA	TGCCCnnnGGGTA	AACCCnnnGGGCA	ACCCCnnnGGGCA	ATCCCnnnGGGCA	AGACCnnnGGGCA	AGGCCnnnGGGCA	AGTCCnnnGGGCA	AGCCCnnnAGGCA	AGCCCnnnCGGCA	AGCCCnnnTGGCA	AGCCCnnnGGGAA	AGCCCnnnGGGGA	AGCCCnnnGGGTA	CACCCnnnGGGCA	CCCCCnnnGGGCA	CTCCCnnnGGGCA	CGACCnnnGGGCA	CGGCCnnnGGGCA	CGTCCnnnGGGCA	CGCCCnnnAGGCA	CGCCCnnnCGGCA	CGCCCnnnTGGCA	CGCCCnnnGGGAA	CGCCCnnnGGGGA	CGCCCnnnGGGTA	GACCCnnnGGGCA	GCCCCnnnGGGCA	GTCCCnnnGGGCA	GGACCnnnGGGCA	GGGCCnnnGGGCA	GGTCCnnnGGGCA	GGCCCnnnAGGCA
160	1N-2N-3N-5N-9N	4-6-7-8-10	TGCCCnnnGGGCA	AGCCCnnnGGGCA	CGCCCnnnGGGCA	GGCCCnnnGGGCA	TACCCnnnGGGCA	TCCCCnnnGGGCA	TTCCCnnnGGGCA	TGACCnnnGGGCA	TGGCCnnnGGGCA	TGTCCnnnGGGCA	TGCCAnnnGGGCA	TGCCGnnnGGGCA	TGCCTnnnGGGCA	TGCCCnnnGGGAA	TGCCCnnnGGGGA	TGCCCnnnGGGTA	AACCCnnnGGGCA	ACCCCnnnGGGCA	ATCCCnnnGGGCA	AGACCnnnGGGCA	AGGCCnnnGGGCA	AGTCCnnnGGGCA	AGCCAnnnGGGCA	AGCCGnnnGGGCA	AGCCTnnnGGGCA	AGCCCnnnGGGAA	AGCCCnnnGGGGA	AGCCCnnnGGGTA	CACCCnnnGGGCA	CCCCCnnnGGGCA	CTCCCnnnGGGCA	CGACCnnnGGGCA	CGGCCnnnGGGCA	CGTCCnnnGGGCA	CGCCAnnnGGGCA	CGCCGnnnGGGCA	CGCCTnnnGGGCA	CGCCCnnnGGGAA	CGCCCnnnGGGGA	CGCCCnnnGGGTA	GACCCnnnGGGCA	GCCCCnnnGGGCA	GTCCCnnnGGGCA	GGACCnnnGGGCA	GGGCCnnnGGGCA	GGTCCnnnGGGCA	GGCCAnnnGGGCA
161	1N-2N-5N-7N-9N	3-4-6-8-10	TGCCCnnnGGGCA	AGCCCnnnGGGCA	CGCCCnnnGGGCA	GGCCCnnnGGGCA	TACCCnnnGGGCA	TCCCCnnnGGGCA	TTCCCnnnGGGCA	TGCCAnnnGGGCA	TGCCGnnnGGGCA	TGCCTnnnGGGCA	TGCCCnnnGAGCA	TGCCCnnnGCGCA	TGCCCnnnGTGCA	TGCCCnnnGGGAA	TGCCCnnnGGGGA	TGCCCnnnGGGTA	AACCCnnnGGGCA	ACCCCnnnGGGCA	ATCCCnnnGGGCA	AGCCAnnnGGGCA	AGCCGnnnGGGCA	AGCCTnnnGGGCA	AGCCCnnnGAGCA	AGCCCnnnGCGCA	AGCCCnnnGTGCA	AGCCCnnnGGGAA	AGCCCnnnGGGGA	AGCCCnnnGGGTA	CACCCnnnGGGCA	CCCCCnnnGGGCA	CTCCCnnnGGGCA	CGCCAnnnGGGCA	CGCCGnnnGGGCA	CGCCTnnnGGGCA	CGCCCnnnGAGCA	CGCCCnnnGCGCA	CGCCCnnnGTGCA	CGCCCnnnGGGAA	CGCCCnnnGGGGA	CGCCCnnnGGGTA	GACCCnnnGGGCA	GCCCCnnnGGGCA	GTCCCnnnGGGCA	GGCCAnnnGGGCA	GGCCGnnnGGGCA	GGCCTnnnGGGCA	GGCCCnnnGAGCA
162	2N-4N-5N-9N-10N	1-3-6-7-8	TGCCCnnnGGGCA	TACCCnnnGGGCA	TCCCCnnnGGGCA	TTCCCnnnGGGCA	TGCACnnnGGGCA	TGCGCnnnGGGCA	TGCTCnnnGGGCA	TGCCAnnnGGGCA	TGCCGnnnGGGCA	TGCCTnnnGGGCA	TGCCCnnnGGGAA	TGCCCnnnGGGGA	TGCCCnnnGGGTA	TGCCCnnnGGGCC	TGCCCnnnGGGCG	TGCCCnnnGGGCT	TACACnnnGGGCA	TACGCnnnGGGCA	TACTCnnnGGGCA	TACCAnnnGGGCA	TACCGnnnGGGCA	TACCTnnnGGGCA	TACCCnnnGGGAA	TACCCnnnGGGGA	TACCCnnnGGGTA	TACCCnnnGGGCC	TACCCnnnGGGCG	TACCCnnnGGGCT	TCCACnnnGGGCA	TCCGCnnnGGGCA	TCCTCnnnGGGCA	TCCCAnnnGGGCA	TCCCGnnnGGGCA	TCCCTnnnGGGCA	TCCCCnnnGGGAA	TCCCCnnnGGGGA	TCCCCnnnGGGTA	TCCCCnnnGGGCC	TCCCCnnnGGGCG	TCCCCnnnGGGCT	TTCACnnnGGGCA	TTCGCnnnGGGCA	TTCTCnnnGGGCA	TTCCAnnnGGGCA	TTCCGnnnGGGCA	TTCCTnnnGGGCA	TTCCCnnnGGGAA
163	1N-2N-4N-6N-9N	3-5-7-8-10	TGCCCnnnGGGCA	AGCCCnnnGGGCA	CGCCCnnnGGGCA	GGCCCnnnGGGCA	TACCCnnnGGGCA	TCCCCnnnGGGCA	TTCCCnnnGGGCA	TGCACnnnGGGCA	TGCGCnnnGGGCA	TGCTCnnnGGGCA	TGCCCnnnAGGCA	TGCCCnnnCGGCA	TGCCCnnnTGGCA	TGCCCnnnGGGAA	TGCCCnnnGGGGA	TGCCCnnnGGGTA	AACCCnnnGGGCA	ACCCCnnnGGGCA	ATCCCnnnGGGCA	AGCACnnnGGGCA	AGCGCnnnGGGCA	AGCTCnnnGGGCA	AGCCCnnnAGGCA	AGCCCnnnCGGCA	AGCCCnnnTGGCA	AGCCCnnnGGGAA	AGCCCnnnGGGGA	AGCCCnnnGGGTA	CACCCnnnGGGCA	CCCCCnnnGGGCA	CTCCCnnnGGGCA	CGCACnnnGGGCA	CGCGCnnnGGGCA	CGCTCnnnGGGCA	CGCCCnnnAGGCA	CGCCCnnnCGGCA	CGCCCnnnTGGCA	CGCCCnnnGGGAA	CGCCCnnnGGGGA	CGCCCnnnGGGTA	GACCCnnnGGGCA	GCCCCnnnGGGCA	GTCCCnnnGGGCA	GGCACnnnGGGCA	GGCGCnnnGGGCA	GGCTCnnnGGGCA	GGCCCnnnAGGCA
164	1N-2N-4N-5N-9N	3-6-7-8-10	TGCCCnnnGGGCA	AGCCCnnnGGGCA	CGCCCnnnGGGCA	GGCCCnnnGGGCA	TACCCnnnGGGCA	TCCCCnnnGGGCA	TTCCCnnnGGGCA	TGCACnnnGGGCA	TGCGCnnnGGGCA	TGCTCnnnGGGCA	TGCCAnnnGGGCA	TGCCGnnnGGGCA	TGCCTnnnGGGCA	TGCCCnnnGGGAA	TGCCCnnnGGGGA	TGCCCnnnGGGTA	AACCCnnnGGGCA	ACCCCnnnGGGCA	ATCCCnnnGGGCA	AGCACnnnGGGCA	AGCGCnnnGGGCA	AGCTCnnnGGGCA	AGCCAnnnGGGCA	AGCCGnnnGGGCA	AGCCTnnnGGGCA	AGCCCnnnGGGAA	AGCCCnnnGGGGA	AGCCCnnnGGGTA	CACCCnnnGGGCA	CCCCCnnnGGGCA	CTCCCnnnGGGCA	CGCACnnnGGGCA	CGCGCnnnGGGCA	CGCTCnnnGGGCA	CGCCAnnnGGGCA	CGCCGnnnGGGCA	CGCCTnnnGGGCA	CGCCCnnnGGGAA	CGCCCnnnGGGGA	CGCCCnnnGGGTA	GACCCnnnGGGCA	GCCCCnnnGGGCA	GTCCCnnnGGGCA	GGCACnnnGGGCA	GGCGCnnnGGGCA	GGCTCnnnGGGCA	GGCCAnnnGGGCA
165	2N-3N-5N-7N-9N	1-4-6-8-10	TGCCCnnnGGGCA	TACCCnnnGGGCA	TCCCCnnnGGGCA	TTCCCnnnGGGCA	TGACCnnnGGGCA	TGGCCnnnGGGCA	TGTCCnnnGGGCA	TGCCAnnnGGGCA	TGCCGnnnGGGCA	TGCCTnnnGGGCA	TGCCCnnnGAGCA	TGCCCnnnGCGCA	TGCCCnnnGTGCA	TGCCCnnnGGGAA	TGCCCnnnGGGGA	TGCCCnnnGGGTA	TAACCnnnGGGCA	TAGCCnnnGGGCA	TATCCnnnGGGCA	TACCAnnnGGGCA	TACCGnnnGGGCA	TACCTnnnGGGCA	TACCCnnnGAGCA	TACCCnnnGCGCA	TACCCnnnGTGCA	TACCCnnnGGGAA	TACCCnnnGGGGA	TACCCnnnGGGTA	TCACCnnnGGGCA	TCGCCnnnGGGCA	TCTCCnnnGGGCA	TCCCAnnnGGGCA	TCCCGnnnGGGCA	TCCCTnnnGGGCA	TCCCCnnnGAGCA	TCCCCnnnGCGCA	TCCCCnnnGTGCA	TCCCCnnnGGGAA	TCCCCnnnGGGGA	TCCCCnnnGGGTA	TTACCnnnGGGCA	TTGCCnnnGGGCA	TTTCCnnnGGGCA	TTCCAnnnGGGCA	TTCCGnnnGGGCA	TTCCTnnnGGGCA	TTCCCnnnGAGCA
166	2N-4N-5N-8N-9N	1-3-6-7-10	TGCCCnnnGGGCA	TACCCnnnGGGCA	TCCCCnnnGGGCA	TTCCCnnnGGGCA	TGCACnnnGGGCA	TGCGCnnnGGGCA	TGCTCnnnGGGCA	TGCCAnnnGGGCA	TGCCGnnnGGGCA	TGCCTnnnGGGCA	TGCCCnnnGGACA	TGCCCnnnGGCCA	TGCCCnnnGGTCA	TGCCCnnnGGGAA	TGCCCnnnGGGGA	TGCCCnnnGGGTA	TACACnnnGGGCA	TACGCnnnGGGCA	TACTCnnnGGGCA	TACCAnnnGGGCA	TACCGnnnGGGCA	TACCTnnnGGGCA	TACCCnnnGGACA	TACCCnnnGGCCA	TACCCnnnGGTCA	TACCCnnnGGGAA	TACCCnnnGGGGA	TACCCnnnGGGTA	TCCACnnnGGGCA	TCCGCnnnGGGCA	TCCTCnnnGGGCA	TCCCAnnnGGGCA	TCCCGnnnGGGCA	TCCCTnnnGGGCA	TCCCCnnnGGACA	TCCCCnnnGGCCA	TCCCCnnnGGTCA	TCCCCnnnGGGAA	TCCCCnnnGGGGA	TCCCCnnnGGGTA	TTCACnnnGGGCA	TTCGCnnnGGGCA	TTCTCnnnGGGCA	TTCCAnnnGGGCA	TTCCGnnnGGGCA	TTCCTnnnGGGCA	TTCCCnnnGGACA
167	2N-3N-4N-6N-9N	1-5-7-8-10	TGCCCnnnGGGCA	TACCCnnnGGGCA	TCCCCnnnGGGCA	TTCCCnnnGGGCA	TGACCnnnGGGCA	TGGCCnnnGGGCA	TGTCCnnnGGGCA	TGCACnnnGGGCA	TGCGCnnnGGGCA	TGCTCnnnGGGCA	TGCCCnnnAGGCA	TGCCCnnnCGGCA	TGCCCnnnTGGCA	TGCCCnnnGGGAA	TGCCCnnnGGGGA	TGCCCnnnGGGTA	TAACCnnnGGGCA	TAGCCnnnGGGCA	TATCCnnnGGGCA	TACACnnnGGGCA	TACGCnnnGGGCA	TACTCnnnGGGCA	TACCCnnnAGGCA	TACCCnnnCGGCA	TACCCnnnTGGCA	TACCCnnnGGGAA	TACCCnnnGGGGA	TACCCnnnGGGTA	TCACCnnnGGGCA	TCGCCnnnGGGCA	TCTCCnnnGGGCA	TCCACnnnGGGCA	TCCGCnnnGGGCA	TCCTCnnnGGGCA	TCCCCnnnAGGCA	TCCCCnnnCGGCA	TCCCCnnnTGGCA	TCCCCnnnGGGAA	TCCCCnnnGGGGA	TCCCCnnnGGGTA	TTACCnnnGGGCA	TTGCCnnnGGGCA	TTTCCnnnGGGCA	TTCACnnnGGGCA	TTCGCnnnGGGCA	TTCTCnnnGGGCA	TTCCCnnnAGGCA
168	2N-3N-4N-5N-9N	1-6-7-8-10	TGCCCnnnGGGCA	TACCCnnnGGGCA	TCCCCnnnGGGCA	TTCCCnnnGGGCA	TGACCnnnGGGCA	TGGCCnnnGGGCA	TGTCCnnnGGGCA	TGCACnnnGGGCA	TGCGCnnnGGGCA	TGCTCnnnGGGCA	TGCCAnnnGGGCA	TGCCGnnnGGGCA	TGCCTnnnGGGCA	TGCCCnnnGGGAA	TGCCCnnnGGGGA	TGCCCnnnGGGTA	TAACCnnnGGGCA	TAGCCnnnGGGCA	TATCCnnnGGGCA	TACACnnnGGGCA	TACGCnnnGGGCA	TACTCnnnGGGCA	TACCAnnnGGGCA	TACCGnnnGGGCA	TACCTnnnGGGCA	TACCCnnnGGGAA	TACCCnnnGGGGA	TACCCnnnGGGTA	TCACCnnnGGGCA	TCGCCnnnGGGCA	TCTCCnnnGGGCA	TCCACnnnGGGCA	TCCGCnnnGGGCA	TCCTCnnnGGGCA	TCCCAnnnGGGCA	TCCCGnnnGGGCA	TCCCTnnnGGGCA	TCCCCnnnGGGAA	TCCCCnnnGGGGA	TCCCCnnnGGGTA	TTACCnnnGGGCA	TTGCCnnnGGGCA	TTTCCnnnGGGCA	TTCACnnnGGGCA	TTCGCnnnGGGCA	TTCTCnnnGGGCA	TTCCAnnnGGGCA
169	1N-2N-3N-7N-9N	4-5-6-8-10	TGCCCnnnGGGCA	AGCCCnnnGGGCA	CGCCCnnnGGGCA	GGCCCnnnGGGCA	TACCCnnnGGGCA	TCCCCnnnGGGCA	TTCCCnnnGGGCA	TGACCnnnGGGCA	TGGCCnnnGGGCA	TGTCCnnnGGGCA	TGCCCnnnGAGCA	TGCCCnnnGCGCA	TGCCCnnnGTGCA	TGCCCnnnGGGAA	TGCCCnnnGGGGA	TGCCCnnnGGGTA	AACCCnnnGGGCA	ACCCCnnnGGGCA	ATCCCnnnGGGCA	AGACCnnnGGGCA	AGGCCnnnGGGCA	AGTCCnnnGGGCA	AGCCCnnnGAGCA	AGCCCnnnGCGCA	AGCCCnnnGTGCA	AGCCCnnnGGGAA	AGCCCnnnGGGGA	AGCCCnnnGGGTA	CACCCnnnGGGCA	CCCCCnnnGGGCA	CTCCCnnnGGGCA	CGACCnnnGGGCA	CGGCCnnnGGGCA	CGTCCnnnGGGCA	CGCCCnnnGAGCA	CGCCCnnnGCGCA	CGCCCnnnGTGCA	CGCCCnnnGGGAA	CGCCCnnnGGGGA	CGCCCnnnGGGTA	GACCCnnnGGGCA	GCCCCnnnGGGCA	GTCCCnnnGGGCA	GGACCnnnGGGCA	GGGCCnnnGGGCA	GGTCCnnnGGGCA	GGCCCnnnGAGCA
170	1N-2N-4N-8N-9N	3-5-6-7-10	TGCCCnnnGGGCA	AGCCCnnnGGGCA	CGCCCnnnGGGCA	GGCCCnnnGGGCA	TACCCnnnGGGCA	TCCCCnnnGGGCA	TTCCCnnnGGGCA	TGCACnnnGGGCA	TGCGCnnnGGGCA	TGCTCnnnGGGCA	TGCCCnnnGGACA	TGCCCnnnGGCCA	TGCCCnnnGGTCA	TGCCCnnnGGGAA	TGCCCnnnGGGGA	TGCCCnnnGGGTA	AACCCnnnGGGCA	ACCCCnnnGGGCA	ATCCCnnnGGGCA	AGCACnnnGGGCA	AGCGCnnnGGGCA	AGCTCnnnGGGCA	AGCCCnnnGGACA	AGCCCnnnGGCCA	AGCCCnnnGGTCA	AGCCCnnnGGGAA	AGCCCnnnGGGGA	AGCCCnnnGGGTA	CACCCnnnGGGCA	CCCCCnnnGGGCA	CTCCCnnnGGGCA	CGCACnnnGGGCA	CGCGCnnnGGGCA	CGCTCnnnGGGCA	CGCCCnnnGGACA	CGCCCnnnGGCCA	CGCCCnnnGGTCA	CGCCCnnnGGGAA	CGCCCnnnGGGGA	CGCCCnnnGGGTA	GACCCnnnGGGCA	GCCCCnnnGGGCA	GTCCCnnnGGGCA	GGCACnnnGGGCA	GGCGCnnnGGGCA	GGCTCnnnGGGCA	GGCCCnnnGGACA
171	2N-3N-4N-9N-10N	1-5-6-7-8	TGCCCnnnGGGCA	TACCCnnnGGGCA	TCCCCnnnGGGCA	TTCCCnnnGGGCA	TGACCnnnGGGCA	TGGCCnnnGGGCA	TGTCCnnnGGGCA	TGCACnnnGGGCA	TGCGCnnnGGGCA	TGCTCnnnGGGCA	TGCCCnnnGGGAA	TGCCCnnnGGGGA	TGCCCnnnGGGTA	TGCCCnnnGGGCC	TGCCCnnnGGGCG	TGCCCnnnGGGCT	TAACCnnnGGGCA	TAGCCnnnGGGCA	TATCCnnnGGGCA	TACACnnnGGGCA	TACGCnnnGGGCA	TACTCnnnGGGCA	TACCCnnnGGGAA	TACCCnnnGGGGA	TACCCnnnGGGTA	TACCCnnnGGGCC	TACCCnnnGGGCG	TACCCnnnGGGCT	TCACCnnnGGGCA	TCGCCnnnGGGCA	TCTCCnnnGGGCA	TCCACnnnGGGCA	TCCGCnnnGGGCA	TCCTCnnnGGGCA	TCCCCnnnGGGAA	TCCCCnnnGGGGA	TCCCCnnnGGGTA	TCCCCnnnGGGCC	TCCCCnnnGGGCG	TCCCCnnnGGGCT	TTACCnnnGGGCA	TTGCCnnnGGGCA	TTTCCnnnGGGCA	TTCACnnnGGGCA	TTCGCnnnGGGCA	TTCTCnnnGGGCA	TTCCCnnnGGGAA
172	1N-2N-3N-4N-9N	5-6-7-8-10	TGCCCnnnGGGCA	AGCCCnnnGGGCA	CGCCCnnnGGGCA	GGCCCnnnGGGCA	TACCCnnnGGGCA	TCCCCnnnGGGCA	TTCCCnnnGGGCA	TGACCnnnGGGCA	TGGCCnnnGGGCA	TGTCCnnnGGGCA	TGCACnnnGGGCA	TGCGCnnnGGGCA	TGCTCnnnGGGCA	TGCCCnnnGGGAA	TGCCCnnnGGGGA	TGCCCnnnGGGTA	AACCCnnnGGGCA	ACCCCnnnGGGCA	ATCCCnnnGGGCA	AGACCnnnGGGCA	AGGCCnnnGGGCA	AGTCCnnnGGGCA	AGCACnnnGGGCA	AGCGCnnnGGGCA	AGCTCnnnGGGCA	AGCCCnnnGGGAA	AGCCCnnnGGGGA	AGCCCnnnGGGTA	CACCCnnnGGGCA	CCCCCnnnGGGCA	CTCCCnnnGGGCA	CGACCnnnGGGCA	CGGCCnnnGGGCA	CGTCCnnnGGGCA	CGCACnnnGGGCA	CGCGCnnnGGGCA	CGCTCnnnGGGCA	CGCCCnnnGGGAA	CGCCCnnnGGGGA	CGCCCnnnGGGTA	GACCCnnnGGGCA	GCCCCnnnGGGCA	GTCCCnnnGGGCA	GGACCnnnGGGCA	GGGCCnnnGGGCA	GGTCCnnnGGGCA	GGCACnnnGGGCA
173	1N-4N-5N-7N-8N	2-3-6-9-10	TGCCCnnnGGGCA	AGCCCnnnGGGCA	CGCCCnnnGGGCA	GGCCCnnnGGGCA	TGCACnnnGGGCA	TGCGCnnnGGGCA	TGCTCnnnGGGCA	TGCCAnnnGGGCA	TGCCGnnnGGGCA	TGCCTnnnGGGCA	TGCCCnnnGAGCA	TGCCCnnnGCGCA	TGCCCnnnGTGCA	TGCCCnnnGGACA	TGCCCnnnGGCCA	TGCCCnnnGGTCA	AGCACnnnGGGCA	AGCGCnnnGGGCA	AGCTCnnnGGGCA	AGCCAnnnGGGCA	AGCCGnnnGGGCA	AGCCTnnnGGGCA	AGCCCnnnGAGCA	AGCCCnnnGCGCA	AGCCCnnnGTGCA	AGCCCnnnGGACA	AGCCCnnnGGCCA	AGCCCnnnGGTCA	CGCACnnnGGGCA	CGCGCnnnGGGCA	CGCTCnnnGGGCA	CGCCAnnnGGGCA	CGCCGnnnGGGCA	CGCCTnnnGGGCA	CGCCCnnnGAGCA	CGCCCnnnGCGCA	CGCCCnnnGTGCA	CGCCCnnnGGACA	CGCCCnnnGGCCA	CGCCCnnnGGTCA	GGCACnnnGGGCA	GGCGCnnnGGGCA	GGCTCnnnGGGCA	GGCCAnnnGGGCA	GGCCGnnnGGGCA	GGCCTnnnGGGCA	GGCCCnnnGAGCA
174	3N-4N-5N-7N-10N	1-2-6-8-9	TGCCCnnnGGGCA	TGACCnnnGGGCA	TGGCCnnnGGGCA	TGTCCnnnGGGCA	TGCACnnnGGGCA	TGCGCnnnGGGCA	TGCTCnnnGGGCA	TGCCAnnnGGGCA	TGCCGnnnGGGCA	TGCCTnnnGGGCA	TGCCCnnnGAGCA	TGCCCnnnGCGCA	TGCCCnnnGTGCA	TGCCCnnnGGGCC	TGCCCnnnGGGCG	TGCCCnnnGGGCT	TGAACnnnGGGCA	TGAGCnnnGGGCA	TGATCnnnGGGCA	TGACAnnnGGGCA	TGACGnnnGGGCA	TGACTnnnGGGCA	TGACCnnnGAGCA	TGACCnnnGCGCA	TGACCnnnGTGCA	TGACCnnnGGGCC	TGACCnnnGGGCG	TGACCnnnGGGCT	TGGACnnnGGGCA	TGGGCnnnGGGCA	TGGTCnnnGGGCA	TGGCAnnnGGGCA	TGGCGnnnGGGCA	TGGCTnnnGGGCA	TGGCCnnnGAGCA	TGGCCnnnGCGCA	TGGCCnnnGTGCA	TGGCCnnnGGGCC	TGGCCnnnGGGCG	TGGCCnnnGGGCT	TGTACnnnGGGCA	TGTGCnnnGGGCA	TGTTCnnnGGGCA	TGTCAnnnGGGCA	TGTCGnnnGGGCA	TGTCTnnnGGGCA	TGTCCnnnGAGCA
175	1N-3N-4N-6N-7N	2-5-8-9-10	TGCCCnnnGGGCA	AGCCCnnnGGGCA	CGCCCnnnGGGCA	GGCCCnnnGGGCA	TGACCnnnGGGCA	TGGCCnnnGGGCA	TGTCCnnnGGGCA	TGCACnnnGGGCA	TGCGCnnnGGGCA	TGCTCnnnGGGCA	TGCCCnnnAGGCA	TGCCCnnnCGGCA	TGCCCnnnTGGCA	TGCCCnnnGAGCA	TGCCCnnnGCGCA	TGCCCnnnGTGCA	AGACCnnnGGGCA	AGGCCnnnGGGCA	AGTCCnnnGGGCA	AGCACnnnGGGCA	AGCGCnnnGGGCA	AGCTCnnnGGGCA	AGCCCnnnAGGCA	AGCCCnnnCGGCA	AGCCCnnnTGGCA	AGCCCnnnGAGCA	AGCCCnnnGCGCA	AGCCCnnnGTGCA	CGACCnnnGGGCA	CGGCCnnnGGGCA	CGTCCnnnGGGCA	CGCACnnnGGGCA	CGCGCnnnGGGCA	CGCTCnnnGGGCA	CGCCCnnnAGGCA	CGCCCnnnCGGCA	CGCCCnnnTGGCA	CGCCCnnnGAGCA	CGCCCnnnGCGCA	CGCCCnnnGTGCA	GGACCnnnGGGCA	GGGCCnnnGGGCA	GGTCCnnnGGGCA	GGCACnnnGGGCA	GGCGCnnnGGGCA	GGCTCnnnGGGCA	GGCCCnnnAGGCA
176	1N-3N-4N-5N-7N	2-6-8-9-10	TGCCCnnnGGGCA	AGCCCnnnGGGCA	CGCCCnnnGGGCA	GGCCCnnnGGGCA	TGACCnnnGGGCA	TGGCCnnnGGGCA	TGTCCnnnGGGCA	TGCACnnnGGGCA	TGCGCnnnGGGCA	TGCTCnnnGGGCA	TGCCAnnnGGGCA	TGCCGnnnGGGCA	TGCCTnnnGGGCA	TGCCCnnnGAGCA	TGCCCnnnGCGCA	TGCCCnnnGTGCA	AGACCnnnGGGCA	AGGCCnnnGGGCA	AGTCCnnnGGGCA	AGCACnnnGGGCA	AGCGCnnnGGGCA	AGCTCnnnGGGCA	AGCCAnnnGGGCA	AGCCGnnnGGGCA	AGCCTnnnGGGCA	AGCCCnnnGAGCA	AGCCCnnnGCGCA	AGCCCnnnGTGCA	CGACCnnnGGGCA	CGGCCnnnGGGCA	CGTCCnnnGGGCA	CGCACnnnGGGCA	CGCGCnnnGGGCA	CGCTCnnnGGGCA	CGCCAnnnGGGCA	CGCCGnnnGGGCA	CGCCTnnnGGGCA	CGCCCnnnGAGCA	CGCCCnnnGCGCA	CGCCCnnnGTGCA	GGACCnnnGGGCA	GGGCCnnnGGGCA	GGTCCnnnGGGCA	GGCACnnnGGGCA	GGCGCnnnGGGCA	GGCTCnnnGGGCA	GGCCAnnnGGGCA
177	1N-4N-5N-7N-9N	2-3-6-8-10	TGCCCnnnGGGCA	AGCCCnnnGGGCA	CGCCCnnnGGGCA	GGCCCnnnGGGCA	TGCACnnnGGGCA	TGCGCnnnGGGCA	TGCTCnnnGGGCA	TGCCAnnnGGGCA	TGCCGnnnGGGCA	TGCCTnnnGGGCA	TGCCCnnnGAGCA	TGCCCnnnGCGCA	TGCCCnnnGTGCA	TGCCCnnnGGGAA	TGCCCnnnGGGGA	TGCCCnnnGGGTA	AGCACnnnGGGCA	AGCGCnnnGGGCA	AGCTCnnnGGGCA	AGCCAnnnGGGCA	AGCCGnnnGGGCA	AGCCTnnnGGGCA	AGCCCnnnGAGCA	AGCCCnnnGCGCA	AGCCCnnnGTGCA	AGCCCnnnGGGAA	AGCCCnnnGGGGA	AGCCCnnnGGGTA	CGCACnnnGGGCA	CGCGCnnnGGGCA	CGCTCnnnGGGCA	CGCCAnnnGGGCA	CGCCGnnnGGGCA	CGCCTnnnGGGCA	CGCCCnnnGAGCA	CGCCCnnnGCGCA	CGCCCnnnGTGCA	CGCCCnnnGGGAA	CGCCCnnnGGGGA	CGCCCnnnGGGTA	GGCACnnnGGGCA	GGCGCnnnGGGCA	GGCTCnnnGGGCA	GGCCAnnnGGGCA	GGCCGnnnGGGCA	GGCCTnnnGGGCA	GGCCCnnnGAGCA
178	2N-4N-5N-7N-10N	1-3-6-8-9	TGCCCnnnGGGCA	TACCCnnnGGGCA	TCCCCnnnGGGCA	TTCCCnnnGGGCA	TGCACnnnGGGCA	TGCGCnnnGGGCA	TGCTCnnnGGGCA	TGCCAnnnGGGCA	TGCCGnnnGGGCA	TGCCTnnnGGGCA	TGCCCnnnGAGCA	TGCCCnnnGCGCA	TGCCCnnnGTGCA	TGCCCnnnGGGCC	TGCCCnnnGGGCG	TGCCCnnnGGGCT	TACACnnnGGGCA	TACGCnnnGGGCA	TACTCnnnGGGCA	TACCAnnnGGGCA	TACCGnnnGGGCA	TACCTnnnGGGCA	TACCCnnnGAGCA	TACCCnnnGCGCA	TACCCnnnGTGCA	TACCCnnnGGGCC	TACCCnnnGGGCG	TACCCnnnGGGCT	TCCACnnnGGGCA	TCCGCnnnGGGCA	TCCTCnnnGGGCA	TCCCAnnnGGGCA	TCCCGnnnGGGCA	TCCCTnnnGGGCA	TCCCCnnnGAGCA	TCCCCnnnGCGCA	TCCCCnnnGTGCA	TCCCCnnnGGGCC	TCCCCnnnGGGCG	TCCCCnnnGGGCT	TTCACnnnGGGCA	TTCGCnnnGGGCA	TTCTCnnnGGGCA	TTCCAnnnGGGCA	TTCCGnnnGGGCA	TTCCTnnnGGGCA	TTCCCnnnGAGCA
179	1N-2N-4N-6N-7N	3-5-8-9-10	TGCCCnnnGGGCA	AGCCCnnnGGGCA	CGCCCnnnGGGCA	GGCCCnnnGGGCA	TACCCnnnGGGCA	TCCCCnnnGGGCA	TTCCCnnnGGGCA	TGCACnnnGGGCA	TGCGCnnnGGGCA	TGCTCnnnGGGCA	TGCCCnnnAGGCA	TGCCCnnnCGGCA	TGCCCnnnTGGCA	TGCCCnnnGAGCA	TGCCCnnnGCGCA	TGCCCnnnGTGCA	AACCCnnnGGGCA	ACCCCnnnGGGCA	ATCCCnnnGGGCA	AGCACnnnGGGCA	AGCGCnnnGGGCA	AGCTCnnnGGGCA	AGCCCnnnAGGCA	AGCCCnnnCGGCA	AGCCCnnnTGGCA	AGCCCnnnGAGCA	AGCCCnnnGCGCA	AGCCCnnnGTGCA	CACCCnnnGGGCA	CCCCCnnnGGGCA	CTCCCnnnGGGCA	CGCACnnnGGGCA	CGCGCnnnGGGCA	CGCTCnnnGGGCA	CGCCCnnnAGGCA	CGCCCnnnCGGCA	CGCCCnnnTGGCA	CGCCCnnnGAGCA	CGCCCnnnGCGCA	CGCCCnnnGTGCA	GACCCnnnGGGCA	GCCCCnnnGGGCA	GTCCCnnnGGGCA	GGCACnnnGGGCA	GGCGCnnnGGGCA	GGCTCnnnGGGCA	GGCCCnnnAGGCA
180	1N-2N-4N-5N-7N	3-6-8-9-10	TGCCCnnnGGGCA	AGCCCnnnGGGCA	CGCCCnnnGGGCA	GGCCCnnnGGGCA	TACCCnnnGGGCA	TCCCCnnnGGGCA	TTCCCnnnGGGCA	TGCACnnnGGGCA	TGCGCnnnGGGCA	TGCTCnnnGGGCA	TGCCAnnnGGGCA	TGCCGnnnGGGCA	TGCCTnnnGGGCA	TGCCCnnnGAGCA	TGCCCnnnGCGCA	TGCCCnnnGTGCA	AACCCnnnGGGCA	ACCCCnnnGGGCA	ATCCCnnnGGGCA	AGCACnnnGGGCA	AGCGCnnnGGGCA	AGCTCnnnGGGCA	AGCCAnnnGGGCA	AGCCGnnnGGGCA	AGCCTnnnGGGCA	AGCCCnnnGAGCA	AGCCCnnnGCGCA	AGCCCnnnGTGCA	CACCCnnnGGGCA	CCCCCnnnGGGCA	CTCCCnnnGGGCA	CGCACnnnGGGCA	CGCGCnnnGGGCA	CGCTCnnnGGGCA	CGCCAnnnGGGCA	CGCCGnnnGGGCA	CGCCTnnnGGGCA	CGCCCnnnGAGCA	CGCCCnnnGCGCA	CGCCCnnnGTGCA	GACCCnnnGGGCA	GCCCCnnnGGGCA	GTCCCnnnGGGCA	GGCACnnnGGGCA	GGCGCnnnGGGCA	GGCTCnnnGGGCA	GGCCAnnnGGGCA
181	3N-4N-5N-7N-9N	1-2-6-8-10	TGCCCnnnGGGCA	TGACCnnnGGGCA	TGGCCnnnGGGCA	TGTCCnnnGGGCA	TGCACnnnGGGCA	TGCGCnnnGGGCA	TGCTCnnnGGGCA	TGCCAnnnGGGCA	TGCCGnnnGGGCA	TGCCTnnnGGGCA	TGCCCnnnGAGCA	TGCCCnnnGCGCA	TGCCCnnnGTGCA	TGCCCnnnGGGAA	TGCCCnnnGGGGA	TGCCCnnnGGGTA	TGAACnnnGGGCA	TGAGCnnnGGGCA	TGATCnnnGGGCA	TGACAnnnGGGCA	TGACGnnnGGGCA	TGACTnnnGGGCA	TGACCnnnGAGCA	TGACCnnnGCGCA	TGACCnnnGTGCA	TGACCnnnGGGAA	TGACCnnnGGGGA	TGACCnnnGGGTA	TGGACnnnGGGCA	TGGGCnnnGGGCA	TGGTCnnnGGGCA	TGGCAnnnGGGCA	TGGCGnnnGGGCA	TGGCTnnnGGGCA	TGGCCnnnGAGCA	TGGCCnnnGCGCA	TGGCCnnnGTGCA	TGGCCnnnGGGAA	TGGCCnnnGGGGA	TGGCCnnnGGGTA	TGTACnnnGGGCA	TGTGCnnnGGGCA	TGTTCnnnGGGCA	TGTCAnnnGGGCA	TGTCGnnnGGGCA	TGTCTnnnGGGCA	TGTCCnnnGAGCA
182	2N-4N-5N-7N-8N	1-3-6-9-10	TGCCCnnnGGGCA	TACCCnnnGGGCA	TCCCCnnnGGGCA	TTCCCnnnGGGCA	TGCACnnnGGGCA	TGCGCnnnGGGCA	TGCTCnnnGGGCA	TGCCAnnnGGGCA	TGCCGnnnGGGCA	TGCCTnnnGGGCA	TGCCCnnnGAGCA	TGCCCnnnGCGCA	TGCCCnnnGTGCA	TGCCCnnnGGACA	TGCCCnnnGGCCA	TGCCCnnnGGTCA	TACACnnnGGGCA	TACGCnnnGGGCA	TACTCnnnGGGCA	TACCAnnnGGGCA	TACCGnnnGGGCA	TACCTnnnGGGCA	TACCCnnnGAGCA	TACCCnnnGCGCA	TACCCnnnGTGCA	TACCCnnnGGACA	TACCCnnnGGCCA	TACCCnnnGGTCA	TCCACnnnGGGCA	TCCGCnnnGGGCA	TCCTCnnnGGGCA	TCCCAnnnGGGCA	TCCCGnnnGGGCA	TCCCTnnnGGGCA	TCCCCnnnGAGCA	TCCCCnnnGCGCA	TCCCCnnnGTGCA	TCCCCnnnGGACA	TCCCCnnnGGCCA	TCCCCnnnGGTCA	TTCACnnnGGGCA	TTCGCnnnGGGCA	TTCTCnnnGGGCA	TTCCAnnnGGGCA	TTCCGnnnGGGCA	TTCCTnnnGGGCA	TTCCCnnnGAGCA
183	2N-3N-4N-6N-7N	1-5-8-9-10	TGCCCnnnGGGCA	TACCCnnnGGGCA	TCCCCnnnGGGCA	TTCCCnnnGGGCA	TGACCnnnGGGCA	TGGCCnnnGGGCA	TGTCCnnnGGGCA	TGCACnnnGGGCA	TGCGCnnnGGGCA	TGCTCnnnGGGCA	TGCCCnnnAGGCA	TGCCCnnnCGGCA	TGCCCnnnTGGCA	TGCCCnnnGAGCA	TGCCCnnnGCGCA	TGCCCnnnGTGCA	TAACCnnnGGGCA	TAGCCnnnGGGCA	TATCCnnnGGGCA	TACACnnnGGGCA	TACGCnnnGGGCA	TACTCnnnGGGCA	TACCCnnnAGGCA	TACCCnnnCGGCA	TACCCnnnTGGCA	TACCCnnnGAGCA	TACCCnnnGCGCA	TACCCnnnGTGCA	TCACCnnnGGGCA	TCGCCnnnGGGCA	TCTCCnnnGGGCA	TCCACnnnGGGCA	TCCGCnnnGGGCA	TCCTCnnnGGGCA	TCCCCnnnAGGCA	TCCCCnnnCGGCA	TCCCCnnnTGGCA	TCCCCnnnGAGCA	TCCCCnnnGCGCA	TCCCCnnnGTGCA	TTACCnnnGGGCA	TTGCCnnnGGGCA	TTTCCnnnGGGCA	TTCACnnnGGGCA	TTCGCnnnGGGCA	TTCTCnnnGGGCA	TTCCCnnnAGGCA
184	2N-3N-4N-5N-7N	1-6-8-9-10	TGCCCnnnGGGCA	TACCCnnnGGGCA	TCCCCnnnGGGCA	TTCCCnnnGGGCA	TGACCnnnGGGCA	TGGCCnnnGGGCA	TGTCCnnnGGGCA	TGCACnnnGGGCA	TGCGCnnnGGGCA	TGCTCnnnGGGCA	TGCCAnnnGGGCA	TGCCGnnnGGGCA	TGCCTnnnGGGCA	TGCCCnnnGAGCA	TGCCCnnnGCGCA	TGCCCnnnGTGCA	TAACCnnnGGGCA	TAGCCnnnGGGCA	TATCCnnnGGGCA	TACACnnnGGGCA	TACGCnnnGGGCA	TACTCnnnGGGCA	TACCAnnnGGGCA	TACCGnnnGGGCA	TACCTnnnGGGCA	TACCCnnnGAGCA	TACCCnnnGCGCA	TACCCnnnGTGCA	TCACCnnnGGGCA	TCGCCnnnGGGCA	TCTCCnnnGGGCA	TCCACnnnGGGCA	TCCGCnnnGGGCA	TCCTCnnnGGGCA	TCCCAnnnGGGCA	TCCCGnnnGGGCA	TCCCTnnnGGGCA	TCCCCnnnGAGCA	TCCCCnnnGCGCA	TCCCCnnnGTGCA	TTACCnnnGGGCA	TTGCCnnnGGGCA	TTTCCnnnGGGCA	TTCACnnnGGGCA	TTCGCnnnGGGCA	TTCTCnnnGGGCA	TTCCAnnnGGGCA
185	1N-3N-4N-7N-9N	2-5-6-8-10	TGCCCnnnGGGCA	AGCCCnnnGGGCA	CGCCCnnnGGGCA	GGCCCnnnGGGCA	TGACCnnnGGGCA	TGGCCnnnGGGCA	TGTCCnnnGGGCA	TGCACnnnGGGCA	TGCGCnnnGGGCA	TGCTCnnnGGGCA	TGCCCnnnGAGCA	TGCCCnnnGCGCA	TGCCCnnnGTGCA	TGCCCnnnGGGAA	TGCCCnnnGGGGA	TGCCCnnnGGGTA	AGACCnnnGGGCA	AGGCCnnnGGGCA	AGTCCnnnGGGCA	AGCACnnnGGGCA	AGCGCnnnGGGCA	AGCTCnnnGGGCA	AGCCCnnnGAGCA	AGCCCnnnGCGCA	AGCCCnnnGTGCA	AGCCCnnnGGGAA	AGCCCnnnGGGGA	AGCCCnnnGGGTA	CGACCnnnGGGCA	CGGCCnnnGGGCA	CGTCCnnnGGGCA	CGCACnnnGGGCA	CGCGCnnnGGGCA	CGCTCnnnGGGCA	CGCCCnnnGAGCA	CGCCCnnnGCGCA	CGCCCnnnGTGCA	CGCCCnnnGGGAA	CGCCCnnnGGGGA	CGCCCnnnGGGTA	GGACCnnnGGGCA	GGGCCnnnGGGCA	GGTCCnnnGGGCA	GGCACnnnGGGCA	GGCGCnnnGGGCA	GGCTCnnnGGGCA	GGCCCnnnGAGCA
186	1N-2N-4N-7N-8N	3-5-6-9-10	TGCCCnnnGGGCA	AGCCCnnnGGGCA	CGCCCnnnGGGCA	GGCCCnnnGGGCA	TACCCnnnGGGCA	TCCCCnnnGGGCA	TTCCCnnnGGGCA	TGCACnnnGGGCA	TGCGCnnnGGGCA	TGCTCnnnGGGCA	TGCCCnnnGAGCA	TGCCCnnnGCGCA	TGCCCnnnGTGCA	TGCCCnnnGGACA	TGCCCnnnGGCCA	TGCCCnnnGGTCA	AACCCnnnGGGCA	ACCCCnnnGGGCA	ATCCCnnnGGGCA	AGCACnnnGGGCA	AGCGCnnnGGGCA	AGCTCnnnGGGCA	AGCCCnnnGAGCA	AGCCCnnnGCGCA	AGCCCnnnGTGCA	AGCCCnnnGGACA	AGCCCnnnGGCCA	AGCCCnnnGGTCA	CACCCnnnGGGCA	CCCCCnnnGGGCA	CTCCCnnnGGGCA	CGCACnnnGGGCA	CGCGCnnnGGGCA	CGCTCnnnGGGCA	CGCCCnnnGAGCA	CGCCCnnnGCGCA	CGCCCnnnGTGCA	CGCCCnnnGGACA	CGCCCnnnGGCCA	CGCCCnnnGGTCA	GACCCnnnGGGCA	GCCCCnnnGGGCA	GTCCCnnnGGGCA	GGCACnnnGGGCA	GGCGCnnnGGGCA	GGCTCnnnGGGCA	GGCCCnnnGAGCA
187	2N-3N-4N-7N-10N	1-5-6-8-9	TGCCCnnnGGGCA	TACCCnnnGGGCA	TCCCCnnnGGGCA	TTCCCnnnGGGCA	TGACCnnnGGGCA	TGGCCnnnGGGCA	TGTCCnnnGGGCA	TGCACnnnGGGCA	TGCGCnnnGGGCA	TGCTCnnnGGGCA	TGCCCnnnGAGCA	TGCCCnnnGCGCA	TGCCCnnnGTGCA	TGCCCnnnGGGCC	TGCCCnnnGGGCG	TGCCCnnnGGGCT	TAACCnnnGGGCA	TAGCCnnnGGGCA	TATCCnnnGGGCA	TACACnnnGGGCA	TACGCnnnGGGCA	TACTCnnnGGGCA	TACCCnnnGAGCA	TACCCnnnGCGCA	TACCCnnnGTGCA	TACCCnnnGGGCC	TACCCnnnGGGCG	TACCCnnnGGGCT	TCACCnnnGGGCA	TCGCCnnnGGGCA	TCTCCnnnGGGCA	TCCACnnnGGGCA	TCCGCnnnGGGCA	TCCTCnnnGGGCA	TCCCCnnnGAGCA	TCCCCnnnGCGCA	TCCCCnnnGTGCA	TCCCCnnnGGGCC	TCCCCnnnGGGCG	TCCCCnnnGGGCT	TTACCnnnGGGCA	TTGCCnnnGGGCA	TTTCCnnnGGGCA	TTCACnnnGGGCA	TTCGCnnnGGGCA	TTCTCnnnGGGCA	TTCCCnnnGAGCA
188	1N-2N-3N-4N-7N	5-6-8-9-10	TGCCCnnnGGGCA	AGCCCnnnGGGCA	CGCCCnnnGGGCA	GGCCCnnnGGGCA	TACCCnnnGGGCA	TCCCCnnnGGGCA	TTCCCnnnGGGCA	TGACCnnnGGGCA	TGGCCnnnGGGCA	TGTCCnnnGGGCA	TGCACnnnGGGCA	TGCGCnnnGGGCA	TGCTCnnnGGGCA	TGCCCnnnGAGCA	TGCCCnnnGCGCA	TGCCCnnnGTGCA	AACCCnnnGGGCA	ACCCCnnnGGGCA	ATCCCnnnGGGCA	AGACCnnnGGGCA	AGGCCnnnGGGCA	AGTCCnnnGGGCA	AGCACnnnGGGCA	AGCGCnnnGGGCA	AGCTCnnnGGGCA	AGCCCnnnGAGCA	AGCCCnnnGCGCA	AGCCCnnnGTGCA	CACCCnnnGGGCA	CCCCCnnnGGGCA	CTCCCnnnGGGCA	CGACCnnnGGGCA	CGGCCnnnGGGCA	CGTCCnnnGGGCA	CGCACnnnGGGCA	CGCGCnnnGGGCA	CGCTCnnnGGGCA	CGCCCnnnGAGCA	CGCCCnnnGCGCA	CGCCCnnnGTGCA	GACCCnnnGGGCA	GCCCCnnnGGGCA	GTCCCnnnGGGCA	GGACCnnnGGGCA	GGGCCnnnGGGCA	GGTCCnnnGGGCA	GGCACnnnGGGCA
189	1N-3N-5N-7N-8N	2-4-6-9-10	TGCCCnnnGGGCA	AGCCCnnnGGGCA	CGCCCnnnGGGCA	GGCCCnnnGGGCA	TGACCnnnGGGCA	TGGCCnnnGGGCA	TGTCCnnnGGGCA	TGCCAnnnGGGCA	TGCCGnnnGGGCA	TGCCTnnnGGGCA	TGCCCnnnGAGCA	TGCCCnnnGCGCA	TGCCCnnnGTGCA	TGCCCnnnGGACA	TGCCCnnnGGCCA	TGCCCnnnGGTCA	AGACCnnnGGGCA	AGGCCnnnGGGCA	AGTCCnnnGGGCA	AGCCAnnnGGGCA	AGCCGnnnGGGCA	AGCCTnnnGGGCA	AGCCCnnnGAGCA	AGCCCnnnGCGCA	AGCCCnnnGTGCA	AGCCCnnnGGACA	AGCCCnnnGGCCA	AGCCCnnnGGTCA	CGACCnnnGGGCA	CGGCCnnnGGGCA	CGTCCnnnGGGCA	CGCCAnnnGGGCA	CGCCGnnnGGGCA	CGCCTnnnGGGCA	CGCCCnnnGAGCA	CGCCCnnnGCGCA	CGCCCnnnGTGCA	CGCCCnnnGGACA	CGCCCnnnGGCCA	CGCCCnnnGGTCA	GGACCnnnGGGCA	GGGCCnnnGGGCA	GGTCCnnnGGGCA	GGCCAnnnGGGCA	GGCCGnnnGGGCA	GGCCTnnnGGGCA	GGCCCnnnGAGCA
190	3N-4N-5N-8N-10N	1-2-6-7-9	TGCCCnnnGGGCA	TGACCnnnGGGCA	TGGCCnnnGGGCA	TGTCCnnnGGGCA	TGCACnnnGGGCA	TGCGCnnnGGGCA	TGCTCnnnGGGCA	TGCCAnnnGGGCA	TGCCGnnnGGGCA	TGCCTnnnGGGCA	TGCCCnnnGGACA	TGCCCnnnGGCCA	TGCCCnnnGGTCA	TGCCCnnnGGGCC	TGCCCnnnGGGCG	TGCCCnnnGGGCT	TGAACnnnGGGCA	TGAGCnnnGGGCA	TGATCnnnGGGCA	TGACAnnnGGGCA	TGACGnnnGGGCA	TGACTnnnGGGCA	TGACCnnnGGACA	TGACCnnnGGCCA	TGACCnnnGGTCA	TGACCnnnGGGCC	TGACCnnnGGGCG	TGACCnnnGGGCT	TGGACnnnGGGCA	TGGGCnnnGGGCA	TGGTCnnnGGGCA	TGGCAnnnGGGCA	TGGCGnnnGGGCA	TGGCTnnnGGGCA	TGGCCnnnGGACA	TGGCCnnnGGCCA	TGGCCnnnGGTCA	TGGCCnnnGGGCC	TGGCCnnnGGGCG	TGGCCnnnGGGCT	TGTACnnnGGGCA	TGTGCnnnGGGCA	TGTTCnnnGGGCA	TGTCAnnnGGGCA	TGTCGnnnGGGCA	TGTCTnnnGGGCA	TGTCCnnnGGACA
191	1N-3N-4N-6N-8N	2-5-7-9-10	TGCCCnnnGGGCA	AGCCCnnnGGGCA	CGCCCnnnGGGCA	GGCCCnnnGGGCA	TGACCnnnGGGCA	TGGCCnnnGGGCA	TGTCCnnnGGGCA	TGCACnnnGGGCA	TGCGCnnnGGGCA	TGCTCnnnGGGCA	TGCCCnnnAGGCA	TGCCCnnnCGGCA	TGCCCnnnTGGCA	TGCCCnnnGGACA	TGCCCnnnGGCCA	TGCCCnnnGGTCA	AGACCnnnGGGCA	AGGCCnnnGGGCA	AGTCCnnnGGGCA	AGCACnnnGGGCA	AGCGCnnnGGGCA	AGCTCnnnGGGCA	AGCCCnnnAGGCA	AGCCCnnnCGGCA	AGCCCnnnTGGCA	AGCCCnnnGGACA	AGCCCnnnGGCCA	AGCCCnnnGGTCA	CGACCnnnGGGCA	CGGCCnnnGGGCA	CGTCCnnnGGGCA	CGCACnnnGGGCA	CGCGCnnnGGGCA	CGCTCnnnGGGCA	CGCCCnnnAGGCA	CGCCCnnnCGGCA	CGCCCnnnTGGCA	CGCCCnnnGGACA	CGCCCnnnGGCCA	CGCCCnnnGGTCA	GGACCnnnGGGCA	GGGCCnnnGGGCA	GGTCCnnnGGGCA	GGCACnnnGGGCA	GGCGCnnnGGGCA	GGCTCnnnGGGCA	GGCCCnnnAGGCA
192	1N-3N-4N-5N-8N	2-6-7-9-10	TGCCCnnnGGGCA	AGCCCnnnGGGCA	CGCCCnnnGGGCA	GGCCCnnnGGGCA	TGACCnnnGGGCA	TGGCCnnnGGGCA	TGTCCnnnGGGCA	TGCACnnnGGGCA	TGCGCnnnGGGCA	TGCTCnnnGGGCA	TGCCAnnnGGGCA	TGCCGnnnGGGCA	TGCCTnnnGGGCA	TGCCCnnnGGACA	TGCCCnnnGGCCA	TGCCCnnnGGTCA	AGACCnnnGGGCA	AGGCCnnnGGGCA	AGTCCnnnGGGCA	AGCACnnnGGGCA	AGCGCnnnGGGCA	AGCTCnnnGGGCA	AGCCAnnnGGGCA	AGCCGnnnGGGCA	AGCCTnnnGGGCA	AGCCCnnnGGACA	AGCCCnnnGGCCA	AGCCCnnnGGTCA	CGACCnnnGGGCA	CGGCCnnnGGGCA	CGTCCnnnGGGCA	CGCACnnnGGGCA	CGCGCnnnGGGCA	CGCTCnnnGGGCA	CGCCAnnnGGGCA	CGCCGnnnGGGCA	CGCCTnnnGGGCA	CGCCCnnnGGACA	CGCCCnnnGGCCA	CGCCCnnnGGTCA	GGACCnnnGGGCA	GGGCCnnnGGGCA	GGTCCnnnGGGCA	GGCACnnnGGGCA	GGCGCnnnGGGCA	GGCTCnnnGGGCA	GGCCAnnnGGGCA
193	1N-3N-5N-8N-9N	2-4-6-7-10	TGCCCnnnGGGCA	AGCCCnnnGGGCA	CGCCCnnnGGGCA	GGCCCnnnGGGCA	TGACCnnnGGGCA	TGGCCnnnGGGCA	TGTCCnnnGGGCA	TGCCAnnnGGGCA	TGCCGnnnGGGCA	TGCCTnnnGGGCA	TGCCCnnnGGACA	TGCCCnnnGGCCA	TGCCCnnnGGTCA	TGCCCnnnGGGAA	TGCCCnnnGGGGA	TGCCCnnnGGGTA	AGACCnnnGGGCA	AGGCCnnnGGGCA	AGTCCnnnGGGCA	AGCCAnnnGGGCA	AGCCGnnnGGGCA	AGCCTnnnGGGCA	AGCCCnnnGGACA	AGCCCnnnGGCCA	AGCCCnnnGGTCA	AGCCCnnnGGGAA	AGCCCnnnGGGGA	AGCCCnnnGGGTA	CGACCnnnGGGCA	CGGCCnnnGGGCA	CGTCCnnnGGGCA	CGCCAnnnGGGCA	CGCCGnnnGGGCA	CGCCTnnnGGGCA	CGCCCnnnGGACA	CGCCCnnnGGCCA	CGCCCnnnGGTCA	CGCCCnnnGGGAA	CGCCCnnnGGGGA	CGCCCnnnGGGTA	GGACCnnnGGGCA	GGGCCnnnGGGCA	GGTCCnnnGGGCA	GGCCAnnnGGGCA	GGCCGnnnGGGCA	GGCCTnnnGGGCA	GGCCCnnnGGACA
194	2N-3N-5N-8N-10N	1-4-6-7-9	TGCCCnnnGGGCA	TACCCnnnGGGCA	TCCCCnnnGGGCA	TTCCCnnnGGGCA	TGACCnnnGGGCA	TGGCCnnnGGGCA	TGTCCnnnGGGCA	TGCCAnnnGGGCA	TGCCGnnnGGGCA	TGCCTnnnGGGCA	TGCCCnnnGGACA	TGCCCnnnGGCCA	TGCCCnnnGGTCA	TGCCCnnnGGGCC	TGCCCnnnGGGCG	TGCCCnnnGGGCT	TAACCnnnGGGCA	TAGCCnnnGGGCA	TATCCnnnGGGCA	TACCAnnnGGGCA	TACCGnnnGGGCA	TACCTnnnGGGCA	TACCCnnnGGACA	TACCCnnnGGCCA	TACCCnnnGGTCA	TACCCnnnGGGCC	TACCCnnnGGGCG	TACCCnnnGGGCT	TCACCnnnGGGCA	TCGCCnnnGGGCA	TCTCCnnnGGGCA	TCCCAnnnGGGCA	TCCCGnnnGGGCA	TCCCTnnnGGGCA	TCCCCnnnGGACA	TCCCCnnnGGCCA	TCCCCnnnGGTCA	TCCCCnnnGGGCC	TCCCCnnnGGGCG	TCCCCnnnGGGCT	TTACCnnnGGGCA	TTGCCnnnGGGCA	TTTCCnnnGGGCA	TTCCAnnnGGGCA	TTCCGnnnGGGCA	TTCCTnnnGGGCA	TTCCCnnnGGACA
195	1N-2N-3N-6N-8N	4-5-7-9-10	TGCCCnnnGGGCA	AGCCCnnnGGGCA	CGCCCnnnGGGCA	GGCCCnnnGGGCA	TACCCnnnGGGCA	TCCCCnnnGGGCA	TTCCCnnnGGGCA	TGACCnnnGGGCA	TGGCCnnnGGGCA	TGTCCnnnGGGCA	TGCCCnnnAGGCA	TGCCCnnnCGGCA	TGCCCnnnTGGCA	TGCCCnnnGGACA	TGCCCnnnGGCCA	TGCCCnnnGGTCA	AACCCnnnGGGCA	ACCCCnnnGGGCA	ATCCCnnnGGGCA	AGACCnnnGGGCA	AGGCCnnnGGGCA	AGTCCnnnGGGCA	AGCCCnnnAGGCA	AGCCCnnnCGGCA	AGCCCnnnTGGCA	AGCCCnnnGGACA	AGCCCnnnGGCCA	AGCCCnnnGGTCA	CACCCnnnGGGCA	CCCCCnnnGGGCA	CTCCCnnnGGGCA	CGACCnnnGGGCA	CGGCCnnnGGGCA	CGTCCnnnGGGCA	CGCCCnnnAGGCA	CGCCCnnnCGGCA	CGCCCnnnTGGCA	CGCCCnnnGGACA	CGCCCnnnGGCCA	CGCCCnnnGGTCA	GACCCnnnGGGCA	GCCCCnnnGGGCA	GTCCCnnnGGGCA	GGACCnnnGGGCA	GGGCCnnnGGGCA	GGTCCnnnGGGCA	GGCCCnnnAGGCA
196	1N-2N-3N-5N-8N	4-6-7-9-10	TGCCCnnnGGGCA	AGCCCnnnGGGCA	CGCCCnnnGGGCA	GGCCCnnnGGGCA	TACCCnnnGGGCA	TCCCCnnnGGGCA	TTCCCnnnGGGCA	TGACCnnnGGGCA	TGGCCnnnGGGCA	TGTCCnnnGGGCA	TGCCAnnnGGGCA	TGCCGnnnGGGCA	TGCCTnnnGGGCA	TGCCCnnnGGACA	TGCCCnnnGGCCA	TGCCCnnnGGTCA	AACCCnnnGGGCA	ACCCCnnnGGGCA	ATCCCnnnGGGCA	AGACCnnnGGGCA	AGGCCnnnGGGCA	AGTCCnnnGGGCA	AGCCAnnnGGGCA	AGCCGnnnGGGCA	AGCCTnnnGGGCA	AGCCCnnnGGACA	AGCCCnnnGGCCA	AGCCCnnnGGTCA	CACCCnnnGGGCA	CCCCCnnnGGGCA	CTCCCnnnGGGCA	CGACCnnnGGGCA	CGGCCnnnGGGCA	CGTCCnnnGGGCA	CGCCAnnnGGGCA	CGCCGnnnGGGCA	CGCCTnnnGGGCA	CGCCCnnnGGACA	CGCCCnnnGGCCA	CGCCCnnnGGTCA	GACCCnnnGGGCA	GCCCCnnnGGGCA	GTCCCnnnGGGCA	GGACCnnnGGGCA	GGGCCnnnGGGCA	GGTCCnnnGGGCA	GGCCAnnnGGGCA
197	3N-4N-5N-8N-9N	1-2-6-7-10	TGCCCnnnGGGCA	TGACCnnnGGGCA	TGGCCnnnGGGCA	TGTCCnnnGGGCA	TGCACnnnGGGCA	TGCGCnnnGGGCA	TGCTCnnnGGGCA	TGCCAnnnGGGCA	TGCCGnnnGGGCA	TGCCTnnnGGGCA	TGCCCnnnGGACA	TGCCCnnnGGCCA	TGCCCnnnGGTCA	TGCCCnnnGGGAA	TGCCCnnnGGGGA	TGCCCnnnGGGTA	TGAACnnnGGGCA	TGAGCnnnGGGCA	TGATCnnnGGGCA	TGACAnnnGGGCA	TGACGnnnGGGCA	TGACTnnnGGGCA	TGACCnnnGGACA	TGACCnnnGGCCA	TGACCnnnGGTCA	TGACCnnnGGGAA	TGACCnnnGGGGA	TGACCnnnGGGTA	TGGACnnnGGGCA	TGGGCnnnGGGCA	TGGTCnnnGGGCA	TGGCAnnnGGGCA	TGGCGnnnGGGCA	TGGCTnnnGGGCA	TGGCCnnnGGACA	TGGCCnnnGGCCA	TGGCCnnnGGTCA	TGGCCnnnGGGAA	TGGCCnnnGGGGA	TGGCCnnnGGGTA	TGTACnnnGGGCA	TGTGCnnnGGGCA	TGTTCnnnGGGCA	TGTCAnnnGGGCA	TGTCGnnnGGGCA	TGTCTnnnGGGCA	TGTCCnnnGGACA
198	2N-3N-5N-7N-8N	1-4-6-9-10	TGCCCnnnGGGCA	TACCCnnnGGGCA	TCCCCnnnGGGCA	TTCCCnnnGGGCA	TGACCnnnGGGCA	TGGCCnnnGGGCA	TGTCCnnnGGGCA	TGCCAnnnGGGCA	TGCCGnnnGGGCA	TGCCTnnnGGGCA	TGCCCnnnGAGCA	TGCCCnnnGCGCA	TGCCCnnnGTGCA	TGCCCnnnGGACA	TGCCCnnnGGCCA	TGCCCnnnGGTCA	TAACCnnnGGGCA	TAGCCnnnGGGCA	TATCCnnnGGGCA	TACCAnnnGGGCA	TACCGnnnGGGCA	TACCTnnnGGGCA	TACCCnnnGAGCA	TACCCnnnGCGCA	TACCCnnnGTGCA	TACCCnnnGGACA	TACCCnnnGGCCA	TACCCnnnGGTCA	TCACCnnnGGGCA	TCGCCnnnGGGCA	TCTCCnnnGGGCA	TCCCAnnnGGGCA	TCCCGnnnGGGCA	TCCCTnnnGGGCA	TCCCCnnnGAGCA	TCCCCnnnGCGCA	TCCCCnnnGTGCA	TCCCCnnnGGACA	TCCCCnnnGGCCA	TCCCCnnnGGTCA	TTACCnnnGGGCA	TTGCCnnnGGGCA	TTTCCnnnGGGCA	TTCCAnnnGGGCA	TTCCGnnnGGGCA	TTCCTnnnGGGCA	TTCCCnnnGAGCA
199	2N-3N-4N-6N-8N	1-5-7-9-10	TGCCCnnnGGGCA	TACCCnnnGGGCA	TCCCCnnnGGGCA	TTCCCnnnGGGCA	TGACCnnnGGGCA	TGGCCnnnGGGCA	TGTCCnnnGGGCA	TGCACnnnGGGCA	TGCGCnnnGGGCA	TGCTCnnnGGGCA	TGCCCnnnAGGCA	TGCCCnnnCGGCA	TGCCCnnnTGGCA	TGCCCnnnGGACA	TGCCCnnnGGCCA	TGCCCnnnGGTCA	TAACCnnnGGGCA	TAGCCnnnGGGCA	TATCCnnnGGGCA	TACACnnnGGGCA	TACGCnnnGGGCA	TACTCnnnGGGCA	TACCCnnnAGGCA	TACCCnnnCGGCA	TACCCnnnTGGCA	TACCCnnnGGACA	TACCCnnnGGCCA	TACCCnnnGGTCA	TCACCnnnGGGCA	TCGCCnnnGGGCA	TCTCCnnnGGGCA	TCCACnnnGGGCA	TCCGCnnnGGGCA	TCCTCnnnGGGCA	TCCCCnnnAGGCA	TCCCCnnnCGGCA	TCCCCnnnTGGCA	TCCCCnnnGGACA	TCCCCnnnGGCCA	TCCCCnnnGGTCA	TTACCnnnGGGCA	TTGCCnnnGGGCA	TTTCCnnnGGGCA	TTCACnnnGGGCA	TTCGCnnnGGGCA	TTCTCnnnGGGCA	TTCCCnnnAGGCA
200	2N-3N-4N-5N-8N	1-6-7-9-10	TGCCCnnnGGGCA	TACCCnnnGGGCA	TCCCCnnnGGGCA	TTCCCnnnGGGCA	TGACCnnnGGGCA	TGGCCnnnGGGCA	TGTCCnnnGGGCA	TGCACnnnGGGCA	TGCGCnnnGGGCA	TGCTCnnnGGGCA	TGCCAnnnGGGCA	TGCCGnnnGGGCA	TGCCTnnnGGGCA	TGCCCnnnGGACA	TGCCCnnnGGCCA	TGCCCnnnGGTCA	TAACCnnnGGGCA	TAGCCnnnGGGCA	TATCCnnnGGGCA	TACACnnnGGGCA	TACGCnnnGGGCA	TACTCnnnGGGCA	TACCAnnnGGGCA	TACCGnnnGGGCA	TACCTnnnGGGCA	TACCCnnnGGACA	TACCCnnnGGCCA	TACCCnnnGGTCA	TCACCnnnGGGCA	TCGCCnnnGGGCA	TCTCCnnnGGGCA	TCCACnnnGGGCA	TCCGCnnnGGGCA	TCCTCnnnGGGCA	TCCCAnnnGGGCA	TCCCGnnnGGGCA	TCCCTnnnGGGCA	TCCCCnnnGGACA	TCCCCnnnGGCCA	TCCCCnnnGGTCA	TTACCnnnGGGCA	TTGCCnnnGGGCA	TTTCCnnnGGGCA	TTCACnnnGGGCA	TTCGCnnnGGGCA	TTCTCnnnGGGCA	TTCCAnnnGGGCA
201	1N-3N-4N-8N-9N	2-5-6-7-10	TGCCCnnnGGGCA	AGCCCnnnGGGCA	CGCCCnnnGGGCA	GGCCCnnnGGGCA	TGACCnnnGGGCA	TGGCCnnnGGGCA	TGTCCnnnGGGCA	TGCACnnnGGGCA	TGCGCnnnGGGCA	TGCTCnnnGGGCA	TGCCCnnnGGACA	TGCCCnnnGGCCA	TGCCCnnnGGTCA	TGCCCnnnGGGAA	TGCCCnnnGGGGA	TGCCCnnnGGGTA	AGACCnnnGGGCA	AGGCCnnnGGGCA	AGTCCnnnGGGCA	AGCACnnnGGGCA	AGCGCnnnGGGCA	AGCTCnnnGGGCA	AGCCCnnnGGACA	AGCCCnnnGGCCA	AGCCCnnnGGTCA	AGCCCnnnGGGAA	AGCCCnnnGGGGA	AGCCCnnnGGGTA	CGACCnnnGGGCA	CGGCCnnnGGGCA	CGTCCnnnGGGCA	CGCACnnnGGGCA	CGCGCnnnGGGCA	CGCTCnnnGGGCA	CGCCCnnnGGACA	CGCCCnnnGGCCA	CGCCCnnnGGTCA	CGCCCnnnGGGAA	CGCCCnnnGGGGA	CGCCCnnnGGGTA	GGACCnnnGGGCA	GGGCCnnnGGGCA	GGTCCnnnGGGCA	GGCACnnnGGGCA	GGCGCnnnGGGCA	GGCTCnnnGGGCA	GGCCCnnnGGACA
202	1N-2N-3N-7N-8N	4-5-6-9-10	TGCCCnnnGGGCA	AGCCCnnnGGGCA	CGCCCnnnGGGCA	GGCCCnnnGGGCA	TACCCnnnGGGCA	TCCCCnnnGGGCA	TTCCCnnnGGGCA	TGACCnnnGGGCA	TGGCCnnnGGGCA	TGTCCnnnGGGCA	TGCCCnnnGAGCA	TGCCCnnnGCGCA	TGCCCnnnGTGCA	TGCCCnnnGGACA	TGCCCnnnGGCCA	TGCCCnnnGGTCA	AACCCnnnGGGCA	ACCCCnnnGGGCA	ATCCCnnnGGGCA	AGACCnnnGGGCA	AGGCCnnnGGGCA	AGTCCnnnGGGCA	AGCCCnnnGAGCA	AGCCCnnnGCGCA	AGCCCnnnGTGCA	AGCCCnnnGGACA	AGCCCnnnGGCCA	AGCCCnnnGGTCA	CACCCnnnGGGCA	CCCCCnnnGGGCA	CTCCCnnnGGGCA	CGACCnnnGGGCA	CGGCCnnnGGGCA	CGTCCnnnGGGCA	CGCCCnnnGAGCA	CGCCCnnnGCGCA	CGCCCnnnGTGCA	CGCCCnnnGGACA	CGCCCnnnGGCCA	CGCCCnnnGGTCA	GACCCnnnGGGCA	GCCCCnnnGGGCA	GTCCCnnnGGGCA	GGACCnnnGGGCA	GGGCCnnnGGGCA	GGTCCnnnGGGCA	GGCCCnnnGAGCA
203	2N-3N-4N-8N-10N	1-5-6-7-9	TGCCCnnnGGGCA	TACCCnnnGGGCA	TCCCCnnnGGGCA	TTCCCnnnGGGCA	TGACCnnnGGGCA	TGGCCnnnGGGCA	TGTCCnnnGGGCA	TGCACnnnGGGCA	TGCGCnnnGGGCA	TGCTCnnnGGGCA	TGCCCnnnGGACA	TGCCCnnnGGCCA	TGCCCnnnGGTCA	TGCCCnnnGGGCC	TGCCCnnnGGGCG	TGCCCnnnGGGCT	TAACCnnnGGGCA	TAGCCnnnGGGCA	TATCCnnnGGGCA	TACACnnnGGGCA	TACGCnnnGGGCA	TACTCnnnGGGCA	TACCCnnnGGACA	TACCCnnnGGCCA	TACCCnnnGGTCA	TACCCnnnGGGCC	TACCCnnnGGGCG	TACCCnnnGGGCT	TCACCnnnGGGCA	TCGCCnnnGGGCA	TCTCCnnnGGGCA	TCCACnnnGGGCA	TCCGCnnnGGGCA	TCCTCnnnGGGCA	TCCCCnnnGGACA	TCCCCnnnGGCCA	TCCCCnnnGGTCA	TCCCCnnnGGGCC	TCCCCnnnGGGCG	TCCCCnnnGGGCT	TTACCnnnGGGCA	TTGCCnnnGGGCA	TTTCCnnnGGGCA	TTCACnnnGGGCA	TTCGCnnnGGGCA	TTCTCnnnGGGCA	TTCCCnnnGGACA
204	1N-2N-3N-4N-8N	5-6-7-9-10	TGCCCnnnGGGCA	AGCCCnnnGGGCA	CGCCCnnnGGGCA	GGCCCnnnGGGCA	TACCCnnnGGGCA	TCCCCnnnGGGCA	TTCCCnnnGGGCA	TGACCnnnGGGCA	TGGCCnnnGGGCA	TGTCCnnnGGGCA	TGCACnnnGGGCA	TGCGCnnnGGGCA	TGCTCnnnGGGCA	TGCCCnnnGGACA	TGCCCnnnGGCCA	TGCCCnnnGGTCA	AACCCnnnGGGCA	ACCCCnnnGGGCA	ATCCCnnnGGGCA	AGACCnnnGGGCA	AGGCCnnnGGGCA	AGTCCnnnGGGCA	AGCACnnnGGGCA	AGCGCnnnGGGCA	AGCTCnnnGGGCA	AGCCCnnnGGACA	AGCCCnnnGGCCA	AGCCCnnnGGTCA	CACCCnnnGGGCA	CCCCCnnnGGGCA	CTCCCnnnGGGCA	CGACCnnnGGGCA	CGGCCnnnGGGCA	CGTCCnnnGGGCA	CGCACnnnGGGCA	CGCGCnnnGGGCA	CGCTCnnnGGGCA	CGCCCnnnGGACA	CGCCCnnnGGCCA	CGCCCnnnGGTCA	GACCCnnnGGGCA	GCCCCnnnGGGCA	GTCCCnnnGGGCA	GGACCnnnGGGCA	GGGCCnnnGGGCA	GGTCCnnnGGGCA	GGCACnnnGGGCA
205	1N-3N-5N-7N-10N	2-4-6-8-9	TGCCCnnnGGGCA	AGCCCnnnGGGCA	CGCCCnnnGGGCA	GGCCCnnnGGGCA	TGACCnnnGGGCA	TGGCCnnnGGGCA	TGTCCnnnGGGCA	TGCCAnnnGGGCA	TGCCGnnnGGGCA	TGCCTnnnGGGCA	TGCCCnnnGAGCA	TGCCCnnnGCGCA	TGCCCnnnGTGCA	TGCCCnnnGGGCC	TGCCCnnnGGGCG	TGCCCnnnGGGCT	AGACCnnnGGGCA	AGGCCnnnGGGCA	AGTCCnnnGGGCA	AGCCAnnnGGGCA	AGCCGnnnGGGCA	AGCCTnnnGGGCA	AGCCCnnnGAGCA	AGCCCnnnGCGCA	AGCCCnnnGTGCA	AGCCCnnnGGGCC	AGCCCnnnGGGCG	AGCCCnnnGGGCT	CGACCnnnGGGCA	CGGCCnnnGGGCA	CGTCCnnnGGGCA	CGCCAnnnGGGCA	CGCCGnnnGGGCA	CGCCTnnnGGGCA	CGCCCnnnGAGCA	CGCCCnnnGCGCA	CGCCCnnnGTGCA	CGCCCnnnGGGCC	CGCCCnnnGGGCG	CGCCCnnnGGGCT	GGACCnnnGGGCA	GGGCCnnnGGGCA	GGTCCnnnGGGCA	GGCCAnnnGGGCA	GGCCGnnnGGGCA	GGCCTnnnGGGCA	GGCCCnnnGAGCA
206	1N-4N-5N-8N-10N	2-3-6-7-9	TGCCCnnnGGGCA	AGCCCnnnGGGCA	CGCCCnnnGGGCA	GGCCCnnnGGGCA	TGCACnnnGGGCA	TGCGCnnnGGGCA	TGCTCnnnGGGCA	TGCCAnnnGGGCA	TGCCGnnnGGGCA	TGCCTnnnGGGCA	TGCCCnnnGGACA	TGCCCnnnGGCCA	TGCCCnnnGGTCA	TGCCCnnnGGGCC	TGCCCnnnGGGCG	TGCCCnnnGGGCT	AGCACnnnGGGCA	AGCGCnnnGGGCA	AGCTCnnnGGGCA	AGCCAnnnGGGCA	AGCCGnnnGGGCA	AGCCTnnnGGGCA	AGCCCnnnGGACA	AGCCCnnnGGCCA	AGCCCnnnGGTCA	AGCCCnnnGGGCC	AGCCCnnnGGGCG	AGCCCnnnGGGCT	CGCACnnnGGGCA	CGCGCnnnGGGCA	CGCTCnnnGGGCA	CGCCAnnnGGGCA	CGCCGnnnGGGCA	CGCCTnnnGGGCA	CGCCCnnnGGACA	CGCCCnnnGGCCA	CGCCCnnnGGTCA	CGCCCnnnGGGCC	CGCCCnnnGGGCG	CGCCCnnnGGGCT	GGCACnnnGGGCA	GGCGCnnnGGGCA	GGCTCnnnGGGCA	GGCCAnnnGGGCA	GGCCGnnnGGGCA	GGCCTnnnGGGCA	GGCCCnnnGGACA
207	1N-3N-4N-6N-10N	2-5-7-8-9	TGCCCnnnGGGCA	AGCCCnnnGGGCA	CGCCCnnnGGGCA	GGCCCnnnGGGCA	TGACCnnnGGGCA	TGGCCnnnGGGCA	TGTCCnnnGGGCA	TGCACnnnGGGCA	TGCGCnnnGGGCA	TGCTCnnnGGGCA	TGCCCnnnAGGCA	TGCCCnnnCGGCA	TGCCCnnnTGGCA	TGCCCnnnGGGCC	TGCCCnnnGGGCG	TGCCCnnnGGGCT	AGACCnnnGGGCA	AGGCCnnnGGGCA	AGTCCnnnGGGCA	AGCACnnnGGGCA	AGCGCnnnGGGCA	AGCTCnnnGGGCA	AGCCCnnnAGGCA	AGCCCnnnCGGCA	AGCCCnnnTGGCA	AGCCCnnnGGGCC	AGCCCnnnGGGCG	AGCCCnnnGGGCT	CGACCnnnGGGCA	CGGCCnnnGGGCA	CGTCCnnnGGGCA	CGCACnnnGGGCA	CGCGCnnnGGGCA	CGCTCnnnGGGCA	CGCCCnnnAGGCA	CGCCCnnnCGGCA	CGCCCnnnTGGCA	CGCCCnnnGGGCC	CGCCCnnnGGGCG	CGCCCnnnGGGCT	GGACCnnnGGGCA	GGGCCnnnGGGCA	GGTCCnnnGGGCA	GGCACnnnGGGCA	GGCGCnnnGGGCA	GGCTCnnnGGGCA	GGCCCnnnAGGCA
208	1N-3N-4N-5N-10N	2-6-7-8-9	TGCCCnnnGGGCA	AGCCCnnnGGGCA	CGCCCnnnGGGCA	GGCCCnnnGGGCA	TGACCnnnGGGCA	TGGCCnnnGGGCA	TGTCCnnnGGGCA	TGCACnnnGGGCA	TGCGCnnnGGGCA	TGCTCnnnGGGCA	TGCCAnnnGGGCA	TGCCGnnnGGGCA	TGCCTnnnGGGCA	TGCCCnnnGGGCC	TGCCCnnnGGGCG	TGCCCnnnGGGCT	AGACCnnnGGGCA	AGGCCnnnGGGCA	AGTCCnnnGGGCA	AGCACnnnGGGCA	AGCGCnnnGGGCA	AGCTCnnnGGGCA	AGCCAnnnGGGCA	AGCCGnnnGGGCA	AGCCTnnnGGGCA	AGCCCnnnGGGCC	AGCCCnnnGGGCG	AGCCCnnnGGGCT	CGACCnnnGGGCA	CGGCCnnnGGGCA	CGTCCnnnGGGCA	CGCACnnnGGGCA	CGCGCnnnGGGCA	CGCTCnnnGGGCA	CGCCAnnnGGGCA	CGCCGnnnGGGCA	CGCCTnnnGGGCA	CGCCCnnnGGGCC	CGCCCnnnGGGCG	CGCCCnnnGGGCT	GGACCnnnGGGCA	GGGCCnnnGGGCA	GGTCCnnnGGGCA	GGCACnnnGGGCA	GGCGCnnnGGGCA	GGCTCnnnGGGCA	GGCCAnnnGGGCA
209	1N-3N-5N-9N-10N	2-4-6-7-8	TGCCCnnnGGGCA	AGCCCnnnGGGCA	CGCCCnnnGGGCA	GGCCCnnnGGGCA	TGACCnnnGGGCA	TGGCCnnnGGGCA	TGTCCnnnGGGCA	TGCCAnnnGGGCA	TGCCGnnnGGGCA	TGCCTnnnGGGCA	TGCCCnnnGGGAA	TGCCCnnnGGGGA	TGCCCnnnGGGTA	TGCCCnnnGGGCC	TGCCCnnnGGGCG	TGCCCnnnGGGCT	AGACCnnnGGGCA	AGGCCnnnGGGCA	AGTCCnnnGGGCA	AGCCAnnnGGGCA	AGCCGnnnGGGCA	AGCCTnnnGGGCA	AGCCCnnnGGGAA	AGCCCnnnGGGGA	AGCCCnnnGGGTA	AGCCCnnnGGGCC	AGCCCnnnGGGCG	AGCCCnnnGGGCT	CGACCnnnGGGCA	CGGCCnnnGGGCA	CGTCCnnnGGGCA	CGCCAnnnGGGCA	CGCCGnnnGGGCA	CGCCTnnnGGGCA	CGCCCnnnGGGAA	CGCCCnnnGGGGA	CGCCCnnnGGGTA	CGCCCnnnGGGCC	CGCCCnnnGGGCG	CGCCCnnnGGGCT	GGACCnnnGGGCA	GGGCCnnnGGGCA	GGTCCnnnGGGCA	GGCCAnnnGGGCA	GGCCGnnnGGGCA	GGCCTnnnGGGCA	GGCCCnnnGGGAA
210	1N-2N-5N-8N-10N	3-4-6-7-9	TGCCCnnnGGGCA	AGCCCnnnGGGCA	CGCCCnnnGGGCA	GGCCCnnnGGGCA	TACCCnnnGGGCA	TCCCCnnnGGGCA	TTCCCnnnGGGCA	TGCCAnnnGGGCA	TGCCGnnnGGGCA	TGCCTnnnGGGCA	TGCCCnnnGGACA	TGCCCnnnGGCCA	TGCCCnnnGGTCA	TGCCCnnnGGGCC	TGCCCnnnGGGCG	TGCCCnnnGGGCT	AACCCnnnGGGCA	ACCCCnnnGGGCA	ATCCCnnnGGGCA	AGCCAnnnGGGCA	AGCCGnnnGGGCA	AGCCTnnnGGGCA	AGCCCnnnGGACA	AGCCCnnnGGCCA	AGCCCnnnGGTCA	AGCCCnnnGGGCC	AGCCCnnnGGGCG	AGCCCnnnGGGCT	CACCCnnnGGGCA	CCCCCnnnGGGCA	CTCCCnnnGGGCA	CGCCAnnnGGGCA	CGCCGnnnGGGCA	CGCCTnnnGGGCA	CGCCCnnnGGACA	CGCCCnnnGGCCA	CGCCCnnnGGTCA	CGCCCnnnGGGCC	CGCCCnnnGGGCG	CGCCCnnnGGGCT	GACCCnnnGGGCA	GCCCCnnnGGGCA	GTCCCnnnGGGCA	GGCCAnnnGGGCA	GGCCGnnnGGGCA	GGCCTnnnGGGCA	GGCCCnnnGGACA
211	1N-2N-3N-6N-10N	4-5-7-8-9	TGCCCnnnGGGCA	AGCCCnnnGGGCA	CGCCCnnnGGGCA	GGCCCnnnGGGCA	TACCCnnnGGGCA	TCCCCnnnGGGCA	TTCCCnnnGGGCA	TGACCnnnGGGCA	TGGCCnnnGGGCA	TGTCCnnnGGGCA	TGCCCnnnAGGCA	TGCCCnnnCGGCA	TGCCCnnnTGGCA	TGCCCnnnGGGCC	TGCCCnnnGGGCG	TGCCCnnnGGGCT	AACCCnnnGGGCA	ACCCCnnnGGGCA	ATCCCnnnGGGCA	AGACCnnnGGGCA	AGGCCnnnGGGCA	AGTCCnnnGGGCA	AGCCCnnnAGGCA	AGCCCnnnCGGCA	AGCCCnnnTGGCA	AGCCCnnnGGGCC	AGCCCnnnGGGCG	AGCCCnnnGGGCT	CACCCnnnGGGCA	CCCCCnnnGGGCA	CTCCCnnnGGGCA	CGACCnnnGGGCA	CGGCCnnnGGGCA	CGTCCnnnGGGCA	CGCCCnnnAGGCA	CGCCCnnnCGGCA	CGCCCnnnTGGCA	CGCCCnnnGGGCC	CGCCCnnnGGGCG	CGCCCnnnGGGCT	GACCCnnnGGGCA	GCCCCnnnGGGCA	GTCCCnnnGGGCA	GGACCnnnGGGCA	GGGCCnnnGGGCA	GGTCCnnnGGGCA	GGCCCnnnAGGCA
212	1N-2N-3N-5N-10N	4-6-7-8-9	TGCCCnnnGGGCA	AGCCCnnnGGGCA	CGCCCnnnGGGCA	GGCCCnnnGGGCA	TACCCnnnGGGCA	TCCCCnnnGGGCA	TTCCCnnnGGGCA	TGACCnnnGGGCA	TGGCCnnnGGGCA	TGTCCnnnGGGCA	TGCCAnnnGGGCA	TGCCGnnnGGGCA	TGCCTnnnGGGCA	TGCCCnnnGGGCC	TGCCCnnnGGGCG	TGCCCnnnGGGCT	AACCCnnnGGGCA	ACCCCnnnGGGCA	ATCCCnnnGGGCA	AGACCnnnGGGCA	AGGCCnnnGGGCA	AGTCCnnnGGGCA	AGCCAnnnGGGCA	AGCCGnnnGGGCA	AGCCTnnnGGGCA	AGCCCnnnGGGCC	AGCCCnnnGGGCG	AGCCCnnnGGGCT	CACCCnnnGGGCA	CCCCCnnnGGGCA	CTCCCnnnGGGCA	CGACCnnnGGGCA	CGGCCnnnGGGCA	CGTCCnnnGGGCA	CGCCAnnnGGGCA	CGCCGnnnGGGCA	CGCCTnnnGGGCA	CGCCCnnnGGGCC	CGCCCnnnGGGCG	CGCCCnnnGGGCT	GACCCnnnGGGCA	GCCCCnnnGGGCA	GTCCCnnnGGGCA	GGACCnnnGGGCA	GGGCCnnnGGGCA	GGTCCnnnGGGCA	GGCCAnnnGGGCA
213	1N-4N-5N-9N-10N	2-3-6-7-8	TGCCCnnnGGGCA	AGCCCnnnGGGCA	CGCCCnnnGGGCA	GGCCCnnnGGGCA	TGCACnnnGGGCA	TGCGCnnnGGGCA	TGCTCnnnGGGCA	TGCCAnnnGGGCA	TGCCGnnnGGGCA	TGCCTnnnGGGCA	TGCCCnnnGGGAA	TGCCCnnnGGGGA	TGCCCnnnGGGTA	TGCCCnnnGGGCC	TGCCCnnnGGGCG	TGCCCnnnGGGCT	AGCACnnnGGGCA	AGCGCnnnGGGCA	AGCTCnnnGGGCA	AGCCAnnnGGGCA	AGCCGnnnGGGCA	AGCCTnnnGGGCA	AGCCCnnnGGGAA	AGCCCnnnGGGGA	AGCCCnnnGGGTA	AGCCCnnnGGGCC	AGCCCnnnGGGCG	AGCCCnnnGGGCT	CGCACnnnGGGCA	CGCGCnnnGGGCA	CGCTCnnnGGGCA	CGCCAnnnGGGCA	CGCCGnnnGGGCA	CGCCTnnnGGGCA	CGCCCnnnGGGAA	CGCCCnnnGGGGA	CGCCCnnnGGGTA	CGCCCnnnGGGCC	CGCCCnnnGGGCG	CGCCCnnnGGGCT	GGCACnnnGGGCA	GGCGCnnnGGGCA	GGCTCnnnGGGCA	GGCCAnnnGGGCA	GGCCGnnnGGGCA	GGCCTnnnGGGCA	GGCCCnnnGGGAA
214	1N-2N-5N-7N-10N	3-4-6-8-9	TGCCCnnnGGGCA	AGCCCnnnGGGCA	CGCCCnnnGGGCA	GGCCCnnnGGGCA	TACCCnnnGGGCA	TCCCCnnnGGGCA	TTCCCnnnGGGCA	TGCCAnnnGGGCA	TGCCGnnnGGGCA	TGCCTnnnGGGCA	TGCCCnnnGAGCA	TGCCCnnnGCGCA	TGCCCnnnGTGCA	TGCCCnnnGGGCC	TGCCCnnnGGGCG	TGCCCnnnGGGCT	AACCCnnnGGGCA	ACCCCnnnGGGCA	ATCCCnnnGGGCA	AGCCAnnnGGGCA	AGCCGnnnGGGCA	AGCCTnnnGGGCA	AGCCCnnnGAGCA	AGCCCnnnGCGCA	AGCCCnnnGTGCA	AGCCCnnnGGGCC	AGCCCnnnGGGCG	AGCCCnnnGGGCT	CACCCnnnGGGCA	CCCCCnnnGGGCA	CTCCCnnnGGGCA	CGCCAnnnGGGCA	CGCCGnnnGGGCA	CGCCTnnnGGGCA	CGCCCnnnGAGCA	CGCCCnnnGCGCA	CGCCCnnnGTGCA	CGCCCnnnGGGCC	CGCCCnnnGGGCG	CGCCCnnnGGGCT	GACCCnnnGGGCA	GCCCCnnnGGGCA	GTCCCnnnGGGCA	GGCCAnnnGGGCA	GGCCGnnnGGGCA	GGCCTnnnGGGCA	GGCCCnnnGAGCA
215	1N-2N-4N-6N-10N	3-5-7-8-9	TGCCCnnnGGGCA	AGCCCnnnGGGCA	CGCCCnnnGGGCA	GGCCCnnnGGGCA	TACCCnnnGGGCA	TCCCCnnnGGGCA	TTCCCnnnGGGCA	TGCACnnnGGGCA	TGCGCnnnGGGCA	TGCTCnnnGGGCA	TGCCCnnnAGGCA	TGCCCnnnCGGCA	TGCCCnnnTGGCA	TGCCCnnnGGGCC	TGCCCnnnGGGCG	TGCCCnnnGGGCT	AACCCnnnGGGCA	ACCCCnnnGGGCA	ATCCCnnnGGGCA	AGCACnnnGGGCA	AGCGCnnnGGGCA	AGCTCnnnGGGCA	AGCCCnnnAGGCA	AGCCCnnnCGGCA	AGCCCnnnTGGCA	AGCCCnnnGGGCC	AGCCCnnnGGGCG	AGCCCnnnGGGCT	CACCCnnnGGGCA	CCCCCnnnGGGCA	CTCCCnnnGGGCA	CGCACnnnGGGCA	CGCGCnnnGGGCA	CGCTCnnnGGGCA	CGCCCnnnAGGCA	CGCCCnnnCGGCA	CGCCCnnnTGGCA	CGCCCnnnGGGCC	CGCCCnnnGGGCG	CGCCCnnnGGGCT	GACCCnnnGGGCA	GCCCCnnnGGGCA	GTCCCnnnGGGCA	GGCACnnnGGGCA	GGCGCnnnGGGCA	GGCTCnnnGGGCA	GGCCCnnnAGGCA
216	1N-2N-4N-5N-10N	3-6-7-8-9	TGCCCnnnGGGCA	AGCCCnnnGGGCA	CGCCCnnnGGGCA	GGCCCnnnGGGCA	TACCCnnnGGGCA	TCCCCnnnGGGCA	TTCCCnnnGGGCA	TGCACnnnGGGCA	TGCGCnnnGGGCA	TGCTCnnnGGGCA	TGCCAnnnGGGCA	TGCCGnnnGGGCA	TGCCTnnnGGGCA	TGCCCnnnGGGCC	TGCCCnnnGGGCG	TGCCCnnnGGGCT	AACCCnnnGGGCA	ACCCCnnnGGGCA	ATCCCnnnGGGCA	AGCACnnnGGGCA	AGCGCnnnGGGCA	AGCTCnnnGGGCA	AGCCAnnnGGGCA	AGCCGnnnGGGCA	AGCCTnnnGGGCA	AGCCCnnnGGGCC	AGCCCnnnGGGCG	AGCCCnnnGGGCT	CACCCnnnGGGCA	CCCCCnnnGGGCA	CTCCCnnnGGGCA	CGCACnnnGGGCA	CGCGCnnnGGGCA	CGCTCnnnGGGCA	CGCCAnnnGGGCA	CGCCGnnnGGGCA	CGCCTnnnGGGCA	CGCCCnnnGGGCC	CGCCCnnnGGGCG	CGCCCnnnGGGCT	GACCCnnnGGGCA	GCCCCnnnGGGCA	GTCCCnnnGGGCA	GGCACnnnGGGCA	GGCGCnnnGGGCA	GGCTCnnnGGGCA	GGCCAnnnGGGCA
217	1N-3N-4N-9N-10N	2-5-6-7-8	TGCCCnnnGGGCA	AGCCCnnnGGGCA	CGCCCnnnGGGCA	GGCCCnnnGGGCA	TGACCnnnGGGCA	TGGCCnnnGGGCA	TGTCCnnnGGGCA	TGCACnnnGGGCA	TGCGCnnnGGGCA	TGCTCnnnGGGCA	TGCCCnnnGGGAA	TGCCCnnnGGGGA	TGCCCnnnGGGTA	TGCCCnnnGGGCC	TGCCCnnnGGGCG	TGCCCnnnGGGCT	AGACCnnnGGGCA	AGGCCnnnGGGCA	AGTCCnnnGGGCA	AGCACnnnGGGCA	AGCGCnnnGGGCA	AGCTCnnnGGGCA	AGCCCnnnGGGAA	AGCCCnnnGGGGA	AGCCCnnnGGGTA	AGCCCnnnGGGCC	AGCCCnnnGGGCG	AGCCCnnnGGGCT	CGACCnnnGGGCA	CGGCCnnnGGGCA	CGTCCnnnGGGCA	CGCACnnnGGGCA	CGCGCnnnGGGCA	CGCTCnnnGGGCA	CGCCCnnnGGGAA	CGCCCnnnGGGGA	CGCCCnnnGGGTA	CGCCCnnnGGGCC	CGCCCnnnGGGCG	CGCCCnnnGGGCT	GGACCnnnGGGCA	GGGCCnnnGGGCA	GGTCCnnnGGGCA	GGCACnnnGGGCA	GGCGCnnnGGGCA	GGCTCnnnGGGCA	GGCCCnnnGGGAA
218	1N-2N-3N-7N-10N	4-5-6-8-9	TGCCCnnnGGGCA	AGCCCnnnGGGCA	CGCCCnnnGGGCA	GGCCCnnnGGGCA	TACCCnnnGGGCA	TCCCCnnnGGGCA	TTCCCnnnGGGCA	TGACCnnnGGGCA	TGGCCnnnGGGCA	TGTCCnnnGGGCA	TGCCCnnnGAGCA	TGCCCnnnGCGCA	TGCCCnnnGTGCA	TGCCCnnnGGGCC	TGCCCnnnGGGCG	TGCCCnnnGGGCT	AACCCnnnGGGCA	ACCCCnnnGGGCA	ATCCCnnnGGGCA	AGACCnnnGGGCA	AGGCCnnnGGGCA	AGTCCnnnGGGCA	AGCCCnnnGAGCA	AGCCCnnnGCGCA	AGCCCnnnGTGCA	AGCCCnnnGGGCC	AGCCCnnnGGGCG	AGCCCnnnGGGCT	CACCCnnnGGGCA	CCCCCnnnGGGCA	CTCCCnnnGGGCA	CGACCnnnGGGCA	CGGCCnnnGGGCA	CGTCCnnnGGGCA	CGCCCnnnGAGCA	CGCCCnnnGCGCA	CGCCCnnnGTGCA	CGCCCnnnGGGCC	CGCCCnnnGGGCG	CGCCCnnnGGGCT	GACCCnnnGGGCA	GCCCCnnnGGGCA	GTCCCnnnGGGCA	GGACCnnnGGGCA	GGGCCnnnGGGCA	GGTCCnnnGGGCA	GGCCCnnnGAGCA
219	1N-2N-4N-8N-10N	3-5-6-7-9	TGCCCnnnGGGCA	AGCCCnnnGGGCA	CGCCCnnnGGGCA	GGCCCnnnGGGCA	TACCCnnnGGGCA	TCCCCnnnGGGCA	TTCCCnnnGGGCA	TGCACnnnGGGCA	TGCGCnnnGGGCA	TGCTCnnnGGGCA	TGCCCnnnGGACA	TGCCCnnnGGCCA	TGCCCnnnGGTCA	TGCCCnnnGGGCC	TGCCCnnnGGGCG	TGCCCnnnGGGCT	AACCCnnnGGGCA	ACCCCnnnGGGCA	ATCCCnnnGGGCA	AGCACnnnGGGCA	AGCGCnnnGGGCA	AGCTCnnnGGGCA	AGCCCnnnGGACA	AGCCCnnnGGCCA	AGCCCnnnGGTCA	AGCCCnnnGGGCC	AGCCCnnnGGGCG	AGCCCnnnGGGCT	CACCCnnnGGGCA	CCCCCnnnGGGCA	CTCCCnnnGGGCA	CGCACnnnGGGCA	CGCGCnnnGGGCA	CGCTCnnnGGGCA	CGCCCnnnGGACA	CGCCCnnnGGCCA	CGCCCnnnGGTCA	CGCCCnnnGGGCC	CGCCCnnnGGGCG	CGCCCnnnGGGCT	GACCCnnnGGGCA	GCCCCnnnGGGCA	GTCCCnnnGGGCA	GGCACnnnGGGCA	GGCGCnnnGGGCA	GGCTCnnnGGGCA	GGCCCnnnGGACA
220	1N-2N-3N-4N-10N	5-6-7-8-9	TGCCCnnnGGGCA	AGCCCnnnGGGCA	CGCCCnnnGGGCA	GGCCCnnnGGGCA	TACCCnnnGGGCA	TCCCCnnnGGGCA	TTCCCnnnGGGCA	TGACCnnnGGGCA	TGGCCnnnGGGCA	TGTCCnnnGGGCA	TGCACnnnGGGCA	TGCGCnnnGGGCA	TGCTCnnnGGGCA	TGCCCnnnGGGCC	TGCCCnnnGGGCG	TGCCCnnnGGGCT	AACCCnnnGGGCA	ACCCCnnnGGGCA	ATCCCnnnGGGCA	AGACCnnnGGGCA	AGGCCnnnGGGCA	AGTCCnnnGGGCA	AGCACnnnGGGCA	AGCGCnnnGGGCA	AGCTCnnnGGGCA	AGCCCnnnGGGCC	AGCCCnnnGGGCG	AGCCCnnnGGGCT	CACCCnnnGGGCA	CCCCCnnnGGGCA	CTCCCnnnGGGCA	CGACCnnnGGGCA	CGGCCnnnGGGCA	CGTCCnnnGGGCA	CGCACnnnGGGCA	CGCGCnnnGGGCA	CGCTCnnnGGGCA	CGCCCnnnGGGCC	CGCCCnnnGGGCG	CGCCCnnnGGGCT	GACCCnnnGGGCA	GCCCCnnnGGGCA	GTCCCnnnGGGCA	GGACCnnnGGGCA	GGGCCnnnGGGCA	GGTCCnnnGGGCA	GGCACnnnGGGCA
221	1N-3N-5N-6N-7N	2-4-8-9-10	TGCCCnnnGGGCA	AGCCCnnnGGGCA	CGCCCnnnGGGCA	GGCCCnnnGGGCA	TGACCnnnGGGCA	TGGCCnnnGGGCA	TGTCCnnnGGGCA	TGCCAnnnGGGCA	TGCCGnnnGGGCA	TGCCTnnnGGGCA	TGCCCnnnAGGCA	TGCCCnnnCGGCA	TGCCCnnnTGGCA	TGCCCnnnGAGCA	TGCCCnnnGCGCA	TGCCCnnnGTGCA	AGACCnnnGGGCA	AGGCCnnnGGGCA	AGTCCnnnGGGCA	AGCCAnnnGGGCA	AGCCGnnnGGGCA	AGCCTnnnGGGCA	AGCCCnnnAGGCA	AGCCCnnnCGGCA	AGCCCnnnTGGCA	AGCCCnnnGAGCA	AGCCCnnnGCGCA	AGCCCnnnGTGCA	CGACCnnnGGGCA	CGGCCnnnGGGCA	CGTCCnnnGGGCA	CGCCAnnnGGGCA	CGCCGnnnGGGCA	CGCCTnnnGGGCA	CGCCCnnnAGGCA	CGCCCnnnCGGCA	CGCCCnnnTGGCA	CGCCCnnnGAGCA	CGCCCnnnGCGCA	CGCCCnnnGTGCA	GGACCnnnGGGCA	GGGCCnnnGGGCA	GGTCCnnnGGGCA	GGCCAnnnGGGCA	GGCCGnnnGGGCA	GGCCTnnnGGGCA	GGCCCnnnAGGCA
222	1N-4N-5N-6N-8N	2-3-7-9-10	TGCCCnnnGGGCA	AGCCCnnnGGGCA	CGCCCnnnGGGCA	GGCCCnnnGGGCA	TGCACnnnGGGCA	TGCGCnnnGGGCA	TGCTCnnnGGGCA	TGCCAnnnGGGCA	TGCCGnnnGGGCA	TGCCTnnnGGGCA	TGCCCnnnAGGCA	TGCCCnnnCGGCA	TGCCCnnnTGGCA	TGCCCnnnGGACA	TGCCCnnnGGCCA	TGCCCnnnGGTCA	AGCACnnnGGGCA	AGCGCnnnGGGCA	AGCTCnnnGGGCA	AGCCAnnnGGGCA	AGCCGnnnGGGCA	AGCCTnnnGGGCA	AGCCCnnnAGGCA	AGCCCnnnCGGCA	AGCCCnnnTGGCA	AGCCCnnnGGACA	AGCCCnnnGGCCA	AGCCCnnnGGTCA	CGCACnnnGGGCA	CGCGCnnnGGGCA	CGCTCnnnGGGCA	CGCCAnnnGGGCA	CGCCGnnnGGGCA	CGCCTnnnGGGCA	CGCCCnnnAGGCA	CGCCCnnnCGGCA	CGCCCnnnTGGCA	CGCCCnnnGGACA	CGCCCnnnGGCCA	CGCCCnnnGGTCA	GGCACnnnGGGCA	GGCGCnnnGGGCA	GGCTCnnnGGGCA	GGCCAnnnGGGCA	GGCCGnnnGGGCA	GGCCTnnnGGGCA	GGCCCnnnAGGCA
223	3N-4N-5N-6N-10N	1-2-7-8-9	TGCCCnnnGGGCA	TGACCnnnGGGCA	TGGCCnnnGGGCA	TGTCCnnnGGGCA	TGCACnnnGGGCA	TGCGCnnnGGGCA	TGCTCnnnGGGCA	TGCCAnnnGGGCA	TGCCGnnnGGGCA	TGCCTnnnGGGCA	TGCCCnnnAGGCA	TGCCCnnnCGGCA	TGCCCnnnTGGCA	TGCCCnnnGGGCC	TGCCCnnnGGGCG	TGCCCnnnGGGCT	TGAACnnnGGGCA	TGAGCnnnGGGCA	TGATCnnnGGGCA	TGACAnnnGGGCA	TGACGnnnGGGCA	TGACTnnnGGGCA	TGACCnnnAGGCA	TGACCnnnCGGCA	TGACCnnnTGGCA	TGACCnnnGGGCC	TGACCnnnGGGCG	TGACCnnnGGGCT	TGGACnnnGGGCA	TGGGCnnnGGGCA	TGGTCnnnGGGCA	TGGCAnnnGGGCA	TGGCGnnnGGGCA	TGGCTnnnGGGCA	TGGCCnnnAGGCA	TGGCCnnnCGGCA	TGGCCnnnTGGCA	TGGCCnnnGGGCC	TGGCCnnnGGGCG	TGGCCnnnGGGCT	TGTACnnnGGGCA	TGTGCnnnGGGCA	TGTTCnnnGGGCA	TGTCAnnnGGGCA	TGTCGnnnGGGCA	TGTCTnnnGGGCA	TGTCCnnnAGGCA
224	1N-3N-4N-5N-6N	2-7-8-9-10	TGCCCnnnGGGCA	AGCCCnnnGGGCA	CGCCCnnnGGGCA	GGCCCnnnGGGCA	TGACCnnnGGGCA	TGGCCnnnGGGCA	TGTCCnnnGGGCA	TGCACnnnGGGCA	TGCGCnnnGGGCA	TGCTCnnnGGGCA	TGCCAnnnGGGCA	TGCCGnnnGGGCA	TGCCTnnnGGGCA	TGCCCnnnAGGCA	TGCCCnnnCGGCA	TGCCCnnnTGGCA	AGACCnnnGGGCA	AGGCCnnnGGGCA	AGTCCnnnGGGCA	AGCACnnnGGGCA	AGCGCnnnGGGCA	AGCTCnnnGGGCA	AGCCAnnnGGGCA	AGCCGnnnGGGCA	AGCCTnnnGGGCA	AGCCCnnnAGGCA	AGCCCnnnCGGCA	AGCCCnnnTGGCA	CGACCnnnGGGCA	CGGCCnnnGGGCA	CGTCCnnnGGGCA	CGCACnnnGGGCA	CGCGCnnnGGGCA	CGCTCnnnGGGCA	CGCCAnnnGGGCA	CGCCGnnnGGGCA	CGCCTnnnGGGCA	CGCCCnnnAGGCA	CGCCCnnnCGGCA	CGCCCnnnTGGCA	GGACCnnnGGGCA	GGGCCnnnGGGCA	GGTCCnnnGGGCA	GGCACnnnGGGCA	GGCGCnnnGGGCA	GGCTCnnnGGGCA	GGCCAnnnGGGCA
225	1N-3N-5N-6N-9N	2-4-7-8-10	TGCCCnnnGGGCA	AGCCCnnnGGGCA	CGCCCnnnGGGCA	GGCCCnnnGGGCA	TGACCnnnGGGCA	TGGCCnnnGGGCA	TGTCCnnnGGGCA	TGCCAnnnGGGCA	TGCCGnnnGGGCA	TGCCTnnnGGGCA	TGCCCnnnAGGCA	TGCCCnnnCGGCA	TGCCCnnnTGGCA	TGCCCnnnGGGAA	TGCCCnnnGGGGA	TGCCCnnnGGGTA	AGACCnnnGGGCA	AGGCCnnnGGGCA	AGTCCnnnGGGCA	AGCCAnnnGGGCA	AGCCGnnnGGGCA	AGCCTnnnGGGCA	AGCCCnnnAGGCA	AGCCCnnnCGGCA	AGCCCnnnTGGCA	AGCCCnnnGGGAA	AGCCCnnnGGGGA	AGCCCnnnGGGTA	CGACCnnnGGGCA	CGGCCnnnGGGCA	CGTCCnnnGGGCA	CGCCAnnnGGGCA	CGCCGnnnGGGCA	CGCCTnnnGGGCA	CGCCCnnnAGGCA	CGCCCnnnCGGCA	CGCCCnnnTGGCA	CGCCCnnnGGGAA	CGCCCnnnGGGGA	CGCCCnnnGGGTA	GGACCnnnGGGCA	GGGCCnnnGGGCA	GGTCCnnnGGGCA	GGCCAnnnGGGCA	GGCCGnnnGGGCA	GGCCTnnnGGGCA	GGCCCnnnAGGCA
226	1N-2N-5N-6N-8N	3-4-7-9-10	TGCCCnnnGGGCA	AGCCCnnnGGGCA	CGCCCnnnGGGCA	GGCCCnnnGGGCA	TACCCnnnGGGCA	TCCCCnnnGGGCA	TTCCCnnnGGGCA	TGCCAnnnGGGCA	TGCCGnnnGGGCA	TGCCTnnnGGGCA	TGCCCnnnAGGCA	TGCCCnnnCGGCA	TGCCCnnnTGGCA	TGCCCnnnGGACA	TGCCCnnnGGCCA	TGCCCnnnGGTCA	AACCCnnnGGGCA	ACCCCnnnGGGCA	ATCCCnnnGGGCA	AGCCAnnnGGGCA	AGCCGnnnGGGCA	AGCCTnnnGGGCA	AGCCCnnnAGGCA	AGCCCnnnCGGCA	AGCCCnnnTGGCA	AGCCCnnnGGACA	AGCCCnnnGGCCA	AGCCCnnnGGTCA	CACCCnnnGGGCA	CCCCCnnnGGGCA	CTCCCnnnGGGCA	CGCCAnnnGGGCA	CGCCGnnnGGGCA	CGCCTnnnGGGCA	CGCCCnnnAGGCA	CGCCCnnnCGGCA	CGCCCnnnTGGCA	CGCCCnnnGGACA	CGCCCnnnGGCCA	CGCCCnnnGGTCA	GACCCnnnGGGCA	GCCCCnnnGGGCA	GTCCCnnnGGGCA	GGCCAnnnGGGCA	GGCCGnnnGGGCA	GGCCTnnnGGGCA	GGCCCnnnAGGCA
227	2N-3N-5N-6N-10N	1-4-7-8-9	TGCCCnnnGGGCA	TACCCnnnGGGCA	TCCCCnnnGGGCA	TTCCCnnnGGGCA	TGACCnnnGGGCA	TGGCCnnnGGGCA	TGTCCnnnGGGCA	TGCCAnnnGGGCA	TGCCGnnnGGGCA	TGCCTnnnGGGCA	TGCCCnnnAGGCA	TGCCCnnnCGGCA	TGCCCnnnTGGCA	TGCCCnnnGGGCC	TGCCCnnnGGGCG	TGCCCnnnGGGCT	TAACCnnnGGGCA	TAGCCnnnGGGCA	TATCCnnnGGGCA	TACCAnnnGGGCA	TACCGnnnGGGCA	TACCTnnnGGGCA	TACCCnnnAGGCA	TACCCnnnCGGCA	TACCCnnnTGGCA	TACCCnnnGGGCC	TACCCnnnGGGCG	TACCCnnnGGGCT	TCACCnnnGGGCA	TCGCCnnnGGGCA	TCTCCnnnGGGCA	TCCCAnnnGGGCA	TCCCGnnnGGGCA	TCCCTnnnGGGCA	TCCCCnnnAGGCA	TCCCCnnnCGGCA	TCCCCnnnTGGCA	TCCCCnnnGGGCC	TCCCCnnnGGGCG	TCCCCnnnGGGCT	TTACCnnnGGGCA	TTGCCnnnGGGCA	TTTCCnnnGGGCA	TTCCAnnnGGGCA	TTCCGnnnGGGCA	TTCCTnnnGGGCA	TTCCCnnnAGGCA
228	1N-2N-3N-5N-6N	4-7-8-9-10	TGCCCnnnGGGCA	AGCCCnnnGGGCA	CGCCCnnnGGGCA	GGCCCnnnGGGCA	TACCCnnnGGGCA	TCCCCnnnGGGCA	TTCCCnnnGGGCA	TGACCnnnGGGCA	TGGCCnnnGGGCA	TGTCCnnnGGGCA	TGCCAnnnGGGCA	TGCCGnnnGGGCA	TGCCTnnnGGGCA	TGCCCnnnAGGCA	TGCCCnnnCGGCA	TGCCCnnnTGGCA	AACCCnnnGGGCA	ACCCCnnnGGGCA	ATCCCnnnGGGCA	AGACCnnnGGGCA	AGGCCnnnGGGCA	AGTCCnnnGGGCA	AGCCAnnnGGGCA	AGCCGnnnGGGCA	AGCCTnnnGGGCA	AGCCCnnnAGGCA	AGCCCnnnCGGCA	AGCCCnnnTGGCA	CACCCnnnGGGCA	CCCCCnnnGGGCA	CTCCCnnnGGGCA	CGACCnnnGGGCA	CGGCCnnnGGGCA	CGTCCnnnGGGCA	CGCCAnnnGGGCA	CGCCGnnnGGGCA	CGCCTnnnGGGCA	CGCCCnnnAGGCA	CGCCCnnnCGGCA	CGCCCnnnTGGCA	GACCCnnnGGGCA	GCCCCnnnGGGCA	GTCCCnnnGGGCA	GGACCnnnGGGCA	GGGCCnnnGGGCA	GGTCCnnnGGGCA	GGCCAnnnGGGCA
229	1N-4N-5N-6N-9N	2-3-7-8-10	TGCCCnnnGGGCA	AGCCCnnnGGGCA	CGCCCnnnGGGCA	GGCCCnnnGGGCA	TGCACnnnGGGCA	TGCGCnnnGGGCA	TGCTCnnnGGGCA	TGCCAnnnGGGCA	TGCCGnnnGGGCA	TGCCTnnnGGGCA	TGCCCnnnAGGCA	TGCCCnnnCGGCA	TGCCCnnnTGGCA	TGCCCnnnGGGAA	TGCCCnnnGGGGA	TGCCCnnnGGGTA	AGCACnnnGGGCA	AGCGCnnnGGGCA	AGCTCnnnGGGCA	AGCCAnnnGGGCA	AGCCGnnnGGGCA	AGCCTnnnGGGCA	AGCCCnnnAGGCA	AGCCCnnnCGGCA	AGCCCnnnTGGCA	AGCCCnnnGGGAA	AGCCCnnnGGGGA	AGCCCnnnGGGTA	CGCACnnnGGGCA	CGCGCnnnGGGCA	CGCTCnnnGGGCA	CGCCAnnnGGGCA	CGCCGnnnGGGCA	CGCCTnnnGGGCA	CGCCCnnnAGGCA	CGCCCnnnCGGCA	CGCCCnnnTGGCA	CGCCCnnnGGGAA	CGCCCnnnGGGGA	CGCCCnnnGGGTA	GGCACnnnGGGCA	GGCGCnnnGGGCA	GGCTCnnnGGGCA	GGCCAnnnGGGCA	GGCCGnnnGGGCA	GGCCTnnnGGGCA	GGCCCnnnAGGCA
230	1N-2N-5N-6N-7N	3-4-8-9-10	TGCCCnnnGGGCA	AGCCCnnnGGGCA	CGCCCnnnGGGCA	GGCCCnnnGGGCA	TACCCnnnGGGCA	TCCCCnnnGGGCA	TTCCCnnnGGGCA	TGCCAnnnGGGCA	TGCCGnnnGGGCA	TGCCTnnnGGGCA	TGCCCnnnAGGCA	TGCCCnnnCGGCA	TGCCCnnnTGGCA	TGCCCnnnGAGCA	TGCCCnnnGCGCA	TGCCCnnnGTGCA	AACCCnnnGGGCA	ACCCCnnnGGGCA	ATCCCnnnGGGCA	AGCCAnnnGGGCA	AGCCGnnnGGGCA	AGCCTnnnGGGCA	AGCCCnnnAGGCA	AGCCCnnnCGGCA	AGCCCnnnTGGCA	AGCCCnnnGAGCA	AGCCCnnnGCGCA	AGCCCnnnGTGCA	CACCCnnnGGGCA	CCCCCnnnGGGCA	CTCCCnnnGGGCA	CGCCAnnnGGGCA	CGCCGnnnGGGCA	CGCCTnnnGGGCA	CGCCCnnnAGGCA	CGCCCnnnCGGCA	CGCCCnnnTGGCA	CGCCCnnnGAGCA	CGCCCnnnGCGCA	CGCCCnnnGTGCA	GACCCnnnGGGCA	GCCCCnnnGGGCA	GTCCCnnnGGGCA	GGCCAnnnGGGCA	GGCCGnnnGGGCA	GGCCTnnnGGGCA	GGCCCnnnAGGCA
231	2N-4N-5N-6N-10N	1-3-7-8-9	TGCCCnnnGGGCA	TACCCnnnGGGCA	TCCCCnnnGGGCA	TTCCCnnnGGGCA	TGCACnnnGGGCA	TGCGCnnnGGGCA	TGCTCnnnGGGCA	TGCCAnnnGGGCA	TGCCGnnnGGGCA	TGCCTnnnGGGCA	TGCCCnnnAGGCA	TGCCCnnnCGGCA	TGCCCnnnTGGCA	TGCCCnnnGGGCC	TGCCCnnnGGGCG	TGCCCnnnGGGCT	TACACnnnGGGCA	TACGCnnnGGGCA	TACTCnnnGGGCA	TACCAnnnGGGCA	TACCGnnnGGGCA	TACCTnnnGGGCA	TACCCnnnAGGCA	TACCCnnnCGGCA	TACCCnnnTGGCA	TACCCnnnGGGCC	TACCCnnnGGGCG	TACCCnnnGGGCT	TCCACnnnGGGCA	TCCGCnnnGGGCA	TCCTCnnnGGGCA	TCCCAnnnGGGCA	TCCCGnnnGGGCA	TCCCTnnnGGGCA	TCCCCnnnAGGCA	TCCCCnnnCGGCA	TCCCCnnnTGGCA	TCCCCnnnGGGCC	TCCCCnnnGGGCG	TCCCCnnnGGGCT	TTCACnnnGGGCA	TTCGCnnnGGGCA	TTCTCnnnGGGCA	TTCCAnnnGGGCA	TTCCGnnnGGGCA	TTCCTnnnGGGCA	TTCCCnnnAGGCA
232	1N-2N-4N-5N-6N	3-7-8-9-10	TGCCCnnnGGGCA	AGCCCnnnGGGCA	CGCCCnnnGGGCA	GGCCCnnnGGGCA	TACCCnnnGGGCA	TCCCCnnnGGGCA	TTCCCnnnGGGCA	TGCACnnnGGGCA	TGCGCnnnGGGCA	TGCTCnnnGGGCA	TGCCAnnnGGGCA	TGCCGnnnGGGCA	TGCCTnnnGGGCA	TGCCCnnnAGGCA	TGCCCnnnCGGCA	TGCCCnnnTGGCA	AACCCnnnGGGCA	ACCCCnnnGGGCA	ATCCCnnnGGGCA	AGCACnnnGGGCA	AGCGCnnnGGGCA	AGCTCnnnGGGCA	AGCCAnnnGGGCA	AGCCGnnnGGGCA	AGCCTnnnGGGCA	AGCCCnnnAGGCA	AGCCCnnnCGGCA	AGCCCnnnTGGCA	CACCCnnnGGGCA	CCCCCnnnGGGCA	CTCCCnnnGGGCA	CGCACnnnGGGCA	CGCGCnnnGGGCA	CGCTCnnnGGGCA	CGCCAnnnGGGCA	CGCCGnnnGGGCA	CGCCTnnnGGGCA	CGCCCnnnAGGCA	CGCCCnnnCGGCA	CGCCCnnnTGGCA	GACCCnnnGGGCA	GCCCCnnnGGGCA	GTCCCnnnGGGCA	GGCACnnnGGGCA	GGCGCnnnGGGCA	GGCTCnnnGGGCA	GGCCAnnnGGGCA
233	3N-4N-5N-6N-9N	1-2-7-8-10	TGCCCnnnGGGCA	TGACCnnnGGGCA	TGGCCnnnGGGCA	TGTCCnnnGGGCA	TGCACnnnGGGCA	TGCGCnnnGGGCA	TGCTCnnnGGGCA	TGCCAnnnGGGCA	TGCCGnnnGGGCA	TGCCTnnnGGGCA	TGCCCnnnAGGCA	TGCCCnnnCGGCA	TGCCCnnnTGGCA	TGCCCnnnGGGAA	TGCCCnnnGGGGA	TGCCCnnnGGGTA	TGAACnnnGGGCA	TGAGCnnnGGGCA	TGATCnnnGGGCA	TGACAnnnGGGCA	TGACGnnnGGGCA	TGACTnnnGGGCA	TGACCnnnAGGCA	TGACCnnnCGGCA	TGACCnnnTGGCA	TGACCnnnGGGAA	TGACCnnnGGGGA	TGACCnnnGGGTA	TGGACnnnGGGCA	TGGGCnnnGGGCA	TGGTCnnnGGGCA	TGGCAnnnGGGCA	TGGCGnnnGGGCA	TGGCTnnnGGGCA	TGGCCnnnAGGCA	TGGCCnnnCGGCA	TGGCCnnnTGGCA	TGGCCnnnGGGAA	TGGCCnnnGGGGA	TGGCCnnnGGGTA	TGTACnnnGGGCA	TGTGCnnnGGGCA	TGTTCnnnGGGCA	TGTCAnnnGGGCA	TGTCGnnnGGGCA	TGTCTnnnGGGCA	TGTCCnnnAGGCA
234	2N-3N-5N-6N-7N	1-4-8-9-10	TGCCCnnnGGGCA	TACCCnnnGGGCA	TCCCCnnnGGGCA	TTCCCnnnGGGCA	TGACCnnnGGGCA	TGGCCnnnGGGCA	TGTCCnnnGGGCA	TGCCAnnnGGGCA	TGCCGnnnGGGCA	TGCCTnnnGGGCA	TGCCCnnnAGGCA	TGCCCnnnCGGCA	TGCCCnnnTGGCA	TGCCCnnnGAGCA	TGCCCnnnGCGCA	TGCCCnnnGTGCA	TAACCnnnGGGCA	TAGCCnnnGGGCA	TATCCnnnGGGCA	TACCAnnnGGGCA	TACCGnnnGGGCA	TACCTnnnGGGCA	TACCCnnnAGGCA	TACCCnnnCGGCA	TACCCnnnTGGCA	TACCCnnnGAGCA	TACCCnnnGCGCA	TACCCnnnGTGCA	TCACCnnnGGGCA	TCGCCnnnGGGCA	TCTCCnnnGGGCA	TCCCAnnnGGGCA	TCCCGnnnGGGCA	TCCCTnnnGGGCA	TCCCCnnnAGGCA	TCCCCnnnCGGCA	TCCCCnnnTGGCA	TCCCCnnnGAGCA	TCCCCnnnGCGCA	TCCCCnnnGTGCA	TTACCnnnGGGCA	TTGCCnnnGGGCA	TTTCCnnnGGGCA	TTCCAnnnGGGCA	TTCCGnnnGGGCA	TTCCTnnnGGGCA	TTCCCnnnAGGCA
235	2N-4N-5N-6N-8N	1-3-7-9-10	TGCCCnnnGGGCA	TACCCnnnGGGCA	TCCCCnnnGGGCA	TTCCCnnnGGGCA	TGCACnnnGGGCA	TGCGCnnnGGGCA	TGCTCnnnGGGCA	TGCCAnnnGGGCA	TGCCGnnnGGGCA	TGCCTnnnGGGCA	TGCCCnnnAGGCA	TGCCCnnnCGGCA	TGCCCnnnTGGCA	TGCCCnnnGGACA	TGCCCnnnGGCCA	TGCCCnnnGGTCA	TACACnnnGGGCA	TACGCnnnGGGCA	TACTCnnnGGGCA	TACCAnnnGGGCA	TACCGnnnGGGCA	TACCTnnnGGGCA	TACCCnnnAGGCA	TACCCnnnCGGCA	TACCCnnnTGGCA	TACCCnnnGGACA	TACCCnnnGGCCA	TACCCnnnGGTCA	TCCACnnnGGGCA	TCCGCnnnGGGCA	TCCTCnnnGGGCA	TCCCAnnnGGGCA	TCCCGnnnGGGCA	TCCCTnnnGGGCA	TCCCCnnnAGGCA	TCCCCnnnCGGCA	TCCCCnnnTGGCA	TCCCCnnnGGACA	TCCCCnnnGGCCA	TCCCCnnnGGTCA	TTCACnnnGGGCA	TTCGCnnnGGGCA	TTCTCnnnGGGCA	TTCCAnnnGGGCA	TTCCGnnnGGGCA	TTCCTnnnGGGCA	TTCCCnnnAGGCA
236	2N-3N-4N-5N-6N	1-7-8-9-10	TGCCCnnnGGGCA	TACCCnnnGGGCA	TCCCCnnnGGGCA	TTCCCnnnGGGCA	TGACCnnnGGGCA	TGGCCnnnGGGCA	TGTCCnnnGGGCA	TGCACnnnGGGCA	TGCGCnnnGGGCA	TGCTCnnnGGGCA	TGCCAnnnGGGCA	TGCCGnnnGGGCA	TGCCTnnnGGGCA	TGCCCnnnAGGCA	TGCCCnnnCGGCA	TGCCCnnnTGGCA	TAACCnnnGGGCA	TAGCCnnnGGGCA	TATCCnnnGGGCA	TACACnnnGGGCA	TACGCnnnGGGCA	TACTCnnnGGGCA	TACCAnnnGGGCA	TACCGnnnGGGCA	TACCTnnnGGGCA	TACCCnnnAGGCA	TACCCnnnCGGCA	TACCCnnnTGGCA	TCACCnnnGGGCA	TCGCCnnnGGGCA	TCTCCnnnGGGCA	TCCACnnnGGGCA	TCCGCnnnGGGCA	TCCTCnnnGGGCA	TCCCAnnnGGGCA	TCCCGnnnGGGCA	TCCCTnnnGGGCA	TCCCCnnnAGGCA	TCCCCnnnCGGCA	TCCCCnnnTGGCA	TTACCnnnGGGCA	TTGCCnnnGGGCA	TTTCCnnnGGGCA	TTCACnnnGGGCA	TTCGCnnnGGGCA	TTCTCnnnGGGCA	TTCCAnnnGGGCA
237	1N-3N-5N-7N-9N	2-4-6-8-10	TGCCCnnnGGGCA	AGCCCnnnGGGCA	CGCCCnnnGGGCA	GGCCCnnnGGGCA	TGACCnnnGGGCA	TGGCCnnnGGGCA	TGTCCnnnGGGCA	TGCCAnnnGGGCA	TGCCGnnnGGGCA	TGCCTnnnGGGCA	TGCCCnnnGAGCA	TGCCCnnnGCGCA	TGCCCnnnGTGCA	TGCCCnnnGGGAA	TGCCCnnnGGGGA	TGCCCnnnGGGTA	AGACCnnnGGGCA	AGGCCnnnGGGCA	AGTCCnnnGGGCA	AGCCAnnnGGGCA	AGCCGnnnGGGCA	AGCCTnnnGGGCA	AGCCCnnnGAGCA	AGCCCnnnGCGCA	AGCCCnnnGTGCA	AGCCCnnnGGGAA	AGCCCnnnGGGGA	AGCCCnnnGGGTA	CGACCnnnGGGCA	CGGCCnnnGGGCA	CGTCCnnnGGGCA	CGCCAnnnGGGCA	CGCCGnnnGGGCA	CGCCTnnnGGGCA	CGCCCnnnGAGCA	CGCCCnnnGCGCA	CGCCCnnnGTGCA	CGCCCnnnGGGAA	CGCCCnnnGGGGA	CGCCCnnnGGGTA	GGACCnnnGGGCA	GGGCCnnnGGGCA	GGTCCnnnGGGCA	GGCCAnnnGGGCA	GGCCGnnnGGGCA	GGCCTnnnGGGCA	GGCCCnnnGAGCA
238	1N-4N-5N-8N-9N	2-3-6-7-10	TGCCCnnnGGGCA	AGCCCnnnGGGCA	CGCCCnnnGGGCA	GGCCCnnnGGGCA	TGCACnnnGGGCA	TGCGCnnnGGGCA	TGCTCnnnGGGCA	TGCCAnnnGGGCA	TGCCGnnnGGGCA	TGCCTnnnGGGCA	TGCCCnnnGGACA	TGCCCnnnGGCCA	TGCCCnnnGGTCA	TGCCCnnnGGGAA	TGCCCnnnGGGGA	TGCCCnnnGGGTA	AGCACnnnGGGCA	AGCGCnnnGGGCA	AGCTCnnnGGGCA	AGCCAnnnGGGCA	AGCCGnnnGGGCA	AGCCTnnnGGGCA	AGCCCnnnGGACA	AGCCCnnnGGCCA	AGCCCnnnGGTCA	AGCCCnnnGGGAA	AGCCCnnnGGGGA	AGCCCnnnGGGTA	CGCACnnnGGGCA	CGCGCnnnGGGCA	CGCTCnnnGGGCA	CGCCAnnnGGGCA	CGCCGnnnGGGCA	CGCCTnnnGGGCA	CGCCCnnnGGACA	CGCCCnnnGGCCA	CGCCCnnnGGTCA	CGCCCnnnGGGAA	CGCCCnnnGGGGA	CGCCCnnnGGGTA	GGCACnnnGGGCA	GGCGCnnnGGGCA	GGCTCnnnGGGCA	GGCCAnnnGGGCA	GGCCGnnnGGGCA	GGCCTnnnGGGCA	GGCCCnnnGGACA
239	1N-2N-5N-7N-8N	3-4-6-9-10	TGCCCnnnGGGCA	AGCCCnnnGGGCA	CGCCCnnnGGGCA	GGCCCnnnGGGCA	TACCCnnnGGGCA	TCCCCnnnGGGCA	TTCCCnnnGGGCA	TGCCAnnnGGGCA	TGCCGnnnGGGCA	TGCCTnnnGGGCA	TGCCCnnnGAGCA	TGCCCnnnGCGCA	TGCCCnnnGTGCA	TGCCCnnnGGACA	TGCCCnnnGGCCA	TGCCCnnnGGTCA	AACCCnnnGGGCA	ACCCCnnnGGGCA	ATCCCnnnGGGCA	AGCCAnnnGGGCA	AGCCGnnnGGGCA	AGCCTnnnGGGCA	AGCCCnnnGAGCA	AGCCCnnnGCGCA	AGCCCnnnGTGCA	AGCCCnnnGGACA	AGCCCnnnGGCCA	AGCCCnnnGGTCA	CACCCnnnGGGCA	CCCCCnnnGGGCA	CTCCCnnnGGGCA	CGCCAnnnGGGCA	CGCCGnnnGGGCA	CGCCTnnnGGGCA	CGCCCnnnGAGCA	CGCCCnnnGCGCA	CGCCCnnnGTGCA	CGCCCnnnGGACA	CGCCCnnnGGCCA	CGCCCnnnGGTCA	GACCCnnnGGGCA	GCCCCnnnGGGCA	GTCCCnnnGGGCA	GGCCAnnnGGGCA	GGCCGnnnGGGCA	GGCCTnnnGGGCA	GGCCCnnnGAGCA
240	3N-4N-5N-9N-10N	1-2-6-7-8	TGCCCnnnGGGCA	TGACCnnnGGGCA	TGGCCnnnGGGCA	TGTCCnnnGGGCA	TGCACnnnGGGCA	TGCGCnnnGGGCA	TGCTCnnnGGGCA	TGCCAnnnGGGCA	TGCCGnnnGGGCA	TGCCTnnnGGGCA	TGCCCnnnGGGAA	TGCCCnnnGGGGA	TGCCCnnnGGGTA	TGCCCnnnGGGCC	TGCCCnnnGGGCG	TGCCCnnnGGGCT	TGAACnnnGGGCA	TGAGCnnnGGGCA	TGATCnnnGGGCA	TGACAnnnGGGCA	TGACGnnnGGGCA	TGACTnnnGGGCA	TGACCnnnGGGAA	TGACCnnnGGGGA	TGACCnnnGGGTA	TGACCnnnGGGCC	TGACCnnnGGGCG	TGACCnnnGGGCT	TGGACnnnGGGCA	TGGGCnnnGGGCA	TGGTCnnnGGGCA	TGGCAnnnGGGCA	TGGCGnnnGGGCA	TGGCTnnnGGGCA	TGGCCnnnGGGAA	TGGCCnnnGGGGA	TGGCCnnnGGGTA	TGGCCnnnGGGCC	TGGCCnnnGGGCG	TGGCCnnnGGGCT	TGTACnnnGGGCA	TGTGCnnnGGGCA	TGTTCnnnGGGCA	TGTCAnnnGGGCA	TGTCGnnnGGGCA	TGTCTnnnGGGCA	TGTCCnnnGGGAA
241	2N-3N-5N-7N-10N	1-4-6-8-9	TGCCCnnnGGGCA	TACCCnnnGGGCA	TCCCCnnnGGGCA	TTCCCnnnGGGCA	TGACCnnnGGGCA	TGGCCnnnGGGCA	TGTCCnnnGGGCA	TGCCAnnnGGGCA	TGCCGnnnGGGCA	TGCCTnnnGGGCA	TGCCCnnnGAGCA	TGCCCnnnGCGCA	TGCCCnnnGTGCA	TGCCCnnnGGGCC	TGCCCnnnGGGCG	TGCCCnnnGGGCT	TAACCnnnGGGCA	TAGCCnnnGGGCA	TATCCnnnGGGCA	TACCAnnnGGGCA	TACCGnnnGGGCA	TACCTnnnGGGCA	TACCCnnnGAGCA	TACCCnnnGCGCA	TACCCnnnGTGCA	TACCCnnnGGGCC	TACCCnnnGGGCG	TACCCnnnGGGCT	TCACCnnnGGGCA	TCGCCnnnGGGCA	TCTCCnnnGGGCA	TCCCAnnnGGGCA	TCCCGnnnGGGCA	TCCCTnnnGGGCA	TCCCCnnnGAGCA	TCCCCnnnGCGCA	TCCCCnnnGTGCA	TCCCCnnnGGGCC	TCCCCnnnGGGCG	TCCCCnnnGGGCT	TTACCnnnGGGCA	TTGCCnnnGGGCA	TTTCCnnnGGGCA	TTCCAnnnGGGCA	TTCCGnnnGGGCA	TTCCTnnnGGGCA	TTCCCnnnGAGCA
242	2N-4N-5N-8N-10N	1-3-6-7-9	TGCCCnnnGGGCA	TACCCnnnGGGCA	TCCCCnnnGGGCA	TTCCCnnnGGGCA	TGCACnnnGGGCA	TGCGCnnnGGGCA	TGCTCnnnGGGCA	TGCCAnnnGGGCA	TGCCGnnnGGGCA	TGCCTnnnGGGCA	TGCCCnnnGGACA	TGCCCnnnGGCCA	TGCCCnnnGGTCA	TGCCCnnnGGGCC	TGCCCnnnGGGCG	TGCCCnnnGGGCT	TACACnnnGGGCA	TACGCnnnGGGCA	TACTCnnnGGGCA	TACCAnnnGGGCA	TACCGnnnGGGCA	TACCTnnnGGGCA	TACCCnnnGGACA	TACCCnnnGGCCA	TACCCnnnGGTCA	TACCCnnnGGGCC	TACCCnnnGGGCG	TACCCnnnGGGCT	TCCACnnnGGGCA	TCCGCnnnGGGCA	TCCTCnnnGGGCA	TCCCAnnnGGGCA	TCCCGnnnGGGCA	TCCCTnnnGGGCA	TCCCCnnnGGACA	TCCCCnnnGGCCA	TCCCCnnnGGTCA	TCCCCnnnGGGCC	TCCCCnnnGGGCG	TCCCCnnnGGGCT	TTCACnnnGGGCA	TTCGCnnnGGGCA	TTCTCnnnGGGCA	TTCCAnnnGGGCA	TTCCGnnnGGGCA	TTCCTnnnGGGCA	TTCCCnnnGGACA
243	1N-3N-4N-6N-9N	2-5-7-8-10	TGCCCnnnGGGCA	AGCCCnnnGGGCA	CGCCCnnnGGGCA	GGCCCnnnGGGCA	TGACCnnnGGGCA	TGGCCnnnGGGCA	TGTCCnnnGGGCA	TGCACnnnGGGCA	TGCGCnnnGGGCA	TGCTCnnnGGGCA	TGCCCnnnAGGCA	TGCCCnnnCGGCA	TGCCCnnnTGGCA	TGCCCnnnGGGAA	TGCCCnnnGGGGA	TGCCCnnnGGGTA	AGACCnnnGGGCA	AGGCCnnnGGGCA	AGTCCnnnGGGCA	AGCACnnnGGGCA	AGCGCnnnGGGCA	AGCTCnnnGGGCA	AGCCCnnnAGGCA	AGCCCnnnCGGCA	AGCCCnnnTGGCA	AGCCCnnnGGGAA	AGCCCnnnGGGGA	AGCCCnnnGGGTA	CGACCnnnGGGCA	CGGCCnnnGGGCA	CGTCCnnnGGGCA	CGCACnnnGGGCA	CGCGCnnnGGGCA	CGCTCnnnGGGCA	CGCCCnnnAGGCA	CGCCCnnnCGGCA	CGCCCnnnTGGCA	CGCCCnnnGGGAA	CGCCCnnnGGGGA	CGCCCnnnGGGTA	GGACCnnnGGGCA	GGGCCnnnGGGCA	GGTCCnnnGGGCA	GGCACnnnGGGCA	GGCGCnnnGGGCA	GGCTCnnnGGGCA	GGCCCnnnAGGCA
244	1N-2N-3N-6N-7N	4-5-8-9-10	TGCCCnnnGGGCA	AGCCCnnnGGGCA	CGCCCnnnGGGCA	GGCCCnnnGGGCA	TACCCnnnGGGCA	TCCCCnnnGGGCA	TTCCCnnnGGGCA	TGACCnnnGGGCA	TGGCCnnnGGGCA	TGTCCnnnGGGCA	TGCCCnnnAGGCA	TGCCCnnnCGGCA	TGCCCnnnTGGCA	TGCCCnnnGAGCA	TGCCCnnnGCGCA	TGCCCnnnGTGCA	AACCCnnnGGGCA	ACCCCnnnGGGCA	ATCCCnnnGGGCA	AGACCnnnGGGCA	AGGCCnnnGGGCA	AGTCCnnnGGGCA	AGCCCnnnAGGCA	AGCCCnnnCGGCA	AGCCCnnnTGGCA	AGCCCnnnGAGCA	AGCCCnnnGCGCA	AGCCCnnnGTGCA	CACCCnnnGGGCA	CCCCCnnnGGGCA	CTCCCnnnGGGCA	CGACCnnnGGGCA	CGGCCnnnGGGCA	CGTCCnnnGGGCA	CGCCCnnnAGGCA	CGCCCnnnCGGCA	CGCCCnnnTGGCA	CGCCCnnnGAGCA	CGCCCnnnGCGCA	CGCCCnnnGTGCA	GACCCnnnGGGCA	GCCCCnnnGGGCA	GTCCCnnnGGGCA	GGACCnnnGGGCA	GGGCCnnnGGGCA	GGTCCnnnGGGCA	GGCCCnnnAGGCA
245	1N-2N-4N-6N-8N	3-5-7-9-10	TGCCCnnnGGGCA	AGCCCnnnGGGCA	CGCCCnnnGGGCA	GGCCCnnnGGGCA	TACCCnnnGGGCA	TCCCCnnnGGGCA	TTCCCnnnGGGCA	TGCACnnnGGGCA	TGCGCnnnGGGCA	TGCTCnnnGGGCA	TGCCCnnnAGGCA	TGCCCnnnCGGCA	TGCCCnnnTGGCA	TGCCCnnnGGACA	TGCCCnnnGGCCA	TGCCCnnnGGTCA	AACCCnnnGGGCA	ACCCCnnnGGGCA	ATCCCnnnGGGCA	AGCACnnnGGGCA	AGCGCnnnGGGCA	AGCTCnnnGGGCA	AGCCCnnnAGGCA	AGCCCnnnCGGCA	AGCCCnnnTGGCA	AGCCCnnnGGACA	AGCCCnnnGGCCA	AGCCCnnnGGTCA	CACCCnnnGGGCA	CCCCCnnnGGGCA	CTCCCnnnGGGCA	CGCACnnnGGGCA	CGCGCnnnGGGCA	CGCTCnnnGGGCA	CGCCCnnnAGGCA	CGCCCnnnCGGCA	CGCCCnnnTGGCA	CGCCCnnnGGACA	CGCCCnnnGGCCA	CGCCCnnnGGTCA	GACCCnnnGGGCA	GCCCCnnnGGGCA	GTCCCnnnGGGCA	GGCACnnnGGGCA	GGCGCnnnGGGCA	GGCTCnnnGGGCA	GGCCCnnnAGGCA
246	2N-3N-4N-6N-10N	1-5-7-8-9	TGCCCnnnGGGCA	TACCCnnnGGGCA	TCCCCnnnGGGCA	TTCCCnnnGGGCA	TGACCnnnGGGCA	TGGCCnnnGGGCA	TGTCCnnnGGGCA	TGCACnnnGGGCA	TGCGCnnnGGGCA	TGCTCnnnGGGCA	TGCCCnnnAGGCA	TGCCCnnnCGGCA	TGCCCnnnTGGCA	TGCCCnnnGGGCC	TGCCCnnnGGGCG	TGCCCnnnGGGCT	TAACCnnnGGGCA	TAGCCnnnGGGCA	TATCCnnnGGGCA	TACACnnnGGGCA	TACGCnnnGGGCA	TACTCnnnGGGCA	TACCCnnnAGGCA	TACCCnnnCGGCA	TACCCnnnTGGCA	TACCCnnnGGGCC	TACCCnnnGGGCG	TACCCnnnGGGCT	TCACCnnnGGGCA	TCGCCnnnGGGCA	TCTCCnnnGGGCA	TCCACnnnGGGCA	TCCGCnnnGGGCA	TCCTCnnnGGGCA	TCCCCnnnAGGCA	TCCCCnnnCGGCA	TCCCCnnnTGGCA	TCCCCnnnGGGCC	TCCCCnnnGGGCG	TCCCCnnnGGGCT	TTACCnnnGGGCA	TTGCCnnnGGGCA	TTTCCnnnGGGCA	TTCACnnnGGGCA	TTCGCnnnGGGCA	TTCTCnnnGGGCA	TTCCCnnnAGGCA
247	1N-3N-4N-5N-9N	2-6-7-8-10	TGCCCnnnGGGCA	AGCCCnnnGGGCA	CGCCCnnnGGGCA	GGCCCnnnGGGCA	TGACCnnnGGGCA	TGGCCnnnGGGCA	TGTCCnnnGGGCA	TGCACnnnGGGCA	TGCGCnnnGGGCA	TGCTCnnnGGGCA	TGCCAnnnGGGCA	TGCCGnnnGGGCA	TGCCTnnnGGGCA	TGCCCnnnGGGAA	TGCCCnnnGGGGA	TGCCCnnnGGGTA	AGACCnnnGGGCA	AGGCCnnnGGGCA	AGTCCnnnGGGCA	AGCACnnnGGGCA	AGCGCnnnGGGCA	AGCTCnnnGGGCA	AGCCAnnnGGGCA	AGCCGnnnGGGCA	AGCCTnnnGGGCA	AGCCCnnnGGGAA	AGCCCnnnGGGGA	AGCCCnnnGGGTA	CGACCnnnGGGCA	CGGCCnnnGGGCA	CGTCCnnnGGGCA	CGCACnnnGGGCA	CGCGCnnnGGGCA	CGCTCnnnGGGCA	CGCCAnnnGGGCA	CGCCGnnnGGGCA	CGCCTnnnGGGCA	CGCCCnnnGGGAA	CGCCCnnnGGGGA	CGCCCnnnGGGTA	GGACCnnnGGGCA	GGGCCnnnGGGCA	GGTCCnnnGGGCA	GGCACnnnGGGCA	GGCGCnnnGGGCA	GGCTCnnnGGGCA	GGCCAnnnGGGCA
248	1N-2N-3N-5N-7N	4-6-8-9-10	TGCCCnnnGGGCA	AGCCCnnnGGGCA	CGCCCnnnGGGCA	GGCCCnnnGGGCA	TACCCnnnGGGCA	TCCCCnnnGGGCA	TTCCCnnnGGGCA	TGACCnnnGGGCA	TGGCCnnnGGGCA	TGTCCnnnGGGCA	TGCCAnnnGGGCA	TGCCGnnnGGGCA	TGCCTnnnGGGCA	TGCCCnnnGAGCA	TGCCCnnnGCGCA	TGCCCnnnGTGCA	AACCCnnnGGGCA	ACCCCnnnGGGCA	ATCCCnnnGGGCA	AGACCnnnGGGCA	AGGCCnnnGGGCA	AGTCCnnnGGGCA	AGCCAnnnGGGCA	AGCCGnnnGGGCA	AGCCTnnnGGGCA	AGCCCnnnGAGCA	AGCCCnnnGCGCA	AGCCCnnnGTGCA	CACCCnnnGGGCA	CCCCCnnnGGGCA	CTCCCnnnGGGCA	CGACCnnnGGGCA	CGGCCnnnGGGCA	CGTCCnnnGGGCA	CGCCAnnnGGGCA	CGCCGnnnGGGCA	CGCCTnnnGGGCA	CGCCCnnnGAGCA	CGCCCnnnGCGCA	CGCCCnnnGTGCA	GACCCnnnGGGCA	GCCCCnnnGGGCA	GTCCCnnnGGGCA	GGACCnnnGGGCA	GGGCCnnnGGGCA	GGTCCnnnGGGCA	GGCCAnnnGGGCA
249	1N-2N-4N-5N-8N	3-6-7-9-10	TGCCCnnnGGGCA	AGCCCnnnGGGCA	CGCCCnnnGGGCA	GGCCCnnnGGGCA	TACCCnnnGGGCA	TCCCCnnnGGGCA	TTCCCnnnGGGCA	TGCACnnnGGGCA	TGCGCnnnGGGCA	TGCTCnnnGGGCA	TGCCAnnnGGGCA	TGCCGnnnGGGCA	TGCCTnnnGGGCA	TGCCCnnnGGACA	TGCCCnnnGGCCA	TGCCCnnnGGTCA	AACCCnnnGGGCA	ACCCCnnnGGGCA	ATCCCnnnGGGCA	AGCACnnnGGGCA	AGCGCnnnGGGCA	AGCTCnnnGGGCA	AGCCAnnnGGGCA	AGCCGnnnGGGCA	AGCCTnnnGGGCA	AGCCCnnnGGACA	AGCCCnnnGGCCA	AGCCCnnnGGTCA	CACCCnnnGGGCA	CCCCCnnnGGGCA	CTCCCnnnGGGCA	CGCACnnnGGGCA	CGCGCnnnGGGCA	CGCTCnnnGGGCA	CGCCAnnnGGGCA	CGCCGnnnGGGCA	CGCCTnnnGGGCA	CGCCCnnnGGACA	CGCCCnnnGGCCA	CGCCCnnnGGTCA	GACCCnnnGGGCA	GCCCCnnnGGGCA	GTCCCnnnGGGCA	GGCACnnnGGGCA	GGCGCnnnGGGCA	GGCTCnnnGGGCA	GGCCAnnnGGGCA
250	2N-3N-4N-5N-10N	1-6-7-8-9	TGCCCnnnGGGCA	TACCCnnnGGGCA	TCCCCnnnGGGCA	TTCCCnnnGGGCA	TGACCnnnGGGCA	TGGCCnnnGGGCA	TGTCCnnnGGGCA	TGCACnnnGGGCA	TGCGCnnnGGGCA	TGCTCnnnGGGCA	TGCCAnnnGGGCA	TGCCGnnnGGGCA	TGCCTnnnGGGCA	TGCCCnnnGGGCC	TGCCCnnnGGGCG	TGCCCnnnGGGCT	TAACCnnnGGGCA	TAGCCnnnGGGCA	TATCCnnnGGGCA	TACACnnnGGGCA	TACGCnnnGGGCA	TACTCnnnGGGCA	TACCAnnnGGGCA	TACCGnnnGGGCA	TACCTnnnGGGCA	TACCCnnnGGGCC	TACCCnnnGGGCG	TACCCnnnGGGCT	TCACCnnnGGGCA	TCGCCnnnGGGCA	TCTCCnnnGGGCA	TCCACnnnGGGCA	TCCGCnnnGGGCA	TCCTCnnnGGGCA	TCCCAnnnGGGCA	TCCCGnnnGGGCA	TCCCTnnnGGGCA	TCCCCnnnGGGCC	TCCCCnnnGGGCG	TCCCCnnnGGGCT	TTACCnnnGGGCA	TTGCCnnnGGGCA	TTTCCnnnGGGCA	TTCACnnnGGGCA	TTCGCnnnGGGCA	TTCTCnnnGGGCA	TTCCAnnnGGGCA
251	1N-2N-3N-4N-6N	5-7-8-9-10	TGCCCnnnGGGCA	AGCCCnnnGGGCA	CGCCCnnnGGGCA	GGCCCnnnGGGCA	TACCCnnnGGGCA	TCCCCnnnGGGCA	TTCCCnnnGGGCA	TGACCnnnGGGCA	TGGCCnnnGGGCA	TGTCCnnnGGGCA	TGCACnnnGGGCA	TGCGCnnnGGGCA	TGCTCnnnGGGCA	TGCCCnnnAGGCA	TGCCCnnnCGGCA	TGCCCnnnTGGCA	AACCCnnnGGGCA	ACCCCnnnGGGCA	ATCCCnnnGGGCA	AGACCnnnGGGCA	AGGCCnnnGGGCA	AGTCCnnnGGGCA	AGCACnnnGGGCA	AGCGCnnnGGGCA	AGCTCnnnGGGCA	AGCCCnnnAGGCA	AGCCCnnnCGGCA	AGCCCnnnTGGCA	CACCCnnnGGGCA	CCCCCnnnGGGCA	CTCCCnnnGGGCA	CGACCnnnGGGCA	CGGCCnnnGGGCA	CGTCCnnnGGGCA	CGCACnnnGGGCA	CGCGCnnnGGGCA	CGCTCnnnGGGCA	CGCCCnnnAGGCA	CGCCCnnnCGGCA	CGCCCnnnTGGCA	GACCCnnnGGGCA	GCCCCnnnGGGCA	GTCCCnnnGGGCA	GGACCnnnGGGCA	GGGCCnnnGGGCA	GGTCCnnnGGGCA	GGCACnnnGGGCA
252	1N-2N-3N-4N-5N	6-7-8-9-10	TGCCCnnnGGGCA	AGCCCnnnGGGCA	CGCCCnnnGGGCA	GGCCCnnnGGGCA	TACCCnnnGGGCA	TCCCCnnnGGGCA	TTCCCnnnGGGCA	TGACCnnnGGGCA	TGGCCnnnGGGCA	TGTCCnnnGGGCA	TGCACnnnGGGCA	TGCGCnnnGGGCA	TGCTCnnnGGGCA	TGCCAnnnGGGCA	TGCCGnnnGGGCA	TGCCTnnnGGGCA	AACCCnnnGGGCA	ACCCCnnnGGGCA	ATCCCnnnGGGCA	AGACCnnnGGGCA	AGGCCnnnGGGCA	AGTCCnnnGGGCA	AGCACnnnGGGCA	AGCGCnnnGGGCA	AGCTCnnnGGGCA	AGCCAnnnGGGCA	AGCCGnnnGGGCA	AGCCTnnnGGGCA	CACCCnnnGGGCA	CCCCCnnnGGGCA	CTCCCnnnGGGCA	CGACCnnnGGGCA	CGGCCnnnGGGCA	CGTCCnnnGGGCA	CGCACnnnGGGCA	CGCGCnnnGGGCA	CGCTCnnnGGGCA	CGCCAnnnGGGCA	CGCCGnnnGGGCA	CGCCTnnnGGGCA	GACCCnnnGGGCA	GCCCCnnnGGGCA	GTCCCnnnGGGCA	GGACCnnnGGGCA	GGGCCnnnGGGCA	GGTCCnnnGGGCA	GGCACnnnGGGCA
[truncated: 977 more columns]

## Sheet: Table S53
	Variant Position ID											Fixed Half-Site Positions													RC Vacancy Position ID	RC Double Occupant Position ID
1	6N-7N-8N-9N-10N						6	7	8	9	10	1-2-3-4-5	1	2	3	4	5						0/5	0V				1-2-3-4-5	0V
2	5N-7N-8N-9N-10N					5		7	8	9	10	1-2-3-4-6	1	2	3	4		6					1/4	0V				1-2-3-4-6
3	1N-6N-7N-8N-9N	1					6	7	8	9		2-3-4-5-10		2	3	4	5					10	1/4	0V				2-3-4-5-10
4	3N-6N-7N-9N-10N			3			6	7		9	10	1-2-4-5-8	1	2		4	5			8			1/4	0V				1-2-4-5-8
5	4N-6N-8N-9N-10N				4		6		8	9	10	1-2-3-5-7	1	2	3		5		7				1/4	0V				1-2-3-5-7
6	2N-6N-7N-8N-10N		2				6	7	8		10	1-3-4-5-9	1		3	4	5				9		1/4	0V				1-3-4-5-9
7	1N-5N-7N-8N-9N	1				5		7	8	9		2-3-4-6-10		2	3	4		6				10	2/3	0V				2-3-4-6-10
8	3N-5N-7N-9N-10N			3		5		7		9	10	1-2-4-6-8	1	2		4		6		8			2/3	0V				1-2-4-6-8
9	4N-5N-8N-9N-10N				4	5			8	9	10	1-2-3-6-7	1	2	3			6	7				2/3	0V				1-2-3-6-7
10	2N-5N-7N-8N-10N		2			5		7	8		10	1-3-4-6-9	1		3	4		6			9		2/3	0V				1-3-4-6-9
11	1N-3N-6N-7N-9N	1		3			6	7		9		2-4-5-8-10		2		4	5			8		10	2/3	0V				2-4-5-8-10
12	1N-4N-6N-8N-9N	1			4		6		8	9		2-3-5-7-10		2	3		5		7			10	2/3	0V				2-3-5-7-10
13	1N-2N-6N-7N-8N	1	2				6	7	8			3-4-5-9-10			3	4	5				9	10	2/3	0V				3-4-5-9-10
14	3N-4N-6N-9N-10N			3	4		6			9	10	1-2-5-7-8	1	2			5		7	8			2/3	0V				1-2-5-7-8
15	2N-3N-6N-7N-10N		2	3			6	7			10	1-4-5-8-9	1			4	5			8	9		2/3	0V				1-4-5-8-9
16	2N-4N-6N-8N-10N		2		4		6		8		10	1-3-5-7-9	1		3		5		7		9		2/3	0V				1-3-5-7-9
17	5N-6N-7N-8N-9N					5	6	7	8	9		1-2-3-4-10	1	2	3	4						10	1/4	1V	5	1		1-2-3-4-10	1V	5	1
18	3N-5N-6N-7N-9N			3		5	6	7		9		1-2-4-8-10	1	2		4				8		10	2/3	1V	5	1		1-2-4-8-10
19	4N-5N-6N-8N-9N				4	5	6		8	9		1-2-3-7-10	1	2	3				7			10	2/3	1V	5	1		1-2-3-7-10
20	2N-5N-6N-7N-8N		2			5	6	7	8			1-3-4-9-10	1		3	4					9	10	2/3	1V	5	1		1-3-4-9-10
21	5N-6N-7N-9N-10N					5	6	7		9	10	1-2-3-4-8	1	2	3	4				8			1/4	1V	5	3		1-2-3-4-8			3
22	1N-5N-6N-7N-9N	1				5	6	7		9		2-3-4-8-10		2	3	4				8		10	2/3	1V	5	3		2-3-4-8-10
23	4N-5N-6N-9N-10N				4	5	6			9	10	1-2-3-7-8	1	2	3				7	8			2/3	1V	5	3		1-2-3-7-8
24	2N-5N-6N-7N-10N		2			5	6	7			10	1-3-4-8-9	1		3	4				8	9		2/3	1V	5	3		1-3-4-8-9
25	5N-6N-8N-9N-10N					5	6		8	9	10	1-2-3-4-7	1	2	3	4			7				1/4	1V	5	4		1-2-3-4-7			4
26	1N-5N-6N-8N-9N	1				5	6		8	9		2-3-4-7-10		2	3	4			7			10	2/3	1V	5	4		2-3-4-7-10
27	3N-5N-6N-9N-10N			3		5	6			9	10	1-2-4-7-8	1	2		4			7	8			2/3	1V	5	4		1-2-4-7-8
28	2N-5N-6N-8N-10N		2			5	6		8		10	1-3-4-7-9	1		3	4			7		9		2/3	1V	5	4		1-3-4-7-9
29	5N-6N-7N-8N-10N					5	6	7	8		10	1-2-3-4-9	1	2	3	4					9		1/4	1V	5	2		1-2-3-4-9			2
30	1N-5N-6N-7N-8N	1				5	6	7	8			2-3-4-9-10		2	3	4					9	10	2/3	1V	5	2		2-3-4-9-10
31	3N-5N-6N-7N-10N			3		5	6	7			10	1-2-4-8-9	1	2		4				8	9		2/3	1V	5	2		1-2-4-8-9
32	4N-5N-6N-8N-10N				4	5	6		8		10	1-2-3-7-9	1	2	3				7		9		2/3	1V	5	2		1-2-3-7-9
33	1N-7N-8N-9N-10N	1						7	8	9	10	2-3-4-5-6		2	3	4	5	6					1/4	1V	1	5		2-3-4-5-6		1	5
34	1N-3N-7N-9N-10N	1		3				7		9	10	2-4-5-6-8		2		4	5	6		8			2/3	1V	1	5		2-4-5-6-8
35	1N-4N-8N-9N-10N	1			4				8	9	10	2-3-5-6-7		2	3		5	6	7				2/3	1V	1	5		2-3-5-6-7
36	1N-2N-7N-8N-10N	1	2					7	8		10	3-4-5-6-9			3	4	5	6			9		2/3	1V	1	5		3-4-5-6-9
37	1N-6N-7N-9N-10N	1					6	7		9	10	2-3-4-5-8		2	3	4	5			8			1/4	1V	1	3		2-3-4-5-8			3
38	1N-5N-7N-9N-10N	1				5		7		9	10	2-3-4-6-8		2	3	4		6		8			2/3	1V	1	3		2-3-4-6-8
39	1N-4N-6N-9N-10N	1			4		6			9	10	2-3-5-7-8		2	3		5		7	8			2/3	1V	1	3		2-3-5-7-8
40	1N-2N-6N-7N-10N	1	2				6	7			10	3-4-5-8-9			3	4	5			8	9		2/3	1V	1	3		3-4-5-8-9
41	1N-6N-8N-9N-10N	1					6		8	9	10	2-3-4-5-7		2	3	4	5		7				1/4	1V	1	4		2-3-4-5-7			4
42	1N-5N-8N-9N-10N	1				5			8	9	10	2-3-4-6-7		2	3	4		6	7				2/3	1V	1	4		2-3-4-6-7
43	1N-3N-6N-9N-10N	1		3			6			9	10	2-4-5-7-8		2		4	5		7	8			2/3	1V	1	4		2-4-5-7-8
44	1N-2N-6N-8N-10N	1	2				6		8		10	3-4-5-7-9			3	4	5		7		9		2/3	1V	1	4		3-4-5-7-9
45	1N-6N-7N-8N-10N	1					6	7	8		10	2-3-4-5-9		2	3	4	5				9		1/4	1V	1	2		2-3-4-5-9			2
46	1N-5N-7N-8N-10N	1				5		7	8		10	2-3-4-6-9		2	3	4		6			9		2/3	1V	1	2		2-3-4-6-9
47	1N-3N-6N-7N-10N	1		3			6	7			10	2-4-5-8-9		2		4	5			8	9		2/3	1V	1	2		2-4-5-8-9
48	1N-4N-6N-8N-10N	1			4		6		8		10	2-3-5-7-9		2	3		5		7		9		2/3	1V	1	2		2-3-5-7-9
49	3N-7N-8N-9N-10N			3				7	8	9	10	1-2-4-5-6	1	2		4	5	6					1/4	1V	3	5		1-2-4-5-6		3	5
50	1N-3N-7N-8N-9N	1		3				7	8	9		2-4-5-6-10		2		4	5	6				10	2/3	1V	3	5		2-4-5-6-10
51	3N-4N-8N-9N-10N			3	4				8	9	10	1-2-5-6-7	1	2			5	6	7				2/3	1V	3	5		1-2-5-6-7
52	2N-3N-7N-8N-10N		2	3				7	8		10	1-4-5-6-9	1			4	5	6			9		2/3	1V	3	5		1-4-5-6-9
53	3N-6N-7N-8N-9N			3			6	7	8	9		1-2-4-5-10	1	2		4	5					10	1/4	1V	3	1		1-2-4-5-10			1
54	3N-5N-7N-8N-9N			3		5		7	8	9		1-2-4-6-10	1	2		4		6				10	2/3	1V	3	1		1-2-4-6-10
55	3N-4N-6N-8N-9N			3	4		6		8	9		1-2-5-7-10	1	2			5		7			10	2/3	1V	3	1		1-2-5-7-10
56	2N-3N-6N-7N-8N		2	3			6	7	8			1-4-5-9-10	1			4	5				9	10	2/3	1V	3	1		1-4-5-9-10
57	3N-6N-8N-9N-10N			3			6		8	9	10	1-2-4-5-7	1	2		4	5		7				1/4	1V	3	4		1-2-4-5-7			4
58	3N-5N-8N-9N-10N			3		5			8	9	10	1-2-4-6-7	1	2		4		6	7				2/3	1V	3	4		1-2-4-6-7
59	1N-3N-6N-8N-9N	1		3			6		8	9		2-4-5-7-10		2		4	5		7			10	2/3	1V	3	4		2-4-5-7-10
60	2N-3N-6N-8N-10N		2	3			6		8		10	1-4-5-7-9	1			4	5		7		9		2/3	1V	3	4		1-4-5-7-9
61	3N-6N-7N-8N-10N			3			6	7	8		10	1-2-4-5-9	1	2		4	5				9		1/4	1V	3	2		1-2-4-5-9			2
62	3N-5N-7N-8N-10N			3		5		7	8		10	1-2-4-6-9	1	2		4		6			9		2/3	1V	3	2		1-2-4-6-9
63	1N-3N-6N-7N-8N	1		3			6	7	8			2-4-5-9-10		2		4	5				9	10	2/3	1V	3	2		2-4-5-9-10
64	3N-4N-6N-8N-10N			3	4		6		8		10	1-2-5-7-9	1	2			5		7		9		2/3	1V	3	2		1-2-5-7-9
65	4N-7N-8N-9N-10N				4			7	8	9	10	1-2-3-5-6	1	2	3		5	6					1/4	1V	4	5		1-2-3-5-6		4	5
66	1N-4N-7N-8N-9N	1			4			7	8	9		2-3-5-6-10		2	3		5	6				10	2/3	1V	4	5		2-3-5-6-10
67	3N-4N-7N-9N-10N			3	4			7		9	10	1-2-5-6-8	1	2			5	6		8			2/3	1V	4	5		1-2-5-6-8
68	2N-4N-7N-8N-10N		2		4			7	8		10	1-3-5-6-9	1		3		5	6			9		2/3	1V	4	5		1-3-5-6-9
69	4N-6N-7N-8N-9N				4		6	7	8	9		1-2-3-5-10	1	2	3		5					10	1/4	1V	4	1		1-2-3-5-10			1
70	4N-5N-7N-8N-9N				4	5		7	8	9		1-2-3-6-10	1	2	3			6				10	2/3	1V	4	1		1-2-3-6-10
71	3N-4N-6N-7N-9N			3	4		6	7		9		1-2-5-8-10	1	2			5			8		10	2/3	1V	4	1		1-2-5-8-10
72	2N-4N-6N-7N-8N		2		4		6	7	8			1-3-5-9-10	1		3		5				9	10	2/3	1V	4	1		1-3-5-9-10
73	4N-6N-7N-9N-10N				4		6	7		9	10	1-2-3-5-8	1	2	3		5			8			1/4	1V	4	3		1-2-3-5-8			3
74	4N-5N-7N-9N-10N				4	5		7		9	10	1-2-3-6-8	1	2	3			6		8			2/3	1V	4	3		1-2-3-6-8
75	1N-4N-6N-7N-9N	1			4		6	7		9		2-3-5-8-10		2	3		5			8		10	2/3	1V	4	3		2-3-5-8-10
76	2N-4N-6N-7N-10N		2		4		6	7			10	1-3-5-8-9	1		3		5			8	9		2/3	1V	4	3		1-3-5-8-9
77	4N-6N-7N-8N-10N				4		6	7	8		10	1-2-3-5-9	1	2	3		5				9		1/4	1V	4	2		1-2-3-5-9			2
78	4N-5N-7N-8N-10N				4	5		7	8		10	1-2-3-6-9	1	2	3			6			9		2/3	1V	4	2		1-2-3-6-9
79	1N-4N-6N-7N-8N	1			4		6	7	8			2-3-5-9-10		2	3		5				9	10	2/3	1V	4	2		2-3-5-9-10
80	3N-4N-6N-7N-10N			3	4		6	7			10	1-2-5-8-9	1	2			5			8	9		2/3	1V	4	2		1-2-5-8-9
81	2N-7N-8N-9N-10N		2					7	8	9	10	1-3-4-5-6	1		3	4	5	6					1/4	1V	2	5		1-3-4-5-6		2	5
82	1N-2N-7N-8N-9N	1	2					7	8	9		3-4-5-6-10			3	4	5	6				10	2/3	1V	2	5		3-4-5-6-10
83	2N-3N-7N-9N-10N		2	3				7		9	10	1-4-5-6-8	1			4	5	6		8			2/3	1V	2	5		1-4-5-6-8
84	2N-4N-8N-9N-10N		2		4				8	9	10	1-3-5-6-7	1		3		5	6	7				2/3	1V	2	5		1-3-5-6-7
85	2N-6N-7N-8N-9N		2				6	7	8	9		1-3-4-5-10	1		3	4	5					10	1/4	1V	2	1		1-3-4-5-10			1
86	2N-5N-7N-8N-9N		2			5		7	8	9		1-3-4-6-10	1		3	4		6				10	2/3	1V	2	1		1-3-4-6-10
87	2N-3N-6N-7N-9N		2	3			6	7		9		1-4-5-8-10	1			4	5			8		10	2/3	1V	2	1		1-4-5-8-10
88	2N-4N-6N-8N-9N		2		4		6		8	9		1-3-5-7-10	1		3		5		7			10	2/3	1V	2	1		1-3-5-7-10
89	2N-6N-7N-9N-10N		2				6	7		9	10	1-3-4-5-8	1		3	4	5			8			1/4	1V	2	3		1-3-4-5-8			3
90	2N-5N-7N-9N-10N		2			5		7		9	10	1-3-4-6-8	1		3	4		6		8			2/3	1V	2	3		1-3-4-6-8
91	1N-2N-6N-7N-9N	1	2				6	7		9		3-4-5-8-10			3	4	5			8		10	2/3	1V	2	3		3-4-5-8-10
92	2N-4N-6N-9N-10N		2		4		6			9	10	1-3-5-7-8	1		3		5		7	8			2/3	1V	2	3		1-3-5-7-8
93	2N-6N-8N-9N-10N		2				6		8	9	10	1-3-4-5-7	1		3	4	5		7				1/4	1V	2	4		1-3-4-5-7			4
94	2N-5N-8N-9N-10N		2			5			8	9	10	1-3-4-6-7	1		3	4		6	7				2/3	1V	2	4		1-3-4-6-7
95	1N-2N-6N-8N-9N	1	2				6		8	9		3-4-5-7-10			3	4	5		7			10	2/3	1V	2	4		3-4-5-7-10
96	2N-3N-6N-9N-10N		2	3			6			9	10	1-4-5-7-8	1			4	5		7	8			2/3	1V	2	4		1-4-5-7-8
97	1N-5N-6N-8N-10N	1				5	6		8		10	2-3-4-7-9		2	3	4			7		9		2/3	2V	1-5	2-4		2-3-4-7-9	2V	1-5	2-4
98	1N-5N-6N-7N-10N	1				5	6	7			10	2-3-4-8-9		2	3	4				8	9		2/3	2V	1-5	2-3		2-3-4-8-9			2-3
99	1N-5N-6N-9N-10N	1				5	6			9	10	2-3-4-7-8		2	3	4			7	8			2/3	2V	1-5	3-4		2-3-4-7-8			3-4
100	3N-5N-6N-8N-10N			3		5	6		8		10	1-2-4-7-9	1	2		4			7		9		2/3	2V	3-5	2-4		1-2-4-7-9		3-5	2-4
101	3N-5N-6N-7N-8N			3		5	6	7	8			1-2-4-9-10	1	2		4					9	10	2/3	2V	3-5	1-2		1-2-4-9-10			1-2
102	3N-5N-6N-8N-9N			3		5	6		8	9		1-2-4-7-10	1	2		4			7			10	2/3	2V	3-5	1-4		1-2-4-7-10			1-4
103	4N-5N-6N-7N-10N				4	5	6	7			10	1-2-3-8-9	1	2	3					8	9		2/3	2V	4-5	2-3		1-2-3-8-9		4-5	2-3
104	4N-5N-6N-7N-8N				4	5	6	7	8			1-2-3-9-10	1	2	3						9	10	2/3	2V	4-5	1-2		1-2-3-9-10			1-2
105	4N-5N-6N-7N-9N				4	5	6	7		9		1-2-3-8-10	1	2	3					8		10	2/3	2V	4-5	1-3		1-2-3-8-10			1-3
106	2N-5N-6N-9N-10N		2			5	6			9	10	1-3-4-7-8	1		3	4			7	8			2/3	2V	2-5	3-4		1-3-4-7-8		2-5	3-4
107	2N-5N-6N-8N-9N		2			5	6		8	9		1-3-4-7-10	1		3	4			7			10	2/3	2V	2-5	1-4		1-3-4-7-10			1-4
108	2N-5N-6N-7N-9N		2			5	6	7		9		1-3-4-8-10	1		3	4				8		10	2/3	2V	2-5	1-3		1-3-4-8-10			1-3
109	1N-3N-6N-8N-10N	1		3			6		8		10	2-4-5-7-9		2		4	5		7		9		2/3	2V	1-3	2-4		2-4-5-7-9		1-3	2-4
110	1N-3N-7N-8N-10N	1		3				7	8		10	2-4-5-6-9		2		4	5	6			9		2/3	2V	1-3	2-5		2-4-5-6-9			2-5
111	1N-3N-8N-9N-10N	1		3					8	9	10	2-4-5-6-7		2		4	5	6	7				2/3	2V	1-3	4-5		2-4-5-6-7			4-5
112	1N-4N-6N-7N-10N	1			4		6	7			10	2-3-5-8-9		2	3		5			8	9		2/3	2V	1-4	2-3		2-3-5-8-9		1-4	2-3
113	1N-4N-7N-8N-10N	1			4			7	8		10	2-3-5-6-9		2	3		5	6			9		2/3	2V	1-4	2-5		2-3-5-6-9			2-5
114	1N-4N-7N-9N-10N	1			4			7		9	10	2-3-5-6-8		2	3		5	6		8			2/3	2V	1-4	3-5		2-3-5-6-8			3-5
115	1N-2N-6N-9N-10N	1	2				6			9	10	3-4-5-7-8			3	4	5		7	8			2/3	2V	1-2	3-4		3-4-5-7-8		1-2	3-4
116	1N-2N-8N-9N-10N	1	2						8	9	10	3-4-5-6-7			3	4	5	6	7				2/3	2V	1-2	4-5		3-4-5-6-7			4-5
117	1N-2N-7N-9N-10N	1	2					7		9	10	3-4-5-6-8			3	4	5	6		8			2/3	2V	1-2	3-5		3-4-5-6-8			3-5
118	3N-4N-6N-7N-8N			3	4		6	7	8			1-2-5-9-10	1	2			5				9	10	2/3	2V	3-4	1-2		1-2-5-9-10		3-4	1-2
119	3N-4N-7N-8N-10N			3	4			7	8		10	1-2-5-6-9	1	2			5	6			9		2/3	2V	3-4	2-5		1-2-5-6-9			2-5
120	3N-4N-7N-8N-9N			3	4			7	8	9		1-2-5-6-10	1	2			5	6				10	2/3	2V	3-4	1-5		1-2-5-6-10			1-5
121	2N-3N-6N-8N-9N		2	3			6		8	9		1-4-5-7-10	1			4	5		7			10	2/3	2V	2-3	1-4		1-4-5-7-10		2-3	1-4
122	2N-3N-8N-9N-10N		2	3					8	9	10	1-4-5-6-7	1			4	5	6	7				2/3	2V	2-3	4-5		1-4-5-6-7			4-5
123	2N-3N-7N-8N-9N		2	3				7	8	9		1-4-5-6-10	1			4	5	6				10	2/3	2V	2-3	1-5		1-4-5-6-10			1-5
124	2N-4N-6N-7N-9N		2		4		6	7		9		1-3-5-8-10	1		3		5			8		10	2/3	2V	2-4	1-3		1-3-5-8-10		2-4	1-3
125	2N-4N-7N-9N-10N		2		4			7		9	10	1-3-5-6-8	1		3		5	6		8			2/3	2V	2-4	3-5		1-3-5-6-8			3-5
126	2N-4N-7N-8N-9N		2		4			7	8	9		1-3-5-6-10	1		3		5	6				10	2/3	2V	2-4	1-5		1-3-5-6-10			1-5
127	2N-3N-4N-7N-9N		2	3	4			7		9		1-5-6-8-10	1				5	6		8		10	2/3	2V	2-4	1-5		1-5-6-8-10
128	1N-2N-4N-7N-9N	1	2		4			7		9		3-5-6-8-10			3		5	6		8		10	2/3	2V	2-4	3-5		3-5-6-8-10			3-5
129	2N-4N-5N-7N-9N		2		4	5		7		9		1-3-6-8-10	1		3			6		8		10	2/3	2V	2-4	1-3		1-3-6-8-10			1-3
130	2N-3N-4N-8N-9N		2	3	4				8	9		1-5-6-7-10	1				5	6	7			10	2/3	2V	2-3	1-5		1-5-6-7-10		2-3	1-5
131	1N-2N-3N-8N-9N	1	2	3					8	9		4-5-6-7-10				4	5	6	7			10	2/3	2V	2-3	4-5		4-5-6-7-10			4-5
132	2N-3N-5N-8N-9N		2	3		5			8	9		1-4-6-7-10	1			4		6	7			10	2/3	2V	2-3	1-4		1-4-6-7-10			1-4
133	2N-3N-4N-7N-8N		2	3	4			7	8			1-5-6-9-10	1				5	6			9	10	2/3	2V	3-4	1-5		1-5-6-9-10		3-4	1-5
134	1N-3N-4N-7N-8N	1		3	4			7	8			2-5-6-9-10		2			5	6			9	10	2/3	2V	3-4	2-5		2-5-6-9-10			2-5
135	3N-4N-5N-7N-8N			3	4	5		7	8			1-2-6-9-10	1	2				6			9	10	2/3	2V	3-4	1-2		1-2-6-9-10			1-2
136	1N-2N-4N-9N-10N	1	2		4					9	10	3-5-6-7-8			3		5	6	7	8			2/3	2V	1-2	3-5		3-5-6-7-8		1-2	3-5
137	1N-2N-3N-9N-10N	1	2	3						9	10	4-5-6-7-8				4	5	6	7	8			2/3	2V	1-2	4-5		4-5-6-7-8			4-5
138	1N-2N-5N-9N-10N	1	2			5				9	10	3-4-6-7-8			3	4		6	7	8			2/3	2V	1-2	3-4		3-4-6-7-8			3-4
139	1N-2N-4N-7N-10N	1	2		4			7			10	3-5-6-8-9			3		5	6		8	9		2/3	2V	1-4	3-5		3-5-6-8-9		1-4	3-5
140	1N-3N-4N-7N-10N	1		3	4			7			10	2-5-6-8-9		2			5	6		8	9		2/3	2V	1-4	2-5		2-5-6-8-9			2-5
141	1N-4N-5N-7N-10N	1			4	5		7			10	2-3-6-8-9		2	3			6		8	9		2/3	2V	1-4	2-3		2-3-6-8-9			2-3
142	1N-2N-3N-8N-10N	1	2	3					8		10	4-5-6-7-9				4	5	6	7		9		2/3	2V	1-3	4-5		4-5-6-7-9		1-3	4-5
143	1N-3N-4N-8N-10N	1		3	4				8		10	2-5-6-7-9		2			5	6	7		9		2/3	2V	1-3	2-5		2-5-6-7-9			2-5
144	1N-3N-5N-8N-10N	1		3		5			8		10	2-4-6-7-9		2		4		6	7		9		2/3	2V	1-3	2-4		2-4-6-7-9			2-4
145	2N-4N-5N-6N-9N		2		4	5	6			9		1-3-7-8-10	1		3				7	8		10	2/3	2V	2-5	1-3		1-3-7-8-10		2-5	1-3
146	2N-3N-5N-6N-9N		2	3		5	6			9		1-4-7-8-10	1			4			7	8		10	2/3	2V	2-5	1-4		1-4-7-8-10			1-4
147	1N-2N-5N-6N-9N	1	2			5	6			9		3-4-7-8-10			3	4			7	8		10	2/3	2V	2-5	3-4		3-4-7-8-10			3-4
148	2N-4N-5N-6N-7N		2		4	5	6	7				1-3-8-9-10	1		3					8	9	10	2/3	2V	4-5	1-3		1-3-8-9-10		4-5	1-3
149	3N-4N-5N-6N-7N			3	4	5	6	7				1-2-8-9-10	1	2						8	9	10	2/3	2V	4-5	1-2		1-2-8-9-10			1-2
150	1N-4N-5N-6N-7N	1			4	5	6	7				2-3-8-9-10		2	3					8	9	10	2/3	2V	4-5	2-3		2-3-8-9-10			2-3
151	2N-3N-5N-6N-8N		2	3		5	6		8			1-4-7-9-10	1			4			7		9	10	2/3	2V	3-5	1-4		1-4-7-9-10		3-5	1-4
152	3N-4N-5N-6N-8N			3	4	5	6		8			1-2-7-9-10	1	2					7		9	10	2/3	2V	3-5	1-2		1-2-7-9-10			1-2
153	1N-3N-5N-6N-8N	1		3		5	6		8			2-4-7-9-10		2		4			7		9	10	2/3	2V	3-5	2-4		2-4-7-9-10			2-4
154	1N-2N-5N-6N-10N	1	2			5	6				10	3-4-7-8-9			3	4			7	8	9		2/3	2V	1-5	3-4		3-4-7-8-9		1-5	3-4
155	1N-4N-5N-6N-10N	1			4	5	6				10	2-3-7-8-9		2	3				7	8	9		2/3	2V	1-5	2-3		2-3-7-8-9			2-3
156	1N-3N-5N-6N-10N	1		3		5	6				10	2-4-7-8-9		2		4			7	8	9		2/3	2V	1-5	2-4		2-4-7-8-9			2-4
157	1N-2N-5N-8N-9N	1	2			5			8	9		3-4-6-7-10			3	4		6	7			10	2/3	1V	2	4		3-4-6-7-10	1V	2	4
158	2N-3N-5N-9N-10N		2	3		5				9	10	1-4-6-7-8	1			4		6	7	8			2/3	1V	2	4		1-4-6-7-8
159	1N-2N-3N-6N-9N	1	2	3			6			9		4-5-7-8-10				4	5		7	8		10	2/3	1V	2	4		4-5-7-8-10
160	1N-2N-3N-5N-9N	1	2	3		5				9		4-6-7-8-10				4		6	7	8		10	1/4	1V	2	4		4-6-7-8-10
161	1N-2N-5N-7N-9N	1	2			5		7		9		3-4-6-8-10			3	4		6		8		10	2/3	1V	2	3		3-4-6-8-10			3
162	2N-4N-5N-9N-10N		2		4	5				9	10	1-3-6-7-8	1		3			6	7	8			2/3	1V	2	3		1-3-6-7-8
163	1N-2N-4N-6N-9N	1	2		4		6			9		3-5-7-8-10			3		5		7	8		10	2/3	1V	2	3		3-5-7-8-10
164	1N-2N-4N-5N-9N	1	2		4	5				9		3-6-7-8-10			3			6	7	8		10	1/4	1V	2	3		3-6-7-8-10
165	2N-3N-5N-7N-9N		2	3		5		7		9		1-4-6-8-10	1			4		6		8		10	2/3	1V	2	1		1-4-6-8-10			1
166	2N-4N-5N-8N-9N		2		4	5			8	9		1-3-6-7-10	1		3			6	7			10	2/3	1V	2	1		1-3-6-7-10
167	2N-3N-4N-6N-9N		2	3	4		6			9		1-5-7-8-10	1				5		7	8		10	2/3	1V	2	1		1-5-7-8-10
168	2N-3N-4N-5N-9N		2	3	4	5				9		1-6-7-8-10	1					6	7	8		10	1/4	1V	2	1		1-6-7-8-10
169	1N-2N-3N-7N-9N	1	2	3				7		9		4-5-6-8-10				4	5	6		8		10	2/3	1V	2	5		4-5-6-8-10			5
170	1N-2N-4N-8N-9N	1	2		4				8	9		3-5-6-7-10			3		5	6	7			10	2/3	1V	2	5		3-5-6-7-10
171	2N-3N-4N-9N-10N		2	3	4					9	10	1-5-6-7-8	1				5	6	7	8			2/3	1V	2	5		1-5-6-7-8
172	1N-2N-3N-4N-9N	1	2	3	4					9		5-6-7-8-10					5	6	7	8		10	1/4	1V	2	5		5-6-7-8-10
173	1N-4N-5N-7N-8N	1			4	5		7	8			2-3-6-9-10		2	3			6			9	10	2/3	1V	4	2		2-3-6-9-10		4	2
174	3N-4N-5N-7N-10N			3	4	5		7			10	1-2-6-8-9	1	2				6		8	9		2/3	1V	4	2		1-2-6-8-9
175	1N-3N-4N-6N-7N	1		3	4		6	7				2-5-8-9-10		2			5			8	9	10	2/3	1V	4	2		2-5-8-9-10
176	1N-3N-4N-5N-7N	1		3	4	5		7				2-6-8-9-10		2				6		8	9	10	1/4	1V	4	2		2-6-8-9-10
177	1N-4N-5N-7N-9N	1			4	5		7		9		2-3-6-8-10		2	3			6		8		10	2/3	1V	4	3		2-3-6-8-10			3
178	2N-4N-5N-7N-10N		2		4	5		7			10	1-3-6-8-9	1		3			6		8	9		2/3	1V	4	3		1-3-6-8-9
179	1N-2N-4N-6N-7N	1	2		4		6	7				3-5-8-9-10			3		5			8	9	10	2/3	1V	4	3		3-5-8-9-10
180	1N-2N-4N-5N-7N	1	2		4	5		7				3-6-8-9-10			3			6		8	9	10	1/4	1V	4	3		3-6-8-9-10
181	3N-4N-5N-7N-9N			3	4	5		7		9		1-2-6-8-10	1	2				6		8		10	2/3	1V	4	1		1-2-6-8-10			1
182	2N-4N-5N-7N-8N		2		4	5		7	8			1-3-6-9-10	1		3			6			9	10	2/3	1V	4	1		1-3-6-9-10
183	2N-3N-4N-6N-7N		2	3	4		6	7				1-5-8-9-10	1				5			8	9	10	2/3	1V	4	1		1-5-8-9-10
184	2N-3N-4N-5N-7N		2	3	4	5		7				1-6-8-9-10	1					6		8	9	10	1/4	1V	4	1		1-6-8-9-10
185	1N-3N-4N-7N-9N	1		3	4			7		9		2-5-6-8-10		2			5	6		8		10	2/3	1V	4	5		2-5-6-8-10			5
186	1N-2N-4N-7N-8N	1	2		4			7	8			3-5-6-9-10			3		5	6			9	10	2/3	1V	4	5		3-5-6-9-10
187	2N-3N-4N-7N-10N		2	3	4			7			10	1-5-6-8-9	1				5	6		8	9		2/3	1V	4	5		1-5-6-8-9
188	1N-2N-3N-4N-7N	1	2	3	4			7				5-6-8-9-10					5	6		8	9	10	1/4	1V	4	5		5-6-8-9-10
189	1N-3N-5N-7N-8N	1		3		5		7	8			2-4-6-9-10		2		4		6			9	10	2/3	1V	3	2		2-4-6-9-10		3	2
190	3N-4N-5N-8N-10N			3	4	5			8		10	1-2-6-7-9	1	2				6	7		9		2/3	1V	3	2		1-2-6-7-9
191	1N-3N-4N-6N-8N	1		3	4		6		8			2-5-7-9-10		2			5		7		9	10	2/3	1V	3	2		2-5-7-9-10
192	1N-3N-4N-5N-8N	1		3	4	5			8			2-6-7-9-10		2				6	7		9	10	1/4	1V	3	2		2-6-7-9-10
193	1N-3N-5N-8N-9N	1		3		5			8	9		2-4-6-7-10		2		4		6	7			10	2/3	1V	3	4		2-4-6-7-10			4
194	2N-3N-5N-8N-10N		2	3		5			8		10	1-4-6-7-9	1			4		6	7		9		2/3	1V	3	4		1-4-6-7-9
195	1N-2N-3N-6N-8N	1	2	3			6		8			4-5-7-9-10				4	5		7		9	10	2/3	1V	3	4		4-5-7-9-10
196	1N-2N-3N-5N-8N	1	2	3		5			8			4-6-7-9-10				4		6	7		9	10	1/4	1V	3	4		4-6-7-9-10
197	3N-4N-5N-8N-9N			3	4	5			8	9		1-2-6-7-10	1	2				6	7			10	2/3	1V	3	1		1-2-6-7-10			1
198	2N-3N-5N-7N-8N		2	3		5		7	8			1-4-6-9-10	1			4		6			9	10	2/3	1V	3	1		1-4-6-9-10
199	2N-3N-4N-6N-8N		2	3	4		6		8			1-5-7-9-10	1				5		7		9	10	2/3	1V	3	1		1-5-7-9-10
200	2N-3N-4N-5N-8N		2	3	4	5			8			1-6-7-9-10	1					6	7		9	10	1/4	1V	3	1		1-6-7-9-10
201	1N-3N-4N-8N-9N	1		3	4				8	9		2-5-6-7-10		2			5	6	7			10	2/3	1V	3	5		2-5-6-7-10			5
202	1N-2N-3N-7N-8N	1	2	3				7	8			4-5-6-9-10				4	5	6			9	10	2/3	1V	3	5		4-5-6-9-10
203	2N-3N-4N-8N-10N		2	3	4				8		10	1-5-6-7-9	1				5	6	7		9		2/3	1V	3	5		1-5-6-7-9
204	1N-2N-3N-4N-8N	1	2	3	4				8			5-6-7-9-10					5	6	7		9	10	1/4	1V	3	5		5-6-7-9-10
205	1N-3N-5N-7N-10N	1		3		5		7			10	2-4-6-8-9		2		4		6		8	9		2/3	1V	1	2		2-4-6-8-9		1	2
206	1N-4N-5N-8N-10N	1			4	5			8		10	2-3-6-7-9		2	3			6	7		9		2/3	1V	1	2		2-3-6-7-9
207	1N-3N-4N-6N-10N	1		3	4		6				10	2-5-7-8-9		2			5		7	8	9		2/3	1V	1	2		2-5-7-8-9
208	1N-3N-4N-5N-10N	1		3	4	5					10	2-6-7-8-9		2				6	7	8	9		1/4	1V	1	2		2-6-7-8-9
209	1N-3N-5N-9N-10N	1		3		5				9	10	2-4-6-7-8		2		4		6	7	8			2/3	1V	1	4		2-4-6-7-8			4
210	1N-2N-5N-8N-10N	1	2			5			8		10	3-4-6-7-9			3	4		6	7		9		2/3	1V	1	4		3-4-6-7-9
211	1N-2N-3N-6N-10N	1	2	3			6				10	4-5-7-8-9				4	5		7	8	9		2/3	1V	1	4		4-5-7-8-9
212	1N-2N-3N-5N-10N	1	2	3		5					10	4-6-7-8-9				4		6	7	8	9		1/4	1V	1	4		4-6-7-8-9
213	1N-4N-5N-9N-10N	1			4	5				9	10	2-3-6-7-8		2	3			6	7	8			2/3	1V	1	3		2-3-6-7-8			3
214	1N-2N-5N-7N-10N	1	2			5		7			10	3-4-6-8-9			3	4		6		8	9		2/3	1V	1	3		3-4-6-8-9
215	1N-2N-4N-6N-10N	1	2		4		6				10	3-5-7-8-9			3		5		7	8	9		2/3	1V	1	3		3-5-7-8-9
216	1N-2N-4N-5N-10N	1	2		4	5					10	3-6-7-8-9			3			6	7	8	9		1/4	1V	1	3		3-6-7-8-9
217	1N-3N-4N-9N-10N	1		3	4					9	10	2-5-6-7-8		2			5	6	7	8			2/3	1V	1	5		2-5-6-7-8			5
218	1N-2N-3N-7N-10N	1	2	3				7			10	4-5-6-8-9				4	5	6		8	9		2/3	1V	1	5		4-5-6-8-9
219	1N-2N-4N-8N-10N	1	2		4				8		10	3-5-6-7-9			3		5	6	7		9		2/3	1V	1	5		3-5-6-7-9
220	1N-2N-3N-4N-10N	1	2	3	4						10	5-6-7-8-9					5	6	7	8	9		1/4	1V	1	5		5-6-7-8-9
221	1N-3N-5N-6N-7N	1		3		5	6	7				2-4-8-9-10		2		4				8	9	10	2/3	1V	5	2		2-4-8-9-10		5	2
222	1N-4N-5N-6N-8N	1			4	5	6		8			2-3-7-9-10		2	3				7		9	10	2/3	1V	5	2		2-3-7-9-10
223	3N-4N-5N-6N-10N			3	4	5	6				10	1-2-7-8-9	1	2					7	8	9		2/3	1V	5	2		1-2-7-8-9
224	1N-3N-4N-5N-6N	1		3	4	5	6					2-7-8-9-10		2					7	8	9	10	1/4	1V	5	2		2-7-8-9-10
225	1N-3N-5N-6N-9N	1		3		5	6			9		2-4-7-8-10		2		4			7	8		10	2/3	1V	5	4		2-4-7-8-10			4
226	1N-2N-5N-6N-8N	1	2			5	6		8			3-4-7-9-10			3	4			7		9	10	2/3	1V	5	4		3-4-7-9-10
227	2N-3N-5N-6N-10N		2	3		5	6				10	1-4-7-8-9	1			4			7	8	9		2/3	1V	5	4		1-4-7-8-9
228	1N-2N-3N-5N-6N	1	2	3		5	6					4-7-8-9-10				4			7	8	9	10	1/4	1V	5	4		4-7-8-9-10
229	1N-4N-5N-6N-9N	1			4	5	6			9		2-3-7-8-10		2	3				7	8		10	2/3	1V	5	3		2-3-7-8-10			3
230	1N-2N-5N-6N-7N	1	2			5	6	7				3-4-8-9-10			3	4				8	9	10	2/3	1V	5	3		3-4-8-9-10
231	2N-4N-5N-6N-10N		2		4	5	6				10	1-3-7-8-9	1		3				7	8	9		2/3	1V	5	3		1-3-7-8-9
232	1N-2N-4N-5N-6N	1	2		4	5	6					3-7-8-9-10			3				7	8	9	10	1/4	1V	5	3		3-7-8-9-10
233	3N-4N-5N-6N-9N			3	4	5	6			9		1-2-7-8-10	1	2					7	8		10	2/3	1V	5	1		1-2-7-8-10			1
234	2N-3N-5N-6N-7N		2	3		5	6	7				1-4-8-9-10	1			4				8	9	10	2/3	1V	5	1		1-4-8-9-10
235	2N-4N-5N-6N-8N		2		4	5	6		8			1-3-7-9-10	1		3				7		9	10	2/3	1V	5	1		1-3-7-9-10
236	2N-3N-4N-5N-6N		2	3	4	5	6					1-7-8-9-10	1						7	8	9	10	1/4	1V	5	1		1-7-8-9-10
237	1N-3N-5N-7N-9N	1		3		5		7		9		2-4-6-8-10		2		4		6		8		10	2/3	0V				2-4-6-8-10	0V
238	1N-4N-5N-8N-9N	1			4	5			8	9		2-3-6-7-10		2	3			6	7			10	2/3	0V				2-3-6-7-10
239	1N-2N-5N-7N-8N	1	2			5		7	8			3-4-6-9-10			3	4		6			9	10	2/3	0V				3-4-6-9-10
240	3N-4N-5N-9N-10N			3	4	5				9	10	1-2-6-7-8	1	2				6	7	8			2/3	0V				1-2-6-7-8
241	2N-3N-5N-7N-10N		2	3		5		7			10	1-4-6-8-9	1			4		6		8	9		2/3	0V				1-4-6-8-9
242	2N-4N-5N-8N-10N		2		4	5			8		10	1-3-6-7-9	1		3			6	7		9		2/3	0V				1-3-6-7-9
243	1N-3N-4N-6N-9N	1		3	4		6			9		2-5-7-8-10		2			5		7	8		10	2/3	0V				2-5-7-8-10
244	1N-2N-3N-6N-7N	1	2	3			6	7				4-5-8-9-10				4	5			8	9	10	2/3	0V				4-5-8-9-10
245	1N-2N-4N-6N-8N	1	2		4		6		8			3-5-7-9-10			3		5		7		9	10	2/3	0V				3-5-7-9-10
246	2N-3N-4N-6N-10N		2	3	4		6				10	1-5-7-8-9	1				5		7	8	9		2/3	0V				1-5-7-8-9
247	1N-3N-4N-5N-9N	1		3	4	5				9		2-6-7-8-10		2				6	7	8		10	1/4	0V				2-6-7-8-10
248	1N-2N-3N-5N-7N	1	2	3		5		7				4-6-8-9-10				4		6		8	9	10	1/4	0V				4-6-8-9-10
249	1N-2N-4N-5N-8N	1	2		4	5			8			3-6-7-9-10			3			6	7		9	10	1/4	0V				3-6-7-9-10
250	2N-3N-4N-5N-10N		2	3	4	5					10	1-6-7-8-9	1					6	7	8	9		1/4	0V				1-6-7-8-9
251	1N-2N-3N-4N-6N	1	2	3	4		6					5-7-8-9-10					5		7	8	9	10	1/4	0V				5-7-8-9-10
252	1N-2N-3N-4N-5N	1	2	3	4	5						6-7-8-9-10						6	7	8	9	10	0/5	0V				6-7-8-9-10

## Sheet: Table S54
							252 p53RE Half-Site Groups
							Signal-To-Noise Ratio
							1-2-3-4-5	1-2-3-4-6	2-3-4-5-10	1-2-4-5-8	1-2-3-5-7	1-3-4-5-9	2-3-4-6-10	1-2-4-6-8	1-2-3-6-7	1-3-4-6-9	2-4-5-8-10	2-3-5-7-10	3-4-5-9-10	1-2-5-7-8	1-4-5-8-9	1-3-5-7-9	1-2-3-4-10	1-2-4-8-10	1-2-3-7-10	1-3-4-9-10	1-2-3-4-8	2-3-4-8-10	1-2-3-7-8	1-3-4-8-9	1-2-3-4-7	2-3-4-7-10	1-2-4-7-8	1-3-4-7-9	1-2-3-4-9	2-3-4-9-10	1-2-4-8-9	1-2-3-7-9	2-3-4-5-6	2-4-5-6-8	2-3-5-6-7	3-4-5-6-9	2-3-4-5-8	2-3-4-6-8	2-3-5-7-8	3-4-5-8-9	2-3-4-5-7	2-3-4-6-7	2-4-5-7-8
							0V																1V
																							5																1
																							1				3				4				2				5				3				4
Dataset	SRR	Genome	Peak Selection Criteria	Peak Size	Peaks	# of Variants	6N-7N-8N-9N-10N	5N-7N-8N-9N-10N	1N-6N-7N-8N-9N	3N-6N-7N-9N-10N	4N-6N-8N-9N-10N	2N-6N-7N-8N-10N	1N-5N-7N-8N-9N	3N-5N-7N-9N-10N	4N-5N-8N-9N-10N	2N-5N-7N-8N-10N	1N-3N-6N-7N-9N	1N-4N-6N-8N-9N	1N-2N-6N-7N-8N	3N-4N-6N-9N-10N	2N-3N-6N-7N-10N	2N-4N-6N-8N-10N	5N-6N-7N-8N-9N	3N-5N-6N-7N-9N	4N-5N-6N-8N-9N	2N-5N-6N-7N-8N	5N-6N-7N-9N-10N	1N-5N-6N-7N-9N	4N-5N-6N-9N-10N	2N-5N-6N-7N-10N	5N-6N-8N-9N-10N	1N-5N-6N-8N-9N	3N-5N-6N-9N-10N	2N-5N-6N-8N-10N	5N-6N-7N-8N-10N	1N-5N-6N-7N-8N	3N-5N-6N-7N-10N	4N-5N-6N-8N-10N	1N-7N-8N-9N-10N	1N-3N-7N-9N-10N	1N-4N-8N-9N-10N	1N-2N-7N-8N-10N	1N-6N-7N-9N-10N	1N-5N-7N-9N-10N	1N-4N-6N-9N-10N	1N-2N-6N-7N-10N	1N-6N-8N-9N-10N	1N-5N-8N-9N-10N	1N-3N-6N-9N-10N
p53-T1-2hrs-OHT	SRX1694031	mm10	p53-T1-2hrs-OHT.L4	361	6196	0	149.545	149.545	149.545	149.545	149.545	149.545	149.545	149.545	149.545	149.545	149.545	149.545	149.545	149.545	149.545	149.545	149.545	149.545	149.545	149.545	149.545	149.545	149.545	149.545	149.545	149.545	149.545	149.545	149.545	149.545	149.545	149.545	149.545	149.545	149.545	149.545	149.545	149.545	149.545	149.545	149.545	149.545	149.545
p53-T1-2hrs-OHT	SRX1694031	mm10	p53-T1-2hrs-OHT.L8	361	1261	0	506.758	506.758	506.758	506.758	506.758	506.758	506.758	506.758	506.758	506.758	506.758	506.758	506.758	506.758	506.758	506.758	506.758	506.758	506.758	506.758	506.758	506.758	506.758	506.758	506.758	506.758	506.758	506.758	506.758	506.758	506.758	506.758	506.758	506.758	506.758	506.758	506.758	506.758	506.758	506.758	506.758	506.758	506.758
p53-T1-2hrs-OHT	SRX1694031	mm10	p53-T1-2hrs-OHT.L10	361	875	0	597.526	597.526	597.526	597.526	597.526	597.526	597.526	597.526	597.526	597.526	597.526	597.526	597.526	597.526	597.526	597.526	597.526	597.526	597.526	597.526	597.526	597.526	597.526	597.526	597.526	597.526	597.526	597.526	597.526	597.526	597.526	597.526	597.526	597.526	597.526	597.526	597.526	597.526	597.526	597.526	597.526	597.526	597.526
p53-T1-2hrs-OHT	SRX1694031	mm10	p53-T1-2hrs-OHT.L15	361	453	0	519.373	519.373	519.373	519.373	519.373	519.373	519.373	519.373	519.373	519.373	519.373	519.373	519.373	519.373	519.373	519.373	519.373	519.373	519.373	519.373	519.373	519.373	519.373	519.373	519.373	519.373	519.373	519.373	519.373	519.373	519.373	519.373	519.373	519.373	519.373	519.373	519.373	519.373	519.373	519.373	519.373	519.373	519.373
p53-T1-2hrs-OHT	SRX1694031	mm10	p53-T1-2hrs-OHT.L20	361	257	0	474.689	474.689	474.689	474.689	474.689	474.689	474.689	474.689	474.689	474.689	474.689	474.689	474.689	474.689	474.689	474.689	474.689	474.689	474.689	474.689	474.689	474.689	474.689	474.689	474.689	474.689	474.689	474.689	474.689	474.689	474.689	474.689	474.689	474.689	474.689	474.689	474.689	474.689	474.689	474.689	474.689	474.689	474.689
p53-T2-2hrs-OHT	SRX1694032	mm10	p53-T2-2hrs-OHT.L4	349	4606	0	93.2796	93.2796	93.2796	93.2796	93.2796	93.2796	93.2796	93.2796	93.2796	93.2796	93.2796	93.2796	93.2796	93.2796	93.2796	93.2796	93.2796	93.2796	93.2796	93.2796	93.2796	93.2796	93.2796	93.2796	93.2796	93.2796	93.2796	93.2796	93.2796	93.2796	93.2796	93.2796	93.2796	93.2796	93.2796	93.2796	93.2796	93.2796	93.2796	93.2796	93.2796	93.2796	93.2796
p53-T2-2hrs-OHT	SRX1694032	mm10	p53-T2-2hrs-OHT.L8	349	625	0	322.084	322.084	322.084	322.084	322.084	322.084	322.084	322.084	322.084	322.084	322.084	322.084	322.084	322.084	322.084	322.084	322.084	322.084	322.084	322.084	322.084	322.084	322.084	322.084	322.084	322.084	322.084	322.084	322.084	322.084	322.084	322.084	322.084	322.084	322.084	322.084	322.084	322.084	322.084	322.084	322.084	322.084	322.084
p53-T2-2hrs-OHT	SRX1694032	mm10	p53-T2-2hrs-OHT.L10	349	381	0	346.978	346.978	346.978	346.978	346.978	346.978	346.978	346.978	346.978	346.978	346.978	346.978	346.978	346.978	346.978	346.978	346.978	346.978	346.978	346.978	346.978	346.978	346.978	346.978	346.978	346.978	346.978	346.978	346.978	346.978	346.978	346.978	346.978	346.978	346.978	346.978	346.978	346.978	346.978	346.978	346.978	346.978	346.978
p53-T2-2hrs-OHT	SRX1694032	mm10	p53-T2-2hrs-OHT.L15	349	171	0	298.695	298.695	298.695	298.695	298.695	298.695	298.695	298.695	298.695	298.695	298.695	298.695	298.695	298.695	298.695	298.695	298.695	298.695	298.695	298.695	298.695	298.695	298.695	298.695	298.695	298.695	298.695	298.695	298.695	298.695	298.695	298.695	298.695	298.695	298.695	298.695	298.695	298.695	298.695	298.695	298.695	298.695	298.695
p53-T2-2hrs-OHT	SRX1694032	mm10	p53-T2-2hrs-OHT.L20	349	72	0	375.564	375.564	375.564	375.564	375.564	375.564	375.564	375.564	375.564	375.564	375.564	375.564	375.564	375.564	375.564	375.564	375.564	375.564	375.564	375.564	375.564	375.564	375.564	375.564	375.564	375.564	375.564	375.564	375.564	375.564	375.564	375.564	375.564	375.564	375.564	375.564	375.564	375.564	375.564	375.564	375.564	375.564	375.564
p53-T3-2hrs-OHT	SRX1694033	mm10	p53-T3-2hrs-OHT.L4	363	10624	0	65.7992	65.7992	65.7992	65.7992	65.7992	65.7992	65.7992	65.7992	65.7992	65.7992	65.7992	65.7992	65.7992	65.7992	65.7992	65.7992	65.7992	65.7992	65.7992	65.7992	65.7992	65.7992	65.7992	65.7992	65.7992	65.7992	65.7992	65.7992	65.7992	65.7992	65.7992	65.7992	65.7992	65.7992	65.7992	65.7992	65.7992	65.7992	65.7992	65.7992	65.7992	65.7992	65.7992
p53-T3-2hrs-OHT	SRX1694033	mm10	p53-T3-2hrs-OHT.L8	363	2841	0	143.364	143.364	143.364	143.364	143.364	143.364	143.364	143.364	143.364	143.364	143.364	143.364	143.364	143.364	143.364	143.364	143.364	143.364	143.364	143.364	143.364	143.364	143.364	143.364	143.364	143.364	143.364	143.364	143.364	143.364	143.364	143.364	143.364	143.364	143.364	143.364	143.364	143.364	143.364	143.364	143.364	143.364	143.364
p53-T3-2hrs-OHT	SRX1694033	mm10	p53-T3-2hrs-OHT.L10	363	1299	0	226.822	226.822	226.822	226.822	226.822	226.822	226.822	226.822	226.822	226.822	226.822	226.822	226.822	226.822	226.822	226.822	226.822	226.822	226.822	226.822	226.822	226.822	226.822	226.822	226.822	226.822	226.822	226.822	226.822	226.822	226.822	226.822	226.822	226.822	226.822	226.822	226.822	226.822	226.822	226.822	226.822	226.822	226.822
p53-T3-2hrs-OHT	SRX1694033	mm10	p53-T3-2hrs-OHT.L15	363	272	0	446.04	446.04	446.04	446.04	446.04	446.04	446.04	446.04	446.04	446.04	446.04	446.04	446.04	446.04	446.04	446.04	446.04	446.04	446.04	446.04	446.04	446.04	446.04	446.04	446.04	446.04	446.04	446.04	446.04	446.04	446.04	446.04	446.04	446.04	446.04	446.04	446.04	446.04	446.04	446.04	446.04	446.04	446.04
p53-T3-2hrs-OHT	SRX1694033	mm10	p53-T3-2hrs-OHT.L20	363	115	0	703.321	703.321	703.321	703.321	703.321	703.321	703.321	703.321	703.321	703.321	703.321	703.321	703.321	703.321	703.321	703.321	703.321	703.321	703.321	703.321	703.321	703.321	703.321	703.321	703.321	703.321	703.321	703.321	703.321	703.321	703.321	703.321	703.321	703.321	703.321	703.321	703.321	703.321	703.321	703.321	703.321	703.321	703.321
p53-T4-2hrs-OHT	SRX1694034	mm10	p53-T4-2hrs-OHT.L4	352	9581	0	24.8735	24.8735	24.8735	24.8735	24.8735	24.8735	24.8735	24.8735	24.8735	24.8735	24.8735	24.8735	24.8735	24.8735	24.8735	24.8735	24.8735	24.8735	24.8735	24.8735	24.8735	24.8735	24.8735	24.8735	24.8735	24.8735	24.8735	24.8735	24.8735	24.8735	24.8735	24.8735	24.8735	24.8735	24.8735	24.8735	24.8735	24.8735	24.8735	24.8735	24.8735	24.8735	24.8735
p53-T4-2hrs-OHT	SRX1694034	mm10	p53-T4-2hrs-OHT.L8	352	2440	0	46.3928	46.3928	46.3928	46.3928	46.3928	46.3928	46.3928	46.3928	46.3928	46.3928	46.3928	46.3928	46.3928	46.3928	46.3928	46.3928	46.3928	46.3928	46.3928	46.3928	46.3928	46.3928	46.3928	46.3928	46.3928	46.3928	46.3928	46.3928	46.3928	46.3928	46.3928	46.3928	46.3928	46.3928	46.3928	46.3928	46.3928	46.3928	46.3928	46.3928	46.3928	46.3928	46.3928
p53-T4-2hrs-OHT	SRX1694034	mm10	p53-T4-2hrs-OHT.L10	352	1007	0	73.955	73.955	73.955	73.955	73.955	73.955	73.955	73.955	73.955	73.955	73.955	73.955	73.955	73.955	73.955	73.955	73.955	73.955	73.955	73.955	73.955	73.955	73.955	73.955	73.955	73.955	73.955	73.955	73.955	73.955	73.955	73.955	73.955	73.955	73.955	73.955	73.955	73.955	73.955	73.955	73.955	73.955	73.955
p53-T4-2hrs-OHT	SRX1694034	mm10	p53-T4-2hrs-OHT.L15	352	125	0	238.313	238.313	238.313	238.313	238.313	238.313	238.313	238.313	238.313	238.313	238.313	238.313	238.313	238.313	238.313	238.313	238.313	238.313	238.313	238.313	238.313	238.313	238.313	238.313	238.313	238.313	238.313	238.313	238.313	238.313	238.313	238.313	238.313	238.313	238.313	238.313	238.313	238.313	238.313	238.313	238.313	238.313	238.313
p53-T4-2hrs-OHT	SRX1694034	mm10	p53-T4-2hrs-OHT.L20	352	27	0	551.65	551.65	551.65	551.65	551.65	551.65	551.65	551.65	551.65	551.65	551.65	551.65	551.65	551.65	551.65	551.65	551.65	551.65	551.65	551.65	551.65	551.65	551.65	551.65	551.65	551.65	551.65	551.65	551.65	551.65	551.65	551.65	551.65	551.65	551.65	551.65	551.65	551.65	551.65	551.65	551.65	551.65	551.65
p53-T5-NT	SRX1694039	mm10	p53-T5-NT.L4	327	6818	0	151.444	151.444	151.444	151.444	151.444	151.444	151.444	151.444	151.444	151.444	151.444	151.444	151.444	151.444	151.444	151.444	151.444	151.444	151.444	151.444	151.444	151.444	151.444	151.444	151.444	151.444	151.444	151.444	151.444	151.444	151.444	151.444	151.444	151.444	151.444	151.444	151.444	151.444	151.444	151.444	151.444	151.444	151.444
p53-T5-NT	SRX1694039	mm10	p53-T5-NT.L8	327	1827	0	445.807	445.807	445.807	445.807	445.807	445.807	445.807	445.807	445.807	445.807	445.807	445.807	445.807	445.807	445.807	445.807	445.807	445.807	445.807	445.807	445.807	445.807	445.807	445.807	445.807	445.807	445.807	445.807	445.807	445.807	445.807	445.807	445.807	445.807	445.807	445.807	445.807	445.807	445.807	445.807	445.807	445.807	445.807
p53-T5-NT	SRX1694039	mm10	p53-T5-NT.L10	327	1045	0	672.017	672.017	672.017	672.017	672.017	672.017	672.017	672.017	672.017	672.017	672.017	672.017	672.017	672.017	672.017	672.017	672.017	672.017	672.017	672.017	672.017	672.017	672.017	672.017	672.017	672.017	672.017	672.017	672.017	672.017	672.017	672.017	672.017	672.017	672.017	672.017	672.017	672.017	672.017	672.017	672.017	672.017	672.017
p53-T5-NT	SRX1694039	mm10	p53-T5-NT.L15	327	447	0	824.978	824.978	824.978	824.978	824.978	824.978	824.978	824.978	824.978	824.978	824.978	824.978	824.978	824.978	824.978	824.978	824.978	824.978	824.978	824.978	824.978	824.978	824.978	824.978	824.978	824.978	824.978	824.978	824.978	824.978	824.978	824.978	824.978	824.978	824.978	824.978	824.978	824.978	824.978	824.978	824.978	824.978	824.978
p53-T5-NT	SRX1694039	mm10	p53-T5-NT.L20	327	238	0	862.294	862.294	862.294	862.294	862.294	862.294	862.294	862.294	862.294	862.294	862.294	862.294	862.294	862.294	862.294	862.294	862.294	862.294	862.294	862.294	862.294	862.294	862.294	862.294	862.294	862.294	862.294	862.294	862.294	862.294	862.294	862.294	862.294	862.294	862.294	862.294	862.294	862.294	862.294	862.294	862.294	862.294	862.294
p53-T6-NT	SRX1694040	mm10	p53-T6-NT.L4	352	6220	0	129.788	129.788	129.788	129.788	129.788	129.788	129.788	129.788	129.788	129.788	129.788	129.788	129.788	129.788	129.788	129.788	129.788	129.788	129.788	129.788	129.788	129.788	129.788	129.788	129.788	129.788	129.788	129.788	129.788	129.788	129.788	129.788	129.788	129.788	129.788	129.788	129.788	129.788	129.788	129.788	129.788	129.788	129.788
p53-T6-NT	SRX1694040	mm10	p53-T6-NT.L8	352	1180	0	414.018	414.018	414.018	414.018	414.018	414.018	414.018	414.018	414.018	414.018	414.018	414.018	414.018	414.018	414.018	414.018	414.018	414.018	414.018	414.018	414.018	414.018	414.018	414.018	414.018	414.018	414.018	414.018	414.018	414.018	414.018	414.018	414.018	414.018	414.018	414.018	414.018	414.018	414.018	414.018	414.018	414.018	414.018
p53-T6-NT	SRX1694040	mm10	p53-T6-NT.L10	352	647	0	575.523	575.523	575.523	575.523	575.523	575.523	575.523	575.523	575.523	575.523	575.523	575.523	575.523	575.523	575.523	575.523	575.523	575.523	575.523	575.523	575.523	575.523	575.523	575.523	575.523	575.523	575.523	575.523	575.523	575.523	575.523	575.523	575.523	575.523	575.523	575.523	575.523	575.523	575.523	575.523	575.523	575.523	575.523
p53-T6-NT	SRX1694040	mm10	p53-T6-NT.L15	352	270	0	661.98	661.98	661.98	661.98	661.98	661.98	661.98	661.98	661.98	661.98	661.98	661.98	661.98	661.98	661.98	661.98	661.98	661.98	661.98	661.98	661.98	661.98	661.98	661.98	661.98	661.98	661.98	661.98	661.98	661.98	661.98	661.98	661.98	661.98	661.98	661.98	661.98	661.98	661.98	661.98	661.98	661.98	661.98
p53-T6-NT	SRX1694040	mm10	p53-T6-NT.L20	352	144	0	703.354	703.354	703.354	703.354	703.354	703.354	703.354	703.354	703.354	703.354	703.354	703.354	703.354	703.354	703.354	703.354	703.354	703.354	703.354	703.354	703.354	703.354	703.354	703.354	703.354	703.354	703.354	703.354	703.354	703.354	703.354	703.354	703.354	703.354	703.354	703.354	703.354	703.354	703.354	703.354	703.354	703.354	703.354
p53-T7-NT	SRX1694041	mm10	p53-T7-NT.L4	349	2147	0	270.085	270.085	270.085	270.085	270.085	270.085	270.085	270.085	270.085	270.085	270.085	270.085	270.085	270.085	270.085	270.085	270.085	270.085	270.085	270.085	270.085	270.085	270.085	270.085	270.085	270.085	270.085	270.085	270.085	270.085	270.085	270.085	270.085	270.085	270.085	270.085	270.085	270.085	270.085	270.085	270.085	270.085	270.085
p53-T7-NT	SRX1694041	mm10	p53-T7-NT.L8	349	477	0	755.853	755.853	755.853	755.853	755.853	755.853	755.853	755.853	755.853	755.853	755.853	755.853	755.853	755.853	755.853	755.853	755.853	755.853	755.853	755.853	755.853	755.853	755.853	755.853	755.853	755.853	755.853	755.853	755.853	755.853	755.853	755.853	755.853	755.853	755.853	755.853	755.853	755.853	755.853	755.853	755.853	755.853	755.853
p53-T7-NT	SRX1694041	mm10	p53-T7-NT.L10	349	312	0	885.947	885.947	885.947	885.947	885.947	885.947	885.947	885.947	885.947	885.947	885.947	885.947	885.947	885.947	885.947	885.947	885.947	885.947	885.947	885.947	885.947	885.947	885.947	885.947	885.947	885.947	885.947	885.947	885.947	885.947	885.947	885.947	885.947	885.947	885.947	885.947	885.947	885.947	885.947	885.947	885.947	885.947	885.947
p53-T7-NT	SRX1694041	mm10	p53-T7-NT.L15	349	168	0	858.433	858.433	858.433	858.433	858.433	858.433	858.433	858.433	858.433	858.433	858.433	858.433	858.433	858.433	858.433	858.433	858.433	858.433	858.433	858.433	858.433	858.433	858.433	858.433	858.433	858.433	858.433	858.433	858.433	858.433	858.433	858.433	858.433	858.433	858.433	858.433	858.433	858.433	858.433	858.433	858.433	858.433	858.433
p53-T7-NT	SRX1694041	mm10	p53-T7-NT.L20	349	98	0	827.775	827.775	827.775	827.775	827.775	827.775	827.775	827.775	827.775	827.775	827.775	827.775	827.775	827.775	827.775	827.775	827.775	827.775	827.775	827.775	827.775	827.775	827.775	827.775	827.775	827.775	827.775	827.775	827.775	827.775	827.775	827.775	827.775	827.775	827.775	827.775	827.775	827.775	827.775	827.775	827.775	827.775	827.775
p53-T5-3hrs-H2O	SRX1694042	mm10	p53-T5-3hrs-H2O.L4	359	5623	0	175.052	175.052	175.052	175.052	175.052	175.052	175.052	175.052	175.052	175.052	175.052	175.052	175.052	175.052	175.052	175.052	175.052	175.052	175.052	175.052	175.052	175.052	175.052	175.052	175.052	175.052	175.052	175.052	175.052	175.052	175.052	175.052	175.052	175.052	175.052	175.052	175.052	175.052	175.052	175.052	175.052	175.052	175.052
p53-T5-3hrs-H2O	SRX1694042	mm10	p53-T5-3hrs-H2O.L8	359	1485	0	525.158	525.158	525.158	525.158	525.158	525.158	525.158	525.158	525.158	525.158	525.158	525.158	525.158	525.158	525.158	525.158	525.158	525.158	525.158	525.158	525.158	525.158	525.158	525.158	525.158	525.158	525.158	525.158	525.158	525.158	525.158	525.158	525.158	525.158	525.158	525.158	525.158	525.158	525.158	525.158	525.158	525.158	525.158
p53-T5-3hrs-H2O	SRX1694042	mm10	p53-T5-3hrs-H2O.L10	359	922	0	715.95	715.95	715.95	715.95	715.95	715.95	715.95	715.95	715.95	715.95	715.95	715.95	715.95	715.95	715.95	715.95	715.95	715.95	715.95	715.95	715.95	715.95	715.95	715.95	715.95	715.95	715.95	715.95	715.95	715.95	715.95	715.95	715.95	715.95	715.95	715.95	715.95	715.95	715.95	715.95	715.95	715.95	715.95
p53-T5-3hrs-H2O	SRX1694042	mm10	p53-T5-3hrs-H2O.L15	359	444	0	881.51	881.51	881.51	881.51	881.51	881.51	881.51	881.51	881.51	881.51	881.51	881.51	881.51	881.51	881.51	881.51	881.51	881.51	881.51	881.51	881.51	881.51	881.51	881.51	881.51	881.51	881.51	881.51	881.51	881.51	881.51	881.51	881.51	881.51	881.51	881.51	881.51	881.51	881.51	881.51	881.51	881.51	881.51
p53-T5-3hrs-H2O	SRX1694042	mm10	p53-T5-3hrs-H2O.L20	359	233	0	789.751	789.751	789.751	789.751	789.751	789.751	789.751	789.751	789.751	789.751	789.751	789.751	789.751	789.751	789.751	789.751	789.751	789.751	789.751	789.751	789.751	789.751	789.751	789.751	789.751	789.751	789.751	789.751	789.751	789.751	789.751	789.751	789.751	789.751	789.751	789.751	789.751	789.751	789.751	789.751	789.751	789.751	789.751
p53-T6-3hrs-H2O	SRX1694043	mm10	p53-T6-3hrs-H2O.L4	353	6137	0	128.267	128.267	128.267	128.267	128.267	128.267	128.267	128.267	128.267	128.267	128.267	128.267	128.267	128.267	128.267	128.267	128.267	128.267	128.267	128.267	128.267	128.267	128.267	128.267	128.267	128.267	128.267	128.267	128.267	128.267	128.267	128.267	128.267	128.267	128.267	128.267	128.267	128.267	128.267	128.267	128.267	128.267	128.267
p53-T6-3hrs-H2O	SRX1694043	mm10	p53-T6-3hrs-H2O.L8	353	1042	0	430.462	430.462	430.462	430.462	430.462	430.462	430.462	430.462	430.462	430.462	430.462	430.462	430.462	430.462	430.462	430.462	430.462	430.462	430.462	430.462	430.462	430.462	430.462	430.462	430.462	430.462	430.462	430.462	430.462	430.462	430.462	430.462	430.462	430.462	430.462	430.462	430.462	430.462	430.462	430.462	430.462	430.462	430.462
p53-T6-3hrs-H2O	SRX1694043	mm10	p53-T6-3hrs-H2O.L10	353	528	0	573.841	573.841	573.841	573.841	573.841	573.841	573.841	573.841	573.841	573.841	573.841	573.841	573.841	573.841	573.841	573.841	573.841	573.841	573.841	573.841	573.841	573.841	573.841	573.841	573.841	573.841	573.841	573.841	573.841	573.841	573.841	573.841	573.841	573.841	573.841	573.841	573.841	573.841	573.841	573.841	573.841	573.841	573.841
p53-T6-3hrs-H2O	SRX1694043	mm10	p53-T6-3hrs-H2O.L15	353	227	0	562.688	562.688	562.688	562.688	562.688	562.688	562.688	562.688	562.688	562.688	562.688	562.688	562.688	562.688	562.688	562.688	562.688	562.688	562.688	562.688	562.688	562.688	562.688	562.688	562.688	562.688	562.688	562.688	562.688	562.688	562.688	562.688	562.688	562.688	562.688	562.688	562.688	562.688	562.688	562.688	562.688	562.688	562.688
p53-T6-3hrs-H2O	SRX1694043	mm10	p53-T6-3hrs-H2O.L20	353	115	0	594.094	594.094	594.094	594.094	594.094	594.094	594.094	594.094	594.094	594.094	594.094	594.094	594.094	594.094	594.094	594.094	594.094	594.094	594.094	594.094	594.094	594.094	594.094	594.094	594.094	594.094	594.094	594.094	594.094	594.094	594.094	594.094	594.094	594.094	594.094	594.094	594.094	594.094	594.094	594.094	594.094	594.094	594.094
p53-T7-3hrs-H2O	SRX1694044	mm10	p53-T7-3hrs-H2O.L4	349	2684	0	220.525	220.525	220.525	220.525	220.525	220.525	220.525	220.525	220.525	220.525	220.525	220.525	220.525	220.525	220.525	220.525	220.525	220.525	220.525	220.525	220.525	220.525	220.525	220.525	220.525	220.525	220.525	220.525	220.525	220.525	220.525	220.525	220.525	220.525	220.525	220.525	220.525	220.525	220.525	220.525	220.525	220.525	220.525
p53-T7-3hrs-H2O	SRX1694044	mm10	p53-T7-3hrs-H2O.L8	349	475	0	727.409	727.409	727.409	727.409	727.409	727.409	727.409	727.409	727.409	727.409	727.409	727.409	727.409	727.409	727.409	727.409	727.409	727.409	727.409	727.409	727.409	727.409	727.409	727.409	727.409	727.409	727.409	727.409	727.409	727.409	727.409	727.409	727.409	727.409	727.409	727.409	727.409	727.409	727.409	727.409	727.409	727.409	727.409
p53-T7-3hrs-H2O	SRX1694044	mm10	p53-T7-3hrs-H2O.L10	349	325	0	841.264	841.264	841.264	841.264	841.264	841.264	841.264	841.264	841.264	841.264	841.264	841.264	841.264	841.264	841.264	841.264	841.264	841.264	841.264	841.264	841.264	841.264	841.264	841.264	841.264	841.264	841.264	841.264	841.264	841.264	841.264	841.264	841.264	841.264	841.264	841.264	841.264	841.264	841.264	841.264	841.264	841.264	841.264
p53-T7-3hrs-H2O	SRX1694044	mm10	p53-T7-3hrs-H2O.L15	349	166	0	832.577	832.577	832.577	832.577	832.577	832.577	832.577	832.577	832.577	832.577	832.577	832.577	832.577	832.577	832.577	832.577	832.577	832.577	832.577	832.577	832.577	832.577	832.577	832.577	832.577	832.577	832.577	832.577	832.577	832.577	832.577	832.577	832.577	832.577	832.577	832.577	832.577	832.577	832.577	832.577	832.577	832.577	832.577
p53-T7-3hrs-H2O	SRX1694044	mm10	p53-T7-3hrs-H2O.L20	349	92	0	783.787	783.787	783.787	783.787	783.787	783.787	783.787	783.787	783.787	783.787	783.787	783.787	783.787	783.787	783.787	783.787	783.787	783.787	783.787	783.787	783.787	783.787	783.787	783.787	783.787	783.787	783.787	783.787	783.787	783.787	783.787	783.787	783.787	783.787	783.787	783.787	783.787	783.787	783.787	783.787	783.787	783.787	783.787
p53-T5-3hrs-DMSO	SRX1694045	mm10	p53-T5-3hrs-DMSO.L4	307	4489	0	213.044	213.044	213.044	213.044	213.044	213.044	213.044	213.044	213.044	213.044	213.044	213.044	213.044	213.044	213.044	213.044	213.044	213.044	213.044	213.044	213.044	213.044	213.044	213.044	213.044	213.044	213.044	213.044	213.044	213.044	213.044	213.044	213.044	213.044	213.044	213.044	213.044	213.044	213.044	213.044	213.044	213.044	213.044
p53-T5-3hrs-DMSO	SRX1694045	mm10	p53-T5-3hrs-DMSO.L8	307	1325	0	582.578	582.578	582.578	582.578	582.578	582.578	582.578	582.578	582.578	582.578	582.578	582.578	582.578	582.578	582.578	582.578	582.578	582.578	582.578	582.578	582.578	582.578	582.578	582.578	582.578	582.578	582.578	582.578	582.578	582.578	582.578	582.578	582.578	582.578	582.578	582.578	582.578	582.578	582.578	582.578	582.578	582.578	582.578
p53-T5-3hrs-DMSO	SRX1694045	mm10	p53-T5-3hrs-DMSO.L10	307	779	0	850.601	850.601	850.601	850.601	850.601	850.601	850.601	850.601	850.601	850.601	850.601	850.601	850.601	850.601	850.601	850.601	850.601	850.601	850.601	850.601	850.601	850.601	850.601	850.601	850.601	850.601	850.601	850.601	850.601	850.601	850.601	850.601	850.601	850.601	850.601	850.601	850.601	850.601	850.601	850.601	850.601	850.601	850.601
p53-T5-3hrs-DMSO	SRX1694045	mm10	p53-T5-3hrs-DMSO.L15	307	384	0	978.415	978.415	978.415	978.415	978.415	978.415	978.415	978.415	978.415	978.415	978.415	978.415	978.415	978.415	978.415	978.415	978.415	978.415	978.415	978.415	978.415	978.415	978.415	978.415	978.415	978.415	978.415	978.415	978.415	978.415	978.415	978.415	978.415	978.415	978.415	978.415	978.415	978.415	978.415	978.415	978.415	978.415	978.415
p53-T5-3hrs-DMSO	SRX1694045	mm10	p53-T5-3hrs-DMSO.L20	307	205	0	916.369	916.369	916.369	916.369	916.369	916.369	916.369	916.369	916.369	916.369	916.369	916.369	916.369	916.369	916.369	916.369	916.369	916.369	916.369	916.369	916.369	916.369	916.369	916.369	916.369	916.369	916.369	916.369	916.369	916.369	916.369	916.369	916.369	916.369	916.369	916.369	916.369	916.369	916.369	916.369	916.369	916.369	916.369
p53-T6-3hrs-DMSO	SRX1694046	mm10	p53-T6-3hrs-DMSO.L4	351	5170	0	130.59	130.59	130.59	130.59	130.59	130.59	130.59	130.59	130.59	130.59	130.59	130.59	130.59	130.59	130.59	130.59	130.59	130.59	130.59	130.59	130.59	130.59	130.59	130.59	130.59	130.59	130.59	130.59	130.59	130.59	130.59	130.59	130.59	130.59	130.59	130.59	130.59	130.59	130.59	130.59	130.59	130.59	130.59
p53-T6-3hrs-DMSO	SRX1694046	mm10	p53-T6-3hrs-DMSO.L8	351	782	0	450.784	450.784	450.784	450.784	450.784	450.784	450.784	450.784	450.784	450.784	450.784	450.784	450.784	450.784	450.784	450.784	450.784	450.784	450.784	450.784	450.784	450.784	450.784	450.784	450.784	450.784	450.784	450.784	450.784	450.784	450.784	450.784	450.784	450.784	450.784	450.784	450.784	450.784	450.784	450.784	450.784	450.784	450.784
p53-T6-3hrs-DMSO	SRX1694046	mm10	p53-T6-3hrs-DMSO.L10	351	427	0	650.651	650.651	650.651	650.651	650.651	650.651	650.651	650.651	650.651	650.651	650.651	650.651	650.651	650.651	650.651	650.651	650.651	650.651	650.651	650.651	650.651	650.651	650.651	650.651	650.651	650.651	650.651	650.651	650.651	650.651	650.651	650.651	650.651	650.651	650.651	650.651	650.651	650.651	650.651	650.651	650.651	650.651	650.651
p53-T6-3hrs-DMSO	SRX1694046	mm10	p53-T6-3hrs-DMSO.L15	351	178	0	688.108	688.108	688.108	688.108	688.108	688.108	688.108	688.108	688.108	688.108	688.108	688.108	688.108	688.108	688.108	688.108	688.108	688.108	688.108	688.108	688.108	688.108	688.108	688.108	688.108	688.108	688.108	688.108	688.108	688.108	688.108	688.108	688.108	688.108	688.108	688.108	688.108	688.108	688.108	688.108	688.108	688.108	688.108
p53-T6-3hrs-DMSO	SRX1694046	mm10	p53-T6-3hrs-DMSO.L20	351	97	0	646.756	646.756	646.756	646.756	646.756	646.756	646.756	646.756	646.756	646.756	646.756	646.756	646.756	646.756	646.756	646.756	646.756	646.756	646.756	646.756	646.756	646.756	646.756	646.756	646.756	646.756	646.756	646.756	646.756	646.756	646.756	646.756	646.756	646.756	646.756	646.756	646.756	646.756	646.756	646.756	646.756	646.756	646.756
p53-T7-3hrs-DMSO	SRX1694047	mm10	p53-T7-3hrs-DMSO.L4	340	2838	0	215.166	215.166	215.166	215.166	215.166	215.166	215.166	215.166	215.166	215.166	215.166	215.166	215.166	215.166	215.166	215.166	215.166	215.166	215.166	215.166	215.166	215.166	215.166	215.166	215.166	215.166	215.166	215.166	215.166	215.166	215.166	215.166	215.166	215.166	215.166	215.166	215.166	215.166	215.166	215.166	215.166	215.166	215.166
p53-T7-3hrs-DMSO	SRX1694047	mm10	p53-T7-3hrs-DMSO.L8	340	497	0	794.282	794.282	794.282	794.282	794.282	794.282	794.282	794.282	794.282	794.282	794.282	794.282	794.282	794.282	794.282	794.282	794.282	794.282	794.282	794.282	794.282	794.282	794.282	794.282	794.282	794.282	794.282	794.282	794.282	794.282	794.282	794.282	794.282	794.282	794.282	794.282	794.282	794.282	794.282	794.282	794.282	794.282	794.282
p53-T7-3hrs-DMSO	SRX1694047	mm10	p53-T7-3hrs-DMSO.L10	340	330	0	915.869	915.869	915.869	915.869	915.869	915.869	915.869	915.869	915.869	915.869	915.869	915.869	915.869	915.869	915.869	915.869	915.869	915.869	915.869	915.869	915.869	915.869	915.869	915.869	915.869	915.869	915.869	915.869	915.869	915.869	915.869	915.869	915.869	915.869	915.869	915.869	915.869	915.869	915.869	915.869	915.869	915.869	915.869
p53-T7-3hrs-DMSO	SRX1694047	mm10	p53-T7-3hrs-DMSO.L15	340	174	0	886.22	886.22	886.22	886.22	886.22	886.22	886.22	886.22	886.22	886.22	886.22	886.22	886.22	886.22	886.22	886.22	886.22	886.22	886.22	886.22	886.22	886.22	886.22	886.22	886.22	886.22	886.22	886.22	886.22	886.22	886.22	886.22	886.22	886.22	886.22	886.22	886.22	886.22	886.22	886.22	886.22	886.22	886.22
p53-T7-3hrs-DMSO	SRX1694047	mm10	p53-T7-3hrs-DMSO.L20	340	95	0	941.446	941.446	941.446	941.446	941.446	941.446	941.446	941.446	941.446	941.446	941.446	941.446	941.446	941.446	941.446	941.446	941.446	941.446	941.446	941.446	941.446	941.446	941.446	941.446	941.446	941.446	941.446	941.446	941.446	941.446	941.446	941.446	941.446	941.446	941.446	941.446	941.446	941.446	941.446	941.446	941.446	941.446	941.446
p53-T5-3hrs-plusNutlin	SRX1694048	mm10	p53-T5-3hrs-plusNutlin.L4	350	5887	0	165.903	165.903	165.903	165.903	165.903	165.903	165.903	165.903	165.903	165.903	165.903	165.903	165.903	165.903	165.903	165.903	165.903	165.903	165.903	165.903	165.903	165.903	165.903	165.903	165.903	165.903	165.903	165.903	165.903	165.903	165.903	165.903	165.903	165.903	165.903	165.903	165.903	165.903	165.903	165.903	165.903	165.903	165.903
p53-T5-3hrs-plusNutlin	SRX1694048	mm10	p53-T5-3hrs-plusNutlin.L8	350	1556	0	504.456	504.456	504.456	504.456	504.456	504.456	504.456	504.456	504.456	504.456	504.456	504.456	504.456	504.456	504.456	504.456	504.456	504.456	504.456	504.456	504.456	504.456	504.456	504.456	504.456	504.456	504.456	504.456	504.456	504.456	504.456	504.456	504.456	504.456	504.456	504.456	504.456	504.456	504.456	504.456	504.456	504.456	504.456
p53-T5-3hrs-plusNutlin	SRX1694048	mm10	p53-T5-3hrs-plusNutlin.L10	350	902	0	704.144	704.144	704.144	704.144	704.144	704.144	704.144	704.144	704.144	704.144	704.144	704.144	704.144	704.144	704.144	704.144	704.144	704.144	704.144	704.144	704.144	704.144	704.144	704.144	704.144	704.144	704.144	704.144	704.144	704.144	704.144	704.144	704.144	704.144	704.144	704.144	704.144	704.144	704.144	704.144	704.144	704.144	704.144
p53-T5-3hrs-plusNutlin	SRX1694048	mm10	p53-T5-3hrs-plusNutlin.L15	350	402	0	901.76	901.76	901.76	901.76	901.76	901.76	901.76	901.76	901.76	901.76	901.76	901.76	901.76	901.76	901.76	901.76	901.76	901.76	901.76	901.76	901.76	901.76	901.76	901.76	901.76	901.76	901.76	901.76	901.76	901.76	901.76	901.76	901.76	901.76	901.76	901.76	901.76	901.76	901.76	901.76	901.76	901.76	901.76
p53-T5-3hrs-plusNutlin	SRX1694048	mm10	p53-T5-3hrs-plusNutlin.L20	350	222	0	836.702	836.702	836.702	836.702	836.702	836.702	836.702	836.702	836.702	836.702	836.702	836.702	836.702	836.702	836.702	836.702	836.702	836.702	836.702	836.702	836.702	836.702	836.702	836.702	836.702	836.702	836.702	836.702	836.702	836.702	836.702	836.702	836.702	836.702	836.702	836.702	836.702	836.702	836.702	836.702	836.702	836.702	836.702
p53-T6-3hrs-plusNutlin	SRX1694049	mm10	p53-T6-3hrs-plusNutlin.L4	351	6889	0	103.642	103.642	103.642	103.642	103.642	103.642	103.642	103.642	103.642	103.642	103.642	103.642	103.642	103.642	103.642	103.642	103.642	103.642	103.642	103.642	103.642	103.642	103.642	103.642	103.642	103.642	103.642	103.642	103.642	103.642	103.642	103.642	103.642	103.642	103.642	103.642	103.642	103.642	103.642	103.642	103.642	103.642	103.642
p53-T6-3hrs-plusNutlin	SRX1694049	mm10	p53-T6-3hrs-plusNutlin.L8	351	1537	0	289.604	289.604	289.604	289.604	289.604	289.604	289.604	289.604	289.604	289.604	289.604	289.604	289.604	289.604	289.604	289.604	289.604	289.604	289.604	289.604	289.604	289.604	289.604	289.604	289.604	289.604	289.604	289.604	289.604	289.604	289.604	289.604	289.604	289.604	289.604	289.604	289.604	289.604	289.604	289.604	289.604	289.604	289.604
p53-T6-3hrs-plusNutlin	SRX1694049	mm10	p53-T6-3hrs-plusNutlin.L10	351	752	0	480.685	480.685	480.685	480.685	480.685	480.685	480.685	480.685	480.685	480.685	480.685	480.685	480.685	480.685	480.685	480.685	480.685	480.685	480.685	480.685	480.685	480.685	480.685	480.685	480.685	480.685	480.685	480.685	480.685	480.685	480.685	480.685	480.685	480.685	480.685	480.685	480.685	480.685	480.685	480.685	480.685	480.685	480.685
p53-T6-3hrs-plusNutlin	SRX1694049	mm10	p53-T6-3hrs-plusNutlin.L15	351	255	0	773.208	773.208	773.208	773.208	773.208	773.208	773.208	773.208	773.208	773.208	773.208	773.208	773.208	773.208	773.208	773.208	773.208	773.208	773.208	773.208	773.208	773.208	773.208	773.208	773.208	773.208	773.208	773.208	773.208	773.208	773.208	773.208	773.208	773.208	773.208	773.208	773.208	773.208	773.208	773.208	773.208	773.208	773.208
p53-T6-3hrs-plusNutlin	SRX1694049	mm10	p53-T6-3hrs-plusNutlin.L20	351	139	0	644.762	644.762	644.762	644.762	644.762	644.762	644.762	644.762	644.762	644.762	644.762	644.762	644.762	644.762	644.762	644.762	644.762	644.762	644.762	644.762	644.762	644.762	644.762	644.762	644.762	644.762	644.762	644.762	644.762	644.762	644.762	644.762	644.762	644.762	644.762	644.762	644.762	644.762	644.762	644.762	644.762	644.762	644.762
p53-T7-3hrs-plusNutlin	SRX1694050	mm10	p53-T7-3hrs-plusNutlin.L4	339	3488	0	177.359	177.359	177.359	177.359	177.359	177.359	177.359	177.359	177.359	177.359	177.359	177.359	177.359	177.359	177.359	177.359	177.359	177.359	177.359	177.359	177.359	177.359	177.359	177.359	177.359	177.359	177.359	177.359	177.359	177.359	177.359	177.359	177.359	177.359	177.359	177.359	177.359	177.359	177.359	177.359	177.359	177.359	177.359
p53-T7-3hrs-plusNutlin	SRX1694050	mm10	p53-T7-3hrs-plusNutlin.L8	339	510	0	752.059	752.059	752.059	752.059	752.059	752.059	752.059	752.059	752.059	752.059	752.059	752.059	752.059	752.059	752.059	752.059	752.059	752.059	752.059	752.059	752.059	752.059	752.059	752.059	752.059	752.059	752.059	752.059	752.059	752.059	752.059	752.059	752.059	752.059	752.059	752.059	752.059	752.059	752.059	752.059	752.059	752.059	752.059
p53-T7-3hrs-plusNutlin	SRX1694050	mm10	p53-T7-3hrs-plusNutlin.L10	339	313	0	919.049	919.049	919.049	919.049	919.049	919.049	919.049	919.049	919.049	919.049	919.049	919.049	919.049	919.049	919.049	919.049	919.049	919.049	919.049	919.049	919.049	919.049	919.049	919.049	919.049	919.049	919.049	919.049	919.049	919.049	919.049	919.049	919.049	919.049	919.049	919.049	919.049	919.049	919.049	919.049	919.049	919.049	919.049
p53-T7-3hrs-plusNutlin	SRX1694050	mm10	p53-T7-3hrs-plusNutlin.L15	339	170	0	836.969	836.969	836.969	836.969	836.969	836.969	836.969	836.969	836.969	836.969	836.969	836.969	836.969	836.969	836.969	836.969	836.969	836.969	836.969	836.969	836.969	836.969	836.969	836.969	836.969	836.969	836.969	836.969	836.969	836.969	836.969	836.969	836.969	836.969	836.969	836.969	836.969	836.969	836.969	836.969	836.969	836.969	836.969
p53-T7-3hrs-plusNutlin	SRX1694050	mm10	p53-T7-3hrs-plusNutlin.L20	339	100	0	866.08	866.08	866.08	866.08	866.08	866.08	866.08	866.08	866.08	866.08	866.08	866.08	866.08	866.08	866.08	866.08	866.08	866.08	866.08	866.08	866.08	866.08	866.08	866.08	866.08	866.08	866.08	866.08	866.08	866.08	866.08	866.08	866.08	866.08	866.08	866.08	866.08	866.08	866.08	866.08	866.08	866.08	866.08
p53-T5-3hrs-doxorubicin	SRX1694051	mm10	p53-T5-3hrs-doxorubicin.L4	366	13250	0	99.4628	99.4628	99.4628	99.4628	99.4628	99.4628	99.4628	99.4628	99.4628	99.4628	99.4628	99.4628	99.4628	99.4628	99.4628	99.4628	99.4628	99.4628	99.4628	99.4628	99.4628	99.4628	99.4628	99.4628	99.4628	99.4628	99.4628	99.4628	99.4628	99.4628	99.4628	99.4628	99.4628	99.4628	99.4628	99.4628	99.4628	99.4628	99.4628	99.4628	99.4628	99.4628	99.4628
p53-T5-3hrs-doxorubicin	SRX1694051	mm10	p53-T5-3hrs-doxorubicin.L8	366	4649	0	255.745	255.745	255.745	255.745	255.745	255.745	255.745	255.745	255.745	255.745	255.745	255.745	255.745	255.745	255.745	255.745	255.745	255.745	255.745	255.745	255.745	255.745	255.745	255.745	255.745	255.745	255.745	255.745	255.745	255.745	255.745	255.745	255.745	255.745	255.745	255.745	255.745	255.745	255.745	255.745	255.745	255.745	255.745
p53-T5-3hrs-doxorubicin	SRX1694051	mm10	p53-T5-3hrs-doxorubicin.L10	366	2868	0	394.582	394.582	394.582	394.582	394.582	394.582	394.582	394.582	394.582	394.582	394.582	394.582	394.582	394.582	394.582	394.582	394.582	394.582	394.582	394.582	394.582	394.582	394.582	394.582	394.582	394.582	394.582	394.582	394.582	394.582	394.582	394.582	394.582	394.582	394.582	394.582	394.582	394.582	394.582	394.582	394.582	394.582	394.582
p53-T5-3hrs-doxorubicin	SRX1694051	mm10	p53-T5-3hrs-doxorubicin.L15	366	1325	0	657.32	657.32	657.32	657.32	657.32	657.32	657.32	657.32	657.32	657.32	657.32	657.32	657.32	657.32	657.32	657.32	657.32	657.32	657.32	657.32	657.32	657.32	657.32	657.32	657.32	657.32	657.32	657.32	657.32	657.32	657.32	657.32	657.32	657.32	657.32	657.32	657.32	657.32	657.32	657.32	657.32	657.32	657.32
p53-T5-3hrs-doxorubicin	SRX1694051	mm10	p53-T5-3hrs-doxorubicin.L20	366	773	0	630.069	630.069	630.069	630.069	630.069	630.069	630.069	630.069	630.069	630.069	630.069	630.069	630.069	630.069	630.069	630.069	630.069	630.069	630.069	630.069	630.069	630.069	630.069	630.069	630.069	630.069	630.069	630.069	630.069	630.069	630.069	630.069	630.069	630.069	630.069	630.069	630.069	630.069	630.069	630.069	630.069	630.069	630.069
p53-T6-3hrs-doxorubicin	SRX1694052	mm10	p53-T6-3hrs-doxorubicin.L4	498	9030	0	108.66	108.66	108.66	108.66	108.66	108.66	108.66	108.66	108.66	108.66	108.66	108.66	108.66	108.66	108.66	108.66	108.66	108.66	108.66	108.66	108.66	108.66	108.66	108.66	108.66	108.66	108.66	108.66	108.66	108.66	108.66	108.66	108.66	108.66	108.66	108.66	108.66	108.66	108.66	108.66	108.66	108.66	108.66
p53-T6-3hrs-doxorubicin	SRX1694052	mm10	p53-T6-3hrs-doxorubicin.L8	498	3040	0	267.353	267.353	267.353	267.353	267.353	267.353	267.353	267.353	267.353	267.353	267.353	267.353	267.353	267.353	267.353	267.353	267.353	267.353	267.353	267.353	267.353	267.353	267.353	267.353	267.353	267.353	267.353	267.353	267.353	267.353	267.353	267.353	267.353	267.353	267.353	267.353	267.353	267.353	267.353	267.353	267.353	267.353	267.353
p53-T6-3hrs-doxorubicin	SRX1694052	mm10	p53-T6-3hrs-doxorubicin.L10	498	2292	0	310.508	310.508	310.508	310.508	310.508	310.508	310.508	310.508	310.508	310.508	310.508	310.508	310.508	310.508	310.508	310.508	310.508	310.508	310.508	310.508	310.508	310.508	310.508	310.508	310.508	310.508	310.508	310.508	310.508	310.508	310.508	310.508	310.508	310.508	310.508	310.508	310.508	310.508	310.508	310.508	310.508	310.508	310.508
p53-T6-3hrs-doxorubicin	SRX1694052	mm10	p53-T6-3hrs-doxorubicin.L15	498	1187	0	294.461	294.461	294.461	294.461	294.461	294.461	294.461	294.461	294.461	294.461	294.461	294.461	294.461	294.461	294.461	294.461	294.461	294.461	294.461	294.461	294.461	294.461	294.461	294.461	294.461	294.461	294.461	294.461	294.461	294.461	294.461	294.461	294.461	294.461	294.461	294.461	294.461	294.461	294.461	294.461	294.461	294.461	294.461
p53-T6-3hrs-doxorubicin	SRX1694052	mm10	p53-T6-3hrs-doxorubicin.L20	498	626	0	279.174	279.174	279.174	279.174	279.174	279.174	279.174	279.174	279.174	279.174	279.174	279.174	279.174	279.174	279.174	279.174	279.174	279.174	279.174	279.174	279.174	279.174	279.174	279.174	279.174	279.174	279.174	279.174	279.174	279.174	279.174	279.174	279.174	279.174	279.174	279.174	279.174	279.174	279.174	279.174	279.174	279.174	279.174
p53-T7-3hrs-doxorubicin	SRX1694053	mm10	p53-T7-3hrs-doxorubicin.L4	376	12261	0	102.125	102.125	102.125	102.125	102.125	102.125	102.125	102.125	102.125	102.125	102.125	102.125	102.125	102.125	102.125	102.125	102.125	102.125	102.125	102.125	102.125	102.125	102.125	102.125	102.125	102.125	102.125	102.125	102.125	102.125	102.125	102.125	102.125	102.125	102.125	102.125	102.125	102.125	102.125	102.125	102.125	102.125	102.125
p53-T7-3hrs-doxorubicin	SRX1694053	mm10	p53-T7-3hrs-doxorubicin.L8	376	3791	0	302.343	302.343	302.343	302.343	302.343	302.343	302.343	302.343	302.343	302.343	302.343	302.343	302.343	302.343	302.343	302.343	302.343	302.343	302.343	302.343	302.343	302.343	302.343	302.343	302.343	302.343	302.343	302.343	302.343	302.343	302.343	302.343	302.343	302.343	302.343	302.343	302.343	302.343	302.343	302.343	302.343	302.343	302.343
p53-T7-3hrs-doxorubicin	SRX1694053	mm10	p53-T7-3hrs-doxorubicin.L10	376	2554	0	417.114	417.114	417.114	417.114	417.114	417.114	417.114	417.114	417.114	417.114	417.114	417.114	417.114	417.114	417.114	417.114	417.114	417.114	417.114	417.114	417.114	417.114	417.114	417.114	417.114	417.114	417.114	417.114	417.114	417.114	417.114	417.114	417.114	417.114	417.114	417.114	417.114	417.114	417.114	417.114	417.114	417.114	417.114
p53-T7-3hrs-doxorubicin	SRX1694053	mm10	p53-T7-3hrs-doxorubicin.L15	376	1415	0	561.695	561.695	561.695	561.695	561.695	561.695	561.695	561.695	561.695	561.695	561.695	561.695	561.695	561.695	561.695	561.695	561.695	561.695	561.695	561.695	561.695	561.695	561.695	561.695	561.695	561.695	561.695	561.695	561.695	561.695	561.695	561.695	561.695	561.695	561.695	561.695	561.695	561.695	561.695	561.695	561.695	561.695	561.695
p53-T7-3hrs-doxorubicin	SRX1694053	mm10	p53-T7-3hrs-doxorubicin.L20	376	843	0	519.379	519.379	519.379	519.379	519.379	519.379	519.379	519.379	519.379	519.379	519.379	519.379	519.379	519.379	519.379	519.379	519.379	519.379	519.379	519.379	519.379	519.379	519.379	519.379	519.379	519.379	519.379	519.379	519.379	519.379	519.379	519.379	519.379	519.379	519.379	519.379	519.379	519.379	519.379	519.379	519.379	519.379	519.379
p53-T5-3hrs-minusNutlin	SRX1694054	mm10	p53-T5-3hrs-minusNutlin.L4	358	12491	0	102.002	102.002	102.002	102.002	102.002	102.002	102.002	102.002	102.002	102.002	102.002	102.002	102.002	102.002	102.002	102.002	102.002	102.002	102.002	102.002	102.002	102.002	102.002	102.002	102.002	102.002	102.002	102.002	102.002	102.002	102.002	102.002	102.002	102.002	102.002	102.002	102.002	102.002	102.002	102.002	102.002	102.002	102.002
p53-T5-3hrs-minusNutlin	SRX1694054	mm10	p53-T5-3hrs-minusNutlin.L8	358	5512	0	211.49	211.49	211.49	211.49	211.49	211.49	211.49	211.49	211.49	211.49	211.49	211.49	211.49	211.49	211.49	211.49	211.49	211.49	211.49	211.49	211.49	211.49	211.49	211.49	211.49	211.49	211.49	211.49	211.49	211.49	211.49	211.49	211.49	211.49	211.49	211.49	211.49	211.49	211.49	211.49	211.49	211.49	211.49
p53-T5-3hrs-minusNutlin	SRX1694054	mm10	p53-T5-3hrs-minusNutlin.L10	358	3517	0	313.968	313.968	313.968	313.968	313.968	313.968	313.968	313.968	313.968	313.968	313.968	313.968	313.968	313.968	313.968	313.968	313.968	313.968	313.968	313.968	313.968	313.968	313.968	313.968	313.968	313.968	313.968	313.968	313.968	313.968	313.968	313.968	313.968	313.968	313.968	313.968	313.968	313.968	313.968	313.968	313.968	313.968	313.968
p53-T5-3hrs-minusNutlin	SRX1694054	mm10	p53-T5-3hrs-minusNutlin.L15	358	1226	0	661.769	661.769	661.769	661.769	661.769	661.769	661.769	661.769	661.769	661.769	661.769	661.769	661.769	661.769	661.769	661.769	661.769	661.769	661.769	661.769	661.769	661.769	661.769	661.769	661.769	661.769	661.769	661.769	661.769	661.769	661.769	661.769	661.769	661.769	661.769	661.769	661.769	661.769	661.769	661.769	661.769	661.769	661.769
p53-T5-3hrs-minusNutlin	SRX1694054	mm10	p53-T5-3hrs-minusNutlin.L20	358	622	0	715.764	715.764	715.764	715.764	715.764	715.764	715.764	715.764	715.764	715.764	715.764	715.764	715.764	715.764	715.764	715.764	715.764	715.764	715.764	715.764	715.764	715.764	715.764	715.764	715.764	715.764	715.764	715.764	715.764	715.764	715.764	715.764	715.764	715.764	715.764	715.764	715.764	715.764	715.764	715.764	715.764	715.764	715.764
p53-T6-3hrs-minusNutlin	SRX1694055	mm10	p53-T6-3hrs-minusNutlin.L4	353	13530	0	80.3542	80.3542	80.3542	80.3542	80.3542	80.3542	80.3542	80.3542	80.3542	80.3542	80.3542	80.3542	80.3542	80.3542	80.3542	80.3542	80.3542	80.3542	80.3542	80.3542	80.3542	80.3542	80.3542	80.3542	80.3542	80.3542	80.3542	80.3542	80.3542	80.3542	80.3542	80.3542	80.3542	80.3542	80.3542	80.3542	80.3542	80.3542	80.3542	80.3542	80.3542	80.3542	80.3542
p53-T6-3hrs-minusNutlin	SRX1694055	mm10	p53-T6-3hrs-minusNutlin.L8	353	6762	0	135.301	135.301	135.301	135.301	135.301	135.301	135.301	135.301	135.301	135.301	135.301	135.301	135.301	135.301	135.301	135.301	135.301	135.301	135.301	135.301	135.301	135.301	135.301	135.301	135.301	135.301	135.301	135.301	135.301	135.301	135.301	135.301	135.301	135.301	135.301	135.301	135.301	135.301	135.301	135.301	135.301	135.301	135.301
p53-T6-3hrs-minusNutlin	SRX1694055	mm10	p53-T6-3hrs-minusNutlin.L10	353	4458	0	174.577	174.577	174.577	174.577	174.577	174.577	174.577	174.577	174.577	174.577	174.577	174.577	174.577	174.577	174.577	174.577	174.577	174.577	174.577	174.577	174.577	174.577	174.577	174.577	174.577	174.577	174.577	174.577	174.577	174.577	174.577	174.577	174.577	174.577	174.577	174.577	174.577	174.577	174.577	174.577	174.577	174.577	174.577
p53-T6-3hrs-minusNutlin	SRX1694055	mm10	p53-T6-3hrs-minusNutlin.L15	353	1354	0	331.271	331.271	331.271	331.271	331.271	331.271	331.271	331.271	331.271	331.271	331.271	331.271	331.271	331.271	331.271	331.271	331.271	331.271	331.271	331.271	331.271	331.271	331.271	331.271	331.271	331.271	331.271	331.271	331.271	331.271	331.271	331.271	331.271	331.271	331.271	331.271	331.271	331.271	331.271	331.271	331.271	331.271	331.271
p53-T6-3hrs-minusNutlin	SRX1694055	mm10	p53-T6-3hrs-minusNutlin.L20	353	513	0	480.602	480.602	480.602	480.602	480.602	480.602	480.602	480.602	480.602	480.602	480.602	480.602	480.602	480.602	480.602	480.602	480.602	480.602	480.602	480.602	480.602	480.602	480.602	480.602	480.602	480.602	480.602	480.602	480.602	480.602	480.602	480.602	480.602	480.602	480.602	480.602	480.602	480.602	480.602	480.602	480.602	480.602	480.602
p53-T7-3hrs-minusNutlin	SRX1694056	mm10	p53-T7-3hrs-minusNutlin.L4	358	8469	0	140.414	140.414	140.414	140.414	140.414	140.414	140.414	140.414	140.414	140.414	140.414	140.414	140.414	140.414	140.414	140.414	140.414	140.414	140.414	140.414	140.414	140.414	140.414	140.414	140.414	140.414	140.414	140.414	140.414	140.414	140.414	140.414	140.414	140.414	140.414	140.414	140.414	140.414	140.414	140.414	140.414	140.414	140.414
p53-T7-3hrs-minusNutlin	SRX1694056	mm10	p53-T7-3hrs-minusNutlin.L8	358	2771	0	385.81	385.81	385.81	385.81	385.81	385.81	385.81	385.81	385.81	385.81	385.81	385.81	385.81	385.81	385.81	385.81	385.81	385.81	385.81	385.81	385.81	385.81	385.81	385.81	385.81	385.81	385.81	385.81	385.81	385.81	385.81	385.81	385.81	385.81	385.81	385.81	385.81	385.81	385.81	385.81	385.81	385.81	385.81
p53-T7-3hrs-minusNutlin	SRX1694056	mm10	p53-T7-3hrs-minusNutlin.L10	358	1682	0	560.721	560.721	560.721	560.721	560.721	560.721	560.721	560.721	560.721	560.721	560.721	560.721	560.721	560.721	560.721	560.721	560.721	560.721	560.721	560.721	560.721	560.721	560.721	560.721	560.721	560.721	560.721	560.721	560.721	560.721	560.721	560.721	560.721	560.721	560.721	560.721	560.721	560.721	560.721	560.721	560.721	560.721	560.721
p53-T7-3hrs-minusNutlin	SRX1694056	mm10	p53-T7-3hrs-minusNutlin.L15	358	741	0	881.462	881.462	881.462	881.462	881.462	881.462	881.462	881.462	881.462	881.462	881.462	881.462	881.462	881.462	881.462	881.462	881.462	881.462	881.462	881.462	881.462	881.462	881.462	881.462	881.462	881.462	881.462	881.462	881.462	881.462	881.462	881.462	881.462	881.462	881.462	881.462	881.462	881.462	881.462	881.462	881.462	881.462	881.462
p53-T7-3hrs-minusNutlin	SRX1694056	mm10	p53-T7-3hrs-minusNutlin.L20	358	412	0	874.429	874.429	874.429	874.429	874.429	874.429	874.429	874.429	874.429	874.429	874.429	874.429	874.429	874.429	874.429	874.429	874.429	874.429	874.429	874.429	874.429	874.429	874.429	874.429	874.429	874.429	874.429	874.429	874.429	874.429	874.429	874.429	874.429	874.429	874.429	874.429	874.429	874.429	874.429	874.429	874.429	874.429	874.429
p53-T1-2hrs-OHT	SRX1694031	mm10	p53-T1-2hrs-OHT.L4	361	6196	1	6.03181	6.25058	6.37559	5.9693	6.15682	6.00055	6.59436	6.18807	6.37559	6.21932	6.31308	6.5006	6.34433	6.09431	5.93805	6.12556	8.65705	8.59454	8.78206	8.62579	9.50088	9.84466	9.62589	9.46962	9.59463	9.93842	9.53213	9.56338	9.65714	10.0009	9.59463	9.78215	3.96912	3.90661	4.09413	3.93786	7.21942	7.43819	7.34443	7.18816	7.31317	7.53194	7.25067
p53-T1-2hrs-OHT	SRX1694031	mm10	p53-T1-2hrs-OHT.L8	361	1261	1	12.5922	12.4386	13.6671	13.36	12.8993	12.7457	13.5135	13.2064	12.7457	12.5922	14.4349	13.9742	13.8207	13.6671	13.5135	13.0528	19.8096	20.5774	20.1167	19.9632	21.1917	22.2666	21.4988	21.3452	21.4988	22.5737	22.2666	21.6524	21.4988	22.5737	22.2666	21.8059	6.29608	7.06389	6.60321	6.44964	15.0492	14.8956	15.3563	15.2027	15.3563	15.2027	16.1241
p53-T1-2hrs-OHT	SRX1694031	mm10	p53-T1-2hrs-OHT.L10	361	875	1	13.0571	11.7292	13.9423	13.721	13.2784	13.2784	12.6144	12.3931	11.9505	11.9505	14.6062	14.1636	14.1636	13.9423	13.9423	13.4997	18.811	19.4749	19.0323	19.0323	20.5815	21.4667	20.8028	20.8028	21.0241	21.9093	21.688	21.2454	21.0241	21.9093	21.688	21.2454	6.86049	7.52441	7.0818	7.0818	15.7127	14.3849	15.934	15.934	16.1553	14.8275	16.8193
p53-T1-2hrs-OHT	SRX1694031	mm10	p53-T1-2hrs-OHT.L15	361	453	1	14.9614	13.2515	17.5262	16.2438	15.3888	14.9614	15.8163	14.5339	13.679	13.2515	18.8086	17.9536	17.5262	16.6712	16.2438	15.3888	20.9459	22.2283	21.3734	20.9459	23.5107	26.0755	23.9382	23.5107	23.5107	26.0755	24.7931	23.5107	23.5107	26.0755	24.7931	23.9382	9.83176	11.1142	10.2592	9.83176	20.091	18.3811	20.5184	20.091	20.091	18.3811	21.3734
p53-T1-2hrs-OHT	SRX1694031	mm10	p53-T1-2hrs-OHT.L20	361	257	1	18.8369	12.0556	24.8646	18.8369	18.8369	18.8369	18.0834	12.0556	12.0556	12.0556	24.8646	24.8646	24.8646	18.8369	18.8369	18.8369	25.6181	25.6181	25.6181	25.6181	26.3716	32.3994	26.3716	26.3716	26.3716	32.3994	26.3716	26.3716	26.3716	32.3994	26.3716	26.3716	11.3021	11.3021	11.3021	11.3021	25.6181	18.8369	25.6181	25.6181	25.6181	18.8369	25.6181
p53-T2-2hrs-OHT	SRX1694032	mm10	p53-T2-2hrs-OHT.L4	349	4606	1	4.26172	4.74008	4.69659	4.17475	4.43567	4.17475	5.17495	4.65311	4.91403	4.65311	4.60962	4.87054	4.60962	4.3487	4.08778	4.3487	6.0012	5.91423	6.17515	5.91423	6.65351	7.08838	6.82746	6.56653	6.697	7.13187	6.61002	6.61002	6.65351	7.08838	6.56653	6.82746	3.43547	3.3485	3.60942	3.3485	5.3489	5.82726	5.52285	5.26193	5.39239	5.87074	5.30541
p53-T2-2hrs-OHT	SRX1694032	mm10	p53-T2-2hrs-OHT.L8	349	625	1	9.93493	10.2554	12.4988	10.2554	10.2554	9.61445	12.8193	10.5759	10.5759	9.93493	12.8193	12.8193	12.1783	10.5759	9.93493	9.93493	15.3831	15.7036	15.7036	15.0626	16.9855	19.5494	17.306	16.665	16.9855	19.5494	17.306	16.665	16.9855	19.5494	17.306	17.306	7.37108	7.69156	7.69156	7.0506	14.1012	14.4217	14.4217	13.7807	14.1012	14.4217	14.4217
p53-T2-2hrs-OHT	SRX1694032	mm10	p53-T2-2hrs-OHT.L10	349	381	1	11.5659	9.98877	14.1946	12.0917	11.5659	11.0402	12.6174	10.5145	9.98877	9.46304	14.7203	14.1946	13.6688	12.0917	11.5659	11.0402	15.7717	16.2975	15.7717	15.246	17.3489	19.9775	17.3489	16.8232	17.3489	19.9775	17.8746	16.8232	17.3489	19.9775	17.8746	17.3489	8.41159	8.93732	8.41159	7.88587	15.7717	14.1946	15.7717	15.246	15.7717	14.1946	16.2975
p53-T2-2hrs-OHT	SRX1694032	mm10	p53-T2-2hrs-OHT.L15	349	171	1	15.2276	10.5422	18.7416	17.5703	15.2276	14.0562	14.0562	12.8849	10.5422	9.37081	21.0843	18.7416	17.5703	17.5703	16.3989	14.0562	21.0843	23.427	21.0843	19.913	22.2557	25.7697	22.2557	21.0843	21.0843	24.5984	23.427	19.913	21.0843	24.5984	23.427	21.0843	8.19946	10.5422	8.19946	7.02811	19.913	15.2276	19.913	18.7416	18.7416	14.0562	21.0843
p53-T2-2hrs-OHT	SRX1694032	mm10	p53-T2-2hrs-OHT.L20	349	72	1	19.4737	11.1278	25.0376	22.2557	19.4737	16.6918	16.6918	13.9098	11.1278	8.34588	27.8196	25.0376	22.2557	22.2557	19.4737	16.6918	22.2557	25.0376	22.2557	19.4737	25.0376	30.6015	25.0376	22.2557	25.0376	30.6015	27.8196	22.2557	22.2557	27.8196	25.0376	22.2557	13.9098	16.6918	13.9098	11.1278	27.8196	19.4737	27.8196	25.0376	27.8196	19.4737	30.6015
p53-T3-2hrs-OHT	SRX1694033	mm10	p53-T3-2hrs-OHT.L4	363	10624	1	2.91837	3.08151	3.19026	3.009	2.97275	2.91837	3.3534	3.17214	3.13588	3.08151	3.2809	3.24464	3.19026	3.06338	3.009	2.97275	3.73406	3.82469	3.78844	3.73406	4.33223	4.60413	4.38661	4.33223	4.33223	4.60413	4.42287	4.33223	4.25973	4.53163	4.35036	4.31411	2.53771	2.62834	2.59209	2.53771	3.78844	3.95158	3.84282	3.78844	3.78844	3.95158	3.87907
p53-T3-2hrs-OHT	SRX1694033	mm10	p53-T3-2hrs-OHT.L8	363	2841	1	4.20264	3.5248	4.94827	4.33821	4.27043	4.06707	4.27043	3.66037	3.59258	3.38923	5.08384	5.01606	4.8127	4.406	4.20264	4.13486	5.08384	5.21941	5.15163	4.94827	5.76169	6.50732	5.82947	5.62612	5.6939	6.43953	5.82947	5.55833	5.55833	6.30396	5.6939	5.62612	3.38923	3.5248	3.45701	3.25366	5.62612	4.94827	5.6939	5.49055	5.55833	4.88049	5.6939
p53-T3-2hrs-OHT	SRX1694033	mm10	p53-T3-2hrs-OHT.L10	363	1299	1	5.78173	5.04048	7.11597	5.78173	5.92998	5.33698	6.37472	5.04048	5.18873	4.59573	7.11597	7.26422	6.67122	5.92998	5.33698	5.48523	7.85722	7.85722	8.00547	7.41247	8.30197	9.63621	8.45021	7.85722	8.74671	10.081	8.74671	8.30197	8.00547	9.33971	8.00547	8.15372	4.29923	4.29923	4.44748	3.85448	7.56072	6.81947	7.70897	7.11597	8.00547	7.26422	8.00547
p53-T3-2hrs-OHT	SRX1694033	mm10	p53-T3-2hrs-OHT.L15	363	272	1	8.496	7.788	11.328	9.204	9.204	7.788	10.62	8.496	8.496	7.08	12.036	12.036	10.62	9.912	8.496	8.496	14.16	14.868	14.868	13.452	14.868	17.7	15.576	14.16	14.868	17.7	15.576	14.16	14.16	16.992	14.868	14.868	4.956	5.664	5.664	4.248	12.036	11.328	12.744	11.328	12.036	11.328	12.744
p53-T3-2hrs-OHT	SRX1694033	mm10	p53-T3-2hrs-OHT.L20	363	115	1	15.0712	10.0474	20.0949	16.7457	15.0712	13.3966	15.0712	11.722	10.0474	8.37287	21.7695	20.0949	18.4203	16.7457	15.0712	13.3966	20.0949	21.7695	20.0949	18.4203	21.7695	26.7932	21.7695	20.0949	21.7695	26.7932	23.444	20.0949	20.0949	25.1186	21.7695	20.0949	10.0474	11.722	10.0474	8.37287	21.7695	16.7457	21.7695	20.0949	21.7695	16.7457	23.444
p53-T4-2hrs-OHT	SRX1694034	mm10	p53-T4-2hrs-OHT.L4	352	9581	1	2.21788	2.23861	2.48735	2.28007	2.25934	2.28007	2.50808	2.3008	2.28007	2.3008	2.54953	2.5288	2.54953	2.32152	2.34225	2.32152	2.46662	2.5288	2.50808	2.5288	2.92263	3.1921	2.96409	2.98482	2.94336	3.21282	3.00554	3.00554	2.86045	3.12991	2.92263	2.9019	2.25934	2.32152	2.3008	2.32152	2.94336	2.96409	2.98482	3.00554	2.96409	2.98482	3.02627
p53-T4-2hrs-OHT	SRX1694034	mm10	p53-T4-2hrs-OHT.L8	352	2440	1	2.76729	2.6859	3.5812	2.52312	2.93007	2.44173	3.49981	2.44173	2.84868	2.36034	3.33703	3.74398	3.25564	2.6859	2.19756	2.60451	3.33703	3.09286	3.49981	3.01147	3.41842	4.23233	3.5812	3.09286	3.74398	4.55789	3.49981	3.41842	3.17425	3.98816	2.93007	3.33703	2.93007	2.6859	3.09286	2.60451	3.66259	3.5812	3.82538	3.33703	3.98816	3.90677	3.74398
p53-T4-2hrs-OHT	SRX1694034	mm10	p53-T4-2hrs-OHT.L10	352	1007	1	2.9582	2.56377	3.54984	2.76099	3.35263	2.76099	3.15542	2.36656	2.9582	2.36656	3.35263	3.94427	3.35263	3.15542	2.56377	3.15542	3.35263	3.15542	3.74706	3.15542	3.35263	3.94427	3.74706	3.15542	3.94427	4.53591	3.74706	3.74706	3.54984	4.14148	3.35263	3.94427	2.76099	2.56377	3.15542	2.56377	3.54984	3.15542	3.94427	3.35263	4.14148	3.74706	3.94427
p53-T4-2hrs-OHT	SRX1694034	mm10	p53-T4-2hrs-OHT.L15	352	125	1	4.76625	1.58875	9.53251	6.35501	4.76625	4.76625	6.35501	3.1775	1.58875	1.58875	11.1213	9.53251	9.53251	6.35501	6.35501	4.76625	6.35501	7.94376	6.35501	6.35501	6.35501	11.1213	6.35501	6.35501	6.35501	11.1213	7.94376	6.35501	6.35501	11.1213	7.94376	6.35501	4.76625	6.35501	4.76625	4.76625	9.53251	6.35501	9.53251	9.53251	9.53251	6.35501	11.1213
p53-T4-2hrs-OHT	SRX1694034	mm10	p53-T4-2hrs-OHT.L20	352	27	1	22.066	7.35533	22.066	22.066	22.066	22.066	7.35533	7.35533	7.35533	7.35533	22.066	22.066	22.066	22.066	22.066	22.066	29.4213	29.4213	29.4213	29.4213	29.4213	29.4213	29.4213	29.4213	29.4213	29.4213	29.4213	29.4213	29.4213	29.4213	29.4213	29.4213	0	0	0	0	22.066	7.35533	22.066	22.066	22.066	7.35533	22.066
p53-T5-NT	SRX1694039	mm10	p53-T5-NT.L4	327	6818	1	5.73793	5.86335	6.08283	5.76928	5.76928	5.70657	6.20825	5.8947	5.8947	5.83199	6.11418	6.11418	6.05147	5.80064	5.73793	5.73793	8.40308	8.43444	8.43444	8.37173	9.12424	9.46915	9.1556	9.09289	9.18695	9.53186	9.21831	9.1556	9.18695	9.53186	9.21831	9.21831	3.54309	3.57445	3.57445	3.51174	6.80399	6.92941	6.83534	6.77263	6.8667	6.99212	6.89805
p53-T5-NT	SRX1694039	mm10	p53-T5-NT.L8	327	1827	1	10.6479	11.2329	11.467	10.9989	10.7649	10.4139	12.052	11.584	11.35	10.9989	11.818	11.584	11.2329	11.1159	10.7649	10.5309	15.7963	16.1474	15.9133	15.5623	17.7855	18.6046	17.9025	17.5515	18.0195	18.8386	18.3705	17.7855	17.7855	18.6046	18.1365	17.9025	6.90358	7.25461	7.02059	6.66956	13.4561	14.0412	13.5731	13.2221	13.6902	14.2752	14.0412
p53-T5-NT	SRX1694039	mm10	p53-T5-NT.L10	327	1045	1	13.7063	14.5246	13.7063	13.5017	14.1154	13.2971	14.5246	14.32	14.9337	14.1154	13.5017	14.1154	13.2971	13.9108	13.0926	13.7063	20.6617	20.4571	21.0708	20.2526	23.1166	23.1166	23.5257	22.7074	23.5257	23.5257	23.3211	23.1166	23.1166	23.1166	22.912	23.5257	7.56914	7.36457	7.97828	7.15999	16.1611	16.9794	16.5703	15.752	16.5703	17.3886	16.3657
p53-T5-NT	SRX1694039	mm10	p53-T5-NT.L15	327	447	1	16.7387	15.3039	18.6517	17.2169	17.2169	16.7387	17.2169	15.7822	15.7822	15.3039	19.1299	19.1299	18.6517	17.6952	17.2169	17.2169	24.3907	24.8689	24.8689	24.3907	27.2601	29.1731	27.7384	27.2601	27.2601	29.1731	27.7384	27.2601	27.7384	29.6514	28.2166	28.2166	9.56496	10.0432	10.0432	9.56496	21.5212	20.0864	21.9994	21.5212	21.5212	20.0864	21.9994
p53-T5-NT	SRX1694039	mm10	p53-T5-NT.L20	327	238	1	13.4733	14.3716	17.9645	15.2698	12.5751	13.4733	18.8627	16.168	13.4733	14.3716	19.7609	17.0662	17.9645	14.3716	15.2698	12.5751	23.3538	25.1502	22.4556	23.3538	25.1502	29.6413	24.252	25.1502	24.252	28.7431	26.0485	24.252	25.1502	29.6413	26.9467	24.252	8.98223	10.7787	8.084	8.98223	19.7609	20.6591	18.8627	19.7609	18.8627	19.7609	20.6591
p53-T6-NT	SRX1694040	mm10	p53-T6-NT.L4	352	6220	1	4.75731	4.94888	5.17238	4.91696	4.88503	4.59767	5.36395	5.10853	5.0766	4.78924	5.33202	5.3001	5.01274	5.04467	4.75731	4.72539	6.7688	6.92844	6.89651	6.60916	7.53508	7.95014	7.66279	7.37543	7.567	7.98207	7.72665	7.40736	7.53508	7.95014	7.69472	7.66279	3.35247	3.51211	3.48018	3.19283	5.93866	6.13023	6.06637	5.77902	5.97059	6.16216	6.13023
p53-T6-NT	SRX1694040	mm10	p53-T6-NT.L8	352	1180	1	10.4346	9.9297	11.781	10.4346	10.6029	10.098	11.2761	9.9297	10.098	9.5931	11.781	11.9493	11.4444	10.6029	10.098	10.2663	14.1372	14.1372	14.3055	13.8006	16.1568	17.5032	16.3251	15.8202	16.3251	17.6715	16.3251	15.9885	16.3251	17.6715	16.3251	16.4934	7.5735	7.5735	7.7418	7.2369	13.8006	13.2957	13.9689	13.464	13.9689	13.464	13.9689
p53-T6-NT	SRX1694040	mm10	p53-T6-NT.L10	352	647	1	13.8126	12.8917	14.1195	13.8126	14.4265	13.5056	13.1987	12.8917	13.5056	12.5848	14.1195	14.7334	13.8126	14.4265	13.5056	14.1195	19.0306	19.0306	19.6445	18.7237	21.1793	21.4862	21.7932	20.8723	21.7932	22.1001	21.7932	21.4862	21.7932	22.1001	21.7932	22.407	7.98059	7.98059	8.59448	7.67365	16.2681	15.3473	16.882	15.9612	16.882	15.9612	16.882
p53-T6-NT	SRX1694040	mm10	p53-T6-NT.L15	352	270	1	16.9173	14.7107	19.8594	17.6528	17.6528	16.1817	17.6528	15.4462	15.4462	13.9751	20.5949	20.5949	19.1239	18.3883	16.9173	16.9173	22.8015	23.5371	23.5371	22.066	25.7437	28.6858	26.4792	25.0081	26.4792	29.4213	27.2147	25.7437	25.7437	28.6858	26.4792	26.4792	11.7685	12.5041	12.5041	11.033	22.8015	20.5949	23.5371	22.066	23.5371	21.3305	24.2726
p53-T6-NT	SRX1694040	mm10	p53-T6-NT.L20	352	144	1	19.3077	15.1704	26.2034	20.6869	19.3077	17.9286	22.066	16.5495	15.1704	13.7912	27.5825	26.2034	24.8242	20.6869	19.3077	17.9286	26.2034	27.5825	26.2034	24.8242	27.5825	34.4781	27.5825	26.2034	28.9616	35.8572	30.3407	27.5825	27.5825	34.4781	28.9616	27.5825	15.1704	16.5495	15.1704	13.7912	27.5825	23.4451	27.5825	26.2034	28.9616	24.8242	30.3407
p53-T7-NT	SRX1694041	mm10	p53-T7-NT.L4	349	2147	1	5.59761	5.41102	6.15737	5.97078	5.78419	5.41102	5.97078	5.78419	5.59761	5.22443	6.53054	6.34396	5.97078	6.15737	5.78419	5.59761	7.27689	7.65006	7.46348	7.0903	8.76958	9.32935	8.95617	8.583	8.76958	9.32935	9.14276	8.583	8.4897	9.04947	8.86288	8.67629	4.2915	4.66467	4.47809	4.10491	7.65006	7.46348	7.83665	7.46348	7.65006	7.46348	8.02324
p53-T7-NT	SRX1694041	mm10	p53-T7-NT.L8	349	477	1	10.498	11.3378	12.5976	11.3378	11.3378	10.078	13.4374	12.1776	12.1776	10.9179	13.4374	13.4374	12.1776	12.1776	10.9179	10.9179	15.537	16.3768	16.3768	15.1171	18.4764	20.576	19.3162	18.0565	18.4764	20.576	19.3162	18.0565	18.0565	20.1561	18.8963	18.8963	8.39837	9.2382	9.2382	7.97845	15.537	16.3768	16.3768	15.1171	15.537	16.3768	16.3768
p53-T7-NT	SRX1694041	mm10	p53-T7-NT.L10	349	312	1	14.1238	13.4818	16.6918	15.4078	15.4078	13.4818	16.0498	14.7658	14.7658	12.8398	17.9757	17.9757	16.0498	16.6918	14.7658	14.7658	19.2597	20.5437	20.5437	18.6177	23.1117	25.6796	24.3956	22.4697	23.1117	25.6796	24.3956	22.4697	22.4697	25.0376	23.7537	23.7537	10.9138	12.1978	12.1978	10.2718	20.5437	19.9017	21.8277	19.9017	20.5437	19.9017	21.8277
p53-T7-NT	SRX1694041	mm10	p53-T7-NT.L15	349	168	1	17.884	11.9227	21.4608	20.2686	17.884	16.6918	15.4995	14.3072	11.9227	10.7304	23.8454	21.4608	20.2686	20.2686	19.0763	16.6918	21.4608	23.8454	21.4608	20.2686	25.0376	28.6144	25.0376	23.8454	25.0376	28.6144	27.4222	23.8454	23.8454	27.4222	26.2299	23.8454	11.9227	14.3072	11.9227	10.7304	25.0376	19.0763	25.0376	23.8454	25.0376	19.0763	27.4222
p53-T7-NT	SRX1694041	mm10	p53-T7-NT.L20	349	98	1	16.3511	14.3072	22.4828	20.4389	16.3511	14.3072	20.4389	18.395	14.3072	12.2633	26.5705	22.4828	20.4389	20.4389	18.395	14.3072	24.5267	28.6144	24.5267	22.4828	26.5705	32.7022	26.5705	24.5267	26.5705	32.7022	30.6583	24.5267	24.5267	30.6583	28.6144	24.5267	12.2633	16.3511	12.2633	10.2194	24.5267	22.4828	24.5267	22.4828	24.5267	22.4828	28.6144
p53-T5-3hrs-H2O	SRX1694042	mm10	p53-T5-3hrs-H2O.L4	359	5623	1	6.19868	6.37183	6.44109	6.06016	6.37183	6.06016	6.61423	6.23331	6.54497	6.23331	6.30257	6.61423	6.30257	6.23331	5.92164	6.23331	9.14219	9.00367	9.31533	9.00367	9.76552	10.0079	9.93866	9.627	10.0426	10.285	9.90403	9.90403	9.90403	10.1464	9.76552	10.0772	3.67073	3.53221	3.84387	3.53221	7.06442	7.23756	7.23756	6.9259	7.34145	7.5146	7.20293
p53-T5-3hrs-H2O	SRX1694042	mm10	p53-T5-3hrs-H2O.L8	359	1485	1	11.4079	11.1457	11.8013	11.2768	11.8013	11.2768	11.5391	11.0146	11.5391	11.0146	11.6702	12.1947	11.6702	11.6702	11.1457	11.6702	16.9152	16.7841	17.3086	16.7841	18.4887	18.8821	18.8821	18.3576	19.0132	19.4066	18.8821	18.8821	18.751	19.1443	18.6198	19.1443	6.03178	5.90066	6.42516	5.90066	13.3748	13.1126	13.7682	13.2437	13.8993	13.6371	13.7682
p53-T5-3hrs-H2O	SRX1694042	mm10	p53-T5-3hrs-H2O.L10	359	922	1	12.2493	12.4605	13.0941	12.2493	12.6717	11.8269	13.3053	12.4605	12.8829	12.0381	13.0941	13.5165	12.6717	12.6717	11.8269	12.2493	18.7963	18.7963	19.2187	18.374	20.4859	21.3307	20.9083	20.0635	20.9083	21.7531	20.9083	20.4859	20.6971	21.5419	20.6971	21.1195	6.75823	6.75823	7.18062	6.33584	14.7836	14.9948	15.206	14.3612	15.206	15.4172	15.206
p53-T5-3hrs-H2O	SRX1694042	mm10	p53-T5-3hrs-H2O.L15	359	444	1	14.034	13.5954	15.3497	14.4726	14.034	13.5954	14.9111	14.034	13.5954	13.1569	15.7882	15.3497	14.9111	14.4726	14.034	13.5954	21.051	21.4895	21.051	20.6124	23.2438	24.5595	23.2438	22.8052	23.2438	24.5595	23.6824	22.8052	23.2438	24.5595	23.6824	23.2438	7.89412	8.33268	7.89412	7.45556	17.5425	17.1039	17.5425	17.1039	17.5425	17.1039	17.9811
p53-T5-3hrs-H2O	SRX1694042	mm10	p53-T5-3hrs-H2O.L20	359	233	1	16.7143	15.0429	19.2214	18.3857	16.7143	15.8786	17.55	16.7143	15.0429	14.2072	20.8929	19.2214	18.3857	18.3857	17.55	15.8786	24.2357	25.9072	24.2357	23.4	27.5786	30.0857	27.5786	26.7429	27.5786	30.0857	29.25	26.7429	26.7429	29.25	28.4143	26.7429	10.0286	11.7	10.0286	9.19287	22.5643	20.8929	22.5643	21.7286	22.5643	20.8929	24.2357
p53-T6-3hrs-H2O	SRX1694043	mm10	p53-T6-3hrs-H2O.L4	353	6137	1	4.45304	4.35624	4.808	4.48531	4.38851	4.35624	4.71119	4.38851	4.2917	4.25943	4.84026	4.74346	4.71119	4.42077	4.38851	4.2917	5.80832	5.84059	5.74378	5.71151	6.51822	6.87318	6.45369	6.42142	6.6473	7.00225	6.67956	6.55049	6.58276	6.93771	6.61503	6.51822	3.35592	3.38819	3.29138	3.25911	5.5179	5.4211	5.45336	5.4211	5.64698	5.55017	5.67924
p53-T6-3hrs-H2O	SRX1694043	mm10	p53-T6-3hrs-H2O.L8	353	1042	1	10.0726	9.12237	10.2627	10.2627	10.4527	9.69251	9.31241	9.31241	9.50246	8.74227	10.4527	10.6428	9.88256	10.6428	9.88256	10.0726	13.1134	13.3034	13.4935	12.7333	15.0139	15.2039	15.394	14.6338	15.394	15.584	15.584	15.0139	15.2039	15.394	15.394	15.584	6.27163	6.46168	6.65172	5.89153	12.1632	11.2129	12.5433	11.7831	12.5433	11.593	12.7333
p53-T6-3hrs-H2O	SRX1694043	mm10	p53-T6-3hrs-H2O.L10	353	528	1	11.6268	12.0019	12.752	11.6268	12.752	11.2518	13.1271	12.0019	13.1271	11.6268	12.752	13.8772	12.377	12.752	11.2518	12.377	17.2527	17.2527	18.3779	16.8777	19.128	20.2532	20.2532	18.753	19.8781	21.0033	19.8781	19.5031	19.5031	20.6283	19.5031	20.6283	7.50119	7.50119	8.62637	7.12613	14.6273	15.0024	15.7525	14.2523	15.3774	15.7525	15.3774
p53-T6-3hrs-H2O	SRX1694043	mm10	p53-T6-3hrs-H2O.L15	353	227	1	14.8305	13.9582	18.3201	15.7029	14.8305	14.8305	17.4477	14.8305	13.9582	13.9582	19.1925	18.3201	18.3201	15.7029	15.7029	14.8305	22.682	23.5544	22.682	22.682	24.4268	27.9163	24.4268	24.4268	25.2992	28.7887	26.1715	25.2992	25.2992	28.7887	26.1715	25.2992	9.59623	10.4686	9.59623	9.59623	20.0649	19.1925	20.0649	20.0649	20.9372	20.0649	21.8096
p53-T6-3hrs-H2O	SRX1694043	mm10	p53-T6-3hrs-H2O.L20	353	115	1	17.2201	15.4981	25.8302	18.9421	17.2201	17.2201	24.1082	17.2201	15.4981	15.4981	27.5522	25.8302	25.8302	18.9421	18.9421	17.2201	24.1082	25.8302	24.1082	24.1082	25.8302	34.4402	25.8302	25.8302	27.5522	36.1622	29.2742	27.5522	27.5522	36.1622	29.2742	27.5522	17.2201	18.9421	17.2201	17.2201	27.5522	25.8302	27.5522	27.5522	29.2742	27.5522	30.9962
p53-T7-3hrs-H2O	SRX1694044	mm10	p53-T7-3hrs-H2O.L4	349	2684	1	5.07469	5.29857	5.97023	5.29857	5.22395	5.07469	6.19411	5.52246	5.44783	5.29857	6.19411	6.11948	5.97023	5.44783	5.29857	5.22395	7.08964	7.31353	7.2389	7.08964	8.13443	9.02997	8.28369	8.13443	8.13443	9.02997	8.35832	8.13443	8.0598	8.95534	8.28369	8.20906	4.17916	4.40304	4.32841	4.17916	7.01501	7.2389	7.16427	7.01501	7.01501	7.2389	7.2389
p53-T7-3hrs-H2O	SRX1694044	mm10	p53-T7-3hrs-H2O.L8	349	475	1	12.2289	13.0723	13.0723	12.6506	13.494	11.8072	13.9157	13.494	14.3373	12.6506	13.494	14.3373	12.6506	13.9157	12.2289	13.0723	16.0241	16.4458	17.2891	15.6024	19.8193	20.6626	21.0843	19.3976	20.2409	21.0843	20.6626	19.8193	19.8193	20.6626	20.2409	21.0843	10.1205	10.5422	11.3855	9.69879	16.8675	17.7108	18.1325	16.4458	17.2891	18.1325	17.7108
p53-T7-3hrs-H2O	SRX1694044	mm10	p53-T7-3hrs-H2O.L10	349	325	1	14.1752	14.7915	16.0241	15.4078	16.0241	13.5588	16.6404	16.0241	16.6404	14.1752	17.2567	17.873	15.4078	17.2567	14.7915	15.4078	18.4893	19.7219	20.3383	17.873	23.4198	25.2687	25.2687	22.8035	23.4198	25.2687	24.6524	22.8035	22.8035	24.6524	24.0361	24.6524	12.3262	13.5588	14.1752	11.7099	20.9546	21.5709	22.8035	20.3383	20.9546	21.5709	22.1872
p53-T7-3hrs-H2O	SRX1694044	mm10	p53-T7-3hrs-H2O.L15	349	166	1	15.6862	14.4796	19.3061	18.0995	15.6862	14.4796	18.0995	16.8929	14.4796	13.273	21.7194	19.3061	18.0995	18.0995	16.8929	14.4796	21.7194	24.1327	21.7194	20.5128	25.3393	28.9592	25.3393	24.1327	25.3393	28.9592	27.7526	24.1327	24.1327	27.7526	26.5459	24.1327	12.0663	14.4796	12.0663	10.8597	22.926	21.7194	22.926	21.7194	22.926	21.7194	25.3393
p53-T7-3hrs-H2O	SRX1694044	mm10	p53-T7-3hrs-H2O.L20	349	92	1	13.0631	13.0631	19.5947	17.4175	13.0631	10.8859	19.5947	17.4175	13.0631	10.8859	23.949	19.5947	17.4175	17.4175	15.2403	10.8859	19.5947	23.949	19.5947	17.4175	21.7719	28.3034	21.7719	19.5947	21.7719	28.3034	26.1262	19.5947	19.5947	26.1262	23.949	19.5947	13.0631	17.4175	13.0631	10.8859	21.7719	21.7719	21.7719	19.5947	21.7719	21.7719	26.1262
p53-T5-3hrs-DMSO	SRX1694045	mm10	p53-T5-3hrs-DMSO.L4	307	4489	1	7.20293	7.05075	7.45655	7.20293	7.25365	6.84785	7.30438	7.05075	7.10148	6.69568	7.45655	7.50728	7.10148	7.25365	6.84785	6.89858	10.2464	10.2464	10.2971	9.89134	11.1595	11.4131	11.2102	10.8044	11.2609	11.5145	11.2609	10.9058	11.1595	11.4131	11.1595	11.2102	4.26089	4.26089	4.31161	3.90581	8.3696	8.21742	8.42032	8.01452	8.47105	8.31887	8.47105
p53-T5-3hrs-DMSO	SRX1694045	mm10	p53-T5-3hrs-DMSO.L8	307	1325	1	11.8578	12.2015	12.0296	12.0296	12.2015	11.5141	12.3733	12.3733	12.5452	11.8578	12.2015	12.3733	11.6859	12.3733	11.6859	11.8578	17.5289	17.7007	17.8726	17.1852	19.763	19.9348	20.1067	19.4193	20.1067	20.2785	20.2785	19.763	19.9348	20.1067	20.1067	20.2785	6.70223	6.87408	7.04593	6.35852	14.2637	14.6074	14.6074	13.92	14.6074	14.9511	14.7793
p53-T5-3hrs-DMSO	SRX1694045	mm10	p53-T5-3hrs-DMSO.L10	307	779	1	14.6151	14.0305	14.6151	14.9074	15.1997	14.3228	14.0305	14.3228	14.6151	13.7382	14.9074	15.1997	14.3228	15.492	14.6151	14.9074	20.7535	21.0458	21.3381	20.4612	23.9688	23.9688	24.5534	23.6765	23.9688	23.9688	24.2611	23.6765	23.9688	23.9688	24.2611	24.5534	7.89217	8.18448	8.47678	7.59987	17.8305	17.2459	18.4151	17.5382	17.8305	17.2459	18.1228
p53-T5-3hrs-DMSO	SRX1694045	mm10	p53-T5-3hrs-DMSO.L15	307	384	1	17.7894	16.6034	18.9753	18.3823	18.3823	17.7894	17.7894	17.1964	17.1964	16.6034	19.5683	19.5683	18.9753	18.9753	18.3823	18.3823	24.3121	24.9051	24.9051	24.3121	28.463	29.6489	29.056	28.463	29.056	30.2419	29.6489	29.056	29.056	30.2419	29.6489	29.6489	11.2666	11.8596	11.8596	11.2666	23.1262	21.9402	23.7191	23.1262	23.7191	22.5332	24.3121
p53-T5-3hrs-DMSO	SRX1694045	mm10	p53-T5-3hrs-DMSO.L20	307	205	1	12.2183	15.5505	15.5505	14.4398	12.2183	12.2183	18.8828	17.772	15.5505	15.5505	17.772	15.5505	15.5505	14.4398	14.4398	12.2183	18.8828	21.1043	18.8828	18.8828	23.3258	26.658	23.3258	23.3258	23.3258	26.658	25.5473	23.3258	23.3258	26.658	25.5473	23.3258	12.2183	14.4398	12.2183	12.2183	19.9935	23.3258	19.9935	19.9935	19.9935	23.3258	22.215
p53-T6-3hrs-DMSO	SRX1694046	mm10	p53-T6-3hrs-DMSO.L4	351	5170	1	3.73665	3.92926	4.1604	3.89074	3.92926	3.73665	4.35301	4.08335	4.12187	3.92926	4.31449	4.35301	4.1604	4.08335	3.89074	3.92926	5.2005	5.35458	5.39311	5.2005	5.93242	6.35616	6.12503	5.93242	5.93242	6.35616	6.08651	5.93242	5.8939	6.31764	6.04798	6.08651	2.88916	3.04325	3.08178	2.88916	4.89232	5.08493	5.08493	4.89232	4.89232	5.08493	5.04641
p53-T6-3hrs-DMSO	SRX1694046	mm10	p53-T6-3hrs-DMSO.L8	351	782	1	8.9138	9.16848	10.4419	8.9138	9.67784	9.16848	10.6966	9.16848	9.93252	9.42316	10.4419	11.2059	10.6966	9.67784	9.16848	9.93252	13.498	13.498	14.2621	13.7527	14.5168	16.0448	15.2808	14.7714	15.0261	16.5542	15.0261	15.2808	15.2808	16.8089	15.2808	16.0448	6.11232	6.11232	6.87636	6.367	11.4606	11.7153	12.2246	11.7153	11.97	12.2246	11.97
p53-T6-3hrs-DMSO	SRX1694046	mm10	p53-T6-3hrs-DMSO.L10	351	427	1	12.1268	10.7276	14.9253	12.1268	13.0597	12.1268	13.5261	10.7276	11.6604	10.7276	14.9253	15.8582	14.9253	13.0597	12.1268	13.0597	17.2574	17.2574	18.1902	17.2574	18.6566	21.4551	19.5895	18.6566	19.5895	22.388	19.5895	19.5895	19.5895	22.388	19.5895	20.5223	8.39549	8.39549	9.32832	8.39549	16.3246	14.9253	17.2574	16.3246	17.2574	15.8582	17.2574
p53-T6-3hrs-DMSO	SRX1694046	mm10	p53-T6-3hrs-DMSO.L15	351	178	1	13.4265	15.6642	17.902	14.5454	13.4265	13.4265	20.1397	16.7831	15.6642	15.6642	19.0209	17.902	17.902	14.5454	14.5454	13.4265	21.2586	22.3775	21.2586	21.2586	23.4964	27.9719	23.4964	23.4964	24.6152	29.0907	25.7341	24.6152	24.6152	29.0907	25.7341	24.6152	12.3076	13.4265	12.3076	12.3076	20.1397	22.3775	20.1397	20.1397	21.2586	23.4964	22.3775
p53-T6-3hrs-DMSO	SRX1694046	mm10	p53-T6-3hrs-DMSO.L20	351	97	1	14.3724	14.3724	20.5319	16.4255	14.3724	14.3724	20.5319	16.4255	14.3724	14.3724	22.5851	20.5319	20.5319	16.4255	16.4255	14.3724	18.4787	20.5319	18.4787	18.4787	20.5319	26.6915	20.5319	20.5319	22.5851	28.7447	24.6383	22.5851	22.5851	28.7447	24.6383	22.5851	16.4255	18.4787	16.4255	16.4255	22.5851	22.5851	22.5851	22.5851	24.6383	24.6383	26.6915
p53-T7-3hrs-DMSO	SRX1694047	mm10	p53-T7-3hrs-DMSO.L4	340	2838	1	6.08551	5.94061	6.30284	6.2304	6.15795	5.86817	6.15795	6.08551	6.01306	5.72327	6.44774	6.37529	6.08551	6.30284	6.01306	5.94061	7.38954	7.53443	7.46199	7.1722	9.05581	9.27315	9.12826	8.83847	8.98336	9.2007	9.12826	8.76603	8.91092	9.12826	9.05581	8.98336	4.85391	4.99881	4.92636	4.63658	7.96911	7.82422	8.04156	7.75177	7.89667	7.75177	8.04156
p53-T7-3hrs-DMSO	SRX1694047	mm10	p53-T7-3hrs-DMSO.L8	340	497	1	11.997	11.5833	13.238	12.8243	12.8243	11.997	12.8243	12.4107	12.4107	11.5833	14.0654	14.0654	13.238	13.6517	12.8243	12.8243	16.1338	16.9612	16.9612	16.1338	19.857	21.0981	20.6844	19.857	19.857	21.0981	20.6844	19.857	19.857	21.0981	20.6844	20.6844	8.68746	9.51483	9.51483	8.68746	16.9612	16.5475	17.7886	16.9612	16.9612	16.5475	17.7886
p53-T7-3hrs-DMSO	SRX1694047	mm10	p53-T7-3hrs-DMSO.L10	340	330	1	13.7069	12.4608	16.199	14.953	14.953	13.7069	14.953	13.7069	13.7069	12.4608	17.4451	17.4451	16.199	16.199	14.953	14.953	18.6912	19.9373	19.9373	18.6912	22.4294	24.9216	23.6755	22.4294	22.4294	24.9216	23.6755	22.4294	22.4294	24.9216	23.6755	23.6755	9.96864	11.2147	11.2147	9.96864	19.9373	18.6912	21.1834	19.9373	19.9373	18.6912	21.1834
p53-T7-3hrs-DMSO	SRX1694047	mm10	p53-T7-3hrs-DMSO.L15	340	174	1	15.3612	10.6346	22.4509	17.7244	16.5428	15.3612	17.7244	12.9979	11.8163	10.6346	24.8142	23.6325	22.4509	18.906	17.7244	16.5428	18.906	21.2693	20.0877	18.906	22.4509	29.5407	23.6325	22.4509	22.4509	29.5407	24.8142	22.4509	22.4509	29.5407	24.8142	23.6325	14.1795	16.5428	15.3612	14.1795	25.9958	21.2693	27.1774	25.9958	25.9958	21.2693	28.3591
p53-T7-3hrs-DMSO	SRX1694047	mm10	p53-T7-3hrs-DMSO.L20	340	95	1	12.9855	10.8212	23.8067	17.3139	12.9855	12.9855	21.6424	15.1497	10.8212	10.8212	28.1352	23.8067	23.8067	17.3139	17.3139	12.9855	19.4782	23.8067	19.4782	19.4782	21.6424	32.4637	21.6424	21.6424	21.6424	32.4637	25.9709	21.6424	21.6424	32.4637	25.9709	21.6424	15.1497	19.4782	15.1497	15.1497	25.9709	23.8067	25.9709	25.9709	25.9709	23.8067	30.2994
p53-T5-3hrs-plusNutlin	SRX1694048	mm10	p53-T5-3hrs-plusNutlin.L4	350	5887	1	5.90331	5.97117	6.17473	5.90331	5.7676	5.80153	6.24258	5.97117	5.83546	5.86939	6.17473	6.03902	6.07295	5.7676	5.80153	5.66582	8.58355	8.58355	8.44784	8.48177	9.22817	9.49958	9.09246	9.12639	9.22817	9.49958	9.22817	9.12639	9.26209	9.53351	9.26209	9.12639	3.56234	3.56234	3.42664	3.46056	6.81934	6.8872	6.68364	6.71756	6.81934	6.8872	6.81934
p53-T5-3hrs-plusNutlin	SRX1694048	mm10	p53-T5-3hrs-plusNutlin.L8	350	1556	1	11.1674	11.1674	11.2957	11.2957	11.1674	11.1674	11.2957	11.2957	11.1674	11.1674	11.4241	11.2957	11.2957	11.2957	11.2957	11.1674	16.6869	16.8152	16.6869	16.6869	18.4839	18.6123	18.4839	18.4839	18.6123	18.7406	18.7406	18.6123	18.869	18.9973	18.9973	18.869	5.77622	5.90458	5.77622	5.77622	13.0928	13.0928	13.0928	13.0928	13.2211	13.2211	13.3495
p53-T5-3hrs-plusNutlin	SRX1694048	mm10	p53-T5-3hrs-plusNutlin.L10	350	902	1	13.7286	13.2857	14.6143	13.7286	14.1714	13.7286	14.1714	13.2857	13.7286	13.2857	14.6143	15.0572	14.6143	14.1714	13.7286	14.1714	20.15	20.15	20.5929	20.15	22.3643	23.25	22.8072	22.3643	22.8072	23.6929	22.8072	22.8072	22.8072	23.6929	22.8072	23.25	7.75001	7.75001	8.19286	7.75001	16.8286	16.3857	17.2714	16.8286	17.2714	16.8286	17.2714
p53-T5-3hrs-plusNutlin	SRX1694048	mm10	p53-T5-3hrs-plusNutlin.L15	350	402	1	14.9051	11.4273	16.3956	15.402	15.8988	15.402	12.9178	11.9241	12.4209	11.9241	16.8925	17.3893	16.8925	16.3956	15.8988	16.3956	19.8735	20.3703	20.8672	20.3703	22.3577	23.8482	23.3514	22.8545	22.8545	24.345	23.3514	23.3514	22.8545	24.345	23.3514	23.8482	7.9494	8.44624	8.94308	8.44624	18.8798	15.402	19.8735	19.3767	19.3767	15.8988	19.8735
p53-T5-3hrs-plusNutlin	SRX1694048	mm10	p53-T5-3hrs-plusNutlin.L20	350	222	1	12.5955	12.5955	16.1942	14.3949	12.5955	13.4952	16.1942	14.3949	12.5955	13.4952	17.9936	16.1942	17.0939	14.3949	15.2945	13.4952	17.9936	19.7929	17.9936	18.8933	21.5923	25.191	21.5923	22.492	21.5923	25.191	23.3917	22.492	21.5923	25.191	23.3917	21.5923	10.7961	12.5955	10.7961	11.6958	19.7929	19.7929	19.7929	20.6926	19.7929	19.7929	21.5923
p53-T6-3hrs-plusNutlin	SRX1694049	mm10	p53-T6-3hrs-plusNutlin.L4	351	6889	1	3.98955	4.01846	4.50993	3.98955	4.04737	3.90283	4.53884	4.01846	4.07628	3.93174	4.50993	4.56775	4.4232	4.04737	3.90283	3.96065	5.23268	5.23268	5.2905	5.14595	5.86869	6.38907	5.92651	5.78196	5.83978	6.36016	5.83978	5.75305	5.83978	6.36016	5.83978	5.8976	3.29572	3.29572	3.35354	3.20899	5.14595	5.17486	5.20377	5.05922	5.11704	5.14595	5.11704
p53-T6-3hrs-plusNutlin	SRX1694049	mm10	p53-T6-3hrs-plusNutlin.L8	351	1537	1	7.25631	6.34927	8.4225	7.51546	7.77462	6.738	7.51546	6.60842	6.86758	5.83096	8.68165	8.94081	7.90419	8.03377	6.99715	7.25631	9.32954	9.58869	9.84785	8.81123	10.4957	11.6619	11.014	9.97742	10.7549	11.9211	11.014	10.2366	10.2366	11.4028	10.4957	10.7549	5.44223	5.70138	5.96054	4.92392	9.58869	8.68165	10.107	9.07038	9.84785	8.94081	10.107
p53-T6-3hrs-plusNutlin	SRX1694049	mm10	p53-T6-3hrs-plusNutlin.L10	351	752	1	10.0639	9.2694	11.1233	10.0639	10.8584	9.53424	10.3288	9.2694	10.0639	8.73972	11.1233	11.9178	10.5936	10.8584	9.53424	10.3288	12.7123	12.7123	13.5068	12.1826	14.5662	15.6256	15.3607	14.0365	15.3607	16.4201	15.3607	14.831	14.831	15.8904	14.831	15.6256	7.68036	7.68036	8.47488	7.15068	12.9772	12.1826	13.7717	12.4475	13.7717	12.9772	13.7717
p53-T6-3hrs-plusNutlin	SRX1694049	mm10	p53-T6-3hrs-plusNutlin.L15	351	255	1	15.6204	14.8394	19.5255	16.4014	15.6204	14.8394	18.7444	15.6204	14.8394	14.0583	20.3065	19.5255	18.7444	16.4014	15.6204	14.8394	22.6495	23.4306	22.6495	21.8685	24.9926	28.8977	24.9926	24.2116	25.7736	29.6787	26.5546	24.9926	24.9926	28.8977	25.7736	24.9926	11.7153	12.4963	11.7153	10.9343	21.8685	21.0875	21.8685	21.0875	22.6495	21.8685	23.4306
p53-T6-3hrs-plusNutlin	SRX1694049	mm10	p53-T6-3hrs-plusNutlin.L20	351	139	1	15.7608	14.328	22.9249	17.1936	15.7608	14.328	21.4921	15.7608	14.328	12.8952	24.3577	22.9249	21.4921	17.1936	15.7608	14.328	21.4921	22.9249	21.4921	20.0593	22.9249	30.0889	22.9249	21.4921	24.3577	31.5217	25.7905	22.9249	22.9249	30.0889	24.3577	22.9249	15.7608	17.1936	15.7608	14.328	24.3577	22.9249	24.3577	22.9249	25.7905	24.3577	27.2233
p53-T7-3hrs-plusNutlin	SRX1694050	mm10	p53-T7-3hrs-plusNutlin.L4	339	3488	1	4.72958	4.61134	5.26166	5.02518	4.90694	4.61134	5.14342	4.90694	4.7887	4.4931	5.55726	5.43902	5.14342	5.20254	4.90694	4.7887	5.97109	6.26669	6.14845	5.85285	7.21261	7.74469	7.38997	7.09437	7.03525	7.56733	7.33085	6.91701	7.09437	7.62645	7.38997	7.27173	3.9019	4.1975	4.07926	3.78366	6.50317	6.38493	6.68053	6.38493	6.32581	6.20757	6.62141
p53-T7-3hrs-plusNutlin	SRX1694050	mm10	p53-T7-3hrs-plusNutlin.L8	339	510	1	13.343	10.917	14.556	14.1516	14.1516	12.9386	12.13	11.7256	11.7256	10.5126	15.3646	15.3646	14.1516	14.9603	13.7473	13.7473	16.5776	17.3863	17.3863	16.1733	20.2166	21.4296	21.0253	19.8123	20.2166	21.4296	21.0253	19.8123	19.8123	21.0253	20.621	20.621	8.89532	9.70398	9.70398	8.49099	18.195	15.769	19.0036	17.7906	18.195	15.769	19.0036
p53-T7-3hrs-plusNutlin	SRX1694050	mm10	p53-T7-3hrs-plusNutlin.L10	339	313	1	15.1528	13.8352	17.7881	16.4704	16.4704	14.494	16.4704	15.1528	15.1528	13.1763	19.1057	19.1057	17.1292	17.7881	15.8116	15.8116	20.4233	21.741	21.741	19.7645	24.3762	27.0115	25.6939	23.7174	24.3762	27.0115	25.6939	23.7174	23.7174	26.3527	25.035	25.035	11.1999	12.5175	12.5175	10.5411	21.741	20.4233	23.0586	21.0821	21.741	20.4233	23.0586
p53-T7-3hrs-plusNutlin	SRX1694050	mm10	p53-T7-3hrs-plusNutlin.L15	339	170	1	14.556	13.343	21.834	16.982	14.556	13.343	20.621	15.769	13.343	12.13	24.26	21.834	20.621	16.982	15.769	13.343	24.26	26.686	24.26	23.047	25.473	32.7509	25.473	24.26	25.473	32.7509	27.899	24.26	24.26	31.5379	26.686	24.26	10.917	13.343	10.917	9.70398	23.047	21.834	23.047	21.834	23.047	21.834	25.473
p53-T7-3hrs-plusNutlin	SRX1694050	mm10	p53-T7-3hrs-plusNutlin.L20	339	100	1	14.4347	12.3726	24.7452	18.5589	14.4347	12.3726	22.6831	16.4968	12.3726	10.3105	28.8693	24.7452	22.6831	18.5589	16.4968	12.3726	20.621	24.7452	20.621	18.5589	22.6831	32.9935	22.6831	20.621	22.6831	32.9935	26.8073	20.621	20.621	30.9314	24.7452	20.621	16.4968	20.621	16.4968	14.4347	26.8073	24.7452	26.8073	24.7452	26.8073	24.7452	30.9314
p53-T5-3hrs-doxorubicin	SRX1694051	mm10	p53-T5-3hrs-doxorubicin.L4	366	13250	1	5.30468	5.75155	5.56415	5.42	5.23261	5.36234	6.01101	5.86687	5.67947	5.80921	5.67947	5.49208	5.62181	5.34793	5.47766	5.29027	7.91378	8.0291	7.84171	7.97144	8.62011	8.87958	8.54804	8.67777	8.6057	8.86516	8.72102	8.66336	8.7066	8.96607	8.82192	8.63453	3.40192	3.51724	3.32984	3.45958	6.27048	6.71734	6.19841	6.32814	6.25607	6.70293	6.37139
p53-T5-3hrs-doxorubicin	SRX1694051	mm10	p53-T5-3hrs-doxorubicin.L8	366	4649	1	9.65464	10.1066	9.90114	9.77789	9.65464	9.53138	10.3531	10.2298	10.1066	9.9833	10.0244	9.90114	9.77789	9.77789	9.65464	9.53138	15.1598	15.2831	15.1598	15.0366	16.0637	16.3102	16.0637	15.9404	16.3513	16.5978	16.4745	16.228	16.2691	16.5156	16.3923	16.2691	4.84786	4.97111	4.84786	4.72461	10.805	11.2569	10.805	10.6817	11.0926	11.5445	11.2158
p53-T5-3hrs-doxorubicin	SRX1694051	mm10	p53-T5-3hrs-doxorubicin.L10	366	2868	1	12.3203	13.6522	12.3869	12.3869	12.3203	12.3869	13.7188	13.7188	13.6522	13.7188	12.4535	12.3869	12.4535	12.3869	12.4535	12.3869	20.3784	20.445	20.3784	20.445	21.3773	21.4439	21.3773	21.4439	21.8435	21.9101	21.9101	21.9101	21.9767	22.0433	22.0433	21.9767	5.66066	5.72726	5.66066	5.72726	13.3858	14.7177	13.3858	13.4524	13.852	15.1839	13.9186
p53-T5-3hrs-doxorubicin	SRX1694051	mm10	p53-T5-3hrs-doxorubicin.L15	366	1325	1	17.2979	20.0367	17.7303	17.5862	17.442	17.1537	20.4692	20.325	20.1809	19.8926	18.0186	17.8745	17.5862	17.7303	17.442	17.2979	30.2713	30.5596	30.4154	30.1271	31.8569	32.2894	32.0011	31.7128	32.4335	32.866	32.7218	32.2894	32.4335	32.866	32.7218	32.5777	7.49575	7.78405	7.6399	7.3516	19.316	22.0548	19.4601	19.1718	19.8926	22.6314	20.1809
p53-T5-3hrs-doxorubicin	SRX1694051	mm10	p53-T5-3hrs-doxorubicin.L20	366	773	1	19.2727	20.5081	19.2727	19.7669	19.5198	19.0256	20.5081	21.0023	20.7552	20.261	19.7669	19.5198	19.0256	20.014	19.5198	19.2727	31.3799	31.8741	31.627	31.1328	33.6037	33.6037	33.8508	33.3566	34.3449	34.3449	34.8391	34.0979	33.8508	33.8508	34.3449	34.0979	8.40092	8.89509	8.64801	8.15384	21.4965	22.7319	21.7436	21.2494	22.2377	23.4732	22.7319
p53-T6-3hrs-doxorubicin	SRX1694052	mm10	p53-T6-3hrs-doxorubicin.L4	498	9030	1	5.96929	6.26465	6.18692	6.04702	5.92266	5.84493	6.48228	6.34237	6.21801	6.14029	6.26465	6.14029	6.06256	6.00038	5.92266	5.7983	9.20266	9.28038	9.15602	9.0783	9.76228	9.97991	9.71564	9.63792	9.76228	9.97991	9.84	9.63792	9.87109	10.0887	9.94882	9.82446	3.24891	3.32664	3.20228	3.12455	6.74654	7.0419	6.69991	6.62218	6.74654	7.0419	6.82427
p53-T6-3hrs-doxorubicin	SRX1694052	mm10	p53-T6-3hrs-doxorubicin.L8	498	3040	1	9.78907	10.2508	9.97377	9.88142	9.60437	9.83525	10.4355	10.3432	10.0661	10.297	10.0661	9.78907	10.0199	9.69672	9.9276	9.65055	16.0227	16.115	15.838	16.0689	16.5768	16.7615	16.3921	16.623	16.6691	16.8538	16.7615	16.7153	17.0385	17.2232	17.1309	16.8538	4.20191	4.29426	4.01721	4.24809	10.5279	10.9896	10.3432	10.574	10.6202	11.082	10.7126
p53-T6-3hrs-doxorubicin	SRX1694052	mm10	p53-T6-3hrs-doxorubicin.L10	498	2292	1	10.3503	10.8402	10.779	10.534	10.289	10.289	11.2689	11.0239	10.779	10.779	10.9627	10.7177	10.7177	10.4728	10.4728	10.2278	17.1484	17.3321	17.0871	17.0871	17.6383	18.067	17.5771	17.5771	17.8221	18.2508	18.0058	17.7608	18.067	18.4957	18.2508	18.0058	4.47082	4.65456	4.40958	4.40958	11.2689	11.7589	11.2077	11.2077	11.4527	11.9426	11.6364
p53-T6-3hrs-doxorubicin	SRX1694052	mm10	p53-T6-3hrs-doxorubicin.L15	498	1187	1	10.9979	10.6432	10.9979	10.9979	11.3527	10.8797	10.6432	10.6432	10.9979	10.5249	10.9979	11.3527	10.8797	11.3527	10.8797	11.2345	17.0291	17.0291	17.3838	16.9108	18.2117	18.2117	18.5664	18.0934	18.2117	18.2117	18.2117	18.0934	18.3299	18.3299	18.3299	18.6847	4.61204	4.61204	4.96681	4.49378	12.1805	11.8257	12.5353	12.0623	12.1805	11.8257	12.1805
p53-T6-3hrs-doxorubicin	SRX1694052	mm10	p53-T6-3hrs-doxorubicin.L20	498	626	1	10.0906	11.436	11.2118	10.0906	10.3148	9.64214	12.5572	11.436	11.6603	10.9876	11.2118	11.436	10.7633	10.3148	9.64214	9.86638	18.1631	18.1631	18.3873	17.7146	18.3873	19.5085	18.6116	17.9389	18.6116	19.7328	18.6116	18.1631	18.6116	19.7328	18.6116	18.8358	4.48472	4.48472	4.70895	4.03624	11.436	12.7814	11.6603	10.9876	11.6603	13.0057	11.6603
p53-T7-3hrs-doxorubicin	SRX1694053	mm10	p53-T7-3hrs-doxorubicin.L4	376	12261	1	6.05017	6.27762	6.21697	6.09566	5.95919	5.98952	6.44442	6.32311	6.18664	6.21697	6.26246	6.12599	6.15632	6.00468	6.03501	5.89854	8.91604	8.96153	8.82506	8.85539	9.65905	9.82585	9.56807	9.5984	9.62872	9.79552	9.67421	9.56807	9.73487	9.90166	9.78036	9.64389	3.57855	3.62404	3.48757	3.5179	6.95997	7.18742	6.86899	6.89932	6.92965	7.1571	6.97514
p53-T7-3hrs-doxorubicin	SRX1694053	mm10	p53-T7-3hrs-doxorubicin.L8	376	3791	1	12.1624	12.849	12.5547	12.3095	11.9662	12.0643	13.2413	12.9961	12.6528	12.7509	12.7018	12.3586	12.4566	12.1133	12.2114	11.8681	19.96	20.1072	19.7639	19.862	20.8918	21.2842	20.6957	20.7938	20.9409	21.3332	21.088	20.8428	21.088	21.4803	21.2351	20.8918	5.44365	5.59077	5.24748	5.34556	13.4865	14.1731	13.2903	13.3884	13.5356	14.2221	13.6827
p53-T7-3hrs-doxorubicin	SRX1694053	mm10	p53-T7-3hrs-doxorubicin.L10	376	2554	1	14.8501	16.1604	14.9229	15.0685	14.6317	14.7773	16.2332	16.3788	15.942	16.0876	15.1413	14.7045	14.8501	14.8501	14.9957	14.5589	24.823	25.0414	24.6046	24.7502	26.0605	26.1333	25.8421	25.9877	26.2061	26.2789	26.4245	26.1333	26.5701	26.6429	26.7885	26.3517	6.26035	6.47873	6.04196	6.18755	16.1604	17.4707	15.942	16.0876	16.306	17.6163	16.5244
p53-T7-3hrs-doxorubicin	SRX1694053	mm10	p53-T7-3hrs-doxorubicin.L15	376	1415	1	16.6866	18.0005	16.4238	16.9494	16.818	16.5552	17.7377	18.2633	18.1319	17.8691	16.6866	16.5552	16.2924	17.0808	16.818	16.6866	27.3292	27.592	27.4606	27.1979	28.9059	28.6432	29.0373	28.7745	29.3001	29.0373	29.5629	29.1687	29.5629	29.3001	29.8257	29.6943	7.09509	7.35787	7.22648	6.9637	18.0005	19.3144	18.1319	17.8691	18.3947	19.7086	18.6575
p53-T7-3hrs-doxorubicin	SRX1694053	mm10	p53-T7-3hrs-doxorubicin.L20	376	843	1	17.6434	19.8489	16.7613	18.0845	17.6434	17.2024	18.9667	20.29	19.8489	19.4078	17.2024	16.7613	16.3202	18.0845	17.6434	17.2024	27.7884	28.2295	27.7884	27.3473	30.876	29.9938	30.876	30.4349	30.6555	29.7733	31.0966	30.2144	30.876	29.9938	31.3171	30.876	8.82172	9.26281	8.82172	8.38063	19.8489	22.0543	19.8489	19.4078	19.6283	21.8338	20.0694
p53-T5-3hrs-minusNutlin	SRX1694054	mm10	p53-T5-3hrs-minusNutlin.L4	358	12491	1	5.06493	5.33068	5.20562	5.14309	5.0024	5.12746	5.47137	5.40884	5.26815	5.39321	5.28378	5.14309	5.26815	5.08056	5.20562	5.06493	7.19095	7.26911	7.12842	7.25348	7.98821	8.1289	7.92568	8.05074	8.00384	8.14453	8.082	8.06637	8.082	8.22269	8.16016	8.01947	3.34535	3.42352	3.28282	3.40788	6.00288	6.26863	5.94035	6.06541	6.01851	6.28426	6.09667
p53-T5-3hrs-minusNutlin	SRX1694054	mm10	p53-T5-3hrs-minusNutlin.L8	358	5512	1	7.26223	7.68734	7.40394	7.40394	7.47479	7.12053	7.82904	7.82904	7.89989	7.54564	7.54564	7.61649	7.26223	7.61649	7.26223	7.33309	10.9819	11.1236	11.1945	10.8402	11.9738	12.1155	12.1864	11.8321	12.1864	12.3281	12.3281	12.0447	12.0801	12.2218	12.2218	12.2927	4.10936	4.25106	4.32192	3.96766	8.39585	8.82096	8.60841	8.25415	8.60841	9.03351	8.75011
p53-T5-3hrs-minusNutlin	SRX1694054	mm10	p53-T5-3hrs-minusNutlin.L10	358	3517	1	9.10536	9.93817	9.43848	9.2164	9.10536	8.9388	10.2713	10.0492	9.93817	9.77161	9.54952	9.43848	9.27192	9.2164	9.04984	8.9388	14.4353	14.5464	14.4353	14.2688	15.3792	15.7123	15.3792	15.2126	15.7678	16.1009	15.8789	15.6013	15.6013	15.9344	15.7123	15.6013	4.94132	5.05236	4.94132	4.77476	10.3823	11.2151	10.3823	10.2158	10.771	11.6038	10.882
p53-T5-3hrs-minusNutlin	SRX1694054	mm10	p53-T5-3hrs-minusNutlin.L15	358	1226	1	14.6529	16.2456	14.9714	14.6529	14.8122	14.4936	16.5641	16.2456	16.4049	16.0863	14.9714	15.1307	14.8122	14.8122	14.4936	14.6529	24.3684	24.3684	24.5276	24.2091	25.6425	25.9611	25.8018	25.4833	26.5982	26.9167	26.5982	26.4389	26.2796	26.5982	26.2796	26.4389	6.84863	6.84863	7.0079	6.68936	16.2456	17.8383	16.4049	16.0863	17.2012	18.7939	17.2012
p53-T5-3hrs-minusNutlin	SRX1694054	mm10	p53-T5-3hrs-minusNutlin.L20	358	622	1	16.6384	19.4638	16.6384	16.6384	16.9523	16.3245	19.4638	19.4638	19.7777	19.1498	16.6384	16.9523	16.3245	16.9523	16.3245	16.6384	26.3703	26.3703	26.6842	26.0563	28.8817	28.8817	29.1957	28.5678	29.8235	29.8235	29.8235	29.5096	29.5096	29.5096	29.5096	29.8235	9.73188	9.73188	10.0458	9.41795	19.1498	21.9752	19.4638	18.8359	20.0916	22.917	20.0916
p53-T6-3hrs-minusNutlin	SRX1694055	mm10	p53-T6-3hrs-minusNutlin.L4	353	13530	1	3.87866	4.0543	4.18603	3.86403	3.86403	3.8933	4.36167	4.03966	4.03966	4.06894	4.17139	4.17139	4.20067	3.84939	3.87866	3.87866	5.43013	5.41549	5.41549	5.44476	5.97168	6.27904	5.95704	5.98631	6.03022	6.33759	6.01559	6.04486	6.03022	6.33759	6.01559	6.01559	2.8102	2.79556	2.79556	2.82484	4.72758	4.90322	4.71294	4.74221	4.78612	4.96176	4.77149
p53-T6-3hrs-minusNutlin	SRX1694055	mm10	p53-T6-3hrs-minusNutlin.L8	353	6762	1	4.74432	5.38861	5.06646	4.71503	4.86146	4.62717	5.71075	5.35932	5.50575	5.27146	5.03718	5.18361	4.94932	4.83218	4.59789	4.74432	6.99933	6.97005	7.11648	6.88219	7.76077	8.08291	7.87791	7.64362	7.9072	8.22934	7.87791	7.79005	7.76077	8.08291	7.73148	7.87791	3.45574	3.42645	3.57288	3.33859	5.8279	6.47219	5.94504	5.71075	5.97433	6.61862	5.94504
p53-T6-3hrs-minusNutlin	SRX1694055	mm10	p53-T6-3hrs-minusNutlin.L10	353	4458	1	5.37501	5.86365	5.81923	5.37501	5.5527	5.28617	6.30786	5.86365	6.04133	5.7748	5.81923	5.99691	5.73038	5.5527	5.28617	5.46385	7.68493	7.68493	7.86262	7.59609	8.66221	9.10642	8.83989	8.57336	8.70663	9.15084	8.70663	8.61778	8.57336	9.01758	8.57336	8.75105	3.99794	3.99794	4.17563	3.9091	6.7965	7.28514	6.97419	6.70766	6.84092	7.32956	6.84092
p53-T6-3hrs-minusNutlin	SRX1694055	mm10	p53-T6-3hrs-minusNutlin.L15	353	1354	1	8.04411	8.33662	9.21416	7.89785	8.62914	8.04411	9.50667	8.19037	8.92165	8.33662	9.06791	9.79919	9.21416	8.48288	7.89785	8.62914	11.408	11.2618	11.993	11.408	12.5781	13.7481	13.1631	12.5781	13.1631	14.3331	13.0168	13.1631	13.0168	14.1869	12.8706	13.6019	6.14277	5.99652	6.7278	6.14277	10.3842	10.6767	10.9692	10.3842	10.9692	11.2618	10.823
p53-T6-3hrs-minusNutlin	SRX1694055	mm10	p53-T6-3hrs-minusNutlin.L20	353	513	1	11.1948	13.5109	13.1249	10.8087	11.5808	10.8087	15.441	13.1249	13.8969	13.1249	12.7389	13.5109	12.7389	11.1948	10.4227	11.1948	16.5991	16.2131	16.9851	16.2131	18.5292	20.4594	18.9153	18.1432	19.3013	21.2314	18.9153	18.9153	19.3013	21.2314	18.9153	19.6873	10.0367	9.65065	10.4227	9.65065	15.055	17.3712	15.441	14.669	15.8271	18.1432	15.441
p53-T7-3hrs-minusNutlin	SRX1694056	mm10	p53-T7-3hrs-minusNutlin.L4	358	8469	1	5.97164	6.5711	6.10997	6.06386	5.90247	5.94858	6.70944	6.66333	6.50193	6.54805	6.2022	6.0408	6.08692	5.99469	6.0408	5.87941	8.89981	8.99204	8.83064	8.87675	9.77596	9.9143	9.70679	9.7529	9.77596	9.9143	9.86818	9.7529	9.84513	9.98347	9.93735	9.77596	3.78127	3.87349	3.7121	3.75821	6.98612	7.58559	6.91695	6.96306	6.98612	7.58559	7.07835
p53-T7-3hrs-minusNutlin	SRX1694056	mm10	p53-T7-3hrs-minusNutlin.L8	358	2771	1	9.72452	11.6271	10.3587	9.79499	9.93592	9.37218	12.2614	11.6976	11.8385	11.2748	10.4292	10.5701	10.0064	10.0064	9.44265	9.58359	16.4189	16.4894	16.6303	16.0666	17.2645	17.8988	17.4759	16.9122	17.6874	18.3216	17.7578	17.335	17.4759	18.1102	17.5464	17.6874	5.56694	5.6374	5.77834	5.2146	11.2043	13.107	11.4157	10.852	11.6271	13.5298	11.6976
p53-T7-3hrs-minusNutlin	SRX1694056	mm10	p53-T7-3hrs-minusNutlin.L10	358	1682	1	12.1896	14.7436	13.1183	12.0735	12.3057	11.9574	15.6723	14.6275	14.8597	14.5114	13.0022	13.2344	12.8861	12.1896	11.8413	12.0735	21.4769	21.3608	21.593	21.2447	22.4056	23.3343	22.5217	22.1734	22.9861	23.9148	22.87	22.7539	22.87	23.7987	22.7539	22.9861	6.38502	6.26893	6.50111	6.15284	14.047	16.6011	14.1631	13.8149	14.6275	17.1815	14.5114
p53-T7-3hrs-minusNutlin	SRX1694056	mm10	p53-T7-3hrs-minusNutlin.L15	358	741	1	18.1826	18.7097	18.1826	18.9732	18.1826	17.6556	18.7097	19.5002	18.7097	18.1826	18.9732	18.1826	17.6556	18.9732	18.4461	17.6556	28.1962	28.9868	28.1962	27.6692	31.0949	31.0949	31.0949	30.5679	31.0949	31.0949	31.8855	30.5679	30.8314	30.8314	31.622	30.8314	8.69604	9.48659	8.69604	8.169	21.0813	21.6083	21.0813	20.5543	21.0813	21.6083	21.8718
p53-T7-3hrs-minusNutlin	SRX1694056	mm10	p53-T7-3hrs-minusNutlin.L20	358	412	1	17.062	17.062	19.4318	18.4839	16.5881	16.1141	19.4318	18.4839	16.5881	16.1141	20.8536	18.9578	18.4839	18.0099	17.536	15.6402	26.067	27.4888	25.5931	25.1191	28.4367	30.8065	27.9628	27.4888	27.9628	30.3325	29.3846	27.0149	27.9628	30.3325	29.3846	27.4888	10.4268	11.8486	9.95286	9.47891	21.8015	21.8015	21.3275	20.8536	21.3275	21.3275	22.7494
p53-T1-2hrs-OHT	SRX1694031	mm10	p53-T1-2hrs-OHT.L4	361	6196	2	2.03144	2.1304	2.28667	1.91163	2.14603	2.14082	2.20854	2.37522	2.17728	2.27104	2.10436	2.28146	2.33355	2.00539	2.02623	2.17208	2.14082	2.18249	2.16687	2.20333	2.56274	2.70858	2.62524	2.65649	2.91173	2.99507	2.99507	2.98465	2.89089	2.99507	2.97423	2.9534	1.99498	2.01581	2.0106	2.11999	2.88568	3.05236	2.91694	2.96381	3.11487	3.13571	2.97423
p53-T1-2hrs-OHT	SRX1694031	mm10	p53-T1-2hrs-OHT.L8	361	1261	2	2.38023	3.12245	2.53379	2.04751	2.25226	2.25226	2.55938	3.65992	2.99448	2.99448	2.17547	2.50819	2.4826	2.04751	1.89394	2.12429	3.17363	3.27601	3.07126	3.07126	3.25042	3.09685	3.17363	3.02007	4.47892	4.22298	4.63248	4.24857	4.58129	4.37654	4.73486	4.50451	1.10053	1.17732	1.04935	1.02375	2.58498	2.99448	2.58498	2.40582	3.22482	3.7111	2.9177
p53-T1-2hrs-OHT	SRX1694031	mm10	p53-T1-2hrs-OHT.L10	361	875	2	2.69256	3.50401	2.69256	2.21306	2.50814	2.39748	2.87698	3.7622	3.39336	3.28271	2.17618	2.5819	2.47125	2.13929	1.91799	2.21306	3.72532	3.57778	3.43024	3.39336	3.7622	3.39336	3.5409	3.28271	5.23758	4.7212	5.01627	4.79497	5.27446	4.86873	5.12692	5.05316	0.922109	0.811456	0.995877	0.811456	2.65567	3.13517	2.61879	2.28683	3.50401	4.13105	2.91386
p53-T1-2hrs-OHT	SRX1694031	mm10	p53-T1-2hrs-OHT.L15	361	453	2	2.92103	4.48841	3.13476	2.13734	2.63605	2.77854	3.49099	4.55965	4.20343	4.34592	2.27983	2.84978	3.20601	1.99485	1.9236	2.49356	4.70214	4.20343	4.13219	4.70214	4.27468	3.84721	3.84721	3.91845	6.19828	5.62832	5.69957	5.98455	6.76824	6.26953	6.19828	6.34077	1.13991	0.854935	1.13991	1.06867	2.84978	3.63347	2.7073	2.56481	3.91845	4.98712	3.06352
p53-T1-2hrs-OHT	SRX1694031	mm10	p53-T1-2hrs-OHT.L20	361	257	2	3.0139	5.14874	3.13948	3.0139	2.63716	2.76274	3.89295	5.65106	4.64642	4.89758	2.63716	2.76274	3.13948	2.76274	2.63716	2.386	5.27432	5.14874	4.52084	5.27432	5.27432	4.14411	4.64642	4.64642	6.90685	5.90221	7.28358	6.53011	7.53474	6.78127	7.7859	6.78127	1.00463	1.13021	0.879053	0.753474	3.51621	4.01853	3.26505	2.88832	3.89295	5.52548	3.89295
p53-T2-2hrs-OHT	SRX1694032	mm10	p53-T2-2hrs-OHT.L4	349	4606	2	1.86994	2.07288	1.96416	1.76122	1.86269	1.89168	2.09462	2.1671	2.00765	2.12361	1.87719	1.94967	1.97141	1.76122	1.79021	1.79746	2.05114	2.05838	2.07288	2.06563	2.34105	2.47876	2.37004	2.3483	2.63096	2.71069	2.59472	2.62371	2.57298	2.67445	2.55848	2.56573	1.85544	1.85544	1.75398	1.89893	2.46426	2.6817	2.45701	2.46426	2.65271	2.79041	2.52225
p53-T2-2hrs-OHT	SRX1694032	mm10	p53-T2-2hrs-OHT.L8	349	625	2	2.83092	3.63213	2.24337	2.18996	2.45703	2.61727	3.09799	3.73895	3.31164	3.41847	1.70924	2.02972	2.18996	1.81606	1.9763	2.24337	3.89919	3.68554	3.41847	3.63213	4.11285	3.63213	3.63213	3.68554	5.18112	4.54016	4.75381	4.80723	5.34136	4.80723	5.02088	4.86064	1.01486	0.801204	0.961445	1.01486	2.24337	3.31164	2.02972	2.02972	3.09799	4.16626	2.3502
p53-T2-2hrs-OHT	SRX1694032	mm10	p53-T2-2hrs-OHT.L10	349	381	2	2.97911	4.03055	2.36576	2.27814	2.541	2.89148	3.15435	4.73152	3.85531	4.03055	1.48955	2.01528	2.541	1.92766	2.1029	2.36576	4.03055	3.94293	3.68007	4.2058	4.81914	3.50483	4.46866	4.55628	5.95821	4.81914	6.04583	5.78297	6.22107	5.25725	6.22107	5.78297	1.05145	0.963828	0.876208	1.05145	2.36576	4.03055	2.01528	2.1029	3.24197	4.90676	2.541
p53-T2-2hrs-OHT	SRX1694032	mm10	p53-T2-2hrs-OHT.L15	349	171	2	3.31883	4.29495	2.53793	2.73315	3.1236	3.31883	3.9045	5.66153	4.88063	4.09973	1.5618	2.3427	2.92838	2.53793	2.3427	2.92838	4.6854	4.6854	5.07586	4.6854	5.07586	4.29495	5.46631	4.29495	7.22333	6.44243	7.61378	6.63766	6.63766	6.24721	7.02811	7.02811	0.976126	1.36658	0.976126	1.17135	2.92838	4.29495	2.73315	2.53793	3.70928	6.24721	3.1236
p53-T2-2hrs-OHT	SRX1694032	mm10	p53-T2-2hrs-OHT.L20	349	72	2	2.78196	6.49124	1.85464	2.3183	3.24562	1.85464	5.10026	7.41856	6.49124	5.10026	0.46366	2.3183	1.85464	2.78196	1.39098	2.3183	5.56392	4.17294	6.02758	5.10026	4.6366	3.24562	5.10026	3.24562	8.80954	7.41856	8.34588	7.41856	6.9549	6.49124	6.49124	7.41856	1.39098	2.3183	1.39098	0.46366	2.3183	5.56392	2.78196	1.39098	3.70928	8.34588	3.24562
p53-T3-2hrs-OHT	SRX1694033	mm10	p53-T3-2hrs-OHT.L4	363	10624	2	1.80057	1.97277	1.81869	1.75525	1.8489	1.80661	1.93651	1.99392	1.96068	2.03017	1.81265	1.83682	1.77338	1.78848	1.75827	1.79452	1.66462	1.66462	1.719	1.65555	2.23258	2.24164	2.25675	2.2205	2.39572	2.35645	2.36249	2.37759	2.2356	2.19935	2.19633	2.25373	2.13591	2.15101	2.08757	2.15705	2.72502	2.82773	2.71293	2.67668	2.75221	2.88211	2.71293
p53-T3-2hrs-OHT	SRX1694033	mm10	p53-T3-2hrs-OHT.L8	363	2841	2	1.80759	2.1917	2.12392	1.7737	1.85278	1.96575	2.40635	2.30468	2.06743	2.24819	2.06743	2.03354	2.203	1.7511	1.92056	1.95445	1.81889	1.89797	1.7398	1.80759	2.27078	2.56452	2.2143	2.27078	2.56452	2.70009	2.53062	2.6323	2.40635	2.621	2.41765	2.34986	2.38376	2.36116	2.24819	2.53062	2.94863	3.0729	2.88084	3.03901	3.00512	3.16328	2.83565
p53-T3-2hrs-OHT	SRX1694033	mm10	p53-T3-2hrs-OHT.L10	363	1299	2	1.5072	2.22374	2.1002	1.5072	1.60603	1.8037	2.34728	2.59436	2.22374	2.37199	1.85312	2.02607	2.19903	1.55662	1.72958	1.8037	2.00137	2.07549	1.97666	2.12491	2.29787	2.54495	2.34728	2.42141	2.74261	3.06382	2.84145	2.84145	2.66849	2.96499	2.81674	2.74261	1.68016	1.72958	1.63074	1.8037	2.3967	2.84145	2.3967	2.49553	2.61907	3.26149	2.3967
p53-T3-2hrs-OHT	SRX1694033	mm10	p53-T3-2hrs-OHT.L15	363	272	2	1.77	3.54	2.006	1.652	1.416	1.534	2.596	4.484	3.186	3.068	1.416	1.652	2.124	1.416	1.416	1.062	2.95	3.186	2.596	2.714	3.422	2.714	3.068	2.714	4.248	3.54	4.956	3.54	3.894	3.658	4.484	3.422	1.18	1.298	0.826	1.062	2.36	3.304	2.006	2.006	2.36	3.776	2.242
p53-T3-2hrs-OHT	SRX1694033	mm10	p53-T3-2hrs-OHT.L20	363	115	2	2.51186	4.74462	1.95367	1.95367	2.23276	1.95367	3.34915	5.30282	3.90734	3.34915	0.837287	1.95367	1.95367	1.95367	1.39548	1.67457	3.62824	2.79096	3.34915	2.79096	3.62824	2.51186	3.34915	2.23276	5.30282	4.46553	5.30282	3.90734	4.74462	4.18643	4.46553	4.18643	1.39548	1.67457	0.837287	0.837287	2.51186	3.90734	2.51186	1.95367	3.07005	4.74462	2.79096
p53-T4-2hrs-OHT	SRX1694034	mm10	p53-T4-2hrs-OHT.L4	352	9581	2	1.73423	1.87242	1.88969	1.76533	1.84824	1.81715	1.91388	1.93806	1.91733	2.00024	1.94842	1.95879	1.81369	1.86896	1.80678	1.8206	1.53732	1.60987	1.61332	1.55114	2.09697	2.19716	2.14534	2.16952	2.1937	2.24207	2.24898	2.24207	1.99333	2.02097	2.0037	2.01406	2.3768	2.42862	2.4148	2.4148	2.78445	2.88809	2.8259	2.76717	2.81554	2.92263	2.85699
p53-T4-2hrs-OHT	SRX1694034	mm10	p53-T4-2hrs-OHT.L8	352	2440	2	1.57356	1.87199	1.85843	1.64138	1.77704	1.84486	1.88556	2.04834	2.02121	2.07547	1.87199	2.04834	1.98051	1.7906	1.85843	1.85843	1.57356	1.72278	1.62782	1.76347	1.99408	2.11616	2.12973	2.17043	2.18399	2.29251	2.25182	2.31964	2.03477	2.1026	2.11616	2.08903	2.40103	2.44173	2.6859	2.53668	2.7266	2.75373	2.9979	2.83512	2.84868	2.94364	2.78086
p53-T4-2hrs-OHT	SRX1694034	mm10	p53-T4-2hrs-OHT.L10	352	1007	2	1.28189	2.16935	1.74205	1.4791	1.4791	1.67631	2.26795	2.30082	2.30082	2.20222	1.64345	1.67631	2.03787	1.67631	1.77492	1.61058	1.64345	1.61058	1.61058	1.77492	2.23509	2.23509	2.39943	2.26795	2.33369	2.46517	2.4323	2.26795	2.16935	2.39943	2.16935	2.23509	2.13648	2.20222	2.23509	2.33369	2.4323	2.99107	2.56377	2.62951	2.39943	3.25402	2.4323
p53-T4-2hrs-OHT	SRX1694034	mm10	p53-T4-2hrs-OHT.L15	352	125	2	1.32396	3.97188	1.32396	1.32396	1.05917	1.05917	3.1775	3.70709	3.70709	3.1775	1.05917	1.32396	1.32396	1.05917	1.05917	0.529584	3.44229	2.64792	3.44229	2.64792	2.91271	2.38313	2.64792	1.85354	4.23667	4.23667	3.70709	2.91271	3.1775	3.44229	2.64792	2.91271	1.32396	1.58875	1.05917	1.32396	1.85354	2.91271	1.58875	1.58875	2.11834	4.23667	2.11834
p53-T4-2hrs-OHT	SRX1694034	mm10	p53-T4-2hrs-OHT.L20	352	27	2	1.22589	1.22589	1.22589	0	1.22589	1.22589	1.22589	2.45178	1.22589	1.22589	0	1.22589	1.22589	0	0	1.22589	1.22589	1.22589	1.22589	1.22589	1.22589	1.22589	1.22589	1.22589	2.45178	2.45178	2.45178	2.45178	2.45178	2.45178	2.45178	2.45178	0	0	0	0	0	2.45178	0	0	1.22589	2.45178	0
p53-T5-NT	SRX1694039	mm10	p53-T5-NT.L4	327	6818	2	1.89174	2.106	2.22619	1.83426	1.90219	1.97535	2.1478	2.2889	2.106	2.22619	2.21574	2.19484	2.1269	1.87084	1.91787	1.89174	1.88129	1.9858	1.89174	1.89174	2.27322	2.51883	2.25754	2.36206	2.6338	2.79058	2.71219	2.66516	2.6129	2.71219	2.63903	2.60767	2.40909	2.47703	2.36729	2.41954	2.98393	3.10935	2.92645	2.96303	3.11458	3.21387	3.078
p53-T5-NT	SRX1694039	mm10	p53-T5-NT.L8	327	1827	2	2.08668	2.63272	2.55471	1.98917	1.98917	2.24269	2.22319	2.84724	2.53521	2.73023	2.3792	2.4182	2.63272	2.04767	2.06717	1.93066	2.69123	2.61322	2.45721	2.80824	2.74973	2.76923	2.69123	2.78873	3.5883	3.51029	3.6273	3.49079	3.80282	3.72481	3.64681	3.5883	1.63814	1.75515	1.63814	1.69664	2.63272	2.78873	2.67172	2.63272	3.15927	3.37378	3.10076
p53-T5-NT	SRX1694039	mm10	p53-T5-NT.L10	327	1045	2	2.1139	3.10266	2.35257	1.97752	1.70476	2.18209	2.1139	3.27314	2.89809	2.93219	1.97752	2.18209	2.52305	1.60247	2.01162	1.73886	3.06857	2.76171	2.65943	3.17085	2.93219	2.45486	2.59124	2.864	3.98914	3.61409	3.88685	3.92095	4.43238	4.12552	4.12552	4.02323	0.988761	1.09105	1.02286	0.886475	2.21619	2.42076	2.1139	2.21619	2.76171	3.20495	2.59124
p53-T5-NT	SRX1694039	mm10	p53-T5-NT.L15	327	447	2	2.31153	4.86219	2.71007	1.91299	1.67387	2.07241	3.50715	4.70277	4.06511	4.62307	1.9927	2.31153	2.71007	1.35504	1.75358	1.43474	4.38394	3.74628	3.34774	4.38394	3.90569	3.18832	2.9492	3.66657	5.18102	4.70277	4.70277	4.9419	6.13752	5.73898	5.57956	5.10131	1.19562	0.956496	1.0362	0.956496	2.47095	3.34774	2.15212	2.23183	2.9492	4.54336	2.39124
p53-T5-NT	SRX1694039	mm10	p53-T5-NT.L20	327	238	2	1.94615	6.13785	2.84437	2.09585	1.49704	1.64674	4.49111	6.28756	5.08993	5.98815	2.54496	2.39526	2.84437	1.64674	1.94615	1.19763	4.94022	4.94022	3.74259	5.08993	4.34141	3.8923	3.29348	4.19171	6.28756	5.83845	6.43726	6.13785	6.88637	6.73667	7.03608	5.83845	1.34733	1.19763	1.04793	1.04793	2.54496	4.042	2.24556	2.24556	3.14378	6.13785	2.99408
p53-T6-NT	SRX1694040	mm10	p53-T6-NT.L4	352	6220	2	1.76138	1.93698	2.01148	1.7667	1.80927	1.88909	2.03277	2.19241	1.93698	2.11259	1.98488	2.0168	1.99552	1.79331	1.93166	1.85716	1.79331	1.91038	1.79863	1.88909	2.17644	2.35737	2.16048	2.32544	2.41591	2.55426	2.55958	2.52766	2.41059	2.53298	2.52766	2.41591	2.25627	2.36801	2.25627	2.32012	2.79905	2.94805	2.78308	2.8363	2.92676	3.00658	2.92676
p53-T6-NT	SRX1694040	mm10	p53-T6-NT.L8	352	1180	2	2.1879	2.72085	2.4123	1.9074	2.10375	2.21595	2.3562	2.83305	2.66475	2.77695	2.1879	2.27205	2.38425	1.8513	1.87935	1.99155	2.77695	2.72085	2.5806	2.805	2.77695	2.66475	2.6928	2.66475	3.73065	3.45015	3.67455	3.61845	3.9831	3.73065	3.8148	3.84285	1.5708	1.5147	1.5708	1.5708	2.44035	2.72085	2.4123	2.27205	3.0294	3.3099	2.805
p53-T6-NT	SRX1694040	mm10	p53-T6-NT.L10	352	647	2	2.25094	3.32525	2.30209	1.94399	2.04631	2.09746	2.55788	3.63219	3.22293	3.22293	1.89283	2.14862	2.14862	1.6882	1.79052	1.84167	3.22293	3.32525	2.91599	3.17177	3.3764	2.91599	3.06946	3.06946	4.60419	4.04145	4.65534	4.39956	4.7065	4.19493	4.75766	4.39956	1.3301	1.12547	1.38126	1.12547	2.30209	3.0183	2.14862	1.89283	3.12062	3.93914	2.6602
p53-T6-NT	SRX1694040	mm10	p53-T6-NT.L15	352	270	2	2.32919	4.04543	2.69695	2.57437	1.83883	1.83883	3.18731	4.29061	4.04543	3.67767	2.45178	2.08401	2.45178	1.96142	2.2066	1.47107	3.55508	3.43249	3.18731	3.55508	3.80025	3.18731	3.43249	3.43249	5.39391	4.78097	5.39391	5.14873	5.39391	5.14873	5.5165	5.14873	1.34848	1.47107	1.1033	0.735533	3.18731	3.3099	2.57437	2.57437	3.3099	5.02614	3.18731
p53-T6-NT	SRX1694040	mm10	p53-T6-NT.L20	352	144	2	1.83883	3.90752	2.06869	2.75825	1.83883	1.37912	3.67767	4.59708	3.67767	3.67767	2.06869	2.06869	1.83883	2.5284	2.5284	1.37912	3.67767	4.13737	3.44781	3.90752	2.9881	2.75825	2.75825	2.75825	5.05679	5.05679	5.74635	4.82694	4.59708	4.82694	5.5165	4.36723	1.60898	1.83883	1.60898	0.919416	2.5284	2.5284	2.5284	1.83883	3.21796	5.05679	3.44781
p53-T7-NT	SRX1694041	mm10	p53-T7-NT.L4	349	2147	2	2.17685	2.55002	2.1924	1.86587	2.1924	2.23904	2.17685	2.68996	2.48783	2.58112	2.03691	2.22349	2.11465	1.88142	2.02136	2.14575	2.22349	2.25459	2.11465	2.20795	2.59667	2.37898	2.48783	2.65886	3.15643	2.92319	3.00094	3.14088	3.21862	2.90765	3.07868	3.10978	2.1924	2.14575	2.27014	2.1613	2.62777	2.87655	2.65886	2.62777	3.14088	3.24972	2.7988
p53-T7-NT	SRX1694041	mm10	p53-T7-NT.L8	349	477	2	1.88963	3.42933	1.88963	1.88963	1.60969	1.88963	2.5895	3.77927	3.14939	3.21937	1.60969	1.74966	1.88963	1.60969	1.95962	1.60969	2.79946	2.86944	2.51951	2.72947	2.86944	2.51951	2.5895	2.72947	3.70928	3.49932	3.91924	3.56931	4.05921	3.77927	4.26917	3.77927	1.25976	1.25976	1.11978	1.11978	1.95962	2.79946	1.81965	1.88963	2.44952	3.56931	2.30955
p53-T7-NT	SRX1694041	mm10	p53-T7-NT.L10	349	312	2	1.49798	3.53095	2.24697	1.49798	1.39098	1.49798	2.88896	3.74494	3.10295	3.42395	1.81897	2.13997	2.35397	1.28398	1.60498	1.28398	3.10295	2.99596	2.56796	3.31695	2.78196	2.78196	2.24697	2.78196	3.95894	4.06594	3.85194	3.85194	4.38694	4.60093	4.38694	3.85194	0.962986	0.855987	0.962986	0.748989	1.92597	2.67496	1.81897	1.81897	2.78196	3.85194	2.35397
p53-T7-NT	SRX1694041	mm10	p53-T7-NT.L15	349	168	2	1.7884	3.97423	2.78196	2.18582	1.58969	1.19227	3.37809	4.17294	4.17294	3.77552	2.58325	2.58325	2.38454	1.7884	1.7884	0.993557	3.37809	3.77552	3.37809	3.37809	3.37809	2.78196	3.37809	2.98067	5.36521	5.36521	5.56392	4.96778	5.1665	5.36521	5.56392	5.1665	1.39098	0.993557	1.39098	0.794845	2.78196	2.98067	2.58325	1.98711	3.37809	5.56392	2.98067
p53-T7-NT	SRX1694041	mm10	p53-T7-NT.L20	349	98	2	1.70324	4.42842	1.70324	2.72518	1.36259	1.02194	4.08778	4.08778	4.76907	4.08778	2.04389	1.36259	1.70324	2.04389	2.38454	0.681296	4.42842	4.76907	4.42842	4.76907	3.06583	2.04389	3.06583	2.72518	5.45037	5.10972	5.45037	5.10972	5.45037	5.79102	5.79102	5.45037	1.70324	1.36259	1.70324	1.02194	1.70324	2.72518	1.36259	1.02194	2.04389	6.13166	2.04389
p53-T5-3hrs-H2O	SRX1694042	mm10	p53-T5-3hrs-H2O.L4	359	5623	2	1.96234	2.15857	2.1528	1.82959	1.88731	2.04314	2.17589	2.29709	2.04891	2.32595	2.00851	2.10086	2.10086	1.82382	1.93348	1.86999	2.072	2.08354	1.9912	2.14126	2.36058	2.49332	2.29709	2.48178	2.77036	2.90311	2.81653	2.81653	2.75882	2.81653	2.76459	2.62607	2.22783	2.21052	2.14703	2.274	2.7819	2.94928	2.74727	2.7819	3.0474	3.12243	2.93774
p53-T5-3hrs-H2O	SRX1694042	mm10	p53-T5-3hrs-H2O.L8	359	1485	2	1.90132	2.64437	2.07616	1.61722	1.83576	2.07616	2.20728	2.70993	2.51324	2.75364	1.79205	1.96689	2.11987	1.63907	1.74834	1.94503	2.5351	2.31655	2.27285	2.66622	2.62251	2.40397	2.5351	2.66622	3.5841	3.14702	3.40927	3.64966	3.75894	3.36556	3.49668	3.60596	1.48609	1.48609	1.50795	1.50795	2.36026	2.84106	2.42583	2.31655	2.88476	3.3	2.64437
p53-T5-3hrs-H2O	SRX1694042	mm10	p53-T5-3hrs-H2O.L10	359	922	2	2.21755	3.13272	2.18235	1.68956	1.93595	2.21755	2.35834	3.09752	2.85113	3.06233	1.61916	1.97115	2.32314	1.54876	1.72476	2.00635	3.13272	2.60474	2.78073	3.23832	2.88633	2.35834	2.63994	2.81593	4.1183	3.55511	3.73111	4.1535	4.50549	4.0127	4.0127	4.2591	1.16157	1.09117	1.02078	1.12637	2.18235	2.67513	2.07675	2.14715	2.85113	3.37912	2.42874
p53-T5-3hrs-H2O	SRX1694042	mm10	p53-T5-3hrs-H2O.L15	359	444	2	2.19281	4.45872	2.41209	1.90044	1.75425	1.90044	3.36231	4.38562	3.80087	4.09325	1.90044	2.11972	2.339	1.60806	1.68116	1.53497	3.94706	3.65469	3.21612	3.80087	3.58159	2.99684	2.92375	3.21612	4.82418	4.31253	4.6049	4.53181	5.55512	5.18965	5.26275	4.82418	1.09641	0.804031	0.877124	0.804031	2.19281	3.21612	1.97353	1.90044	2.77756	4.38562	2.339
p53-T5-3hrs-H2O	SRX1694042	mm10	p53-T5-3hrs-H2O.L20	359	233	2	2.22857	5.15358	2.925	2.50715	1.67143	1.81072	4.03929	5.15358	4.45715	5.01429	2.64643	2.36786	2.78572	1.95	2.22857	1.39286	4.59643	4.31786	3.62143	4.73572	4.03929	3.34286	3.20357	3.9	5.85001	5.43215	5.85001	5.85001	6.54644	6.40715	6.54644	5.71072	0.975001	0.975001	0.696429	0.557143	2.925	3.34286	2.50715	2.50715	3.20357	5.29286	3.20357
p53-T6-3hrs-H2O	SRX1694043	mm10	p53-T6-3hrs-H2O.L4	353	6137	2	1.8877	2.11896	2.12972	1.71023	1.89308	1.963	2.10283	2.18888	1.98451	2.2319	1.99526	2.16736	2.03291	1.7425	1.82854	1.86081	1.91997	1.87695	1.90384	1.93073	2.19425	2.31795	2.12434	2.26955	2.53307	2.61374	2.47391	2.55996	2.46853	2.46853	2.42013	2.38249	2.25879	2.23728	2.17812	2.26417	2.70517	2.83424	2.68904	2.6729	2.89878	2.94181	2.74819
p53-T6-3hrs-H2O	SRX1694043	mm10	p53-T6-3hrs-H2O.L8	353	1042	2	1.77379	2.53399	1.93217	1.71044	1.64709	1.80547	2.09054	2.81906	2.50232	2.53399	1.99552	1.67877	1.90049	1.61542	1.77379	1.64709	2.18557	2.37562	1.86882	2.24892	2.40729	2.37562	2.24892	2.43897	3.10414	2.91409	3.23084	3.10414	3.19916	3.07246	3.29419	3.07246	1.55207	1.71044	1.58374	1.45704	2.40729	2.56567	2.31227	2.34394	2.59734	3.10414	2.59734
p53-T6-3hrs-H2O	SRX1694043	mm10	p53-T6-3hrs-H2O.L10	353	528	2	2.12534	3.43804	2.5004	1.81279	1.81279	2.00032	2.31287	3.68808	3.31302	3.37553	2.12534	2.25036	2.5004	1.43773	1.62526	1.62526	3.00048	2.87546	2.62542	3.06298	3.00048	2.87546	2.62542	2.81295	4.06314	3.87561	3.93812	3.87561	4.37569	4.18816	4.18816	4.06314	1.00016	1.00016	1.00016	0.875139	2.37538	2.56291	2.12534	2.12534	2.81295	3.56306	2.43789
p53-T6-3hrs-H2O	SRX1694043	mm10	p53-T6-3hrs-H2O.L15	353	227	2	1.59937	4.50732	2.03556	2.03556	1.30858	1.16318	3.48954	4.94351	4.36192	4.07113	1.89017	1.74477	1.89017	1.59937	1.74477	1.01778	3.48954	3.63494	3.19874	3.34414	3.63494	3.05335	3.34414	3.19874	5.08891	4.65272	5.37971	4.79812	4.94351	4.79812	5.37971	4.79812	1.01778	1.16318	0.872385	0.58159	2.18096	3.48954	1.89017	1.74477	2.47176	5.23431	2.47176
p53-T6-3hrs-H2O	SRX1694043	mm10	p53-T6-3hrs-H2O.L20	353	115	2	2.00901	4.59203	1.43501	3.15702	2.00901	1.43501	4.30503	4.87903	4.59203	4.01803	1.43501	1.43501	1.43501	2.87002	2.87002	1.43501	4.59203	4.59203	4.59203	4.59203	3.44402	2.00901	3.44402	2.87002	6.31404	5.45304	6.60105	5.74004	5.45304	5.16604	6.02704	5.45304	1.43501	1.72201	1.43501	0.861006	2.00901	2.58302	2.00901	1.43501	2.58302	6.02704	2.87002
p53-T7-3hrs-H2O	SRX1694044	mm10	p53-T7-3hrs-H2O.L4	349	2684	2	1.84082	2.36321	2.26371	1.66669	1.84082	2.02739	2.36321	2.45028	2.20152	2.59954	1.95276	2.20152	2.25127	1.704	1.92789	1.90301	1.9652	1.84082	1.84082	2.11445	2.2264	2.40053	2.15177	2.46272	2.62441	2.83586	2.56222	2.76123	2.76123	2.89805	2.63685	2.67416	2.46272	2.36321	2.36321	2.53735	2.71148	3.03486	2.69904	2.78611	3.07218	3.25875	2.82342
p53-T7-3hrs-H2O	SRX1694044	mm10	p53-T7-3hrs-H2O.L8	349	475	2	1.82731	3.65462	2.10843	1.54618	1.68675	1.68675	2.9518	3.93574	3.30321	3.44377	1.82731	1.96787	2.10843	1.33534	1.54618	1.54618	2.53012	2.74096	2.17871	2.45984	3.02209	3.02209	2.67068	2.81124	3.93574	3.58433	3.93574	3.7249	4.14658	4.0763	4.21686	3.93574	1.68675	1.4759	1.54618	1.54618	2.45984	3.44377	2.31928	2.31928	2.74096	4.0763	2.24899
p53-T7-3hrs-H2O	SRX1694044	mm10	p53-T7-3hrs-H2O.L10	349	325	2	1.43806	3.69787	1.95165	1.74621	1.1299	1.02718	2.97884	4.21146	3.38971	3.28699	1.74621	1.74621	1.84893	1.33534	1.43806	0.821748	2.7734	3.08155	2.46524	2.67068	3.18427	2.7734	2.7734	2.7734	4.00602	3.80058	4.41689	3.69787	4.21146	4.21146	4.72505	3.9033	1.33534	1.33534	1.1299	0.924466	2.36253	3.18427	2.05437	1.95165	2.46524	4.21146	2.36253
p53-T7-3hrs-H2O	SRX1694044	mm10	p53-T7-3hrs-H2O.L15	349	166	2	1.00553	3.6199	2.01105	1.60884	1.00553	0.603316	3.21769	4.02211	3.821	3.41879	2.01105	2.01105	2.01105	1.40774	1.40774	0.603316	2.41327	3.21769	2.61437	2.61437	2.81548	2.61437	3.01658	2.61437	4.42432	4.82653	5.02764	4.22321	4.22321	5.02764	5.02764	4.42432	1.20663	0.804422	1.20663	0.804422	2.41327	2.81548	2.41327	2.01105	2.81548	5.22874	2.61437
p53-T7-3hrs-H2O	SRX1694044	mm10	p53-T7-3hrs-H2O.L20	349	92	2	1.45146	3.99151	1.08859	2.54005	1.45146	0.725728	4.35437	4.35437	4.35437	3.62864	1.45146	1.08859	1.08859	2.17719	2.17719	0.725728	3.62864	4.71723	3.99151	3.99151	2.90291	2.17719	3.26578	2.54005	5.0801	5.0801	5.80583	4.71723	4.71723	5.44296	5.80583	5.0801	1.81432	1.45146	1.81432	1.08859	1.81432	2.90291	1.81432	1.08859	2.17719	6.16869	2.17719
p53-T5-3hrs-DMSO	SRX1694045	mm10	p53-T5-3hrs-DMSO.L4	307	4489	2	1.96136	2.14735	2.28262	1.90218	1.88527	2.21498	2.07972	2.37561	2.03745	2.35025	2.14735	2.18117	2.32489	1.87682	2.13044	2.02054	1.99518	2.11353	1.86836	2.14735	2.40943	2.49397	2.31643	2.58697	2.7476	2.86595	2.90822	2.90822	2.90822	2.89132	2.9674	2.77296	2.29107	2.26571	2.20653	2.38407	2.95049	2.92513	2.88286	3.01813	3.18721	3.13649	3.09422
p53-T5-3hrs-DMSO	SRX1694045	mm10	p53-T5-3hrs-DMSO.L8	307	1325	2	2.11951	2.80691	2.40593	1.83309	1.94766	2.32	2.20543	3.17926	2.69235	2.95012	1.91901	2.26272	2.54914	1.89037	1.91901	2.00494	2.80691	2.72099	2.54914	2.97877	2.92148	2.57778	2.89284	3.00741	3.95259	3.60889	4.0958	4.03852	4.18173	3.92395	4.03852	3.95259	1.54667	1.51803	1.54667	1.66124	2.52049	2.69235	2.60642	2.57778	3.2079	3.43704	2.95012
p53-T5-3hrs-DMSO	SRX1694045	mm10	p53-T5-3hrs-DMSO.L10	307	779	2	2.14355	3.7025	2.63072	1.7051	1.85125	2.09484	2.53329	3.84865	3.45892	3.55635	1.89997	2.48457	2.63072	1.51023	1.7051	1.80253	3.45892	2.97174	3.06918	3.36148	3.21533	2.82559	2.92303	3.06918	4.62813	4.23839	4.38454	4.48197	4.87171	4.57941	4.53069	4.53069	1.26665	1.16921	1.26665	1.21793	2.48457	3.1179	2.43586	2.43586	3.31276	4.09224	2.82559
p53-T5-3hrs-DMSO	SRX1694045	mm10	p53-T5-3hrs-DMSO.L15	307	384	2	1.77894	4.84266	2.47074	1.87777	1.38362	1.58128	3.95319	4.94149	4.05202	4.54617	2.17426	2.17426	2.47074	1.48245	1.77894	1.28479	4.05202	4.05202	3.06372	4.05202	3.6567	3.45904	2.76723	3.45904	4.94149	4.84266	5.04032	4.84266	5.6333	5.73213	5.73213	4.74383	1.08713	0.889468	0.988298	0.790638	2.47074	3.45904	2.27308	2.27308	2.96489	4.94149	2.76723
p53-T5-3hrs-DMSO	SRX1694045	mm10	p53-T5-3hrs-DMSO.L20	307	205	2	2.40663	5.73888	2.962	2.2215	2.2215	1.66613	4.07275	6.6645	4.99838	5.36863	2.59175	2.77688	2.59175	1.85125	1.66613	1.66613	4.07275	5.36863	3.33225	3.88763	4.99838	3.88763	4.25788	4.443	6.47938	5.55375	7.21988	6.10913	6.6645	6.10913	7.59013	6.10913	1.66613	0.925625	1.481	1.11075	2.962	4.62813	2.77688	2.2215	4.07275	6.29425	3.14713
p53-T6-3hrs-DMSO	SRX1694046	mm10	p53-T6-3hrs-DMSO.L4	351	5170	2	1.86191	1.99673	2.09946	1.74634	1.91969	2.03526	2.00315	2.13798	2.02884	2.19576	1.95179	2.13798	1.97747	1.7656	1.90685	1.96463	1.74634	1.7335	1.80412	1.80412	2.15724	2.27281	2.17008	2.34985	2.50394	2.56815	2.459	2.65161	2.42048	2.33059	2.34985	2.41406	2.31133	2.31775	2.32417	2.33059	2.7736	2.79286	2.76718	2.78644	3.03041	2.99189	2.85064
p53-T6-3hrs-DMSO	SRX1694046	mm10	p53-T6-3hrs-DMSO.L8	351	782	2	1.95255	2.75903	1.95255	1.86765	1.57053	1.86765	1.99499	3.05616	2.5468	2.67414	1.74031	1.69787	1.86765	1.48563	1.69787	1.48563	2.20723	2.41946	1.95255	2.20723	2.80148	2.24967	2.46191	2.71659	3.26839	2.71659	3.56552	3.1835	3.31084	2.80148	3.43818	2.97127	1.61297	1.48563	1.40074	1.44319	2.46191	2.63169	2.12233	2.29212	2.5468	3.14105	2.41946
p53-T6-3hrs-DMSO	SRX1694046	mm10	p53-T6-3hrs-DMSO.L10	351	427	2	2.09887	3.65359	2.17661	2.09887	1.78793	2.02114	2.87623	3.96454	3.26491	3.42039	1.78793	1.86566	2.09887	1.78793	2.02114	1.78793	2.7985	2.7985	2.48755	2.64303	3.42039	2.72076	3.10944	3.10944	4.27548	3.65359	4.43095	4.12001	4.27548	3.80907	4.43095	4.04227	1.32151	1.24378	0.932832	1.16604	2.56529	3.10944	2.25435	2.33208	2.72076	3.80907	2.48755
p53-T6-3hrs-DMSO	SRX1694046	mm10	p53-T6-3hrs-DMSO.L15	351	178	2	1.49183	3.35662	2.98367	2.42423	1.49183	1.11887	3.35662	4.10254	3.5431	2.98367	2.79719	2.98367	2.98367	2.23775	2.23775	0.932396	2.98367	3.35662	3.17015	3.17015	2.61071	3.35662	2.79719	2.23775	4.4755	5.78085	5.22142	3.91606	3.72958	5.4079	4.66198	3.91606	1.49183	1.67831	1.49183	0.932396	3.35662	2.42423	3.35662	2.79719	3.91606	4.84846	4.10254
p53-T6-3hrs-DMSO	SRX1694046	mm10	p53-T6-3hrs-DMSO.L20	351	97	2	2.05319	5.13298	2.05319	2.73759	2.39539	1.3688	4.44859	4.79078	5.13298	4.44859	1.71099	2.39539	2.05319	3.07979	2.05319	1.71099	4.44859	3.42199	4.79078	4.44859	3.42199	2.73759	3.76419	2.73759	6.84398	6.50178	6.50178	6.15958	5.47518	5.81738	5.13298	5.81738	1.3688	1.71099	1.3688	0.684398	3.07979	3.07979	3.42199	2.39539	3.76419	6.50178	4.10639
p53-T7-3hrs-DMSO	SRX1694047	mm10	p53-T7-3hrs-DMSO.L4	340	2838	2	2.06472	2.43903	2.45111	1.96813	2.14925	2.0768	2.52355	2.58392	2.47526	2.52355	2.37866	2.41488	2.20962	2.0285	2.06472	2.0285	2.11302	2.13717	2.0285	2.10095	2.47526	2.74089	2.47526	2.596	2.92201	3.15142	2.90993	2.90993	2.90993	3.00653	2.89786	2.92201	2.58392	2.63222	2.66845	2.43903	3.18765	3.40499	3.23594	3.07898	3.39291	3.62232	3.28424
p53-T7-3hrs-DMSO	SRX1694047	mm10	p53-T7-3hrs-DMSO.L8	340	497	2	2.20634	3.65425	2.41318	1.79265	1.7237	1.93055	2.96477	3.5853	3.37846	3.37846	1.79265	1.99949	2.20634	1.44791	1.58581	1.51686	2.96477	2.62003	2.55108	2.89582	2.96477	2.62003	2.75792	2.68897	4.13688	3.5853	3.93004	3.93004	4.48162	4.20583	4.13688	4.20583	1.8616	1.51686	1.58581	1.44791	2.55108	3.24056	2.34423	2.13739	2.96477	4.06794	2.48213
p53-T7-3hrs-DMSO	SRX1694047	mm10	p53-T7-3hrs-DMSO.L10	340	330	2	1.5576	3.94592	1.86912	1.97296	1.14224	1.24608	3.21904	4.36128	3.42672	3.53056	1.66144	1.5576	1.86912	1.45376	1.76528	0.83072	3.1152	3.21904	2.49216	3.01136	3.32288	2.90752	2.596	2.90752	4.04976	3.94592	4.36128	3.6344	4.36128	4.46512	4.77664	3.73824	1.14224	1.24608	0.93456	0.83072	2.28448	3.21904	1.86912	1.97296	2.38832	4.36128	2.38832
p53-T7-3hrs-DMSO	SRX1694047	mm10	p53-T7-3hrs-DMSO.L15	340	174	2	1.96938	4.1357	2.75713	2.75713	1.5755	1.5755	3.15101	4.92345	4.1357	3.74182	2.56019	2.56019	2.75713	2.16632	2.56019	1.18163	3.34794	3.93876	3.34794	3.34794	3.34794	2.95407	3.15101	2.95407	5.12038	5.31732	5.90814	4.72651	4.92345	5.31732	5.90814	4.72651	1.77244	1.77244	1.5755	1.37857	3.34794	2.75713	2.95407	2.95407	3.74182	5.31732	3.74182
p53-T7-3hrs-DMSO	SRX1694047	mm10	p53-T7-3hrs-DMSO.L20	340	95	2	1.80354	3.96778	1.44283	2.88566	1.80354	0.721415	3.60707	4.32849	3.96778	3.60707	2.16424	1.44283	1.08212	2.52495	2.16424	0.721415	3.96778	5.0499	3.96778	3.96778	3.24637	2.52495	3.24637	2.52495	5.41061	5.0499	6.13202	4.68919	4.68919	5.0499	5.77132	4.68919	1.44283	1.44283	1.44283	0.721415	2.52495	2.52495	2.52495	1.44283	2.52495	5.41061	2.88566
p53-T5-3hrs-plusNutlin	SRX1694048	mm10	p53-T5-3hrs-plusNutlin.L4	350	5887	2	1.97343	2.0639	2.27877	1.8151	1.99039	2.02997	2.13741	2.19961	2.08086	2.17133	2.1261	2.20526	2.20526	1.88295	1.89992	1.91123	2.02432	2.03563	1.97908	2.09217	2.20526	2.4484	2.21657	2.30139	2.71417	2.83857	2.71982	2.72548	2.65762	2.79333	2.64066	2.61239	2.31835	2.29008	2.30704	2.28442	2.83857	2.91773	2.8216	2.79333	3.18349	3.21742	3.02517
p53-T5-3hrs-plusNutlin	SRX1694048	mm10	p53-T5-3hrs-plusNutlin.L8	350	1556	2	1.98959	2.56721	2.46024	1.64729	1.81844	2.31049	2.2677	2.56721	2.54581	2.82393	2.16073	2.13934	2.63139	1.6045	2.11795	1.88262	2.5886	2.43885	2.28909	2.88811	2.56721	2.69557	2.43885	2.86672	3.40155	3.2518	3.40155	3.50852	3.74384	3.67966	3.5513	3.50852	1.64729	1.49754	1.6045	1.77565	2.54581	2.69557	2.39606	2.71696	2.9309	3.16622	2.78114
p53-T5-3hrs-plusNutlin	SRX1694048	mm10	p53-T5-3hrs-plusNutlin.L10	350	902	2	2.02976	3.13691	2.39881	1.73453	1.73453	2.14048	2.325	3.17381	2.91548	3.17381	1.95595	1.99286	2.54643	1.58691	1.95595	1.73453	3.0631	2.80476	2.62024	3.21072	2.98929	2.62024	2.69405	3.13691	4.13334	3.61667	4.05953	4.13334	4.42858	4.13334	4.28096	4.05953	1.10714	0.959525	0.92262	1.14405	2.325	2.62024	2.06667	2.47262	2.80476	3.32143	2.54643
p53-T5-3hrs-plusNutlin	SRX1694048	mm10	p53-T5-3hrs-plusNutlin.L15	350	402	2	2.31858	4.71996	2.6498	1.90454	1.98735	1.98735	3.56067	4.47154	4.14031	4.22312	1.90454	2.40138	2.6498	1.57332	1.65613	1.73893	4.30593	3.47786	3.56067	4.22312	3.72628	3.06383	3.06383	3.31225	5.54802	4.96838	4.80276	5.2168	5.87925	5.63083	5.13399	5.2168	1.15929	0.993675	1.07648	0.745257	2.56699	3.31225	2.40138	2.23577	3.47786	4.80276	2.81541
p53-T5-3hrs-plusNutlin	SRX1694048	mm10	p53-T5-3hrs-plusNutlin.L20	350	222	2	2.2492	5.99786	2.99893	2.09925	1.79936	1.9493	4.4984	5.69797	5.09818	5.54802	2.39914	2.54909	2.99893	1.64941	1.9493	1.64941	5.09818	4.34845	4.04856	5.09818	4.34845	3.59872	3.44877	4.04856	6.59765	5.99786	5.99786	6.4477	6.89754	6.59765	6.29775	5.99786	1.19957	1.04963	0.899679	0.749733	2.84898	3.74866	2.54909	2.54909	3.44877	5.99786	2.99893
p53-T6-3hrs-plusNutlin	SRX1694049	mm10	p53-T6-3hrs-plusNutlin.L4	351	6889	2	1.87914	2.0526	2.06223	1.77795	1.95623	2.11042	2.02851	2.1586	2.0526	2.23569	2.00441	2.07187	2.03814	1.87432	1.99478	2.09596	1.74423	1.76832	1.74904	1.83577	2.20678	2.30797	2.22606	2.41879	2.45252	2.54888	2.42842	2.64043	2.42361	2.41397	2.36097	2.43806	2.35133	2.37542	2.35615	2.41879	2.79462	2.97771	2.81871	2.89098	2.99698	3.04517	2.89098
p53-T6-3hrs-plusNutlin	SRX1694049	mm10	p53-T6-3hrs-plusNutlin.L8	351	1537	2	1.92206	2.50515	1.98685	1.83567	2.05163	2.18121	2.11642	2.65633	2.56994	2.69952	1.79248	2.18121	2.05163	1.87887	2.20281	2.13802	2.00844	1.98685	2.09483	2.03004	2.46196	2.2244	2.50515	2.65633	2.95867	2.74271	2.95867	3.06665	3.00187	2.65633	3.04506	3.02346	1.94365	1.92206	2.11642	2.18121	2.44037	2.8075	2.59154	2.67792	2.7859	3.17463	2.61313
p53-T6-3hrs-plusNutlin	SRX1694049	mm10	p53-T6-3hrs-plusNutlin.L10	351	752	2	1.80974	3.17808	2.07458	1.7656	1.63318	1.85388	2.6484	3.22222	2.95738	3.0898	1.80974	1.89802	2.07458	1.63318	1.85388	1.5449	2.51598	2.51598	2.25114	2.60426	2.82496	2.69254	2.60426	2.78082	3.3105	3.22222	3.44292	3.3105	3.66362	3.44292	3.70776	3.3105	1.72146	1.50076	1.58904	1.5449	2.51598	3.13394	2.38356	2.38356	2.69254	3.61948	2.56012
p53-T6-3hrs-plusNutlin	SRX1694049	mm10	p53-T6-3hrs-plusNutlin.L15	351	255	2	1.3017	3.64475	2.21289	1.95255	1.04136	1.17153	2.9939	3.90509	3.64475	3.51458	2.21289	2.08272	2.34306	1.56204	1.95255	0.781019	2.86373	3.12407	2.86373	2.9939	2.73356	2.86373	2.6034	2.6034	4.16543	4.68611	4.55594	3.90509	4.03526	4.68611	4.55594	3.90509	1.17153	1.17153	1.04136	1.04136	2.6034	2.6034	2.34306	2.47323	2.86373	4.55594	2.9939
p53-T6-3hrs-plusNutlin	SRX1694049	mm10	p53-T6-3hrs-plusNutlin.L20	351	139	2	1.4328	3.82081	0.955203	2.38801	1.6716	0.955203	3.58201	5.25361	3.82081	3.58201	0.955203	1.194	0.955203	2.38801	2.14921	0.955203	3.10441	4.29841	3.34321	3.10441	2.86561	1.6716	3.10441	2.38801	5.01481	4.29841	6.44762	4.29841	3.82081	3.58201	5.49241	4.05961	1.4328	1.6716	1.4328	1.194	1.6716	3.10441	1.91041	1.194	2.38801	5.49241	2.62681
p53-T7-3hrs-plusNutlin	SRX1694050	mm10	p53-T7-3hrs-plusNutlin.L4	339	3488	2	1.98051	2.4042	2.33523	1.82286	1.84257	2.22684	2.34508	2.37464	2.2367	2.74907	2.19728	2.20714	2.27611	1.78345	2.02978	1.90168	1.92139	1.86227	1.78345	2.02978	2.4042	2.57171	2.21699	2.58156	2.66039	2.75892	2.59142	2.80819	2.81804	2.76877	2.66039	2.54215	2.82789	2.71951	2.67024	3.00525	3.22203	3.44865	3.04467	3.23188	3.24173	3.52748	3.09393
p53-T7-3hrs-plusNutlin	SRX1694050	mm10	p53-T7-3hrs-plusNutlin.L8	339	510	2	1.95427	3.84116	1.95427	1.61733	1.68472	1.75211	2.89772	3.84116	3.30205	3.30205	1.41516	1.61733	1.95427	1.34778	1.54994	1.54994	2.96511	2.76294	2.29122	2.69555	3.30205	2.76294	2.69555	2.83033	4.11071	3.50422	3.84116	3.70638	4.31288	3.97594	4.04333	3.70638	1.48255	1.14561	1.28039	1.213	2.08905	3.30205	1.8195	1.88689	2.62816	3.97594	2.02166
p53-T7-3hrs-plusNutlin	SRX1694050	mm10	p53-T7-3hrs-plusNutlin.L10	339	313	2	1.53724	4.28231	2.08625	1.64704	1.31763	1.20783	3.18428	4.61172	3.73329	3.73329	1.75684	1.97645	2.08625	1.31763	1.42744	1.09803	3.40389	3.51369	2.74507	3.29408	3.51369	3.07448	2.85487	3.07448	4.50191	4.17251	4.61172	4.17251	4.72152	4.72152	4.94113	4.17251	1.20783	1.09803	1.20783	0.76862	2.19606	3.29408	2.08625	1.86665	2.74507	4.50191	2.41566
p53-T7-3hrs-plusNutlin	SRX1694050	mm10	p53-T7-3hrs-plusNutlin.L15	339	170	2	1.8195	4.24549	3.03249	2.22383	1.61733	1.41516	3.43683	5.45849	3.84116	3.84116	2.426	2.83033	3.03249	1.8195	2.02166	1.213	3.84116	4.44766	3.23466	3.84116	3.84116	3.43683	3.23466	3.43683	5.05416	5.25632	5.86282	4.64983	5.45849	6.06499	6.46932	4.85199	1.213	1.213	1.213	0.808665	2.83033	3.23466	2.62816	2.426	3.63899	4.85199	3.23466
p53-T7-3hrs-plusNutlin	SRX1694050	mm10	p53-T7-3hrs-plusNutlin.L20	339	100	2	2.0621	4.12419	1.37473	2.40578	2.0621	1.37473	3.78051	4.12419	4.12419	3.43683	1.03105	1.37473	1.37473	2.40578	2.0621	1.37473	3.78051	4.12419	3.78051	3.78051	3.43683	1.71841	3.43683	2.74946	5.84261	4.81156	6.18629	5.15524	5.49892	5.15524	5.84261	5.49892	1.71841	1.03105	1.71841	1.03105	2.0621	2.74946	2.0621	1.37473	2.74946	5.84261	2.40578
p53-T5-3hrs-doxorubicin	SRX1694051	mm10	p53-T5-3hrs-doxorubicin.L4	366	13250	2	2.00607	2.04692	2.17425	1.94361	2.01809	2.07575	2.04451	2.23431	2.02529	2.14782	2.13581	2.20548	2.131	1.94361	1.97724	2.03971	2.0349	2.11899	2.05412	2.0349	2.49138	2.54904	2.48177	2.52021	2.74604	2.81811	2.83253	2.77727	2.67637	2.67877	2.72682	2.67637	2.1262	2.19107	2.11659	2.18386	2.91181	2.95746	2.91421	2.8974	3.06317	3.01512	3.02713
p53-T5-3hrs-doxorubicin	SRX1694051	mm10	p53-T5-3hrs-doxorubicin.L8	366	4649	2	2.19112	2.32807	2.54718	1.9994	2.06103	2.26644	2.21851	2.62935	2.21166	2.34176	2.39654	2.40339	2.56772	1.8693	2.08157	2.06787	2.30068	2.46501	2.16373	2.26644	2.62935	2.75945	2.44447	2.6225	3.17713	3.23191	3.27299	3.10181	3.28668	3.32092	3.38255	3.08811	2.16373	2.15004	2.04048	2.23221	3.08127	3.1292	2.88954	3.1292	3.38939	3.33462	3.17028
p53-T5-3hrs-doxorubicin	SRX1694051	mm10	p53-T5-3hrs-doxorubicin.L10	366	2868	2	2.19767	2.46405	2.64164	1.98678	2.02008	2.26427	2.06448	2.89693	2.33086	2.48625	2.38636	2.55285	2.69714	1.84249	2.02008	2.06448	2.67494	2.87473	2.47515	2.61944	2.75264	2.74154	2.57505	2.67494	3.57399	3.62948	3.78488	3.48519	3.78488	3.78488	3.95137	3.54069	1.50951	1.48731	1.48731	1.6427	2.70824	2.67494	2.64164	2.74154	3.3409	3.14111	3.09672
p53-T5-3hrs-doxorubicin	SRX1694051	mm10	p53-T5-3hrs-doxorubicin.L15	366	1325	2	2.42651	3.0992	2.71481	2.09016	2.23431	2.30638	1.99406	3.45958	3.02713	2.97908	2.47456	2.52261	2.76286	1.99406	1.94601	2.06614	3.0031	3.1953	2.81091	3.0031	3.07518	2.61871	2.95505	2.90701	4.49264	3.9641	4.70887	4.32447	4.66082	4.2524	4.80497	4.46862	0.960993	0.888919	0.888919	0.888919	2.54663	2.52261	2.42651	2.42651	3.36348	3.41153	3.14725
[truncated: 1,022 more rows]
[truncated: 209 more columns]
