# Supplementary material for: Decoding the Inversion Symmetry Underlying Transcription Factor DNA-Binding Specificity and Functionality in the Genome
Source: iScience. 2019 Apr 6;15:552–91. doi: 10.1016/j.isci.2019.04.006 (PMC6542189; doi:10.1016/j.isci.2019.04.006)
Supplement: Tables S64–S71. Data Analysis Example (WT-E2-1hr.L4) [file mmc8.xlsx]

## Sheet: Table S64 (13-nt)
WT-E2-1hr.L4 (76,163 Peaks)
Peak ID	Chr	Starting Position of Peak	Ending Position of Peak	Number of 0-nt to 5-nt Variant EREs in Peak	Variant Class						ERE DNA Element ID
chr10-1	chr10	4559299	4559444	15		1			4	5	3G:3-4-7-9 AGTT:6-7-9-10 ATAA:4-6-9-10 TGGA:2-3-8-10 TAGT:1-2-3-6-9 AAAAA:1-2-3-4-8 AAGAT:1-2-4-5-10 ACGCT:1-2-6-7-9 CACAA:2-3-4-8-10 ACTTA:2-3-6-8-10 CAGTA:1-2-6-7-10 TCGCA:1-3-5-8-10 TGTGT:1-3-5-8-10 TGTGT:1-7-8-9-10 TCTGA
chr10-10	chr10	4632163	4632308	11			2			5	4-8 TC:1-3-5-7-10 AGGTT:1-5-7-8-10 ACTGT:1-2-4-5-10 ATGGA:1-2-3-6-8 CCCAT:2-4-7-9-10 CGTGT:5-6-8-9-10 TACAG:4-5-7-8-9 TTACG:2-4-5-8-9 TTTGG:1-2-4-6-10 TAGAA:1-2-3-5-10 TTGTA
chr10-100	chr10	20886114	20886259	12	0				4	5	ERE:1-3-4-9 AAAT:1-2-4-9 CAGG:2-6-9-10 AAGG:1-2-8-9 TTTA:2-6-7-8-9 AGCTG:2-4-7-8-10 AGTTA:2-3-4-6-9 CCTAT:2-3-7-9-10 TGTTT:1-2-3-9-10 TACTT:1-3-4-7-10 TCAAA:1-2-6-8-9 TTACA
chr10-1000	chr10	44487306	44487451	13			2		4	5	5-8 CT:1-2-3-5 AAGT:1-4-6-10 AAAG:2-3-6-7 AGGC:4-6-9-10 GAGA:1-3-5-9 TGTG:1-3-5-8-10 AAGGT:1-3-6-7-9 AGGCG:1-4-5-8-9 AGTTG:2-4-5-8-9 CGTCA:4-6-7-8-9 GAAGG:1-3-5-6-9 TACAA:1-4-5-8-9 TGTCA
chr10-1001	chr10	56795496	56795641	10					4	5	1-8-9-10 AGAA:1-5-8-9 ACTG:3-4-6-8 CAAT:1-2-6-7-8 ACCTG:1-2-5-7-8 ACTAC:1-3-6-7-10 AGCCT:2-3-4-6-9 AAAAT:2-6-7-9-10 AGCAG:3-6-7-8-9 GGAGT:2-3-4-5-6 TGACA
chr10-1002	chr10	59969738	59969883	18				3	4	5	1-5-8 ATC:1-2-3-6 AAGC:1-4-8-9 ATGG:2-3-5-6 ACTG:3-5-7-8 GTAC:3-4-5-7 GGCT:2-3-4-7-10 AGGCT:2-3-4-5-9 AGGTG:2-3-4-5-10 CAAGA:2-5-6-8-10 CCGGT:3-6-7-8-10 GAAGA:3-4-5-9-10 GTCGG:6-7-8-9-10 GAGGT:5-7-8-9-10 GTTAG:4-5-6-8-9 GTACT:4-6-8-9-10 TACTT:2-3-5-7-9 TAGTG:1-2-4-6-10 TCGAG
chr10-1003	chr10	68156401	68156546	15			2		4	5	1-10 TA:1-5-7-8 ATCC:2-3-4-7 CAGA:2-7-9-10 CTTT:4-6-7-8 GAAC:1-2-4-8-10 ACAGT:1-2-5-7-8 ATCAG:1-7-8-9-10 CAGAT:1-2-5-8-9 CTCTG:2-4-6-7-9 AGAAG:2-3-4-7-8 CCACT:2-3-4-8-10 CCACA:3-4-5-6-7 GTGCA:1-3-6-7-8 TCCTG:1-4-5-7-9 TATCT
chr10-1004	chr10	69795731	69795876	10				3	4	5	1-2-4 CCG:1-2-4 CCG:1-4-5 TAG:1-2-4-5 CCTG:4-5-9-10 GGTG:5-7-8-9-10 TATGT:4-7-8-9-10 GATTT:4-5-8-9-10 GGGTA:4-5-8-9-10 GTGGA:2-4-5-9-10 TGGGA
chr10-1005	chr10	76643951	76644096	10					4	5	2-7-9-10 CTAG:1-3-4-8 TGAT:1-5-6-9-10 ATGGA:1-4-6-9-10 ATGAA:1-2-5-6-9 ATTGG:1-2-4-6-8 ATTGC:3-4-6-7-8 AAGTC:3-4-7-8-10 AGTTA:3-5-6-8-9 CCACT:3-5-7-8-10 GCAGT
chr10-1006	chr10	78043725	78043870	11					4	5	3-5-9-10 AGTA:2-6-8-9 TCCT:1-3-6-8-9 ACAGG:1-4-5-8-10 AGCCT:1-2-3-5-8 CAGTG:1-2-3-4-8 CTAGC:2-5-6-7-9 ACGCG:2-3-4-6-8 CCAGG:3-4-6-7-9 ATGAG:3-5-7-8-10 CCTTG:1-2-5-9-10 TTTGA
chr10-1007	chr10	79916240	79916385	9			2		4	5	6-8 AC:2-3-7-10 AAAT:1-4-5-8-10 AACGT:1-4-5-7-8 AGGAC:2-3-6-8-9 AGGCT:2-3-5-7-9 AGCCA:2-4-5-7-8 CGCCT:4-6-7-8-9 ACCTG:1-2-4-5-9 TCGCG
chr10-1008	chr10	80039768	80039913	11					4	5	1-3-8-9 CACG:1-5-6-9 CGAT:2-3-4-5 CGAT:3-6-7-9 GCCG:2-3-4-9 TCTA:2-5-8-10 TGTT:1-3-5-7-9 CCGAA:1-4-5-6-8 CTGAC:1-2-6-8-10 CTGGG:3-5-7-8-10 GGCGG:1-3-5-7-10 TACAA
chr10-1009	chr10	80255492	80255637	12		1		3		5	9A:1-3-9 AGT:3-4-5 GTG:2-7-9 TCG:1-2-4-8-9 ACAGT:2-5-6-8-9 ATATT:2-4-5-7-9 CTGAG:3-4-6-8-10 AAGGA:3-6-7-8-9 CCAGT:5-6-7-9-10 TAAGG:4-6-7-8-10 GACTT:4-5-7-8-10 TGATA
chr10-101	chr10	25295275	25295420	10		1			4	5	10T:1-7-9-10 ACTG:3-4-6-10 GACT:1-3-5-7-8 AGTCC:1-6-8-9-10 AATAG:1-2-3-6-8 ATAAC:1-2-3-7-10 CCCTA:1-3-5-7-10 CATAA:2-3-4-7-10 AGGAA:1-4-6-7-10 TTAAA
chr10-1010	chr10	82879370	82879515	6	0			3	4	5	ERE:8-9-10 CTG:2-8-9 TGT:1-2-4-7 AATC:1-4-7-10 CGAT:1-2-7-8-10 TCAGT
chr10-1011	chr10	83291827	83291972	10					4	5	1-4-7-10 AGTG:1-2-6-7 CCAC:1-2-6-9 CTAA:1-2-3-7-9 ACACT:1-2-5-6-7 ACCGC:1-3-6-7-8 ACACT:1-3-4-7-10 CAGCA:2-3-4-5-6 AATGC:2-4-5-7-9 TAGTG:1-4-5-6-7 TAGGA
chr10-1012	chr10	86273853	86273998	13				3	4	5	2-3-8 AAG:1-4-7-8 AGTT:2-4-5-8 CATG:5-6-7-8 CGCC:1-7-8-9 TCCT:1-4-6-9 TGCG:1-5-6-8-9 ATAGT:2-3-6-9-10 AGAAT:2-4-5-7-8 CGTTT:3-7-8-9-10 ATTAA:3-5-6-7-8 CTATT:5-6-8-9-10 GATGA:1-2-3-8-10 TCATA
chr10-1013	chr10	88605000	88605145	10		1			4	5	10A:1-2-8-10 AAGG:1-2-3-5-6 CAGTG:1-3-6-9-10 CGGTG:1-2-3-4-10 CTGAA:2-3-5-7-10 ACTCA:3-4-5-6-7 ATGAA:4-5-7-9-10 GTCGT:1-4-6-7-9 TGGCG:1-2-3-4-6 TTAGG
chr10-1014	chr10	96616924	96617069	4						5	1-3-5-6-8 CCCCC:1-3-5-6-9 CCCGG:1-2-3-4-9 CTATG:2-3-5-7-10 TCGCG
chr10-1015	chr10	107951611	107951756	11					4	5	1-2-3-9 CTGG:2-4-8-9 AGCA:1-4-6-9-10 AAGAG:1-4-5-8-10 AACCT:1-2-3-4-5 CAGAT:1-2-5-7-8 CTCCT:2-3-6-7-8 CACTG:3-4-5-7-8 CGGTC:1-3-5-6-8 TCTAT:1-5-6-8-9 TTATA:1-2-3-4-5 TTCTC
chr10-1016	chr10	118505642	118505787	12			2		4	5	3-5 GT:1-4-8-9 CGGA:3-7-8-10 AACT:1-4-6-7-9 ATAAT:1-2-5-7-10 ATTAG:1-4-8-9-10 CGCTT:1-2-3-4-9 CTCTA:3-7-8-9-10 ATGAA:2-3-5-7-9 TACAA:2-3-4-6-10 TGAGA:1-2-4-6-7 TCAGA:1-3-7-8-9 TGTCT
chr10-1017	chr10	125782940	125783085	8		1			4	5	2T:2-5-6-9 ATAT:2-4-7-8 AGAT:3-4-7-8 AGCC:1-2-5-10 TTTA:1-3-6-9-10 AAATG:3-4-7-9-10 AGTAG:1-4-6-7-9 TGCAA
chr10-1018	chr10	127030790	127030935	10					4	5	1-2-5-8 CACG:3-5-6-8 CCCC:1-3-6-8-10 ACCCT:1-3-5-6-9 CCTAA:1-3-5-6-10 CGGAG:1-3-4-6-8 CGGCG:2-3-4-8-10 AGGCA:2-3-4-5-8 AGGGC:2-3-6-8-9 CAGGA:3-4-5-6-7 ATGCC
chr10-1019	chr10	127326373	127326518	15			2		4	5	1-3 AA:2-3-5-8 CGCT:2-4-7-8 CACG:3-6-8-9 CGCG:3-4-5-8 CGGG:1-3-6-7-9 AGCTG:1-3-5-6-8 CCGCT:1-4-7-8-9 CGCTT:1-2-5-6-8 CTCCT:2-3-5-8-9 AAGCA:2-5-7-8-10 CGCGA:3-5-6-7-9 CCCCG:5-6-7-8-10 GGTCT:2-3-5-6-10 TCCAA:1-5-6-8-10 TCCCG
chr10-102	chr10	88495717	88495862	10		1		3	4	5	9T:1-8-10 TTT:1-2-5-8 ACTC:1-4-8-10 AGTA:2-3-8-10 CCTG:1-2-5-6-7 AATAT:1-3-5-8-10 ACTTA:1-3-5-7-10 CGTCT:2-5-6-7-8 CTACT:1-3-6-8-10 TCGTA
chr10-1021	chr10	8291406	8291551	6		1				5	10A:1-3-6-7-8 AACAG:1-2-4-6-10 CAAAA:1-2-3-7-8 CTATG:2-4-6-8-10 AGGTA:4-5-7-8-10 GTTCT
chr10-1022	chr10	25458403	25458548	12				3	4	5	2-3-10 ACT:1-7-9-10 ACGG:1-4-5-10 ATCT:6-7-8-9 CAGT:6-7-8-9 CAGT:1-7-8-9-10 ACGGG:1-2-3-4-5 CTCAG:3-4-6-8-10 AAACT:6-7-8-9-10 GCGGA:5-6-8-9-10 GCGAG:2-3-5-7-10 TGCCA:2-3-5-7-10 TGGCA
chr10-1023	chr10	25927902	25928047	9				3	4	5	6-7-9 CCG:3-5-6-8 CTGT:1-2-3-5-8 ACATT:1-2-4-8-9 CATCT:1-2-6-9-10 CCAGG:1-2-4-6-10 CCGCT:1-2-5-7-8 CTGTC:5-6-7-8-9 CCTCT:2-3-5-7-8 TCTCT
chr10-1024	chr10	30797252	30797397	13			2	3	4	5	1-10 TA:1-4-5 AAC:1-5-10 TTA:1-6-7-10 ACAT:1-2-4-6-7 ATACA:1-2-7-9-10 CATAG:1-2-5-6-9 CACAT:2-4-7-8-10 AGAGT:2-6-7-8-9 CCTCT:2-3-6-7-8 TAGAC:2-3-6-7-8 TCCTT:1-3-5-8-10 TACTT:1-2-5-7-9 TTTCT
chr10-1025	chr10	42123022	42123167	10		1		3	4	5	5T:2-3-4 TGG:2-3-6-8 TGAT:3-4-5-8-9 CAGTG:3-6-7-9-10 CCTAT:4-5-6-9-10 TTGAG:2-4-5-7-8 TTCTG:1-3-5-6-7 TACAC:1-3-5-8-10 TCGCT:1-2-5-8-10 TTCCA
chr10-1026	chr10	45122713	45122858	13				3	4	5	2-7-9 CTT:3-5-8 GTT:1-2-3-5 ACCC:2-3-7-9 AACT:3-6-8-9 GGCT:1-2-3-7-8 CAGCT:2-4-5-8-9 AGGTG:2-7-8-9-10 CCCTA:3-6-7-8-9 CACCT:5-6-7-8-9 TAAGG:4-6-7-8-9 GACTG:1-3-4-8-10 TAGCT:1-5-8-9-10 TCGGA
chr10-1027	chr10	56797029	56797174	9					4	5	2-4-7-9 AACT:1-2-3-10 TTAT:1-3-4-7-9 AAGAA:1-3-5-9-10 AGTAA:2-4-5-7-8 CGTTC:3-4-5-7-8 CTGTT:2-4-5-6-9 TGTAA:1-4-6-8-10 TGACT:1-2-7-9-10 TTATT
chr10-1028	chr10	60347267	60347412	10				3	4	5	3-6-9 CAA:3-5-8-10 ATCA:3-4-5-8 CACT:1-2-3-4-5 CACTT:1-2-6-7-9 CAACT:1-2-6-8-9 CTGCA:2-3-5-6-8 ACCAT:2-3-7-9-10 CATAT:2-4-6-7-8 CACTG:1-3-5-6-10 TCTAA
chr10-1029	chr10	61921127	61921272	14					4	5	3-4-6-8 CTAC:3-8-9-10 GGGT:3-4-8-10 GGGT:6-8-9-10 AGGA:1-2-9-10 TAGG:1-3-4-5-6 ACATG:1-3-5-6-10 AGTGA:1-3-4-6-9 AGGAG:2-3-8-9-10 AAGGG:2-3-6-8-9 AGGGA:3-4-5-8-9 AAGTG:3-6-7-9-10 AGATG:2-3-5-8-10 TGCGA:1-3-7-8-10 TGTCA
chr10-103	chr10	128780335	128780480	10			2	3	4	5	8-10 GT:4-5-10 GGA:2-3-7-9 AGCG:1-2-4-8-9 CCGCG:2-3-6-7-8 CGATT:2-6-7-9-10 CGTGG:3-4-5-8-9 CAGGT:6-7-8-9-10 CACAA:2-3-4-5-10 TGAGA:1-3-7-9-10 TACGA
chr10-1030	chr10	67099623	67099768	9		1			4	5	4T:1-6-7-9 TATT:1-3-4-7-10 AGTTT:1-2-7-8-10 ATTTA:2-3-4-7-8 CATAT:2-5-7-9-10 CTTTT:3-6-8-9-10 CGTGT:4-5-7-8-9 AGACT:1-2-6-8-10 TTAGT
chr10-1031	chr10	69631581	69631726	14				3	4	5	4-5-7 TGC:6-8-9-10 GTGT:4-8-9-10 GCTG:4-5-7-8 GTTT:2-4-7-8 TTTC:1-7-8-10 TCCT:2-5-6-9-10 CTAAA:3-6-7-8-10 CGCTT:6-7-8-9-10 GTTTA:4-5-7-8-9 GGTTG:1-2-3-7-9 TCATT:1-2-6-7-10 TCAAA:1-3-5-8-9 TGCCT:1-4-5-7-8 TTTTT
chr10-1032	chr10	79858479	79858624	10					4	5	3-4-8-10 GGCA:3-4-9-10 GTGG:1-3-6-7-8 AAAAC:1-3-6-8-10 AACCA:1-2-3-6-8 CAGGG:1-4-6-7-10 CGCTA:3-6-7-9-10 GGCGG:2-3-5-6-8 TACAG:2-3-7-8-9 TGAGA:1-3-6-8-9 TCACT
chr10-1033	chr10	80930029	80930174	9				3	4	5	1-6-7 AAA:2-5-6-8 CGCC:1-2-5-7-8 CTTAC:2-6-8-9-10 CCCAG:3-4-8-9-10 GGCAA:5-7-8-9-10 TTCAT:2-6-7-8-9 TCTGT:1-2-4-5-7 TCTCT:1-5-8-9-10 TTGAT
chr10-1034	chr10	80973864	80974009	13				3	4	5	3-8-10 CCA:6-8-10 ATA:3-4-7-9 AGCG:3-6-8-10 CATA:3-5-8-9 CCCT:5-6-8-10 CATT:1-2-6-7-8 ACGCC:1-3-5-7-8 AGCTG:1-6-8-9-10 AGCAG:1-5-6-7-10 ATCTA:2-3-5-6-8 CCCAG:2-6-7-9-10 CCCAG:1-4-5-6-8 TTGGT
chr10-1035	chr10	82763978	82764123	11						5	1-2-5-7-8 ACGCC:1-3-4-6-7 CAGAA:2-3-5-8-10 CCTGT:2-4-5-6-9 CGCGA:3-5-6-7-8 ATCCT:3-5-6-9-10 CGCGA:3-5-6-7-8 CTCTC:3-4-5-7-8 CTCCT:4-5-6-9-10 TGAAA:2-4-5-6-10 TTGGA:1-4-5-8-9 TTTGA
chr10-1036	chr10	82896175	82896320	11		1		3		5	10A:1-2-10 ACA:1-6-7-8-9 AGCCT:1-2-5-6-9 CATAG:2-3-4-5-8 AAGTG:2-3-4-7-10 CAGCA:5-6-7-8-9 GGAGG:2-3-6-8-10 TCATA:1-3-7-9-10 TACGA:1-3-6-9-10 TGCAG:1-3-5-6-8 TGCAC
chr10-1037	chr10	83152429	83152574	11					4	5	7-8-9-10 CCGG:1-3-5-9-10 AATGA:1-3-5-6-10 AGTGA:1-3-5-6-10 AGTGG:1-6-7-8-9 AGTCT:1-2-8-9-10 ATGTT:3-6-8-9-10 AACTG:3-4-5-9-10 AGTTT:4-6-7-9-10 GATAT:2-3-4-7-9 TAGTT:1-3-4-7-9 TGGTG
chr10-1038	chr10	86181825	86181970	16				3	4	5	2-3-5 AGT:2-3-5 CAT:1-7-8-10 AACA:1-4-5-8 ATGC:4-6-8-9 GAGG:1-3-6-7 TACC:1-3-5-8 TCCT:1-3-6-7-10 ACAAA:1-3-4-5-7 AGGCC:2-3-5-7-9 AGCAA:2-3-4-5-10 AGTCA:2-4-6-9-10 AGATA:2-5-8-9-10 CCTAA:3-4-6-9-10 CAAGA:3-6-7-8-10 GCACT:1-2-4-8-10 TCGCA
chr10-1039	chr10	86843001	86843146	12				3	4	5	1-8-9 ACT:1-2-4 TAA:1-2-9-10 ATAT:2-4-7-8 AGTC:4-5-6-7 GCCA:4-7-9-10 TCGG:1-2-7-9-10 CAATA:1-5-7-9-10 CGAAG:2-3-4-5-8 AATGC:4-5-7-9-10 GCCTA:4-6-8-9-10 TCGGT:1-2-3-9-10 TCCAG
chr10-104	chr10	39452420	39452565	14		1			4	5	8C:1-2-9-10 CTAA:4-7-8-9 ACTG:1-2-4-7-10 CCGCT:2-3-4-8-10 AAACA:2-3-4-5-10 AGTCA:3-4-6-7-8 AACTG:3-4-7-9-10 AATGG:3-5-6-8-10 CTATA:3-4-5-7-10 CTTCT:4-6-7-8-10 TATGT:2-4-5-8-9 TACCT:1-3-8-9-10 TATTA:1-3-5-7-10 TCCTT
chr10-1040	chr10	87960325	87960470	13					4	5	1-4-6-9 AACA:1-2-3-6 CCAA:2-5-8-10 CTGA:1-4-5-10 TATG:1-2-5-8-9 ACCCT:1-2-3-5-9 ATAGG:2-3-5-7-8 ACCAT:2-3-4-5-10 AGAGG:2-3-4-5-10 CATGA:3-4-8-9-10 CATTT:3-6-8-9-10 GGGAG:1-2-4-7-10 TCGAT:1-2-5-8-9 TTCGG
chr10-1041	chr10	97466859	97467004	11			2	3		5	1-9 AT:2-5-10 ATA:1-2-3-7-8 ACACT:1-3-6-7-9 ACACA:1-6-7-9-10 AGCGA:1-2-4-7-10 ATATT:2-3-6-9-10 AAGAA:2-4-5-7-10 TTGAT:1-2-5-7-10 TCCCA:1-2-5-7-10 TCCTT:1-2-5-7-10 TCTCT
chr10-1042	chr10	109433479	109433624	8	0		2		4	5	ERE:1-3 AG:1-2-9-10 CTGG:5-6-7-9 TGCA:1-2-4-7-10 ACGCT:1-2-3-7-10 CTAAT:2-4-5-7-9 AGGAG:1-2-7-9-10 TACAT
chr10-1043	chr10	110878941	110879086	10			2		4	5	1-8 AT:1-2-3-8 CAAT:1-2-4-7 CCAC:1-2-7-9-10 CCCAA:2-4-5-8-10 AGTCA:4-7-8-9-10 TTGGT:2-4-8-9-10 TAGTT:1-5-7-9-10 TCCGG:1-5-6-7-9 TTAAA:1-2-7-8-9 TTTGT
chr10-1044	chr10	117906366	117906511	13				3		5	2-3-8 ACC:1-3-6-9-10 ACGGG:1-3-5-6-8 ACCAT:1-3-5-6-9 AGCGT:1-5-8-9-10 ACTGG:1-2-3-4-5 CCCTC:1-2-6-7-10 CCCCT:3-5-6-7-8 ACCTG:5-6-7-8-10 CACCT:4-5-7-9-10 GCCGT:2-4-5-6-9 TGTAG:1-2-3-8-9 TCCGT:1-4-6-8-10 TTACT
chr10-1045	chr10	118740230	118740375	10			2	3	4	5	2-8 CG:7-8-9 ACT:2-4-6-9 AAAA:3-5-8-10 CCTT:1-3-5-9-10 AACGG:1-4-7-9-10 AGAAA:1-2-3-9-10 CAAGG:3-6-7-9-10 CACAA:3-4-5-9-10 CTGTA:4-6-7-9-10 GACAG
chr10-1046	chr10	128547751	128547896	10					4	5	5-7-8-10 CTGG:1-2-3-7-10 CACAA:1-2-8-9-10 CAGTA:1-2-4-5-7 CTGCC:2-3-4-6-10 AAGAG:2-3-6-8-9 CGACT:2-5-6-7-9 CCCAG:2-5-7-8-10 CTACA:2-3-8-9-10 TCCGT:1-2-3-5-6 TAGTA
chr10-1047	chr10	3900698	3900843	8				3	4	5	4-7-8 TCC:2-7-9 TTA:1-2-3-4 ATCT:6-8-9-10 CGGG:1-2-4-8-9 CTAGT:2-4-5-7-10 TTCAT:1-4-6-9-10 TTAGT:1-2-3-4-9 TTAAT
chr10-1048	chr10	5227698	5227843	15				3	4	5	1-3-8 AAG:2-5-9 ATT:2-4-5-6 CGGA:3-6-7-8 ACCT:6-7-8-9 CACA:1-3-5-9 TGCG:1-5-6-7-10 ATGAG:1-2-3-5-8 CTCTT:2-3-6-8-9 CCACT:2-6-7-8-9 CCAGT:2-5-7-8-9 CTTCA:3-4-5-7-9 AACCT:4-5-8-9-10 GGGAT:2-3-4-6-9 TGGGT:1-5-6-8-10 TCAGT
chr10-1049	chr10	13965573	13965718	16					4	5	1-3-4-6 AAGC:1-3-5-8 CCCG:1-3-4-6 CCGC:2-7-8-10 TCCT:1-5-7-8-10 ACCGA:1-2-3-6-8 CCGGG:1-2-5-6-10 CCCGG:2-3-7-8-9 CATCG:2-3-5-6-9 CGTGT:3-5-8-9-10 AGGGG:3-4-6-8-9 CAACG:3-6-8-9-10 CCGGT:5-6-7-8-10 GATCT:4-5-6-7-8 TCCTC:4-5-8-9-10 TTGTT:1-2-5-7-9 TTTCG
chr10-105	chr10	96549768	96549913	9				3	4	5	6-7-8 CCT:2-4-5 TGT:2-3-4-8 AAAT:5-7-9-10 TCAT:1-2-3-4-5 ATGGG:2-3-5-8-9 ACTTG:3-4-7-8-9 AATGT:2-3-6-7-9 TGAAA:1-4-5-8-10 TTCTT
chr10-1050	chr10	22629669	22629814	7			2		4	5	4-5 GG:2-3-8-9 AAGT:2-3-4-9 AGGA:1-2-7-8-10 ACTTA:1-3-8-9-10 AAGAG:1-4-7-8-10 ATACA:6-7-8-9-10 CCTTA
chr10-1051	chr10	24493565	24493710	14					4	5	1-2-3-10 CAGT:2-6-7-9 CCAA:4-5-8-9 ACTT:7-8-9-10 ACAG:1-2-4-5-10 AAGTT:1-3-5-6-9 ACGAA:1-3-5-8-10 ACTGA:1-3-4-5-6 AGGGA:1-4-6-8-9 AGAGT:3-6-7-8-9 GACCA:4-6-7-9-10 TGCGA:1-2-3-4-6 TCAAG:1-3-6-8-9 TGACA:1-2-3-4-5 TTCTC
chr10-1052	chr10	25022792	25022937	10			2		4	5	1-9 AA:2-4 TT:1-3-8-9 ACGG:3-4-5-8 AAGC:1-4-6-8-9 AGCTA:1-2-4-7-9 ATGTA:1-2-4-9-10 CTTTG:2-6-7-8-9 CCTGA:2-5-7-9-10 CTCAG:5-6-7-9-10 CAAAG
chr10-1053	chr10	25272512	25272657	11				3	4	5	1-3-5 TGT:1-4-9 TGA:2-4-5-9 ATGG:1-2-3-4-8 CTGAC:2-3-5-7-8 CCGAT:3-4-6-9-10 ATAGA:3-4-5-9-10 CTGTT:3-4-5-6-9 GGGCG:6-7-8-9-10 GCCTA:1-2-3-8-9 TAGTT:1-3-5-7-9 TCCTT
chr10-1054	chr10	38965489	38965634	16				3	4	5	4-9-10 GGT:1-3-5-6 ACGC:4-5-6-9 GGGG:1-3-8-9 TCCT:1-3-4-5-8 AAGGG:1-3-4-6-9 AGAAG:1-5-6-7-8 ACCCG:1-2-6-7-9 CCCCG:1-3-6-9-10 CCAGG:2-6-7-8-9 CCAGT:2-5-6-8-9 CGCCT:3-6-7-8-10 CGCGT:3-4-6-8-10 GAACA:3-4-6-9-10 GAGAA:3-4-5-9-10 GAGGA:3-4-8-9-10 GGGAA
chr10-1055	chr10	39639936	39640081	9				3	4	5	3-6-9 AAA:2-5-7-8 CGTT:1-2-7-8-9 AACTG:1-3-4-7-9 AAAAG:1-6-7-8-10 ACTTT:1-2-5-7-9 CTTCT:3-6-8-9-10 CAGAT:1-2-4-9-10 TCGGG:1-3-4-6-8 TAGAG
chr10-1056	chr10	41550785	41550930	8					4	5	1-8-9-10 ATGT:2-5-8-9 CTCT:1-4-6-8-10 AGATT:1-2-3-5-10 CTGCA:1-2-5-8-10 CTTCA:2-5-7-8-10 TCCCT:1-4-5-9-10 TTTTA:1-2-4-7-8 TTTAT
chr10-1057	chr10	41805836	41805981	6				3	4	5	1-2-8 TAG:1-2-3-9 ACCT:1-2-3-4-5 ATGGC:1-2-6-7-10 CTAAT:2-4-5-7-10 TGCTA:1-3-4-5-7 TCACC
chr10-1058	chr10	59785116	59785261	9					4	5	1-8-9-10 CGGT:6-7-8-10 GCTT:4-5-6-7 TCAA:1-3-6-9-10 ACAAG:2-5-6-7-8 ATCAT:3-4-5-7-9 AACCA:3-4-5-7-9 ATCCT:2-5-6-7-8 TCAAC:1-4-5-9-10 TTGGA
chr10-1059	chr10	59879470	59879615	11					4	5	1-3-5-8 CCGC:4-6-7-8 TCAT:1-7-8-10 TTCG:1-2-6-7-9 CCAAT:2-3-5-6-8 AACCC:2-3-5-7-9 CCGCA:2-3-5-6-7 CGCGA:3-4-6-8-9 GAGGG:3-4-5-7-9 GTTCT:4-5-7-8-10 AGTCG:2-6-7-8-9 TCTCA
chr10-106	chr10	21973472	21973617	15		1			4	5	3G:3-4-5-7 GGTT:6-7-8-9 ACCA:6-8-9-10 GTAA:1-3-6-8-10 AGGTA:1-4-6-7-9 ATCAG:1-2-3-9-10 CCAGG:1-2-7-9-10 CCAGA:1-2-6-9-10 CTGGT:1-2-7-8-9 CTTCA:4-6-7-9-10 ACAAT:4-6-7-8-10 ACTGA:2-4-7-9-10 TGCTG:1-2-6-9-10 TCAAG:1-4-6-9-10 TAAGA
chr10-1060	chr10	63566808	63566953	12				3	4	5	2-6-8 TCC:2-3-5-7 ACCT:2-5-6-10 TTCA:1-3-5-8-9 AATTT:1-3-5-8-10 CCCGA:2-3-4-6-8 AAAAG:3-4-5-7-10 CAGTA:4-5-6-7-8 TCCCG:1-3-4-7-10 TAGTA:1-3-5-9-10 TCGTT:1-6-7-8-9 TGCCT:1-2-4-5-6 TTACC
chr10-1061	chr10	67785631	67785776	15				3	4	5	4-5-10 TGT:4-6-8-10 TATA:1-2-4-6-7 ACTAC:1-6-7-8-9 AGTTG:1-2-5-7-9 ATTCT:1-2-3-7-10 CTGAT:1-2-4-8-9 CTGTG:2-3-8-9-10 AAGAA:2-5-8-9-10 CTTTA:2-4-5-6-9 TACGA:1-2-3-8-9 TCACT:1-2-5-7-10 TCTCA:1-2-4-7-10 TCGTT:1-3-8-9-10 TACTG:1-3-4-7-8 TGAAC
chr10-1062	chr10	71134658	71134803	10				3	4	5	1-7-10 AAA:2-6-7-10 CCCA:3-8-9-10 ATAA:3-6-7-9 CCAG:1-2-6-7-10 ACAAA:1-2-7-9-10 ACTAG:1-3-8-9-10 CGTGT:2-3-4-7-8 AGGAT:3-7-8-9-10 ACCAA:1-2-5-7-9 TACCG
chr10-1063	chr10	75635761	75635906	13					4	5	2-7-8-10 TTCT:1-2-3-6-8 ACAAT:1-5-6-9-10 ACAAA:1-2-5-6-7 ATCCC:1-2-7-8-9 CATCA:2-3-7-9-10 AAAGT:2-5-6-7-8 CTCTG:2-4-5-9-10 CGCAA:3-6-8-9-10 CGGTT:3-4-5-8-9 GTTTT:4-5-6-7-8 TCGTT:2-5-7-8-10 TCCTT:1-2-6-7-9 TACCA
chr10-1064	chr10	77626995	77627140	14				3	4	5	2-3-5 TCT:2-4-6-9 CGGA:3-5-9-10 CTGG:1-2-3-4-6 ATGGG:1-2-3-5-6 CACCA:1-2-5-8-10 CATTT:1-2-6-8-9 CCAGA:1-2-4-5-7 CCGGC:1-2-3-6-8 CTCAT:2-3-5-7-9 ACCTT:3-4-5-6-9 GAGGT:1-2-3-4-5 TCAGG:1-4-5-8-10 TAGGT:1-5-6-8-10 TTCGG
chr10-1065	chr10	79960000	79960145	13					4	5	1-3-7-10 ACAA:1-3-5-8 AGGG:4-7-8-10 GACG:2-5-6-8 TTCG:1-2-3-8 TTCG:1-5-7-9-10 ATAGG:1-3-5-9-10 CGTAG:2-3-5-7-9 AGCTA:2-3-4-7-8 CGTTT:3-4-6-7-9 CAACG:3-5-7-8-9 CGAGT:3-5-6-9-10 CTGGG:1-2-4-9-10 TCATG
chr10-1066	chr10	81060343	81060488	15				3	4	5	1-4-10 ATA:1-2-6-7 CAAA:6-7-9-10 CTAA:1-2-4-7 TCGC:1-2-3-4-6 ACCAA:1-3-6-8-10 AGAGA:1-3-6-9-10 AGGAA:1-6-8-9-10 AACGG:1-5-6-8-10 ATATA:2-5-8-9-10 ATCTT:2-3-4-5-6 CGGCG:3-4-6-9-10 AAGAG:3-4-5-7-10 AGTCG:3-5-6-7-10 CTGCG:1-6-7-8-10 TGATT
chr10-1067	chr10	81418791	81418936	15				3	4	5	4-5-9 GGG:4-5-10 TGT:1-3-8 TCG:1-3-6-10 AGAT:1-7-9-10 ACAG:2-4-5-6 CGGA:6-7-9-10 GCGT:1-2-7-9-10 ACCGA:1-2-4-8-10 CTGCA:2-3-4-9-10 CAGGG:3-4-8-9-10 AGGTT:3-6-7-9-10 CGCGA:3-4-5-8-9 CTTTG:6-7-8-9-10 CTGGG:4-5-8-9-10 GGGTG
chr10-1068	chr10	84622262	84622407	9					4	5	1-3-6-10 CCGA:2-3-6-9 ACGA:1-2-5-7-9 CCCAA:1-3-5-7-10 CGTCT:1-4-6-8-9 CAACG:2-3-5-9-10 AACAA:2-3-4-6-7 AGAAC:6-7-8-9-10 CCGGG:1-2-3-4-5 TTAGG
chr10-1069	chr10	85618273	85618418	7			2		4	5	8-9 CA:3-4-5-8 AAGG:3-6-8-10 CGGA:1-2-3-4 TCAT:2-3-5-7-10 CATAA:3-4-5-9-10 CTGAT:2-5-7-9-10 TCCGT
chr10-107	chr10	69334601	69334746	13				3	4	5	2-8-10 ATA:2-4-8 TTT:1-2-3-10 CAAA:1-2-5-7 CATA:6-7-9-10 AAGT:1-6-8-10 TGTA:2-4-6-7-10 AAACA:2-3-4-6-9 CAAGT:2-3-4-5-10 CAGTG:2-3-4-6-10 CATAG:2-4-6-7-9 CGACA:2-4-8-9-10 CGCTG:1-4-5-7-9 TGTAA
chr10-1070	chr10	88263577	88263722	8					4	5	1-3-8-9 AATA:1-3-7-8-9 AGCTT:1-2-3-4-5 CCATG:1-2-3-5-8 CTGCT:1-2-5-9-10 CTTTG:1-4-5-7-9 TACCA:1-4-7-9-10 TGATG:1-2-4-5-7 TTTCC
chr10-1072	chr10	89148934	89149079	11				3	4	5	1-7-10 TCT:2-3-4-8 TGGT:2-6-7-10 TCCA:1-4-5-7 TGTA:1-4-5-8 TTCT:1-4-6-9-10 AGAGT:3-4-5-9-10 GTTAG:2-6-7-8-10 TGTCA:2-4-7-9-10 TTTGA:1-2-8-9-10 TAGTT:1-3-7-9-10 TCAGT
chr10-1073	chr10	95004195	95004340	10					4	5	1-3-6-10 TAAA:1-2-4-6-9 CCACA:1-2-3-5-7 CTGTA:2-3-5-9-10 CCCTG:2-4-7-9-10 CGTGA:1-2-5-8-10 TACCT:1-2-4-5-10 TATTA:1-2-4-5-10 TCTTA:1-3-4-5-9 TATGA:1-2-4-5-8 TTAGC
chr10-1074	chr10	96824912	96825057	11					4	5	1-2-3-8 ATAC:1-2-9-10 CATA:1-4-6-10 TGGT:1-2-5-7-8 AATTG:1-2-7-9-10 ACTTA:1-2-6-7-9 ATACG:1-2-3-4-10 CAGGA:2-3-4-5-7 AGAGA:3-5-6-9-10 ATAAA:5-6-8-9-10 TATTG:2-4-7-8-9 TTCTA
chr10-1075	chr10	97423131	97423276	9						5	1-2-3-6-9 AAAGA:1-2-3-4-9 CCCAG:1-3-5-6-9 CATAG:2-3-5-7-9 AATAA:2-3-8-9-10 CATGG:2-7-8-9-10 CCTAG:3-4-5-6-7 CATAC:1-4-7-8-10 TTCCA:1-2-4-7-9 TTGAG
chr10-1076	chr10	98977064	98977209	15					4	5	1-4-9-10 ATAT:1-2-4-5 CAGT:2-3-4-9 TGAT:1-2-4-7-9 AAACT:1-4-6-7-8 ATCTT:1-4-5-7-10 ATTCA:1-2-7-9-10 CATAA:1-2-3-7-8 CCATG:2-3-5-9-10 AGCAT:2-7-8-9-10 ATTAT:4-5-6-7-9 AGCCT:2-4-5-7-8 TATTC:1-2-6-7-8 TACCC:1-2-4-8-10 TTACA:1-2-5-7-10 TTTTA
chr10-1077	chr10	99093876	99094021	9		1			4	5	8T:4-5-7-8 TGAC:1-4-5-6-9 AACCT:2-6-7-9-10 AGAAG:3-4-5-6-7 GTTGT:2-4-6-7-9 TGCCT:1-2-8-9-10 TCTTT:1-5-7-8-10 TCTGA:1-2-5-6-9 TTCCT
chr10-1078	chr10	119239990	119240135	10					4	5	3-4-6-10 GAAA:3-6-8-10 GGCA:2-5-6-8-10 CCGGA:2-5-7-8-10 CCCCT:3-6-7-8-9 CCCCG:3-5-6-8-9 CGCCT:3-4-5-6-8 CGGCG:3-5-7-8-10 GCCGT:3-4-5-6-10 GGCCG:2-5-6-8-10 TGCCT
chr10-1079	chr10	125726613	125726758	11					4	5	1-2-4-5 AAGT:1-4-9-10 AAGA:1-3-6-9-10 AAAAA:2-3-4-6-9 ACTGG:2-4-6-7-8 CGCTG:3-4-5-6-10 ATCGA:3-4-5-7-10 CTGAA:3-4-5-8-10 CTGTT:3-5-6-7-9 GTCTA:4-5-6-8-9 GCGCA:1-3-4-7-9 TCTAT
chr10-108	chr10	62509290	62509435	12				3	4	5	1-4-9 TGG:1-3-5-10 ACGT:1-2-3-4 CTAA:2-6-8-10 TCCT:1-3-4-9 TGAG:1-4-5-7 TTCA:1-2-6-7-8 AAGTT:1-4-6-9-10 CAGAG:1-2-7-9-10 CTCAG:2-3-5-7-8 CCTTC:1-3-5-6-8 TACAC:1-3-4-8-9 TCACA
chr10-1080	chr10	13667489	13667634	12				3	4	5	1-2-10 CAA:1-3-9 TAA:1-2-6-9 AAGA:4-5-7-9 TTTA:1-3-4-7-10 AGGTG:1-2-4-7-9 CTAAT:2-3-6-7-8 CAGTG:3-4-5-8-9 AACTT:3-4-5-6-10 AGGGT:4-5-6-7-9 GCACT:2-4-5-7-10 TTTAT:1-3-5-7-8 TGTTT
chr10-1081	chr10	20507872	20508017	7					4	5	2-3-4-5 ACTT:2-5-8-10 TTCA:2-3-5-6-9 ACTAG:3-4-5-8-9 AATTT:3-4-5-6-10 GAGAT:1-4-8-9-10 TGGAG:1-4-5-7-8 TTCTG
chr10-1082	chr10	21790289	21790434	16					4	5	1-6-9-10 AGTG:2-5-8-10 ATCA:2-5-7-8 ATTC:2-4-5-6 AGGA:3-4-5-9 ATGT:1-3-5-7-8 AGTTG:1-2-3-9-10 CAGAA:1-2-6-7-8 CTCTT:2-4-5-7-9 CATCG:3-4-6-9-10 CACTG:3-4-5-8-10 CTTCT:3-5-6-8-10 GTATA:2-5-6-8-10 TCGGT:1-2-3-5-10 TCCGT:1-3-5-9-10 TATAT:1-3-6-7-9 TCGCA
chr10-1084	chr10	25372570	25372715	13						5	1-2-4-7-10 ATAAA:1-2-4-7-9 CATTA:1-2-3-7-10 CCCAA:2-6-7-9-10 ACCTT:2-3-4-8-10 CCATT:3-6-7-9-10 CAATT:3-4-5-7-8 CTTTT:4-5-7-8-10 TTCCA:1-2-5-6-8 TCCGC:1-3-4-9-10 TGGAA:1-5-7-9-10 TTTAA:1-2-3-4-8 TTGGG:1-2-5-8-10 TTCCA
chr10-1085	chr10	25406777	25406922	15			2		4	5	3-4 CT:1-2-8-10 ATTT:4-5-6-7 GCCT:2-3-7-8 TGAC:1-4-5-8 TATG:1-2-6-8-9 ACACA:1-3-4-5-8 ACACC:1-3-6-8-10 ACCGT:1-6-7-8-10 CACCT:3-4-5-7-9 AAGCG:3-5-6-7-9 ATCCG:5-6-8-9-10 CAGAA:1-4-5-6-10 TAGGT:1-5-6-7-8 TTCCT:1-4-5-6-9 TGGGA
chr10-1086	chr10	34096505	34096650	8					4	5	2-8-9-10 CCAT:2-4-9-10 CGGG:3-4-8-10 AATA:1-3-4-8-9 ACACT:1-3-4-8-10 ACAGT:2-5-6-7-9 CTAAA:2-4-8-9-10 CGGAG:2-6-7-8-9 TAATG
chr10-1087	chr10	39457596	39457741	8				3	4	5	6-8-10 CCT:1-2-9-10 TAAA:1-3-5-7-9 AGCCT:1-4-5-7-9 AGGCT:1-2-3-5-8 CTGTC:3-6-7-8-10 CCATG:4-6-7-9-10 GCAGG:1-6-7-8-10 TATGT
chr10-1089	chr10	56822773	56822918	6						5	1-3-7-8-9 AAACA:1-2-3-4-10 CAAGA:1-2-4-7-8 CCGAT:2-3-4-6-9 AAGGG:4-7-8-9-10 ATTTT:4-6-7-9-10 GAAAA
chr10-109	chr10	17162541	17162686	12	0				4	5	ERE:1-2-3-4 AACA:2-3-5-9 ACTA:2-3-5-10 ACTA:3-4-6-7 AAAA:4-7-9-10 ACAA:1-3-4-6-9 AAGAG:1-2-3-4-5 ATCAG:1-2-7-8-9 CATGA:1-2-4-9-10 CCGTG:2-3-5-7-9 ACTAG:3-4-6-7-9 GACAA
chr10-1090	chr10	60447399	60447544	11			2		4	5	5-7 CA:2-3-8-9 CATT:3-6-8-9 GGCA:1-3-4-6-7 AAGGC:2-3-4-5-10 CAATA:2-5-6-7-10 CCGCA:3-4-7-8-10 AATGA:3-4-8-9-10 CTCAG:4-5-7-8-10 TCCCA:2-4-5-8-10 TTGTA:1-3-7-8-10 TCACT
chr10-1091	chr10	61278095	61278240	14				3	4	5	3-6-7 AGA:4-6-7 TGA:1-2-5 TTT:1-8-9-10 AGTT:3-5-8-9 CCCT:1-3-5-8 TACG:1-5-6-9-10 ATATA:2-3-5-6-8 ACTGC:2-3-4-8-9 CCATG:2-5-6-9-10 CTGTT:2-4-6-7-8 CGCAG:3-4-7-8-9 GGCCA:2-4-5-7-10 TGTAT:1-3-4-5-9 TGTTA
chr10-1092	chr10	68361595	68361740	9			2		4	5	1-10 TA:1-6-9-10 AGAG:1-2-8-9 TCTG:1-3-4-7-9 ACACT:2-4-5-8-10 ATTGT:2-4-6-9-10 CGGTT:4-5-8-9-10 GTTAA:4-5-7-8-9 TGATG:2-4-5-7-9 TTTCA
chr10-1093	chr10	70635370	70635515	9					4	5	1-3-5-7 AATA:1-6-7-8-10 AGAGT:2-3-4-5-8 TAGCC:2-3-6-7-9 TCGAA:2-3-4-5-7 TCTTA:2-4-7-9-10 TATTG:1-4-5-7-8 TAGTG:1-5-6-9-10 TCGAA:1-5-6-7-9 TTGTA
chr10-1094	chr10	71047867	71048012	11		1		3	4	5	6A:1-4-9 AAG:2-3-7-9 AGTA:2-4-6-7 CACA:1-2-4-7-9 AAAAT:1-2-4-7-10 ACACG:1-2-5-7-10 ACTAA:1-3-4-7-10 ACAAT:1-3-4-5-10 CGAGT:2-3-4-7-9 AAGCG:6-7-8-9-10 AACAA
chr10-1095	chr10	78080262	78080407	13					4	5	1-3-6-7 AACC:2-3-5-7 ACGC:4-7-8-10 GTTG:1-4-6-8 TTCT:1-2-5-9 TTGT:1-2-3-7-8 CCCCC:1-2-6-8-9 CTACA:1-2-6-7-8 CTATT:2-3-5-6-10 AATGT:2-5-6-7-10 ACACT:2-3-6-7-9 CACAG:3-4-5-8-9 AACGA:3-6-7-8-10 GCTCT
chr10-1096	chr10	80070816	80070961	16			2	3	4	5	6-8 AC:4-9 GA:2-3-4 CCG:2-4-6-10 ATGA:2-3-8-9 CCGT:3-6-7-10 ACCA:5-6-7-9 TCAA:1-2-3-7-10 AAAAG:1-2-3-6-8 CCAGG:1-2-5-6-7 CTTAC:2-3-5-8-9 AATTA:2-3-7-9-10 ACCTG:3-4-5-7-8 GTCAG:2-3-5-9-10 TACGT:1-2-4-5-6 TCTTA:1-5-7-9-10 TTCGA
chr10-1098	chr10	83045018	83045163	14				3		5	2-4-5 AGT:1-2-5-8-10 ACTCA:1-3-4-5-10 AGTCA:1-4-5-6-9 ATTAG:1-2-7-9-10 ATTAA:3-4-7-9-10 CTCTG:4-6-7-8-9 AGTCA:6-7-8-9-10 GACAA:4-6-8-9-10 TGTAA:4-5-7-8-10 TCTTT:2-4-7-8-9 TACTA:1-3-5-7-8 TCCCC:1-3-4-8-10 TGTTA:1-6-7-8-10 TACCA
chr10-1099	chr10	83151546	83151691	9				3	4	5	4-7-8 TAT:4-7-9-10 TTAT:1-5-8-9 TTCT:1-4-5-7-8 AGGTG:1-4-5-8-10 ATTGT:1-2-4-9-10 ATTAA:3-4-5-7-9 GTTTT:2-3-4-8-10 TGGCA:1-4-7-8-9 TTATG
chr10-11	chr10	42952084	42952229	14			2	3	4	5	3-5 GG:2-4-5 CGT:1-7-8-9 ACTG:2-4-6-9 AGGG:3-5-7-8 CGTC:1-4-5-6-10 AGGGT:1-2-4-8-9 CCGGG:1-5-6-7-8 CTGTT:2-6-8-9-10 CGCGG:3-5-6-7-8 ATCCT:3-7-8-9-10 GCTTA:3-5-6-7-8 GCCTT:1-2-6-8-10 TAGCG:1-3-5-6-8 TACAC
chr10-110	chr10	40749399	40749544	12		1		3	4	5	1T:1-2-5 TTC:3-8-9-10 CGTG:1-2-6-8-10 AAATA:1-2-5-7-9 ACCAT:1-3-6-7-9 AAAAG:1-2-3-7-8 CCATG:1-2-4-6-10 CTTAA:2-3-7-9-10 AATAA:3-4-7-8-9 GGTCT:2-4-6-7-9 TGAAA:1-2-6-7-9 TTACA
chr10-1100	chr10	83895821	83895966	13				3	4	5	2-4-9 CTG:3-5-8-10 AGCA:2-3-6-8 TGAT:1-6-8-10 TCCG:1-2-4-5-10 ACGGT:1-4-7-9-10 ATTGA:1-2-3-5-8 CTGTG:2-3-6-9-10 AGAAT:2-4-5-7-8 CGGTG:3-6-8-9-10 AATTA:3-4-5-7-10 CAGTT:3-4-6-7-9 CTCCG:3-5-8-9-10 GTTGA
chr10-1101	chr10	91979935	91980080	9			2		4	5	2-3 AA:2-4-5-7 TAGC:1-2-3-8-10 ACATT:1-3-4-6-7 ACAAA:1-2-3-8-10 CAACA:2-3-4-7-9 AGGCG:3-5-6-8-9 ATACT:3-4-6-7-10 AGCAA:1-3-4-8-10 TCGCA
chr10-1102	chr10	95014784	95014929	10			2		4	5	1-8 TT:3-6-7-10 AAAA:3-5-8-10 GTTA:3-4-5-8 GTGC:4-5-9-10 AGTA:1-4-6-7-10 AAGAA:1-4-6-7-10 AGAAG:4-5-6-7-8 GTGCC:1-4-5-7-8 TAGAG:1-2-3-8-9 TTCGA
chr10-1103	chr10	95841206	95841351	11				3	4	5	1-3-4 AAT:3-5-9 ATA:6-7-9-10 ACGA:1-4-5-6-10 AACGA:1-4-6-8-9 AGGGA:1-4-6-8-9 AGGGT:2-3-6-9-10 ACAAT:2-3-4-9-10 AGAGG:3-6-7-8-10 AAATT:2-3-4-6-10 TGAGT:1-2-3-4-5 TTAGC
chr10-1104	chr10	97168652	97168797	6					4	5	6-7-8-9 ATGA:2-3-4-10 TCAA:2-6-8-10 TGTA:1-2-4-5 TCTT:3-7-8-9-10 CCGTA:2-3-4-9-10 TAAAG
chr10-1105	chr10	120208665	120208810	14				3	4	5	7-8-9 AGG:2-5-8-10 TTGG:1-3-6-8-10 AGCGT:2-5-6-8-9 AGGTT:2-4-5-8-10 CAGTT:3-4-7-8-10 AGTCA:3-4-5-6-10 AGCCT:3-6-8-9-10 CCGAA:3-4-5-8-9 CGGGT:4-6-8-9-10 GCGTT:4-5-7-9-10 TGCGT:2-5-6-8-9 TGATT:1-5-6-8-10 TTGCA:1-2-5-6-9 TTCGG
chr10-1106	chr10	128549196	128549341	11					4	5	1-4-6-8 TTAC:1-4-5-7-9 AGCTT:1-2-3-6-7 CAAGC:1-3-4-6-10 CAGCT:1-3-5-7-10 CGTTT:1-5-7-9-10 CTTAG:1-2-5-8-10 CTCCT:2-3-5-7-8 CCCTT:2-4-5-6-10 CGCAA:3-5-6-9-10 GTCGA:1-2-6-7-9 TTCCG
chr10-1107	chr10	3871065	3871210	10					4	5	6-7-8-10 GCTT:1-2-6-7-9 ACCAA:1-2-8-9-10 ACGAT:1-4-5-7-9 AGCTA:1-3-7-9-10 CCCAG:1-2-3-6-9 CTACT:2-3-6-9-10 AGAAA:2-3-4-6-7 CAAAT:2-3-5-7-10 TGTAT:2-4-5-6-9 TGTAG
chr10-1108	chr10	8909449	8909594	14			2	3	4	5	2-3 AC:8-9-10 GAG:1-3-9-10 ACGA:1-2-7-10 CCCT:2-3-9-10 AGGG:1-2-7-8-10 ACTCT:1-2-5-8-10 ACTCG:2-4-7-8-9 AGTTG:2-4-6-7-9 CGCAA:2-4-5-6-7 CTGCA:3-6-7-8-10 ACAGT:5-6-7-8-9 TCTGA:2-3-4-5-10 TCTGA:1-2-4-8-9 TCGGA
chr10-1109	chr10	20502413	20502558	14					4	5	1-3-7-8 ACTC:1-2-5-8 TCTT:1-3-4-5-9 AAACG:1-3-4-5-10 AGATT:1-2-3-8-10 CCCCA:2-3-6-7-8 AAGAG:2-3-4-5-8 ACTTC:2-3-5-6-8 AGCAT:2-4-6-9-10 CGGTG:3-4-5-8-10 ATGTT:2-3-5-6-8 TCCAC:1-2-5-9-10 TATTG:1-3-7-8-10 TCCTA:1-5-6-7-8 TCCAG
chr10-111	chr10	22978532	22978677	16				3	4	5	1-4-8 ATT:1-2-10 ATT:2-3-5 AGT:1-5-8 TCG:1-2-3-10 CACT:3-6-7-10 CACT:3-5-7-10 GTCA:2-3-6-8 TCGC:1-2-3-5-8 ATCTG:1-2-4-8-9 CTGTT:2-4-7-9-10 AGTAA:2-4-7-8-9 ATCTG:2-4-5-6-7 CGTAC:2-7-8-9-10 TCTGT:1-6-7-8-10 TCATT:1-5-7-8-10 TCTTA
chr10-1110	chr10	22697044	22697189	13			2		4	5	1-4 AT:1-3-9-10 AGGG:4-6-7-9 GATA:1-2-3-7-10 AAGTT:1-4-6-8-9 ATACA:1-2-3-4-10 CACTA:1-2-4-8-9 CAGGG:1-2-6-8-9 CCGCA:2-3-4-6-9 AAAGG:3-6-8-9-10 GGGTG:5-6-7-9-10 CGCAA:2-4-5-6-7 TACGC:1-3-5-7-9 TACCA
chr10-1111	chr10	39531261	39531406	10			2		4	5	9-10 TT:1-2-4-8 ACGG:1-4-5-9 AGGG:1-6-7-10 TGTG:1-2-4-8-10 CTATA:2-3-4-5-8 CCAGG:3-5-6-8-10 CTGTA:1-3-4-5-10 TATGA:1-4-5-9-10 TTTTG:1-2-4-5-9 TTACA
chr10-1112	chr10	39532550	39532695	16					4	5	1-6-7-8 ACCT:1-2-7-9 CAAT:1-3-4-5 CCAG:1-2-3-7-8 CAATC:1-2-3-7-8 CCCTC:1-3-4-5-9 CCACG:1-4-8-9-10 CGCGT:2-3-6-7-10 AGGTA:2-3-4-5-10 CATGG:4-6-7-9-10 GGCGT:4-6-8-9-10 GGTGA:2-3-7-9-10 TATTA:2-4-6-7-10 TGACG:1-3-4-5-10 TAAGA:1-3-6-8-10 TAATA:1-2-5-7-9 TTCAA
chr10-1113	chr10	40713126	40713271	9			2	3	4	5	2-10 TT:3-4-5 CAG:1-2-4-5 CCAG:4-7-8-9 GTCA:1-4-7-8-10 CGCCG:1-2-6-7-9 CTAAT:2-3-4-7-9 CAATA:4-6-7-8-9 GCAGT:1-3-5-9-10 TGTAG
chr10-1114	chr10	42089433	42089578	7					4	5	1-3-5-10 TCTG:1-3-6-7-9 AGACG:1-2-3-6-7 CAGCC:2-3-6-7-8 AAGCC:2-3-5-8-10 CACCT:3-4-6-9-10 AGAGA:3-4-5-6-9 CAGAA
chr10-1115	chr10	42277691	42277836	9					4	5	1-7-8-10 TCTT:1-3-4-6-10 ACTCG:1-2-3-4-5 CACGC:2-3-5-6-8 ACCAC:2-4-5-8-10 AGTTT:2-3-5-7-8 CGCCG:2-3-6-9-10 TAATG:2-5-6-8-9 TGCTA:1-3-5-6-8 TAGGC
chr10-1117	chr10	67026109	67026254	10			2		4	5	2-9 CG:1-3-6-8 AGAC:3-5-7-8 GTTC:1-2-4-6-8 AAAGG:1-3-5-7-9 ACGCG:2-3-6-9-10 AGAAA:3-5-8-9-10 GCGTG:4-5-7-8-9 GTCTG:2-3-5-7-9 TGTCG:1-5-6-7-8 TTGTC
chr10-1118	chr10	68558617	68558762	13					4	5	2-4-8-10 CAGT:3-4-8-9 CAGG:3-7-8-10 GATA:4-5-7-10 TTAT:2-7-8-10 TCTT:1-2-5-9-10 ACTGT:2-3-4-6-8 AGTAG:2-4-7-8-10 CGTCA:2-4-5-7-9 CGTCT:3-4-5-6-9 ATTGT:3-4-5-7-8 CTGTT:3-4-7-9-10 GGCGA:2-3-4-7-10 TGACT
chr10-1119	chr10	68959641	68959786	16				3	4	5	2-3-4 ACT:2-3-4 ACT:1-5-8-10 ACTA:1-2-5-6 CTTG:2-3-4-10 ACTA:1-4-7-8-10 AGCTA:1-4-7-8-10 AGCTA:1-4-7-8-10 AGCTA:1-2-3-5-9 CAATT:2-3-5-7-8 ACCTG:3-5-7-8-9 ACTTG:3-4-8-9-10 GACAG:2-7-8-9-10 TTCTG:1-2-6-8-9 TCAGA:1-2-6-8-9 TCAGA:1-3-7-9-10 TACGG
chr10-112	chr10	70418032	70418177	12		1		3		5	1A:2-3-6 AAG:5-6-9 CGA:1-2-3-8-10 AACTG:1-3-4-6-9 AATAA:1-3-4-6-7 AGAAA:2-3-6-8-10 AGATA:2-4-6-7-10 AAGAA:3-4-7-9-10 CACAA:1-3-5-7-10 TACAT:1-3-4-5-10 TCAGT:1-2-4-5-8 TTGGC
chr10-1120	chr10	69353055	69353200	7				3	4	5	3-7-9 AAT:2-3-5-10 CGCT:1-5-8-9-10 CCTTT:2-5-7-8-10 CTTCT:3-6-7-9-10 CGATT:2-4-5-8-9 TGTGA:1-4-5-7-8 TGTTC
chr10-1121	chr10	70688574	70688719	10				3	4	5	4-8-9 TCT:1-3-6-10 AAAA:7-8-9-10 TGTG:1-3-6-7-10 AAACA:1-2-3-7-10 CAACA:3-4-5-9-10 AGTGG:3-5-8-9-10 CTCTG:2-3-4-9-10 TCAGA:2-3-7-9-10 TGCAA:2-3-7-9-10 TGCTA
chr10-1122	chr10	71895602	71895747	11		1		3	4	5	1A:2-4-8 AGT:2-4-8 TTT:1-4-5-10 AACT:1-2-3-7-8 AAAAT:1-4-5-7-8 AAGTG:4-5-6-8-10 ATGTA:6-7-8-9-10 CTGTG:2-3-4-5-8 TAGTC:1-3-5-7-10 TACTT:1-2-4-5-9 TTACA
chr10-1123	chr10	77007882	77008027	12			2		4	5	2-4 CG:3-4 GA:2-5-8-9 TTTG:1-2-3-6-8 AAAGG:1-2-3-8-9 CAGTT:2-3-6-8-9 CACCT:2-5-6-9-10 CTGAG:2-4-5-8-9 CTGTT:3-6-7-8-9 CAAGA:3-4-7-8-9 GGTGA:2-3-5-8-10 TGCGT:1-2-3-4-5 TTGAC
chr10-1125	chr10	79704360	79704505	11						5	1-2-5-8-9 ACCTG:1-3-4-6-9 CCGGG:1-4-5-6-8 CGCCC:1-2-5-6-9 CTTAG:2-3-5-6-8 CGGCC:3-5-6-8-9 AGGTA:3-4-5-6-10 AGCGG:2-3-5-6-8 TGCCC:1-3-5-8-9 TCTCG:1-3-5-6-8 TGGCC:1-4-5-8-10 TGTGG
chr10-1126	chr10	79926930	79927075	11					4	5	1-5-7-8 ACCC:1-5-6-8 CCAT:3-5-6-8 GGCT:5-6-9-10 CATG:2-3-8-9 TGCG:1-3-4-5-6 AGGGC:1-2-4-6-8 ATTGG:2-3-7-8-10 CGCCT:3-5-6-8-10 CTCCG:4-5-6-7-8 TCCTT:2-5-7-8-10 TCTCT
chr10-1128	chr10	84576216	84576361	13				3	4	5	2-3-10 AAA:4-5-8 GTG:1-4-5-10 CGTG:2-3-4-6 CAAG:3-8-9-10 ATTT:1-2-4-5-10 AAGTT:1-2-5-6-8 ACGGC:1-5-7-9-10 CCCAG:2-3-4-5-8 ACTCG:3-4-6-8-9 CAAGA:2-4-6-7-10 TTGAA:1-4-5-6-10 TGCGA:1-4-5-6-9 TTTAA
chr10-113	chr10	80161609	80161754	12				3	4	5	3-4-8 AGC:4-5-7 GCA:6-7-8-10 GTCT:1-5-6-10 TCGG:2-3-4-6-8 CGGGC:3-5-8-9-10 CCGAA:3-4-5-6-8 CGGAG:3-4-6-9-10 GGGGA:4-5-6-9-10 AGAGG:2-3-5-6-9 TCTAA:1-3-4-6-9 TGAGG:1-4-5-6-9 TGTGA
chr10-1130	chr10	95000390	95000535	15		1		3	4	5	5G:2-3-6 TCA:2-3-4-10 AGGA:4-6-8-10 GGTA:1-5-6-10 TCGG:1-2-4-8-10 ACGGA:1-3-4-5-8 AGATT:1-2-3-4-10 CAGAA:1-2-3-4-10 CAGAA:1-2-3-9-10 CAGAA:3-7-8-9-10 ACCTG:6-7-8-9-10 ACTGA:1-3-4-9-10 TAAAG:1-3-7-9-10 TACAG:1-3-8-9-10 TAGGT
chr10-1132	chr10	111854642	111854787	12					4	5	1-2-4-9 CTGA:2-4-5-9 AATA:1-2-3-4-8 AAGAT:1-2-4-8-10 ACGCT:1-3-5-8-9 AATGT:1-4-5-7-8 CGTAG:2-3-5-8-9 AATTT:2-6-7-8-10 CAATT:1-3-7-9-10 TACAA:1-5-7-8-10 TCATA:1-2-6-7-8 TTCAC:1-2-4-5-10 TTTTA
chr10-1133	chr10	118003871	118004016	9			2		4	5	3-10 GA:2-4-7-9 TTTA:1-3-7-8-10 AGTGT:1-6-8-9-10 AGCTG:2-5-7-8-9 ATATA:2-5-8-9-10 CTTTT:3-4-5-8-9 CATCT:1-3-6-7-9 TAGAA:1-3-6-8-10 TGACA
chr10-1134	chr10	120850544	120850689	11					4	5	2-4-6-9 TAAT:1-2-3-4 TTAA:1-3-5-8-9 AGCCT:1-2-3-6-8 CAAAG:1-5-7-8-9 CCTTA:1-2-4-6-8 CTTGT:2-6-7-8-9 AGTGT:5-7-8-9-10 CTTTT:4-5-7-8-10 TTATG:2-3-5-7-10 TCCTG:1-2-5-6-8 TAGCT
chr10-1135	chr10	125725477	125725622	17					4	5	3-4-6-8 CACC:3-6-7-8 GGCG:5-6-7-10 CCCT:1-2-6-7-8 ACCTG:1-3-6-7-9 ACACT:1-2-3-8-9 CACGG:1-3-5-8-9 CCCCT:1-2-3-6-8 CTCGT:1-2-5-9-10 CTTGG:1-2-4-9-10 CTGTT:2-3-6-7-8 CCGCT:2-5-6-8-9 CCAGT:3-4-5-6-7 CGGCC:3-4-7-8-9 CTCCT:4-5-6-7-10 ACCCG:5-6-7-9-10 CCAGT:1-2-6-7-10 TCAAA
chr10-1136	chr10	3416797	3416942	11			2	3	4	5	7-8 AC:5-7-8 TCC:2-6-7-8 CCCT:4-6-8-9 AAGT:1-3-4-5-7 AGTCT:3-5-7-9-10 ATAAT:3-4-5-9-10 CAGAA:2-3-4-7-8 TAACT:1-2-4-8-10 TCGTT:1-4-5-8-9 TGTGT:1-2-4-7-9 TTAAA
chr10-1137	chr10	3633874	3634019	3					4	5	2-5-9-10 TTGA:2-5-7-8-9 CCTTT:1-2-3-4-5 TCAGT
chr10-1138	chr10	4683247	4683392	14					4	5	1-4-9-10 TAAG:1-2-4-5 TTAT:1-3-5-8-10 ACTGA:1-2-5-8-10 CCGGA:2-3-5-9-10 ACCAA:3-4-5-7-9 AAGTT:3-4-6-8-10 CAACA:3-4-6-7-9 CAGAG:4-5-8-9-10 GGGAT:1-2-4-6-7 TCGCA:1-3-4-6-8 TAAGG:1-3-6-7-8 TGAAG:1-3-6-9-10 TGGAG:1-3-4-5-8 TGGGT
chr10-1139	chr10	12090387	12090532	7			2		4	5	8-9 TG:1-3-7-10 ACCT:1-2-5-6-7 ACCGA:1-2-4-5-10 TCATT:1-2-4-5-10 TTAGT:1-2-6-8-10 TTGTA:1-2-8-9-10 TTTGG
chr10-114	chr10	25928540	25928685	11			2	3	4	5	8-9 GT:6-8-9 AGG:2-3-6 TCA:5-6-7-10 TAAA:1-4-6-7-8 AGGTG:2-3-6-8-10 AAAGA:2-5-8-9-10 ATCAT:2-3-4-5-8 CCAGT:4-5-8-9-10 GGTGT:1-3-4-8-10 TAGCT:1-4-5-7-8 TGTTT
chr10-1140	chr10	19967215	19967360	9				3	4	5	2-3-8 TGC:2-3-4-5 ACTC:4-5-6-7 ATAT:1-4-5-10 TGCA:1-2-4-9-10 ATAAA:1-2-7-8-10 ATTTT:4-5-6-7-8 GCGTG:2-3-4-8-9 TGACA:2-3-5-8-10 TGCCT
chr10-1141	chr10	22885952	22886097	13			2	3	4	5	8-9 TA:1-2-5 CCT:2-5-8-9 CTGG:1-4-5-8-9 ATCCA:1-2-6-7-8 CCCTC:1-2-6-8-10 CCGTA:1-2-5-6-8 CTCAC:2-3-7-9-10 CACAA:2-5-6-7-8 CTCCC:2-5-6-7-10 TCGCA:1-2-7-8-10 TCTCT:1-5-7-9-10 TTATT:1-4-5-7-8 TGTCC
chr10-1142	chr10	26701967	26702112	11				3	4	5	1-3-5 AGC:2-3-5 AAG:1-4-5-10 AGTA:1-2-4-5 CTTG:5-7-8-10 TAGA:1-4-6-8 TGAG:1-2-4-6-9 CCGGG:1-2-3-9-10 CTGGG:3-4-8-9-10 AGCTG:3-6-7-8-10 CGACT:1-3-4-6-9 TCAAA
chr10-1143	chr10	26836635	26836780	5					4	5	1-5-8-10 ACTA:1-5-8-10 TCGT:1-3-4-5-6 ACTGG:3-5-6-9-10 ACAGG:4-5-8-9-10 GTGAT
chr10-1144	chr10	31354344	31354489	14				3	4	5	3-5-7 CTC:1-3-8 TCC:2-6-7-8 CGTT:6-7-8-9 CAGT:1-2-3-5-7 ACCTC:1-2-6-7-9 ACGCG:1-5-7-9-10 ATCTG:1-4-5-7-9 ATTCT:1-2-7-8-9 CCCCT:1-2-7-8-10 CCTGT:1-6-7-8-10 CACTA:4-6-7-9-10 GACTA:2-5-6-7-8 TCCCT:1-6-7-8-9 TACTG
chr10-1145	chr10	39960142	39960287	10				3	4	5	1-3-9 ACG:1-3-8 TCC:3-4-6-10 AAGT:6-7-9-10 AAGT:1-3-4-8-9 AGAGA:1-2-3-8-9 CCCCA:1-4-7-9-10 CGAAG:2-3-4-6-7 CCTCC:2-3-5-7-8 TGCTG:1-3-5-6-7 TCCGA
chr10-1146	chr10	40725594	40725739	10		1			4	5	9G:1-3-6-7 AAAA:1-2-4-10 TTTA:1-4-7-9-10 AGAGA:1-2-3-9-10 CTAGT:2-3-5-8-9 AGTGG:3-6-7-8-10 CGTTG:2-5-7-9-10 TGCGT:1-3-7-8-9 TATCT:1-3-4-9-10 TGGGG
chr10-1148	chr10	42150578	42150723	14				3	4	5	2-5-8 CCT:5-6-10 TCA:2-3-5 TCT:1-4-5-8 AACC:5-6-8-9 TATA:1-3-6-7-9 AACCT:1-3-8-9-10 AAGGG:1-2-3-8-9 CAACT:2-3-4-6-7 AGGAC:2-3-5-6-10 CACGA:2-3-6-9-10 CCGGG:3-6-8-9-10 AATGG:3-4-5-6-10 AGGAA:3-4-7-8-9 CGTCA
chr10-115	chr10	66966465	66966610	12				3	4	5	2-8-9 AGT:3-4-5-10 GTCA:5-7-9-10 TTAA:2-6-9-10 TGAG:1-4-6-7-10 AAACT:1-4-5-6-9 AATAT:1-3-4-7-8 CAGTT:2-3-4-9-10 AAGGA:2-4-7-8-10 AGTTT:6-7-8-9-10 GACAT:1-2-3-6-10 TCCAT:1-3-4-8-10 TGATG
chr10-1150	chr10	59920717	59920862	9			2		4	5	6-8 CC:4-5-7-8 GGTC:1-2-3-4-7 ACATC:1-5-6-7-8 ACCAG:1-2-6-7-8 CCAAG:1-2-6-8-9 CCAGT:1-3-5-9-10 CCCAA:2-3-5-6-8 TCCAC:2-7-8-9-10 TCTGG
chr10-1151	chr10	66910513	66910658	12				3	4	5	4-7-10 TCT:1-2-8-9 ATTT:2-3-8-10 CACA:1-3-4-9 TAAA:1-2-7-9-10 AATTT:1-2-5-7-9 ACTTT:1-3-7-8-10 ACAGA:1-2-4-5-9 ATGTA:1-2-5-6-9 CCCGA:2-3-4-7-8 AGGCC:2-3-6-7-9 CAGAA:1-6-7-8-10 TAACT
chr10-1152	chr10	74441363	74441508	12				3	4	5	6-7-10 ACT:2-5-9-10 CTGA:3-8-9-10 ACAG:1-3-6-7-9 AAACT:1-4-5-9-10 AAGGT:1-4-7-9-10 AGAGA:2-4-7-8-10 AATGA:2-3-6-7-10 CAACA:2-3-5-7-9 CACAT:1-3-4-5-6 TAATA:1-4-5-6-8 TTTAG:1-2-3-6-10 TTGAA
chr10-1153	chr10	75108209	75108354	11			2	3	4	5	2-5 TT:2-4-9 CGA:1-2-3 TCA:1-2-8-10 CATA:1-8-9-10 TTAT:1-2-3-9-10 ACCTT:1-3-7-8-10 AACTT:1-4-6-9-10 TGAAT:1-4-5-7-8 TTTCT:1-2-3-4-9 TTCAG:1-2-4-7-9 TTACT
chr10-1154	chr10	75126422	75126567	13		1			4	5	3G:1-2-3-8 TTCG:1-2-3-5 TTCT:1-3-5-8-9 ACTTT:1-3-4-5-7 ACTGT:1-2-5-7-10 CTTTA:1-2-4-9-10 CTGGG:2-4-5-7-8 CGCAC:5-6-7-8-9 TGATG:2-5-7-8-9 TCTGA:2-5-7-8-9 TCTGG:1-2-5-8-9 TACGT:1-2-4-5-6 TTGTA
chr10-1155	chr10	75614807	75614952	12					4	5	1-6-7-8 ACTG:2-3-4-5 CAGC:4-8-9-10 GTAT:2-3-4-5-10 AATGT:2-5-6-7-10 ATCCT:2-3-6-9-10 CCCAT:2-4-5-7-10 CGTCA:3-4-6-8-10 ATATA:3-5-6-8-10 GCCTT:2-3-4-5-8 TCAGC:1-3-4-6-8 TGGGC:1-2-6-8-9 TTAGG
chr10-1156	chr10	75835385	75835530	7				3	4	5	1-3-8 ACC:1-2-6-8 TCGC:1-2-3-4-8 CACAT:1-2-5-6-8 CCCCC:1-3-5-6-7 CCCCC:2-3-5-9-10 AACAG:1-2-3-5-7 TTGCT
chr10-1157	chr10	77566863	77567008	11			2	3		5	8-9 TA:3-6-7 CCC:1-5-6-9-10 CTAAG:2-3-4-5-8 AAAGG:2-3-4-7-10 ACACT:2-4-5-6-7 CGCCT:2-4-5-8-10 CTTCA:3-6-7-8-9 ACTCA:2-3-5-6-10 TATAG:2-3-5-6-9 TCCCG:1-3-6-9-10 TGGAA
chr10-1158	chr10	79766978	79767123	12					4	5	2-3-4-8 AGAG:3-7-9-10 AAGT:1-2-4-7-8 AAATT:1-2-5-6-9 ACGAA:1-2-3-6-10 CCGGA:1-3-4-5-10 CGGGT:1-2-3-5-7 CTCTA:2-3-4-5-6 AAGCA:2-3-5-7-8 AGCCT:3-5-6-8-10 GGCGG:2-3-8-9-10 TCTGG:1-4-5-6-9 TGGGG
chr10-1159	chr10	79802500	79802645	10				3	4	5	6-7-8 CCC:4-8-9 GGG:1-3-5-8 ACGG:1-2-3-5 CCGT:1-2-3-5-8 ACCCC:2-4-5-8-9 CTGGG:3-4-5-8-10 CTGTA:3-5-8-9-10 GCCAT:1-2-3-5-9 TCCTG:1-4-5-7-8 TGCCC
chr10-116	chr10	110953278	110953423	13			2		4	5	1-3 TA:2-3-8-9 CCTG:1-3-6-7-8 ACCTC:1-3-4-6-9 CGGAG:2-3-8-9-10 AAGAA:2-3-5-6-7 ACTGA:2-3-6-8-10 AGGTT:2-3-6-8-9 CCACT:3-4-6-7-8 AACAG:5-6-7-8-10 TGCCA:1-3-5-6-9 TACGA:1-3-4-5-8 TGTCC:1-4-5-7-10 TTGTG
chr10-1161	chr10	82909471	82909616	12				3	4	5	3-8-9 GTT:1-3-9 TGA:5-6-8-10 TGGA:1-2-4-5-9 ACTCG:1-3-6-8-9 ACAGT:1-2-3-5-6 ATGGG:2-3-5-6-9 ACCAG:2-3-6-7-8 CGACC:4-5-6-7-10 TCACT:2-5-8-9-10 TTTGA:2-4-6-9-10 TGAAA:1-4-5-6-9 TGGGA
chr10-1162	chr10	83198116	83198261	11					4	5	1-6-9-10 AGAA:1-2-6-10 CCGA:4-5-9-10 ACTT:4-5-8-10 GTGG:1-6-7-8 TGCG:1-2-3-5-8 CTCCG:3-4-6-9-10 AACTG:3-4-6-7-8 CACCT:3-4-5-8-9 CTTGG:3-6-7-8-9 GCCCT:1-3-5-7-9 TGGCA
chr10-1163	chr10	83337815	83337960	11					4	5	1-6-7-8 CCCT:3-6-8-10 GCTA:6-7-9-10 CCAG:1-3-6-7-10 ACGCT:1-3-5-6-10 AGCGG:1-2-5-6-8 CTTAG:2-3-5-8-9 AGCCA:2-3-5-6-8 CGGCC:2-6-7-8-10 CGAGT:2-5-6-8-9 TGCCT:1-3-7-9-10 TGCGA
chr10-1164	chr10	84577105	84577250	17			2	3	4	5	5-10 GA:3-8-10 GGA:3-4-5-8 CAGG:3-5-8-9 GCGT:1-3-5-8-9 AAGGG:1-3-4-8-9 ACGCT:1-4-6-7-8 CGCAT:1-4-5-6-10 CGCCT:2-3-7-8-9 CCCTG:2-6-7-8-10 CGCGG:2-5-6-7-8 CTCTC:2-5-6-8-9 CTGGG:3-6-7-8-10 AGACT:3-5-6-8-10 CGGTG:4-5-6-7-9 GCCCG:4-5-6-8-10 GGAGT:4-5-8-9-10 GGGTG
chr10-1165	chr10	86831413	86831558	10			2	3	4	5	1-10 TA:1-7-8 ATC:3-6-9 AGT:1-6-8-10 TACA:1-3-7-8-10 ACTTA:1-4-5-8-10 ATTTA:4-5-6-7-10 TTGTT:2-5-7-8-9 TCTTT:1-2-5-8-10 TCTTA:1-2-4-5-10 TTTCT
chr10-1166	chr10	87594031	87594176	6				3	4	5	3-4-5 GTG:3-4-9-10 GAAG:1-4-5-7-8 AGGTC:1-2-3-4-5 CAAAG:3-5-6-7-9 GTCCT:2-5-8-9-10 TCTAA
chr10-1167	chr10	93161514	93161659	14					4	5	1-5-6-7 TGCA:1-2-5-8-10 CCTGG:1-3-6-8-9 CAACT:1-3-4-8-9 CGGCG:2-3-5-6-10 AGGCA:2-5-6-7-8 CCCAG:3-4-5-6-7 CGGAC:3-6-7-8-10 GCCGG:3-5-8-9-10 GTGAG:3-4-6-8-10 GGGTG:3-4-5-6-8 GGGAC:6-7-8-9-10 CCCTG:5-6-7-9-10 GCAAG:4-5-6-7-8 GGGCT
chr10-1168	chr10	94408816	94408961	11				3	4	5	1-5-7 TTA:2-7-8-9 AAGG:2-5-7-9 TCAT:1-2-5-8-10 AAGGT:1-3-6-7-9 ACACA:1-5-7-9-10 CCTAA:2-4-5-8-9 CGTTT:3-4-8-9-10 CACTG:2-3-7-9-10 TCAAT:1-4-5-7-8 TGGTC:1-4-5-8-9 TTTTT
chr10-117	chr10	107504289	107504434	6			2		4	5	4-10 TA:3-4-5-9 ATTT:3-5-6-10 GGGT:1-2-4-9-10 AATAG:1-3-8-9-10 TATGA:1-4-6-8-9 TGACA
chr10-1170	chr10	96712205	96712350	8					4	5	6-7-9-10 AATG:1-6-7-8-10 ACTCT:1-2-4-9-10 CAAAG:1-2-6-8-9 CTATG:2-6-7-8-9 ACAGG:5-7-8-9-10 CTCAG:2-3-7-9-10 TCCGT:1-4-7-8-10 TTTGA
chr10-1171	chr10	98485906	98486051	9					4	5	1-2-4-10 ACAA:2-5-6-10 CTGT:1-2-4-6-8 CTTGC:2-3-8-9-10 CATAA:3-5-7-8-10 ATACA:3-5-8-9-10 CCTTA:3-4-5-8-9 CTCGA:1-4-7-9-10 TATTG:1-4-6-9-10 TGATT
chr10-1172	chr10	108073960	108074105	8			2			5	1-10 TA:1-2-3-8-9 CAAGG:2-3-5-7-8 AGTCC:3-4-5-8-10 ATCCT:3-6-7-8-10 GGCTT:4-6-7-8-10 ACAGT:4-5-7-8-10 TCCTT:1-3-6-7-9 TAAAA
chr10-1173	chr10	111133450	111133595	12		1			4	5	3G:3-8-9-10 CGTA:1-2-3-7-10 AAACT:1-2-3-9-10 AAAAT:1-2-4-7-9 AAATA:1-2-7-9-10 AACGT:1-4-5-7-10 ATCCA:1-2-6-7-10 CAAAA:2-5-6-7-10 ATCAA:1-2-7-8-10 TATGA:1-3-4-9-10 TCAAA:1-4-7-8-9 TTCTT
chr10-1174	chr10	112760381	112760526	12				3	4	5	7-8-9 ATT:1-3-8-10 CAGT:1-2-4-5-9 ACGGG:1-5-6-8-9 ATGGT:1-2-5-7-10 ATTCA:2-6-7-9-10 ACCTT:6-7-8-9-10 GCTTA:5-6-7-8-9 TCAGT:2-3-4-7-9 TGAAG:1-3-8-9-10 TGTTG:1-4-5-7-10 TGTAA:1-2-4-5-8 TTGGT
chr10-1175	chr10	113169353	113169498	11			2	3	4	5	2-3 AA:1-2-8 ACT:2-5-8 ACC:1-2-4-7 AATC:5-6-7-8 CGAT:1-2-5-7-10 CAGTT:2-3-7-9-10 CCCGG:6-7-8-9-10 GATGT:2-4-5-7-9 TGCTT:1-3-4-5-9 TGTCT:1-4-5-6-8 TATGT
chr10-1176	chr10	122071599	122071744	13	0				4	5	ERE:2-3-6-8 ACGC:2-3-7-9 AGTG:6-7-8-10 GTTA:2-6-7-9 TCCA:1-3-7-9 TCAG:1-3-5-6-8 AACCG:1-2-6-8-9 CAAGA:2-3-6-7-8 ACCTG:2-3-4-5-10 AGAGT:2-4-7-8-10 AGAGT:3-5-7-9-10 ATAGA:1-4-6-8-9 TAAGT
chr10-1177	chr10	127339009	127339154	10					4	5	1-5-6-10 CTCT:2-3-6-10 TCAT:1-3-4-6-10 AGGAT:1-5-7-8-9 ACAGA:1-2-6-9-10 CCAGA:1-2-3-4-6 CTAGA:2-3-6-8-10 AGCTT:2-3-4-7-8 CAGCT:3-5-6-9-10 GCAGA:1-5-6-9-10 TCAGG
chr10-1178	chr10	128731067	128731212	13			2		4	5	6-8 CC:1-2-4-10 CAAT:2-3-5-10 CCGA:1-3-5-6-9 ACTCA:1-5-7-8-9 ACAGG:1-4-5-8-9 AGTGA:1-2-5-8-10 CCCGA:3-4-5-7-10 CAGCA:3-4-6-8-10 GGAGA:5-7-8-9-10 CCTTT:2-3-4-5-6 TGTGG:1-3-7-8-9 TACCT:1-4-8-9-10 TTTGG
chr10-1179	chr10	4732886	4733031	10						5	1-3-6-8-10 AGGCA:1-3-5-6-9 CCCAG:2-4-6-8-9 ATGGG:3-5-8-9-10 GTGGG:6-7-8-9-10 GTGGT:4-5-6-7-8 GGGTG:2-3-4-5-7 TGTGT:2-5-7-9-10 TGCAG:1-2-6-8-9 TCAGA:1-4-5-7-8 TGCAC
chr10-118	chr10	108043297	108043442	15				3	4	5	1-8-10 ATA:6-9-10 ATA:2-3-5-7 AGTC:1-7-9-10 TCGG:1-3-4-5-6 AAGGC:1-4-6-7-8 AGCAT:1-2-3-9-10 ATGGA:1-2-3-9-10 CAGAG:1-2-6-7-9 CCCTA:1-2-5-6-9 CCCAG:1-3-5-8-10 CACCT:3-4-8-9-10 AACAG:3-6-7-8-9 ACCCA:4-5-6-7-10 AGACG:1-3-4-8-10 TAGGA
chr10-1180	chr10	12922513	12922658	9					4	5	1-2-3-7 CAGT:3-8-9-10 CGTG:1-5-6-9 TCGT:1-2-3-6-10 ACCAA:1-2-3-5-7 CAAGA:1-2-3-5-6 CAATA:3-5-6-7-10 ACAAA:3-4-5-6-8 ATCAT:2-5-6-7-10 TGCCG
chr10-1181	chr10	13177516	13177661	15			2	3		5	3-10 GT:9-10 TA:1-2-4 CAG:2-4-10 CAT:1-2-4-5-8 ACTCC:1-3-5-6-8 AATGC:2-4-5-6-10 AGCAT:3-5-8-9-10 CCCAT:2-4-6-8-10 TGGTA:2-4-5-6-9 TTGAA:1-3-5-8-9 TATTG:1-3-4-7-9 TAGCG:1-4-5-6-10 TGCGT:1-4-5-8-9 TTGGT:1-2-4-6-7 TTGGA
chr10-1182	chr10	20825377	20825522	7				3	4	5	3-4-5 GTT:2-3-9-10 CAAA:5-6-8-9 GCCA:1-3-5-9-10 ACCAA:1-2-6-8-9 CTGGT:2-4-6-7-10 TGCCT:1-2-3-6-8 TAAAC
chr10-1183	chr10	20884426	20884571	5					4	5	1-2-3-4 TAGG:1-6-8-9-10 AGCTA:2-4-6-7-10 CAACG:2-3-4-5-9 TGGCA:1-4-6-9-10 TGAGA
chr10-1184	chr10	21818460	21818605	12			2	3	4	5	7-8 AG:7-9-10 CGG:2-5-7-10 CTCT:3-4-5-7 GTCC:6-7-8-10 CACA:7-8-9-10 TTGA:1-2-6-8-10 ACCTA:1-3-6-8-10 ACGTA:1-4-5-9-10 AGGGG:1-7-8-9-10 CTGGT:4-5-6-8-10 AGGTA:5-6-8-9-10 GACTT
chr10-1185	chr10	23924049	23924194	13				3	4	5	6-8-9 ACT:7-9-10 CGA:2-6-7-8 TGTT:2-3-4-5-7 AAACT:3-4-5-7-8 AGGAG:3-4-7-9-10 CTCTG:4-5-6-7-8 GTGTT:2-5-6-7-8 TCCAG:2-5-7-8-10 TCTGA:1-2-6-9-10 TAGGG:1-2-3-5-8 TCCTT:1-2-3-9-10 TTCGT:1-2-3-8-9 TTCCA
chr10-1186	chr10	24379477	24379622	15				3	4	5	8-9-10 GTG:2-3-4-8 AGAG:3-4-6-8 CAGG:3-4-6-7 GGAT:1-4-5-8 TTTC:1-3-4-6-9 AATCA:1-2-8-9-10 ATCTG:1-2-3-9-10 CAAGG:1-2-3-7-9 CTCTG:3-4-6-7-8 AGACC:3-6-7-9-10 CGAAT:3-4-5-7-8 GAGAC:3-5-6-9-10 GCAAA:4-5-6-9-10 GTGGA:1-3-6-8-9 TGAGG
chr10-1187	chr10	24835027	24835172	11				3	4	5	6-7-10 CTA:1-2-3-5 AAAT:3-4-5-8 ATTT:1-3-4-5-10 AGAGA:2-4-5-6-8 CGTAT:3-4-6-7-10 AAAAT:3-4-5-9-10 AGCGG:3-5-7-9-10 GTAGT:1-3-4-7-9 TGAAA:1-4-6-9-10 TTCGG:1-4-5-7-10 TTGCG
chr10-1188	chr10	30280602	30280747	12					4	5	3-8-9-10 CTAA:3-6-8-10 GGCT:7-8-9-10 TCTT:1-2-6-9-10 AAAAA:1-2-3-5-7 ACCTC:1-3-6-7-8 ACAAC:1-3-4-5-8 AGGCG:1-4-5-6-10 AGGAT:1-2-5-8-9 ATTGG:1-2-7-9-10 CTTTA:3-4-7-9-10 AATAT:3-6-8-9-10 CAGAA
chr10-1189	chr10	39731818	39731963	12				3	4	5	1-3-5 CCG:1-4-6-8 AGGC:1-3-5-9 CCCG:2-5-6-8 CCGC:3-5-7-8 CCTC:1-2-6-7-8 AAATT:1-3-5-6-7 ACGAA:1-3-5-7-9 AGCCT:1-3-5-6-8 CGCAG:1-3-5-6-8 CGGGC:3-5-6-8-10 CCGCG:1-2-4-7-8 TCGAT
chr10-119	chr10	127094538	127094683	10		1			4	5	2T:1-4-5-10 TATA:1-2-6-7-10 ACCCT:2-5-8-9-10 ATGAA:4-5-7-8-9 TTTTT:2-3-4-7-8 TGGTG:1-3-5-9-10 TACAG:1-3-4-5-10 TAGGT:1-3-4-8-10 TGACA:1-2-5-8-9 TTTCG
chr10-1190	chr10	43634520	43634665	6				3	4	5	2-6-7 CCC:4-5-8-9 GGGG:1-2-3-8-10 CCCCT:2-3-5-8-9 CCCTG:3-5-7-9-10 CTAAT:3-5-6-8-10 GTGCT
chr10-1191	chr10	62266653	62266798	12				3	4	5	2-8-10 TCA:1-6-9 TAG:1-4-6-10 AGGA:2-4-7-9 CTCT:4-5-7-8 GCAC:1-3-4-5 TCAG:3-7-8-9-10 AAGAG:3-4-5-8-10 CTCTA:2-3-5-9-10 TGCAA:2-5-6-9-10 TTAGT:1-3-6-7-8 TCCCC:1-4-8-9-10 TATGT
chr10-1192	chr10	63024148	63024293	7				3	4	5	4-5-7 TTC:1-6-8 TCC:6-8-9-10 GTTT:1-3-5-7-10 ACGCG:2-3-5-6-9 CGGGG:3-4-6-7-8 GAATC:1-2-3-6-8 TCCAG
chr10-1193	chr10	68323551	68323696	11		1		3	4	5	10A:4-9-10 GTG:2-7-8-9 ATCT:2-3-5-8 TCCT:1-2-7-9 TCAA:1-2-4-8-10 ACGTT:1-2-3-4-5 CTGTG:2-4-8-9-10 CAGGT:3-4-5-9-10 GTTAG:1-5-6-7-10 TTACA:1-2-3-8-10 TTAGA
chr10-1194	chr10	70977845	70977990	10				3	4	5	2-3-8 AAT:2-3-4 AAT:1-3-5 TAC:1-2-8-10 CTCA:2-3-4-5 TGTC:1-4-6-9 TGGA:1-3-6-8-9 AGGTA:1-4-8-9-10 AGTGA:2-3-5-6-10 ACTAA:1-2-4-9-10 TCAAG
chr10-1195	chr10	71008007	71008152	12					4	5	1-4-6-8 ATAT:3-7-9-10 CCTT:1-2-5-6-9 AACAG:1-3-4-5-10 AATGT:1-3-6-7-10 ACCCA:1-2-7-8-9 ATCTT:2-4-7-9-10 AAAGT:2-4-6-7-8 ATAAT:2-4-8-9-10 CGTTA:3-4-8-9-10 GACAT:2-4-6-7-8 TACCC:1-4-6-7-8 TTCCC
chr10-1196	chr10	75621020	75621165	10						5	1-3-6-7-8 ACCTT:1-5-7-9-10 ATCAG:1-2-5-6-10 ATCGT:1-4-5-7-8 CTGCC:1-2-6-7-9 CTGCG:1-2-5-6-8 CTCCC:1-2-5-6-9 CTTAG:2-3-4-5-9 ACTGG:3-5-7-8-9 GGATT:2-5-6-8-10 TTATA
chr10-1197	chr10	75917117	75917262	7					4	5	2-3-4-5 ACTC:1-3-4-8-10 AAGGA:2-3-4-9-10 CAGTA:2-3-4-6-7 CCAAC:2-4-5-8-9 TGGTT:1-3-4-7-10 TATTA:1-2-7-9-10 TTAGA
chr10-1198	chr10	77130685	77130830	12					4	5	3-7-8-10 ACTA:3-4-5-6 AGCA:4-5-6-7 GCCC:1-3-5-7-8 AACTT:1-4-5-7-8 ATTAG:1-2-3-6-9 CACGG:1-3-4-5-8 CAGGG:2-5-7-8-10 ACTCT:2-3-4-8-10 CCATA:3-4-5-6-9 AGCAT:3-4-5-6-10 CAGAT:1-5-6-8-10 TTACA
chr10-1199	chr10	79746232	79746377	11			2		4	5	1-8 AC:2-4-6-8 CAGT:6-7-9-10 ACTG:6-7-9-10 CCAT:5-6-7-9 CGAA:1-3-5-6 TCCG:1-3-4-8-10 AAGCA:3-5-6-9-10 ACAGA:1-2-5-6-8 TACAT:1-3-6-8-9 TCATG:1-3-4-6-9 TGACG
chr10-12	chr10	79865794	79865939	16			2	3	4	5	2-4 CG:3-5 GG:4-8-10 GCT:1-6-8-9 AGCG:3-6-9-10 GGTA:3-8-9-10 GTTG:6-8-9-10 ACGA:2-3-7-9 TGCT:1-2-6-8-9 CAGCA:2-3-4-5-8 CCTTC:2-4-5-6-8 CACGG:2-4-6-8-9 CGGGG:3-4-6-8-9 CTGGG:3-5-8-9-10 GTGGG:1-3-5-7-8 TCTTG:1-4-5-9-10 TGTAG
chr10-120	chr10	44697152	44697297	13				3	4	5	3-6-9 ACG:2-3-4 TAA:1-3-7 TAA:1-4-6-9 AAGA:1-2-5-9 CCCG:2-3-6-10 AAGT:3-4-5-6 ATGA:1-2-4-5-9 ACGGA:1-3-4-7-9 AAGCT:2-3-4-5-10 CCTGA:2-4-7-8-10 CGTTT:3-6-7-8-10 ACAGT:3-5-6-9-10 GTAGT
chr10-1202	chr10	82623398	82623543	11					4	5	1-2-5-7 CCTA:7-8-9-10 ACAG:4-6-9-10 TAGG:1-2-4-5-8 ACGCT:2-3-6-7-9 CAGAA:3-4-5-7-10 AAGCT:3-7-8-9-10 ATGGA:3-6-7-8-9 GCACA:3-6-8-9-10 GGCAG:4-5-6-8-9 TTACA:1-3-4-6-10 TCAGA
chr10-1203	chr10	85161846	85161991	8			2		4	5	1-2 CA:6-7-9-10 CTTA:1-2-9-10 TTAT:1-3-4-6-7 CCTCA:1-2-5-8-10 CTCCA:2-4-6-7-10 AGCAA:4-5-6-7-10 TTATT:2-4-7-8-9 TTACT
chr10-1204	chr10	88294652	88294797	10					4	5	1-2-3-7 TCAT:1-4-7-10 TTCA:1-2-8-9-10 AATTA:1-3-5-8-10 ACTTT:1-2-3-4-5 CAAAT:1-2-7-8-9 CCCTA:1-2-7-9-10 CCTTT:1-6-7-8-10 TGTGA:1-2-4-7-10 TTACG:1-2-6-7-9 TTACT
chr10-1205	chr10	88296699	88296844	7				3		5	6-9-10 ATA:1-2-3-7-9 CTCTT:2-3-5-8-10 CATCA:2-3-4-9-10 CCATA:1-2-4-7-9 TAATG:1-2-5-6-7 TATGA:1-4-5-6-7 TACAA
chr10-1206	chr10	88297161	88297306	13					4	5	1-6-7-8 AACG:1-2-3-10 CTGG:2-3-9-10 AGTT:4-6-7-9 TAAA:1-3-8-9-10 CGCAA:2-3-4-7-9 AGGAA:2-4-5-6-10 CTGGG:3-4-5-8-9 AACCT:3-4-6-7-10 AGCCA:2-3-7-9-10 TCCGG:2-4-6-7-10 TAAAA:1-2-3-9-10 TCCGG:1-4-5-9-10 TGCGG
chr10-1207	chr10	95399043	95399188	10				3	4	5	3-5-7 CTA:1-2-4-6 CTTA:3-4-5-7 GTGA:5-6-8-10 CGCT:5-8-9-10 GCTT:2-5-9-10 TTGT:1-3-5-7-9 AGCTA:1-5-6-9-10 ATAAG:2-3-7-8-10 ACTTG:3-4-7-8-10 CATTA
chr10-1209	chr10	98720600	98720745	7			2	3	4	5	3-9 AA:1-3-10 TCT:1-3-9-10 ACAT:4-5-7-9 TCTT:2-3-5-7-8 ACTTT:2-5-7-8-10 TTATT:1-2-5-8-10 TTCCA
chr10-121	chr10	77619788	77619933	8		1			4	5	3G:1-4-5-9 TGCG:1-4-6-9-10 ATGGG:2-3-7-9-10 AGAAG:2-4-6-8-9 CAGGG:3-4-5-8-9 GAGCA:3-5-6-7-9 GTCAT:2-5-6-7-9 TTCAG
chr10-1210	chr10	98751743	98751888	11					4	5	2-4-5-6 CGCG:1-4-9-10 TATG:1-3-4-9-10 AAGAA:1-3-4-6-9 AGACG:1-4-7-9-10 AGTTA:1-2-5-8-10 CCGCA:2-3-4-6-9 CAACG:2-3-4-6-7 CCACC:3-4-6-7-8 AAGAG:1-2-4-6-7 TAGAA:1-2-3-9-10 TTCAA
chr10-1211	chr10	107377310	107377455	7				3		5	2-3-8 AAC:1-3-5-7-8 ACCTT:1-5-7-9-10 ACAAA:2-3-4-8-9 AGATG:1-2-3-4-7 TAAAT:1-2-3-7-9 TACAG:1-2-4-6-8 TCTAT
chr10-1212	chr10	109920800	109920945	11		1			4	5	10A:1-2-3-10 ACAT:1-2-4-7 TATC:2-4-5-6-7 CGCCA:3-5-7-8-10 CTCTT:4-6-7-8-9 GCTGG:2-3-4-5-8 TGACG:1-2-4-7-10 TAATA:1-4-5-6-7 TATCT:1-5-7-9-10 TTTAG:1-2-5-8-10 TTTGT
chr10-1213	chr10	120233811	120233956	9				3	4	5	4-6-7 TGA:2-3-5-7 CCCT:1-7-8-9-10 ATTAG:1-4-6-7-10 AGCCG:1-2-3-5-8 ATCGC:1-2-3-4-5 CAGAC:1-2-4-8-10 CTTTA:1-6-7-8-10 TCCTA:1-2-3-4-10 TTGAT
chr10-1214	chr10	125727201	125727346	12				3	4	5	2-3-8 AAT:2-4-5-9 CGCT:1-4-5-10 TATA:1-4-8-9 TGCA:1-2-3-4-5 ATGAC:2-3-5-6-7 CAGAC:2-4-8-9-10 CGTAT:4-6-7-8-9 TCCCA:2-3-5-7-8 TCTCT:2-4-6-7-10 TACCA:1-5-7-8-9 TCTCT:1-2-3-7-10 TTGTA
chr10-1215	chr10	4717096	4717241	8					4	5	2-3-9-10 ACAA:1-3-7-10 TATT:1-2-4-5-7 ACGCT:1-3-6-7-10 ACGTT:1-5-7-8-9 ATTTA:3-4-5-8-10 AGGGT:5-7-8-9-10 CCTTG:1-2-6-9-10 TTAGG
chr10-1217	chr10	8432195	8432340	12				3	4	5	1-3-9 AAA:1-6-7 ACA:6-7-8-10 GTTT:1-3-5-8-9 AACGT:1-2-3-5-6 CAACA:1-2-5-7-9 CCTCA:1-2-5-7-8 CTGTG:2-4-5-7-10 CTTCT:3-4-6-8-10 GAAGT:1-2-7-8-9 TCCTG:1-2-5-8-9 TCCTG:1-2-3-4-5 TTAGT
chr10-1218	chr10	8785559	8785704	11					4	5	2-3-8-9 CATT:3-4-8-10 AATA:1-4-5-8-10 CGGGT:2-4-6-7-10 CACCG:3-5-6-7-10 AGCAA:3-4-5-6-10 CTGAT:3-4-7-8-10 GGTCG:6-7-8-9-10 CATTG:4-5-6-7-10 GGGCA:1-7-8-9-10 TTTAA:1-5-8-9-10 TTGGA
chr10-1219	chr10	12467725	12467870	8				3		5	2-7-9 CAA:1-4-6-7-8 AACAG:1-4-8-9-10 AATGG:1-2-4-6-9 CATAA:2-3-6-8-10 AGAGT:2-4-5-7-10 CGTTA:4-6-8-9-10 TATAA:1-3-6-9-10 TGATG
chr10-122	chr10	86010717	86010862	12			2		4	5	3-9 GG:3-4-5-8 GTGC:1-6-7-8 TGAG:1-2-4-5-10 AATTA:1-3-4-8-10 ACATA:1-3-4-5-10 CAGCT:2-3-4-6-7 AGGCA:2-6-7-8-10 CGCCT:2-5-6-7-9 CTAAG:3-4-7-9-10 AAAGT:3-4-7-9-10 GATAG:4-6-7-8-10 GGCCG
chr10-1220	chr10	13965082	13965227	10					4	5	1-3-5-9 CGTG:2-3-8-9 AGCA:1-3-5-9-10 ACTAT:1-3-4-5-8 CCACC:1-3-6-7-8 CGGCT:1-2-3-4-5 CTGGG:2-3-4-6-10 AATAG:3-5-8-9-10 GGGGG:3-4-6-7-8 GGACC:2-3-6-8-9 TGGGG
chr10-1221	chr10	25714139	25714284	9				3	4	5	2-4-5 AAT:1-2-3-6 AAAA:1-2-8-9 ATCT:1-3-4-5-9 ACTCG:1-2-6-7-9 CCAAA:2-5-6-7-8 CCGAG:4-5-6-7-10 TGCCG:1-6-7-8-9 TATTG:1-2-7-9-10 TTTTT
chr10-1222	chr10	26844259	26844404	11			2		4	5	2-3 CC:3-4-5-10 GTGA:3-4-5-10 GTTT:4-8-9-10 ACAA:3-4-5-6-7 GGTAT:3-4-5-8-10 GGTTT:3-4-5-7-8 GTGAC:3-4-5-8-10 GTGCA:4-5-7-8-10 GGCTA:4-5-6-7-8 GTACT:2-4-8-9-10 TGCTA
chr10-1223	chr10	39534510	39534655	10				3	4	5	5-6-8 TGG:3-5-6-10 CTGT:6-7-9-10 ACTT:1-2-6-7-8 CCACC:1-2-3-5-7 CTCTC:3-4-6-8-10 AGCTT:3-5-6-8-9 GCAGA:2-4-5-7-9 TTTAA:1-3-5-6-7 TCTCC:1-2-4-6-7 TTTAA
chr10-1224	chr10	39645929	39646074	13					4	5	2-4-7-9 AACG:3-4-8-9 AAGT:3-6-9-10 AAGG:3-4-5-7 ATGC:6-7-8-9 CAGA:7-8-9-10 CCTG:1-2-6-7-9 AACAA:3-4-6-9-10 AAGAA:3-4-7-8-10 AAAGG:3-4-5-9-10 AGGTA:4-5-6-7-9 GGATA:2-3-4-6-10 TCAAA:2-4-6-7-9 TGCAT
chr10-1225	chr10	41894146	41894291	11			2		4	5	9-10 TT:6-7-9-10 GCTG:1-7-9-10 TCTA:1-7-8-9-10 ATTGG:1-4-6-9-10 ATAGT:1-2-7-9-10 ATTGT:1-2-5-9-10 CATTT:1-2-4-5-8 CATTG:3-4-7-8-10 AATTA:6-7-8-9-10 GATTA:1-3-6-8-9 TGAGT
chr10-1226	chr10	53107550	53107695	13					4	5	6-7-8-10 GTTT:2-4-5-10 TGTA:1-4-5-10 TTTT:1-2-5-8-9 ACGTT:1-2-6-7-9 ATGAA:2-4-7-8-10 AGATT:2-4-5-9-10 ATCAA:3-4-6-7-9 AGAAT:3-4-5-7-9 ATGTT:3-4-5-8-10 GAGTG:2-5-8-9-10 TTGAG:1-3-6-9-10 TAGGG:1-2-3-4-9 TTCAT
chr10-1227	chr10	54182688	54182833	10					4	5	1-3-4-5 TCTG:1-5-7-10 TCAT:1-2-3-5-9 ACCTT:1-2-7-8-9 CTTCT:1-2-5-8-10 CTCGT:2-5-7-8-10 ATCCA:2-3-4-5-8 TCATT:1-3-5-8-10 TGTCT:1-6-7-8-9 TGTGT:1-2-3-4-5 TTATT
chr10-1228	chr10	54559416	54559561	12				3	4	5	1-3-7 AAC:1-8-9 ATT:2-7-10 TCA:1-7-8-9 AAGT:3-4-7-10 CTAA:1-7-8-9-10 ACTGT:2-4-5-7-8 CTCCT:3-6-7-9-10 CAAGA:4-5-6-8-10 TCATA:2-3-5-6-8 TGCAG:2-6-7-9-10 TGAAG:1-4-5-9-10 TTCAA
chr10-1229	chr10	62332620	62332765	13				3	4	5	3-6-7 GCC:2-5-10 TTG:3-7-9-10 GCGT:2-3-7-8 TGTC:1-3-6-8-10 ACAGT:1-4-7-8-9 ATTTG:1-2-3-7-8 ATCCT:1-2-8-9-10 ATCAG:1-2-7-8-9 CTTCA:3-5-6-9-10 GTATT:2-4-5-9-10 TTTAG:1-4-5-7-8 TGCTT:1-4-5-9-10 TTGGT
chr10-123	chr10	93264485	93264630	11	0			3	4	5	ERE:2-4-7 TAC:1-2-4-10 CTTT:1-4-9-10 TGTT:1-2-4-7-9 ACGAT:1-2-5-8-10 CTTTA:2-4-5-7-9 ATTTT:2-4-6-7-8 CTGTG:1-2-6-8-9 TAACA:1-2-4-5-7 TCGCC:1-7-8-9-10 TTGTG
chr10-1230	chr10	68136638	68136783	13				3	4	5	3-5-10 GTT:1-2-4-9 ACTG:1-3-8-10 TCGA:1-2-6-7-10 ACAAA:1-4-6-7-10 AGGCG:1-3-5-7-10 CGTTT:2-3-6-9-10 AGATT:2-3-5-6-10 AGTAT:2-4-5-8-10 ATGCA:2-5-7-8-10 CGTCT:3-4-5-6-10 CAGAT:3-5-6-8-9 GTACA:4-5-6-9-10 GTGTG
chr10-1231	chr10	70426591	70426736	11				3	4	5	1-6-10 AAA:2-6-9 AGA:3-4-8 GGC:2-6-7 TCA:1-3-6-9 AAGT:1-3-5-6 TCCA:1-3-6-7-9 AGGTG:1-4-5-7-10 AGTCA:3-4-5-7-8 CAGAG:4-5-6-7-9 TCACA:1-4-6-7-10 TGACA
chr10-1232	chr10	75517292	75517437	9						5	1-3-5-6-7 CCGCC:3-4-6-7-8 AAGCC:3-5-6-7-9 CGCAG:3-4-5-6-7 CGCAA:3-4-6-8-10 CTCCT:3-5-6-7-9 GGGAA:5-6-8-9-10 TCCTG:4-5-6-8-10 GGGCG:1-3-4-6-8 TGACC
chr10-1233	chr10	76032525	76032670	13				3	4	5	5-8-9 GGG:1-3-4-5 CCGC:3-5-6-9 CTGA:1-2-3-6-9 AACAT:1-2-6-8-10 AACGG:1-2-5-6-7 CCGCC:2-3-5-6-8 AGGGG:2-5-6-7-10 AGCTG:2-3-5-6-8 CGCGG:3-4-6-8-9 CTCCG:2-3-7-8-9 TCTGG:2-3-5-6-8 TGGCG:1-3-5-6-8 TACCT
chr10-1234	chr10	76726048	76726193	9				3		5	5-6-7 TGA:1-3-4-6-8 AAGAG:1-6-7-8-10 ACATA:1-4-6-7-9 AGACG:2-3-4-6-8 AGAGC:2-4-6-8-10 CGATA:3-4-5-6-9 GTCGA:1-2-3-7-9 TCACG:1-3-4-9-10 TGAAG
chr10-1235	chr10	77584272	77584417	14				3	4	5	3-6-7 GCA:4-5-8 GCT:2-3-5 TCT:2-3-7-9 CACG:2-6-7-8 TCAC:1-7-9-10 TTAT:1-2-4-6-9 AAGGT:1-2-3-8-9 CCGTG:2-5-8-9-10 ACTGG:2-4-8-9-10 CACAG:3-4-5-6-9 GGTGG:3-4-5-7-9 GTGCG:4-5-6-8-9 GTACG:1-4-5-6-7 TTCAC
chr10-1236	chr10	80603201	80603346	15				3	4	5	4-7-8 TAT:1-2-7-8 CACC:1-2-7-9 CCTT:6-7-8-9 CAGT:2-5-7-9 TCCT:1-2-3-7-10 CACTA:2-4-5-6-7 ATCAA:3-4-8-9-10 AATGA:3-4-5-7-9 GTTTT:4-5-6-7-8 TGGTT:2-3-7-8-10 TGCCT:1-2-5-6-7 TATCC:1-4-6-7-9 TGCCG:1-4-5-7-8 TGCTC:1-2-5-7-9 TTCAG
chr10-1237	chr10	80622381	80622526	6				3	4	5	2-8-10 CCT:2-7-9-10 CCAG:3-6-7-10 CCCA:4-7-8-9 AACG:4-7-8-10 TACG:2-4-5-6-7 CACCT
chr10-1238	chr10	80707596	80707741	12		1			4	5	8G:5-7-9-10 GAAG:2-4-5-7 TTGA:1-4-5-6-8 AGGAC:1-2-8-9-10 CATTT:2-4-6-8-9 CAATG:3-5-7-8-10 CTTGT:3-4-7-9-10 CTCGG:3-5-7-9-10 GCCGT:2-3-6-7-8 TCCCG:1-3-4-6-9 TGGGG:1-4-8-9-10 TACAG
chr10-124	chr10	77190943	77191088	10		1			4	5	10T:1-7-8-10 ATTT:1-2-7-10 CTCT:2-8-9-10 CCTA:1-2-4-5-6 CAGCG:2-3-5-6-9 ACTAA:2-5-8-9-10 CTGGA:3-5-6-8-9 GTATG:2-3-5-7-10 TGTTA:1-3-4-8-10 TATGT
chr10-1240	chr10	81350460	81350605	10				3	4	5	6-9-10 ATT:2-5-8-10 CTGT:3-5-9-10 CTGA:1-5-6-8-9 ATCCG:1-2-4-5-9 CAGCA:1-2-7-9-10 CCATG:2-5-6-7-8 ATGAG:2-4-7-8-9 ATCGG:2-3-5-6-8 CCGCC:2-4-7-8-9 CGCTG
chr10-1241	chr10	87548022	87548167	9	0				4	5	ERE:2-7-8-10 ATTA:2-4-5-9 ATTT:1-2-4-9-10 ACAGA:1-2-5-6-10 ACTAA:1-2-5-6-7 CTGCC:1-2-4-7-10 CTGCT:2-3-5-7-9 CATCT:2-3-5-8-9 TGTCA
chr10-1242	chr10	89164667	89164812	7					4	5	1-2-3-8 ACCG:2-6-7-9 AATA:1-2-3-7-10 AAACA:1-2-4-9-10 ATAAG:2-3-4-6-9 AGAAT:2-4-5-8-10 AGTGT:3-6-7-9-10 CATGA
chr10-1243	chr10	94129739	94129884	7						5	1-2-7-8-9 AACCG:1-3-4-5-10 ACATA:1-2-5-8-9 ATCCT:2-3-6-7-9 CAAAT:3-4-5-7-9 AATAA:4-6-7-8-9 ACAGT:1-3-7-8-9 TATTG
chr10-1244	chr10	94409804	94409949	4					4	5	1-4-7-8 AATG:1-2-3-8 TAGC:2-5-6-7-10 CTACA:2-5-6-8-10 CTAGG
chr10-1246	chr10	96622406	96622551	11				3	4	5	3-4-8 GTC:4-6-9-10 AAGA:1-2-4-5-9 AATGG:1-3-5-8-10 AGTCA:1-6-7-8-10 ACATT:2-3-5-7-10 CCTTA:2-4-6-7-9 CGAAA:4-6-7-8-10 AGCCT:2-7-8-9-10 TTTGT:1-3-7-8-10 TCTGA:1-2-3-8-9 TTAGA
chr10-1247	chr10	109500936	109501081	11		1			4	5	1A:1-2-4-9 CTTG:2-6-8-10 TATT:1-5-7-8-9 ACCCT:1-4-6-9-10 AGATT:1-2-5-7-9 ATCTT:1-2-3-4-5 CTGTG:2-4-6-7-9 ATCCT:4-5-6-8-9 TGGTT:1-3-4-5-7 TAGCA:1-4-5-7-10 TTTCA
chr10-1248	chr10	111631462	111631607	17				3	4	5	2-3-4 CCG:1-2-3 TCC:2-5-8-9 ACCT:3-4-5-9 AACT:1-2-4-9 TCGA:1-6-8-10 TCGA:1-3-7-8-10 AGTTT:1-2-4-6-9 CAGGA:1-3-6-7-8 CGGTC:1-2-4-9-10 CTGTT:2-3-6-7-8 AAGAT:2-3-4-5-8 CGGCT:3-4-5-7-8 CATCC:4-5-8-9-10 TTGTG:2-4-5-7-8 TTCAT:1-5-6-8-10 TCCCT:1-2-4-6-9 TTACG
chr10-125	chr10	70205195	70205340	12				3	4	5	8-9-10 TTT:1-3-5-10 ACTA:1-3-7-10 TACT:1-2-6-8-10 ATACA:1-2-5-6-8 CTTAG:2-3-5-8-10 AGCCT:2-3-4-5-6 CAAGG:3-4-6-8-9 CAAGA:6-7-8-9-10 CTCAG:1-2-3-5-7 TAGTA:1-5-6-7-8 TTCAG:1-2-5-8-10 TTTGA
chr10-1250	chr10	119076152	119076297	9				3	4	5	2-3-5 AGT:1-4-6-9 TGAG:1-2-3-4-5 ACCAC:1-2-3-7-8 ACCCC:1-3-4-6-9 AAGCG:1-2-5-6-7 CCCCA:3-4-8-9-10 AGCGA:3-5-6-9-10 CTAGA:2-4-7-8-9 TATTA
chr10-1251	chr10	122912980	122913125	9					4	5	1-3-8-10 AAGA:1-2-7-8 CCCG:3-4-5-8 CACC:4-5-6-8 GCAC:1-4-6-10 TTAA:1-3-6-7-8 AGGTG:2-3-6-9-10 CACAG:2-3-6-7-9 CAGCT:2-4-6-8-10 TAAGA
chr10-1252	chr10	128035347	128035492	13					4	5	3-4-6-10 AAGG:3-5-6-8 CCCT:6-7-9-10 CCTG:1-2-3-6-8 CCCAG:1-3-5-7-9 CCGAA:1-5-6-7-9 CCACG:2-3-5-6-8 CCCCC:3-4-5-7-8 AATAG:3-6-8-9-10 CCGGG:3-5-6-7-8 CCCCG:3-4-5-6-7 CGGCT:5-6-8-9-10 TCCGT:1-3-5-6-8 TAGCG
chr10-1253	chr10	128186019	128186164	11			2		4	5	2-3 CC:1-2-7-9 ACCT:1-4-5-7 ATTT:2-8-9-10 TTGT:1-2-3-6-7 ATGCC:4-6-7-9-10 TGCTG:2-3-5-8-10 TGTGA:2-5-7-9-10 TTCGA:2-4-7-8-10 TTACA:1-3-6-9-10 TGGAT:1-4-5-6-8 TGTAC
chr10-1254	chr10	128526133	128526278	8			2	3	4	5	2-9 TG:1-6-9 CAG:4-5-7-8 GTCT:1-4-6-9-10 AGAGT:2-4-5-9-10 CAGGG:2-6-8-9-10 TGTTT:2-4-8-9-10 TGTAT:2-4-5-9-10 TTGAT
chr10-1255	chr10	128931573	128931718	5			2		4	5	1-3 AG:1-3-6-9 AGGG:1-3-8-9-10 ACCAG:1-3-6-7-9 AGCAG:2-3-6-9-10 TGAGG
chr10-1256	chr10	5115295	5115440	7					4	5	3-4-8-9 GACT:4-6-7-8 AGTT:1-2-5-9-10 CTGTT:2-4-6-8-9 AAGGG:2-4-6-9-10 CAGAA:1-3-4-8-9 TGTTT:1-6-7-9-10 TATAT
chr10-1257	chr10	5149018	5149163	10				3	4	5	1-2-9 ACG:3-5-6-10 GTAT:6-7-8-10 GCTT:1-5-7-10 TCTT:1-2-6-9-10 AAGGA:1-3-4-9-10 AAAGT:1-2-3-7-9 CTGCG:2-4-5-8-9 TTTGG:1-2-3-4-8 TCCAT:1-2-6-7-8 TTGCT
chr10-1258	chr10	17723114	17723259	12					4	5	1-2-4-8 ATAG:2-7-8-9 CTGG:3-4-8-10 GGTG:4-5-8-9 GCTT:1-5-6-8 TGCC:1-2-4-7-10 CCTAA:1-4-5-8-9 CGTCG:2-5-8-9-10 ACTTT:2-3-5-9-10 CCTGA:2-5-6-7-8 CCCTT:3-4-6-7-9 AGACG:2-4-5-7-8 TTGTG
chr10-1259	chr10	18846055	18846200	11		1			4	5	8C:2-3-4-5 ACAG:1-2-4-7-10 ATAAT:2-3-8-9-10 AGCAG:2-4-6-7-9 ATATA:3-4-5-8-9 GAGTG:3-4-5-7-8 GTCTG:2-3-7-8-9 TGTTA:2-4-8-9-10 TTGAG:1-2-3-4-7 TTCTA:1-2-5-7-9 TTTTA
chr10-126	chr10	56752329	56752474	16			2	3	4	5	1-4 TG:7-9-10 TTT:2-4-7-8 AATC:4-5-7-10 AGCT:6-7-9-10 GAAT:1-3-4-7-8 AATTT:1-3-4-6-9 AGGGG:1-4-6-7-9 AAACG:1-2-3-7-10 CCCCA:2-3-4-5-10 ACAGT:2-3-5-7-9 ACTCT:3-6-7-8-9 AGTGA:3-4-5-6-10 AGTGA:3-4-6-7-10 GGAAT:3-4-5-9-10 GTCAA:4-5-6-8-9 GGAGT
chr10-1260	chr10	28167191	28167336	11					4	5	3-4-7-8 GGTC:1-2-7-8-10 AACTT:1-2-4-9-10 ACTGT:1-2-3-9-10 CAGGG:1-2-4-9-10 CCGAA:1-2-7-9-10 CTTTT:3-5-6-8-10 CTATT:3-4-5-7-8 GAGCC:4-6-8-9-10 TATAG:2-4-8-9-10 TTGAA:1-2-3-9-10 TCCTG
chr10-1261	chr10	29525848	29525993	11				3	4	5	1-3-4 TCT:1-2-4-5 ACAG:1-2-6-7 ACCA:1-3-5-10 TGCT:1-4-6-8-10 AAGTT:1-2-4-5-8 ATGGG:1-2-7-9-10 CTATT:2-4-7-8-9 AGCCT:3-4-8-9-10 CAGTT:5-6-7-8-9 TCACG:4-6-8-9-10 TGTTT
chr10-1262	chr10	34176334	34176479	17					4	5	1-2-8-10 ACCG:3-4-7-9 AACT:1-4-5-6 TTTG:1-2-5-8-10 ATCTT:1-2-7-8-10 CCTTA:1-2-3-4-7 CTGGC:2-3-5-8-10 ACCCT:2-3-7-9-10 CAATT:2-4-6-7-8 CGGAC:3-5-6-7-10 ACACT:6-7-8-9-10 GAGGA:2-3-5-8-10 TGCGT:2-3-4-5-9 TGTCA:1-3-5-7-10 TCTCT:1-3-4-5-6 TCTGA:1-5-6-7-10 TTGAA:1-2-5-6-8 TTTAC
chr10-1263	chr10	39646707	39646852	9			2		4	5	5-8 CG:2-4-5-7 CGGC:3-6-8-10 CGTA:6-7-8-9 ACCG:1-2-5-8 TTCG:1-2-3-7-8 AAATT:1-2-3-6-7 CACGA:3-7-8-9-10 CCCAG:1-2-3-6-10 TCAGT
chr10-1264	chr10	39674225	39674370	13				3	4	5	6-8-9 GGG:2-4-7-10 CTTG:1-3-4-5 TATT:1-4-5-7-8 AGCTT:2-3-4-6-10 AAAAA:2-3-4-8-10 CAAGT:3-4-5-9-10 CAGAG:4-6-7-8-10 GGTTA:2-4-5-7-10 TAGCA:2-6-7-9-10 TCCAG:1-2-4-7-9 TCTCA:1-4-7-8-9 TTTCA:1-2-6-9-10 TTAGG
chr10-1265	chr10	41926834	41926979	9	0				4	5	ERE:2-3-6-8 ACCT:3-4-8-10 CGGA:3-6-8-9-10 CCCGG:3-4-5-6-9 CTTAG:4-6-7-8-10 GCTCT:2-5-8-9-10 TTTGG:2-4-5-6-10 TGGGA:1-3-6-7-10 TGACG
chr10-1266	chr10	44527507	44527652	9			2	3	4	5	7-9 AA:2-5-7 CCC:5-6-8-9 TACA:4-7-9-10 GAAG:4-5-8-9 GTCT:2-5-6-9 TCAA:2-5-7-9-10 CCCAA:2-6-7-8-9 TAAGA:1-2-5-7-9 TCTCT
chr10-1267	chr10	44529709	44529854	6						5	1-3-4-5-8 ACTTT:1-2-3-5-9 CAGTG:3-4-6-9-10 GAGTT:3-4-8-9-10 GTGGA:1-3-5-6-7 TGGAA:1-4-5-9-10 TGTAA
chr10-1268	chr10	57314287	57314432	7					4	5	1-2-4-7 AATA:1-2-8-9-10 CCTAG:2-3-4-6-9 AAGAA:3-4-5-9-10 CTTAG:4-6-7-9-10 GCAAG:1-6-7-8-9 TAATT:1-2-5-9-10 TTTTT
chr10-1269	chr10	59323275	59323420	11					4	5	1-5-8-10 AGCA:1-2-3-9-10 CAGGG:2-3-6-7-10 CCGCT:2-4-5-6-10 CAGGT:2-4-6-8-10 CGCGA:2-4-5-6-8 CGCCC:3-5-6-8-9 AGGCT:3-4-5-6-9 CGGGG:3-4-5-8-10 GACGT:3-4-7-9-10 GGAAA:1-2-4-6-10 TAAGG
chr10-127	chr10	56942817	56942962	4		1			4	5	3A:1-3-8-10 AACA:1-2-3-7-10 ACCTT:2-3-4-6-10 AAAGA
chr10-1270	chr10	59702518	59702663	11					4	5	1-4-8-9 CGGG:1-2-6-9 TTAT:1-2-7-8-10 CACCG:1-3-6-7-9 CGCCG:1-5-8-9-10 CTGTT:2-3-4-6-9 AGGAG:2-4-6-8-10 CAATA:2-4-5-7-9 CACCT:3-4-5-7-8 CGGCT:3-5-7-8-9 GGTCT:3-5-6-8-10 GTCGA
chr10-1271	chr10	60042714	60042859	8					4	5	1-2-5-7 CATT:2-3-5-10 AGTA:3-4-6-8 GAAC:1-2-7-10 TCCA:1-6-7-8-9 ACAGG:2-3-8-9-10 CCGGA:6-7-8-9-10 GTGGG:4-6-8-9-10 GGGAA
chr10-1272	chr10	60203769	60203914	10			2		4	5	2-7 AC:6-7-9-10 GCGA:1-3-8-9 TGCT:1-2-3-6-7 CAGGC:2-3-4-8-10 CCGGA:2-5-6-8-10 CTGCG:3-4-5-6-8 CTGCT:3-5-7-9-10 GCCGG:3-4-5-8-10 GTTGT:2-3-5-7-10 TGTAA
chr10-1273	chr10	60265265	60265410	13		1			4	5	3G:2-4-6-8 CAAG:3-5-6-8 CGAT:4-5-8-10 TCCT:1-4-5-9 TGGA:1-3-6-9-10 ACCGA:1-3-4-5-9 ACGGA:2-3-7-8-9 AAATA:3-4-5-6-8 CAGCG:3-5-6-7-10 CGACT:3-6-7-8-9 GGCGG:4-5-6-8-10 TGGGA:1-2-4-9-10 TCGAA
chr10-1275	chr10	67004014	67004159	10					4	5	1-3-4-5 AGGC:2-3-9-10 AAAG:1-6-8-9 TAGG:1-4-7-8 TGCC:1-3-4-5-8 ACACC:1-3-6-8-9 AGACA:1-3-6-8-10 AGACT:1-2-4-6-9 CCAGA:3-4-5-6-7 CACGC:3-6-7-8-10 GGACT
chr10-1276	chr10	69274800	69274945	13			2	3	4	5	1-4 TG:1-2-10 TCT:4-5-8-9 GTGA:1-4-6-8 TGGG:1-2-5-6 TTTA:1-3-4-8-9 AAGCT:1-3-7-8-9 ACTCT:1-2-5-6-10 CATAA:2-3-4-8-10 ACAGA:3-5-7-8-10 ATATT:3-4-6-9-10 CAAGT:3-5-6-8-10 GCACA:1-2-7-8-10 TTTTT
chr10-1277	chr10	69306916	69307061	10					4	5	2-3-5-10 ACGT:2-4-9-10 AGGT:6-7-8-10 CCTT:1-3-4-6 TAAA:1-2-3-8-10 AAGTA:1-2-4-7-10 ACACA:1-2-5-7-9 ACCAA:6-7-8-9-10 AAGGT:1-6-7-8-10 TCCTT:1-5-7-8-10 TCTTT
chr10-1278	chr10	70336551	70336696	13			2	3	4	5	8-10 TT:4-5-6 GTG:2-5-7-10 CTTG:2-7-8-10 TAGT:2-4-7-8 TTAG:1-4-5-7-9 ATTTG:1-2-5-8-9 CATTT:1-3-4-7-8 CGAAC:2-3-5-7-9 ACTCT:3-4-5-8-9 CTTTG:1-3-5-8-9 TCTTT:1-4-6-8-10 TTCGT:1-4-5-7-9 TTCTG
chr10-1279	chr10	70717238	70717383	6					4	5	3-6-7-8 ACAG:3-4-6-10 GGAA:1-3-6-7-10 AAGAT:2-3-4-6-8 ACAAC:1-3-6-8-10 TGAGG:1-4-5-6-7 TGGAA
chr10-128	chr10	27617151	27617296	14			2	3	4	5	5-9 CT:8-9-10 CTA:1-2-4-8 ACGC:1-2-8-10 CCGT:2-3-6-9 CCGA:3-4-7-10 GGCG:1-2-3-8 TCCT:1-2-6-8-9 CCGTT:4-6-7-8-9 GCAGA:4-5-6-7-10 GCCTT:2-3-6-7-8 TCGAT:1-2-4-5-8 TAGCC:1-3-7-9-10 TGTTA:1-5-6-8-10 TCGTA
chr10-1280	chr10	71860463	71860608	7		1				5	8C:1-2-3-6-8 CACAC:1-2-3-8-9 CTCTT:1-2-6-7-8 CTATT:2-3-5-7-8 AGCTT:1-3-4-5-9 TCACG:1-3-5-7-10 TCCCA
chr10-1281	chr10	77684311	77684456	8					4	5	1-5-8-10 ATTA:1-2-5-7-10 AACCA:1-4-6-9-10 ATATT:1-2-4-5-6 CAGCA:3-4-5-9-10 CATGA:6-7-8-9-10 AATTT:6-7-8-9-10 CTGTG:1-2-7-9-10 TCCGG
chr10-1282	chr10	79625883	79626028	16			2	3	4	5	3-10 GA:1-3-10 AGA:1-5-6-10 ATGA:1-2-6-9 CTGA:1-4-6-7-10 AGACA:2-3-8-9-10 AAGAG:2-3-6-8-10 AGACT:2-3-6-8-10 AGATT:2-3-6-7-10 CAACA:2-3-6-7-10 CAACA:3-7-8-9-10 AAGAG:3-7-8-9-10 AAGAG:3-4-6-7-8 GTCAC:2-5-6-8-9 TTGGA:1-3-6-7-10 TAACA:1-3-6-9-10 TAAGG
chr10-1283	chr10	79925350	79925495	14					4	5	1-2-7-8 CCCT:2-3-4-7 AAAT:1-4-5-8-10 ATCGG:1-3-4-6-7 CATCC:1-3-5-9-10 CCTTG:1-2-3-9-10 CTCAA:2-3-5-8-10 CACGG:3-5-7-8-10 CTTTT:3-5-7-8-10 GGTCG:4-5-6-8-9 GCACA:2-3-5-6-7 TGGGC:2-5-6-8-9 TCGCG:1-2-3-7-10 TCCAG:1-2-4-8-9 TCTGG
chr10-1285	chr10	86302763	86302908	11				3	4	5	1-3-5 TGT:1-3-5-7 AGTA:3-5-8-10 GCGT:1-2-3-7-10 ATCCT:1-2-8-9-10 CCGTG:1-2-3-5-10 CTGCA:2-6-7-8-10 CACCT:4-5-6-7-10 GCGCA:4-5-8-9-10 GTTGG:1-3-5-8-10 TACCG:1-4-5-8-9 TGGGG
chr10-1287	chr10	91123712	91123857	15			2		4	5	3-7 GC:4-6 GA:3-5-6-8 AGAC:6-7-8-10 CTTT:1-6-7-8 TGAG:1-3-5-6-8 CGTCC:2-3-4-6-8 CCACG:2-3-5-6-10 CCCAA:2-3-5-6-8 CCGGG:2-3-4-5-8 CGAGC:3-4-6-8-9 AGAGG:3-5-6-7-10 CGCCG:3-4-5-9-10 CGGGA:3-5-6-8-10 GCGCA:3-4-6-9-10 GGAGG
chr10-1288	chr10	108454747	108454892	8					4	5	1-2-3-10 CTAA:3-6-8-10 CCGA:4-5-6-7 TGGA:1-3-9-10 TAAA:1-2-3-8-9 CCAGG:2-3-8-9-10 CATAG:3-4-7-8-9 AACTA:2-3-7-8-10 TGCGA
chr10-1289	chr10	108530043	108530188	12				3	4	5	8-9-10 GTT:2-3-4-5 AATT:2-4-5-7 CAGC:1-2-4-8 TTGT:4-7-8-9-10 TTTGA:4-5-7-8-10 TTTTG:2-3-4-7-8 TAATT:2-5-7-9-10 TTTAT:2-4-5-8-9 TTCTT:1-4-6-7-10 TGACA:1-2-3-4-9 TTAAT:1-2-5-8-9 TTGTT
chr10-129	chr10	94458792	94458937	11				3	4	5	8-9-10 GTG:2-5-8-9 CTCA:4-5-8-10 GGGT:1-2-4-8-9 AAGGA:2-3-7-9-10 CAAAG:2-6-7-8-9 CGCTT:3-5-6-7-9 ATCTG:3-5-7-9-10 ATTGG:1-2-3-7-8 TCATC:1-5-8-9-10 TGTGG:1-4-5-8-9 TGTGT
chr10-1290	chr10	120717275	120717420	7					4	5	1-6-7-10 ACCG:1-2-4-9 CCAG:1-2-6-7 CCAT:2-3-7-10 AGCG:5-6-8-10 CGCT:1-2-3-5-10 AAGCT:1-2-3-9-10 TACAG
chr10-1291	chr10	126971539	126971684	14					4	5	1-2-4-5 CCTC:6-7-9-10 CCGA:1-2-7-9-10 AATGT:1-3-6-7-8 ACAAC:1-5-7-8-9 ATCTA:1-3-4-6-8 CGAAG:2-3-5-7-9 ACTCA:3-4-5-6-8 AAGGC:3-4-5-8-10 AGTTT:2-4-7-9-10 TTAAT:1-2-5-7-8 TCTAC:1-5-6-7-8 TTCAT:1-4-6-8-9 TGAGT:1-2-4-7-10 TTATA
chr10-1292	chr10	127592694	127592839	13		1		3	4	5	1T:7-8-10 ACA:1-2-3-7 CACA:3-4-6-7 AACC:1-2-4-6-7 CTAAA:2-3-8-9-10 AGGTA:2-3-5-6-9 TGTAG:1-2-3-8-10 TACTA:1-2-4-6-7 TCGAC:1-2-4-7-9 TCTAA:1-7-8-9-10 TCTTA:1-2-3-5-8 TTCCC:1-2-6-7-9 TTAAT
chr10-1295	chr10	128626789	128626934	6					4	5	2-5-7-8 TTTG:1-4-6-9-10 ATAAT:2-3-4-7-8 CGGAT:3-5-6-7-8 AGACT:3-4-7-8-10 AGCTT:3-4-5-7-9 CGGAA
chr10-1296	chr10	4028893	4029038	7					4	5	3-6-8-9 CACT:2-5-6-8 TTGG:1-2-5-8-9 CCTTA:2-5-6-8-10 CTGTT:3-4-6-7-8 AACTC:3-4-5-6-9 GGCGG:1-2-7-8-9 TCCTT
chr10-1297	chr10	4732549	4732694	3					4	5	2-6-7-10 CACA:2-4-8-9 CTTA:1-3-4-7-10 AAGCT
chr10-1298	chr10	7681585	7681730	12				3	4	5	2-4-5 ATG:3-6-8 GAG:2-3-4-8 CGGG:3-5-8-9 GTCG:4-5-6-7 TGGC:2-3-5-8 TGGG:1-2-3-6-9 CCGAG:2-4-6-7-8 CGGAG:3-5-8-9-10 CTGGG:3-4-6-9-10 GGGGG:3-4-5-9-10 GGGGG:1-2-4-5-10 TCGGT
chr10-1299	chr10	10443923	10444068	6		1		3	4	5	3G:3-4-10 CAT:3-6-7 GCA:4-9-10 TGG:1-2-7-9 ATCG:4-5-6-8-9 GGAGG
chr10-13	chr10	79841177	79841322	10		1		3	4	5	6C:2-3-6 CCC:3-5-6-9 ATAA:1-4-6-7 TTCC:2-3-4-6-8 AGAGG:2-3-4-6-7 CAACC:3-4-6-9-10 AGGGA:3-4-6-8-9 AGGGG:3-4-5-6-10 GGCGT:2-4-6-7-8 TACAC
chr10-130	chr10	9675432	9675577	13	0				4	5	ERE:1-3-5-6 CGGA:2-4-6-9 AGCG:1-7-8-9-10 ACGTT:2-5-6-8-10 CCGGA:3-6-8-9-10 GCGTG:5-6-8-9-10 TCCTT:4-6-8-9-10 GGTGG:4-5-7-9-10 GGTAG:2-3-4-8-10 TGGGG:2-5-6-8-10 TCGTA:1-3-5-8-10 TACGT:1-4-5-8-10 TGCTA
chr10-1300	chr10	12788041	12788186	7						5	1-2-6-7-8 ACGCT:1-3-4-5-10 AATCT:2-3-4-9-10 AGGTT:2-6-7-8-9 CATCG:3-6-8-9-10 CATGG:4-6-7-8-10 TATGA:1-4-6-9-10 TGAAA
chr10-1301	chr10	14705529	14705674	6					4	5	1-3-7-10 AATT:1-2-4-7-8 AAGCT:1-4-5-6-10 CTGAG:2-3-4-5-8 AGACT:2-3-4-5-8 CGACC:3-4-6-9-10 AGAGT
chr10-1302	chr10	20657882	20658027	5				3		5	3-4-5 CAG:1-3-4-5-8 ACGTT:1-5-8-9-10 CTGGA:3-6-7-8-10 CAAGT:3-5-6-7-9 GCGAG
chr10-1303	chr10	24778372	24778517	14					4	5	3-5-7-10 GCTA:1-4-7-9 TAAA:1-2-3-5-9 AAACA:1-2-4-7-9 ATAAA:1-2-3-6-8 CCAGG:1-2-7-8-9 CCCGG:1-3-5-8-10 CGGCA:1-2-5-9-10 CTTGG:2-4-7-8-10 AATTT:2-4-5-8-10 AGCTT:2-4-5-9-10 CGGTT:4-5-6-9-10 GTAGA:1-4-5-7-8 TGTTT:1-2-5-7-8 TTCAC
chr10-1304	chr10	27408965	27409110	12				3	4	5	2-7-10 CTA:1-2-3-4 AAGG:1-3-5-6 TATA:1-2-3-4-9 AACAT:1-3-4-5-10 AAGTT:2-3-4-5-6 AAGGC:2-5-6-8-10 ATAGT:2-4-7-9-10 CGTGA:4-6-8-9-10 TATTA:1-2-6-7-8 TCGCT:1-2-3-7-10 TTATT:1-2-4-7-10 TTTTT
chr10-1305	chr10	28096157	28096302	9			2			5	1-3 AG:1-6 AG:1-2-5-8-10 AATGT:1-2-4-6-8 CCAAC:1-2-6-7-9 TAACG:1-3-7-9-10 TACGG:1-4-5-9-10 TGGAT:1-2-3-6-7 TTAGC:1-2-4-5-7 TTATC
chr10-1306	chr10	28387977	28388122	11		1		3	4	5	8C:6-8-10 GTA:1-3-5-7 AGCC:1-3-4-5 TATT:1-2-4-7-9 CTATA:1-2-5-7-9 CTTCG:2-3-5-8-10 ACTCG:3-6-7-8-10 CCACT:3-4-7-8-9 GGACG:1-3-5-7-8 TACTG:1-3-5-9-10 TGTTT
chr10-1308	chr10	40720917	40721062	9					4	5	1-4-6-8 ATGG:1-4-8-9 ATCG:3-5-9-10 CTGT:1-4-5-6-8 ATCCT:1-2-4-7-9 CCATT:2-5-6-7-8 TCGTC:1-4-8-9-10 TACTG:1-4-5-7-8 TTTCT:1-2-5-7-8 TTTCT
chr10-1309	chr10	40753113	40753258	15				3	4	5	2-5-10 CTT:6-8-9 GCT:1-6-9-10 AAAT:4-8-9-10 GTAG:1-3-4-5-8 AAGCT:1-4-6-8-10 AAATA:1-2-5-7-10 ATTCA:1-2-6-9-10 CTAGT:2-3-4-6-7 CAGCC:3-4-5-8-10 CTTTT:4-6-8-9-10 GGCTT:2-3-4-8-9 TAATG:2-4-5-6-9 TTCAG:1-3-5-8-9 TGTGT:1-5-7-9-10 TCCGG
chr10-131	chr10	56884719	56884864	5			2		4	5	1-10 TA:1-2-3-10 CTCT:2-4-7-8-10 AGTGT:5-7-8-9-10 TTTAT:1-3-6-7-10 TAAAT
chr10-1311	chr10	44538355	44538500	14					4	5	1-2-5-9 CCTA:2-3-5-7 CATC:6-7-8-10 GTCT:5-6-7-10 TGCT:1-5-6-9-10 ACGAG:1-2-5-6-7 ATTAC:3-4-5-8-9 GTCCA:4-5-6-8-9 GCAGT:4-5-7-9-10 TTCTT:2-3-6-8-10 TGGTA:1-3-7-8-10 TATTT:1-4-6-8-10 TAGTA:1-2-5-8-10 TTCCT:1-2-4-5-10 TTTGA
chr10-1312	chr10	53596782	53596927	12					4	5	1-2-8-9 ACTT:1-4-7-8 AGTT:2-3-8-9 CCCT:5-6-7-9 CCCG:1-3-5-9-10 ACGAA:1-2-3-6-9 CAGGG:1-2-5-7-8 CATCG:1-3-5-6-8 CCGCG:2-3-4-7-8 TGATC:1-3-4-6-9 TCGGG:1-3-4-5-8 TCGCT:1-5-7-8-9 TCCCG
chr10-1313	chr10	55934117	55934262	11		1		3	4	5	3G:4-5-7 GGA:1-2-6-7 ACCA:1-2-8-9 ACCT:2-4-5-7-8 AGGAC:2-4-5-8-10 CTCGT:3-4-5-6-7 ATGCT:3-5-6-7-10 GCCCT:1-3-6-7-8 TGACC:1-3-5-7-9 TGTCT:1-3-5-7-8 TGTTC
chr10-1314	chr10	61285416	61285561	12				3	4	5	6-7-8 GTT:1-6-8-10 AACA:3-4-5-10 GGCT:1-3-5-7 TATC:1-3-7-8 TGCT:1-7-8-9-10 ATGGG:1-2-5-6-8 CCCGC:2-5-6-8-10 ATATA:3-4-6-8-10 GAGTA:3-5-7-8-10 GTTTT:1-3-5-6-8 TGTAG:1-4-5-8-10 TTTCA
chr10-1315	chr10	61905418	61905563	11				3	4	5	5-7-10 TCT:1-3-6-8 ACCG:1-3-4-8 AGGT:1-5-8-9 CCGT:3-6-8-9 CACA:1-3-4-6-8 ACACT:1-2-6-9-10 CAGAA:4-5-8-9-10 GCTGA:2-3-6-8-10 TCGTT:2-3-6-8-9 TCGTG:1-5-8-9-10 TCGTG
chr10-1316	chr10	63026392	63026537	7		1				5	6G:1-2-4-5-8 AAGGC:1-3-4-9-10 AAAAG:1-3-4-9-10 AGGAG:2-3-5-6-8 ACCAT:3-4-6-7-10 AACCA:1-4-8-9-10 TTTAT
chr10-1317	chr10	67755916	67756061	13				3	4	5	1-3-4 TGG:2-4-5-10 ATTT:1-3-5-9 TACG:1-5-8-10 TCTT:1-4-5-8 TTTT:1-3-5-6-9 CCGCG:2-3-6-8-10 AAATT:2-3-5-7-8 AGTCG:2-4-5-6-8 CTCGC:3-5-6-7-10 CTACT:3-4-6-9-10 GAGGT:1-3-5-8-10 TATTT:1-5-7-8-9 TTCTT
chr10-1318	chr10	67939362	67939507	16					4	5	1-3-7-8 ACCT:1-3-7-10 ACTA:1-2-7-10 CACT:6-7-9-10 ACAA:2-3-9-10 TCAA:1-2-3-6-8 ACAAG:1-2-3-4-7 ACATA:1-3-6-8-9 AAGGT:2-3-8-9-10 AGGGG:2-3-6-7-10 CACAG:3-6-8-9-10 CAGAT:3-6-8-9-10 GACAA:1-3-4-9-10 TAAAA:1-3-4-5-8 TAGGT:1-3-5-6-7 TCTCC:1-2-3-9-10 TTAGG
chr10-1319	chr10	71003691	71003836	13				3	4	5	1-3-4 AAA:6-9-10 AGT:1-2-9 TAT:2-3-7-9 AATT:2-6-7-8 AGCT:1-2-3-9 TCCA:1-3-5-6-7 ACTGC:1-3-6-8-9 AGAGT:1-4-6-9-10 AGGAA:1-4-5-6-7 AGGCT:2-5-7-9-10 CCTAG:3-4-6-8-10 CAGTA:6-7-8-9-10 CCCAT
chr10-132	chr10	70809587	70809732	10		1	2		4	5	1A:3-9 AG:2-4-8-10 CGGT:1-3-9-10 TCGA:1-2-5-9-10 ATTAA:2-3-4-5-8 AAACC:2-6-7-8-10 CATTT:4-6-7-8-10 GAAGT:1-2-4-7-9 TCTTT:1-3-5-6-10 TCCCT
chr10-1320	chr10	76903236	76903381	12				3	4	5	1-2-8 CTG:1-2-3-7 ACAA:3-7-9-10 ACGG:1-3-8-9-10 AGCTG:1-4-6-8-10 AGAGT:1-2-3-4-10 CCAGT:1-2-4-8-9 CCATT:1-2-6-8-10 CCAGA:3-4-6-7-10 ATACA:3-4-5-6-9 GTGAA:4-5-6-7-10 GGGAA:2-4-5-6-7 TGCCC
chr10-1321	chr10	77214659	77214804	11				3	4	5	1-6-9 CAA:7-8-9-10 TGAA:1-3-4-7-9 ACTCG:1-3-4-6-8 AGAAC:1-2-3-7-9 ATGCG:1-2-3-8-10 CAGCG:1-3-6-8-9 CGACT:2-3-4-5-8 AGAGG:2-4-6-9-10 ATAGA:3-4-6-7-8 CAGCT:1-2-3-5-9 TCCTA
chr10-1322	chr10	77591182	77591327	13			2	3	4	5	8-9 CA:5-8-10 GGT:1-2-3-10 CTGA:3-6-8-10 CACT:2-6-7-8 TCCC:1-2-9-10 TATG:1-2-4-7-9 ACGCG:2-3-4-8-9 AGGCA:3-4-5-7-9 CGTTT:3-6-7-8-10 GCACA:4-5-6-8-9 ACAGG:4-5-6-7-8 TCCCC:1-3-6-8-9 TAATT
chr10-1323	chr10	77868506	77868651	9	0			3	4	5	ERE:1-2-6 CCC:2-6-7-8 CCTC:1-2-3-7-8 CCATT:2-3-5-6-8 CCTAC:2-3-4-5-9 CCTTT:3-6-7-8-9 CATTG:1-5-6-8-10 TTACA:1-2-5-7-8 TTTAG
chr10-1324	chr10	80114634	80114779	13				3	4	5	3-5-7 ACA:3-4-5-6 ATCG:5-6-7-8 TCCT:2-3-6-8 TACC:1-3-5-6-9 AATGT:1-5-7-8-10 ATCTT:1-2-3-5-8 CCCCG:1-2-5-6-9 CCGGA:1-4-8-9-10 CATGT:3-4-5-6-10 AACAT:3-4-7-8-9 GAAGA:1-2-5-7-8 TCTCC:1-3-6-7-8 TGCAC
chr10-1325	chr10	80115744	80115889	10				3	4	5	2-6-8 CCT:3-5-6-7 GGCC:4-6-9-10 AATG:1-2-3-8-10 AAAGG:1-3-4-5-8 AGGGT:1-3-5-8-10 CGGTG:3-4-5-7-8 CGCCG:3-4-6-8-9 GGGCT:5-6-7-9-10 TAAGG:2-3-7-8-10 TCTGG
chr10-1326	chr10	80264544	80264689	7					4	5	3-7-8-9 GAGA:4-6-8-9 GATT:1-3-5-7-8 AATCC:2-3-4-5-10 CGGGA:3-4-5-6-10 CATAT:2-3-8-9-10 TGCTT:1-2-3-4-9 TCAGA
chr10-1327	chr10	80656605	80656750	10					4	5	1-3-4-9 ACGG:1-3-6-9-10 ACGGG:3-4-6-7-10 AAAAG:3-4-6-9-10 AAGGG:3-4-6-9-10 AGATG:3-4-6-9-10 AGGGG:3-4-6-8-9 GAAGG:3-4-6-9-10 GAGAG:3-6-7-9-10 GCTGG:3-4-6-9-10 GGAGA
chr10-1328	chr10	80798461	80798606	17				3	4	5	1-7-8 TAG:2-3-8-9 CGCG:3-5-6-7 GCGA:4-6-7-9 GCTA:1-3-4-8-9 ACGTG:1-4-6-8-9 AGCCG:1-2-4-7-8 CCATT:1-3-4-5-9 CCTGG:2-3-6-7-10 AGGCT:2-3-5-6-8 CATCC:2-3-5-6-10 CGCAT:3-5-6-7-8 CGAAC:3-5-6-9-10 GGCAA:2-3-4-7-10 TGAAG:1-2-5-6-7 TCCCT:1-3-4-5-9 TGGCA:1-2-5-8-10 TTCTA
chr10-1329	chr10	80971569	80971714	12			2		4	5	6-9 CG:2-3-4-7 ACAC:3-4-5-8 CAGG:1-3-4-9-10 AGGTT:2-3-6-8-9 CGGCT:2-5-7-8-10 CCTGT:2-4-6-8-9 CGAGA:2-4-5-8-9 CGCCG:3-6-7-8-9 AGTCA:3-6-7-8-9 GGTGG:1-3-5-8-10 TGCCT:1-2-4-5-8 TTTCG
chr10-133	chr10	80943748	80943893	10		1	2		4	5	10T:3-8 AG:2-5-6-7 ACAC:4-6-7-8 GCAG:1-6-8-9-10 AGCTT:1-2-3-9-10 CTGGA:2-3-6-9-10 AGATG:3-5-6-7-8 CCCAT:3-4-6-9-10 GTAAA:2-3-6-7-10 TAAAA
chr10-1330	chr10	81167638	81167783	11				3		5	1-2-8 ACG:1-3-8 CCG:1-2-5-7-10 ACTCT:1-3-7-8-10 ACCGT:1-2-3-5-8 CACCT:1-3-5-6-8 CCGGC:1-5-6-7-8 CCGCG:2-3-5-6-8 CGCAG:3-6-7-8-9 CGCGT:3-5-6-7-10 CGCCT:3-5-6-7-9 CTCCG
chr10-1331	chr10	81292757	81292902	8				3		5	7-8-9 CCT:1-2-8-9-10 CCCTG:1-2-4-8-9 CTGTG:2-5-6-7-8 CGCTC:3-5-6-7-8 CCCTT:3-5-6-7-9 GGGCA:1-3-5-7-9 TCGAG:1-2-5-8-9 TTTCA
chr10-1332	chr10	81320445	81320590	16				3	4	5	5-6-7 CCC:1-7-8 TTG:1-2-3-8 ATCT:3-7-8-9 CCGA:2-3-6-8 TCCC:2-5-7-10 TGTA:1-5-7-8 TCCG:1-2-3-4-8 ACATC:1-2-6-8-10 CCGCA:1-3-5-7-8 CATAT:2-3-5-6-8 CCCGT:2-5-7-8-9 CTCCT:2-3-5-7-10 TACCA:2-3-4-8-10 TCACT:2-4-5-8-10 TACTA:1-3-5-7-9 TCTCG
chr10-1333	chr10	85917111	85917256	8					4	5	3-5-7-9 GCAT:3-5-6-10 GTAG:2-5-6-9-10 ACCGG:2-6-8-9-10 CGGTG:3-4-6-7-10 AGGAT:3-5-7-9-10 GGTGA:2-4-5-7-9 TGCCG:1-2-3-5-6 TTGTA
chr10-1334	chr10	86021806	86021951	9					4	5	3-4-5-6 CGTC:4-5-8-10 GGTG:1-3-5-6-8 AGGGC:1-2-5-6-9 CCCCG:1-2-5-8-10 CCCGG:2-5-6-9-10 CGGAG:2-5-6-8-10 CTGGG:3-4-6-8-9 CGCCG:3-5-7-8-9 GGCGA
chr10-1335	chr10	89743579	89743724	12		1				5	2A:1-2-5-8-10 ACCCT:1-4-7-9-10 ATTTT:1-2-4-5-8 CCGCT:1-3-4-5-10 CAAGA:2-3-4-5-6 ACATA:2-3-5-8-10 ACCTA:3-4-5-7-10 CTGTA:4-6-7-8-9 GCAGA:4-5-7-9-10 GTAGT:1-3-5-7-8 TCTCC:1-3-4-6-9 TCTAT
chr10-1336	chr10	95022440	95022585	8			2		4	5	1-10 TA:2-4-7-8 AAAG:4-6-9-10 AGGT:1-2-5-9-10 ATTTA:2-3-4-5-10 AAGGT:2-4-5-7-9 AGTTA:3-4-6-8-10 CAAGT:1-3-6-7-9 TAAAA
chr10-1337	chr10	95392154	95392299	12				3	4	5	3-4-9 CAG:4-5-9-10 TTGA:1-3-4-5-7 ACTGT:1-2-4-5-7 CAAGT:2-3-5-7-10 AGCAT:2-3-4-6-9 AGGGT:2-5-7-8-10 AGAGA:2-4-5-7-8 CGTAC:3-4-6-8-10 AGGGA:1-2-3-5-9 TACCA:1-2-4-6-10 TCACA:1-2-4-6-7 TTGAC
chr10-1339	chr10	97406661	97406806	8					4	5	1-4-6-9 ATAT:2-6-7-10 AGAT:1-3-4-5-9 AATCA:1-4-5-7-8 ATGTT:5-6-7-9-10 TGCAA:5-7-8-9-10 TCTAT:4-5-7-8-9 GGTCT:2-4-7-8-10 TGTCA
chr10-134	chr10	107987691	107987836	7			2	3	4	5	9-10 AG:3-4-8 CTT:1-2-3-6 AAGA:2-3-4-9 AAAT:1-5-9-10 TCGG:3-6-7-9-10 GGAAA:1-2-5-6-7 TAGCT
chr10-1340	chr10	97537034	97537179	9				3	4	5	1-6-9 AGA:2-3-7-10 AAAA:3-7-8-9 ATCA:1-2-4-5-9 CCGTT:2-4-7-8-10 ATTCT:3-4-6-7-9 AACAA:3-6-7-9-10 CACAG:1-4-6-7-8 TAATG:1-2-6-9-10 TTGAT
chr10-1341	chr10	99274682	99274827	14				3	4	5	4-5-6 GGG:1-2-10 TTG:1-2-9-10 AAGT:1-4-7-10 AGCT:1-2-4-5 ATGT:2-3-5-6 ACGC:1-3-4-8-10 AGAGG:1-3-4-5-8 AGTTG:1-5-8-9-10 CGTGT:1-2-7-9-10 CTCTT:2-3-7-8-9 AATCA:4-5-8-9-10 ATGAG:4-5-8-9-10 GTTGT:4-5-6-8-10 TTGCA
chr10-1342	chr10	99395646	99395791	12				3	4	5	1-2-4 AAA:2-3-7-9 AAAG:3-5-6-10 ATAT:1-6-7-8 TCCT:1-5-7-9-10 ATTAA:1-4-5-8-9 AGTGG:1-2-3-4-8 ATGAC:3-4-6-9-10 AGATA:3-6-7-9-10 CACAA:4-6-7-8-9 TATTG:2-4-7-9-10 TACAG:2-4-7-8-10 TATGT
chr10-1343	chr10	112006407	112006552	10	0				4	5	ERE:1-2-3-10 CTAA:1-2-4-6-10 ACAAT:2-3-4-7-10 ACTAA:2-4-6-8-9 CTGGG:3-5-7-9-10 ACATT:2-3-4-5-6 TGACG:1-3-5-6-10 TACAT:1-4-6-8-9 TGAGA:1-2-4-9-10 TTGGA
chr10-1344	chr10	117224567	117224712	9				3	4	5	4-5-7 TGA:1-2-9-10 CTTA:2-3-5-9 AGCG:1-2-3-4-9 CAAAA:2-4-7-9-10 AATGG:3-4-6-9-10 ATAGA:4-5-6-8-9 AGACA:4-7-8-9-10 GTTGT:2-4-6-7-8 TGAAC
chr10-1345	chr10	118466561	118466706	10				3		5	1-8-10 CTA:6-9-10 GAA:4-5-8 TTT:1-6-7 TAA:1-4-6-8-9 AAACT:1-2-3-6-9 ATAAA:2-3-5-9-10 ACCAT:2-3-6-8-9 CAGCT:2-6-8-9-10 CGTTT:2-5-7-9-10 CTCTT
chr10-1346	chr10	118683525	118683670	12			2	3	4	5	2-3 TG:4-8-9 TTG:3-6-7-10 AGCG:1-2-4-8-9 AAGGA:1-3-4-8-10 AAACA:1-3-7-8-10 ACACA:1-2-5-6-10 CCTGT:3-5-6-9-10 ATGAA:3-4-5-9-10 GATAT:1-2-3-4-5 TAAAT:1-3-7-8-9 TCTCA:1-4-5-8-10 TTCCG
chr10-1347	chr10	121461692	121461837	11			2	3	4	5	1-7 TC:2-3-10 AGT:2-3-7 CGC:1-4-6-8 AGAT:1-2-3-6-9 CACGG:2-6-7-9-10 AGAGG:2-3-6-9-10 CACTG:3-4-5-6-9 CAGGT:3-5-6-9-10 CTGGG:1-3-5-7-8 TATCC:1-3-4-5-9 TATGT
chr10-1348	chr10	127674886	127675031	9					4	5	2-3-4-10 AAGA:4-6-7-8 GGAT:1-2-3-5-6 ACCTA:1-3-6-9-10 AGAAT:1-3-8-9-10 AGTAG:1-4-8-9-10 AGTAG:3-4-5-6-9 GTGGT:1-3-7-8-10 TACCT:1-4-7-8-10 TTCTT
chr10-1349	chr10	128409925	128410070	8					4	5	3-7-9-10 GTGG:1-3-4-5-6 AATGG:1-3-5-6-7 CCCAT:2-4-5-8-10 ATCCG:3-4-6-9-10 AAGTG:3-4-8-9-10 GAGAT:2-4-5-6-9 TTTGA:1-2-4-6-7 TTTGA
chr10-135	chr10	76731723	76731868	14			2	3	4	5	3-10 AA:2-6-7 CAC:1-3-8 TGG:3-5-8-9 CTCT:1-3-6-8-10 ACACA:1-3-5-6-10 AGTGA:1-2-4-6-10 CAGAG:2-5-6-8-10 CTAGT:3-4-6-8-10 CAGCT:3-5-6-8-10 CTGGT:3-5-6-8-10 GTAGT:4-6-7-8-9 ACAGG:1-3-4-5-7 TAGTA:1-2-4-5-8 TTGGG
chr10-1350	chr10	128536397	128536542	7					4	5	2-3-4-5 CGTC:4-5-7-9 GGAA:1-2-4-6-7 CTACC:2-4-5-9-10 CTGGT:2-3-4-8-9 TCATG:1-7-8-9-10 TTGTG:1-4-5-7-9 TGTAA
chr10-1351	chr10	4120848	4120993	11					4	5	1-3-9-10 TGGG:1-4-6-8 TGCC:1-3-4-5-9 ACACG:1-4-6-8-9 AGCGA:1-3-5-8-10 CCCTT:2-3-6-7-9 AGCCG:2-3-6-8-9 CAAGA:3-4-7-8-10 GATGT:2-4-5-7-10 TTGTT:1-5-6-8-9 TTGCA:1-2-3-9-10 TTCAG
chr10-1352	chr10	4472172	4472317	4				3	4	5	6-7-9 ATT:1-4-7-8 TGTT:1-2-4-6-10 AAGAA:1-3-4-6-9 AAAAA
chr10-1354	chr10	8973152	8973297	9					4	5	3-4-5-10 AGGG:1-2-4-5-8 CTTTT:2-3-4-5-10 AAACA:2-3-7-9-10 AATTA:2-4-8-9-10 AGGAA:2-4-7-9-10 ATCTT:1-3-6-7-10 TAGAA:1-3-8-9-10 TCCAA:1-5-6-7-9 TCCCA
chr10-1355	chr10	8998876	8999021	7				3	4	5	2-4-8 TTG:1-3-5-10 TGCA:1-2-7-9 TTAT:1-2-5-7-10 CATCA:2-4-8-9-10 CGTTT:4-5-7-8-9 TCCTT:1-2-6-9-10 TTATG
chr10-1356	chr10	13967482	13967627	7					4	5	3-5-8-10 GTCG:1-3-4-8 TGAG:1-3-5-8-10 CCTTT:2-4-5-8-9 CGGCG:3-4-5-6-8 AACGC:4-6-8-9-10 TAGGG:2-4-6-8-9 TAGGG
chr10-1357	chr10	18046486	18046631	14				3		5	6-7-10 CAA:8-9-10 CTA:1-2-10 TAA:1-2-7-8-9 ACACA:1-2-5-7-9 ACTCA:1-3-7-8-9 ACAGA:1-3-5-6-8 ACTAT:1-2-6-9-10 CTGGG:2-4-6-7-8 ATCAG:2-3-4-5-6 CCAGA:2-4-5-6-10 CAGAT:3-4-5-7-9 GTCCA:4-6-7-8-10 GCAGA:1-2-6-8-10 TAAGT
chr10-1358	chr10	20311587	20311732	15			2		4	5	3-8 AC:2-7-9-10 ACAA:2-4-7-10 CGAT:3-4-5-9 CTGA:6-8-9-10 AGTA:1-2-4-9 TCAA:1-3-8-10 TACA:1-6-7-8-9 AACTT:2-3-7-9-10 AATAA:2-4-5-6-10 ATGGA:2-4-5-7-10 CGCTA:3-4-5-8-9 ATTGT:2-3-4-9-10 TGGGG:2-4-7-9-10 TACGA:1-3-6-7-9 TCACG
chr10-136	chr10	78458671	78458816	14			2	3	4	5	6-10 AT:1-2-4 CCT:1-3-5-7 AATA:2-3-5-10 ACGA:2-8-9-10 CGGA:2-5-8-9 CTGA:3-6-9-10 AAAG:3-4-5-9 CTGG:5-8-9-10 TTGT:2-5-6-9-10 ACGTG:3-4-5-8-9 GTGTG:4-6-7-9-10 AAATA:1-3-8-9-10 TAGGA:1-3-4-8-10 TGGCA
chr10-1360	chr10	21923093	21923238	7					4	5	2-4-7-10 TTTA:1-2-7-9 TACA:1-3-4-6-7 AGAGA:1-2-3-4-8 CTAAG:2-4-7-8-10 TGATA:1-2-6-7-8 TAAAG:1-2-7-8-10 TATCG
chr10-1361	chr10	23011839	23011984	10			2	3	4	5	6-10 CA:4-5-7 TGC:1-6-9-10 AGAA:2-4-7-10 TGTT:1-3-4-9-10 AGAAA:1-3-6-9-10 CAAAT:1-3-6-9-10 CGGAG:6-7-8-9-10 CACTA:2-3-5-8-9 TATGT:2-4-5-7-9 TATTG
chr10-1362	chr10	25588932	25589077	9		1			4	5	2T:1-7-8-10 CTCA:2-3-5-8 ACGG:3-5-8-10 CTTA:2-4-6-10 TAAT:1-2-4-7-9 AAACG:1-2-4-7-9 CTTAA:3-4-5-8-10 CTCTT:1-7-8-9-10 TCCTT
chr10-1363	chr10	34815732	34815877	8			2		4	5	7-10 CT:1-2-5-7 CATC:1-3-6-8-9 AGATT:1-6-7-8-10 AAACT:1-2-7-9-10 CCTTT:1-2-7-8-10 CTAGT:3-4-6-7-8 CAGTT:4-6-7-9-10 TGCAG
chr10-1364	chr10	34816059	34816204	9				3	4	5	8-9-10 CAG:1-2-3-6 ATGA:1-3-5-7-9 AATTT:1-6-7-9-10 ACCTT:1-2-4-8-10 CTACA:2-4-8-9-10 CTCAA:2-4-5-7-9 CTTAT:1-2-6-7-8 TCGCT:1-3-4-6-10 TATAT
chr10-1365	chr10	41553495	41553640	12			2	3	4	5	6-8 AT:2-7-9 AAA:2-5-7-8 CTTC:2-4-5-8 CTGC:1-2-4-9-10 AATTT:1-2-4-7-9 ACGCT:1-4-5-9-10 AGGGG:1-2-3-7-8 ATCCT:3-4-5-9-10 CAGAA:3-7-8-9-10 GTGAA:4-5-6-8-10 GTGGA:1-2-3-5-9 TTCCG
chr10-1366	chr10	54123574	54123719	8				3	4	5	1-5-9 TCT:1-3-5-8 CATT:1-2-4-7-9 AAACA:1-2-5-7-8 CCTAT:2-3-7-8-9 TGTCA:2-6-8-9-10 TAGAG:2-4-6-8-9 TGATG:1-2-4-5-9 TCTGA
chr10-1367	chr10	56377068	56377213	15				3	4	5	1-2-4 CTT:2-6-7-10 CCCG:2-3-6-9 TAAG:1-6-7-8-10 ACCCG:1-2-3-9-10 CAGAA:1-2-3-7-9 CTATT:1-2-3-7-8 CTCCG:1-2-5-8-9 CTTCT:2-3-8-9-10 ACCTT:2-3-6-7-10 CAAAT:2-3-4-5-10 CAGTG:2-4-5-7-10 CATTT:2-4-6-7-9 CGACT:2-4-5-8-10 CTCCT:3-4-5-6-8 AGTAC
chr10-1368	chr10	56767269	56767414	10				3		5	1-2-7 CTT:1-2-3-9-10 AAATT:1-2-8-9-10 AAGGA:1-4-6-9-10 AAGGT:1-4-7-9-10 ATAAA:1-2-3-7-9 ATACT:1-2-4-9-10 CTGAA:3-4-7-8-10 GATCT:1-3-4-7-8 TGGTT:1-2-4-8-9 TTTTT
chr10-1369	chr10	57532378	57532523	11					4	5	2-5-7-8 CCCG:3-5-7-10 GTTT:1-2-3-5-7 CCGCC:1-2-7-8-10 CCCGG:1-3-8-9-10 CAGAG:1-6-7-8-10 CGCTG:2-3-6-7-10 CGGCA:2-3-5-6-10 CGGCA:2-5-6-8-9 CGCTG:2-4-5-6-8 CTCCT:1-5-6-8-10 TTAGA
chr10-137	chr10	93129251	93129396	6			2			5	3-10 AA:1-10 TA:1-3-4-6-10 AGAGT:2-3-4-7-9 ACATA:4-5-6-7-8 TGCAG:1-2-3-4-10 TTGAT
chr10-1370	chr10	59310878	59311023	12			2		4	5	4-9 GA:1-3-7-8 TGTG:1-2-5-6-10 AATAA:1-7-8-9-10 ACTGT:2-3-7-9-10 AACTT:3-4-5-8-10 CATCG:2-6-8-9-10 TGGTG:1-2-4-6-9 TCGGT:1-2-4-5-9 TCGTA:1-3-7-8-9 TCCTA:1-4-5-8-10 TGGCA:1-2-6-8-10 TTACA
chr10-1371	chr10	59821470	59821615	11	0			3	4	5	ERE:3-8-10 AGT:1-2-6-9 CCAA:3-6-8-10 GGTA:1-2-3-9-10 CAAAA:1-2-4-8-9 CAGCT:1-2-5-8-10 CTTTA:2-5-7-9-10 CTCGG:6-7-8-9-10 CTCTG:1-2-5-7-9 TCTCG:1-4-6-7-10 TTCAA
chr10-1372	chr10	59899992	59900137	17				3	4	5	3-5-6 CTG:1-2-5 TAT:2-3-5-6 CACG:3-8-9-10 GGGA:1-3-5-8-9 ACCGG:1-3-4-6-7 AGAGC:1-2-4-5-8 CAGCG:1-2-4-5-8 CCTGC:2-3-6-8-9 AGGGG:2-3-5-6-8 CCGGG:3-4-6-7-8 CAAAG:3-5-6-8-9 GCGGA:5-6-7-9-10 TGCGA:1-3-6-8-10 TCATA:1-3-6-7-9 TGGAG:1-3-4-6-9 TGGGA:1-6-8-9-10 TGCAA
chr10-1373	chr10	59916297	59916442	9				3	4	5	3-8-10 GTA:1-2-4-5 ACTT:3-4-5-7 CAGC:1-2-3-8-10 AAAGT:2-3-4-7-9 CAACA:2-4-7-8-10 CGTGT:1-6-7-9-10 TGCGA:1-6-7-8-10 TGTGT:1-2-3-6-7 TTCCA
chr10-1374	chr10	62216682	62216827	18				3	4	5	1-3-9 AGT:1-3-4-5 ACAG:1-3-9-10 TGGG:1-2-3-6-9 AAGAT:1-4-6-7-8 AGCTC:1-2-3-5-8 ATCTC:1-2-3-7-10 CCACA:1-2-3-8-10 CCCTA:1-2-3-4-5 CCGTG:2-6-7-8-10 ACCCA:2-5-6-7-8 ACCTG:2-3-4-8-10 CAGGT:6-7-8-9-10 GCTGT:1-2-3-9-10 TCAAT:1-3-5-9-10 TACGA:1-3-5-6-7 TGTCA:1-6-8-9-10 TATGA:1-4-5-8-10 TGCGA
chr10-1375	chr10	62590328	62590473	7				3	4	5	1-2-10 ATG:4-5-6-10 TCAT:1-2-4-7 TCGA:1-2-3-8-9 CACCT:1-2-3-4-9 CTGAA:2-4-6-9-10 AGATT:1-3-4-5-8 TCTCC
chr10-1376	chr10	62848901	62849046	11		1			4	5	1A:1-2-3-6 ACAG:1-2-3-7 CTAC:3-7-8-9 CATG:1-2-8-10 TCGA:1-4-6-8-10 AGACT:1-2-4-9-10 CTGGG:2-5-6-7-8 ATACC:3-4-7-9-10 GACGA:3-4-5-9-10 GGGAA:1-3-6-8-10 TGGGG
chr10-1377	chr10	63910416	63910561	11			2		4	5	2-3 AG:8-9 TT:2-4-7-9 CTCT:3-6-7-8 GCAG:2-4-8-10 TGGG:1-4-7-8-9 ATTTA:2-6-8-9-10 AGCTT:3-4-5-6-8 CACAC:3-4-7-9-10 CGCAG:2-4-5-7-10 TATTT:2-6-8-9-10 TACAA
chr10-1378	chr10	68090281	68090426	9				3	4	5	2-3-5 ACT:1-4-5 TGG:2-4-5-8 AGCG:3-4-9-10 GGGA:1-4-6-9-10 AGCGG:2-3-4-9-10 AAATT:1-3-5-9-10 TGTAT:1-3-5-8-10 TGTCT:1-3-5-8-10 TGTCT
chr10-1379	chr10	69295055	69295200	11				3	4	5	6-7-8 AAC:4-5-10 TTA:1-4-6-8 ATGT:2-3-5-8 TCTG:1-3-4-5-7 AGTCA:2-3-4-5-9 CATGG:2-4-5-6-7 CTCCC:5-6-7-8-9 CCTGG:4-5-7-8-10 TTTCT:1-2-4-9-10 TAAGT:1-2-4-5-7 TTTTC
chr10-138	chr10	4618774	4618919	10			2		4	5	6-7 CT:2-3-4-5 TCAG:1-3-6-9-10 ACGGG:1-5-6-7-8 ACCCG:1-3-4-5-9 CGAGG:2-3-4-7-8 TCAAC:2-5-6-7-9 TTACT:1-3-4-9-10 TGAGT:1-6-7-8-9 TCTGA:1-2-5-8-9 TTCCA
chr10-1380	chr10	69384728	69384873	10				3	4	5	7-8-10 TGT:1-3-6-9 AAGA:1-3-4-5 TCTG:1-2-4-7-8 CAGTT:1-2-4-5-8 CCTCG:2-4-6-7-8 CGGAC:3-4-7-9-10 GATTA:2-3-4-5-10 TAATA:1-3-4-5-9 TATGG:1-5-6-9-10 TGAAT
chr10-1381	chr10	69834838	69834983	12					4	5	1-2-5-10 CCTT:3-6-8-10 GGCA:1-2-3-7-8 AAATC:1-3-5-9-10 AGCGT:2-3-4-6-8 AGGAG:2-3-6-8-10 CCATT:2-4-7-9-10 CGCAA:3-4-7-8-10 CATTA:3-5-8-9-10 GCCTG:2-6-7-9-10 TGTAG:1-3-4-5-8 TGGCG:1-2-6-9-10 TTCGG
chr10-1382	chr10	75483461	75483606	9			2	3	4	5	4-9 AG:8-9 TT:4-7-10 GCT:1-2-9-10 CAAA:1-3-4-6 TAGA:1-4-7-9-10 AAAGA:1-2-3-4-9 TCCTA:1-3-4-7-9 TAAAG:1-3-4-7-10 TCAAT
chr10-1385	chr10	79928530	79928675	9					4	5	1-2-5-7 ACCA:1-3-4-5 CAGC:3-4-6-8 AGGG:3-5-7-8 CCCG:3-5-6-9 CTCG:2-3-4-5-8 CAAGG:3-5-6-7-9 CTACA:3-5-7-8-9 GCTCG:2-4-5-6-8 TTTAG
chr10-1388	chr10	81196413	81196558	13			2		4	5	1-8 TT:1-7-9-10 CCGG:1-5-6-8 CCGC:1-2-5-7-8 ACCTC:1-3-6-9-10 ACAGG:1-4-5-7-8 AATAG:1-2-4-5-8 CCGTT:3-6-7-8-9 AGACT:3-5-7-8-9 ATCTT:3-4-5-8-10 CGTTA:2-5-6-8-10 TCGGG:1-2-4-5-6 TCGTG:1-4-5-8-9 TTCGG
chr10-1389	chr10	81377943	81378088	14				3	4	5	6-9-10 CGG:4-5-10 TGT:3-6-9-10 ACGG:3-4-8-10 CGCG:3-4-6-10 GGAG:4-6-8-9 GAGG:4-5-6-9 TCGA:1-3-5-7-8 AGGTG:2-4-5-9-10 ATGTG:2-4-5-6-10 CGTGA:3-4-5-6-10 GTGGT:4-6-7-8-9 GGACT:4-5-6-9-10 GCGTT:2-5-6-7-10 TGGAA
chr10-139	chr10	76701255	76701400	14				3	4	5	6-7-8 CAG:2-3-4-8 AAGC:2-3-8-9 ACTT:1-2-4-5-8 AAGCT:1-3-6-8-9 AAAGA:1-4-5-7-8 AGTTT:1-2-3-5-6 CTCCG:2-5-7-9-10 CTCGA:3-7-8-9-10 AATGT:3-5-7-8-9 ATATG:3-4-8-9-10 GGTAT:2-3-4-7-8 TGTTC:1-2-4-5-6 TCGGA:1-5-8-9-10 TCGAA
chr10-1390	chr10	81634239	81634384	14		1			4	5	10T:1-3-4-10 AGGA:1-2-7-9 ATCT:1-6-7-8 TCAG:1-3-5-6-10 ACTGT:1-3-6-8-9 AGATT:1-3-5-9-10 AGTGG:2-4-5-6-7 AGTAC:2-4-5-6-8 CACAG:3-5-6-8-10 ATAGA:4-5-6-7-8 GTGTT:2-6-7-8-10 TATTA:1-3-4-5-10 TAGGT:1-4-7-8-9 TGCCA
chr10-1391	chr10	82698994	82699139	20				3	4	5	3-8-9 GGG:2-5-7-8 CGCC:3-6-8-10 CCCA:3-5-7-8 GCCG:1-3-5-6-8 ACGAC:1-2-5-6-9 CCCCG:1-5-6-7-10 CCCCG:1-5-6-8-9 CGCGG:2-3-6-9-10 CAGGG:3-4-5-8-10 AGCGG:3-4-5-6-8 CATGG:3-5-6-8-10 CCGTA:3-5-6-8-9 GCCCG:3-5-6-8-10 GCGGG:3-5-6-8-9 GCGGT:3-5-6-8-9 GTGGG:3-4-5-6-8 GGGGC:3-4-5-6-8 GGGGG:3-4-5-8-10 GTCCG:6-7-8-9-10 GCCGG
chr10-1392	chr10	84026942	84027087	17			2	3	4	5	3-10 AT:2-6-7 TCA:1-2-3-5 ATAT:1-5-8-9 CCCT:4-6-7-10 GACG:1-3-4-5-8 ACACT:1-4-6-8-10 AGACA:1-2-4-7-10 CCGCT:2-3-4-7-9 AAAAA:2-3-5-6-8 ACTCT:2-3-6-7-8 CAGTC:2-6-7-9-10 CCTGG:2-4-7-8-9 CGATT:4-5-6-7-9 TCCCA:1-3-6-7-9 TACCG:1-7-8-9-10 TTCAT:1-5-6-7-10 TCATT
chr10-1393	chr10	84544959	84545104	12				3	4	5	3-6-8 CCC:3-7-9 CCG:2-7-9 TCG:1-3-4-8 ACTC:1-6-8-10 TGCA:1-2-4-9 TTGG:1-2-3-4-5 ATAAC:2-3-4-5-9 CATGG:2-3-4-9-10 CCAAT:2-4-8-9-10 CGGTT:3-5-6-7-8 GCCCG:4-5-6-8-10 TCGCA
chr10-1394	chr10	86136090	86136235	12			2		4	5	8-10 TT:1-4-8-10 AATA:1-6-7-8 ACAT:7-8-9-10 TTAT:2-4-6-8 TTCC:1-7-8-9 TCTT:1-2-3-4-9 ACAGT:1-4-5-7-8 ATTCG:2-4-5-8-10 AGTTT:4-5-6-9-10 TTGGG:2-3-4-7-9 TCATT:1-2-5-9-10 TCGTA
chr10-1395	chr10	86270286	86270431	17				3	4	5	3-8-9 ATT:7-8-9 CCT:3-6-8-9 AAGT:2-5-7-8 TCCC:1-3-4-8-10 AAGTG:1-5-6-9-10 ACAGA:1-4-5-8-10 AGTCT:2-3-6-7-9 AAACG:2-3-4-6-10 AGGGA:2-3-4-9-10 AGGGG:3-4-5-6-10 AATGA:3-6-7-9-10 ACCGA:3-4-5-8-9 AGTTG:2-3-4-8-9 TGGGA:1-2-3-6-10 TCCAT:1-3-4-6-10 TGAGA:1-5-6-7-8 TGACT
chr10-1396	chr10	89192681	89192826	6					4	5	1-3-4-5 ACTC:1-4-7-9 CGCA:3-4-9-10 CTAG:4-7-9-10 GTAT:2-5-6-7-8 CTGAC:2-3-4-7-9 TGAAT
chr10-1397	chr10	96338779	96338924	9			2	3	4	5	1-8 AG:2-4-5 CTG:1-3-4-7 CCAC:1-4-6-7-8 ATAAC:1-2-3-8-9 ATCGT:1-2-7-9-10 CCCAA:2-5-6-9-10 CCGGG:4-6-7-8-9 GGAGT:1-6-7-9-10 TGAGG
chr10-1398	chr10	97390727	97390872	10					4	5	3-4-5-10 GTCA:1-4-5-9-10 AAGTT:1-2-6-7-8 CCAAC:2-3-4-9-10 AATAT:6-7-8-9-10 GACAA:4-5-6-8-9 TGGGT:2-4-6-8-10 TGGTA:1-2-4-9-10 TCTTG:1-3-6-7-8 TACAC:1-2-3-7-9 TTGCG
chr10-1399	chr10	110928497	110928642	12			2	3	4	5	3-9 AT:1-4-5 ATG:3-6-7-10 ACAA:5-8-9-10 TGAG:2-4-8-10 TATT:1-5-8-10 TTCA:1-4-5-9-10 AATGT:1-2-6-9-10 CCGTT:2-3-7-9-10 AAAAT:6-7-8-9-10 AAGTA:2-5-7-8-9 TTCCT:1-2-4-8-9 TCGGT
chr10-14	chr10	83104452	83104597	13		1	2		4	5	8T:2-10 CT:4-5-8-9 TGGA:1-7-9-10 TCGA:1-3-6-9-10 ACGGG:1-3-6-7-10 AGACT:2-3-4-8-10 ACATA:2-3-4-8-9 AGTCT:3-5-7-8-9 ATAGG:3-6-7-9-10 GACAG:2-4-5-6-10 TGTGT:1-2-3-6-10 TCAAA:1-4-5-6-7 TGTAA
chr10-140	chr10	78438050	78438195	14		1	2		4	5	1T:3-10 AT:3-10 CG:1-3-8-10 CAGT:1-2-3-8-10 ACATA:1-2-5-7-10 ACCTT:2-3-4-9-10 CCAGG:3-4-6-7-10 AAAAT:3-5-6-9-10 CCAAA:4-5-6-7-9 GTACA:2-3-4-5-8 TCAGG:1-3-5-6-10 TACGA:1-6-7-8-9 TCTGG:1-6-7-8-9 TGTTG
chr10-1400	chr10	118648357	118648502	8				3	4	5	5-6-10 CGT:3-5-8-10 ATCT:1-3-5-10 TCTA:1-3-4-8-9 ACATT:1-3-8-9-10 ACTTT:1-2-3-7-8 CCATT:2-4-6-7-10 AGCCA:1-2-5-6-8 TCTGT
chr10-1401	chr10	118923953	118924098	9					4	5	2-3-6-7 CCCC:1-2-3-4-10 ACAAT:2-3-4-6-7 CAAAA:3-4-6-7-9 AGAAG:3-5-7-8-9 CCCCA:4-5-7-9-10 AGCGT:2-4-5-9-10 TTTTT:1-4-6-7-8 TACTC:1-4-5-6-8 TGTGC
chr10-1402	chr10	126978337	126978482	13					4	5	1-4-5-8 CTGG:3-4-5-9 AACG:1-2-3-6-7 AAAAC:1-2-3-8-10 ACCGT:1-3-4-6-9 CGAGG:1-4-5-6-9 CAGGA:1-5-6-7-10 CGACA:1-2-3-7-8 CTCTC:2-3-6-7-9 AGAAG:3-4-6-7-10 AAAAA:3-5-7-9-10 CTAGT:4-5-6-8-9 TTAGG:1-2-5-7-8 TCCTT
chr10-1403	chr10	128303304	128303449	8			2			5	4-9 TG:1-3-4-5-10 CCGGG:1-5-7-8-10 CCTGT:2-4-5-7-8 CTTAC:3-4-5-8-10 AAGGT:3-4-6-9-10 GAGAT:2-4-6-9-10 TGAGG:1-2-5-6-9 TTCGG
chr10-1404	chr10	128494072	128494217	4						5	1-2-4-5-8 ACGTC:1-3-4-6-7 AAGCT:3-5-6-8-9 ATCCT:1-4-6-7-8 TACCC
chr10-1405	chr10	128696600	128696745	8				3		5	3-4-7 AAA:6-9-10 GAA:1-3-4-7-9 AGATA:1-4-6-8-10 AGAGG:1-4-6-8-10 AGAGT:4-5-6-7-8 GTACT:1-2-3-4-10 TCCGA:1-3-6-8-10 TAAGA
chr10-1406	chr10	128805467	128805612	14					4	5	1-2-3-5 CCCC:2-3-4-9 CGGG:1-4-5-7-9 AGGAG:1-3-5-7-8 CACCC:1-3-4-7-8 CCGTT:1-3-4-6-9 CGGGG:1-4-6-9-10 CGGGG:1-4-5-6-10 CGGGG:2-3-5-6-9 AGCGG:2-3-4-6-9 CGGGG:3-4-6-7-8 GGGCT:3-4-5-8-9 GGGCT:4-6-8-9-10 GCGAA:1-2-3-5-6 TCCTC
chr10-1407	chr10	3898215	3898360	5				3	4	5	8-9-10 GTG:3-5-9-10 ATGT:1-4-6-9 TAAA:1-2-7-8-10 AAATA:1-2-5-6-8 ACTCC
chr10-1408	chr10	4145308	4145453	7				3	4	5	1-3-5 ACC:2-3-7-9 CATG:2-4-7-9 TTAG:3-5-6-8-10 GCACA:6-7-8-9-10 CCCAG:1-2-3-6-8 TAGAC:1-2-4-6-10 TTAGA
chr10-1409	chr10	4347004	4347149	10				3	4	5	1-7-8 AAG:1-5-9-10 ATGA:3-4-6-8 CGAG:3-4-9-10 GATT:1-3-5-6-9 ACTAG:1-2-3-7-9 CTCCA:3-6-8-9-10 AGCAT:3-4-5-7-8 CATTT:3-6-7-8-9 GCTTT:1-2-7-8-10 TTTCT
chr10-141	chr10	13500652	13500797	13		1			4	5	5G:1-3-6-8 ACGG:3-6-8-9 GACT:3-5-8-9 GCGT:4-5-6-10 AGAA:2-3-4-5-10 ACAGA:3-5-6-8-10 CTGTG:3-4-6-8-9 GGAGT:6-7-8-9-10 ACCAT:1-3-6-7-9 TAAAG:1-3-5-9-10 TACGA:1-3-4-5-6 TGGTA:1-5-6-7-8 TTGCT
chr10-1410	chr10	5250832	5250977	16				3	4	5	4-8-10 ACA:1-3-8-9 ACTG:2-6-7-8 ACCT:2-3-4-5 CAGG:2-4-6-8 TTGG:1-5-6-9-10 ACCAG:1-2-3-8-10 CAGTT:1-2-6-8-10 CCACT:1-2-4-7-9 CCGCG:2-3-4-5-10 CCAGG:3-5-6-7-9 CTCCG:3-4-5-9-10 GAGTG:4-5-6-7-10 GTGTT:2-3-5-6-7 TGTAA:1-3-5-6-10 TAGAT:1-4-5-7-9 TGCAA
chr10-1411	chr10	9677067	9677212	10			2	3	4	5	2-8 CC:2-5-7 CTT:4-6-8-9 TCGA:2-4-5-6 TACG:1-2-3-7-10 AAGCA:2-3-5-6-7 ACCCT:2-4-5-6-8 TGCAT:1-3-6-7-9 TCCAG:1-5-8-9-10 TCCTG:1-2-3-4-8 TTGTC
chr10-1412	chr10	13964541	13964686	13					4	5	1-6-7-8 AGCT:2-4-6-7 CACC:2-5-6-9 CCGA:3-6-8-10 CACG:3-4-6-8 GACG:3-6-8-10 GCGG:2-4-6-8 TTCC:1-2-3-5-7 CCAGC:3-6-8-9-10 AGGTG:3-4-5-6-10 CGGGA:3-4-7-8-9 CTCCA:6-7-8-9-10 CTTGT:1-2-5-7-10 TCTTT
chr10-1413	chr10	14401933	14402078	15				3	4	5	1-3-8 ACG:2-3-4-9 AGGG:2-3-7-8 TGTT:1-2-4-5 TCTG:1-2-3-4-10 AAAGA:1-4-6-8-10 CGGCG:2-3-7-8-10 CACCG:3-4-5-6-9 CGCAT:3-4-5-9-10 GAGAT:5-6-8-9-10 TATGA:2-3-4-8-10 TGAGG:2-4-5-8-10 TGGGT:1-3-6-8-10 TCAGT:1-4-7-8-9 TGTGG:1-4-6-7-10 TTGCA
chr10-1414	chr10	20876259	20876404	12					4	5	1-2-6-9 AAAG:1-3-4-9 TCGG:1-6-7-8 TCTT:1-2-3-8-10 CTGTA:2-3-4-6-10 CAGAA:2-3-5-9-10 CCTGA:2-3-4-9-10 TAGAT:2-4-5-7-8 TGCTT:1-2-4-8-10 TAATA:1-3-4-8-10 TAGCA:1-7-8-9-10 TAGAG:1-4-7-9-10 TGTGG
chr10-1415	chr10	21686233	21686378	9			2		4	5	8-10 GA:1-3-7-10 ACCT:4-5-8-9-10 GCGAT:4-5-7-8-10 TTACT:2-3-6-9-10 TGGTT:2-4-7-8-10 TTTCA:1-3-4-5-7 TGTTT:1-4-5-7-8 TTTTT:1-2-3-5-8 TTCGG
chr10-1416	chr10	30268634	30268779	8		1			4	5	1T:1-3-5-10 TGTT:1-4-8-10 TAGT:2-3-4-5-8 CCACT:2-4-6-7-9 CGCAG:4-5-6-7-10 ATCCT:4-5-8-9-10 TTTGT:2-3-6-8-9 TCAGT
chr10-1417	chr10	33284825	33284970	9					4	5	1-2-7-9 AACG:2-7-9-10 ATGT:3-5-7-9 ATTT:1-2-7-8-10 ACCCA:1-2-3-6-10 CCAGT:2-6-7-8-9 AATCA:2-3-4-5-8 TCTCT:1-4-7-8-9 TTCTG:1-2-4-7-9 TTTAG
chr10-1418	chr10	35349490	35349635	12	0				4	5	ERE:3-4-5-8 AGGT:3-4-5-8 CTGG:1-2-6-8-10 ACGTA:1-2-4-6-7 CAAAA:1-2-7-8-9 CCATG:1-2-5-6-8 CTCAG:3-5-8-9-10 CTCAG:5-6-8-9-10 CGCTT:4-6-7-8-9 GCAGA:4-5-8-9-10 GGGTG:1-3-5-7-8 TCTAT
chr10-1419	chr10	39171876	39172021	9				3	4	5	1-3-5 CCC:1-2-5-9 CCCT:2-3-4-6 TAGC:1-2-7-9 TTAA:1-3-6-7-9 AACAA:1-4-5-6-8 CGGGG:2-5-6-8-10 CTATA:3-4-5-6-10 AATAA:1-2-4-7-9 TCGCA
chr10-142	chr10	80152174	80152319	7				3	4	5	3-6-8 CAG:3-6-8 GAC:1-3-6-7 AGGC:5-7-8-9 TTCT:1-3-4-8-9 AGGGG:1-2-5-8-9 CCTGT:3-6-8-9-10 AAGGG
chr10-1420	chr10	40750712	40750857	8				3	4	5	3-4-10 AGA:2-4-7-10 CAAT:1-2-6-7-9 AAAAA:2-4-5-8-10 AGCGT:3-4-5-6-9 AATAG:1-3-6-9-10 TAATG:1-3-4-7-9 TCTTA:1-2-4-6-9 TTACA
chr10-1421	chr10	40901279	40901424	9			2	3		5	1-10 TA:2-3-6 TAA:1-4-8-9-10 CGTTA:4-5-7-9-10 GGTGT:1-3-6-7-9 TAAAA:1-4-8-9-10 TTGGG:1-2-5-9-10 TTTTA:1-2-4-8-10 TTGGG:1-2-4-5-10 TTGGT
chr10-1422	chr10	41002133	41002278	8		1		3		5	8C:1-9-10 TAG:2-4-5-7-8 AGTTC:2-4-5-9-10 ATTTG:3-4-7-9-10 AGCTT:3-4-5-8-9 GGTTG:4-5-7-9-10 TGATT:2-3-4-8-10 TGGTA
chr10-1423	chr10	42817788	42817933	12		1		3	4	5	10A:1-2-6 CAG:2-5-7 CTA:1-2-5-6 AACC:3-5-7-10 ACAG:1-4-8-10 TATG:1-5-7-8 TGTC:1-2-3-4-6 CTGGG:1-2-5-9-10 CTCTG:2-4-5-8-9 AGGGT:3-4-5-7-9 GACTA:1-4-8-9-10 TATAT
chr10-1424	chr10	42914727	42914872	9				3	4	5	3-5-9 CTT:1-6-8-10 AAGA:2-3-6-9 CAAT:2-4-5-8 CTGG:3-7-9-10 ACGG:3-4-9-10 CATT:1-2-4-10 TTTT:2-4-6-8-9 ATGGA:4-5-7-8-9 TTTTG
chr10-1425	chr10	42940398	42940543	12			2		4	5	3-6 AA:2-3-4-10 AGAT:4-7-8-9 GTTG:1-2-4-5-6 ACATC:1-3-4-8-9 AAACA:1-5-6-9-10 ACAGG:2-3-4-6-7 AAAGC:2-3-5-6-8 ACTAT:2-4-5-6-9 CGCAG:3-4-6-7-9 AGACG:3-4-5-6-8 AGCAC:1-3-4-8-9 TGGGG
chr10-1426	chr10	44685242	44685387	11			2		4	5	7-8 CT:3-4-8-9 GACT:1-3-6-7-9 AAGAT:1-2-4-5-8 CCTTG:1-4-5-8-9 CGTCT:1-2-3-6-7 CTCCC:1-2-3-4-5 CTCTC:1-2-7-9-10 CTCGA:2-5-7-8-10 CCCTT:2-3-4-9-10 TGAAA:1-2-3-7-8 TTGCT
chr10-1427	chr10	45067006	45067151	14					4	5	1-3-8-9 CCCT:1-2-5-6-8 CCCCC:1-3-5-6-8 CCGGG:1-4-5-6-8 CTCCC:1-2-3-6-9 CTGGG:2-3-5-8-10 AGGGG:2-3-5-6-8 AGTCC:2-3-5-7-8 CGGCG:2-5-6-9-10 CCAGG:2-5-7-8-9 CCTGT:3-4-6-8-9 CGCCT:3-4-5-8-9 GAGCG:5-6-8-9-10 GACGG:4-5-8-9-10 GCCAG
chr10-1428	chr10	53502988	53503133	11				3	4	5	5-8-9 TCA:2-6-7-10 CCCT:3-5-8-9 GGCT:2-4-7-8 TGCT:1-3-5-9 TGCG:1-2-4-6-8 ACGAC:1-2-3-6-8 CTCCC:2-5-7-8-10 CTAGT:2-4-5-9-10 CGTGG:2-3-5-8-9 TCCGG:1-3-5-8-9 TCTGT
chr10-143	chr10	95264750	95264895	9				3	4	5	1-5-8 AGC:3-6-9 GCT:2-7-8-9 CTCA:2-3-4-7-10 CAACT:3-4-5-7-8 AGTTT:3-4-5-7-8 GTTTT:4-5-7-8-10 TGTCT:4-5-8-9-10 TTGGG:1-2-6-8-10 TTCGT
chr10-1430	chr10	56962228	56962373	12			2		4	5	2-3 AG:1-2-8-9 CATT:2-5-7-10 TCCA:1-4-8-9-10 AGTTG:1-2-4-5-6 CTTCA:2-4-5-9-10 ATCGT:2-4-6-7-9 CTGCA:3-6-7-8-10 AGAGA:2-5-6-7-9 TTACA:2-5-7-8-9 TTTCT:1-2-6-7-8 TCAAC:1-2-4-7-8 TTGAC
chr10-1431	chr10	58498696	58498841	9			2	3	4	5	4-10 GA:1-4-5 TTC:1-2-7-8 ATAT:1-3-4-7-8 ACATC:1-2-4-6-10 CTAAT:2-4-5-6-7 CTTAA:2-5-6-7-10 TCCCA:1-2-3-7-8 TAGTT:1-2-5-8-9 TTCTT
chr10-1432	chr10	68212417	68212562	11				3	4	5	1-7-10 ACA:2-4-7-8 ATTC:2-5-7-9 CCAA:1-3-7-8 TCCC:1-2-6-7-8 CACTC:1-2-4-5-8 CAGCT:1-2-4-5-9 CTATG:2-3-5-7-10 AGCCA:6-7-8-9-10 CATTG:1-2-6-8-9 TAACT:1-4-6-9-10 TAGGG
chr10-1433	chr10	70245100	70245245	13			2		4	5	3-8 CC:2-8 TG:3-4-6-9 GAGG:4-5-6-8 GGCG:2-3-7-9 TGCG:1-3-4-6 TAGG:3-4-5-7-8 AGTTC:3-5-6-8-10 CGGGT:3-5-6-8-10 GGATT:3-4-8-9-10 GGGAG:4-5-8-9-10 GCCAG:4-5-8-9-10 GGGGG:1-2-6-8-9 TCGTT
chr10-1434	chr10	71122811	71122956	11			2	3	4	5	6-7 AC:8-10 CT:4-7-10 TCA:2-4-7-9 AGTA:3-8-9-10 CCTA:1-2-7-8 TACC:1-3-7-8-9 AATGG:2-3-4-5-10 CAATA:3-6-7-9-10 GAAGT:2-4-6-9-10 TAAGA:1-3-5-7-8 TCTAC
chr10-1435	chr10	75104311	75104456	13				3	4	5	3-7-10 GAT:1-3-4-5 ACTG:1-2-5-9 CCCA:2-5-8-9 ATGT:1-3-5-6 TGTA:1-2-3-6 TTGC:1-3-6-7-10 ACATT:1-3-6-8-9 AGGGG:1-4-6-8-10 CTGGT:3-4-5-8-10 GAGCT:3-5-7-9-10 GTCGG:3-4-5-7-9 GGCTA:1-5-6-9-10 TTGGG
chr10-1436	chr10	75836369	75836514	10					4	5	1-2-3-5 AAAG:1-2-6-9 AACA:3-4-5-10 AATT:1-3-7-8-9 ACTCA:1-4-5-8-10 ATGGT:1-2-8-9-10 CCTGG:2-3-4-7-10 CCACA:4-5-7-9-10 GGAAA:2-6-7-8-9 TATCA:1-3-5-8-10 TGTCA
chr10-1438	chr10	78124151	78124296	15				3	4	5	3-5-7 GGC:4-5-7 GCT:2-3-7-10 AACT:3-6-7-8 AGCC:3-6-7-8 GGCC:7-8-9-10 AGAA:1-2-6-7-9 ACCCG:1-3-5-8-10 AATCA:1-4-7-8-10 ATCGA:1-2-4-8-9 CCTGA:2-3-5-7-10 CCCCT:2-3-5-8-9 CCCGG:2-6-8-9-10 TCGGG:1-3-6-9-10 TGATT:1-3-4-5-8 TGGCC
chr10-144	chr10	70904098	70904243	17			2	3	4	5	4-10 GA:2-3-10 CCA:1-3-10 TAA:1-8-9 TGA:1-4-8-10 AGCT:1-4-6-7-9 AAACG:1-5-6-8-10 CCGCT:2-3-4-7-9 ACACT:2-3-4-9-10 CCAGA:2-4-6-7-8 CGAAC:2-4-5-9-10 CGCAA:3-6-7-8-10 AAAGT:3-5-7-8-9 CTTCT:3-4-5-6-7 CTGAA:2-3-4-5-8 TGTTC:1-3-6-7-10 TAACT:1-3-5-6-8 TCTAC
chr10-1440	chr10	80226466	80226611	8				3	4	5	3-4-5 AGG:2-3-6-9 CCGG:1-2-3-8-9 CCAGG:2-5-6-8-9 CTGGG:3-5-6-9-10 CCGGG:3-4-5-7-8 GAGCG:3-6-8-9-10 GGGAA:5-6-8-9-10 GCCAG
chr10-1441	chr10	80265070	80265215	15				3	4	5	3-5-9 GGA:4-8-9-10 GTGG:1-2-3-4-5 ACGAG:1-3-6-7-9 CCACG:1-2-5-6-9 CTCGG:2-3-6-8-9 AACGG:2-3-6-9-10 CCCGG:2-3-6-8-10 CGGCG:3-5-6-8-10 AGCCA:3-6-7-9-10 CCCGA:3-4-5-6-8 CGCGG:3-4-5-6-9 GAGCG:3-5-6-8-9 GGCGG:4-7-8-9-10 GCCGG:2-3-4-6-8 TGGGG
chr10-1442	chr10	80561735	80561880	13					4	5	1-3-4-9 CCAG:3-5-8-9 CGCG:2-3-8-9 TCCG:1-4-5-8-10 AGCGT:1-5-6-7-8 CGGCC:2-3-4-8-9 AGAGG:2-3-5-6-8 AGCAC:2-3-4-5-8 CCTGT:2-4-5-6-8 CATAG:2-4-5-8-9 CGGCA:4-5-7-8-9 GCTCG:2-3-7-8-10 TGCGA:1-4-7-8-9 TATGG
chr10-1444	chr10	80684004	80684149	14		1		3	4	5	7A:1-2-3 ACA:4-5-8 GCT:3-4-8-9 ATCT:1-5-7-8 TCAC:2-3-5-6-7 ACTAA:2-6-7-8-10 CCCCT:2-4-7-9-10 CGCAA:3-4-5-7-10 CACCT:3-4-5-8-10 CATCT:3-4-6-8-9 GGGTG:2-3-5-8-10 TGCGA:1-2-3-4-6 TCAAA:1-3-6-7-8 TGGTG
chr10-1445	chr10	84438137	84438282	14					4	5	5-6-9-10 TAGG:1-3-6-7-9 AAACG:1-3-4-5-9 AGAGG:1-4-5-9-10 AGGGG:1-2-3-5-10 CAGTT:1-2-3-5-8 CCCCG:2-3-4-7-8 CAGTT:3-4-6-7-8 AGGAG:3-6-8-9-10 CGCTA:2-5-6-8-9 TTGCG:2-4-5-6-7 TTCAC:1-2-5-6-8 TCTCC:1-3-5-8-9 TATGT:1-3-8-9-10 TGTTT
chr10-1447	chr10	86341679	86341824	17			2		4	5	3-8 AT:2-4-5-8 CTTT:3-4-8-9 GATG:1-3-7-8-10 AATTA:1-3-8-9-10 AGCAA:2-5-6-9-10 ACGAA:2-4-5-6-10 CGCGA:2-4-5-7-10 CTGAT:3-4-6-7-8 AAGTG:3-6-8-9-10 ACTGG:3-4-5-6-9 CAGAT:6-7-8-9-10 GCTTT:2-3-5-8-9 TCCGT:2-3-7-8-9 TGAGA:1-2-3-6-9 TCCGT:1-2-3-6-8 TCCGT:1-2-6-8-10 TTAGT
chr10-1448	chr10	88180354	88180499	8						5	1-2-4-8-9 ACAGT:1-6-7-8-9 AGTCT:1-2-4-5-9 CCTTT:2-5-8-9-10 ATTTG:2-4-6-8-10 AGATA:2-4-5-8-10 CTCCA:3-4-7-9-10 GACGT:1-2-5-9-10 TTCTG
chr10-1449	chr10	88457732	88457877	11			2		4	5	1-3 AG:1-3-4-6 TAGG:1-7-8-10 TATA:1-2-3-6-10 AAAAA:1-3-4-6-7 AGAGC:1-5-6-8-9 ATAGG:2-5-6-7-10 ATGAT:3-4-6-7-8 AACAC:3-6-7-9-10 CAAAG:2-3-4-6-8 TCTGG:1-2-7-8-9 TAACA
chr10-145	chr10	118549908	118550053	6				3	4	5	3-4-10 CAT:2-3-7-8 AATG:6-8-9-10 GTAA:1-3-7-10 TCCA:1-3-6-7-10 AGGAA:3-6-7-8-10 AAAGT
chr10-1450	chr10	89176604	89176749	12				3	4	5	3-4-10 AAT:6-9-10 AGT:3-6-7-9 GACG:1-2-3-8 TCAT:1-4-5-6-8 AGCAG:1-2-4-7-10 CCACT:1-2-5-7-8 CCCTC:2-3-5-6-7 CCTAC:2-4-6-7-8 CACCT:3-4-6-7-8 CACAG:2-3-6-8-10 TGGCA:1-7-8-9-10 TATGG
chr10-1451	chr10	93749358	93749503	9					4	5	6-7-8-9 CAGT:1-2-3-8-9 ACACG:1-5-7-9-10 ATATA:1-2-7-8-10 CACCT:1-2-5-8-9 CCGTG:2-4-5-9-10 AGTGG:2-4-7-9-10 CATGT:1-2-5-9-10 TACTG:1-3-7-8-9 TATTT
chr10-1452	chr10	95094814	95094959	11				3	4	5	5-7-8 GAG:2-6-10 TGA:4-5-7-10 TGAA:1-2-4-5 TTTT:1-3-5-6-10 AAGAA:1-2-4-5-9 CTTGG:2-3-6-8-9 AGACA:2-5-7-9-10 ATAAT:2-3-4-8-9 CCTTT:3-6-7-8-10 AATTT:1-2-3-6-8 TAACG
chr10-1454	chr10	107922165	107922310	15			2		4	5	2-10 CA:1-3-9-10 ACTA:1-2-3-8 CTAC:2-6-7-10 CCCA:3-4-6-9 GAAG:1-3-8-10 TATT:1-2-6-7-10 CACAT:1-2-3-6-7 CCAAT:1-2-6-7-10 CCCTA:1-2-4-5-9 CCGCG:1-3-5-7-10 CACCT:2-6-8-9-10 CGCAG:1-2-4-5-6 TCACC:1-4-5-8-9 TAGTG:1-5-6-8-10 TTCCA
chr10-1455	chr10	108211967	108212112	11		1			4	5	2T:5-7-8-10 CCTT:1-2-3-4-9 AAAAA:1-3-7-9-10 ACAAG:3-4-5-9-10 GATGT:2-3-7-8-9 TATCA:2-6-7-9-10 TCCGG:2-4-7-9-10 TTTTG:1-2-5-7-8 TCTAG:1-3-5-8-9 TACTT:1-4-5-6-8 TGTGT
chr10-1456	chr10	111694801	111694946	14					4	5	3-4-7-8 GAAG:6-8-9-10 GGGG:1-8-9-10 TTGT:1-3-4-6-10 AAGAT:1-3-7-9-10 ACCAG:1-3-4-7-8 ACGCC:1-3-4-5-10 AGGGA:2-3-6-9-10 AAAGA:2-3-6-7-10 AAGAA:2-7-8-9-10 CATGT:3-5-6-7-9 GTAAA:3-4-6-8-10 GGGGT:4-5-6-9-10 TTGAG:1-4-7-9-10 TGTGA
chr10-1457	chr10	118869017	118869162	10				3	4	5	3-5-6 CGG:3-5-6-9 CGGG:3-5-6-10 CTCT:1-2-5-7-8 CCGCC:1-3-5-7-10 CATCA:1-3-4-5-8 CCACG:1-4-5-8-10 CGCCT:3-5-7-8-10 ACCGT:4-5-6-7-8 TGCCG:1-2-3-6-8 TCAGG
chr10-1458	chr10	121425816	121425961	11					4	5	2-4-7-9 ATCG:4-5-6-10 GGCT:1-3-4-5 TAGG:1-2-3-9-10 AACGG:1-2-7-9-10 ACCGA:1-4-6-8-10 AGATT:1-4-5-6-9 ATGGG:1-2-4-6-7 CCAAT:1-3-6-8-10 CGACA:1-2-4-5-8 CTGGG:2-3-5-7-8 CCCCT
chr10-1459	chr10	122231904	122232049	13					4	5	1-2-4-9 ATTA:2-3-7-10 AGCT:2-6-9-10 TATT:1-2-4-8-10 AAGGT:1-2-4-7-10 ACGTT:1-3-4-7-10 AATAG:1-2-3-8-9 ATGTA:1-2-7-9-10 CCAAA:3-4-6-8-9 AGCTT:3-4-5-6-9 CTTAG:1-4-6-7-10 TGCAA:1-2-3-4-5 TTGGG:1-2-4-8-9 TTTCA
chr10-146	chr10	22747634	22747779	15		1			4	5	1T:1-3-8-10 ACTA:1-2-6-9 TTGG:1-2-3-7-8 CAGCT:2-3-5-7-10 ACCCA:2-3-5-7-9 CACTA:2-4-6-8-9 CTACA:2-4-5-7-8 CTGTC:3-6-8-9-10 GGTTA:4-5-6-7-8 TCAAG:2-4-7-8-9 TATGG:2-4-5-6-7 TATGC:2-5-6-8-10 TTACA:1-4-6-8-9 TTGCA:1-2-7-8-10 TTTCT
chr10-1460	chr10	126931001	126931146	7						5	1-2-3-6-8 AAGGG:1-3-6-7-8 AACTC:1-2-3-7-8 ATGCC:1-2-3-5-10 CTCCT:3-4-7-8-9 AGCCT:3-4-6-8-10 GAAGG:3-5-8-9-10 GCCAG
chr10-1461	chr10	127266280	127266425	14				3	4	5	3-4-6 GGG:1-2-3-8 TCCT:1-5-6-10 TCCT:1-2-4-5-8 ACTTT:1-3-5-8-9 AATCT:1-2-5-6-8 CCCCG:1-2-4-7-8 CCTCG:1-5-7-8-10 CGTGT:2-5-7-8-10 CCATG:3-4-5-7-8 GTGAG:4-5-6-8-10 GTACG:1-2-3-5-8 TAGCT:1-3-5-8-9 TCGCT:1-2-4-5-6 TTGCG
chr10-1462	chr10	127512929	127513074	12					4	5	1-3-6-9 CAGA:2-3-7-9 ACAT:2-3-5-6 CACG:3-4-6-9 AAAG:3-4-5-6 AACA:3-5-6-7 GGGC:1-2-6-8-9 AACCT:1-3-5-7-8 AACCC:2-3-5-6-8 AGGCG:2-3-4-5-8 CAGGG:2-3-5-6-10 CGTCA:3-4-6-9-10 GGCGA
chr10-1463	chr10	3871804	3871949	10					4	5	3-5-6-9 ATGG:3-4-6-9 ATGT:1-2-4-5-6 AAGTC:2-3-5-8-9 ACCTG:2-5-6-7-10 CTATT:2-4-7-8-10 CTTGT:2-4-5-8-10 CTGTT:2-3-5-7-10 TGTCA:1-2-6-8-9 TAATT:1-3-5-6-10 TGGGT
chr10-1464	chr10	5823989	5824134	9					4	5	1-2-6-8 CCCC:3-5-6-7 GGAA:1-4-5-6-7 CGGCC:2-3-4-6-7 CGGCC:3-5-7-8-9 GGCTG:3-4-5-6-8 GGCAC:5-6-7-8-9 TGCCT:1-2-6-7-8 TCCCG:1-2-6-7-8 TCCCT
chr10-1465	chr10	6864595	6864740	13	0			3	4	5	ERE:2-9-10 AGT:1-2-4-8 AAGC:2-5-7-9 TCCG:1-3-4-10 TAGT:1-2-6-9-10 ACATG:1-3-4-9-10 ACAAA:1-2-4-6-9 CCGAA:1-2-4-9-10 CTTGA:2-3-4-5-7 CAAGC:5-6-7-9-10 GATGA:1-3-5-6-10 TACAT:1-3-5-9-10 TCCAG
chr10-1466	chr10	9235903	9236048	9					4	5	3-4-6-10 AGAT:7-8-9-10 ACTG:2-7-8-10 TCCT:1-2-4-7-8 AAGCC:1-5-7-8-10 ATACT:1-2-3-8-10 ATCGT:2-5-8-9-10 TTGAA:1-2-7-9-10 TCCTA:1-2-3-7-10 TTCCT
chr10-1467	chr10	12981232	12981377	10			2		4	5	1-4 AT:1-4-6-9 AGAA:1-3-7-8 TATC:1-3-4-10 TAGA:1-4-5-7 TGTA:2-4-6-9-10 CAAGA:3-4-5-9-10 AACAT:3-6-7-8-9 CGTTA:1-2-3-6-9 TAAAG:1-2-5-7-8 TAGTC
chr10-1468	chr10	23922613	23922758	10					4	5	1-3-7-10 AGTA:3-6-8-10 CAGA:6-8-9-10 AGGT:1-5-9-10 TTTT:1-4-6-7-10 ATAAA:1-2-4-8-10 CAATT:2-4-5-8-10 ATGTT:3-4-5-7-10 GTTTT:2-5-7-9-10 TCCGG:1-2-6-7-9 TCCAA
chr10-1469	chr10	25314072	25314217	7			2	3		5	1-7 AA:1-4-5 TAC:1-2-3-7-8 AAACT:1-5-6-8-9 ACATA:2-3-5-8-10 ACTCT:1-2-4-8-9 TAATA:1-3-4-9-10 TAGAT
chr10-147	chr10	44846229	44846374	10		1			4	5	9T:1-2-9-10 TCAG:1-4-8-9-10 ATTAT:1-4-5-7-9 ATTAA:2-3-4-7-10 AAGAT:2-3-5-8-10 AGTCA:2-3-6-7-9 CCCCG:2-4-6-7-9 CGCCG:4-6-8-9-10 ACGGT:2-4-5-6-9 TTGGG
chr10-1470	chr10	26854842	26854987	16			2		4	5	6-9 AA:1-6-7-9 ACAA:1-2-5-10 CCCT:2-4-6-10 AGAT:4-5-6-10 ATGT:1-2-7-8-10 ACTGG:2-3-4-6-8 AAAAG:2-5-7-8-10 CCCTT:3-4-8-9-10 AAGTA:3-5-6-7-8 ATACT:3-6-7-9-10 CAAAG:2-7-8-9-10 TCCAG:2-4-5-8-9 TGGTA:1-3-5-8-10 TATGT:1-3-4-8-9 TGTGA:1-5-7-9-10 TTATT
chr10-1471	chr10	30811009	30811154	6				3	4	5	3-4-8 CAC:1-6-8-10 AACT:2-7-9-10 CTTA:1-3-6-7-8 AGCTG:2-3-6-7-10 TAATA:2-6-7-9-10 TCAAT
chr10-1472	chr10	34019717	34019862	11					4	5	1-3-8-9 CCCG:2-5-8-10 CGTT:5-7-8-10 TCTG:1-4-5-8-10 CGGGG:2-4-5-8-9 AGTGT:3-6-7-8-9 AACTG:3-4-5-8-10 CTTGT:4-5-6-8-10 AGCCG:2-5-6-8-9 TGAGA:1-2-4-6-10 TCGAG:1-3-6-8-10 TGAGA
chr10-1473	chr10	34136568	34136713	10				3	4	5	1-2-10 TCT:1-3-5 TAT:6-7-8-10 GCTT:7-8-9-10 TGAA:1-2-5-7-9 ACCCG:2-3-5-8-10 ACCCA:2-3-6-8-9 CCCTG:2-5-8-9-10 CTTGA:2-3-4-5-9 TCATA:2-3-5-8-10 TGCGA
chr10-1474	chr10	38669743	38669888	10			2		4	5	2-10 TA:1-4-7-9 CTTT:1-2-3-4-9 ATAGG:1-2-4-7-10 CATAT:2-3-5-9-10 AGTGA:2-3-4-7-10 CAGCA:3-6-7-8-10 GGTTA:2-5-7-8-9 TTCCT:2-4-5-8-9 TTTTT:1-3-7-9-10 TCTGT
chr10-1475	chr10	39239961	39240106	15				3	4	5	2-7-8 ATC:3-4-6-9 GACG:1-2-5-6-7 ATTAT:1-4-5-7-10 CGGCT:1-4-7-9-10 CTCAA:2-3-5-8-9 AGCGT:2-4-5-7-10 CGTTA:3-4-5-6-8 CGGAC:3-5-6-7-8 GGAAG:5-7-8-9-10 GTCGT:5-6-7-8-10 TCTGA:2-5-6-7-9 TGCAT:1-4-5-7-8 TAGTG:1-2-3-6-7 TTAAA:1-2-8-9-10 TTTAG
chr10-1476	chr10	39467455	39467600	9					4	5	1-3-5-8 TGCC:1-5-8-10 TCCT:1-3-4-9-10 AAAAG:1-3-6-7-8 CAGAG:1-2-3-7-8 CTGCC:2-3-4-6-7 CAAAC:2-4-5-6-7 CGCCC:3-4-5-6-10 CTGCA:2-3-7-8-10 TGAGA
chr10-1478	chr10	40602736	40602881	11		1			4	5	10T:1-3-5-7 TGTA:1-2-4-8-10 CCAGA:1-2-3-8-10 CTGGT:1-2-4-5-7 CTTCC:3-4-5-8-9 CTTTG:4-5-8-9-10 TTGTT:2-4-5-6-10 TACAT:2-7-8-9-10 TTTTA:1-3-5-7-9 TATAT:1-4-5-8-9 TGCTT
chr10-1479	chr10	40654192	40654337	11				3	4	5	2-3-7 AAA:1-4-6-9 CTAT:3-4-5-10 AGCT:1-3-6-7-10 ACGAA:1-4-8-9-10 AGCTG:1-2-3-5-10 ATCTT:2-3-5-7-8 CCTAG:2-6-7-8-10 CCACT:3-4-5-7-9 AACTA:2-4-6-7-8 TAGAT:1-3-5-7-9 TATCG
chr10-148	chr10	21891907	21892052	8		1			4	5	8G:2-4-9-10 CGGG:3-7-8-10 ATCT:3-4-5-7 CTGC:6-7-9-10 AATG:3-5-7-8-10 CTTCT:2-5-7-8-10 TTCTT:1-3-5-7-8 TGCTT
chr10-1481	chr10	42276615	42276760	11				3	4	5	1-8-9 TTG:1-2-6-9 ACGG:2-3-6-8 AGCG:1-2-3-4-10 ACCTG:1-3-4-7-9 AGGCA:1-4-6-7-10 ATCCT:1-3-5-6-7 CCGGA:1-3-6-7-10 CGGCA:2-3-5-8-10 AACTA:2-3-7-9-10 CATTA:3-4-5-6-7 GAGCA
chr10-1482	chr10	54048108	54048253	11					4	5	1-2-8-9 ACCA:1-2-7-10 ACTA:1-5-8-9 ACTG:5-7-8-9 TAGT:4-7-9-10 TCGT:2-3-6-8 TGAT:1-2-3-5-10 CTGTT:1-2-5-8-10 CTCTT:2-4-5-7-8 AGTCC:2-4-5-9-10 CAGAT:1-4-6-7-9 TAATT
chr10-1483	chr10	59800252	59800397	12					4	5	1-2-3-8 ATGC:1-2-3-5 CCGC:2-7-8-10 TAGA:1-3-6-7-9 ACCCG:1-3-7-8-10 ACTGG:1-4-5-8-10 AGGCT:2-3-4-8-10 AGGTA:2-3-5-9-10 CCCTG:3-4-5-7-9 ATCCT:1-3-5-8-9 TACCT:1-7-8-9-10 TCTGA:1-5-6-7-8 TTGAG
chr10-1485	chr10	60752685	60752830	17		1		3	4	5	3C:2-6-8 CAG:3-4-5-6 AAGA:3-5-6-7 GCGC:1-2-3-6-8 AAGGG:1-3-6-8-9 ACCGG:1-2-3-6-8 CTCGT:2-3-5-8-10 CATTG:3-5-6-7-8 CGCAC:3-5-7-8-9 CGCCG:3-4-6-7-9 GACCG:3-4-5-8-9 GGCCA:5-6-7-8-10 CGCGT:2-3-5-6-8 TCTAC:1-3-5-6-7 TCGCT:1-3-4-6-7 TCTCC:1-5-6-7-8 TCCAG
chr10-1486	chr10	61383186	61383331	14				3	4	5	4-5-6 GGC:2-5-6-9 CCAG:3-5-8-10 CTGT:4-5-6-10 GGGG:1-2-3-5-6 AAACG:1-2-3-8-10 AAGGG:1-2-3-5-7 ACGGT:1-3-4-6-9 AGGCT:1-2-5-6-8 CCGCG:1-5-7-8-9 CGATG:3-5-6-7-8 AGCCG:3-4-7-8-10 AGCGG:3-5-6-8-9 CCCTG:1-3-6-7-9 TGGCG
chr10-1487	chr10	63541791	63541936	10				3	4	5	2-3-8 AAC:1-3-9-10 ACGA:1-4-6-7-10 AGGAA:1-4-5-6-9 AGGGA:2-3-6-8-10 AGACA:2-5-6-7-8 CCAAT:3-4-8-9-10 AAGAG:3-6-7-9-10 AGAGG:3-4-6-7-8 GACTC:2-3-4-6-7 TGGGA
chr10-1489	chr10	68090665	68090810	10				3	4	5	6-7-9 CCG:2-5-8 TTG:1-2-3-6 AACA:2-5-7-9 AGCG:2-5-7-8 CTCT:1-2-4-5-7 ACGTA:1-2-4-7-10 ACTTT:2-4-7-9-10 CTAAT:1-2-3-4-9 TCAGT:1-3-4-5-8 TCTTC
chr10-149	chr10	75482213	75482358	14			2	3	4	5	1-10 TA:1-10 TA:6-8-10 GGT:1-4-5 TGG:3-4-8-10 GAGT:3-5-7-10 GTAT:4-6-9-10 GAAA:1-4-5-8-10 ATGGT:3-4-7-9-10 CTTTG:3-4-5-8-9 GTCGG:2-4-5-7-9 TGGTG:2-4-5-9-10 TTTGG:1-3-6-8-10 TAGTA:1-2-4-5-10 TTAGT
chr10-1490	chr10	68147971	68148116	9					4	5	1-2-4-10 ATTT:2-3-7-9 AATT:2-3-4-10 CCAT:1-2-4-6-8 ATGAT:1-2-4-7-10 CCTAT:1-2-4-5-10 CTTGA:1-2-4-7-9 TAAAA:1-2-4-5-8 TCTGG:1-3-5-7-9 TCTTG
chr10-1491	chr10	68361293	68361438	8				3	4	5	1-6-9 AGT:3-7-9-10 CCTA:1-6-7-9 TCAA:1-2-7-8-9 CCTGT:2-3-4-5-10 AGTTT:2-7-8-9-10 CTCAG:2-3-8-9-10 TGGAG:1-6-7-8-10 TCCCT
chr10-1492	chr10	69263510	69263655	8			2	3	4	5	3-6 AA:1-2-5 CAT:3-4-5-8 CATT:1-5-6-10 TCGA:2-3-6-7-8 AGACC:2-3-5-8-10 CCCCT:1-5-6-7-8 TCGCC:1-2-3-4-8 TTGGT
chr10-1493	chr10	69453239	69453384	4		1		3	4	5	2A:2-3-4 TGT:1-5-6-9 ACGT:2-3-5-7-8 ACCTC
chr10-1494	chr10	70132156	70132301	13					4	5	1-2-3-5 CACC:3-6-9-10 AGGT:3-5-8-9 ATGT:7-8-9-10 CGGG:5-6-9-10 CGAT:1-2-3-4-7 AAATC:1-3-5-7-8 AATTT:1-2-7-8-10 CCAGT:2-3-7-9-10 CCCTG:2-4-5-9-10 CTTAG:1-2-4-7-9 TCTTT:1-4-5-6-7 TAGCC:1-4-6-7-9 TTACT
chr10-1495	chr10	70813789	70813934	9				3	4	5	1-9-10 AAG:4-7-10 TAT:5-6-9-10 TGGT:1-3-8-10 TCGA:1-2-4-9-10 CAGAT:2-4-6-8-9 AGAGA:3-4-6-8-9 CAACT:2-3-6-9-10 TAAAG:1-3-7-9-10 TGAGT
chr10-1496	chr10	70814697	70814842	12			2	3	4	5	4-9 GG:5-7-10 TAT:1-4-8-9 AAGA:3-4-9-10 GAGA:2-5-7-10 TCTA:1-6-7-8 TGTT:2-3-5-6-10 AAGAT:2-3-5-7-8 AGCTC:2-3-6-9-10 CAGGA:4-5-6-8-10 GTGGT:1-4-5-7-10 TGTAT:1-4-5-8-10 TGTTA
chr10-1497	chr10	75258797	75258942	5				3		5	3-7-9 GAT:1-2-4-7-9 ACAAA:1-2-3-4-10 CAAGA:2-3-4-7-9 TAACT:1-4-6-7-9 TTCAA
chr10-1498	chr10	77242959	77243104	6					4	5	2-4-8-9 TTGT:1-2-5-8-10 ACTGA:1-3-6-9-10 AAAAA:2-4-5-9-10 CGCGA:5-6-7-8-10 TCTGG:5-7-8-9-10 TCCAT
chr10-1499	chr10	79554941	79555086	19				3	4	5	2-3-6 ACC:2-7-8-9 CCCG:3-5-6-9 ATAG:3-8-9-10 GTGG:4-8-9-10 AGGG:1-2-6-7-8 ACCCG:1-3-5-6-10 AGGGT:1-2-3-5-7 CCGTC:1-2-3-5-8 CTCGG:2-3-6-8-9 CCGCT:2-6-7-8-9 CACCT:2-5-6-8-9 CGCCT:2-5-8-9-10 CGGGA:3-5-7-8-9 ACCGA:3-4-6-8-9 AGCGG:3-5-6-7-8 GTGCT:3-4-5-7-8 GGCAC:3-4-5-8-9 GGCCT:1-4-5-6-8 TGGGG
chr10-15	chr10	87795713	87795858	10	0				4	5	ERE:3-4-5-6 CTCA:3-7-9-10 GCTG:1-2-3-4-5 ACCTT:1-2-4-8-9 ACTTT:1-3-4-5-8 AGATG:2-4-5-6-7 CTCCC:3-4-6-8-10 ATGCA:3-6-8-9-10 CGCTT:1-3-5-8-10 TGCGT
chr10-150	chr10	97351991	97352136	7			2		4	5	4-5 TG:1-2-7-8 ATTC:4-8-9-10 GGAT:1-2-6-9-10 CAAAT:2-4-5-7-9 ATGCG:2-3-4-5-7 TATCA:1-4-6-9-10 TTATT
chr10-1500	chr10	80701900	80702045	14					4	5	2-8-9-10 ATGA:2-3-5-6 CCCA:3-4-6-10 AGGG:1-3-5-7-10 ACGTT:1-3-6-8-9 AGGCA:1-3-4-6-8 AGGAC:1-4-5-6-9 ATCGT:1-3-6-9-10 CCGTT:1-3-6-8-9 CGCCG:2-3-6-8-9 ACCGG:2-3-5-6-8 CATCC:2-4-5-6-9 CGTGG:3-4-5-7-8 ATTTC:4-5-6-8-10 GTAGA
chr10-1501	chr10	80887264	80887409	9					4	5	7-8-9-10 CTTG:4-8-9-10 GTGT:1-3-8-10 TGCT:1-5-6-10 TTAT:2-3-4-5-9 AATGA:2-3-5-7-10 CCCAA:3-5-6-9-10 GCATA:4-5-6-7-8 TGAAG:2-4-5-6-8 TGGAC
chr10-1502	chr10	81378431	81378576	14					4	5	1-2-3-8 CCCT:3-5-6-8 CCCC:5-6-7-8 CCCC:1-5-6-8 TCAG:1-2-6-8-10 CACCT:1-3-5-7-8 CATCC:1-3-7-8-9 CCTTT:1-3-4-5-6 CCGCC:2-3-4-7-8 CCATT:2-3-5-6-8 CCCGT:3-4-6-7-8 CAACG:3-6-7-8-10 CCCCT:3-6-7-8-9 GCACG:2-4-5-8-9 TTTGG
chr10-1503	chr10	81606334	81606479	13			2	3	4	5	2-8 CC:1-4-7 ATA:2-3-4 CAG:5-7-8-10 TCGT:2-3-4-5 TCGT:1-4-8-9-10 CATTT:1-5-7-8-9 CGCGT:1-2-3-4-7 CTGGA:2-4-6-7-9 AAGAA:3-4-6-9-10 ATAAA:1-3-5-8-9 TCGGT:1-5-7-8-9 TGTGA:1-4-5-8-10 TTTCG
chr10-1504	chr10	82629708	82629853	12				3	4	5	3-7-10 CCG:5-6-8 GCC:2-5-7-8 ACTT:1-2-3-7-8 ATCTC:1-2-4-5-8 CATGG:1-2-3-7-8 CCCCG:1-2-5-6-9 CCGAT:1-3-4-7-9 CAAAG:1-4-6-9-10 CGCGG:2-5-7-8-9 CCCCT:3-4-6-8-10 CGCCG:3-5-6-9-10 GGCAA
chr10-1506	chr10	86296270	86296415	11				3	4	5	3-5-6 CTA:1-5-9-10 ACGG:1-4-5-8 CGGT:2-5-6-8 CGAT:2-4-6-8 CTCC:1-3-6-9-10 ACGTA:1-3-5-9-10 AGTGT:1-2-3-9-10 CAGAG:2-3-5-7-8 CGCAG:4-6-7-8-10 GCCTT:1-2-5-7-10 TTTTG
chr10-1507	chr10	86814516	86814661	12					4	5	1-3-8-10 AGTA:1-6-8-10 AAGA:2-3-8-9 CATT:7-8-9-10 AGAA:2-3-4-8 TCTG:1-2-4-5-9 AAGTA:1-6-7-9-10 AAAAT:1-4-6-8-9 CAGTG:3-4-6-8-10 CAATA:3-5-7-8-10 CTTGT:2-5-6-8-9 TTAGT:1-4-5-8-9 TTCTT
chr10-1508	chr10	93453086	93453231	7					4	5	2-4-5-6 AATA:1-3-8-10 TCGT:1-2-7-8-9 ACTTT:1-2-4-5-8 ATAGT:1-2-3-7-10 CAATG:2-3-5-6-8 ACGCC:1-2-5-8-10 TTGCA
chr10-1509	chr10	94943643	94943788	12			2	3	4	5	3-8 GG:1-2-8 CCG:3-5-8 CCT:2-3-6-8 AACG:4-5-8-9 GGGT:1-5-6-7-9 AGGCG:2-5-6-9-10 CTCTG:2-4-6-8-10 CGCCG:3-4-5-6-8 CAGGC:3-5-7-8-10 CGCGA:5-7-8-9-10 GCGAG:2-3-6-7-8 TCCCT
chr10-151	chr10	20828439	20828584	13			2		4	5	1-2 AA:1-4 CG:1-2-4-7 CCGC:3-4-5-9 AAGG:1-2-6-7-9 AAGCA:1-3-4-5-7 AATTA:1-3-5-6-10 ACTAT:2-3-6-7-10 ACCAT:2-4-7-9-10 AGAAA:6-7-8-9-10 AAGAG:2-3-4-7-9 TAATG:2-3-4-6-9 TCAAG:1-2-3-9-10 TCCGT
chr10-1511	chr10	95476078	95476223	16			2	3	4	5	1-8 TC:2-9-10 TAT:1-6-7-10 ACCA:4-6-7-10 TCAA:2-7-8-10 TCTT:1-3-8-10 TCGA:1-2-7-10 TTCA:1-2-3-7-8 ACACT:1-3-6-7-8 AGCAG:1-2-3-7-9 CCAAG:1-3-4-8-9 CAGTT:3-4-6-8-10 CAACT:3-4-6-8-9 GTGTT:4-6-7-8-10 AGTTA:4-5-6-9-10 TTCGA:2-3-5-8-10 TGCGG
chr10-1512	chr10	95514996	95515141	16					4	5	3-5-7-8 ATTT:3-6-8-10 CGTG:3-4-7-8 CGCC:3-4-8-10 GATG:3-5-6-10 GGCG:5-6-9-10 GGAG:1-3-6-8-10 CAGGG:1-3-5-7-8 CGGTC:2-3-4-7-8 ACTTC:3-4-5-6-8 AAGAC:3-4-5-6-10 AGCGT:3-4-5-6-7 AGGCC:3-4-5-6-10 AGGCA:3-5-6-8-9 GCAGT:3-4-6-8-10 GGGCA:3-4-5-6-8 GGGGG
chr10-1513	chr10	96494782	96494927	10					4	5	1-2-4-5 AAAG:2-4-7-9 TTCG:1-2-5-8-9 AATTT:1-3-7-8-10 AAAGG:1-3-5-6-10 ACTAA:1-3-7-8-10 AGTTA:1-3-4-8-10 AGGCT:3-4-6-7-8 AACCT:6-7-8-9-10 GATGG:2-5-6-8-10 TTAGA
chr10-1515	chr10	98960977	98961122	11				3	4	5	1-4-7 ATC:1-4-6 TGA:3-4-5-10 CTTA:1-3-5-9-10 AACAA:1-3-7-9-10 ACCTT:1-2-4-5-10 ATTTT:1-2-3-4-8 CCCAC:2-3-4-7-10 AAATT:2-4-5-7-9 ATTTT:1-2-6-7-8 TAAAC:1-3-5-8-10 TCCGT
chr10-1516	chr10	105194260	105194405	7						5	1-3-6-9-10 ACGGG:1-3-8-9-10 AGTGA:1-5-7-9-10 CTCAG:2-4-6-7-9 AAGCG:2-3-4-5-10 CAGCG:3-4-6-7-8 AGGTG:1-2-4-8-9 TTTGT
chr10-1517	chr10	107516795	107516940	9			2		4	5	2-10 AA:1-3-4-10 TATA:1-2-3-7-10 CTGCG:2-6-7-8-10 CGTTG:2-4-5-6-9 CGTGT:3-4-5-6-9 AAGAT:2-4-5-7-9 TACCG:2-5-7-9-10 TGCGT:1-6-8-9-10 TGTTA
chr10-1518	chr10	111582823	111582968	8				3	4	5	3-4-5 CTT:1-3-8-9 CCGG:2-3-5-10 AGCA:4-7-9-10 GTAA:2-3-9-10 TAAA:1-2-5-8 TTTG:1-2-4-9-10 CCGGG:1-3-6-7-9 TAAAG
chr10-1519	chr10	117435486	117435631	14				3	4	5	3-6-10 CCA:1-2-3-5 AAAG:1-3-6-7 CGCC:6-7-8-9 CACA:4-5-7-10 GGCG:1-2-3-5-8 ACAGG:1-5-7-8-9 ACCCT:1-2-6-7-9 CACAA:1-2-3-5-7 CCAGC:1-2-3-9-10 CCGGG:1-2-6-7-9 CCCAG:1-3-8-9-10 CCTGG:1-4-5-6-8 CGTAT:2-3-5-6-10 ACTAA
chr10-152	chr10	22819646	22819791	14			2		4	5	3-6 CC:1-2-3-5 CTCT:2-3-5-9 ACCG:2-3-5-8 ACTC:3-5-7-8 ACTG:3-5-8-9 CGCG:2-4-5-6 TGCG:1-2-5-8-10 CCCCT:1-4-5-8-9 CTGGA:3-5-7-8-9 GGCCT:1-2-3-6-9 TCGGG:1-3-5-8-10 TCCGT:1-3-5-6-7 TCTCC:1-2-5-8-9 TTTGG
chr10-1520	chr10	119069826	119069971	9				3	4	5	4-5-6 ATG:1-8-9-10 ATAA:1-6-7-9-10 ACATG:1-2-4-5-8 CAGCT:2-4-7-9-10 CGCTA:6-7-8-9-10 CTTAA:4-5-6-8-9 TGATG:2-3-7-9-10 TGATG:1-3-7-9-10 TGAGT
chr10-1521	chr10	121364890	121365035	14					4	5	2-3-5-10 AGGT:3-7-8-9 CCCG:1-5-7-8 TTCT:1-3-4-5-7 ACAGA:1-2-3-6-9 CAGGG:1-2-4-5-8 CCAGT:1-3-4-5-8 CGTGT:2-3-6-7-9 AGCTA:2-3-5-7-8 CCGCT:2-5-6-8-9 CCCGT:2-5-6-7-8 CTCAG:2-5-6-7-8 CTCTT:3-5-6-8-10 GTCCG:2-3-6-7-8 TCCTG
chr10-1523	chr10	125970604	125970749	16				3	4	5	4-8-9 GCA:2-6-7-8 CCTG:2-4-5-10 TTTT:1-3-5-9 TCTA:1-2-5-8-9 ACCGA:1-3-8-9-10 ACGTG:1-3-4-8-10 AGGTT:1-2-3-5-9 CAGGG:1-2-3-6-10 CTCGT:2-4-5-8-9 AGGGG:2-4-6-7-10 CAACA:3-4-5-9-10 CTGTG:4-5-6-8-9 GCACA:4-5-7-8-9 TTTGA:1-3-4-9-10 TCTGT:1-4-5-7-10 TTGCG
chr10-1524	chr10	126975893	126976038	8			2	3	4	5	1-8 AG:3-6-8 GGC:1-2-5-7 CCTT:1-2-4-6-7 CATAA:2-3-5-7-10 AGCTT:2-3-7-8-9 CCTTG:3-5-6-7-8 CTCTC:1-3-4-5-8 TGGCG
chr10-1525	chr10	127121139	127121284	11					4	5	1-6-7-8 CCCT:2-5-7-10 CTTG:1-4-8-10 TAGG:1-2-3-5-7 CAGGC:2-3-6-7-8 CCGCG:2-4-5-6-9 CGTGG:2-4-5-8-10 CTTGT:3-5-6-7-8 CTCCG:2-3-5-6-8 TCCCC:1-5-6-8-9 TCACT:1-5-6-7-8 TCCCG
chr10-1526	chr10	128268729	128268874	11	0				4	5	ERE:1-2-5-8 CTTG:4-6-8-9 AGGT:1-2-5-7-8 AATCC:1-3-4-7-10 AGGTT:1-2-3-4-7 CCATT:1-2-4-5-10 CCAGA:3-5-8-9-10 ATGTA:3-5-8-9-10 CGTAT:5-6-7-9-10 CATAG:4-5-7-9-10 GGTAA
chr10-1527	chr10	128411663	128411808	17				3	4	5	3-5-8 CGT:1-2-3-7 CCCT:2-3-8-9 CATG:3-4-9-10 AAGA:1-3-5-6-8 AGCCT:1-4-5-6-7 AGGGA:1-2-6-7-9 CCGCG:1-2-4-7-8 CCTCC:1-5-6-7-9 CCGAA:1-2-3-6-8 CTGAG:1-2-5-7-8 CTCCC:2-3-5-7-8 AACTC:2-4-6-8-9 CGCGG:3-6-8-9-10 GATGT:5-6-7-8-9 GCCTT:2-3-5-6-7 TCGAA:2-3-5-6-8 TGTCG
chr10-1528	chr10	128493788	128493933	13				3	4	5	2-5-6 CTG:1-7-8-9 CCCG:1-2-5-6-8 ATCGC:1-2-3-8-10 CACGT:1-2-4-6-8 CCTCT:1-3-5-7-8 CAGAC:1-5-6-8-9 CCGCG:2-4-5-6-8 ATCGG:2-3-4-5-7 CATGC:2-3-5-6-7 CCTCA:2-3-6-8-10 CGCTA:3-4-5-8-10 CAGGT:3-4-5-6-8 CTCCC
chr10-153	chr10	69916612	69916757	11			2		4	5	1-10 AA:6-7-8-9 ATTG:1-3-6-8 TAAT:1-2-3-6-7 AAGCA:1-2-7-9-10 CCAAA:1-4-7-9-10 CGTGT:3-4-7-8-9 GGCTA:4-6-8-9-10 AAGGG:1-3-5-7-9 TCCCT:1-2-3-7-9 TTCCG:1-2-7-8-10 TTCCT
chr10-1530	chr10	8294342	8294487	12			2		4	5	6-10 CA:1-3-4-10 AGAG:6-7-8-10 CATA:4-6-7-10 GCCT:1-3-8-10 TAGA:1-2-5-7-8 AACTT:1-2-3-7-8 ATCTC:1-2-3-5-10 CCATA:1-3-6-8-9 CAGGA:2-4-5-7-9 ATTCG:3-4-5-7-10 GGGCG:3-4-5-7-9 GGGCT
chr10-1531	chr10	13739917	13740062	14					4	5	1-5-9-10 ACGG:2-3-4-10 AAAT:1-2-3-6-8 ACAGC:1-2-6-7-8 ACGTG:1-3-5-6-8 AAGAT:1-3-6-7-10 AGGCA:1-3-7-8-10 CAACA:2-3-4-6-10 AAACA:2-3-4-5-8 CAGGC:3-4-5-7-10 GGTCA:4-6-7-9-10 GACGA:4-5-6-9-10 GCAAT:1-3-5-8-9 TCCGG:1-3-4-5-9 TCTGG
chr10-1532	chr10	17796153	17796298	6					4	5	2-3-6-10 CAAT:2-3-7-8 TGCT:3-4-6-7-10 CGCTT:4-5-6-7-8 GTCTT:1-4-5-8-9 TGTTG:1-4-5-7-8 TTTCC
chr10-1533	chr10	21808993	21809138	15				3	4	5	3-6-10 GCA:4-5-6-7 ATGC:7-8-9-10 CTTG:2-6-9-10 TGAG:1-4-5-7-9 AGCCA:1-2-6-8-9 CAGCA:1-2-4-5-9 CATCG:1-3-6-7-9 CAGTT:1-2-5-7-9 CTTTG:3-4-8-9-10 CGGTA:2-3-5-6-7 TGTCA:1-2-3-8-9 TCCGT:1-3-4-5-8 TCACT:1-3-4-8-9 TGTCA:1-4-5-8-10 TTGCT
chr10-1534	chr10	22731897	22732042	13				3	4	5	2-6-8 CCG:2-5-8 CGG:3-5-8 CGC:6-7-8 GAG:1-3-5-6 CCCC:4-5-6-8 GGAG:2-4-7-10 TACG:1-3-4-5-9 AGTCG:3-6-8-9-10 CGTTA:3-5-6-7-8 GCCTG:4-5-6-7-9 GGCCG:4-6-7-8-9 TGTCA:1-3-5-8-9 TCCGG
chr10-1535	chr10	24269965	24270110	10				3	4	5	2-7-10 AAA:1-3-6-9 AGGT:2-6-8-10 CGTA:6-7-8-10 GAGT:2-3-4-7-10 ACGCA:2-6-7-8-10 CGCTA:2-6-8-9-10 CGTAT:2-4-5-6-10 CGCGG:3-4-5-6-9 GTCAG:1-3-6-8-9 TGGCT
chr10-1536	chr10	30810257	30810402	16			2		4	5	6-7 CT:1-2-5-9 ATTT:2-5-8-10 ATGT:2-3-6-10 CAGT:2-3-4-8 TCTC:1-3-6-7-8 ACCTT:1-2-5-8-10 ATCGT:2-4-5-8-9 CATCT:2-7-8-9-10 CCCTT:2-5-6-7-8 CTGAG:2-4-8-9-10 CGCAT:3-5-6-8-9 ATGCT:3-4-5-8-10 GACGT:3-4-6-8-9 GGATT:1-3-5-6-7 TCCCC:1-5-6-7-8 TTGTG
chr10-1537	chr10	38899044	38899189	10				3		5	2-3-4 AAG:7-9-10 TTT:1-3-8-9-10 ACTGA:1-4-6-7-9 AAGAA:1-6-7-8-9 AGCTT:1-2-5-6-7 CACCT:1-2-6-8-10 CTATT:4-6-7-8-9 TACTG:2-4-6-7-10 TTGAA:1-2-6-7-9 TAAAG
chr10-1538	chr10	39541210	39541355	15					4	5	3-4-5-7 CTGC:2-3-4-5 TGTG:2-5-7-9 TTCA:1-6-7-9 TACG:1-3-5-7-9 AGCAT:1-2-3-4-9 ATCAT:1-2-3-7-8 CAACG:1-2-5-7-8 CAGTC:1-2-3-8-9 CCATG:1-2-3-5-8 CCAGC:1-2-5-8-9 CCCCT:1-3-6-7-10 CCCCA:2-4-5-6-8 CTCGC:3-5-6-7-8 CCAAT:1-2-6-9-10 TCCGG
chr10-1539	chr10	42108790	42108935	12				3	4	5	3-7-10 CTT:2-7-8-9 CTGA:3-7-9-10 AATT:3-5-7-10 CCAT:5-7-8-10 TATG:1-2-4-7-8 AATCT:1-3-6-8-10 AGGTT:1-4-6-7-10 ATACT:1-2-3-4-5 CTCAG:2-4-7-9-10 CATAG:3-5-6-7-9 GCGTA:1-2-4-9-10 TTGGT
chr10-154	chr10	81117105	81117250	14		1	2		4	5	3A:4-7 TC:1-2-3-8 CTCC:2-6-8-10 AAGT:3-6-7-10 CGCT:1-2-3-7-9 ACCCA:1-2-6-7-9 ACAAT:1-2-4-5-9 CCGGT:2-3-4-5-8 CAGGG:2-3-4-8-10 CCATA:3-4-7-8-10 AGCCA:5-7-8-9-10 TCTTG:2-4-6-7-8 TACAC:1-2-5-7-8 TCCTG
chr10-1540	chr10	42211464	42211609	7					4	5	1-2-5-8 CATT:1-2-4-8-9 AAGGA:2-3-4-7-10 AGTTT:2-5-6-7-9 AGACT:2-4-5-6-9 CGCAG:1-2-3-4-9 TACTT:1-2-5-8-10 TTCGA
chr10-1541	chr10	42958272	42958417	12					4	5	1-3-5-8 AATG:3-8-9-10 GCTA:4-5-7-9 TTAG:1-2-4-6 TAAA:2-4-5-6-9 AGTGG:2-3-8-9-10 CACGT:2-4-5-6-8 CACAT:2-5-6-9-10 CCAGG:3-4-8-9-10 AATTT:3-4-5-6-10 ATGAT:1-4-5-6-8 TTTAC:1-2-5-8-9 TTGCA
chr10-1542	chr10	43739479	43739624	12	0				4	5	ERE:1-3-4-10 TAAA:1-2-6-8-9 AAAGT:1-4-5-6-9 AGGAT:2-3-5-7-10 AGTAT:2-5-7-9-10 ACCTG:2-3-4-5-9 CATGA:2-3-4-8-9 CCAGA:6-7-8-9-10 AACTG:2-4-7-8-9 TGCCA:1-3-4-6-9 TGGGT:1-4-6-8-10 TGAGA
chr10-1544	chr10	45806866	45807011	12			2	3	4	5	3-5 CT:1-5-8 ATG:7-8-10 CCT:2-3-5-7 ACTT:2-4-5-6 AGGA:3-6-7-8 GCCT:1-2-3-5-6 CTGTG:2-3-5-7-8 ACTAG:3-5-7-8-9 ACTTA:3-4-6-7-8 CACTC:4-5-6-8-10 TTGGA:2-5-7-8-10 TCTTT
chr10-1545	chr10	53875994	53876139	10				3	4	5	4-5-8 TCG:1-4-9-10 AGGT:2-5-6-8 TTGC:1-2-3-4-5 ACCTC:1-3-4-5-6 ACACA:1-2-5-7-9 CAGCG:2-3-4-6-9 AGAAG:4-5-6-9-10 TTATG:1-3-5-8-9 TGCTG:1-2-5-8-10 TTTGT
chr10-1546	chr10	56436988	56437133	8						5	2-3-6-9-10 AGGAA:2-4-8-9-10 AACTT:2-4-6-9-10 ATAAG:2-4-7-9-10 CGTAG:3-4-6-7-10 AAACT:3-6-8-9-10 AGCTG:4-6-7-9-10 AAAAA:1-4-7-9-10 TATAA
chr10-1547	chr10	56530142	56530287	13		1		3	4	5	10A:7-8-10 ACA:1-2-4-5 CTGC:1-7-8-9-10 ACTTG:1-2-3-7-8 ATATG:2-5-6-9-10 CTGTA:3-4-5-8-9 AAGCT:3-4-5-7-9 CTGTT:2-6-7-8-10 TAAGT:2-4-5-7-9 TTTCA:1-2-6-9-10 TAAAA:1-4-7-8-10 TGTCT:1-2-5-9-10 TTCAG
chr10-1548	chr10	58322938	58323083	17					4	5	1-3-5-9 AATT:1-3-9-10 CCGT:1-2-6-9 CTAA:2-3-5-8 AACG:3-4-7-8 GTTG:4-5-8-10 ACCT:1-3-6-7-10 ACGTT:1-6-7-8-10 AGCTA:1-3-5-6-10 CGGAT:1-2-3-4-5 CTGTT:2-3-6-7-8 ACCAC:2-6-7-9-10 CCAGG:2-5-6-9-10 TCCTT:2-4-6-9-10 TGAGG:1-3-5-6-7 TACAC:1-4-7-8-9 TGCCA:1-2-4-7-10 TTGTA
chr10-1549	chr10	62058441	62058586	16			2	3	4	5	3-5 CT:7-9 CT:6-7-8 GCC:1-3-8-10 AACA:1-2-8-9 CTGT:1-5-6-7-8 ACCAG:1-2-3-4-7 CAGAC:1-2-5-7-8 CACCC:1-2-3-5-6 CCCGA:2-3-6-7-8 ACCAT:2-3-4-5-7 CCTCC:3-4-5-6-8 GTCGC:1-2-4-5-8 TCGCG:1-3-4-5-10 TAAGA:1-3-8-9-10 TACTG:1-3-5-7-9 TACCT
chr10-155	chr10	118561606	118561751	12		1		3	4	5	3C:1-4-8 AGG:1-3-7-8 CGTT:1-3-4-5-10 AAGTT:1-2-4-5-8 CCTTG:2-4-8-9-10 CAGAT:5-6-7-8-9 CCTTT:4-6-8-9-10 GGTGT:1-3-5-8-10 TACTA:1-3-5-7-9 TATCA:1-6-7-9-10 TCTAG:1-2-5-9-10 TTCGA
chr10-1550	chr10	66984432	66984577	12			2		4	5	3-10 GA:1-2-4-5 AAGG:3-5-8-10 ATCA:3-4-7-8 GGTC:1-2-6-8-10 CAAGA:2-3-4-6-9 CCAGA:2-4-6-7-9 CGATG:2-4-5-6-9 CGTGT:3-6-8-9-10 CGGAA:3-4-7-8-10 GACCA:1-3-6-9-10 TCGTG:1-4-7-8-9 TGAGG
chr10-1551	chr10	67002795	67002940	10						5	1-3-5-6-8 AATGC:1-2-5-6-9 CCTGG:2-3-5-6-8 CGTGT:3-5-7-8-9 ATCTG:3-4-5-8-10 AGGCT:3-4-5-6-8 GAGCC:4-6-7-8-10 TCTCA:2-4-5-7-8 TGTTG:1-3-5-6-8 TGTCG:1-4-5-7-9 TGGTG
chr10-1552	chr10	67298938	67299083	12					4	5	2-8-9-10 CGTA:3-8-9-10 CTGG:6-8-9-10 ACTG:4-5-6-8 GCGG:2-4-6-8-9 AAGTG:2-4-6-9-10 AGCTA:3-4-6-8-9 GACCT:3-4-5-7-10 GGGCA:4-5-6-7-9 ACAAA:4-5-6-9-10 GTGGG:2-3-6-8-10 TGGCA:1-3-6-9-10 TCAGA
chr10-1553	chr10	68705640	68705785	10				3	4	5	2-3-10 TGT:1-7-8-9 ATGT:5-6-7-8 TCCT:1-8-9-10 TTTG:1-4-7-8 TGTG:1-2-6-7-9 AAAAT:1-2-5-7-10 ACCTT:1-3-7-8-10 ACTTT:2-3-4-7-9 AAACG:2-6-7-9-10 TGCTT
chr10-1554	chr10	68976833	68976978	13					4	5	1-2-3-10 CAGT:2-3-4-8 CAGG:2-7-8-9 CTGG:1-5-7-8 TTCT:1-4-6-8-10 CAAGG:1-4-5-6-7 CGCCA:1-2-4-5-10 CTGGA:3-4-8-9-10 AGTGG:4-5-8-9-10 TTCTT:2-3-6-9-10 TAATT:2-4-7-9-10 TACTA:1-3-8-9-10 TAGTT:1-2-5-6-9 TTCAA
chr10-1555	chr10	70039850	70039995	10					4	5	4-6-7-8 TGAC:1-3-6-10 TAAA:1-2-4-5-7 AATTA:1-3-6-8-9 AAACT:1-2-5-8-9 CAGTA:2-3-4-5-8 AGTTT:3-4-6-8-9 CAGTG:3-7-8-9-10 GACTT:2-5-6-9-10 TTCGT:1-3-4-5-6 TGTTC
chr10-1556	chr10	75551232	75551377	12				3	4	5	6-8-10 GGT:2-5-7-8 CTCC:3-4-5-10 AAGT:3-5-7-8 GTCT:4-6-8-10 GGTA:2-3-5-8 TCTC:1-4-6-10 TGAA:1-2-3-4-10 ACAGG:1-3-4-6-8 ACAAC:1-5-6-7-8 ACCTG:2-3-4-5-7 AAAGC:2-5-7-8-9 CCCTG
chr10-1557	chr10	75667594	75667739	7				3	4	5	5-8-9 GGG:3-4-5-8 CTGT:2-3-6-7-8 CAACG:2-3-6-7-10 CGCCG:3-4-5-8-9 GTTGG:4-5-6-8-10 TTGGG:2-3-7-8-9 TACCA
chr10-1558	chr10	77258994	77259139	13					4	5	1-2-5-8 ATTC:3-6-8-9 AACG:1-2-6-7-8 ACGAG:1-3-5-6-10 CATAT:1-3-4-6-10 CCACG:2-3-4-5-10 AAGGT:2-3-5-6-7 AGCCC:3-4-8-9-10 AGGGA:3-6-7-8-10 CCAGG:3-4-5-8-9 CGTCG:1-2-4-7-9 TCACA:1-3-4-6-7 TAACA:1-3-5-6-10 TCCGA
chr10-156	chr10	4568677	4568822	14		1		3	4	5	1T:1-6-9 AAT:2-7-8-10 AATA:1-4-7-9 TACG:1-7-8-9-10 ATTGG:1-4-6-8-10 CGACT:1-2-7-9-10 CTAGA:2-3-4-7-10 AAGCA:3-4-5-7-10 GATAT:2-4-7-9-10 TAAGT:1-2-6-9-10 TAGGG:1-2-7-9-10 TCTAA:1-3-4-7-9 TGGTA:1-2-4-7-8 TTATT
chr10-1560	chr10	80676287	80676432	10					4	5	1-4-6-8 ATCC:3-7-9-10 CTTA:3-5-6-8 CGCG:1-3-5-6-7 CGGCC:2-3-4-6-9 AGGGG:2-3-5-6-7 CCCGC:3-5-6-9-10 CGCGA:5-6-8-9-10 CATTA:1-2-3-5-7 TCCGT:1-2-5-6-9 TTTGA
chr10-1561	chr10	80754903	80755048	9				3	4	5	1-2-4 TTG:5-6-7-8 CCTT:5-7-8-10 TCGT:1-2-3-7-8 CCGTT:1-2-5-8-10 CTCGG:2-4-5-6-10 CGGCG:3-4-6-8-9 CAAGA:1-2-5-7-8 TCTTT:1-2-5-6-8 TTCGT
chr10-1562	chr10	80826550	80826695	8				3		5	1-3-8 TCG:1-2-8-9-10 CCCTG:1-3-8-9-10 CCCGA:2-3-4-5-10 CCTGG:3-5-6-7-8 GGGCG:1-2-4-8-9 TAAGG:1-3-5-6-10 TCGCG:1-3-4-5-8 TGGGG
chr10-1564	chr10	83862029	83862174	13				3	4	5	6-8-10 CGA:1-4-5-9 ATCT:2-3-7-9 CACG:2-6-7-8 TGAT:2-4-8-10 TTGA:1-2-4-6-9 AAGAG:1-3-4-8-10 AAAGT:1-3-4-6-9 AGGGT:1-2-3-7-9 CAGCA:4-5-7-8-10 GGTGA:2-3-4-8-9 TGGCA:1-2-6-8-9 TCGGT:1-3-7-8-10 TGCTA
chr10-1565	chr10	83922671	83922816	13				3	4	5	4-8-10 GTA:1-6-8 TCC:6-7-8-10 GACT:1-3-4-5 TGTC:1-4-5-6-10 AGTGA:2-3-4-5-6 AAGGA:3-4-8-9-10 AATGG:3-6-8-9-10 AACAG:3-4-5-8-10 GTCTT:6-7-8-9-10 GTCAA:6-7-8-9-10 GTCTA:2-4-5-7-9 TGTTT:1-2-4-5-8 TAGGC
chr10-1566	chr10	84286152	84286297	7					4	5	1-2-5-9 CCCG:1-5-6-7-8 ATGTT:1-2-5-8-9 CAGGT:2-3-4-8-10 CAATT:6-7-8-9-10 GATGG:1-3-6-8-10 TGCCT:1-4-5-8-10 TGGGA
chr10-1567	chr10	91183271	91183416	13				3	4	5	6-7-9 GAT:5-6-8 CAG:3-4-6-9 GAGA:4-8-9-10 AGTG:2-3-6-8 TCGC:1-2-3-5-8 CACTC:3-4-5-6-7 AAGGA:3-4-7-9-10 AGTAA:5-6-8-9-10 TATTG:2-4-5-8-9 TTGCT:2-4-5-6-10 TTTGT:1-2-4-5-8 TAGGC:1-3-6-7-10 TGCTA
chr10-1568	chr10	93500781	93500926	16					4	5	1-3-4-5 CGAT:2-4-6-8 AGGT:7-8-9-10 CGGA:1-4-8-9-10 ATTTT:1-2-3-4-9 CCGGG:2-3-6-8-10 AGGGG:3-4-6-8-9 AGACA:3-5-7-8-9 GGCTT:5-6-7-8-9 CGAGA:2-3-5-6-10 TCCAT:1-2-3-8-9 TACTG:1-4-7-8-9 TGCCT:1-2-3-4-6 TTCAG:1-2-3-4-9 TTGGG:1-2-6-8-9 TTCGA:1-2-7-9-10 TTTGA
chr10-1569	chr10	94413962	94414107	16				3	4	5	2-5-7 TTA:1-3-9-10 ACGA:1-5-7-9 ACCT:1-2-3-7 CCCT:6-7-9-10 CAAG:4-6-7-9 GACT:1-6-7-9 TCTA:1-2-3-9-10 AAAAT:1-4-6-7-8 ATCTC:1-2-4-7-10 CTTCT:2-6-7-8-9 ACAGG:2-5-6-9-10 CGAAA:2-4-5-6-8 TTTAT:1-2-4-8-9 TCACT:1-2-4-7-10 TCATT:1-2-6-7-9 TTCCT
chr10-157	chr10	4806542	4806687	9				3	4	5	1-2-3 AAG:3-4-5 CTT:1-8-9 TTT:6-8-9-10 ACTG:1-2-4-7-10 AAGTA:1-2-4-5-10 CCGTA:2-4-5-7-9 CTGCG:1-2-6-8-9 TCGGT:1-4-5-8-9 TTTCT
chr10-1570	chr10	94449575	94449720	9					4	5	1-2-3-4 AACA:1-3-4-6 AAAG:2-3-4-9 CCTA:1-2-3-7-10 AAACT:1-2-4-7-8 AAGAG:3-4-6-8-10 CTACT:4-6-7-9-10 AACAA:2-3-4-5-9 TGGCG:1-2-4-7-10 TTAAA
chr10-1571	chr10	95053298	95053443	13			2		4	5	5-7 GA:1-2-5-8 CTCG:1-3-4-5-10 AATGA:1-3-5-8-9 ACCTT:1-4-7-8-9 AGATG:1-2-4-9-10 CTGTG:3-4-5-9-10 GGTGG:4-6-8-9-10 GAGTT:4-5-7-8-10 TGTCA:2-5-6-9-10 TTATG:1-2-4-7-10 TAACA:1-3-7-8-9 TAATA:1-5-6-9-10 TCGAA
chr10-1573	chr10	95255162	95255307	12					4	5	1-4-5-8 TTCC:1-3-7-9-10 ACTTA:2-4-6-7-10 ATCAG:2-3-8-9-10 CATAA:2-3-5-8-9 CCCTT:4-5-7-8-9 TTCCA:2-3-6-7-9 TGAAG:2-5-6-7-8 TCGCC:2-5-7-8-10 TCACT:1-4-6-7-10 TAGCA:1-4-5-6-7 TTCCT:1-2-3-8-9 TTATG
chr10-1574	chr10	95415203	95415348	17			2		4	5	8-9 GG:3-4-6-10 GTAA:2-3-5-7 TACA:1-2-5-6-10 AACGT:1-3-6-9-10 AAGAA:1-2-5-7-10 CACAG:1-3-5-8-9 CCTTT:1-4-5-6-7 CGTGT:3-5-6-7-8 ATCCG:3-5-8-9-10 CGGGG:3-4-5-7-9 GGTAA:4-6-7-8-9 AGACA:4-5-8-9-10 GGGGT:2-3-4-5-9 TCTGA:1-2-3-5-8 TAAGC:1-4-5-7-9 TACTA:1-2-4-6-9 TTACG
chr10-1575	chr10	96214009	96214154	11					4	5	3-7-8-9 GTTG:1-2-3-9 TTCA:1-3-7-8-9 AGATT:1-4-5-7-8 AAGCT:1-6-7-9-10 AGCGG:1-4-5-7-10 ATCAT:2-3-5-8-9 CATCG:2-4-5-7-8 CTTTT:2-4-6-9-10 TTATG:1-2-5-7-10 TATCA:1-4-6-7-9 TGGTT
chr10-1576	chr10	97638734	97638879	10			2	3		5	1-10 TA:3-9-10 AAT:6-7-8 ATT:1-5-6-7-10 ATAAA:1-4-5-9-10 ATGAA:1-2-6-8-10 CTACT:2-3-4-7-9 AAATG:2-4-5-9-10 CGTAA:1-3-6-7-10 TAAAA:1-2-5-6-7 TTTAT
chr10-1577	chr10	107341100	107341245	10				3	4	5	4-7-10 AAA:1-2-5-9 CCCA:1-7-8-10 TTTT:1-2-3-4-10 CTGAA:2-3-4-8-10 CGATA:4-5-6-7-9 TTGTG:2-3-6-8-10 TGGGG:1-3-8-9-10 TACTA:1-6-7-9-10 TCCTT:1-4-5-8-9 TGCGG
chr10-1578	chr10	107628257	107628402	7				3	4	5	2-3-10 TCT:2-3-5-8 AGTT:1-6-7-9 TATA:1-2-6-7-9 ACCTG:1-2-3-4-9 TAAAG:1-3-5-7-8 TATTC:1-3-4-6-9 TGGAG
chr10-1579	chr10	108203816	108203961	9			2	3		5	1-7 TA:1-3-10 AGA:1-3-7-8-10 AGCTA:1-4-7-9-10 ATAGG:2-5-6-9-10 ATGGG:3-4-5-7-8 CAGCT:4-7-8-9-10 AAGTT:1-2-4-8-10 TAGGA:1-2-6-7-9 TCGAG
chr10-158	chr10	97158895	97159040	13				3	4	5	3-8-9 GCA:2-6-8-10 CATT:2-4-7-10 TATA:1-2-7-8-10 AATGA:1-2-5-9-10 ACTTG:1-5-7-9-10 ATTAT:1-2-4-9-10 CTGAG:2-4-5-6-10 ATTAA:2-4-6-7-10 CGCTT:3-4-5-6-7 CAGGC:3-4-6-8-9 CTAGG:4-6-7-8-9 TATTA:4-5-7-8-9 TGCTT
chr10-1580	chr10	109239391	109239536	7			2			5	3-6 GC:1-3-8-9-10 AATTT:1-3-4-7-8 ACGTT:1-3-5-6-10 AGCAA:2-3-6-9-10 AGAAA:2-4-5-6-9 TTGGA:1-2-4-5-10 TATTT
chr10-1581	chr10	110952074	110952219	12						5	1-2-3-6-9 AAAAT:1-2-3-6-7 ACAAC:1-3-6-7-10 AAAAA:1-4-5-7-9 AAGAA:1-4-5-7-8 AGGAT:2-6-8-9-10 AGTAA:2-3-6-7-10 CAACA:2-3-6-7-10 CAACA:2-3-6-7-10 CGACA:3-4-6-7-10 AACAA:4-6-8-9-10 AGTAT:1-2-4-6-10 TATAA
chr10-1582	chr10	111925563	111925708	12				3	4	5	7-8-9 TCT:3-4-7-10 AACG:1-2-5-8-9 AATTG:2-3-6-7-8 AGCCC:2-5-8-9-10 CGTGG:3-4-7-8-9 GATCA:3-4-7-8-10 GGTTA:4-5-6-7-9 AGATA:2-3-5-7-10 TCCAT:2-5-7-8-10 TTCCG:1-5-6-7-9 TCCTA:1-4-7-8-10 TTTTG
chr10-1583	chr10	118507407	118507552	13				3	4	5	6-9-10 GGA:1-2-5-8 TTTT:1-3-7-8-9 AGTGT:1-2-4-9-10 CCTTA:2-4-5-6-7 CGTAA:3-4-5-6-8 CAGAT:3-4-5-8-10 CAGTA:3-6-8-9-10 CATGT:3-6-7-8-9 GCAGT:2-3-5-8-10 TGTTT:1-2-3-6-10 TCAAA:1-3-8-9-10 TCTGA:1-4-6-7-8 TGACC
chr10-1584	chr10	118991314	118991459	7					4	5	1-6-7-9 AGCG:1-2-7-8-9 AATGG:1-3-6-7-9 AAAAT:1-3-4-6-10 AAGGA:2-3-6-8-10 AAATA:2-3-6-9-10 CCAGA:1-6-7-9-10 TCCGA
chr10-1585	chr10	125845290	125845435	11				3	4	5	6-7-8 GCC:1-4-6 TGC:6-8-9-10 CGAT:1-2-5-8-10 CAGGG:1-3-5-7-9 CACTT:2-3-5-7-8 ACGAT:2-3-4-5-10 AGTCA:2-4-6-7-8 CGCAG:3-5-6-8-9 GTGCT:1-2-3-4-9 TCAAT:1-3-6-8-9 TAAGT
chr10-1586	chr10	127070324	127070469	8						5	1-2-8-9-10 AACAT:1-2-5-7-10 AATTG:1-3-6-8-9 AAAGA:1-2-3-8-10 CACCT:2-3-4-5-7 CATTC:3-5-6-7-8 ATATG:4-7-8-9-10 GCGTG:1-2-3-7-8 TCCTG
chr10-1588	chr10	127653586	127653731	11				3	4	5	1-8-9 ACA:3-7-8 GTT:6-8-9-10 GCAA:1-2-7-10 TATT:3-7-8-9-10 ACTAG:3-4-7-8-10 CATCA:3-4-6-8-9 GGGTG:3-4-5-8-9 GGTCA:4-5-8-9-10 GCTGG:1-4-5-6-10 TAGGA:1-2-3-7-9 TTCTT
chr10-159	chr10	42293785	42293930	11			2	3	4	5	2-3 AG:4-7-10 ATT:1-5-7-9 CCAG:1-3-4-5 TAGC:1-3-4-5-9 AAACG:1-2-3-7-8 CACTG:2-5-6-9-10 CCGGA:3-4-5-8-9 CTTCT:1-3-5-6-9 TACAA:1-3-5-7-9 TACTT:1-2-5-6-7 TTTCC
chr10-1590	chr10	8951304	8951449	7				3		5	1-2-8 AAT:1-3-4-5-6 AATGC:1-2-3-6-9 CCAAA:2-3-4-8-9 AAAGG:2-3-5-7-10 AACAT:3-7-8-9-10 CTCTT:1-2-8-9-10 TTTTG
chr10-1591	chr10	9557713	9557858	13				3	4	5	4-6-8 TAC:1-3-5-9 ACCA:2-7-9-10 AAGG:3-4-7-10 AGCG:6-7-8-10 GAGT:1-7-9-10 TCGA:1-2-3-5-7 ATCTC:1-2-3-7-9 CAAAT:2-6-7-8-10 CCAGT:3-4-5-6-9 CTTAT:2-3-4-8-10 TGGTA:1-3-8-9-10 TCGAG:1-4-6-7-9 TACCT
chr10-1592	chr10	12878656	12878801	8					4	5	1-2-3-4 TAAG:1-3-6-8-10 AGACG:3-4-5-8-9 AAGTA:3-5-8-9-10 ATGAG:3-4-5-8-9 ATGTG:5-6-7-8-9 CGAGT:2-3-8-9-10 TGTGG:1-2-4-5-10 TCGTT
chr10-1593	chr10	13982888	13983033	14					4	5	3-4-5-6 GACA:1-5-6-8-9 ATCCA:1-2-3-4-5 CCGGC:1-3-5-6-8 CCTAC:1-3-4-7-9 CGGCG:2-3-4-5-10 AAGGT:2-3-4-5-10 ACTGG:2-4-6-7-8 AGCTC:2-3-7-8-10 CGTGA:2-4-6-9-10 CGCTG:2-4-7-8-9 CGTGG:3-5-6-7-8 ATGAC:3-6-7-9-10 CGAGG:1-3-5-6-8 TACGC
chr10-1594	chr10	14527201	14527346	12		1		3	4	5	10A:2-6-7 TCA:2-6-9-10 TGAA:1-2-3-5-8 ACAGC:1-4-7-9-10 AACTG:1-4-5-7-9 AAGAT:1-4-5-7-9 ATCCA:1-2-5-9-10 CTTTA:2-4-5-6-7 AATCC:2-3-6-7-10 CACTA:2-4-7-9-10 TGCGT:1-3-6-7-10 TCCCT
chr10-1595	chr10	17213411	17213556	2						5	1-2-3-8-10 AAACG:1-2-4-6-7 AAACT
chr10-1596	chr10	18830457	18830602	10				3	4	5	1-4-5 AGT:1-6-8-9 AACA:1-6-7-9 AGCG:2-6-8-10 CGTA:2-4-7-8 CGTC:1-2-7-9-10 CCCGT:2-4-5-6-7 CTTGA:6-7-8-9-10 AACTA:6-7-8-9-10 ATGTA:1-2-3-8-9 TAGCT
chr10-1598	chr10	20632683	20632828	13			2		4	5	5-7 TA:3-6-7-8 CCTC:3-5-7-8 GCCT:6-7-8-9 GTGG:1-2-3-4-5 ACCTG:1-2-3-7-8 ATCTG:1-2-4-6-8 CTAGG:2-3-4-5-9 AGTGA:2-4-5-8-10 AATCA:2-5-7-8-10 CTAGT:2-4-5-7-8 TGCTG:1-3-6-7-9 TCGCA:1-4-7-9-10 TGTAG
chr10-1599	chr10	24396581	24396726	9					4	5	6-7-8-9 GCTG:1-3-7-9-10 AAATT:1-4-5-7-10 ATTCA:2-3-4-7-10 CCACT:2-4-8-9-10 CTTAG:3-4-6-7-8 GGGAG:1-2-4-6-10 TAAAA:1-3-4-8-10 TCAGT:1-2-3-6-9 TTCGG
chr10-16	chr10	87822017	87822162	13			2		4	5	1-9 TA:1-7-8-10 ATCA:1-2-5-10 CCGA:6-7-9-10 GCAG:4-7-8-10 GTTA:2-3-7-10 TCCT:1-2-6-10 TTGA:1-3-5-9-10 ACTGG:2-5-6-8-9 CGGCT:3-6-7-9-10 AAATA:5-6-7-8-9 TATGT:1-2-3-8-10 TTCCT:1-2-7-9-10 TTAAT
chr10-160	chr10	60082013	60082158	17				3	4	5	2-3-8 AAT:1-2-9 TCT:1-2-3-8 CCAT:2-5-9-10 CTGA:1-2-6-9 TCAA:1-3-5-7 TATC:1-2-6-7-8 ACCTC:1-2-4-5-8 ACGTG:1-2-4-5-10 ATGTT:1-2-3-7-10 CACCT:1-2-3-9-10 CTGGG:2-6-7-8-9 ACAGT:2-4-5-8-10 CATGT:2-4-5-9-10 CGCTA:3-4-7-9-10 CTTTT:3-4-7-8-9 CTTGG:2-3-5-8-10 TGTGT
chr10-1600	chr10	25884351	25884496	14				3	4	5	3-4-5 CTC:1-5-8 TCT:2-3-5-10 ACTA:1-5-7-9 TCCA:1-2-4-7-8 ATTCC:2-4-5-8-10 AAGCT:2-4-7-8-9 AGCTT:2-4-8-9-10 AGCTG:2-4-7-9-10 CGTTG:6-7-8-9-10 CACAG:2-3-6-7-10 TCCAA:1-2-3-4-5 TAAAT:1-2-4-5-8 TCTGC:1-3-4-7-8 TATTG
chr10-1601	chr10	30600288	30600433	9		1				5	7C:1-2-7-8-9 CCCCA:1-3-6-7-10 CCGCG:1-3-5-6-9 CGGGG:1-2-3-6-9 CTCAG:3-4-5-8-10 GGTGA:4-6-7-9-10 GGCAG:4-5-8-9-10 TCCTT:1-2-3-8-10 TTCCT
chr10-1602	chr10	30768328	30768473	10				3	4	5	1-2-8 CAG:2-3-4-8 AGTC:2-4-5-8 CTGC:1-3-4-5-8 AATTG:1-2-4-5-10 CCTGT:1-2-4-5-8 CTGCG:2-4-6-8-10 ATGCT:3-4-8-9-10 AATAA:1-2-4-5-10 TAGTT:1-2-4-5-8 TTGGC
chr10-1603	chr10	39508403	39508548	13					4	5	3-4-6-8 AAGT:3-4-6-10 ATGT:3-4-7-8 CATC:1-3-4-8 TGGT:1-2-8-10 TTTT:1-4-5-8-10 AGTGA:2-4-5-6-10 ATTGT:3-5-6-8-9 ATCCA:3-4-6-8-10 AGAGT:5-6-8-9-10 CACTT:1-3-6-7-8 TGCTT:1-5-7-9-10 TCAGG:1-2-6-9-10 TTGTG
chr10-1604	chr10	40302199	40302344	13				3	4	5	1-2-6 CCG:1-6-7-10 TAAG:1-2-3-7-8 AAGCC:1-6-7-8-9 AGTCG:1-2-5-6-8 CAGCC:1-3-5-6-8 CCCGG:1-3-5-8-10 CGTGG:2-3-6-9-10 CCGGT:2-4-5-8-9 CGGGG:3-6-8-9-10 CATGA:2-3-4-7-8 TCACG:1-3-5-7-8 TAGCG:1-3-5-6-8 TGGGC
chr10-1605	chr10	41004428	41004573	13				3	4	5	1-2-5 ACT:3-4-5 CAG:1-6-7-10 TGCA:1-3-8-9-10 AGCAT:1-2-4-5-8 ATGCC:2-3-4-8-10 ACATA:2-6-7-8-10 AACTT:2-3-7-8-10 CATGT:3-4-6-8-9 AGGCA:4-7-8-9-10 AATTA:4-5-6-8-9 ATATA:2-3-4-6-7 TATGT:1-3-7-8-9 TGTGA
chr10-1606	chr10	42942030	42942175	9				3	4	5	5-6-8 TGC:5-8-9-10 TGAA:2-5-9-10 TTTT:2-5-8-10 TTCA:1-3-4-5-8 AGTCG:1-3-4-9-10 CCAAA:5-6-7-9-10 TGCAA:2-7-8-9-10 TATGG:1-2-3-8-9 TCAGT
chr10-1607	chr10	45003333	45003478	11				3	4	5	2-3-8 ACC:3-6-9 AAA:1-5-8 TTC:2-3-5-6 CCCG:1-2-5-6-10 CCTGA:1-3-5-8-10 CCTGT:2-3-4-9-10 CAGGT:2-3-5-8-10 CCTCT:2-5-6-7-9 CTCCG:2-4-5-6-8 CTTGC:3-5-6-7-8 ACCTG
chr10-1608	chr10	58394232	58394377	12				3	4	5	1-4-5 AGG:1-4-8-10 AGGA:1-4-8-10 AGGT:2-3-4-5 TCAG:1-6-7-8-9 AGTGA:1-2-3-5-10 CAGTG:2-3-6-9-10 AAGGT:3-4-7-8-10 ATTTT:3-4-6-9-10 GAGGG:3-4-8-9-10 GAGGA:1-2-4-9-10 TCTAA:1-4-5-6-9 TGCAG
chr10-1609	chr10	59564748	59564893	17			2	3	4	5	1-7 AT:4-8-10 TGT:1-2-3-8 AAAG:1-2-3-10 AAGA:2-5-7-10 ATTA:3-4-5-9 AAGT:4-7-8-9 GCTG:1-3-9-10 TCAT:1-4-6-8-9 ATATG:1-4-5-9-10 CGGTG:2-5-6-7-9 CTGAA:3-5-6-7-10 CTCAT:3-4-5-9-10 CTCAA:3-4-5-8-10 CTGGT:2-3-7-9-10 TGAGT:1-3-4-8-10 TAACA:1-3-6-8-9 TAAGG
chr10-161	chr10	88288110	88288255	14				3	4	5	5-8-10 TCT:1-9-10 TTT:1-2-7-8 ACCT:1-2-7-9 ATTT:1-2-4-5 CCTG:3-4-9-10 AGTT:1-2-3-6-9 AAACG:1-2-3-4-10 AACGA:1-5-6-7-10 ATATT:1-2-7-8-10 ATCCT:1-2-4-7-10 CCGCG:2-4-5-9-10 CTGGT:1-3-4-9-10 TAAAA:1-2-4-9-10 TTGAA
chr10-1610	chr10	60831519	60831664	8			2		4	5	3-8 CC:1-6-8-10 AGCG:3-5-6-10 CTGG:1-3-5-6-8 CGTCC:2-3-6-7-8 CCCCG:2-3-5-8-10 CCGCG:2-5-6-8-10 CCCGT:3-5-6-8-9 GCAGA
chr10-1611	chr10	61308928	61309073	15					4	5	2-3-6-10 CAGT:1-2-4-10 TCGA:1-4-9-10 TGAA:1-4-7-8 TTCC:1-2-7-9-10 ACTAT:1-2-3-5-10 CAGTT:1-2-4-5-9 CCTCT:3-5-6-8-10 ACACT:3-5-8-9-10 ATTTA:3-4-5-8-9 CACGA:3-4-6-7-8 GACAG:2-4-6-7-8 TACCC:1-2-4-6-9 TCTAA:1-7-8-9-10 TTCTG:1-2-5-6-9 TTTGA
chr10-1612	chr10	61715014	61715159	6					4	5	1-3-9-10 TGGA:2-5-7-8-9 CTTGT:3-4-7-9-10 CAAGG:3-4-7-8-10 GGCTG:1-2-5-6-7 TCCAA:1-5-6-9-10 TTAAA
chr10-1615	chr10	62664518	62664663	15		1		3	4	5	10T:5-7-10 CCT:1-6-8 TAC:1-2-6-7 ACCC:1-3-6-8 ACGT:1-7-8-9 ACCT:1-6-7-9 CCCG:2-7-9-10 CCGA:1-2-3-6-9 AAAAA:1-3-5-7-9 ACCCT:1-2-3-7-10 CCCCT:1-5-6-7-10 CCAAA:2-5-7-8-9 TTATT:1-5-6-9-10 TTAAG:1-4-6-7-9 TGAAG
chr10-1616	chr10	62920512	62920657	16					4	5	1-4-5-6 AGTA:1-2-6-8 CAGC:1-7-8-10 CTCT:2-5-6-10 CTGG:5-6-8-10 CCGG:4-6-7-10 GCCT:1-2-3-5-10 CCCTG:1-3-6-7-9 CCGCT:1-3-4-9-10 CGGGT:2-3-4-5-6 AAACG:2-3-4-5-8 CATCG:2-3-6-7-8 CCCCG:2-3-5-8-9 CGGGG:3-4-6-8-9 AAGGA:3-7-8-9-10 GCTGG:1-5-6-7-8 TGACC
chr10-1617	chr10	63023061	63023206	13				3	4	5	3-6-7 CCA:1-3-5-6 CCCA:2-3-6-8 CCCC:3-6-8-10 ACCT:3-6-7-9 CCCT:1-2-5-8 TTCC:1-2-3-4-6 ACAAG:1-3-5-7-10 CGGTA:1-3-5-6-8 CGTCT:3-4-6-8-9 AGGGA:3-4-7-8-9 GGCCG:5-6-7-8-10 GAAGG:1-3-5-7-8 TCCCG
chr10-1618	chr10	67047522	67047667	7						5	1-4-7-9-10 AACGA:1-2-6-7-8 CCGTG:2-6-7-8-10 AATGT:2-4-6-7-9 AGAAA:3-4-6-9-10 GAAAG:2-3-5-9-10 TGCTT:1-2-6-9-10 TTATG
chr10-1619	chr10	67111086	67111231	10			2		4	5	6-9 GT:2-3-9-10 TGAT:1-3-6-10 TGAA:1-2-5-7-10 ATTAT:1-2-4-9-10 CATGT:2-3-4-8-9 ACTTG:2-5-6-7-10 CTATA:4-5-8-9-10 GTTGG:2-3-5-8-9 TAGTG:1-4-5-8-10 TGTGA
chr10-162	chr10	34112039	34112184	12				3	4	5	1-3-4 AGA:2-7-9-10 ACAA:1-6-9-10 TAAT:1-2-3-9-10 AAAAA:1-3-4-9-10 AAGAA:1-4-6-9-10 ATGAT:1-4-5-8-10 ATGTA:2-4-6-7-9 TAGAT:1-3-6-8-10 TCACT:1-3-4-5-9 TCTGT:1-4-5-6-9 TGCAG:1-2-3-4-8 TTAGC
chr10-1620	chr10	67768078	67768223	10			2	3	4	5	6-8 AT:2-3-10 ACA:2-4-8 ATT:2-4-6-10 TACT:1-2-3-4-5 ACAGT:3-4-8-9-10 AAGTT:3-7-8-9-10 AACAA:4-5-7-8-9 TCCTT:1-3-6-9-10 TAGAA:1-7-8-9-10 TAGTA
chr10-1621	chr10	68283202	68283347	16					4	5	1-4-9-10 ATTA:6-7-8-9 CTTT:4-6-8-9 TGGT:2-4-6-7 TGAC:1-2-5-6 TTCA:1-2-5-6-9 CCCAG:1-3-5-8-9 CCGTG:1-6-8-9-10 CGCAG:2-3-5-7-8 AGGCG:3-4-7-9-10 CGCGA:3-5-6-7-10 GTCAA:3-5-6-8-9 GTCGG:6-7-8-9-10 GTTGA:4-5-7-8-9 TGACA:2-3-6-8-10 TGATT:1-2-3-4-9 TCAAG
chr10-1622	chr10	68314749	68314894	14				3	4	5	6-9-10 ATT:1-2-7-10 CACA:2-7-9-10 CCTG:1-5-7-8 TTCC:1-2-3-4-10 AACTA:1-6-7-8-10 AGCCT:1-2-3-8-10 CCCGT:1-2-6-7-9 CTCCG:2-3-6-7-10 AAAAT:2-6-7-9-10 CCAAG:4-5-6-9-10 GCGAA:1-2-3-8-10 TCCGT:1-3-6-8-9 TAGGT:1-4-5-8-10 TGCTT
chr10-1623	chr10	68900251	68900396	10			2	3	4	5	9-10 TG:4-5 GG:1-8-9 TGA:2-3-8-9 AATT:4-5-8-9 GGGG:3-6-7-9-10 AGCTG:6-7-8-9-10 CCCAA:2-5-6-8-9 TTAGT:1-3-5-8-10 TACCT:1-4-5-8-10 TGTTA
chr10-1624	chr10	69181106	69181251	8				3	4	5	2-4-5 ATT:1-3-8-10 AGCA:1-3-9-10 TCAG:1-2-5-7-8 ACTTT:1-2-3-9-10 ATAAT:1-4-5-6-10 TTTAT:1-2-3-7-9 TTAAA:1-2-3-8-10 TTCCA
chr10-1625	chr10	69944920	69945065	11				3	4	5	3-8-9 CTT:4-6-8 TAG:4-5-6 TTA:2-3-8-9 ACTT:3-5-8-9 GTGG:1-6-7-10 TCAA:1-2-8-9-10 CTTGT:2-4-6-8-10 TAGCA:2-5-7-8-10 TTCTT:1-2-4-5-8 TCGGT:1-5-7-9-10 TCTAT
chr10-1626	chr10	75458270	75458415	9			2		4	5	1-10 TA:5-8-9-10 GTAG:1-4-7-9-10 ATCTT:2-4-6-7-10 ATACA:3-4-7-9-10 ATTTG:3-4-7-9-10 CATTA:2-4-5-7-9 TTTCA:1-2-8-9-10 TCGAT:1-2-4-8-9 TCTGT
chr10-1628	chr10	79681833	79681978	8					4	5	3-4-6-8 CGCG:3-5-6-10 GGAA:3-4-6-10 GGCT:1-3-5-6-9 CGCGG:1-2-5-8-9 CTCTG:2-3-4-7-8 ACTTC:2-5-6-8-10 CTGCG:1-2-3-5-8 TCCGC
chr10-1629	chr10	79746785	79746930	8					4	5	1-4-7-10 CATA:2-3-7-8-10 CACTA:2-3-7-8-9 CATGG:2-3-5-8-9 TATCA:2-6-7-9-10 TATTG:1-2-3-5-7 TCATA:1-3-6-8-10 TGATT:1-2-4-9-10 TTAAT
chr10-163	chr10	56839286	56839431	9				3	4	5	6-8-9 CCT:6-8-9 GGT:2-7-9-10 TAAA:1-2-5-6-7 AACAT:1-2-4-8-10 CCATT:1-4-5-8-9 CACTT:2-5-6-7-10 CTGTA:3-4-5-8-9 AGCGT:1-5-6-7-8 TTATC
chr10-1630	chr10	79909066	79909211	5					4	5	1-2-7-10 ACAT:1-2-3-4-7 AAGGC:1-4-8-9-10 AATGT:2-3-6-9-10 CAGAA:2-5-6-8-10 CGCGA
chr10-1633	chr10	80399705	80399850	14				3	4	5	1-2-8 AAG:2-3-8-9 CATG:1-3-6-7-9 AAACG:1-2-5-8-9 CCGTG:2-6-7-8-10 CCCTG:2-4-7-8-10 CTCTA:3-6-7-8-10 AAATA:3-6-7-8-9 AATTG:3-5-8-9-10 CGGGA:3-4-5-6-7 GTGCA:1-2-4-8-9 TAACT:1-2-6-7-9 TCAAT:1-3-4-6-10 TAGGA:1-4-5-6-7 TGTGC
chr10-1635	chr10	81182826	81182971	10					4	5	1-7-8-9 ACCG:3-6-8-9 CACA:4-6-8-10 GCTA:1-2-4-8-9 AAGTG:1-5-7-8-9 CCCCG:2-4-5-9-10 CTCGA:6-7-8-9-10 GCTAA:4-7-8-9-10 TCGTA:2-3-6-8-9 TCACG:1-2-3-4-7 TCAGA
chr10-1636	chr10	83083984	83084129	13				3		5	1-2-8 CAT:1-2-3-8-10 AAGGA:1-3-7-9-10 AAAGA:1-7-8-9-10 ATGGA:1-3-5-8-10 CATCA:2-3-5-7-10 AGTCT:3-4-6-7-10 AAAAT:3-4-5-6-10 AGCAA:3-4-5-7-9 CAGCA:2-3-8-9-10 TCGAA:1-3-7-8-10 TGATT:1-4-8-9-10 TAGGG:1-4-6-7-9 TTGTG
chr10-1637	chr10	83118895	83119040	9				3		5	6-8-10 CGA:1-2-3-5-7 AAGGC:1-2-4-6-8 AAAAT:1-3-7-9-10 ACAGA:1-2-3-5-9 CTCCA:3-4-6-7-10 AGAAA:3-4-6-7-10 ATAAT:3-4-7-9-10 GGAAA:1-3-4-7-9 TAAAA
chr10-1638	chr10	84426446	84426591	18			2		4	5	3-8 CT:2-3-4-10 CCAT:1-6-7-10 TCCT:1-2-6-7-8 ACCAG:1-2-4-6-9 ACGAT:1-2-4-9-10 ACGGA:1-3-5-6-10 ACCGT:1-2-3-7-9 CCCCG:2-5-7-8-10 ATCCG:2-3-4-5-8 CCACG:2-3-6-7-8 CCAAG:2-4-6-7-8 CGCAC:3-6-7-8-9 CATGG:3-4-6-7-8 GGCAT:2-3-5-6-9 TCTGG:1-3-5-9-10 TATGA:1-3-4-6-8 TGTAC:1-6-7-9-10 TAAGA
chr10-1639	chr10	85183777	85183922	8					4	5	2-4-7-8 CATT:1-5-6-7 TTCA:1-3-4-6-9 AAAGT:1-3-4-8-9 AAATG:3-4-5-9-10 AGGGA:3-4-5-6-8 ATCAC:2-4-6-9-10 TGAGA:1-6-7-9-10 TACAG
chr10-164	chr10	82986987	82987132	13		1			4	5	10A:3-4-5-6 ATCA:3-6-8-10 CACT:2-3-5-7 TATC:1-2-4-7-8 AAATT:1-2-3-4-10 ACATT:1-3-5-6-7 AATGA:1-2-7-8-10 CCCGT:1-3-4-7-9 CCTAT:2-3-5-7-8 AACTC:2-6-7-8-10 AGACT:3-4-5-7-8 AACTT:1-2-5-6-9 TTTGT
chr10-1640	chr10	86479925	86480070	13				3	4	5	5-8-9 CCT:1-6-8-10 AGGT:2-5-6-7 CTAC:4-6-7-9 AGCT:1-3-9-10 TGGG:1-5-7-8 TCCC:1-2-4-6-8 AAAGT:1-2-3-5-8 ACCCT:1-2-5-7-9 CACAG:1-3-4-7-8 CGATT:1-2-3-4-5 CTCAG:2-5-8-9-10 AGCTT:3-4-5-7-8 AATTC
chr10-1641	chr10	86685399	86685544	8					4	5	2-3-5-8 CGGC:2-4-5-6 CGCG:5-6-7-8 CGCC:1-2-6-7-9 AAAAA:1-6-7-9-10 CACAA:1-5-6-8-10 CGCTG:3-4-7-9-10 AACAA:4-5-6-7-9 GGCAT
chr10-1642	chr10	88195443	88195588	10				3	4	5	5-6-10 GGT:4-5-6-9 TGAA:1-8-9-10 TTGT:1-4-5-8-10 AGCCT:2-3-4-7-8 AAAAG:2-3-4-6-9 AGAAG:2-6-7-9-10 CGATT:3-5-7-9-10 ATCAG:2-3-5-9-10 TATAG:1-2-6-9-10 TAGGA
chr10-1644	chr10	88314639	88314784	13					4	5	1-2-3-10 CACT:1-2-5-7 CCCC:4-5-7-9 TGCT:1-3-8-10 TCGT:1-3-5-9-10 AATAG:1-4-5-7-9 AGTCT:1-2-8-9-10 ATGTT:1-2-5-7-8 CACTC:1-2-3-4-10 CTCAT:3-4-5-6-10 CTCAT:6-7-8-9-10 ATGTG:2-4-6-7-8 TGCAT:1-3-4-8-10 TGACA
chr10-1645	chr10	88321109	88321254	11					4	5	3-4-6-9 GTAG:1-3-8-9 TAGA:1-2-5-9-10 AAGGG:1-3-6-7-9 ACCAG:1-3-4-5-7 ACTGT:1-4-5-8-9 AGCCT:3-5-8-9-10 CCCGG:4-5-6-7-8 ATGAG:1-2-3-8-10 TACCA:1-2-3-4-6 TCAGA:1-4-5-6-10 TGCCA
chr10-1646	chr10	93280815	93280960	15			2		4	5	3-5 CC:2-3-4-8 CCAC:3-6-7-8 ACAC:3-5-7-8 CGTG:3-5-7-8 GTAG:1-4-6-9 TGAG:1-3-4-5-9 AAGGG:1-3-6-8-10 ACAGT:1-3-6-7-8 ACGTG:1-2-4-6-8 ATTCG:1-4-6-7-9 CGCCG:2-5-8-9-10 ATTGA:6-7-8-9-10 ATTTA:1-2-3-6-8 TCAAG:1-3-7-9-10 TCATG
chr10-1647	chr10	97338101	97338246	14		1			4	5	2C:4-7-9-10 TTTT:1-2-3-9 TCCG:1-2-3-7-8 ACCTC:1-6-7-8-9 ACTGA:1-2-3-5-6 ATCCA:2-4-5-7-10 ATGCT:3-7-8-9-10 CACTT:3-5-6-7-10 GCCTT:2-3-4-5-10 TCATT:2-4-5-7-9 TATCT:2-4-6-8-9 TGACT:1-2-4-5-8 TCACG:1-4-5-6-8 TAGGG
chr10-1648	chr10	97742146	97742291	11				3	4	5	7-8-9 TGA:2-3-4 TCA:1-3-8-10 AGTA:1-7-9-10 CATT:2-6-7-9 ACAT:1-8-9-10 TTTG:1-4-6-7-9 AAGTT:4-6-7-9-10 GGAAG:2-3-4-5-9 TATCT:2-4-6-7-9 TTCAG:1-2-5-7-9 TCTCA
chr10-1649	chr10	98325824	98325969	14			2		4	5	1-5 TC:2-3-4-8 AAGC:2-4-5-8 TAGT:1-2-5-7-8 AACAT:1-3-4-6-8 AAAGT:2-3-4-8-9 AGAGT:2-4-5-6-10 CGGAT:4-6-7-8-9 GGCTG:4-5-6-7-9 GGACG:2-4-5-7-8 TTTTT:1-3-5-7-10 TACCA:1-4-6-7-10 TGCAA:1-4-5-7-9 TGCTG:1-4-6-7-9 TTCAT
chr10-165	chr10	5139500	5139645	7					4	5	1-2-6-9 ACCT:2-5-7-8 ACCT:7-8-9-10 TGAG:1-2-4-6-9 AAAAG:1-4-7-9-10 TGTAA:1-4-5-7-8 TTTAG:1-2-3-5-9 TTGTT
chr10-1650	chr10	99113708	99113853	12			2		4	5	4-9 GA:1-2-3-4 ACCA:1-2-7-8 CCTG:2-3-5-8 CCCC:1-3-4-5 TAAC:1-3-4-5-8 AATGT:1-2-5-7-8 ATCAT:2-3-5-8-9 ACCTT:2-4-8-9-10 TTTGT:1-4-5-8-10 TATCT:1-5-6-9-10 TCATG:1-4-5-9-10 TTGAG
chr10-1651	chr10	99189251	99189396	7				3		5	1-2-5 CTT:2-3-10 ACT:1-4-5-7-9 AACAA:2-4-5-7-9 AGTAT:2-3-7-9-10 CGCTT:2-4-5-7-8 TTTCT:1-2-4-5-10 TATGT
chr10-1652	chr10	99229448	99229593	12			2	3	4	5	7-8 AC:2-4-6 ATG:1-4-6 TAG:1-3-7-8 CAAT:1-3-7-9 CCCA:2-3-6-10 AACA:3-5-8-9 ACCT:1-2-3-5-9 AACGT:2-5-7-8-9 ATTTT:3-4-5-9-10 CTTTT:4-5-8-9-10 TGTAA:1-2-5-7-9 TTCCG
chr10-1653	chr10	108488718	108488863	15					4	5	7-8-9-10 CCAA:7-8-9-10 CCAT:7-8-9-10 CCAT:4-5-7-10 GTAA:1-2-3-4-5 ACCTT:1-2-3-4-5 ACCTT:2-6-7-8-9 ACATT:3-4-6-8-10 AAGTA:3-6-7-9-10 GCAGG:3-4-5-7-9 GTGTA:1-2-3-6-9 TAAAT:1-3-4-5-7 TGGTC:1-3-4-5-7 TGGTC:1-4-6-7-10 TGACT:1-2-8-9-10 TTTGA
chr10-1654	chr10	109929201	109929346	8					4	5	1-2-8-10 CCGT:1-2-8-10 CCTA:3-4-5-7 AAGA:3-4-7-9 GATA:1-4-7-10 TATG:2-4-7-8-9 CACTG:2-4-5-6-10 TGGAA:1-3-6-7-10 TGACA
chr10-1655	chr10	110805457	110805602	12				3	4	5	6-7-9 ACT:1-2-4-10 ACGA:2-4-5-8 AGGT:1-3-4-5 TGTG:1-2-4-5-9 CCTGT:2-5-6-7-8 ACGTG:2-6-7-8-9 CGCTT:2-4-5-6-10 CTGAA:3-4-5-9-10 AGCAG:1-2-3-4-9 TCGGT:1-2-4-5-9 TCAGG:1-3-8-9-10 TAGGG
chr10-1656	chr10	110899796	110899941	9				3	4	5	2-4-7 TAT:2-3-4-5 CCTT:1-4-5-6-8 AGCAG:2-3-6-8-10 AGAGA:2-4-6-8-9 CTATG:3-5-7-8-9 CTTGA:3-4-7-9-10 GAAAA:5-6-7-9-10 CCCTT:1-3-5-6-10 TACCA
chr10-1657	chr10	111784195	111784340	12					4	5	2-4-5-7 AGCA:5-7-8-10 TCTT:1-4-5-9 TTTT:1-2-4-7-9 ATACA:1-2-3-8-10 CCCTT:1-2-5-7-8 CCTTC:1-2-6-8-10 CTCGT:2-3-4-7-9 AGTCA:2-5-8-9-10 ATCGA:3-4-5-7-9 ATGTA:3-4-7-9-10 GATAA:1-2-4-7-8 TCGCT
chr10-1658	chr10	117649680	117649825	9		1	2	3		5	2T:2-3 TC:2-5-9 TCG:2-3-5-7-8 ACCTT:2-4-5-7-8 CTGTC:3-5-6-8-10 GTCCT:1-2-5-8-9 TCGGG:1-5-7-8-9 TCTGA:1-2-3-5-8 TTGTT
chr10-1659	chr10	118947888	118948033	9					4	5	6-7-8-10 AACA:1-2-3-4 TCAA:1-3-4-6 TAAA:1-5-7-9-10 ATAAG:1-2-4-5-8 CATTG:2-4-6-8-10 AAGTA:2-3-4-9-10 CCTAA:1-3-5-7-9 TACCG:1-3-4-8-9 TATGT
chr10-166	chr10	5252397	5252542	10		1			4	5	1A:1-6-8-9 AACA:1-2-5-8 CAGT:5-8-9-10 GCAT:1-5-8-9 TCTG:1-5-6-7-9 CGGCG:1-2-6-7-10 CTGCT:1-2-4-8-10 CTGCA:2-4-5-7-10 AGGTA:1-3-8-9-10 TCTGA
chr10-1660	chr10	122019435	122019580	8		1			4	5	4T:1-3-4-9 TGGG:2-4-6-9-10 AGGGT:2-3-4-6-9 CAAGG:3-4-5-8-10 GTGGA:5-6-7-8-10 TATGT:1-3-8-9-10 TGGGA:1-4-6-7-8 TAACC
chr10-1661	chr10	125490540	125490685	8				3	4	5	6-8-9 GCT:1-2-3-8 CTCT:1-5-7-9-10 ACAAT:1-4-5-8-10 CGTCA:2-5-7-8-10 CTCTA:3-5-6-8-10 GTATT:2-4-6-8-9 TTACT:1-2-4-7-10 TCTCA
chr10-1662	chr10	125899214	125899359	12			2		4	5	1-3 AG:1-2-3-10 ATAA:2-6-7-8 TCAG:1-2-3-9-10 AAAGT:1-2-6-7-10 AAAAA:1-2-4-5-8 AAGGG:1-3-6-7-10 ACATA:3-4-8-9-10 ATTGA:3-4-6-9-10 CAAAG:4-6-7-9-10 GACAA:4-6-7-8-9 GCAGG:1-4-6-7-9 TGAAA
chr10-1663	chr10	127569574	127569719	10				3	4	5	2-5-6 CTA:1-2-3-8 CAGC:3-4-6-7 AGCA:3-6-9-10 GAGA:1-3-7-10 TGAT:1-5-7-8-10 ATTCA:1-2-5-6-8 CTTAC:2-3-4-6-10 CAGAT:3-4-5-6-9 CTTAG:1-2-5-7-9 TTTCG
chr10-1664	chr10	127641835	127641980	9					4	5	2-5-6-8 CTAC:2-3-8-9 TACT:2-3-4-8 TGTC:2-5-7-8-9 ATTTG:3-5-6-7-9 GGGAG:4-5-7-9-10 GGAGT:2-4-5-8-10 TTGGA:1-2-4-8-9 TCACA:1-2-3-8-9 TTGTA
chr10-1665	chr10	128176574	128176719	10			2	3	4	5	5-8 CC:1-6-9 ACG:3-4-9 GAG:1-3-4-7 AAGA:1-6-9-10 CAGA:1-3-6-7-10 ACCCT:2-3-5-8-9 CCGTT:2-4-5-8-9 CAGCT:2-5-6-8-10 CCCTA:1-2-3-6-8 TTCGT
chr10-1666	chr10	128455345	128455490	8				3	4	5	1-7-8 TCC:1-2-5-9 ATTG:3-4-5-9 AAGT:1-2-7-8-9 CTTGT:1-2-4-5-8 CTGTT:2-4-7-9-10 AGCGG:4-7-8-9-10 GCTAA:1-4-8-9-10 TATGT
chr10-1667	chr10	128458391	128458536	8					4	5	4-6-9-10 TGGG:1-2-7-9 TTCA:1-2-3-5-7 CAAGA:1-3-4-8-10 CAACG:1-6-7-9-10 CACGG:3-4-5-6-8 ATTAT:2-3-5-6-7 TGGAA:1-3-5-6-9 TCGCA
chr10-1668	chr10	128654059	128654204	7		1		3	4	5	9A:6-7-8 ATC:2-6-7-8 CCAC:1-2-6-7-8 AAGCT:2-3-7-9-10 CACGA:3-5-6-9-10 CTGTG:1-2-6-7-9 TTACG
chr10-1669	chr10	4804343	4804488	7					4	5	1-2-4-5 TATG:1-4-5-9-10 ATTTT:1-2-7-9-10 ATTTT:1-2-7-9-10 CTCGA:1-3-5-7-9 TACCA:1-6-7-8-9 TCCTT:1-2-4-7-10 TTGTG
chr10-167	chr10	71158615	71158760	9	0			3	4	5	ERE:2-7-9 CAT:3-7-9-10 ATAA:4-6-7-10 GACA:1-2-7-8-9 AATTG:1-2-6-7-8 CCCTG:2-4-5-8-9 CGCGA:2-3-4-5-9 TGGGG:2-4-5-7-10 TACCT
chr10-1670	chr10	4899507	4899652	5					4	5	1-2-3-10 CCCG:1-2-4-7-8 ACGCC:1-2-5-9-10 CATTG:1-5-7-8-9 TTTTA:1-2-4-8-10 TTTTT
chr10-1672	chr10	8324523	8324668	11			2		4	5	3-10 GA:1-3-8-9 TCCA:1-3-8-9-10 ACCAG:1-5-6-7-10 ATGCT:1-2-3-9-10 ATGAG:1-5-6-8-10 CTACA:2-4-6-8-9 AACTG:2-3-6-7-8 CACTG:2-3-5-6-7 TGCCC:1-2-3-4-8 TAATC:1-3-8-9-10 TATAG
chr10-1673	chr10	9740892	9741037	9		1				5	8G:1-2-3-4-5 CTGGC:4-6-7-9-10 ACATT:5-6-7-8-10 CGCCA:1-2-3-6-8 TAAAT:1-3-4-8-10 TATTT:1-4-6-9-10 TAAGT:1-4-5-6-8 TAGGT:1-5-7-8-10 TTTGT
chr10-1674	chr10	12965912	12966057	14					4	5	2-3-7-10 ACTT:2-6-8-9 CACA:1-2-3-4-5 AAAAT:1-2-5-8-9 AACCA:1-4-5-7-8 AAGTG:1-2-3-6-7 CCCCC:1-2-5-7-9 CCTCA:1-3-4-8-10 CCACT:2-3-6-7-10 CACCT:2-3-5-6-7 CATCC:2-3-4-8-10 TAGCT:2-4-5-8-10 TGCGT:1-2-4-9-10 TAGGT:1-3-4-5-10 TATGA
chr10-1675	chr10	13388715	13388860	12				3	4	5	2-3-8 AGC:2-4-7-9 CGCG:1-3-6-9 TGAG:1-5-6-9 TTGG:1-2-5-7-10 CTTAG:2-3-7-8-9 AGTCA:2-3-6-8-9 CAACA:2-3-5-8-10 CCTGA:2-4-6-8-9 CAACA:3-4-5-6-10 AAGAT:3-4-6-8-10 CGCGA:1-3-5-6-9 TGTGG
chr10-1676	chr10	13688439	13688584	8					4	5	1-5-7-8 ATTT:1-2-3-8-10 CCCGA:1-3-4-8-10 CGTTA:3-4-5-9-10 AATGT:3-4-5-7-8 AATTT:1-2-4-7-10 TAACA:1-3-5-7-10 TATCT:1-3-6-8-9 TGATT
chr10-1677	chr10	19591771	19591916	9						5	1-2-4-6-8 CCGCC:1-3-5-8-10 CCTGT:1-4-7-8-9 CGCCG:1-2-3-5-7 CTGCA:2-3-5-6-9 CCCAG:2-5-7-8-10 CCCCA:2-4-5-7-9 CGCTA:5-6-7-8-9 CCTCT:1-2-3-5-8 TAACC
chr10-1678	chr10	20104721	20104866	8					4	5	4-6-7-8 GCAG:4-5-9-10 GGGA:1-3-4-5-10 AAGGT:1-2-3-4-9 CAAAA:1-2-3-5-10 CAAGT:2-3-4-5-9 CAGTG:2-4-5-9-10 CGCTG:1-3-4-8-9 TAGGG
chr10-1679	chr10	22581474	22581619	9			2		4	5	3-4 GT:1-7-8-10 CCCA:2-3-5-6-10 ACTGG:2-4-8-9-10 AGGGG:2-7-8-9-10 CCTTA:3-5-6-9-10 AGCAA:3-4-8-9-10 GGCGA:4-5-8-9-10 GCCAA:2-6-8-9-10 TGTTG
chr10-168	chr10	76685955	76686100	9		1		3		5	10A:2-6-10 CAA:1-3-6-8-9 AAGCT:1-3-4-7-9 ACTCT:1-2-3-7-9 CTCCA:3-4-6-7-8 AAACT:3-4-8-9-10 CTGGG:2-4-5-7-9 TTGCA:1-4-6-8-10 TGAGT
chr10-1680	chr10	22868644	22868789	8				3	4	5	2-5-8 CCG:1-2-6-8 CTAC:3-6-7-10 CAAA:2-4-5-9-10 AATAA:2-3-4-6-9 CAGAA:2-3-5-7-9 CCTCG:2-4-6-7-9 CAGCG:2-4-5-7-10 CGCTA
chr10-1682	chr10	25385944	25386089	6					4	5	1-7-9-10 ATTT:1-4-7-8 CAAG:1-3-8-9-10 ACTAA:2-3-4-5-9 AGTTT:1-3-4-6-10 TGAAA:1-4-6-8-10 TTAGT
chr10-1683	chr10	37193940	37194085	9					4	5	1-6-8-9 AGTA:3-4-8-10 AGTT:4-7-9-10 TTTT:1-6-8-10 TGCA:1-3-5-9-10 AGTTG:2-4-6-8-10 AGATA:2-4-5-6-10 CTGGT:4-5-6-9-10 GTGAG:1-4-8-9-10 TTGTT
chr10-1684	chr10	39520424	39520569	7					4	5	4-7-9-10 GTTG:4-5-9-10 TGAG:1-2-5-7-10 ATTCT:2-3-4-8-9 ACAGG:2-5-8-9-10 ATTTT:3-4-5-9-10 GAGAG:3-5-6-8-9 GTACT
chr10-1685	chr10	40501613	40501758	10			2	3	4	5	6-10 GT:2-7-10 CCT:6-8-10 GTA:3-4-5-10 CTTA:1-3-5-8-10 AATGT:1-6-8-9-10 AGTTA:1-2-3-6-10 ATCAT:2-3-4-5-9 AAGGG:2-4-6-8-9 TAAGT:1-3-7-9-10 TACGA
chr10-1686	chr10	53930587	53930732	12				3	4	5	1-5-8 ATC:7-8-9 AGT:3-4-6-7 CAGT:3-4-7-10 GACA:3-6-8-9 GATA:4-5-7-10 GGCA:4-7-9-10 TCAT:1-2-6-8-9 CCAGT:1-2-4-8-10 CTATA:2-3-4-8-9 AAGCT:2-3-5-6-10 TACAA:1-2-6-9-10 TAGAG
chr10-1687	chr10	54075707	54075852	13				3	4	5	3-7-10 CTG:1-3-6-8 TACT:1-2-3-4-10 CCGGA:1-2-5-6-8 CCCGT:2-3-4-5-10 AGGGG:2-3-5-6-8 CGGGG:3-4-6-8-10 AAGGG:3-4-6-7-9 AGACG:3-5-6-8-9 CCCTG:5-6-8-9-10 CGGGG:5-6-7-8-10 TGAGG:4-6-7-8-10 GGTCG:2-3-6-7-9 TGATG
chr10-1688	chr10	57794784	57794929	16		1		3	4	5	8G:6-8-10 GTT:1-3-8-9 CCGT:1-3-6-8-9 AAAGT:1-3-6-8-10 AGGGA:1-6-8-9-10 AAGTG:1-2-3-7-10 CAGCT:1-2-4-8-10 CAGCG:2-3-6-8-10 CACCG:3-5-6-7-10 AGCCA:3-6-8-9-10 CACAA:3-6-7-8-9 GGACG:3-4-5-6-10 GGCGG:5-6-7-8-9 GAAGT:4-6-7-8-10 GGACG:4-5-6-8-9 GGGGT
chr10-1689	chr10	59114787	59114932	12				3	4	5	6-9-10 AGA:2-8-10 TCT:1-2-8-10 CCGG:1-4-7-10 TGCT:1-2-4-6-7 AAACA:1-2-3-4-5 ACCAC:1-6-7-8-10 AGCTA:1-2-3-7-10 ATCCT:3-6-7-8-10 GGTTA:2-4-7-9-10 TACTT:1-2-4-8-10 TATCA:1-3-4-7-10 TAAAA
chr10-169	chr10	45048684	45048829	9			2	3	4	5	8-9 GG:2-3-10 AGA:3-5-7-10 GGCT:2-3-9-10 TGAG:1-7-8-9-10 ATTTG:2-4-5-6-7 TTTCA:2-4-5-8-10 TTTGA:1-3-6-8-9 TGATT:1-4-6-7-8 TGAAG
chr10-1690	chr10	59272570	59272715	12				3	4	5	1-5-10 ACA:1-3-4-7 ACAC:3-4-9-10 AGGA:6-8-9-10 GTTA:5-6-7-10 TCTA:4-6-7-9 TACA:2-3-4-5-8 AGAGG:3-4-6-9-10 GAGGA:6-7-8-9-10 GAGGG:2-4-7-9-10 TGAAA:1-3-5-6-10 TGCAA:1-4-6-7-8 TGCTC
chr10-1691	chr10	59503943	59504088	10					4	5	3-4-6-10 AGAA:4-5-7-9 GTCA:1-2-3-7-8 ATGTG:1-2-3-7-8 CAATC:1-2-3-4-5 CCGAC:1-3-5-9-10 CCCGT:1-2-5-7-10 CTCTT:3-4-7-8-10 CGTCA:3-4-5-6-8 GATCC:1-2-3-5-7 TTCGA
chr10-1692	chr10	62502449	62502594	9				3	4	5	1-3-4 TAA:1-2-4-7 TCAT:1-3-5-8-9 AATGA:1-4-5-6-7 AGCAA:1-3-4-5-10 CAATA:2-3-4-9-10 AAAAA:2-3-4-6-10 ACTGT:2-4-5-8-9 CGTGG:3-4-8-9-10 GATGA
chr10-1694	chr10	62651298	62651443	15					4	5	3-6-7-9 CAAA:3-5-8-9 CCGG:1-2-3-5-8 AACTG:1-2-5-8-9 ATCTT:1-3-6-9-10 CGAAT:2-4-5-6-8 AGGCC:2-3-4-6-7 CCAAA:2-3-5-6-8 CCCGG:2-4-5-6-9 CTCAG:3-7-8-9-10 CCCAG:3-5-6-7-10 GCCCG:5-6-7-8-9 TGTGA:2-3-4-5-10 TCTGA:1-3-4-9-10 TAAGT:1-3-7-8-9 TATCT
chr10-1695	chr10	63024687	63024832	10				3	4	5	4-5-7 TGC:3-7-9-10 AAGG:3-8-9-10 CGTG:3-5-8-9 CGGA:2-3-4-6-8 CGAAG:3-4-5-6-10 CTGAT:3-5-6-9-10 GGAGG:3-4-6-7-9 GTACG:4-5-6-8-9 GGCGA:1-4-8-9-10 TGGAT
chr10-1696	chr10	70065857	70066002	6						5	1-2-3-9-10 ACAAT:2-4-8-9-10 AGTGA:2-3-4-5-9 TGTTG:1-3-5-9-10 TATGT:1-4-8-9-10 TGTGT:1-4-5-9-10 TGTGT
chr10-1697	chr10	70442719	70442864	9				3		5	2-7-8 AAC:1-3-4-5-7 AATCT:1-4-7-9-10 CTCGA:2-3-4-7-10 CATCG:4-5-7-9-10 TCTAA:2-5-7-9-10 TCAAA:2-5-8-9-10 TTCAT:1-3-6-7-8 TAGTT:1-5-6-7-8 TTAAG
chr10-1698	chr10	70902931	70903076	9					4	5	1-2-5-10 CTTA:1-6-7-9 TCCG:1-3-4-5-10 AGTCT:1-2-6-7-10 CTAAA:2-3-7-8-10 AGTGA:5-6-7-8-10 GGTGA:5-6-7-8-9 TGACT:2-3-4-5-9 TATGG:1-3-8-9-10 TATTG
chr10-1699	chr10	71218360	71218505	10				3		5	1-2-9 CAG:1-3-5-6-10 ACCGT:1-2-4-5-8 CCTCC:2-3-8-9-10 AACTT:2-4-5-7-8 AGTAG:2-4-5-7-9 CGGCG:6-7-8-9-10 GCCTG:1-2-5-9-10 TCCTA:1-3-4-6-9 TATAA:1-6-7-8-9 TGCTG
chr10-17	chr10	96863504	96863649	10		1	2		4	5	10T:8-9 GT:2-3-7-10 CACT:4-5-9-10 TTTT:2-5-7-9 TCCT:1-2-5-7-8 ACTTT:4-6-7-9-10 GATTA:2-4-5-7-9 TTGAA:1-2-7-8-9 TCCCT:1-3-7-8-10 TGCTA
chr10-170	chr10	40711316	40711461	8			2		4	5	3-10 GA:3-4-9-10 AATG:2-5-7-10 TTTA:1-2-4-7-9 ACGTG:2-4-5-8-9 AGGCA:5-7-8-9-10 TCTTG:1-3-6-8-9 TAACA:1-3-4-9-10 TGGTG
chr10-1700	chr10	75704397	75704542	8				3	4	5	1-3-9 TCT:2-7-9-10 AAAA:3-4-5-7 ATGC:1-3-8-10 TGCT:2-6-7-8-10 CGCTT:1-2-8-9-10 TCTTA:1-3-8-9-10 TCGTG:1-4-7-8-10 TTCGA
chr10-1701	chr10	75951780	75951925	9					4	5	3-4-9-10 GAAT:1-3-4-6-10 AAAGT:1-2-4-7-8 CTTTG:2-3-4-5-6 CAATA:3-5-6-7-8 ATCTC:3-4-6-7-10 GAAAA:4-5-6-8-9 ACAGT:4-5-7-8-10 GTCTT:1-2-4-8-10 TTACT
chr10-1702	chr10	76369192	76369337	12				3	4	5	2-8-9 ATT:1-2-3-8 CCAT:1-2-3-5-7 AAAGC:1-2-3-6-10 ACCAA:1-4-7-8-10 AAAGA:1-2-6-7-10 ATACA:2-6-7-9-10 ACTGA:2-3-6-7-8 CACCT:2-3-5-9-10 TCTGA:2-3-7-9-10 TGAGT:2-6-7-8-10 TGATA:1-4-5-6-9 TTCAT
chr10-1703	chr10	77097541	77097686	16					4	5	1-2-8-10 CCCA:1-2-3-4 CTGA:2-5-6-8 CCAC:1-3-4-7 TAAC:1-3-4-5 TCTG:1-4-5-6 TAGG:1-4-7-8 TGCT:2-6-8-9-10 ACGGG:2-3-8-9-10 CCTTG:2-4-5-6-10 CTGGT:3-4-5-9-10 ATCAA:3-6-7-8-9 GCTTG:2-3-5-7-9 TGTAG:2-3-4-8-9 TGTGA:1-3-6-7-8 TCGCT:1-4-5-6-9 TTGGT
chr10-1704	chr10	78290807	78290952	12			2	3	4	5	2-4 CG:2-3-5 AGG:1-7-10 TCA:1-4-8-10 TGCG:2-3-8-9-10 AGCAG:2-4-5-8-10 AGGTA:2-3-4-5-7 CAGCT:2-4-6-7-10 CACCA:3-4-5-9-10 CATGA:4-5-7-9-10 GCATT:1-3-5-6-10 TACAA:1-3-5-6-8 TCGCT
chr10-1705	chr10	79780056	79780201	16				3	4	5	3-6-10 AAT:1-7-9-10 TAGA:1-5-6-7 TGAC:1-2-3-4-5 AAGAG:1-6-7-8-9 CACCG:2-3-4-6-9 ACGCA:2-3-6-8-9 CGCCG:2-3-5-8-9 CGGTA:2-5-6-8-9 CTGCG:2-4-5-6-10 CGTGA:3-5-7-9-10 CGCAA:3-4-5-6-7 CGCCT:3-4-5-8-10 CTCGG:3-5-6-8-9 GTAGT:5-6-7-8-10 TGCTT:1-4-8-9-10 TGGAG
chr10-1706	chr10	80261706	80261851	12					4	5	1-5-9-10 ACGT:2-3-5-6 AGCG:3-7-8-10 CATT:3-5-7-9 GCTT:4-8-9-10 AGAG:1-3-4-6-9 AGAGG:1-4-6-8-10 ATAGA:1-3-6-8-10 CCAGG:2-4-6-7-8 CGCAT:3-4-7-9-10 ATATT:3-5-6-9-10 GCGTA:1-2-4-9-10 TTTAT
chr10-1707	chr10	80292307	80292452	13					4	5	2-5-7-10 CGAT:2-3-4-5-9 AAGCG:2-3-6-7-9 CGGCG:3-6-8-9-10 AGGGG:3-4-6-9-10 CACGT:3-5-6-8-10 CCCGA:3-4-7-8-9 CGCCG:3-4-5-8-9 CGCCT:3-4-5-8-10 GGGGG:4-5-6-8-9 GGCGG:2-3-4-6-8 TGGGG:1-3-5-6-10 TGCGA:1-2-4-5-8 TTTGG
chr10-1708	chr10	80576634	80576779	7			2		4	5	5-6 CA:3-4-6-8 GAGT:2-5-9-10 TCGA:1-3-4-5-7 CAGGT:1-3-4-5-10 CCAGT:2-3-5-7-8 AAGCC:3-4-6-8-9 GGGGT
chr10-1709	chr10	80826051	80826196	15				3	4	5	3-4-10 AAA:4-5-10 ACA:7-9-10 CGG:1-2-4-6 CAGG:4-8-9-10 TGAA:1-3-7-8 TATC:1-3-5-6-7 ACTGT:1-2-3-6-7 CACAA:1-3-5-7-9 CCTCG:2-3-4-9-10 ACAAG:2-3-4-5-8 ACAGT:2-3-8-9-10 ACGTT:2-3-5-6-8 AGGCT:3-6-8-9-10 GACAA:2-4-6-9-10 TAGAA
chr10-171	chr10	62533042	62533187	11		1			4	5	10A:3-4-9-10 ATGG:4-8-9-10 TGTT:1-2-3-5-10 AAACT:2-3-6-9-10 CAGTA:2-4-6-8-9 CGGTA:4-5-7-9-10 GCTAA:4-5-6-9-10 TGATG:4-5-8-9-10 TTTTG:2-4-5-7-9 TTTCA:1-3-4-8-10 TGTGT
chr10-1710	chr10	81496634	81496779	4						5	1-2-6-7-8 ACAAG:1-2-4-5-9 ACGCA:2-4-5-6-7 CATAA:3-6-7-9-10 ACAAA
chr10-1711	chr10	84383664	84383809	9					4	5	1-4-8-10 TATA:1-2-3-5-6 ATCTA:2-4-5-7-9 AGTCG:3-7-8-9-10 CCTTG:2-4-7-8-9 TTTCA:1-2-7-8-10 TACCT:1-3-6-7-10 TGGAG:1-6-7-8-10 TCTGG:1-2-4-5-7 TTATC
chr10-1712	chr10	84433351	84433496	13			2	3	4	5	6-8 GC:1-6-10 AAT:1-5-6 TGG:3-4-5-8 GTCG:1-2-3-9-10 ACGTA:1-3-7-8-9 ACCCA:2-3-5-7-8 CCCCT:3-5-6-8-10 GCGTT:4-6-7-8-10 GATGA:2-4-5-8-10 TGCCA:1-2-6-7-8 TACAG:1-3-7-8-9 TCCGT:1-4-5-7-8 TTGTG
chr10-1713	chr10	85184409	85184554	15			2			5	6-10 CT:1-2-4-6-7 CAAAC:1-3-4-5-7 CGGCA:2-3-4-5-7 CGGCC:2-6-7-8-9 CCCGA:3-4-5-8-9 AACCA:3-4-5-6-8 AGCAT:3-4-5-8-10 CGGTG:3-4-6-8-10 GAGGT:3-5-7-8-9 GGTGT:4-5-8-9-10 TGGAG:2-3-6-8-9 TGCTT:2-6-7-9-10 TCCTG:2-4-5-6-9 TGTGG:1-5-6-8-10 TGACG
chr10-1714	chr10	85386672	85386817	11						5	1-2-4-7-8 AATCC:1-4-6-7-9 AAGCT:1-2-3-5-10 CCGCT:2-4-5-8-10 ATCGT:2-4-5-8-9 CTTCG:3-5-7-8-9 CCTTG:3-5-6-9-10 CGGAG:3-5-8-9-10 GCGAA:4-5-6-8-9 TTGGG:1-3-5-6-10 TGTCG:1-5-6-8-10 TTGGG
chr10-1715	chr10	86705694	86705839	16				3		5	5-6-9 CGA:1-3-4-5-8 ACACT:1-3-4-6-8 AGACT:1-2-3-5-8 CCACG:1-2-4-6-7 CCGAA:1-5-6-7-10 CCGAG:2-3-5-6-8 AAGAT:2-3-5-6-7 CCTAC:2-4-5-6-9 CTCCA:3-4-5-8-9 AAGGT:3-7-8-9-10 CTTGG:3-5-6-7-8 CTAAG:3-4-6-7-8 GACTT:3-5-6-7-10 GCACA:5-6-8-9-10 CAGAA:2-3-5-6-7 TCCGA
chr10-1716	chr10	86779007	86779152	15				3	4	5	1-3-8 AGG:3-8-10 CGA:1-3-4-8 CCGG:3-6-7-8 CGTG:3-5-6-8 CCGG:1-5-6-8-10 CCACT:1-4-5-8-10 CGCGA:2-3-5-6-10 AGCCG:2-6-7-9-10 CGTGG:2-4-6-7-9 CTGCG:3-4-5-6-8 CAGCG:3-5-6-9-10 CGCGG:3-5-6-8-10 CGCGA:4-5-6-8-10 GGCGG:1-3-6-7-9 TCGCG
chr10-1717	chr10	87848482	87848627	9				3	4	5	2-6-8 TAG:1-4-7-10 AGAA:3-8-9-10 CTGG:1-2-8-10 TCTT:1-3-4-5-7 AAAGC:2-3-6-9-10 CCGGA:1-3-8-9-10 TGCAG:1-3-4-6-7 TGGCT:1-4-6-7-10 TACTA
chr10-1718	chr10	87852794	87852939	10		1			4	5	3A:1-2-7-8 ACAC:2-3-5-10 ACGA:3-4-6-10 AGGA:1-2-6-7 TACA:1-3-7-9 TACT:1-2-4-5-7 CCGGC:4-6-7-8-10 GCCTA:1-3-6-9-10 TCAGA:1-4-8-9-10 TGGTG
chr10-1719	chr10	88046278	88046423	10				3	4	5	1-4-9 CGA:2-6-9-10 CCAT:1-4-6-9 TAAT:1-4-6-8 TGAG:1-3-6-9-10 AGAGA:1-2-6-7-10 CTCAG:2-4-5-6-9 ATCGG:3-7-8-9-10 CTCAG:3-5-6-8-10 CGAGA:3-4-7-8-9 GGCTG
chr10-172	chr10	8059558	8059703	9		1		3	4	5	2T:2-3-4 TGG:1-6-7-9 AGAG:1-2-7-8 CCTT:1-3-4-6-9 AAAGG:4-5-7-8-9 GGTGA:2-5-6-9-10 TCCTA:1-2-5-7-9 TTTCT:1-2-4-9-10 TTGGT
chr10-1720	chr10	88334051	88334196	9					4	5	1-2-3-4 ACAA:1-2-3-4 CTGA:2-3-4-5-10 AAGGA:2-3-6-7-9 ACCAA:3-6-7-8-9 ACATA:3-5-7-8-10 CTTGT:4-7-8-9-10 TTTGG:2-4-5-6-10 TTGGA:1-2-7-9-10 TATTT
chr10-1721	chr10	88357093	88357238	14				3	4	5	5-6-9 CGG:1-3-8-9 CGGT:1-6-8-9-10 AACGG:1-3-6-8-9 CCGGA:2-3-4-5-6 CCACG:2-3-5-6-7 CGGCC:2-3-5-6-8 CGGGT:2-3-4-6-9 CGGAG:3-5-6-8-10 AGACG:3-4-5-6-8 CAGGT:3-4-5-8-10 CGGGT:3-6-8-9-10 GGGTG:3-5-6-8-10 GGGGA:4-5-6-8-10 GGGGG
chr10-1722	chr10	95388874	95389019	15					4	5	2-3-8-9 AGGG:3-4-5-7 GGCC:1-3-4-10 TAAT:1-8-9-10 TGAA:1-2-6-8-9 ACACA:1-3-4-5-8 ACTGT:1-3-4-8-9 AGATT:1-3-4-6-9 CAAAG:2-5-8-9-10 CTTGA:2-4-6-8-9 CGGGG:4-6-7-9-10 GACGA:4-5-6-9-10 GGGAA:2-4-5-8-10 TACTA:1-3-5-6-9 TATAG:1-5-8-9-10 TCGTG
chr10-1723	chr10	95407955	95408100	15				3	4	5	2-3-10 ACT:2-4-5 CTC:3-4-6 GTA:1-7-8-9 CTGG:2-6-7-8 CCTC:3-6-8-9 AGGG:3-8-9-10 AGGT:3-4-5-6 CAGA:1-3-6-8-9 AGGGA:1-2-6-7-8 CTGAC:3-4-5-6-10 CATGA:3-5-6-9-10 GTAGG:4-5-6-9-10 GGGAG:1-3-5-7-9 TATCG:1-2-3-4-10 TTAGT
chr10-1724	chr10	96365234	96365379	11					4	5	3-4-7-10 AGCA:6-8-9-10 ATTT:1-3-6-7-10 AGAAT:1-3-4-6-9 AGGGG:2-4-7-8-10 CATGT:2-6-7-9-10 CGTGA:4-5-7-9-10 TTTAA:2-3-7-8-9 TGCCT:2-4-7-9-10 TTAAG:1-3-8-9-10 TGCAG:1-2-4-9-10 TTTGA
chr10-1725	chr10	98349500	98349645	12				3	4	5	3-8-10 AGT:2-3-8-10 AACA:2-4-6-10 ATGA:3-5-6-10 CTGT:4-5-8-9 GGGA:1-2-3-4-8 AAGTG:1-3-5-8-9 CGCGA:1-2-3-5-9 CTGTA:3-6-7-8-10 ACTCA:3-5-6-7-9 CTCCG:3-5-7-9-10 CTTTG:1-3-6-8-9 TCATA
chr10-1726	chr10	107377712	107377857	8			2	3	4	5	1-2 AA:5-7-9 TAA:3-5-9-10 ATGG:6-7-8-10 ACTT:2-6-8-10 TGTA:2-3-4-5-10 AAACA:2-3-4-6-10 CAAAG:3-4-6-7-9 ATGAA
chr10-1727	chr10	107958579	107958724	10			2		4	5	4-10 TT:1-3-4-9 AGAG:1-6-9-10 AAAT:2-3-4-5 ACTT:1-2-7-8 TCAT:1-4-6-7-10 AAATA:1-2-4-6-9 ATAAT:2-3-4-7-9 AAAAA:1-3-5-6-9 TACGG:1-2-4-7-8 TTATT
chr10-1728	chr10	111959550	111959695	15			2		4	5	3-5 AT:2-3-4-9 AGGA:3-5-7-8 ATCC:4-5-8-10 GGGT:1-3-6-9-10 AAGGG:3-5-8-9-10 CTGTA:3-4-5-6-10 CTCAA:3-4-8-9-10 GTGGA:4-6-7-8-9 AGAGT:4-5-6-8-9 ATGGA:4-5-8-9-10 TCGAG:2-3-4-6-8 TAAAT:2-5-6-9-10 TTGGA:2-4-8-9-10 TGTAG:1-4-5-8-10 TAGCA
chr10-1729	chr10	120898900	120899045	13					4	5	2-5-6-10 CCCA:3-4-5-10 GAGG:3-4-6-9 GGCG:1-3-6-8-9 CAGGG:2-5-6-7-8 ACCTC:2-3-4-5-8 CCTCT:3-4-5-6-8 CACCG:3-4-5-6-8 CGGAT:3-4-6-7-8 GAGAG:3-6-7-8-9 GGCGG:3-5-6-9-10 GGGGG:5-6-7-8-10 CGCGA:1-2-3-4-9 TCCAG
chr10-173	chr10	39630067	39630212	16					4	5	2-3-5-10 AGCA:2-6-8-9 CACA:1-3-6-10 TAAT:1-3-5-8-9 AATTA:1-3-6-8-9 ACGCT:1-2-5-8-9 ATCGT:1-2-3-4-10 CACGA:1-2-6-8-9 CCAGG:2-3-5-7-9 CGTTG:3-4-5-8-9 CGGGG:3-4-5-6-10 CTCAT:3-4-5-7-10 CTTTA:3-5-7-8-9 GTTTA:6-7-8-9-10 CCCAG:4-5-6-7-8 TTATT:2-4-7-8-10 TTTCA
chr10-1730	chr10	126905775	126905920	8					4	5	2-5-7-8 ACAT:1-2-5-6-8 AACCC:1-2-3-7-9 ATCCA:1-6-7-9-10 CACAT:3-4-7-8-10 AAAGA:3-4-6-7-9 GAATG:4-5-8-9-10 AGCAA:2-5-6-9-10 TGCAT
chr10-1732	chr10	128082867	128083012	13					4	5	1-2-7-9 ACTG:3-4-6-7 AACC:1-5-6-7 TGAA:1-3-4-5-7 ACGGC:1-6-7-8-9 AACGG:1-3-5-8-9 CGCCA:3-6-7-9-10 AAAGA:3-5-6-7-10 AGCCT:3-5-6-7-10 CTGCA:2-3-4-6-8 TCACG:1-6-7-8-9 TAACT:1-2-3-7-10 TTCCT:1-2-6-8-10 TTCCG
chr10-1733	chr10	128626334	128626479	15				3	4	5	3-4-7 CGC:1-7-8 TCT:3-5-8-10 ACTA:3-4-5-6 CTGG:1-4-5-6-8 AACGC:1-2-3-4-10 CAAGT:1-2-3-5-7 CCGGC:2-5-7-8-9 ATCTA:2-3-5-6-8 CAGAT:2-6-8-9-10 CCCGG:3-5-6-8-9 CCCCT:3-5-6-8-9 GTCGA:5-6-7-8-9 CCCGT:2-3-5-6-8 TCCCT:2-3-5-8-9 TCGGA
chr10-1734	chr10	128821690	128821835	10				3	4	5	3-6-7 CAA:5-7-8-10 GTTT:2-3-4-8 TGGG:1-2-5-6-9 CCCGT:1-4-5-8-9 CACGT:1-4-6-8-10 CGCCG:2-3-4-6-8 CAACC:2-3-4-5-10 CCGCT:3-6-8-9-10 CGCGT:2-3-6-8-10 TAGTG
chr10-1735	chr10	4386660	4386805	10					4	5	2-3-7-8 CACT:3-4-5-6 AGGC:3-4-5-8 AGGG:3-4-5-6 CAGA:1-2-3-8 TCCG:1-3-5-6-8 CCCAG:2-3-6-8-10 CCGCT:2-5-8-9-10 CCCAG:3-5-6-8-10 CCAGA:3-5-6-8-9 GGCGG
chr10-1736	chr10	4473681	4473826	12					4	5	1-7-8-10 CTTA:6-7-8-9 CATG:1-2-6-8-9 CCGCT:1-3-4-7-10 CCACG:1-6-7-9-10 CCCGA:1-2-5-8-9 CTCTT:2-3-5-8-9 AGGGT:2-3-5-6-9 CGTCG:2-5-7-8-10 CTTCA:2-4-5-6-10 CGTGA:1-2-3-5-8 TCAGC:1-2-6-8-9 TTATT
chr10-1737	chr10	4598366	4598511	9					4	5	3-4-7-10 GTCA:1-2-8-10 TTTT:1-3-4-6-10 AAAAT:3-4-5-6-8 AATAG:3-5-8-9-10 ACGGG:3-4-5-6-9 CAGAG:3-7-8-9-10 CCTGT:5-6-7-9-10 TGATG:1-2-4-5-6 TCTGG
chr10-1738	chr10	7902959	7903104	12			2	3	4	5	1-10 TT:1-10 TT:1-8-10 ATT:2-4-5-7 CTGT:5-6-9-10 CGTG:4-5-8-9 GTTG:1-4-8-9-10 AGGGG:2-6-7-8-10 CCCCA:3-4-5-6-8 AGCAT:2-3-4-5-7 TGTCC:1-4-5-8-9 TGTCT:1-2-8-9-10 TTTGG
chr10-174	chr10	75586352	75586497	6				3		5	3-5-6 GGC:1-2-3-4-8 ACCTT:1-4-7-8-10 AGTGA:1-2-4-6-9 CATGA:1-3-7-8-10 TAAGT:1-2-3-7-9 TTGCG
chr10-1740	chr10	20703784	20703929	7	0				4	5	ERE:1-4-5-7 TGTA:1-4-7-10 TTTG:1-2-4-9 TTTG:1-5-7-8-10 ACCCT:1-4-6-8-10 AGATT:2-4-5-9-10 CATAA
chr10-1741	chr10	22631747	22631892	16			2	3	4	5	3-10 CA:1-5-6 ATA:2-6-8-9 CCGG:3-5-7-9 GTCG:4-5-9-10 TCGA:4-5-7-9 TGAG:1-2-3-6-9 AACAT:1-4-5-8-9 CGGCT:2-3-6-8-10 AGAGG:2-5-7-8-9 ATCTG:2-3-4-6-7 CAGAA:2-4-6-9-10 CAAAA:2-6-7-8-9 CGAGT:2-3-8-9-10 TCCAA:2-3-6-9-10 TGATT:1-3-8-9-10 TAGAA
chr10-1742	chr10	23830251	23830396	10			2	3	4	5	8-9 TG:3-4-5 GAG:1-3-4-5 TCTG:1-2-3-7-8 CCCTG:2-3-5-7-9 ACTCG:2-4-5-7-10 AGCAT:2-3-4-5-10 CATGA:2-4-6-9-10 TAAAG:1-3-6-7-9 TACCA:1-2-5-7-8 TTTTC
chr10-1743	chr10	24282101	24282246	7			2		4	5	1-6 AA:1-2-4-10 AATA:2-4-5-7 ATCT:4-6-9-10 GGAA:1-3-5-6-7 AGTGA:1-2-7-8-10 ATACA:2-3-7-8-9 AACTG
chr10-1744	chr10	25527238	25527383	10				3	4	5	2-3-8 ACG:1-2-3-5 AAAC:3-5-6-10 ATGA:2-4-5-9 TGGG:1-2-3-6-9 AACAG:2-3-4-5-9 AGACA:2-4-8-9-10 CGTGT:2-4-5-7-10 TGCAT:2-4-5-6-7 TTCAA:1-4-5-7-9 TTGTA
chr10-1745	chr10	26911319	26911464	14				3	4	5	2-7-9 ACA:7-8-9 ACA:7-9-10 CTG:3-8-9-10 ACAT:6-7-9-10 CAGG:1-8-9-10 TTTA:1-3-4-6-9 AAGAT:2-3-4-5-7 AAGTC:2-4-5-6-9 AAGAT:2-6-7-8-9 ACTTG:1-3-6-9-10 TCGAG:1-3-7-9-10 TGCGA:1-4-6-8-10 TTGGT:1-4-8-9-10 TTTTA
chr10-1746	chr10	27590517	27590662	10					4	5	1-2-3-9 AAAT:1-3-4-5 AAAG:1-2-3-4 ATAA:2-7-8-9 AAGG:3-7-8-9 ACTT:1-3-6-9-10 AGGGT:1-2-6-7-9 CTAAG:2-4-7-9-10 AACAT:1-3-5-7-9 TACAA:1-2-5-7-8 TTGTT
chr10-1747	chr10	30720703	30720848	9				3	4	5	2-3-4 TGT:2-3-4 TGT:1-2-4-10 CAGA:1-2-4-10 CAGA:2-3-4-8 TATT:1-2-4-5-10 CAGTA:2-3-5-6-7 CATCC:2-3-5-6-7 CATCC:2-3-7-8-10 TGAGA
chr10-1748	chr10	34270314	34270459	14			2	3	4	5	7-10 CT:3-8-10 CTA:7-8-9 AGA:3-7-9-10 ACTG:3-4-7-9 AGCT:1-3-4-6-10 AGAAT:1-6-8-9-10 AAGAA:2-4-5-7-10 ATTTA:3-4-7-9-10 GGCGG:2-4-5-6-10 TACGA:2-4-6-9-10 TTATA:1-2-4-5-7 TCACT:1-7-8-9-10 TTTAT:1-4-6-8-9 TTAGA
chr10-1749	chr10	38823818	38823963	7				3		5	3-7-8 CTT:1-2-3-4-9 AAGTT:1-2-6-7-8 AACAC:2-3-4-6-8 ACTAG:2-5-6-7-10 ACACA:2-4-6-7-9 TACAT:1-2-3-7-8 TTCAT
chr10-175	chr10	83162221	83162366	17				3	4	5	3-5-8 GCC:1-2-8-10 ATGT:2-4-5-10 CAGA:2-5-6-8 CTAT:3-4-7-10 AAAT:2-5-6-8 TCGC:1-2-3-8-10 CTGTT:2-4-5-7-8 AGTCG:2-3-7-8-9 CACTT:2-3-6-7-8 CCCCT:3-4-7-8-10 CTAGT:2-3-7-9-10 TCCAT:2-5-6-7-8 TCCTG:1-3-4-7-9 TGATA:1-4-5-6-8 TTCGG:1-2-3-5-8 TTCTC:1-2-7-8-10 TTTCT
chr10-1750	chr10	40725105	40725250	8					4	5	2-5-7-10 CTTT:4-5-7-8 TTCC:1-2-5-7-10 AATTT:2-6-7-8-10 ACATA:2-6-7-9-10 CCCTA:3-4-5-8-10 AAGGT:3-4-5-6-9 CTTCT:1-3-4-9-10 TCATA
chr10-1751	chr10	56597484	56597629	12			2		4	5	6-7 CA:6-7-9-10 AAGT:2-6-8-10 TGGT:1-2-6-10 TAAG:1-3-5-7-9 AGCCT:1-4-5-8-9 ATCGG:3-6-7-8-10 CCATT:4-5-7-8-9 TGCTT:2-5-7-8-10 TTTCT:1-2-4-7-10 TCACT:1-3-4-5-10 TGATA:1-4-5-7-8 TTCTT
chr10-1752	chr10	56981484	56981629	9				3	4	5	6-7-10 CTA:1-2-4-10 CAAA:2-4-5-8 TAGG:1-2-3-4 TAAA:1-4-5-6 TTGA:1-4-7-8-9 ATTGG:3-6-7-9-10 CAAAA:1-2-3-4-5 TAGTT:1-4-6-8-9 TTGGT
chr10-1753	chr10	59952517	59952662	10			2		4	5	1-3 CA:1-2-6-10 CACA:2-6-7-9 CCAA:2-6-7-8 TACT:1-4-7-8-9 ATTCA:3-4-6-8-10 GAGGT:4-5-7-9-10 AGTGA:2-4-5-7-10 TAGCG:1-3-6-9-10 TCCGA:1-2-3-4-8 TTCGT
chr10-1754	chr10	60278098	60278243	14			2		4	5	6-8 CG:1-5-8-10 CTTT:2-4-5-8 AAGG:3-5-6-8 CTAC:4-5-9-10 GTTA:2-4-7-8 TGAT:1-3-4-5-10 CCTGT:1-5-8-9-10 CGTTG:5-6-8-9-10 GCTGA:4-6-7-9-10 GACTG:2-3-4-5-8 TGACT:1-2-3-8-9 TCCCA:1-2-3-4-5 TCGGC:1-2-4-5-8 TTGTC
chr10-1755	chr10	61199720	61199865	9					4	5	2-3-4-8 AGGC:3-6-8-10 CGTA:4-6-9-10 AGAG:6-8-9-10 GTTG:1-3-7-9-10 ACCGA:1-3-4-8-10 AGATG:2-3-5-6-7 CGGAT:3-4-5-9-10 GTTGG:1-5-7-8-9 TGAGA
chr10-1756	chr10	61383971	61384116	9	0					5	ERE:1-3-5-7-8 ACCAC:1-4-5-8-9 AGGGG:2-3-6-7-10 AGCCT:2-3-6-8-10 AGGTA:2-3-4-5-7 CAGGC:2-3-5-6-9 CCTAG:3-4-6-7-9 AAGCG:3-5-6-8-10 GTGGT
chr10-1757	chr10	61486958	61487103	13				3	4	5	1-2-3 AAA:2-3-8 CCG:2-4-5 CAG:2-4-5 CTC:2-8-9-10 CTAG:4-7-8-9 GCCT:1-4-6-10 TAAT:1-8-9-10 TTAA:1-2-4-5-9 ACGGG:1-2-6-7-10 CAACT:1-2-5-6-8 CCCAC:1-2-3-5-7 TCACA:1-2-3-5-8 TCATG
chr10-1758	chr10	63382771	63382916	10					4	5	1-3-7-10 ACTG:2-5-6-8 TTAT:1-4-6-7-10 AGACT:1-3-6-9-10 CCAGG:2-3-4-8-9 AGGCA:3-4-5-8-10 AAGGA:3-4-5-6-8 AGTAT:4-5-6-7-8 GTACG:2-4-5-6-7 TGGCC:1-2-3-4-9 TCCAG
chr10-1759	chr10	66794670	66794815	11				3		5	3-7-8 CTT:6-8-10 CCT:1-2-3-4-10 ACCTT:1-2-4-5-7 ACTCT:1-3-7-9-10 ACATT:1-2-5-9-10 CCTTT:1-2-4-7-10 CTACT:2-4-5-7-8 TTTCC:1-4-7-8-10 TATTA:1-4-5-7-8 TTTTC:1-2-6-9-10 TTGAT
chr10-176	chr10	127083864	127084009	8		1				5	10A:1-3-4-7-8 AAATT:1-5-8-9-10 ACTGG:1-2-6-8-9 CTGGT:2-3-6-9-10 AAAAA:2-4-8-9-10 CGTTT:3-4-6-8-10 ATATT:4-6-7-9-10 AGAGA
chr10-1760	chr10	68125937	68126082	8					4	5	1-5-8-9 CTTG:2-5-7-8 ATCT:2-6-7-10 CATA:2-5-6-8 CTCC:1-2-5-8 TCCT:1-5-9-10 TCTA:1-2-7-8-10 CCTTA:2-4-6-8-9 TAACT
chr10-1761	chr10	68282513	68282658	7					4	5	2-3-4-5 CATT:2-6-7-8 CCTG:1-3-6-7-9 AGGAG:1-7-8-9-10 ATTTA:2-4-5-6-7 CACCT:3-4-7-9-10 CTATA:1-2-4-8-10 TTGGT
chr10-1763	chr10	69730737	69730882	3						5	1-3-6-7-9 CCGAA:3-6-7-9-10 AACTT:3-5-6-7-9 CCCCT
chr10-1764	chr10	71208284	71208429	17			2		4	5	1-6 TA:1-2-3-6 ATGA:2-4-5-6 AGCG:3-5-8-9 ACGT:5-6-7-8 GGAT:1-3-4-5-9 AGTCT:1-2-6-7-8 CCGCT:2-3-6-8-10 ACGTT:2-3-5-7-8 ACTCT:2-5-6-9-10 ACATG:2-4-6-7-10 CACCG:2-4-5-8-9 CGCCA:3-4-5-7-10 AGTCA:5-7-8-9-10 TCCAG:4-5-6-7-8 GGCTG:2-3-4-8-10 TGGCA:1-5-6-9-10 TTCGG
chr10-1765	chr10	75316666	75316811	9					4	5	2-3-8-10 ACGA:3-7-8-10 GAGT:6-7-8-10 CAGA:1-3-7-9-10 AAATG:1-4-5-6-10 AGGAA:3-5-6-7-8 ACCCC:3-4-8-9-10 CAGGA:4-5-6-7-9 GTGCG:1-3-6-7-9 TGACG
chr10-1766	chr10	75625741	75625886	10				3	4	5	3-7-9 GAA:2-6-7-10 TAAG:1-2-4-7-10 ATAAA:1-2-6-9-10 ATGAA:1-4-7-8-9 CTACT:2-6-7-9-10 CATAT:3-4-6-7-10 CAAAA:5-6-8-9-10 CAGGG:2-3-6-8-9 TCGGG:2-3-7-9-10 TGAGA
chr10-1767	chr10	76652142	76652287	12			2	3	4	5	2-3 TA:2-7-10 ACA:1-5-6-8 ATAG:2-3-4-7 AAGC:2-3-6-9 AGGA:4-7-8-10 GTGT:1-3-4-5-10 AATTT:1-4-5-9-10 AGTGA:2-4-6-8-9 CGGTA:3-4-5-9-10 AGCGT:4-7-8-9-10 GCCTA:1-3-4-7-10 TCTCA
chr10-1768	chr10	77110026	77110171	12				3	4	5	1-2-3 CTG:4-5-9 ACA:1-2-3-5 CCCG:5-8-9-10 CCAT:1-6-8-9 TATT:1-2-3-4-8 CAATC:1-2-3-4-7 CCCAC:2-3-5-6-7 CCCAT:3-6-7-9-10 ACCTG:2-3-5-6-7 TACGA:1-6-7-9-10 TACTA:1-4-7-8-9 TGCTA
chr10-1769	chr10	78464961	78465106	9			2		4	5	3-6 GG:1-2-6-8 CCAG:2-3-4-5 CCTC:3-5-7-8 AGCC:3-5-9-10 GGAG:1-2-6-8-10 CCGCG:2-3-6-7-8 CAGCT:2-5-6-7-8 CCCCT:3-5-6-9-10 ACGAT
chr10-177	chr10	127609514	127609659	10					4	5	2-5-8-9 ACTG:3-4-7-8 GACC:1-4-6-7-8 AGGAT:1-2-4-5-10 CAGTA:1-2-3-6-10 CCGCT:2-3-4-5-10 ACTCT:3-4-6-7-8 AACCC:3-4-6-7-8 GGATC:1-2-3-4-8 TACGG:1-3-5-9-10 TCGAA
chr10-1770	chr10	79908555	79908700	11					4	5	1-3-5-6 ACCG:1-3-4-7-9 AGGCG:1-2-4-7-8 CCTCC:1-5-7-8-9 CGAGG:2-6-7-8-10 CCCTG:2-5-7-8-9 CCATT:3-5-6-7-8 ACCCC:3-4-5-6-8 AGGAC:3-6-7-8-9 CCCCT:1-2-3-4-8 TCAGC:1-2-3-6-8 TCCCG
chr10-1771	chr10	79962480	79962625	9				3	4	5	3-4-5 CTG:2-3-8 TCT:2-5-8-10 CCGT:6-7-9-10 CTGT:1-3-4-8-10 AGGCG:2-4-6-7-8 CGCAG:3-5-7-9-10 ATATA:3-4-5-6-9 CAGAG:5-6-7-8-9 CCTGT
chr10-1774	chr10	80261275	80261420	1						5	3-7-8-9-10 ACCAG
chr10-1775	chr10	80399018	80399163	14					4	5	1-5-6-8 AGCC:1-2-5-8 CACG:2-3-5-7 CGTC:3-5-6-8 GGAG:1-4-6-7-9 AAACT:1-3-5-6-8 CCGAG:1-3-5-6-8 CGCAC:2-3-6-8-10 CCCCG:2-3-5-6-8 CCGGG:2-3-5-6-8 CCTCG:3-5-6-8-9 CGCCT:3-5-6-7-8 CGGCC:3-5-6-9-10 CGGGG:1-3-5-6-10 TGCCA
chr10-1776	chr10	81105714	81105859	13					4	5	1-3-4-9 CGGT:2-5-6-10 AGAA:5-7-8-9 TCCT:2-3-6-10 TAAG:1-2-3-6-8 AAACT:1-3-5-6-7 AAGGC:1-5-7-8-9 CCCTG:2-3-4-7-9 CAAAA:2-3-6-8-10 CAACG:2-3-4-5-7 CCGTA:5-6-8-9-10 CCTGT:2-3-4-6-7 TGTCC:1-4-6-7-8 TACAC
chr10-1777	chr10	82859085	82859230	11			2	3	4	5	1-10 TA:3-6-8 GCC:1-3-6-9 ACGA:1-2-8-9-10 CCCTT:1-6-7-8-9 CCTCG:1-2-5-6-8 CTCAG:2-3-4-6-9 CCTAG:2-5-7-8-9 CTCCT:3-4-5-7-8 CGTTC:3-4-5-6-9 CTTGG:3-5-6-7-8 GGCTT
chr10-1779	chr10	83134809	83134954	6					4	5	3-4-7-10 CGTA:1-2-3-5-9 CTGTG:2-4-5-9-10 ATTAG:2-3-5-8-10 TCCGG:2-4-7-8-10 TTCCA:1-2-4-7-10 TTATA
chr10-178	chr10	86065079	86065224	13					4	5	1-2-3-10 CAGT:1-4-6-8 CGGG:2-3-4-5 CATG:5-6-7-8 TCCC:2-6-7-8 TCAG:1-2-7-8-9 ACCCA:1-4-5-7-9 ATCCG:1-2-6-7-10 ATCAT:1-5-7-8-9 CGCCA:2-4-5-7-9 ATCCA:3-6-8-9-10 CACAT:3-4-5-7-8 CGTCT:2-4-7-8-10 TGTTT
chr10-1780	chr10	83637457	83637602	9						5	1-3-4-5-6 AAATA:1-3-5-7-9 AACTG:1-3-5-9-10 ACCTA:2-3-4-5-8 AGGGG:2-4-5-8-9 AAGTG:2-4-6-7-9 CGCCG:2-4-6-9-10 CGGAG:1-2-8-9-10 TCCAA:1-3-5-6-10 TGCCA
chr10-1781	chr10	84705555	84705700	7			2	3	4	5	3-9 AT:1-3-9 AAT:2-5-9-10 ATTT:3-5-8-9 CGGT:5-6-7-8-10 TGAGA:2-5-6-7-9 TCACG:1-3-6-9-10 TCAGA
chr10-1782	chr10	85185337	85185482	11				3	4	5	2-5-6 CGG:2-3-5-9 ACCG:3-6-8-9 GCCG:2-3-4-5-8 CCTCG:2-3-5-8-10 CGGCG:2-5-6-8-10 CTGGA:3-4-5-8-9 CGCCG:3-4-5-6-9 CTGGG:3-5-6-8-10 GCACG:3-4-6-9-10 GGGTG:4-5-6-9-10 GGAAG
chr10-1784	chr10	87854523	87854668	8						5	1-2-5-6-10 ACTAA:1-4-5-7-8 AGGTT:2-4-5-8-10 ATGGA:3-5-7-8-9 GGTTT:4-5-6-7-9 GGCTG:1-3-7-8-10 TGCCA:1-2-3-5-8 TTCCC:1-2-5-7-8 TTTTC
chr10-1785	chr10	88304411	88304556	11			2		4	5	1-10 AA:1-2-4-5 ACAG:1-2-3-8 CTCG:2-6-7-8 CGCC:5-7-9-10 CCGG:1-5-6-8-9 ACACG:2-3-5-8-9 CCCGT:2-3-5-7-8 CCCTG:2-3-5-7-8 CCTTG:2-3-6-7-8 TCGCG:1-3-4-5-8 TCTCC
chr10-1787	chr10	91952619	91952764	12				3	4	5	3-7-9 ATT:4-6-8-9 TAGA:2-4-6-10 TAGA:1-2-6-9 TTAT:1-2-4-7-10 AAGAA:1-4-7-8-10 CTTTA:1-2-3-4-8 CTGAT:2-4-5-8-10 AGGGT:3-4-5-7-10 AAGTA:4-6-8-9-10 GGCTT:4-7-8-9-10 TCTGA:1-3-4-5-7 TAAGA
chr10-1788	chr10	94515333	94515478	8				3	4	5	3-5-8 AGC:5-6-10 CGT:1-3-6-7 CGCC:5-7-8-10 TCCT:1-5-6-7-10 ACGCT:2-3-5-6-8 CATCC:2-5-7-8-10 CTTGT:3-4-5-6-8 CAGAT
chr10-179	chr10	93667107	93667252	17			2	3	4	5	3-8 GG:5-9-10 CGG:1-4-5-8 AGGT:1-2-7-8 CCCT:3-4-6-8 CAGC:4-6-7-10 AATT:1-5-6-7 TCCT:1-3-8-9-10 AGGGA:1-4-5-6-8 ATGGT:1-2-4-8-9 ATAGA:1-2-6-7-10 CCCCT:3-4-7-8-10 AATTA:3-5-6-8-9 ACAGT:3-4-7-8-9 GATTT:4-5-7-9-10 GGTAT:1-2-8-9-10 TTGTA:1-2-4-5-8 TTGTG
chr10-1791	chr10	95417991	95418136	13				3	4	5	3-4-8 CAG:1-2-3-6 ACAC:3-4-9-10 AGGA:3-4-8-9 GGGG:1-3-5-6-8 CCTGC:2-3-5-8-10 CCCCG:3-6-7-9-10 CCCAG:3-4-6-8-10 GAGGA:3-6-7-8-9 GGTGG:4-5-6-9-10 GGGGA:2-4-6-8-10 TGAGG:2-4-8-9-10 TGTGT:1-2-3-5-8 TTGCC
chr10-1792	chr10	96744437	96744582	6					4	5	3-4-5-10 AAGA:1-3-6-9-10 ACAAA:3-4-6-7-8 GAAAT:3-4-7-8-9 GATGA:2-5-7-9-10 TTCGG:1-3-7-9-10 TAATT
chr10-1793	chr10	97626654	97626799	6					4	5	3-4-8-10 AAGA:1-2-6-7 TCAA:1-3-8-9 TGTG:1-2-7-9-10 ATCGA:1-2-7-9-10 CCAAA:2-4-8-9-10 TAGAA
chr10-1794	chr10	99353942	99354087	11					4	5	3-7-9-10 CAAA:1-3-4-7-9 AAGAA:1-4-5-8-10 AGCCA:1-2-3-4-9 CACAT:1-2-3-4-5 CTGAT:2-4-7-8-9 CGTGA:3-4-6-9-10 CAGAG:3-5-8-9-10 CCGGT:4-6-7-8-9 TAAGG:1-2-4-6-8 TAAAG:1-3-6-7-8 TCAAT
chr10-1795	chr10	108361890	108362035	10				3	4	5	3-6-8 GCG:3-4-6-8 CAGC:4-5-7-8 TGCC:1-2-3-4-6 AAATA:1-2-5-8-10 AACGT:1-3-4-8-10 AGACA:1-3-4-9-10 CCATG:2-3-7-8-9 AGCTG:3-4-7-8-9 AGTCT:3-4-5-7-8 GTTTC
chr10-1796	chr10	108968844	108968989	11		1			4	5	3C:1-6-7-10 ACAA:2-6-7-9 TCCT:1-2-8-9-10 AAGAG:1-3-4-6-9 AAAGG:1-3-4-5-8 AATGC:1-2-3-9-10 CAAAA:1-2-3-9-10 CTAGT:2-3-6-7-9 CCGCA:3-6-7-9-10 GCATG:1-3-4-8-10 TAATT
chr10-1797	chr10	111131023	111131168	15				3	4	5	1-2-5 CCC:1-7-8-9 AAGT:1-4-6-8 AGAT:3-5-7-9 CTTG:7-8-9-10 ACTT:1-2-5-8 TCTG:1-5-7-9-10 ACCGA:1-4-8-9-10 ATCTA:1-2-5-9-10 CCCGG:2-3-6-7-8 ACCCT:2-3-5-8-9 AGCCT:4-5-6-7-8 ACCAT:4-6-7-8-9 GCCCA:4-6-7-8-9 TCTTT:1-2-3-4-5 TCCTG
chr10-1798	chr10	111670900	111671045	11				3	4	5	3-7-9 ATT:2-6-7 TAA:4-5-6-9 GTAA:1-2-3-6-10 AACGA:1-2-3-8-9 AACGA:1-3-8-9-10 AGTGG:1-4-5-7-9 ATCAA:1-4-5-6-7 CTTAA:3-5-8-9-10 GCTTT:1-2-7-9-10 TAAGT:1-2-4-6-8 TATGG
chr10-1799	chr10	111923964	111924109	10			2		4	5	8-9 GT:2-8-9-10 CGGG:1-2-3-8-9 CTGTA:3-4-7-8-9 AACCT:3-4-7-8-10 GATCT:3-4-6-7-8 GGGTT:5-6-7-9-10 TGCGT:4-5-8-9-10 GGGGG:4-5-6-9-10 GTATT:1-2-6-8-10 TCATA
chr10-18	chr10	118569511	118569656	8		1		3	4	5	1T:5-7-8 TTG:1-3-4 TCA:2-3-8-9 ACGA:2-3-8-10 ACGT:2-4-5-6-10 CGCAA:4-5-6-9-10 TGAGA:1-2-3-4-6 TTGGA
chr10-180	chr10	26833777	26833922	4		1		3	4	5	10T:4-6-8 GAC:6-7-9-10 AAAA:1-2-4-6-9 AATAA
chr10-1800	chr10	115315580	115315725	17					4	5	1-5-6-9 CCCA:2-7-8-10 CCCG:3-4-8-9 CGGG:4-5-6-9 GGGG:1-6-7-8-9 CCCCT:1-6-7-8-10 CGACG:1-5-7-8-9 CTCCT:2-3-5-7-9 AACCG:2-3-4-5-9 AAGGT:2-3-5-8-9 ACGGG:3-5-7-8-9 CTCCG:3-4-8-9-10 GACGG:3-5-7-8-10 GCTCG:3-5-7-8-9 GGCGG:2-3-5-6-7 TCGGA:1-2-3-4-5 TCGTC:1-4-5-6-8 TTTCT
chr10-1801	chr10	115384815	115384960	9						5	2-3-4-5-6 ACGCG:2-3-4-5-10 CAGGG:2-3-5-8-10 CGTTT:3-4-6-8-9 AACCT:3-6-8-9-10 AGGTG:3-5-6-7-8 ACCCT:3-5-7-8-9 CTCTA:5-7-8-9-10 GCCGG:4-5-6-7-8 GGCTT
chr10-1803	chr10	118824206	118824351	10	0					5	ERE:1-6-7-9-10 ACAAA:1-4-6-8-10 ATATA:1-2-3-7-10 CAGTA:1-3-4-5-7 CGGGC:3-5-6-8-9 CGAGT:4-6-7-8-9 TACCT:4-6-8-9-10 TAGTT:1-3-5-6-9 TACGA:1-4-6-7-9 TGATA
chr10-1805	chr10	119043103	119043248	16				3	4	5	2-3-10 TGA:3-5-6-7 GCAC:4-6-9-10 TGAA:1-3-7-8 TGCT:1-2-4-6-10 CCGAA:2-3-4-9-10 AATGG:2-3-6-7-10 CAACG:2-3-4-6-10 CCAGG:2-4-5-9-10 CGTGT:3-5-6-8-9 AGCGG:3-4-5-7-8 CAGCT:4-6-7-9-10 GCCAG:2-5-8-9-10 TTTGT:1-3-6-8-9 TCCGA:1-5-8-9-10 TTGAA:1-4-5-8-9 TGTTG
chr10-1808	chr10	122047773	122047918	12				3	4	5	5-6-10 GAA:1-3-6-7 AAGC:2-3-6-9 CCGG:2-3-6-9 CGGG:5-6-7-8 GGCG:1-2-3-5-8 CCGCG:1-3-5-7-8 CGTCT:2-3-4-5-8 CCGCC:2-5-7-8-9 CTCCG:3-5-6-7-8 CGCTG:5-6-7-8-9 CGCTG:1-3-5-7-8 TCTCG
chr10-1809	chr10	122232798	122232943	13				3	4	5	3-4-5 GTC:6-7-8-9 AAGA:6-7-8-10 CCCT:5-6-7-8 GGAC:1-2-3-4-5 ATGGG:1-2-6-8-9 CTGGT:2-3-6-9-10 ACGAA:3-4-5-6-8 AACGT:5-6-7-8-10 CACCA:2-3-4-5-6 TCACA:1-3-4-8-9 TGAGT:1-4-5-7-9 TGGCA:1-4-5-7-10 TTTTA
chr10-181	chr10	86334758	86334903	11					4	5	3-4-5-8 GTGT:4-8-9-10 TGTG:2-3-8-10 TCTT:1-3-4-6-8 AAGGG:2-3-6-9-10 AGAGA:3-5-6-9-10 ATAGA:3-6-7-9-10 CCCGG:5-6-7-8-9 CGTGT:5-7-8-9-10 TTTGA:2-4-6-7-9 TGACG:1-4-5-9-10 TTTTG
chr10-1810	chr10	125940566	125940711	13			2	3	4	5	1-10 AA:3-9-10 GAA:1-6-7-9 AGAG:1-4-9-10 CGAA:2-3-4-5 TCAT:1-2-8-9 TCCA:1-3-4-9-10 ACAGG:1-4-6-7-9 AGCCG:1-2-5-7-9 CATCT:2-4-6-7-10 AGCTA:2-3-6-7-9 CAAAG:3-6-7-8-9 GGTCT:1-6-7-8-9 TGTGA
chr10-1811	chr10	127312402	127312547	11			2	3	4	5	3-8 CT:5-9-10 TTT:1-2-7-10 CTTT:3-4-8-9 GACG:1-2-3-4-5 CTCTC:2-3-5-8-9 ACTCA:2-4-5-7-8 CGTTT:2-4-7-8-9 TGTGT:2-4-5-7-10 TGTAT:1-3-4-5-10 TCATA:1-3-4-5-6 TGTGA
chr10-1812	chr10	128083199	128083344	17				3	4	5	4-6-9 GCA:1-4-5-10 AGGG:1-2-3-7 CAGC:1-3-9-10 CCGT:2-3-4-8 CGGC:2-7-8-9 CCCA:3-4-5-6 CGGG:4-5-6-8 TGCC:1-2-4-8-10 AATCT:1-2-3-5-6 CAGTG:2-3-6-7-9 AAAAT:2-4-6-7-9 AGACG:2-3-5-7-8 CGTCT:3-5-6-9-10 ACGGA:3-5-7-8-9 ACCGG:3-4-5-7-8 CGGTG:2-4-5-9-10 TAGTG
chr10-1813	chr10	3403647	3403792	9			2		4	5	6-10 AT:1-4-7-9 AGTG:2-3-4-7 CCTC:3-7-8-10 ATGA:1-2-3-4-9 ATAAA:1-2-4-8-9 CAATG:2-3-4-5-10 CATTT:2-3-6-8-9 CCGGA:3-4-5-9-10 GGTGA
chr10-1814	chr10	4159383	4159528	11				3	4	5	2-3-8 AGC:2-3-6-9 AGAG:2-7-9-10 CAAT:3-6-7-10 ACAT:4-8-9-10 TTTT:1-2-6-7-10 AACAT:2-3-5-7-10 CCGTA:3-5-6-7-8 GCGCC:1-2-4-5-8 TCGCC:1-3-4-5-8 TGGCC:1-4-5-7-10 TTTAA
chr10-1815	chr10	4676585	4676730	13					4	5	1-2-6-10 CCGT:2-3-6-10 ACGT:3-5-8-9 ACGA:1-2-3-5-10 ATATT:2-3-4-5-6 ACTCG:2-3-4-7-8 CAACC:3-4-6-7-8 GGCAC:4-6-8-9-10 GAGGG:2-3-6-7-8 TGATT:1-2-4-5-6 TAGTG:1-3-4-7-8 TCATC:1-6-7-9-10 TAATT:1-2-3-5-10 TTCCT
chr10-1816	chr10	4694414	4694559	14				3	4	5	1-5-8 ACT:7-8-9 CCT:1-2-7-10 CCTA:2-4-5-9 CAGA:3-4-5-8 GGTT:1-3-6-8 TCAT:1-2-5-6-8 ACTAC:1-6-7-8-9 AAATT:1-2-3-5-10 CAGCT:1-2-6-8-9 CCACA:1-2-7-8-9 CCCCT:2-4-5-7-9 AATCG:1-5-7-9-10 TGCGG:1-2-3-4-5 TTGTC
chr10-1817	chr10	13151519	13151664	13				3	4	5	2-7-8 CAG:4-5-7 TCC:3-5-7-10 CTCA:4-7-9-10 TCGG:1-2-3-5-8 ACCTG:1-2-4-8-10 ACAGA:1-3-6-8-10 ACGCT:1-6-7-8-9 AGTTA:1-4-5-6-7 AGGGA:3-4-6-7-9 ATCCT:3-5-6-7-10 CCATT:2-5-6-7-8 TCCAC:1-2-3-5-8 TAGCG
chr10-1818	chr10	13447091	13447236	15				3	4	5	8-9-10 CAT:2-3-5-10 TCTT:1-2-4-5 TATC:1-5-7-9 TTTT:1-2-3-8-9 AAAGT:1-2-3-5-8 AAGTC:1-2-3-7-8 ACATT:1-2-4-5-7 CAACC:1-3-6-7-10 CGATT:2-5-6-7-8 CCCCC:4-5-6-7-9 TCCCT:2-3-6-7-10 TGACT:2-4-5-8-10 TTCCA:1-3-7-8-10 TCCCT:1-4-5-7-8 TTTTG
chr10-182	chr10	97426934	97427079	7					4	5	1-2-3-10 CAGA:5-6-7-10 TAAA:1-3-8-10 TAGA:1-6-8-10 TGTT:1-4-5-9-10 ATTAA:4-6-8-9-10 TGCAG:1-3-6-7-9 TGAAG
chr10-1820	chr10	20838832	20838977	15				3	4	5	6-7-10 GCT:1-3-10 TCA:3-6-8-9 AATA:6-7-8-9 AACT:1-2-3-5-9 ACGTT:1-2-4-5-9 CCGGA:2-3-5-7-10 AATCA:2-5-8-9-10 ACTTG:2-4-6-8-9 AGAGA:2-4-5-6-8 AGTAG:2-4-6-8-9 CGGGT:3-4-5-7-10 GTCAT:4-6-7-8-10 AACGT:2-3-6-8-9 TAAGA:1-2-3-7-8 TCCTG
chr10-1821	chr10	21601101	21601246	13					4	5	1-2-9-10 CTGT:3-4-7-8 GATT:3-6-7-10 GGAG:2-3-4-10 TGAT:1-2-3-4-5 ATGGG:3-4-5-6-7 GAGAT:3-6-8-9-10 GGGGG:3-4-5-6-9 GGCGA:4-6-8-9-10 AATGA:6-7-8-9-10 CACAT:4-7-8-9-10 GCCAT:1-2-3-4-5 TTGAC:1-2-4-7-10 TTGCA
chr10-1822	chr10	21961822	21961967	10		1			4	5	4T:1-4-8-9 AGTG:1-2-4-9 CAGA:1-3-6-7-10 CGGCT:1-2-4-9-10 CTGTT:3-4-5-9-10 GACGT:2-3-6-9-10 TGGTG:2-4-6-7-8 TAGAC:1-2-5-9-10 TATGG:1-2-4-7-9 TTATA
chr10-1823	chr10	22905748	22905893	15			2	3	4	5	2-6 TC:2-3-5 ACG:4-7-8-9 GTGA:1-3-7-9 TACG:1-2-3-4-10 AAAGT:2-6-7-9-10 AGATT:2-4-5-6-8 CGGGG:3-5-8-9-10 GCTTG:4-7-8-9-10 GTGAG:2-3-4-5-10 TGACA:2-3-4-5-6 TGAGA:1-3-4-5-10 TCAGA:1-6-7-8-9 TAATG:1-4-5-6-10 TTGAT:1-2-4-5-9 TTTGT
chr10-1824	chr10	22916081	22916226	7				3	4	5	3-9-10 GAA:3-8-9-10 ACAG:1-3-4-7-8 AAACT:2-3-6-9-10 AAAAG:4-5-6-8-10 GGGGA:1-3-4-6-10 TAAGA:1-4-5-7-9 TGTTG
chr10-1825	chr10	23787337	23787482	8					4	5	2-5-6-9 CCGA:3-7-8-9 GTTG:3-4-5-6 GGGG:5-6-7-8 CGAT:2-3-6-8-9 ACAGT:2-3-4-5-8 CAGCC:3-4-5-7-8 CAGTG:4-6-8-9-10 ACCGG
chr10-1826	chr10	31173191	31173336	13					4	5	1-5-8-10 CTCT:4-5-8-10 TGGT:2-4-8-10 TAGA:1-2-4-8-10 ATTCT:1-2-5-7-9 CCTTA:2-5-7-9-10 CCTGA:3-4-6-8-10 AGGCT:3-5-7-8-10 CTTGT:3-4-5-6-8 GAGGG:5-6-7-9-10 CGAAA:4-5-8-9-10 GGGGA:4-6-7-8-9 TGTGG:1-3-4-6-10 TCTAG
chr10-1827	chr10	34814749	34814894	9					4	5	2-3-4-6 AAGG:2-7-8-9 AAGG:1-3-4-6-10 AAAAA:1-3-4-5-9 AGGGA:1-5-8-9-10 ACTTA:2-3-5-9-10 AATAG:3-5-6-7-10 ACAAA:3-4-6-7-10 GGGAT:1-3-4-9-10 TGATG
chr10-1828	chr10	35714457	35714602	14				3	4	5	2-4-6 ATA:1-6-8 TAG:2-3-5-9 TGCG:1-3-9-10 TCAA:1-3-5-7-10 AACTT:1-2-4-8-10 ATTTA:1-2-4-8-10 CTGTA:2-3-6-8-9 CCACA:4-7-8-9-10 TTTGT:2-4-6-8-9 TGATG:2-4-5-7-9 TTGTA:1-3-4-5-8 TAATC:1-3-4-7-10 TATCA:1-2-4-5-7 TTGTA
chr10-1829	chr10	37102423	37102568	12				3		5	1-6-10 AAA:6-7-9 ACT:1-2-5-7-9 ACTAT:1-2-6-8-10 CAATA:1-2-8-9-10 CATAT:2-3-4-5-8 ACTTC:2-3-4-5-10 AGGTA:2-4-5-7-9 AAGAA:2-3-4-9-10 TAAGG:2-4-7-8-9 TTTGG:1-3-8-9-10 TGCTG:1-2-4-8-10 TTAGA
chr10-183	chr10	62208359	62208504	12	0			3	4	5	ERE:1-2-8 CTT:2-3-7 CAA:2-3-7 CAA:1-3-7-10 AGAT:1-3-4-5-9 AGGTG:1-4-7-8-9 AGTCA:1-2-4-5-7 CAACC:1-2-7-9-10 CCCAA:1-2-7-9-10 CCCTA:2-4-6-8-9 CAACA:5-6-8-9-10 CACAG
chr10-1831	chr10	41935278	41935423	10				3	4	5	2-5-9 TTA:1-2-4-5 ACTC:1-2-3-4-8 AAGAC:1-2-3-5-10 ATCGG:2-3-4-6-9 CGGGT:2-4-6-9-10 CAATA:3-4-6-9-10 AGGGA:3-4-6-9-10 AGGGG:4-6-8-9-10 GGCGG:1-2-3-4-8 TAAAC
chr10-1832	chr10	42913969	42914114	12				3	4	5	3-4-5 GGT:1-2-4-7 AAGT:2-6-7-10 CACG:1-2-3-4-10 AACAT:1-2-3-6-9 ACCGA:1-4-7-8-9 AATCT:1-2-5-7-8 CTCCC:1-2-5-8-9 CTTGT:5-6-8-9-10 CGGGT:5-6-7-8-10 TACCA:2-3-4-5-9 TATTG:1-3-6-7-8 TGCAC
chr10-1833	chr10	42993922	42994067	6					4	5	3-4-8-9 AGTT:2-5-6-9 TTGA:1-2-3-7-10 ACACG:1-2-5-6-9 CTCAA:6-7-8-9-10 GTTGA:2-4-6-9-10 TTAAA
chr10-1834	chr10	44268311	44268456	16			2		4	5	5-10 TG:2-3-4-10 CCGT:3-4-5-8 CGGC:3-4-5-6 GTGG:2-8-9-10 TGTT:1-5-8-9-10 CGTTT:1-2-3-4-5 CTGTT:2-4-5-7-10 CGCCT:3-4-5-8-10 AGCCA:3-5-6-8-9 GGGCG:3-5-6-7-8 GGGTG:4-6-7-8-10 GCATT:4-6-7-8-10 GGACT:4-5-6-8-10 TCGGG:1-3-5-7-8 TAGCT:1-3-6-8-10 TCGTT
chr10-1835	chr10	44310738	44310883	11			2		4	5	5-10 CT:1-5-8-10 ACGT:1-5-6-8 ATGT:1-2-6-8 CCAT:2-3-9-10 TCAA:1-2-3-4 TCAA:1-5-7-9-10 ATCAA:1-2-3-4-8 CTATT:2-3-5-9-10 ACTGT:3-4-5-7-8 CTGCC:2-5-7-9-10 TTCAA
chr10-1836	chr10	44856080	44856225	8				3	4	5	3-4-10 AAA:4-6-10 GGT:2-3-4-9 AAAA:1-6-7-9 TAAA:1-2-3-5 TTGC:3-4-5-9-10 GACAT:4-5-6-9-10 GTGAA:1-3-5-8-10 TACTA
chr10-1837	chr10	45779462	45779607	9					4	5	4-8-9-10 TGGA:1-2-6-8 TCAT:1-2-3-6-7 AAAGA:1-2-4-9-10 AAAGA:2-3-4-7-9 CCAAA:6-7-8-9-10 AATAA:2-3-5-9-10 TCTAA:2-4-6-7-9 TGCAA:1-3-4-7-9 TAACG
chr10-1838	chr10	45894680	45894825	9					4	5	6-7-8-9 CTGG:1-3-6-8-10 ACGTA:1-2-7-8-10 CACTT:3-4-5-7-9 CACCT:3-5-7-9-10 CTTTT:3-4-6-9-10 CTGAT:2-3-4-5-8 TCACG:2-4-6-7-10 TTGCA:1-2-7-8-9 TACCT
chr10-1839	chr10	52417331	52417476	15					4	5	1-2-9-10 CCGG:1-3-7-9-10 ACCTT:1-5-6-7-10 ATGAA:1-2-7-9-10 CCCAG:1-2-5-7-8 CCCCC:1-3-5-7-9 CCCCT:1-5-7-8-9 CGCCT:2-3-6-7-9 AACAT:2-3-6-7-8 CCATT:2-3-7-8-10 CGCTT:2-3-5-6-8 CGCGC:2-5-7-8-10 CTAGA:3-4-5-6-8 CGCCG:1-2-6-7-10 TCGCG:1-3-5-6-8 TGGCC
chr10-184	chr10	86258321	86258466	11				3	4	5	1-6-8 AAC:3-5-10 GGT:1-2-3-4 CAAG:2-8-9-10 ATTG:1-7-8-9-10 ACTAA:2-3-5-7-8 CCTTC:2-3-8-9-10 TGTAG:2-4-6-8-9 TGAGG:1-2-3-6-7 TCAAC:1-2-3-6-10 TCCAT:1-2-6-7-10 TTCCA
chr10-1840	chr10	53435417	53435562	19					4	5	1-3-7-9 ACTG:1-5-7-8 ATCG:3-4-7-8 CTTT:3-5-8-10 GCGT:1-3-8-9-10 AAGAG:1-3-7-8-10 ACTCT:1-2-3-6-8 CAGGG:1-2-3-6-10 CCCAA:1-2-4-5-9 CTTCG:2-3-4-6-9 ACAGG:2-3-4-8-9 CAACT:2-4-5-7-8 CAGTC:2-6-8-9-10 CCTGG:2-4-6-8-10 CGATT:4-5-7-9-10 AGAAG:4-5-7-8-9 GGAGG:4-5-6-8-9 TGACA:2-3-4-8-9 TAAGG:1-2-6-7-8 TTGAG
chr10-1841	chr10	61380607	61380752	13			2		4	5	8-10 GT:2-4-9-10 CAAG:6-7-8-10 GAGA:1-8-9-10 TTAT:1-3-6-7-10 AAGCA:1-4-6-7-10 AACCA:1-3-7-9-10 CCAGT:2-3-4-5-7 AATGA:2-3-6-7-9 CAAAA:2-5-6-8-9 CCGTG:3-4-5-6-10 CAGAA:1-2-7-9-10 TACGG:1-3-7-8-9 TCAGG
chr10-1842	chr10	62896914	62897059	13			2		4	5	8-9 GT:1-2-3-7 CTGC:3-6-7-9 CATG:4-8-9-10 ATAA:5-6-9-10 TGGA:1-4-5-6-10 AGCAT:1-2-4-7-9 ATACG:3-5-6-8-9 ATACT:3-4-5-6-8 AGTAG:1-2-3-5-7 TAACA:1-2-3-5-7 TAATA:1-2-7-9-10 TAATT:1-2-4-6-8 TTACG
chr10-1843	chr10	66909362	66909507	7					4	5	2-5-7-8 CCTG:1-5-7-8-10 ATTGT:1-4-5-8-9 ATGTG:1-2-6-8-10 ATACT:1-2-3-8-10 CTCCA:2-4-7-9-10 TGAAT:1-3-4-5-10 TCTTA
chr10-1844	chr10	68005256	68005401	10		1	2		4	5	1A:3-8 GT:1-5-6-10 ACAT:3-6-9-10 CAAA:1-2-4-8-9 AAAGG:1-2-6-8-10 AAATA:1-2-5-6-8 ATCAT:2-5-6-8-10 TTATA:1-2-4-7-10 TCACA:1-5-8-9-10 TCCGT
chr10-1845	chr10	68239785	68239930	6				3	4	5	2-6-7 TCA:2-3-7-10 CATA:1-2-7-8 TCCC:1-2-3-5-8 CTAGT:1-5-6-7-8 TTATT:1-2-5-8-9 TTTCA
chr10-1846	chr10	69654954	69655099	6						5	1-2-6-7-10 AAGAA:1-2-3-5-8 CCCCG:1-2-6-9-10 CCAAA:2-3-6-7-8 AAGCT:3-6-7-9-10 CGTAA:4-6-8-9-10 AACAA
chr10-1847	chr10	70296916	70297061	10					4	5	3-5-7-8 GTTG:4-5-9-10 ACAA:5-6-7-9 TCTG:1-3-8-9-10 CCTGG:3-5-6-7-9 CTGCT:3-4-5-8-10 CTTCT:5-6-7-9-10 TCCTA:1-2-3-4-8 TCCGG:1-2-4-5-7 TCAGC:1-4-5-8-9 TACCG
chr10-1848	chr10	75424523	75424668	17				3	4	5	4-7-10 GAT:3-7-8-9 ATTG:3-4-5-7 ATGC:4-5-8-10 AGGT:1-2-3-4 TCAG:1-2-4-8-9 CTACT:2-3-6-7-10 AGCCA:2-3-6-7-9 CAACG:2-3-4-8-9 CCGGG:2-3-4-5-8 CGGTG:2-6-7-9-10 CCCGG:2-4-6-8-10 CGGCG:3-6-7-8-9 CCACG:2-5-6-9-10 TTAAG:1-3-5-6-7 TGTCA:1-6-8-9-10 TGTGA:1-5-6-7-8 TTGTG
chr10-1849	chr10	75883344	75883489	5						5	1-7-8-9-10 ATTGT:4-5-8-9-10 GTTGT:1-5-6-9-10 TGGGG:1-4-5-6-8 TGTAG:1-4-5-8-10 TGTTA
chr10-185	chr10	94824437	94824582	13					4	5	2-3-5-7 AAGA:3-4-6-8 AGAT:5-7-8-9 CTGA:2-3-5-10 TCTT:1-2-3-10 TAAG:1-2-3-6-8 AAAGT:1-2-6-7-10 AAACA:1-3-6-8-9 AAACG:1-2-4-9-10 ATGAA:1-2-6-9-10 CCAAA:1-2-5-9-10 CTCAA:2-4-6-7-9 TGCTA:1-2-4-9-10 TTGGT
chr10-1852	chr10	79664252	79664397	15				3	4	5	1-2-3 CAC:1-2-4-5 CAGC:1-2-7-8 CTTC:3-5-6-7 GGCA:1-6-8-9-10 AAGTG:1-4-5-6-7 CACGA:2-4-5-8-9 ATTCA:3-5-6-9-10 ATATT:3-4-6-8-9 CAAGA:3-7-8-9-10 GAGGA:3-4-5-6-7 GGCGA:4-6-7-8-9 GACCT:4-5-6-8-10 GGGGA:1-3-7-8-10 TGTCA:1-2-4-7-9 TTTCG
chr10-1853	chr10	79805755	79805900	20				3	4	5	2-3-8 AGT:2-3-7 TCC:2-5-6-8 CTAG:3-5-9-10 CTGG:1-3-4-6-7 AGAAA:2-5-7-8-10 CGACA:3-4-6-7-8 AAAAC:3-4-5-7-10 AGCCT:3-4-5-9-10 AGGGG:3-4-5-6-7 CTCCT:3-5-6-7-8 GGGAG:3-5-7-8-9 GTCTA:3-4-8-9-10 GGCTT:3-4-5-8-10 GTCTA:6-7-8-9-10 AACTA:6-7-8-9-10 CACAG:6-7-8-9-10 GTCAG:4-5-6-7-8 GCCTG:2-3-5-8-10 TGTCA:1-6-8-9-10 TCTGG
chr10-1854	chr10	80962896	80963041	10			2			5	4-10 GA:1-4-7-8-9 AGTGG:1-2-6-8-10 ATATT:2-4-5-8-9 CTCGT:3-5-6-8-9 CTGCT:5-7-8-9-10 TTTAT:2-3-4-5-8 TGAGG:2-4-5-8-9 TTGTT:1-2-4-5-10 TAGGT:1-4-5-8-10 TTCGT
chr10-1856	chr10	81297587	81297732	17				3	4	5	5-8-10 GCT:2-3-6-8 CAGG:3-8-9-10 GGGG:3-5-8-10 GCCT:3-4-5-8 GTCT:6-7-8-10 CCTT:6-7-8-10 GTCT:1-2-3-4-7 AAGAA:1-3-4-8-9 AGATG:1-3-8-9-10 AGCTT:1-2-5-9-10 CCTGA:2-3-4-5-10 CCTTG:3-6-7-9-10 AGAAA:3-4-5-6-7 GGGCA:3-4-5-7-8 GTCTG:4-5-6-8-10 GGCCT:1-5-8-9-10 TCGGG
chr10-1857	chr10	81545554	81545699	10					4	5	2-6-7-8 CATT:6-7-9-10 GTTG:1-2-6-8-9 ATACA:1-2-3-4-9 CACAA:1-3-5-7-9 CGTCT:2-3-4-5-8 AAATC:2-3-8-9-10 AACTT:2-3-4-8-9 CCTTG:2-4-6-7-10 TACCA:1-3-6-9-10 TCAAA
chr10-1858	chr10	81570910	81571055	13					4	5	1-4-9-10 CTTT:3-4-5-6 GGGA:1-2-4-5-10 ACTTA:1-3-4-6-9 AGGGG:1-5-7-8-10 AGCCG:2-3-5-7-10 ACCTT:2-6-8-9-10 AGCTG:2-3-6-7-10 CGCCG:2-4-5-6-8 CTTGC:3-4-5-7-8 AGTTT:3-5-6-8-10 GCACG:5-6-7-9-10 GCATG:1-4-7-8-10 TAACG
chr10-1859	chr10	81605205	81605350	10				3	4	5	3-9-10 GGG:2-4-5-6 CTCA:3-8-9-10 GTGT:1-3-7-8-9 ACCCA:1-6-8-9-10 AGGAG:2-3-5-7-8 AAGCG:2-3-4-8-10 AGATG:5-6-7-9-10 GCCGA:4-5-8-9-10 GTTGT:1-5-7-8-9 TGCTG
chr10-186	chr10	96147634	96147779	11			2	3	4	5	1-8 TT:3-5-7 CTC:2-6-8 TAG:2-3-4-10 CAGA:3-5-9-10 CTAA:5-7-8-10 TTTT:1-3-4-5-10 ACAGA:1-2-3-5-8 CAATG:1-2-4-5-8 CTGTG:2-3-6-7-10 AACAT:3-5-6-8-9 CCCTG
chr10-1860	chr10	82908907	82909052	11			2	3	4	5	8-9 GA:3-7-8 CCT:2-5-7-10 AGAT:1-2-6-9-10 CCAAA:1-2-3-4-8 CTGGG:2-3-5-6-7 AGCCC:2-3-4-9-10 CAATT:2-3-4-5-6 TCAGG:2-4-5-6-9 TTTAT:1-2-6-7-9 TCGAG:1-3-5-6-10 TCCAT
chr10-1861	chr10	82912362	82912507	14				3	4	5	1-6-7 TCA:1-3-8-10 AAGT:1-3-6-9 ACGT:3-5-6-10 GTAA:1-2-3-5 TCAT:1-3-5-8-10 CCTCT:1-2-5-8-10 CTTTA:2-5-7-9-10 ACTTT:2-4-5-6-7 CTCAC:3-4-5-7-10 CTTCT:1-2-8-9-10 TCTGA:1-3-4-5-8 TCTCT:1-3-4-5-7 TCTTC:1-4-7-8-9 TGCTT
chr10-1862	chr10	84173009	84173154	13				3	4	5	1-3-6 TGA:3-4-6-7 AAAA:1-3-4-5-8 AAAGG:1-3-4-8-10 AAGCA:1-2-3-4-5 CAAAC:1-2-6-9-10 CCGGA:2-3-6-7-9 ACAAT:2-3-4-8-9 AGTGG:3-4-7-8-9 AGCTG:3-4-5-6-8 AGGAT:3-4-6-7-9 GAAAA:3-6-7-9-10 GGAAT:3-4-7-9-10 GGAAA
chr10-1863	chr10	84917117	84917262	8					4	5	2-3-5-10 CATT:2-6-7-9 TATA:1-2-3-8 TTCC:1-5-6-7-10 ATGCT:1-3-7-8-9 CGATT:2-3-4-5-9 CGTGG:3-4-6-9-10 AAGAG:1-3-8-9-10 TAGGA
chr10-1864	chr10	85504933	85505078	7					4	5	4-6-7-10 AAAA:1-3-5-8-9 ACTGT:1-7-8-9-10 ACTGT:2-3-4-9-10 ACTAG:2-5-6-8-9 CCGCT:2-5-8-9-10 CCTGT:1-2-3-4-5 TCCAG
chr10-1865	chr10	85540060	85540205	13			2		4	5	6-8 CC:3-5-6-7 GCGC:1-2-6-8 TCGC:1-2-3-8-9 ACCCT:1-2-5-6-7 CAGCA:1-2-5-8-9 CATGG:2-4-6-9-10 CAGGG:3-4-5-8-9 AGGGG:3-5-6-7-8 CCCAC:3-5-6-7-9 CTGCT:4-5-6-7-8 TTACT:1-2-4-7-9 TCGCG:1-2-4-7-8 TTTCC
chr10-1866	chr10	86463931	86464076	17					4	5	2-4-5-6 AACG:3-4-8-9 ATGA:3-4-8-10 CTCA:1-2-3-4-6 AAGAG:1-3-6-8-9 AGGCT:1-6-8-9-10 AATTT:1-4-5-6-10 ATTAT:1-4-5-7-8 CGGAG:2-3-4-8-9 AAGGA:2-4-8-9-10 CAGTA:3-5-6-8-10 ACAGA:3-5-6-8-10 ACGGT:3-4-6-7-10 AGCTA:3-4-8-9-10 AGGGA:3-5-6-7-8 GTCTG:4-5-6-9-10 AGAGA:4-5-7-8-9 AGAGT
chr10-1867	chr10	86809094	86809239	10			2		4	5	1-10 TA:7-8-9-10 ACTG:1-2-3-4-5 ACAGT:1-2-4-5-10 ACTCA:1-3-4-5-7 ACTGT:2-3-5-7-8 CCTTC:3-4-5-7-8 AATCC:3-4-5-9-10 GTGGA:2-4-5-8-9 TGCGT:1-3-4-5-8 TAGTC
chr10-1868	chr10	87927377	87927522	10					4	5	1-7-9-10 ACTT:3-4-5-9 GTTG:1-3-5-8-10 ACTCT:1-5-6-8-9 ACATG:3-4-6-8-10 GAACA:4-5-6-7-8 TCGAG:2-3-7-8-9 TGAGA:2-5-6-8-10 TTACT:1-2-7-8-9 TACTG:1-3-4-6-10 TCAAT
chr10-1869	chr10	88311776	88311921	12			2		4	5	2-6 AG:1-4-5-9 AGTT:3-5-6-10 ACAA:3-5-9-10 GTAT:1-2-4-8-10 AAGTA:1-4-8-9-10 CGTGG:1-2-3-6-8 CTCAG:4-5-6-8-10 TGGGA:1-2-4-5-8 TCGCT:1-3-6-7-8 TAGCT:1-6-8-9-10 TGTTG:1-2-4-5-10 TTGTA
chr10-187	chr10	44972020	44972165	13				3	4	5	3-8-9 ACT:1-2-3-10 CTCA:2-4-7-8 AGAC:2-3-7-8 CATG:3-8-9-10 GTTG:6-7-9-10 AATA:5-6-8-10 CCTT:1-3-6-8-9 ACAGT:1-2-4-8-9 CCTGT:2-3-4-7-8 TGGAG:1-3-8-9-10 TATGT:1-4-5-8-9 TTTTT:1-2-3-5-10 TTGCA
chr10-1870	chr10	88730977	88731122	11					4	5	1-3-4-6 AGAG:1-4-8-10 CAGT:1-4-7-10 CTTG:3-5-6-7 AGCA:4-7-8-9 GTCT:1-2-3-6-10 AACGG:1-2-4-5-9 ACGCG:1-2-3-8-9 CAGTG:2-3-4-8-9 AGGGA:2-5-8-9-10 CCCGG:3-5-7-8-9 ACCCG
chr10-1871	chr10	92722021	92722166	16			2	3	4	5	3-8 GG:3-4-6 CGA:1-5-8-9 AGGA:2-6-9-10 CAGT:3-4-5-6 GGCC:1-3-4-6-7 CGGGC:2-3-5-6-8 CACAC:2-3-6-8-10 CCCCT:2-4-5-6-9 CACCG:2-6-7-8-9 CGCTA:3-5-6-8-9 AGCCT:3-4-5-6-8 CAGGC:3-5-6-7-8 CCAAT:3-5-6-7-8 GCGAC:3-4-5-6-9 GGTCG:4-5-6-8-10 GGACG
chr10-1872	chr10	94035898	94036043	10					4	5	3-5-6-9 GGGG:1-2-9-10 TCGG:1-3-5-6-9 ACGCT:1-5-6-7-8 CCAAG:2-5-8-9-10 CCGAG:3-4-5-6-9 CGTAG:3-5-6-7-8 GGGTT:3-4-5-6-8 GGCCT:2-5-6-7-8 TCGCT:2-4-6-8-9 TGGGG
chr10-1873	chr10	94416537	94416682	6				3	4	5	3-5-7 GGA:1-5-7-8 ATTT:1-6-9-10 TAGG:1-4-5-6 TTCG:3-4-8-9-10 AATAA:1-6-7-8-9 TGTCT
chr10-1874	chr10	94443594	94443739	15					4	5	1-2-6-10 ATGT:1-2-6-10 ATGT:3-5-7-10 ATCA:3-5-7-10 ATCG:6-8-9-10 GCAT:3-4-5-7-10 ATTTA:3-4-5-8-10 GTCCA:3-4-5-8-10 GTCCA:3-4-5-8-10 GTCTA:6-7-8-9-10 ACCTA:6-7-8-9-10 GCCAT:6-7-8-9-10 GCCAT:6-7-8-9-10 GTCAT:1-7-8-9-10 TCTAG:1-2-3-7-8 TTAAT
chr10-1876	chr10	94688574	94688719	14				3	4	5	4-5-10 GCG:3-5-8-10 ATCT:3-5-8-10 GGTG:1-3-5-6-8 CGGCG:1-3-5-9-10 CGGGG:2-4-6-8-9 AGAGA:2-5-6-8-9 CGCCG:3-5-6-8-10 AGAGG:3-4-5-6-10 AGTGG:3-4-5-6-10 GAGGT:3-5-6-8-9 GTGGG:3-4-6-8-9 GGGGA:3-4-5-6-10 GGCGG:5-6-8-9-10 CCGGA
chr10-1877	chr10	94990855	94991000	9					4	5	1-5-9-10 ACGT:1-2-5-9 ATCA:3-7-9-10 CCGA:1-2-6-7-9 AAAAA:1-2-7-8-10 ACCTA:1-2-3-5-8 CAGGG:1-2-3-8-10 TCAGT:1-2-5-6-8 TCCCC:1-6-7-8-9 TCTCA
chr10-1878	chr10	95033394	95033539	9						5	1-6-7-8-9 AGTTG:1-2-8-9-10 CCTGT:1-2-6-9-10 CTGGT:2-3-4-6-9 AGTCG:2-4-5-6-7 CTTCA:3-4-5-8-10 AGCGA:3-4-6-7-8 CGGTT:1-3-7-8-10 TCTCT:1-3-5-8-9 TGGTT
chr10-1879	chr10	95709248	95709393	16					4	5	2-3-7-8 AAAG:2-3-8-10 AAGT:2-6-7-8 ACAG:3-4-5-9 CTCT:1-4-7-8 TGTT:1-2-4-9-10 AAGGG:1-3-5-6-10 ACTCA:1-4-5-7-8 ATGCT:1-3-6-7-10 CAATT:2-4-6-7-10 AGGAA:2-3-4-9-10 CCGTA:2-4-5-9-10 CAGTT:3-4-5-8-10 ATGGT:3-5-8-9-10 GTTGA:1-3-6-7-10 TAGAA:1-2-4-5-10 TTACA
chr10-188	chr10	67051592	67051737	13			2	3	4	5	2-7 TC:7-8-9 TGG:2-4-7-10 CGCA:2-5-6-8 TCGT:1-2-4-5-6 AAACC:1-4-5-8-9 ATCGT:3-4-7-9-10 CACAG:5-6-7-8-9 CGATA:2-3-8-9-10 TGTTG:2-4-6-7-10 TACCG:2-4-5-7-8 TGGCC:1-3-5-6-7 TATAC:1-4-5-7-8 TTGTC
chr10-1881	chr10	96724880	96725025	9					4	5	4-6-7-9 ACTG:6-7-8-10 GTGA:1-4-5-6-9 ATTAG:2-3-4-7-9 AAGAA:2-3-6-8-9 AGATT:2-5-8-9-10 CCGGA:2-3-4-7-8 TAAAG:1-3-5-7-8 TACTC:1-3-4-5-10 TCACA
chr10-1883	chr10	97345632	97345777	12		1			4	5	9A:2-3-4-7 AAAC:1-3-4-6-9 AAAAT:2-6-7-9-10 AAAAA:2-4-5-7-9 CTTTT:3-4-8-9-10 AGCTT:3-4-6-8-10 GAGTA:3-4-6-8-9 GGGGT:4-6-7-8-9 TATCT:2-4-5-7-8 TATCT:1-7-8-9-10 TCTAG:1-2-5-8-10 TTTTA
chr10-1884	chr10	97389626	97389771	8				3	4	5	1-7-8 TTT:1-5-7-10 TTCT:1-4-5-7-10 AGCTT:1-2-4-7-10 CTTTA:2-4-5-8-10 TGTTA:2-4-5-7-8 TGTTT:1-2-5-7-10 TCTTT:1-7-8-9-10 TATTT
chr10-1885	chr10	97478331	97478476	11					4	5	1-6-8-9 AATG:2-3-6-10 AAGT:1-6-7-9 TGAA:1-2-6-7-9 ACGAT:1-2-8-9-10 ACCTT:1-2-3-7-10 CAACT:1-2-3-7-9 CACCG:3-4-7-9-10 AGCAT:3-7-8-9-10 GCCTT:1-6-7-8-9 TAACA:1-4-5-6-7 TTCAC
chr10-1886	chr10	98915088	98915233	9					4	5	2-3-9-10 TGGT:1-5-6-8-9 ATGCT:1-3-5-6-10 CGTGG:2-3-4-6-8 AGTAC:3-5-6-8-10 AGATT:3-5-6-8-10 CGGGG:3-5-6-8-9 GCCGG:3-5-6-7-8 GGCCT:3-5-6-7-8 GTCCG
chr10-1887	chr10	107977498	107977643	13			2	3	4	5	1-5 AC:2-5-10 ATA:1-2-3-4 CTCT:4-6-7-9 GAAG:1-2-5-7-9 AATCT:1-2-4-5-6 ACGCG:1-2-3-7-8 CTGCT:2-6-7-8-9 AACCA:2-4-6-7-8 CGACC:3-4-5-6-9 ATGAT:3-4-5-9-10 GACAA:1-3-5-7-9 TACCG:1-4-6-8-10 TGGCA
chr10-1888	chr10	108134364	108134509	13				3	4	5	1-3-10 ACT:1-2-4-5 AAGT:1-2-8-9 ACCA:4-6-8-10 GACA:2-7-9-10 TAAA:1-4-6-7-10 AGACT:1-2-4-7-10 ATTCT:2-4-5-8-9 CTTTT:3-7-8-9-10 CTGAT:4-5-7-8-9 TGATT:2-4-7-9-10 TTTAA:1-3-5-6-8 TACAG:1-2-3-9-10 TTAGA
chr10-189	chr10	54117814	54117959	13				3	4	5	2-4-9 AGG:6-8-9 ATT:3-4-7-8 CATG:2-4-5-9 TACT:1-4-5-6-9 ATCGA:1-2-3-5-9 CCACA:2-3-5-7-10 AATTA:2-6-7-8-9 AGCCA:2-3-4-8-10 CAACT:3-6-7-8-9 CGTTT:3-5-8-9-10 GCTTT:2-5-6-7-10 TCGAT:1-2-4-8-9 TCGGG
chr10-1890	chr10	117620556	117620701	13		1		3	4	5	8T:4-7-8 ATG:1-4-7-10 AACA:6-7-9-10 AAAT:1-3-4-6 TGGA:1-4-5-10 TGTA:1-3-5-7-9 ACTAA:1-5-7-9-10 ATCGT:3-7-8-9-10 AAGGT:2-3-4-8-10 TAACT:2-4-5-8-9 TAGGT:1-3-4-6-9 TCTAT:1-3-5-6-10 TGCGA
chr10-1891	chr10	117626020	117626165	7			2		4	5	1-9 AT:4-7-9-10 TCTT:1-2-7-8 TATT:1-2-7-8-10 CACCA:1-4-5-6-8 CTCAC:6-7-8-9-10 ATCAT:2-5-6-7-8 TCGCC
chr10-1892	chr10	118370513	118370658	7					4	5	5-7-8-9 TCCA:2-4-5-8-9 CTTGT:3-6-7-9-10 GGTTG:2-3-4-6-7 TCTCC:2-5-6-7-9 TCGCT:1-3-4-9-10 TGTAT:1-7-8-9-10 TTGGA
chr10-1893	chr10	118746680	118746825	5			2		4	5	3-5 CG:1-3-5-6 TACA:3-4-5-6-8 GAGAT:4-5-7-9-10 ATAGA:2-3-4-6-7 TATAA
chr10-1894	chr10	122097215	122097360	14					4	5	1-2-5-6 CCCA:3-7-8-9 ACCT:1-2-7-9 TCCG:1-2-3-6-8 AAACC:1-2-6-7-9 ACCCG:1-3-7-9-10 ACCGG:1-3-7-8-10 ACCCT:1-3-4-5-6 AGGCC:1-2-3-6-8 CCAAG:1-3-5-6-10 CCCGA:1-2-4-6-8 CTAAC:1-2-6-7-10 TCACT:1-2-7-8-10 TCTCA:1-5-6-7-10 TCAAA
chr10-1895	chr10	122778578	122778723	5			2	3		5	3-4 GT:4-6-10 GCA:6-7-8-9-10 CATGA:1-2-3-7-10 TAGTA:1-2-3-9-10 TCAAA
chr10-1896	chr10	122931648	122931793	13				3	4	5	3-5-8 GGC:3-4-7 GGA:1-3-5-8 AGTG:1-2-4-6-8 CCAGT:1-2-3-9-10 CTCAG:3-4-6-8-9 ATGGG:3-4-6-7-9 CAATG:3-6-7-8-9 GGATT:3-4-6-9-10 GTAGG:4-5-6-8-10 ACAGT:4-5-6-7-8 AGAAT:1-2-4-7-8 TCATC:1-3-5-6-7 TCCCC
chr10-1897	chr10	127385860	127386005	15				3	4	5	1-2-5 TCC:1-3-5 TCC:1-2-6-8 ACAT:1-2-3-9 ATGG:1-2-6-8-9 CCATA:2-3-6-8-10 ACATT:2-3-5-7-9 ACTTG:4-5-6-7-10 ATAAA:1-3-4-9-10 TATTA:1-3-4-5-10 TATGT:1-3-4-7-9 TGTAA:1-5-6-7-8 TTGTT:1-4-5-8-10 TGTTT:1-2-4-7-8 TTACT:1-2-4-7-10 TTGCA
chr10-1898	chr10	127642588	127642733	10					4	5	5-7-8-10 CCTT:1-2-3-5-8 AACCT:1-3-5-8-9 ACTTG:3-5-6-7-9 AGACA:3-5-6-7-8 CTGCT:3-5-6-8-9 GCGCT:2-5-6-8-9 TCAGT:1-2-3-7-8 TAGTC:1-5-6-8-9 TCACA:1-2-7-8-9 TTCCT
chr10-1899	chr10	128910701	128910846	11				3		5	3-8-10 GCA:1-2-3-5-8 CCCCG:1-2-3-4-5 CTGTC:2-3-6-7-9 AGCCA:2-3-5-8-10 CCTTT:3-5-7-8-9 GTCCA:3-4-6-7-8 GGCCC:5-6-8-9-10 TGTAT:4-6-7-8-10 GAACA:1-3-7-8-9 TCAGA:1-5-6-7-8 TTGAC
chr10-19	chr10	33558178	33558323	13	0					5	ERE:1-3-4-7-8 AAAAG:1-3-4-7-10 AAATT:1-3-4-6-9 AAGAT:1-5-6-7-10 ATCAA:2-3-7-9-10 AAATG:2-4-7-9-10 CGTTG:3-4-8-9-10 AGTAG:3-4-6-7-9 CAGAA:2-3-4-8-10 TGGGA:1-2-3-4-9 TAGGA:1-3-6-9-10 TGAAA:1-2-4-5-7 TTATC
chr10-190	chr10	56920919	56921064	11				3	4	5	7-8-10 CTT:5-7-8 CTC:1-3-4-10 CCTA:2-3-6-8 AAGT:1-3-6-9 TAAA:2-4-6-9-10 AGAGA:2-5-6-7-8 CTGTT:2-3-4-9-10 TGTTG:2-6-7-8-9 TGCCA:2-5-7-9-10 TCTAA:1-4-5-8-10 TTCCA
chr10-1900	chr10	4339237	4339382	16				3	4	5	2-5-8 TCT:1-3-6-9 CCCG:3-4-7-9 GAAA:2-8-9-10 TCAG:1-3-5-6-9 AATGG:1-3-4-5-9 ACAGG:1-4-6-8-9 ATATT:1-4-5-8-9 ATGGG:1-2-3-7-9 CCAAG:2-3-5-6-10 AGGGG:2-4-6-7-8 CGGCG:3-4-6-7-10 AAAAA:3-5-6-9-10 AGAGT:3-4-7-9-10 GGTAA:2-4-6-7-8 TAGTT:2-4-6-8-10 TGGGG
chr10-1901	chr10	4425369	4425514	10					4	5	5-6-9-10 CATG:1-4-5-8 TTCG:1-6-7-8-10 CCTGA:2-3-4-6-8 AAGGT:3-6-7-8-9 CAAGA:3-7-8-9-10 GCTGT:2-5-6-8-10 TCGCA:1-2-4-5-10 TCATT:1-3-4-7-10 TAGCT:1-2-8-9-10 TTTGT
chr10-1903	chr10	8767602	8767747	13			2		4	5	7-9 TT:4-7-9-10 ATTG:1-2-7-9 TAAT:1-2-7-8-9 ACTTT:1-2-4-5-6 CAGGG:1-2-3-8-10 CTAGT:1-2-4-7-10 CTTTA:2-5-8-9-10 CTGAT:3-5-6-8-9 ACGGT:3-4-7-9-10 ATCAA:6-7-8-9-10 CAGGG:2-4-6-9-10 TTAGA:1-4-8-9-10 TTGTA
chr10-1904	chr10	10294825	10294970	12					4	5	4-5-8-10 TGTT:1-3-4-9-10 AAAAG:2-4-5-7-9 CTGAA:4-7-8-9-10 ATGTT:4-5-8-9-10 ATTGG:2-3-4-5-9 TGTGA:2-4-5-8-10 TGCCA:1-2-4-6-9 TAGGA:1-6-7-9-10 TAAGA:1-5-7-9-10 TTCGA:1-4-5-7-8 TTGTG:1-2-7-8-10 TTAGT
chr10-1905	chr10	19015393	19015538	9					4	5	1-6-7-8 AGAC:3-5-7-9 GGAG:1-2-3-4-5 CAGTC:1-2-3-5-8 CCCGT:1-3-4-5-6 CCGCC:1-3-6-8-9 CGGCG:2-3-5-8-10 ACCGG:2-3-5-6-8 CCGCC:1-4-5-7-8 TATTG
chr10-1906	chr10	21992981	21993126	6				3		5	2-4-5 CTT:1-2-3-6-9 AAGCG:3-6-7-8-9 GACCG:6-7-8-9-10 CAGGG:1-7-8-9-10 TCTAA:1-2-3-4-8 TTCTC
chr10-1907	chr10	23081414	23081559	17					4	5	1-3-6-8 AACC:2-3-4-10 AGAT:3-4-6-10 ATGT:1-2-3-7-8 AACTT:1-2-7-8-10 ACCGT:1-4-5-9-10 ATTAG:1-2-4-6-9 CCTAA:1-3-4-5-7 CCTTA:2-3-5-7-8 AAGCG:2-5-8-9-10 CGTTA:3-4-5-6-7 AAGAA:3-4-6-7-9 GAAAA:3-4-5-8-9 GACCT:4-6-7-8-10 GAATA:2-4-7-8-9 TAAGA:1-3-4-5-8 TCGGC:1-4-7-9-10 TTTGA
chr10-1908	chr10	25367274	25367419	11		1	2		4	5	9T:3-9 AG:4-6-8-10 TGTA:1-7-9-10 TCAA:1-2-4-7 TTGT:1-2-3-4-7 ACCAC:1-3-4-7-10 AGACA:2-3-5-6-7 ACGCA:2-6-7-9-10 ACCGA:2-7-8-9-10 TTTGA:1-4-5-8-9 TATGA
chr10-191	chr10	96479940	96480085	9		1			4	5	8G:3-5-7-8 CCCT:1-2-4-6-10 AAGGA:2-5-7-8-9 CTCTT:2-4-5-7-10 CGCCG:2-4-5-6-8 CTCAG:3-6-7-9-10 AATAA:3-5-7-8-10 CTTGT:5-6-8-9-10 TAGGA
chr10-1910	chr10	29146820	29146965	12				3	4	5	3-6-8 CGT:2-5-6-10 CCGT:1-2-3-7 TAAA:1-2-3-5-6 CACTG:1-2-3-7-10 CAGAA:1-3-6-7-9 CGGCG:3-5-6-8-10 ATAGG:3-5-6-8-9 GCCGT:3-4-6-9-10 GTATA:5-6-7-8-10 GCACT:5-6-7-9-10 GCTAG:2-5-6-7-9 TGGCG
chr10-1911	chr10	31515856	31516001	12					4	5	1-2-4-5 ACTG:1-6-7-9 ACAG:3-8-9-10 CTGG:3-4-7-8 GACC:1-2-5-8-10 AACTT:1-7-8-9-10 ATGGG:1-2-3-4-10 ATAAT:1-2-6-8-9 CAGCT:3-4-6-7-8 AACCC:3-5-7-9-10 GTAAG:4-5-7-9-10 TGCGG:1-3-5-8-10 TGTGT
chr10-1912	chr10	34105609	34105754	12				3	4	5	6-9-10 AAA:1-2-6-10 AAAT:3-4-5-6 AAGG:3-5-7-9 ACCG:3-4-9-10 ATAA:3-4-8-9 GAGA:2-5-7-9 TCTA:1-4-9-10 TTTT:1-4-8-9-10 ATTTG:2-3-4-7-8 TGGTC:2-4-6-9-10 TGGGT:1-2-3-5-7 TAATT
chr10-1913	chr10	34282106	34282251	10					4	5	3-4-9-10 GGGG:2-4-5-6 TGCG:1-6-8-9-10 CCCTG:2-3-5-6-7 AGTGA:3-4-5-6-9 AAGCG:3-4-6-9-10 AGCGG:3-4-5-8-9 CGTCG:4-5-6-9-10 TCCGA:4-5-6-8-9 TGGGA:1-4-5-8-10 TGGGG
chr10-1914	chr10	34479986	34480131	10					4	5	1-3-5-6 AACG:1-4-7-10 TTTA:1-4-5-7-10 ATCCA:1-2-3-9-10 CAAAA:1-2-3-4-5 CTGGT:2-3-4-5-10 AAGGA:3-5-6-7-9 ACCAG:3-4-5-8-10 AGTTA:1-3-4-6-10 TAAAA:1-6-7-8-9 TCACT
chr10-1915	chr10	37688047	37688192	13				3	4	5	2-4-9 TTT:1-7-10 TAT:1-3-8-9 ACGT:1-6-8-10 CAGT:3-4-6-9 AAGA:4-6-7-8 ACTT:6-7-9-10 CAGG:7-8-9-10 ACAA:1-2-3-4-10 AAGAT:1-2-4-7-9 CAGCG:2-6-7-9-10 AACGA:2-5-6-7-9 CCATG:1-3-8-9-10 TAGAG
chr10-1916	chr10	38575930	38576075	11					4	5	3-4-6-9 AACT:1-2-4-7-9 ACTAA:1-3-4-5-7 ACATT:1-6-7-9-10 AGAAA:2-3-7-8-9 AGTTA:2-6-7-8-10 ACAGT:2-3-4-7-8 CATAC:3-4-7-9-10 CAATT:5-7-8-9-10 CAGGG:2-6-7-8-9 TCTTA:1-2-4-6-9 TTTAT
chr10-1917	chr10	38618861	38619006	11		1		3	4	5	10A:2-4-5 ATC:3-4-9-10 AGTG:1-6-9-10 TATG:1-3-4-5-10 ACTGA:1-7-8-9-10 ATGTA:1-4-6-7-9 AGATG:1-4-6-7-9 AGCTA:2-4-5-7-9 CTTCA:3-4-7-9-10 ATTGG:1-2-3-9-10 TAGGA
chr10-1918	chr10	38851610	38851755	14			2		4	5	2-3 TC:1-2-4-5 AAGT:1-4-5-7-10 ATCAA:1-2-5-7-9 CACCA:2-3-6-9-10 ACGTG:2-4-5-7-10 AGTCT:3-4-7-8-9 GTACA:4-5-6-7-10 ATACA:1-2-3-7-10 TACTA:1-2-3-5-7 TCACA:1-3-4-6-8 TAAAT:1-4-5-6-7 TATCC:1-4-6-7-9 TTAAT:1-2-4-9-10 TTGGT
chr10-1919	chr10	42204823	42204968	10						5	1-4-7-8-9 AACTA:2-4-8-9-10 CACTG:2-4-7-9-10 CGATT:3-4-5-7-8 ATTTT:2-5-7-8-9 TTTGT:1-3-4-8-10 TAGGA:1-3-4-8-9 TGATT:1-3-6-9-10 TGGTT:1-5-6-9-10 TCGAG:1-4-5-6-9 TTGAA
chr10-192	chr10	95393743	95393888	13		1			4	5	8G:2-5-6-8 AGAT:1-3-6-9-10 ACGTT:1-3-4-6-9 AGAAT:1-3-6-8-10 AGCCG:2-3-4-8-10 AGATT:2-4-6-9-10 ATAGA:3-6-8-9-10 AAGAA:3-4-5-8-10 GTGGA:4-5-6-7-8 GGAAG:2-3-5-7-9 TCCCG:2-5-6-7-8 TTCAG:1-5-6-7-9 TTAAA
chr10-1920	chr10	42501816	42501961	8				3	4	5	6-7-8 AAG:1-5-6-10 CCCT:3-4-6-7 AAAC:1-3-7-8-9 AGTGT:1-2-6-8-10 CTCCA:3-4-5-7-8 AGTCC:3-4-5-8-10 CAGTT:2-4-5-6-8 TTCAT
chr10-1921	chr10	43044949	43045094	13		1		3	4	5	3A:6-9-10 GAG:2-3-4-9 AGAA:3-5-9-10 ACGA:3-4-9-10 AGAA:1-4-8-10 TGTT:1-3-4-6-7 AAAGA:1-3-4-9-10 AAGGG:1-3-4-5-6 AGAGG:1-2-5-6-8 CCTAT:3-4-8-9-10 GGTGA:2-5-6-9-10 TCAAA:1-2-4-6-10 TTAGA
chr10-1923	chr10	56228939	56229084	9				3	4	5	1-2-4 ACG:1-4-5-9 AGGT:1-2-4-9 CCGT:2-4-5-10 CGCG:1-2-3-5-10 CAGTG:1-6-8-9-10 CCCTG:2-5-6-9-10 ATGAG:3-4-6-7-10 AGGAT:3-4-5-7-9 AGGAT
chr10-1924	chr10	56373215	56373360	7					4	5	1-3-7-9 AATT:2-6-7-10 TGCT:1-2-5-10 TTCA:1-2-5-7-8 ATTTC:3-4-5-6-10 AGCAA:1-4-5-8-9 TTCCA:1-2-3-8-9 TTGTA
chr10-1925	chr10	57486920	57487065	12				3	4	5	5-6-8 GAC:3-4-5-8 ATTC:1-4-6-8-9 AGACA:1-3-4-5-9 CGGCG:2-3-5-6-9 CCCAG:2-4-5-8-10 CTGGG:3-4-5-6-9 CGTGT:3-4-5-7-8 GATTG:3-5-6-8-9 GGAGT:3-5-6-8-10 GGGGT:5-6-7-9-10 TCTAA:1-2-4-9-10 TTTTA
chr10-1926	chr10	59974225	59974370	11					4	5	2-3-8-9 AATT:3-4-9-10 AAAG:2-3-4-6-7 AAGGA:2-6-7-9-10 CACGG:2-4-5-8-9 CGGTT:3-4-6-7-8 GGGCC:3-4-7-9-10 GTCGA:4-5-6-7-10 GTCTT:2-6-7-9-10 TCCGA:1-2-4-5-8 TCACG:1-2-6-7-8 TCCAC
chr10-1927	chr10	59978550	59978695	12				3	4	5	2-3-10 TGT:2-5-8-9 ATGA:2-4-5-8 AGGT:4-6-9-10 GATG:1-4-6-8-9 AGAGG:1-2-4-5-10 CTGGA:2-5-7-8-9 TTTGG:2-4-5-7-9 TGTCG:2-4-5-9-10 TTGGT:2-4-5-8-9 TTTCA:1-3-6-7-10 TGACA:1-2-3-4-9 TTGTT
chr10-1928	chr10	60277573	60277718	10				3	4	5	1-8-9 ACG:2-3-8-9 CCGG:1-3-5-8-9 AGGCG:1-3-4-9-10 CCGGT:2-3-5-6-10 CGTCG:2-4-7-8-9 CGCTG:3-4-8-9-10 CGGGG:3-4-7-9-10 GTTTA:6-7-8-9-10 GACGT:1-3-4-5-10 TGTCG
chr10-1929	chr10	61442950	61443095	11			2		4	5	3-10 AT:1-3-4-6 AAGA:7-8-9-10 CTGA:1-2-3-6-7 ACAAC:1-2-3-6-10 CACGA:1-2-3-6-7 CCAGC:1-2-4-6-7 CCGCC:2-3-6-7-10 CAACA:1-2-3-4-5 TCAAT:1-2-4-7-9 TCACT:1-4-5-9-10 TGTGA
chr10-193	chr10	107946593	107946738	16				3	4	5	5-7-9 TTG:1-3-5-9 ACCT:2-6-7-8 AAAC:2-4-8-10 CGGT:3-4-7-9 CTCG:1-2-3-5 TCCC:1-2-3-5-9 CACCG:1-2-3-6-7 CCACC:1-2-3-4-5 CCCTC:2-5-6-9-10 ATATT:2-4-6-7-10 AGCCA:2-3-4-7-9 CCACA:2-4-6-7-8 CACAG:1-3-5-6-9 TACAT:1-3-4-5-9 TCAGG:1-4-6-7-9 TAACA
chr10-1930	chr10	61680084	61680229	15				3	4	5	3-8-10 CGT:1-3-5-10 AGCA:1-2-6-9 CCCG:2-3-4-7 CGGC:3-5-7-8 CCCT:1-2-5-6-8 ACCGC:1-2-5-6-8 CCTCG:1-3-5-6-10 CCTAG:2-3-5-6-9 AGGGG:2-3-4-5-7 CCACT:2-3-6-8-10 CCCCT:2-4-8-9-10 CTGGG:3-6-7-8-10 AGCCA:3-4-5-6-8 GACAC:3-4-6-7-8 GGAAG
chr10-1931	chr10	62218618	62218763	13					4	5	2-5-6-7 ATAA:2-5-6-7 CCGC:3-6-8-10 GGCT:4-8-9-10 ACTA:1-5-6-8-10 ATACT:1-4-6-8-10 AGATT:2-3-4-5-9 ACTGA:2-3-6-8-9 AGCCT:2-3-5-6-10 CACCT:3-4-7-9-10 AGAGT:3-6-7-8-10 GACCG:4-6-7-8-10 AACCA:1-2-3-4-5 TTGGT
chr10-1932	chr10	62487200	62487345	6					4	5	1-3-5-7 CCCT:1-4-6-8-10 CGACT:2-3-5-7-8 CCTAC:3-4-6-8-9 AGATA:4-5-6-7-8 TCCCT:2-3-6-7-9 TCATG
chr10-1933	chr10	62500360	62500505	11					4	5	1-5-6-9 ATCT:3-5-8-9 GGTT:4-7-9-10 GTGA:1-2-7-8-9 AACTT:1-3-4-6-8 AAACT:1-2-3-5-8 CAGCT:2-3-8-9-10 AGTTG:4-5-6-7-9 GTGCG:2-3-6-7-9 TCAAT:1-5-6-9-10 TCAGG:1-5-6-7-9 TGGAA
chr10-1934	chr10	66645684	66645829	17		1			4	5	4T:1-3-6-10 AAGA:3-6-7-9 CAAA:3-6-7-8 CCAC:4-5-6-10 GTGA:1-3-4-5 TAAG:1-2-5-7-10 ACCCT:1-2-4-5-8 CAGTG:1-2-3-7-9 CCCAA:2-3-4-6-7 CCAAA:2-4-8-9-10 CAGTG:3-6-7-8-9 ACACT:2-3-6-7-10 TCCAA:2-4-6-7-8 TAGAC:1-2-3-5-10 TCATT:1-3-5-6-7 TGCGC:1-5-6-7-9 TCACA
chr10-1935	chr10	66839145	66839290	10					4	5	1-3-4-10 AGAT:1-3-4-6 TCTA:1-2-3-10 TTCA:1-2-5-6-7 ATTAA:3-7-8-9-10 ACCTG:3-4-6-8-9 CAACA:3-5-7-9-10 CCAAG:5-7-8-9-10 CCTAT:2-4-6-8-9 TTACG:1-3-5-6-8 TATGG
chr10-1936	chr10	67315077	67315222	9				3	4	5	3-4-5 AGC:2-5-7-8 TTTG:1-4-5-7-8 ATTCC:1-5-7-8-10 CTCCA:2-4-5-6-7 AGTCA:3-4-7-8-9 AACGT:4-6-7-8-9 AATTT:2-5-6-7-9 TGCCA:1-3-5-8-9 TACTT
chr10-1937	chr10	68105105	68105250	6					4	5	2-6-9-10 CGGA:2-5-8-9 CTTT:2-6-7-8 TCTT:1-4-5-7-8 AGGTC:6-7-8-9-10 AAGTG:1-4-5-7-9 TGTCA
chr10-1938	chr10	69662483	69662628	11					4	5	2-6-7-8 CGTT:3-7-8-10 ACCA:1-3-4-7-8 AAGTT:1-5-8-9-10 ATTTT:2-3-4-7-8 AGGTT:2-3-5-7-8 CATCT:3-4-5-8-9 CTGCT:2-3-6-7-8 TGAAG:1-2-4-8-10 TAGGT:1-4-5-7-9 TTTCA:1-2-3-9-10 TTGGT
chr10-1939	chr10	69797085	69797230	9		1			4	5	8T:3-4-7-10 AACA:3-4-9-10 AGAT:3-4-5-7 AGTA:1-2-5-8-9 ACTGT:1-5-8-9-10 TCTGT:1-4-6-8-9 TGACT:1-4-5-7-9 TGTCG:1-4-6-9-10 TTGGT
chr10-194	chr10	128376924	128377069	20				3	4	5	3-5-8 CGG:3-8-9 GCG:3-6-8-9 AACA:3-5-8-10 CGGG:3-5-6-8 GGAG:3-4-6-9 GTGG:1-3-6-8-9 CCACG:2-3-6-9-10 AGCGG:2-3-5-6-8 CACAG:2-3-4-7-8 CCACG:2-3-5-6-8 CCGCC:2-3-5-6-8 CCTCT:2-3-4-6-9 CGGCG:3-6-7-8-9 CCTCG:3-5-6-7-8 CTCAG:3-4-6-8-10 CGCCG:3-4-5-6-8 GAGGG:3-5-6-7-8 GGGCG:3-4-6-8-9 GGCGG:4-5-6-7-8 AGGAG
chr10-1940	chr10	70121102	70121247	12			2		4	5	3-4 AG:1-8-9-10 ACTG:4-6-7-9 GCAG:1-3-4-7-9 AAGCG:2-7-8-9-10 CAGAT:3-4-6-8-9 AGACT:3-4-6-8-10 AGATA:3-4-8-9-10 CGGGT:3-5-6-9-10 GCAGT:6-7-8-9-10 ACCTA:6-7-8-9-10 GCTGG:4-5-6-9-10 GGAGG
chr10-1941	chr10	78028222	78028367	12				3	4	5	6-8-10 AGT:4-7-9-10 ATAT:5-6-9-10 CAAG:2-6-9-10 TCTG:1-2-4-7-9 AATAG:1-4-7-9-10 ATCGG:1-2-6-8-10 CCGCA:1-2-4-6-8 CCTGT:2-3-4-8-9 ACGGG:3-6-8-9-10 CGTGG:5-6-7-9-10 TCAGA:4-5-7-9-10 GGAAG
chr10-1942	chr10	78094238	78094383	5			2		4	5	1-10 TA:2-3-7-10 TATT:1-6-7-9-10 ACATG:1-3-6-7-9 TAAAA:1-2-5-7-9 TTTTT
chr10-1943	chr10	79834908	79835053	12					4	5	1-6-7-8 ACCT:3-4-5-10 AAGT:1-4-6-7-9 ATGCG:1-2-3-6-9 CACGG:2-3-5-6-7 AATCC:2-3-7-9-10 AGTAG:2-3-5-6-7 AGCAC:2-4-5-8-9 AGCGG:2-3-4-5-9 CAGCA:3-6-7-9-10 GGAGA:4-6-7-9-10 TCAAA:2-4-6-7-9 TAAAA
chr10-1944	chr10	81266475	81266620	12						5	1-2-4-7-10 AAGAT:1-2-3-8-9 ACCGT:1-4-6-7-9 CGCCG:1-2-3-5-9 CTGGG:4-6-7-8-10 GACTA:4-7-8-9-10 TTGGT:2-4-8-9-10 TGGTT:1-2-3-4-10 TAAAA:1-2-3-6-8 TCCGG:1-2-3-5-8 TCCGT:1-3-6-8-10 TAACT:1-2-3-4-10 TTGAA
chr10-1945	chr10	82901576	82901721	12					4	5	2-3-6-7 CGGA:3-4-5-6 CACG:1-3-4-5-8 AATGC:1-3-6-8-9 AGGGA:1-2-3-5-8 CTGTC:2-3-6-7-8 CAGAC:2-3-5-7-10 CGTCA:2-4-5-6-7 CAGCT:2-5-6-7-10 CCACG:2-5-6-8-9 CCGCA:3-5-6-7-8 ACGCG:3-4-5-8-9 GACCG
chr10-1946	chr10	83023547	83023692	13					4	5	1-4-7-9 AATG:3-4-5-6 CTGA:3-8-9-10 GTTG:1-4-5-9 TGCA:1-2-3-4-10 AAAAA:1-2-6-8-9 ACACT:1-3-5-7-10 AACCT:2-7-8-9-10 CTGTG:2-4-5-7-8 TGGAG:1-3-4-8-10 TAAGG:1-3-7-8-10 TATTT:1-4-7-8-10 TTTTT:1-2-5-8-10 TTTGT
chr10-1947	chr10	83134088	83134233	12					4	5	1-2-8-9 CAGG:2-5-7-10 ACCT:3-6-8-9 GACA:6-8-9-10 ACAA:6-7-8-10 ATCA:1-2-3-6-7 ACAGT:1-3-6-8-10 CGGTA:3-5-7-8-10 CTATG:2-3-6-7-8 TGATG:1-3-4-5-8 TCATC:1-3-4-8-10 TGTCG:1-2-3-7-9 TTCCG
chr10-1948	chr10	87703166	87703311	12					4	5	1-4-5-9 ATTA:1-2-4-5-6 AAGGA:1-2-5-9-10 ACTAG:1-3-5-8-10 AACCT:1-6-8-9-10 ACTGA:2-3-4-5-6 AAAGA:4-6-7-8-9 ACTGA:4-6-7-8-10 GCTTT:2-3-4-5-10 TAAGA:1-2-3-4-10 TCAGA:1-3-5-9-10 TCTAA:1-3-4-9-10 TGAGA
chr10-1949	chr10	87959613	87959758	13					4	5	1-2-4-5 ACTG:1-5-6-10 ATGA:3-6-7-8 AATC:1-3-4-9 TAGG:1-2-4-8-9 AATGA:1-2-4-5-6 ATATG:2-4-6-7-8 AGATC:2-3-8-9-10 CATGG:2-5-6-9-10 CTGTG:3-5-6-8-9 ACCCT:3-4-5-7-8 ATGAT:3-4-5-7-9 GATTT:2-3-5-7-8 TATTG
chr10-195	chr10	22607489	22607634	12				3	4	5	2-3-5 AGG:3-4-5 ATG:2-3-4-7 AGGT:3-4-5-10 CTCT:3-4-5-9 GAGT:1-2-3-6 TACA:1-2-3-4-5 ACCAG:1-4-8-9-10 AGTTT:3-4-6-7-8 AGGAT:3-5-8-9-10 GTCTT:1-2-3-8-9 TCCGG:1-4-6-9-10 TGGGA
chr10-1950	chr10	88379062	88379207	13					4	5	3-5-6-8 GCGT:4-5-8-10 GGGG:1-2-5-6-8 CCTAG:1-2-5-8-10 CCTGG:1-2-4-5-8 CCGCC:1-3-5-6-8 CCTGG:1-3-4-5-8 CCGCC:2-3-6-8-9 CCCCA:3-4-5-6-10 CGCCT:3-5-6-8-9 GCGCG:3-5-8-9-10 GGCGG:4-5-6-8-9 GGCGG:1-3-5-6-8 TCCCC
chr10-1951	chr10	89256773	89256918	12				3	4	5	3-8-9 CGA:2-3-5-8 AATC:6-7-8-10 AATT:1-2-5-8-10 AATTT:1-2-4-5-8 AAGTC:1-3-6-8-10 AAGCA:2-3-4-5-6 CCATG:2-3-8-9-10 CCTAA:2-3-7-8-10 CGTCT:2-4-5-8-9 CGCTT:3-4-5-9-10 GTGGA:2-3-5-6-10 TGCAT
chr10-1952	chr10	93594030	93594175	13				3	4	5	1-4-6 TTC:2-3-6-7 CGGC:1-2-3-8-10 CCAGG:1-3-4-5-7 CATTA:1-3-5-9-10 CCCGA:2-3-4-9-10 AGTTA:2-4-5-7-10 AATTG:2-4-8-9-10 CGGAG:3-4-5-9-10 CGGGT:3-4-5-8-10 GTTTG:4-5-6-7-9 GCGCG:4-5-8-9-10 GGCTG:1-5-7-8-10 TGTCA
chr10-1953	chr10	93641055	93641200	12					4	5	3-5-6-8 GGAC:2-7-8-9 TCGG:1-3-5-6-8 ACTCG:1-3-4-7-9 CCACG:2-3-5-6-9 CCTCG:2-3-4-6-10 CGGGA:3-4-6-9-10 AAGGG:3-6-8-9-10 AGGAG:3-4-5-6-8 CGCCC:3-4-5-6-8 CGGCG:3-5-6-8-9 GGGCG:5-6-7-9-10 TAAGT
chr10-1955	chr10	95081849	95081994	12				3	4	5	1-4-9 ATA:2-4-6-10 AGCA:3-4-9-10 AGGG:3-5-9-10 GTGA:1-2-3-7-9 CAAAT:1-2-4-6-10 CAAGT:2-3-7-9-10 AATAA:2-3-4-6-10 AAGGG:2-4-5-6-9 CATAA:3-5-6-9-10 AGATA:3-5-6-8-10 ATAGA:2-4-6-7-10 TAGAA
chr10-1956	chr10	97313114	97313259	11					4	5	2-3-6-9 AGAG:3-5-6-7 CTGC:1-3-4-6 TCAC:1-3-4-6-9 ACGGA:1-3-5-8-9 CGCCT:1-2-3-4-6 CTGGC:2-5-6-8-10 CGGCT:2-4-5-7-9 CGTAT:1-2-4-6-8 TCAAT:1-3-4-8-9 TAGGG:1-5-6-9-10 TTAGT
chr10-1958	chr10	108138326	108138471	11				3	4	5	6-9-10 GAA:3-4-5-10 AGGA:1-2-4-8-10 ACTGT:1-7-8-9-10 AAGGT:1-2-8-9-10 CAGGG:1-2-4-6-10 CTAAT:2-4-5-6-8 AGGGG:2-4-7-9-10 CTTTG:3-5-6-7-9 CTACG:1-4-5-6-10 TAGGA:1-2-3-9-10 TTCTG
chr10-1959	chr10	108320558	108320703	13				3		5	3-4-9 GGA:1-2-3-7-9 AACAA:1-4-7-9-10 AGAAG:1-2-4-5-8 CTTGG:2-6-7-8-10 AATGT:2-3-7-8-10 CATTA:2-5-6-7-10 CCCCA:3-4-5-7-8 CTTTC:3-6-8-9-10 GGTTT:3-4-5-6-10 GGGGT:2-5-6-7-10 TCCAT:1-2-4-7-8 TTATT:1-2-6-8-9 TTCTT
chr10-196	chr10	80215510	80215655	15				3	4	5	3-7-10 CCT:1-6-7-8 ACAG:1-2-6-9 CTAG:2-5-8-10 ACGG:7-8-9-10 CTAA:1-2-3-7 TCAC:1-3-7-10 TCCA:1-2-6-8-10 AAATA:1-3-5-6-8 ACTAG:1-2-5-9-10 CCTGA:1-5-7-8-9 CCCGT:2-3-4-8-10 AGGCA:2-3-5-6-8 TCGCT:1-2-3-5-9 TCCCT:1-2-5-6-8 TTTCT
chr10-1960	chr10	110920145	110920290	13					4	5	1-2-5-6 CCGA:1-3-5-7-9 AACTG:1-3-5-6-8 ACCGT:1-5-6-7-9 ACGAG:1-5-6-7-8 ATGAT:1-4-6-7-8 CTCCG:2-3-6-7-8 CAGCT:2-5-6-8-10 CCCCG:2-5-6-7-8 CCCTC:3-6-7-8-10 GGCGT:6-7-8-9-10 CTCGT:4-6-7-9-10 GCTGG:2-4-5-6-8 TAGCC
chr10-1961	chr10	111119413	111119558	13					4	5	1-2-4-5 ATAT:2-4-6-8 CTCC:2-3-4-5 TCTT:2-7-8-10 TACA:1-2-4-5-8 CCGTG:1-2-7-8-10 CTTGT:1-2-5-8-10 CTTTT:3-6-7-8-10 CCTCT:1-2-4-7-9 TCGCT:1-3-4-6-7 TGTCC:1-4-5-6-7 TTCAT:1-2-3-4-7 TTCAT:1-2-5-7-9 TTCTT
chr10-1962	chr10	111164760	111164905	10					4	5	2-5-6-8 CGCC:1-3-4-5-10 AGGCA:1-3-6-7-9 CGGCG:1-3-6-7-9 CGGCG:1-3-6-7-9 CGGCG:1-3-6-8-9 CGGGG:2-3-6-8-10 CCAGG:3-5-6-9-10 GCGTG:4-5-6-8-10 GGCGA:1-6-8-9-10 TCGAT
chr10-1963	chr10	111771093	111771238	11				3	4	5	3-4-5 AAC:1-3-4-10 AAGA:2-4-8-9 AGTG:1-7-8-10 TTTA:1-5-6-7-9 AGATA:2-4-5-9-10 CTGAA:3-4-5-8-9 CAGTT:3-6-8-9-10 CACAG:2-3-4-7-10 TCGAA:2-5-7-9-10 TTCTG:1-2-4-6-9 TAAGA
chr10-1964	chr10	115362330	115362475	15				3		5	3-6-7 GGA:1-5-6-7-9 ATCCG:1-2-3-5-8 CACCC:1-2-3-6-7 CCCCC:1-2-3-4-8 CCGTC:1-3-5-6-8 CCCGG:1-3-5-6-8 CCTCT:2-3-6-8-9 AACGG:2-3-5-7-10 AGGTG:2-3-5-6-8 CCCGC:2-3-5-6-8 CGGCC:2-5-7-8-9 CCCTG:2-5-7-8-9 CCCTG:3-5-6-7-8 GCGCT:1-2-3-4-8 TCCAC
chr10-1965	chr10	116110496	116110641	11			2	3	4	5	8-9 GG:1-4-10 AAT:1-4-5-7 TTTT:1-2-4-6-9 AAGAG:1-2-4-9-10 ACTTT:1-3-4-7-8 ACTTT:1-2-4-7-10 ATTAA:2-3-5-8-10 CATTG:2-4-5-7-10 TTGCA:1-3-4-7-8 TAGTG:1-3-4-9-10 TGGGG
chr10-1966	chr10	117846151	117846296	13				3	4	5	5-7-8 GCG:1-7-9 TCG:2-5-7-8 CTCG:3-5-7-8 CCCC:3-4-5-8 CTGT:3-5-6-10 GTCA:5-6-7-8 GGCT:1-2-5-7-9 AAGCG:1-2-3-5-6 ATCGC:1-5-8-9-10 CTCTG:2-4-5-6-8 CGCCG:3-5-6-7-8 CTCCC:2-3-5-7-9 TCGAT
chr10-1967	chr10	120151813	120151958	16			2	3	4	5	1-3 AA:2-5 AT:6-8-10 GTA:6-8-9-10 AGAT:6-8-9-10 AGGG:4-6-7-9 GCAA:1-3-4-5-9 ACAGT:1-2-4-9-10 CAGGA:2-3-4-7-8 AGGTC:3-4-5-9-10 ATGGG:4-6-8-9-10 GGGTG:1-3-5-6-10 TACGA:1-3-5-6-9 TATAG:1-3-6-7-9 TCAAA:1-2-3-9-10 TTAAT:1-2-3-4-10 TTGAA
chr10-1968	chr10	125845811	125845956	7					4	5	1-4-6-7 AAGC:1-2-6-7-8 AAGTT:1-3-6-7-10 AGAAA:1-2-7-9-10 CCTGA:2-6-7-9-10 TCCGA:2-5-6-7-10 TCAAA:1-4-5-7-9 TTCAA
chr10-1969	chr10	126438321	126438466	8				3	4	5	2-4-8 CAT:1-3-4 TAT:7-8-9-10 TCAA:4-5-7-8 TTTT:1-2-3-8-9 CAGTT:2-3-6-9-10 AGGAA:2-3-7-9-10 CCCAG:2-4-7-9-10 CTAAT
chr10-197	chr10	20855239	20855384	16				3	4	5	8-9-10 GGT:1-5-7 TGA:1-4-9-10 CTGT:2-4-5-7 CGGC:2-3-5-7 TACC:1-7-8-10 TTGT:1-3-4-7-10 AGACG:2-3-8-9-10 AATGG:2-4-8-9-10 CGTGT:4-5-6-7-10 GTCTT:4-6-7-9-10 TCCGG:4-5-7-9-10 TTTTG:4-5-7-8-10 TTTTT:2-4-5-6-7 TGTGT:1-6-7-8-9 TACTG:1-4-5-8-9 TTGTA
chr10-1970	chr10	127311775	127311920	15				3	4	5	3-4-7 AAT:3-4-8-10 CTGA:3-4-5-9 GTCA:5-6-7-10 CGAT:5-6-8-9 GGCT:2-4-6-8 TGCG:1-2-3-6 TACA:1-2-3-4-10 CCGGG:2-5-6-9-10 ACGGA:2-4-5-6-10 AGGCG:3-5-7-9-10 CGAAG:4-5-6-7-9 GCCTG:2-4-8-9-10 TGCGG:1-3-8-9-10 TGGGT:1-4-6-7-8 TAGAT
chr10-1971	chr10	128058960	128059105	14					4	5	1-5-6-8 CCCC:3-8-9-10 GCTG:1-3-5-6-7 CGCCC:1-3-5-6-8 CGGGC:1-6-7-8-9 CGCCG:2-3-5-7-8 CCGCG:2-3-5-7-8 CGCTT:3-5-6-8-9 CGCGG:3-5-6-7-8 CTCAC:3-4-5-6-9 GTTGG:4-5-6-7-8 TGGAG:2-4-6-8-10 TGACG:1-2-3-5-7 TTGTC:1-2-5-7-8 TTCCT
chr10-1972	chr10	128396276	128396421	15			2		4	5	2-7 AA:1-2-7-10 CCCT:2-4-7-10 AGAA:2-4-6-10 ATGA:1-2-6-7-8 ACCCT:1-3-4-8-10 AAATA:1-3-5-7-9 AATCT:1-2-3-5-10 ATGCA:2-4-6-7-9 CACAA:2-5-6-8-10 CTATT:3-6-7-9-10 ACCTG:3-6-7-9-10 AGTGA:3-4-7-9-10 CTCAA:1-2-8-9-10 TAGGT:1-6-8-9-10 TATAT
chr10-1973	chr10	128566147	128566292	13				3	4	5	1-2-6 ATC:2-3-4-8 AAGG:2-3-4-9 CCGG:3-4-8-9 AAGT:3-4-6-9 GAGG:3-8-9-10 GGGA:3-4-9-10 GGGG:1-2-5-7-10 CCTCG:1-4-6-9-10 CACGG:3-6-8-9-10 CGGGA:3-5-6-7-9 GGCAG:5-6-8-9-10 TCGGA:1-2-6-7-8 TCACG
chr10-1975	chr10	3878288	3878433	9					4	5	2-6-7-9 TAAA:1-3-6-9 TCGA:1-2-4-7-9 ACGCA:1-2-3-4-8 CCAGT:2-4-6-8-10 AGACA:2-3-4-6-7 CCAGA:2-4-6-7-10 TGCCA:1-3-6-7-8 TACTC:1-5-6-7-10 TCAAA
chr10-1978	chr10	8270382	8270527	11					4	5	1-2-4-9 AAGA:1-2-3-4 CTGA:1-2-4-5-8 ACTGC:1-2-7-8-10 CCTGT:1-2-5-8-10 CTCCT:2-4-5-6-9 CGGAA:2-4-5-7-8 CTGAC:3-4-5-6-7 CTTCT:3-5-6-8-9 GTGGG:4-5-7-8-10 TTCCT:1-2-3-7-8 TTATG
chr10-1979	chr10	10558166	10558311	14				3	4	5	3-4-9 CTG:1-3-6-9 AAGG:1-5-8-9 ATCA:2-3-6-9 CACG:3-4-8-9 CGGT:5-6-7-8 CGCG:2-3-6-8 TCCC:2-3-8-9 TGCA:1-2-3-5-8 CCCCG:1-3-4-5-8 CCGCG:2-3-8-9-10 AAGGT:2-3-5-8-9 AACCG:2-3-5-6-8 CGTGC:2-4-5-6-9 CGGAA
chr10-198	chr10	94504981	94505126	15				3	4	5	2-3-4 ACT:1-7-8-10 AATA:5-6-7-9 GACG:2-5-6-8 TTCT:1-5-6-8-9 ATAGA:1-4-6-8-10 CAATA:1-5-6-7-10 CCGCT:3-4-5-7-8 CAGAT:5-7-8-9-10 TACTG:4-5-6-8-10 GTGTG:2-3-5-8-9 TGGTT:1-2-7-8-10 TAATG:1-2-5-7-8 TAGTT:1-2-4-8-10 TATGA:1-3-6-7-9 TGCTT
chr10-1980	chr10	12249085	12249230	13				3	4	5	1-4-10 AAA:1-2-5-6 TCTA:1-3-6-7 TCCA:1-3-8-9-10 AGGGG:1-4-7-9-10 ATAAA:1-2-3-5-8 ATGTT:3-6-7-9-10 GAAAT:3-4-6-9-10 GGGAA:2-3-7-9-10 TCAAA:2-3-4-5-7 TGATA:1-3-6-8-10 TAGGA:1-5-7-9-10 TCTAA:1-4-6-7-9 TGGTA
chr10-1981	chr10	12736952	12737097	11					4	5	1-3-9-10 ACGA:2-5-6-9 CCAG:1-2-6-8-10 CACTG:1-3-4-7-8 CGGCT:1-2-5-8-9 CTTCG:2-3-4-5-7 CAGGC:2-5-7-8-9 CTCTT:3-6-8-9-10 CACTT:3-6-7-8-10 GCATA:6-7-8-9-10 CCCAG:1-4-6-7-9 TGCCG
chr10-1982	chr10	12758333	12758478	9			2		4	5	3-8 AC:1-2-4-9 TCGG:1-3-6-7-9 ACAAG:1-5-6-8-9 ATGCT:1-2-3-5-9 CTGCG:1-2-5-7-8 CTCCT:2-5-7-9-10 CCCGG:2-5-6-9-10 CTATG:1-3-4-6-10 TCAAT
chr10-1983	chr10	12809767	12809912	13				3	4	5	8-9-10 CTG:3-4-5-6 AGCA:1-2-7-8-9 ACCCT:1-2-4-7-8 ACTTG:1-5-8-9-10 ACCAG:2-3-6-7-8 AGGAC:2-4-7-9-10 AGCAA:2-4-5-7-9 CATCT:3-4-6-7-10 AACTT:3-4-5-6-9 AATGG:6-7-8-9-10 AACTG:2-3-6-9-10 TGGAA:1-4-5-9-10 TTGAG
chr10-1984	chr10	13696403	13696548	12			2		4	5	8-9 TA:4-9 GG:2-3-5-6 AGTA:2-6-7-8 AGCC:3-4-5-8 ATCC:2-4-8-10 TGGA:1-3-8-9-10 AATGG:2-3-4-6-9 AAAAG:2-4-5-9-10 CGCTG:3-4-5-9-10 AAGTA:4-5-7-8-9 TGTTG:1-3-7-9-10 TGCGG
chr10-1985	chr10	13883461	13883606	6					4	5	2-4-6-8 AGAT:1-3-6-7-8 ACCAC:2-3-5-6-7 AGCAC:3-4-7-9-10 GGCAA:2-3-6-7-10 TCACA:1-2-6-7-10 TTCAT
chr10-1986	chr10	17411399	17411544	13					4	5	2-3-4-10 AGAT:3-6-9-10 CAGG:6-7-8-9 GTTA:2-3-4-7 TCAT:1-2-3-8 TAAG:1-2-6-7 TTCA:1-3-4-8-9 ACTCA:2-3-7-8-10 AATTA:2-6-7-8-10 TATGA:1-3-5-6-9 TATAA:1-3-4-8-9 TATTT:1-3-7-9-10 TCATG:1-2-7-9-10 TTCAA
chr10-1987	chr10	19459825	19459970	8				3	4	5	3-6-9 CAG:6-8-9 CGT:2-7-9 TCG:2-4-7-8 TTTG:1-3-6-8-9 AGACT:5-6-7-9-10 CGCTA:1-3-5-8-10 TGTCT:1-2-4-8-10 TTACA
chr10-1988	chr10	19492859	19493004	9		1		3	4	5	10A:1-3-4 AGG:1-5-7 TTT:1-2-4-5 TTGG:1-3-4-6-10 AAAAA:2-6-7-9-10 ACCAA:5-6-7-8-10 TCTGT:2-4-6-7-9 TGAAA:1-4-5-9-10 TATAA
chr10-1989	chr10	20073741	20073886	13			2	3	4	5	1-3 AA:1-2-10 CCA:1-5-7-10 ATCA:1-4-9-10 AGGA:1-4-6-10 ATAA:6-8-9-10 ATTA:1-3-6-9-10 AAGGT:1-6-7-9-10 AATGG:1-4-5-7-10 CTTCA:6-7-8-9-10 GCGAA:2-3-8-9-10 TACGT:1-3-4-6-9 TAGAG:1-4-5-9-10 TGCGT
chr10-199	chr10	70717596	70717741	10			2	3		5	1-9 AA:8-9 TT:1-9-10 TGA:1-2-6-7-9 ATCCT:2-3-5-8-10 CACTA:2-3-4-7-9 CAGCA:3-4-6-8-9 AGACA:3-4-8-9-10 CTGGG:1-3-4-7-9 TGGCG:1-4-5-6-10 TTCGT
chr10-1990	chr10	20602549	20602694	11			2		4	5	2-3 TA:2-6-8-10 TCCA:1-2-6-10 TAAG:1-3-5-7-10 AATCA:1-3-7-9-10 AGAAG:1-3-6-8-10 CCGTT:3-4-5-8-10 GAGTA:5-6-8-9-10 TGGTA:1-2-3-4-8 TCGGG:1-2-5-8-10 TCTTG:1-7-8-9-10 TACTT
chr10-1991	chr10	20952536	20952681	16				3	4	5	1-5-7 ATT:5-6-8 CCG:3-5-7-8 CGCT:3-4-5-10 CGGG:1-4-6-8-10 ATAGA:1-6-7-8-9 CGCGG:2-3-5-8-9 AGTGA:2-5-6-7-8 ATGTC:2-3-4-6-8 CAGGG:3-6-8-9-10 ACCGT:3-4-5-6-8 ATCCT:3-4-6-8-10 CACGA:3-5-6-8-10 GCCTA:3-5-6-8-10 GGCCT:5-6-8-9-10 CCGGA:1-3-4-5-9 TCGGG
chr10-1992	chr10	22631232	22631377	8			2		4	5	2-3 CC:1-5-7-8 ATAG:3-4-5-10 CTGA:3-6-8-10 GATT:1-3-4-5-8 AGTGT:1-3-5-9-10 CCTGG:2-3-4-7-8 CAGCT:3-4-5-8-10 GGCGT
chr10-1993	chr10	22921631	22921776	8					4	5	1-8-9-10 ACAA:4-5-7-9 ACCT:1-7-9-10 TCGT:1-3-4-5-6 AGGTA:1-2-7-8-10 CTAGA:2-3-6-9-10 ACGTG:2-4-5-7-9 CTGCT:1-2-6-7-10 TTGTG
chr10-1994	chr10	25965527	25965672	9		1			4	5	10A:1-3-8-9 AGGT:3-6-7-9 CAAG:3-7-8-10 GCTA:1-3-6-8-10 AGGCA:2-4-6-8-9 CTATT:3-4-8-9-10 GATTT:2-4-6-9-10 TAAGA:1-2-6-7-9 TCGAG
chr10-1995	chr10	26009128	26009273	14			2			5	4-7 TA:1-2-5-8-9 AACCT:1-2-7-8-9 ACATT:1-3-6-7-8 AGAAT:1-2-3-4-8 CAGAG:1-2-5-6-7 CCTGA:1-2-5-8-9 CCTTT:2-3-7-8-9 CATCA:2-6-7-8-9 CATTT:2-4-5-8-10 CTCTT:3-4-7-9-10 AGCGG:3-4-6-7-8 CAATC:2-5-6-9-10 TTGGT:1-2-6-9-10 TTATG
chr10-1996	chr10	27233764	27233909	9		1		3	4	5	1A:1-6-9 TAT:2-4-8-10 AGTA:2-3-8-9 CCCT:2-4-5-8 CTGT:1-2-4-7-10 ATTCA:1-4-5-6-8 CTTAC:2-6-7-9-10 CATAT:1-2-6-9-10 TAGAG
chr10-1997	chr10	27728707	27728852	11				3	4	5	2-8-9 AGA:2-3-4 TGG:1-3-5-8 TACC:1-2-4-9 TTGG:1-3-6-8-9 ACCCT:2-3-4-6-9 AAGGG:2-4-6-7-9 AGAAA:3-4-6-7-9 ATAAG:4-5-7-8-9 TCCTG:2-5-6-7-8 TTCTG:1-3-6-9-10 TCGTT
chr10-1998	chr10	28069060	28069205	10					4	5	3-4-5-8 AATT:3-4-8-10 AGTT:2-4-7-8 TAAT:1-2-3-5 TTCT:1-2-5-7-10 AACCA:2-5-7-9-10 CCCAT:1-3-4-8-10 TAGCA:1-5-7-8-10 TCCCA:1-4-6-7-9 TTATT:1-2-5-8-9 TTCCT
chr10-1999	chr10	28087527	28087672	10				3	4	5	2-8-10 TCT:1-2-4-5 TTGT:1-5-6-8-9 ATGTT:1-2-3-4-5 CAAGT:2-4-5-7-10 CGCCA:3-4-6-9-10 ATCGT:3-4-7-9-10 CACGG:4-5-6-7-8 TCCTG:2-3-7-9-10 TAAGG:2-3-5-9-10 TGCTT
chr10-2	chr10	75588501	75588646	16		1		3	4	5	8T:3-5-8 CTC:3-6-8-10 AGCT:3-7-8-9 GCGT:1-6-7-10 TGCT:1-3-4-5-9 AGGCG:1-5-6-9-10 CCAGG:2-3-6-7-8 AGCAG:2-3-5-8-10 CATTA:2-3-5-8-10 CATTA:3-4-5-6-8 CAGCT:3-6-7-8-10 GGAGA:4-5-6-8-9 GTGCA:4-5-7-9-10 TGTTG:1-2-4-9-10 TCAGT:1-3-4-5-8 TGACG
chr10-20	chr10	76682090	76682235	17				3	4	5	3-5-8 CGC:1-3-7-8 AGTG:1-2-9-10 CCAG:2-6-8-10 CATA:3-4-5-8 CAGC:1-2-3-4-7 AAAGC:1-2-4-8-9 AAAGT:1-3-6-8-10 AGAGT:1-6-7-8-9 AGCCG:1-2-6-8-10 ATAGA:1-2-4-5-7 CCTCC:3-7-8-9-10 GACAG:3-5-6-7-8 GCCTG:6-7-8-9-10 ATGTG:5-6-7-8-9 CCCCT:5-6-7-8-9 CGAGG:2-3-6-8-10 TCAGT
chr10-200	chr10	89155234	89155379	11					4	5	4-6-9-10 GAAA:1-6-7-8 TCAC:1-8-9-10 TGTG:1-2-3-5-8 ACCTT:1-2-5-8-10 CATTA:2-3-6-7-9 AAGTG:2-3-5-6-9 TGCGA:2-3-4-5-7 TGTCC:1-3-6-7-10 TCGAA:1-4-5-8-10 TAGTA:1-7-8-9-10 TTTTA
chr10-2000	chr10	28524053	28524198	7					4	5	1-4-7-10 AATT:2-3-4-5 ACTG:1-4-8-10 TGGT:1-2-4-6-10 AAAAT:1-2-5-7-9 CTCTT:2-4-7-8-9 TGACA:1-2-3-7-8 TTCAT
chr10-2001	chr10	29554448	29554593	8				3		5	1-3-9 ACA:1-2-3-6-10 AAAGT:1-3-6-9-10 AGGTT:2-4-5-7-8 CTGTT:3-5-6-7-10 ATCTA:2-5-7-8-9 TTTCT:1-2-7-8-10 TCAGA:1-4-6-7-9 TAGCG
chr10-2002	chr10	30773960	30774105	6					4	5	2-8-9-10 AGAA:4-7-9-10 TTAG:1-2-6-10 TAAA:1-3-7-9-10 AAAAT:3-4-6-7-10 GGAAA:1-3-4-8-10 TGAGA
chr10-2003	chr10	34418380	34418525	12			2			5	4-6 AA:1-3-4-5-9 AAAGG:1-3-5-6-8 AACAG:1-3-5-6-9 AGCAG:1-4-5-6-10 ATGGT:1-2-3-4-6 ATCGC:1-3-4-8-10 CAGCG:1-5-6-7-8 CGGCG:2-3-8-9-10 CATGG:2-3-6-9-10 CCAAG:5-7-8-9-10 GCGAA:1-4-5-6-9 TGGAT
chr10-2004	chr10	34512599	34512744	7				3	4	5	2-4-9 TTT:2-5-6-10 ACAA:1-3-4-5-8 ACAGG:1-3-8-9-10 ACTTT:1-4-5-9-10 AATTG:2-3-4-7-10 CAGAA:3-4-7-9-10 GTAAT
chr10-2005	chr10	35281797	35281942	10		1			4	5	8T:4-5-9-10 AGTT:4-5-6-9 GTAG:1-3-5-9-10 AATTA:1-4-6-7-10 ATACA:2-3-4-8-10 AAGGA:2-3-4-5-7 TAGTC:1-3-8-9-10 TCTAG:1-3-4-8-10 TGGCA:1-2-3-7-9 TTCAA
chr10-2006	chr10	36534101	36534246	10				3	4	5	2-3-5 CCG:3-4-5-9 AACG:1-4-5-9-10 AAGAA:1-4-7-9-10 AGCGT:1-2-3-9-10 CTGAT:2-4-5-6-8 CGTAC:3-4-6-7-10 CTGAA:3-4-8-9-10 GTCAG:4-5-6-7-9 AGGCG:1-3-5-6-9 TGTGA
chr10-2007	chr10	37600719	37600864	4					4	5	1-2-3-5 ACAT:1-6-7-10 AGAT:2-4-7-9 CGAA:1-3-4-5-9 TAACA
chr10-2008	chr10	38875984	38876129	7					4	5	3-5-7-9 CCCA:3-7-9-10 GCAA:1-3-6-7-10 AGAAT:1-2-3-6-8 CAGGC:2-3-6-7-10 CCCAG:4-5-6-7-10 TCGAG:1-3-7-8-10 TGCTA
chr10-2009	chr10	39731032	39731177	8					4	5	3-5-6-9 GTCG:1-2-3-6-10 AAACT:1-2-4-9-10 ACAAT:1-4-6-7-9 AGAAA:2-5-6-8-9 CTGCT:4-6-7-8-10 GGAGA:1-3-7-8-9 TCTTT:1-2-5-7-8 TTCTG
chr10-201	chr10	122051871	122052016	10		1			4	5	1A:3-7-9-10 ACGG:4-5-6-8 GTAG:1-2-7-9 TCTA:1-4-8-9 TGCG:1-2-3-9-10 CCGTT:2-3-5-9-10 AAGGT:3-6-7-9-10 CGCGA:4-6-8-9-10 GAGTG:1-2-4-5-10 TCGTT
chr10-2010	chr10	40228155	40228300	6					4	5	3-6-9-10 GGGA:1-2-4-8-10 AAATT:1-3-4-8-10 ACACA:2-3-4-5-9 AGGTA:3-6-8-9-10 CATTT:3-4-7-9-10 GAAAA
chr10-2011	chr10	40247019	40247164	10					4	5	1-3-5-8 ACCT:3-6-8-10 ACGT:3-8-9-10 CGGA:1-3-4-8-10 AAGCG:1-3-5-6-9 ACGCG:1-3-6-8-9 AGCTT:1-4-5-6-7 AGCAT:3-4-5-8-10 AAGGG:2-3-5-8-10 TCGGG:2-5-7-8-10 TCCCT
chr10-2012	chr10	41621391	41621536	7		1			4	5	8C:1-5-7-8 TTCT:1-2-4-6-9 CATGG:2-5-6-7-10 ATACA:2-5-6-7-10 ATACA:3-6-7-8-9 AGTGT:3-4-7-9-10 GGTTG
chr10-2013	chr10	41682866	41683011	10					4	5	2-5-6-7 CCCA:3-4-5-8 ATCC:3-4-5-9 CATG:4-6-7-8 TATG:2-4-8-10 TACA:1-2-6-8-10 ACAGA:2-3-6-7-8 AGCAT:1-2-3-8-10 TAGGT:1-3-6-7-10 TCGCT:1-2-4-6-9 TTAGT
chr10-2014	chr10	42861664	42861809	11						5	1-3-6-8-10 CAACA:1-4-7-8-9 CTCGA:2-3-6-7-9 ACGCG:2-3-4-5-6 AGGGG:2-4-5-9-10 AGCGT:2-5-6-9-10 CTAAA:3-4-6-7-9 CTCCT:6-7-8-9-10 CATTT:2-4-5-6-10 TATCA:2-4-5-7-9 TTTCT:1-2-6-8-10 TCGGT
chr10-2015	chr10	43815336	43815481	8				3	4	5	1-5-8 ACC:1-4-8-9 AGTG:3-6-8-10 CGGT:1-4-5-7-9 AGGTT:1-4-6-8-10 ATAGT:2-3-4-6-10 CAAAA:4-5-6-9-10 TGCTG:1-2-3-4-5 TTAGT
chr10-2016	chr10	44997693	44997838	6					4	5	3-4-8-10 AAGA:1-2-4-8 TCAG:1-2-6-7-8 AAAAT:2-3-4-7-9 AGAAA:3-4-6-8-10 GGACG:5-6-8-9-10 CGGGA
chr10-2017	chr10	49479406	49479551	7			2			5	1-4 AT:1-2-3-6-10 CCCAT:2-3-4-5-10 ACTGT:2-4-6-9-10 AAAGT:3-4-7-9-10 AATAT:1-2-5-7-9 TCGAA:1-4-5-9-10 TTTTG
chr10-2018	chr10	51199920	51200065	8		1			4	5	10A:1-2-3-5 CTGT:1-2-4-10 CTGT:1-6-7-8-9 AGCTG:3-6-7-8-9 CCAGT:5-6-7-9-10 TAATA:1-2-4-5-10 TATTT:1-3-6-9-10 TAAGA
chr10-2019	chr10	53162439	53162584	9						5	1-2-3-9-10 AAAAT:1-2-5-6-7 ACCCA:1-4-7-9-10 AACTG:1-2-4-5-9 ATTCA:1-2-6-7-8 CAATT:1-4-5-7-9 CGGAA:2-4-6-7-8 AAGCT:4-5-6-7-9 AGACT:2-3-7-9-10 TAAAT
chr10-202	chr10	25296813	25296958	14					4	5	2-3-5-7 AGGC:3-4-6-8 CGCC:2-5-6-8-9 AGGGG:2-3-4-6-8 CAGCC:2-3-5-8-9 CGTGT:2-5-6-7-10 CTCCG:2-4-5-6-8 CGCCG:3-5-6-8-10 CTAGG:3-5-6-7-8 GGACG:3-5-6-8-9 GGAGG:3-5-6-8-9 GGCCT:3-5-8-9-10 GGGGA:3-4-5-6-9 GGCCG:1-3-4-6-9 TGGGG
chr10-2020	chr10	53509252	53509397	7						5	2-6-7-8-10 ACAGT:2-3-4-6-7 CAGAA:2-5-8-9-10 CCGTG:3-5-6-7-10 GTCCT:4-5-7-9-10 GCAAT:2-3-4-9-10 TGGAA:1-2-3-4-9 TCAGT
chr10-2021	chr10	59221800	59221945	17					4	5	3-5-9-10 CCGG:3-4-7-8 GGCG:2-3-6-10 TCGG:1-3-5-7-9 AGGCG:1-4-5-8-10 AGGGG:1-3-4-6-8 CAGAT:2-3-4-9-10 CCGGT:2-3-4-5-8 CGGGT:3-4-5-6-10 GACAT:3-5-6-8-10 GCGCG:3-5-6-7-10 GGCCT:4-5-6-8-9 GTCCT:4-5-6-8-9 GTGGG:1-3-4-6-8 TGGGC:1-6-7-8-9 TCTCG:1-5-6-8-9 TCGGA:1-5-6-9-10 TGATT
chr10-2022	chr10	60282791	60282936	9					4	5	3-8-9-10 GGGG:2-4-6-8-10 CAAGT:3-5-6-9-10 GTGAG:3-5-6-9-10 GTGGG:3-4-6-8-10 GTGGA:4-5-7-9-10 GGTGG:1-2-5-8-10 TCTGT:1-7-8-9-10 TAGGG:1-2-7-8-9 TTTGG
chr10-2023	chr10	61158730	61158875	12					4	5	1-3-4-5 AGTC:3-4-6-8 GAAG:6-7-8-10 GACT:1-4-5-9 TATG:1-3-4-6-9 ACAAT:1-3-5-8-10 CGCTA:2-4-5-6-8 ATCCT:2-3-4-7-9 CCACA:3-6-7-8-10 CATTA:4-5-6-7-8 TGAAG:2-4-6-8-10 TGACA:1-7-8-9-10 TCTTG
chr10-2024	chr10	61312991	61313136	13						5	1-4-5-6-8 ATGGG:1-2-4-6-8 CCTCC:1-3-5-6-9 CCCGT:1-2-3-7-10 CTCTA:2-7-8-9-10 ACGGG:3-5-7-8-10 ATCTT:3-6-8-9-10 CGTTG:3-5-8-9-10 GCGTT:6-7-8-9-10 AAGAA:4-5-6-9-10 TGGAA:2-3-4-5-10 TAGGG:2-4-6-8-10 TGGCA:1-2-3-4-10 TTGTT
chr10-2025	chr10	61370451	61370596	11				3	4	5	4-8-9 TTG:2-5-7-10 CTCA:6-7-8-9 CTCT:2-3-4-5-8 CCAGT:2-5-6-8-10 CCGCT:2-4-5-6-7 CTCAC:3-4-5-8-10 GTTCA:4-6-8-9-10 AGGTT:4-6-8-9-10 TGGGT:2-5-6-7-9 TTCCG:1-3-4-5-8 TCTGG
chr10-2026	chr10	63338905	63339050	13					4	5	1-3-6-8 CCCT:2-5-6-10 CCCG:3-4-6-7 CGCC:1-3-5-8 TCTG:1-3-6-7-8 CGGCG:1-3-5-9-10 CGGAG:1-2-3-6-8 CTCCG:1-2-5-8-10 CTCCT:2-3-4-6-9 CGGGG:3-4-5-6-8 AGCCG:3-4-5-6-8 CACCC:3-5-6-8-10 CTGGG:1-3-5-6-8 TGCCC
chr10-2027	chr10	66944077	66944222	13					4	5	1-3-8-10 AAGT:3-4-5-7 AACA:1-2-5-9-10 AATAG:1-3-4-7-9 AGATA:1-3-4-5-10 AGACA:1-4-5-6-7 AGTAC:1-2-3-6-9 CAAGA:2-3-4-6-9 AGAAG:2-4-8-9-10 AGGTG:2-4-6-8-9 CGAGA:4-7-8-9-10 GCCAA:1-2-4-8-10 TATGA:1-3-6-9-10 TAATG
chr10-2028	chr10	67003312	67003457	10					4	5	1-5-9-10 ACGG:2-3-5-6 CGTG:2-4-5-8 CTTG:4-5-8-9 TCCG:4-5-8-10 TGGG:1-3-4-6-8 CGGAT:2-4-5-7-10 CTGAA:3-5-7-8-10 CGATT:1-2-4-5-6 TCGGA:1-4-6-7-8 TGAAT
chr10-2029	chr10	67252404	67252549	11					4	5	1-2-7-8 ACTC:1-2-3-6-8 AAAAT:1-3-4-6-7 CAGCC:2-3-6-7-10 AGAAA:2-5-6-9-10 ACATA:2-4-5-6-9 CGCAG:3-4-6-8-9 GAATG:4-5-6-7-9 TGGAA:2-4-6-7-8 TTCAG:1-6-7-9-10 TACTA:1-4-6-9-10 TGGAA
chr10-203	chr10	84440389	84440534	11				3	4	5	2-7-8 TCG:1-3-5-6 AAGC:2-5-8-9 CGGT:2-5-8-10 CTCG:4-5-6-7 GGCC:1-3-6-8-10 CGGGT:2-4-6-7-8 CGGAC:3-4-5-6-10 CGGCT:3-6-7-8-9 GGCGG:5-6-7-8-10 GCCGA:1-3-4-5-6 TCTGC
chr10-2030	chr10	68354887	68355032	10					4	5	1-2-8-10 ATGA:4-6-7-10 GATT:1-2-4-9-10 ACTTT:1-3-4-7-10 ACATT:1-4-6-7-9 ATCAA:3-4-7-8-9 CATTG:4-5-8-9-10 GTTGT:2-4-6-7-10 TAAAA:2-4-6-7-10 TGACT:1-4-5-6-7 TTTGA
chr10-2031	chr10	69119074	69119219	14				3	4	5	6-7-8 ATC:5-8-9 CTT:1-2-10 TCA:1-2-5-10 ATCT:1-2-6-7-8 AACAT:1-4-6-7-9 AAACG:2-5-6-8-10 CCGTA:3-5-7-8-10 GTCCA:4-6-7-8-10 TCTCA:2-7-8-9-10 TTGGG:2-4-7-8-10 TGCTA:1-2-3-9-10 TAATA:1-2-7-9-10 TCAGT:1-3-7-9-10 TACGG
chr10-2032	chr10	69796421	69796566	13			2	3	4	5	3-4 GG:3-8-10 CGT:2-8-9-10 CTTG:1-3-6-7-9 ACCTA:1-3-5-9-10 ACTAG:1-4-5-8-10 AAGCT:1-5-8-9-10 ACCGA:1-2-3-6-8 CAAGG:2-3-4-7-8 AAGAG:3-4-6-7-9 AAACA:3-4-5-9-10 AAGAG:3-6-7-8-9 AACCT:2-4-5-8-9 TGGTA
chr10-2033	chr10	69812947	69813092	10				3		5	3-9-10 CAG:1-4-8-9-10 ATTTT:1-2-3-4-8 ATGGC:2-4-6-7-8 AGAAT:3-7-8-9-10 CTCAG:4-5-6-9-10 TTGGT:2-3-4-5-8 TAGGG:2-5-7-8-9 TTCTG:2-4-5-9-10 TGGTG:1-4-5-6-9 TGTGA
chr10-2034	chr10	70099190	70099335	9			2	3		5	3-8 AG:1-3-8 AAG:1-2-5 TAT:1-3-5 TAC:1-2-3-9-10 AAAAA:2-3-4-8-9 ACATT:3-4-6-7-9 AGGAA:2-3-6-7-10 TAACA:1-4-6-7-10 TTGTA
chr10-2036	chr10	70876043	70876188	8			2	3	4	5	3-8 AC:1-5-8 ACC:2-4-8-10 CGTA:1-2-3-4-10 ACAAT:3-5-6-7-10 ATATA:1-2-3-8-10 TCCTA:1-6-8-9-10 TACTG:1-2-3-6-8 TTAAT
chr10-2037	chr10	71200891	71201036	9			2	3	4	5	3-8 GC:4-5-10 TTT:1-2-8 TTT:4-5-6-8 GGAC:1-3-5-6-8 ACCAT:1-3-6-7-8 AGGCG:1-2-5-7-8 CATCC:3-4-5-6-8 CATCC:1-3-5-9-10 TATTG
chr10-2038	chr10	75626133	75626278	9						5	1-2-3-4-6 CACAA:1-2-3-4-5 CAGAC:1-2-6-8-9 CCGTG:2-4-7-8-9 AATGG:3-4-6-7-9 AAGAA:3-4-5-7-10 CAGCT:5-7-8-9-10 TTTTT:2-4-5-7-9 TGCCG:1-3-7-8-9 TGTCA
chr10-2039	chr10	75719828	75719973	9			2	3	4	5	5-8 GC:1-2-9 ACG:2-4-7 CGT:1-3-4-5 ACAC:2-3-4-9 CAAG:1-3-5-8-9 ACTCT:3-6-7-9-10 AGCGT:3-5-6-7-9 CTACA:2-3-5-6-8 TGCAG
chr10-204	chr10	22843204	22843349	9			2		4	5	3-8 GC:8-9 GA:3-4-5-6 CTGG:3-4-6-7 GAGC:1-2-3-7 TCCC:2-6-7-8-10 AGTGG:3-5-6-8-9 GTGGA:4-5-6-7-8 GGCTG:1-2-4-5-8 TCGGC
chr10-2040	chr10	75744119	75744264	6					4	5	2-5-7-9 CTTG:1-3-7-8-9 AATCA:1-2-7-8-10 CTTCA:2-3-4-5-7 ACAGC:1-2-6-7-9 TCGAA:1-2-6-7-8 TTACT
chr10-2041	chr10	77103849	77103994	13				3	4	5	1-4-6 TAA:2-3-4-5 AGAC:2-3-7-8 AGCG:6-7-8-10 GAGA:1-4-6-8 TGAC:2-3-4-6-10 CAGAA:2-3-5-6-7 CCGAA:2-4-5-6-9 CGTAG:3-4-6-8-9 AGGGT:3-4-7-9-10 GGCTG:5-6-7-8-9 GCTGA:2-3-4-5-10 TCGCT:1-3-5-6-9 TATGA
chr10-2042	chr10	77606014	77606159	12					4	5	1-3-4-5 CGGC:3-6-8-9 CCCA:1-5-6-7-8 AGGTC:1-2-3-5-10 CCGCG:1-5-6-8-10 CCGGT:1-4-5-6-8 CGCCC:2-3-6-8-10 CGGGG:2-3-5-8-9 CGCCA:2-5-6-8-9 CTCCA:3-5-6-8-10 ACATG:3-5-6-7-8 GGGAC:3-5-6-8-9 GTCCG
chr10-2043	chr10	79934446	79934591	16					4	5	3-6-8-9 CGCA:2-3-5-8 TGTG:1-5-6-7-10 ATCCG:1-2-3-8-9 ATCGG:1-2-3-5-9 CCACG:1-3-5-8-10 CGCGA:2-4-7-8-9 CGAGA:2-4-5-6-7 CGGCC:2-4-5-6-7 CGGCC:3-6-7-8-9 CCTGG:3-4-5-8-10 CGGGT:3-5-6-8-10 GTGTT:1-3-7-8-10 TGCTT:1-3-5-6-8 TGTCG:1-5-7-8-10 TTTTT:1-2-5-7-8 TTTTC
chr10-2044	chr10	80379944	80380089	14			2		4	5	3-10 AA:1-2-5-8 AAGG:6-7-8-10 ATGT:1-2-4-7-9 CAGCT:1-2-3-6-10 CCCCT:1-2-3-5-8 CCCTG:1-2-4-5-7 CCGGC:3-4-6-9-10 GTAAG:4-6-7-9-10 AGAGT:6-7-8-9-10 CACAA:2-4-5-6-7 TGGCC:1-3-6-7-8 TAATC:1-6-7-8-10 TCAGA:1-4-5-6-10 TTGGA
chr10-2045	chr10	81168965	81169110	16				3	4	5	2-7-10 CTG:3-6-7-8 GGTC:3-4-8-9 GGGT:4-5-8-9 GTTT:2-5-6-9 TCCG:2-4-5-9 TGGA:1-5-7-8 TCTC:1-3-4-5-8 CGGCT:2-3-8-9-10 AACGG:5-6-8-9-10 TAGTG:4-5-7-9-10 GCTTG:4-5-7-9-10 GGAAG:4-5-8-9-10 GTCTT:2-3-5-8-9 TGTCT:2-4-7-8-10 TTTGA:1-2-3-9-10 TTGTG
chr10-2046	chr10	81335525	81335670	16			2		4	5	3-5 GC:1-3-5-6 AGCC:2-3-5-8 CCGG:3-6-8-10 GGGT:4-6-8-9 GAGG:1-3-4-9-10 AAGGG:1-3-4-8-9 ACGCT:2-3-4-5-8 AGGGG:3-4-5-8-9 AGTGG:3-5-6-9-10 CCAGA:3-5-6-7-8 CTGAC:3-5-7-8-10 CTTCA:3-5-8-9-10 GCTGG:1-3-5-6-8 TACGC:1-3-5-6-8 TGCGC:1-2-3-9-10 TTCGG
chr10-2048	chr10	83923536	83923681	11		1			4	5	8C:1-2-5-6 CCTC:2-3-6-7 ACCA:2-4-5-10 CTGA:2-6-7-9 TAAT:1-2-5-7-9 ACCCG:1-3-4-5-7 AGGCC:2-3-4-7-10 AAACT:3-6-7-8-10 GCACT:2-3-6-8-9 TGAGG:1-3-4-6-8 TCAGG
chr10-2049	chr10	83973612	83973757	10				3	4	5	8-9-10 TTT:1-2-3-4 ATGG:1-2-9-10 CATA:1-2-4-6-7 AAGAA:1-2-8-9-10 CCCTT:2-3-5-7-8 CCTTT:2-4-5-7-10 CTTCA:3-4-7-9-10 GAAAA:2-5-7-8-10 TTTCA:2-4-5-8-9 TGCGT
chr10-205	chr10	66921135	66921280	16				3	4	5	2-3-5 CAT:1-2-7-9 CCCG:6-7-9-10 CCAG:2-4-5-7 TTGC:1-2-8-9-10 ACGGG:1-4-5-8-9 AGTGA:1-2-5-8-9 CCCTT:1-2-4-9-10 CCTAG:2-3-5-6-10 ACTAT:2-3-5-8-9 CGTTT:2-7-8-9-10 CTCAA:3-5-7-8-9 ACAGA:2-3-7-8-10 TGTGA:2-3-4-5-6 TGTTG:1-2-6-8-9 TCGCG:1-5-6-7-9 TTAAA
chr10-2050	chr10	84967889	84968034	10					4	5	1-2-3-4 CAGA:2-3-6-7 TGGC:1-2-4-8-10 AAATA:2-3-4-6-9 AATCA:2-6-8-9-10 CGCTG:2-4-6-9-10 CTAAT:3-4-7-9-10 AGCTG:2-3-5-6-7 TATCT:1-2-3-4-10 TCAGA:1-3-4-8-9 TCATG
chr10-2051	chr10	85175487	85175632	8				3	4	5	3-7-9 GAT:2-5-8-9 CTTT:3-7-8-9 CACT:1-2-7-8-9 ACTGG:1-3-5-7-10 AGCTT:1-2-3-7-9 CTAAA:2-4-6-7-10 ATATT:1-2-3-9-10 TTCAA
chr10-2052	chr10	86104168	86104313	10					4	5	1-2-4-10 AAAT:4-6-8-9 GATG:1-2-4-9 TAGA:1-2-8-9-10 ACTTT:1-4-5-9-10 AGCGG:2-3-6-7-9 CAACG:3-4-5-8-10 AGTGA:3-4-5-7-9 CTGCG:5-6-7-9-10 TATGG:1-3-6-7-10 TGGAA
chr10-2053	chr10	91188009	91188154	12					4	5	1-5-8-9 ATCG:1-2-3-4-7 ACGAA:1-3-6-9-10 ACGTT:1-3-5-7-10 CGCCA:2-3-4-6-9 AAAAG:2-3-5-7-8 AGCCT:2-4-6-7-10 AACCA:3-6-7-8-9 CCACA:5-6-7-8-10 TGTTT:2-5-6-7-8 TTCAG:1-2-5-6-8 TCCCC:1-5-6-9-10 TCCAG
chr10-2054	chr10	94440585	94440730	13			2		4	5	1-5 TG:1-2-6-7 CTCC:2-5-7-8 ATTG:4-6-7-9 GCAA:2-5-8-10 TTTG:1-4-5-7-9 AGGCA:1-2-3-8-10 CAGGT:1-2-3-4-9 CCATT:3-4-8-9-10 GTCTA:4-6-7-8-9 AGCTA:1-2-6-8-9 TCACA:1-2-7-8-10 TCTCT:1-2-6-8-9 TTATT
chr10-2055	chr10	97375912	97376057	13				3	4	5	1-3-6 ACG:1-2-7 CTT:1-2-4-9 ATAG:1-2-3-8 TCCT:2-3-5-6-9 AACGG:3-4-5-6-7 AGCGA:3-4-5-6-9 GAGAA:3-5-6-7-10 GTGTT:3-4-6-9-10 GGAGG:3-4-5-8-9 GGCTA:3-4-5-7-8 GTGTC:4-5-7-8-10 GCCCA:1-4-5-7-9 TACCT
chr10-2056	chr10	98914403	98914548	14				3	4	5	3-7-8 CTT:3-5-7-8 CGCG:1-5-6-7-8 AGGCC:1-4-5-7-8 ATCCC:1-2-3-5-7 CCGCC:1-2-6-7-8 CCCAC:1-2-5-7-9 CCCAA:1-3-6-8-9 CCGGG:2-5-6-7-8 ACCCG:2-3-4-5-9 CAAGT:2-3-5-6-8 CGGCC:2-3-5-7-8 CGGCG:2-5-6-7-8 CGGAT:3-4-5-7-8 CGCCG
chr10-2057	chr10	98997125	98997270	12				3	4	5	8-9-10 TGT:1-2-6-9 CTGG:2-4-8-9 CGGG:5-6-8-9 TCCA:1-3-8-9-10 AGCTG:1-2-3-4-9 CAGGG:1-2-4-9-10 CAAGG:2-3-5-7-8 CACCT:3-5-7-8-9 CCCCT:3-5-7-8-10 GCTCT:2-3-4-5-7 TGAGC:1-2-6-7-8 TCCAC
chr10-2058	chr10	100052988	100053133	8					4	5	2-3-6-8 TGGC:1-2-3-7-8 AAGTG:1-2-4-9-10 ATTTT:1-2-4-8-9 CCGTT:2-3-4-8-9 CCTCA:2-5-6-7-10 TCGCT:1-3-4-5-10 TATTA:1-4-5-6-8 TGCAG
chr10-2059	chr10	104881178	104881323	12				3	4	5	2-3-4 ACG:6-7-8-9 GACT:1-3-4-10 TAAG:1-2-6-8-9 ACGCA:2-4-5-7-10 CTTCA:3-5-7-8-9 ATACT:3-5-6-8-10 GTGTA:3-4-5-6-10 GTCGT:2-4-8-9-10 TGTGA:2-4-5-9-10 TGTAA:2-4-5-7-10 TTTTT:1-3-4-7-9 TAACT
chr10-206	chr10	80323850	80323995	20				3	4	5	3-6-9 CCT:2-3-5 TCG:1-3-4-9 AGGG:1-2-3-6 CAGG:3-5-6-8 CTGG:3-4-8-10 CGCA:4-6-8-9 GGGA:4-5-8-9 GCTG:1-3-5-8 TCGC:1-3-6-8-10 ACGGA:1-4-5-8-10 CGTTG:2-3-5-8-9 AGTCG:2-6-7-8-10 ACAGA:2-6-8-9-10 CCCAG:3-6-8-9-10 AACAG:3-5-6-8-9 ACACT:3-5-6-7-8 GGATG:3-4-5-8-10 GGCCG:5-6-7-8-9 CGTGA:4-5-6-8-9 GGAGT
chr10-2060	chr10	104934007	104934152	13				3	4	5	1-2-7 TTA:3-4-5-7 AATC:1-5-8-10 TGTT:1-2-3-8-10 ATCGT:1-2-4-8-10 ATTTG:1-2-5-7-9 CTCTT:2-4-6-7-9 AACCG:2-7-8-9-10 CCGTG:5-6-7-8-9 GCATT:2-4-5-7-9 TTCTA:1-2-5-6-7 TCCAA:1-2-4-6-7 TCGCT:1-2-3-7-8 TTCAT
chr10-2061	chr10	107639558	107639703	11			2	3	4	5	7-10 AT:8-9-10 TGA:6-7-8-9 GTCA:2-3-4-7 TCAC:1-2-4-7-8 AAAAT:1-2-4-9-10 AAAGA:1-2-6-9-10 ACGGT:2-4-5-7-8 TTGAG:1-2-3-5-9 TCACG:1-4-7-9-10 TGAAT:1-4-7-8-9 TGTTG
chr10-2062	chr10	108446226	108446371	12				3	4	5	3-9-10 CGT:1-2-5-7 TCCT:1-4-5-8-9 AGGTG:1-4-5-9-10 ATTAT:1-2-4-9-10 CCGAG:1-2-5-7-8 CTCCT:3-4-6-9-10 AAGGA:2-3-7-9-10 TGTAT:2-3-5-6-8 TGGGG:1-2-6-7-8 TACTG:1-4-5-8-9 TGCGG:1-2-3-8-9 TTATG
chr10-2063	chr10	111506432	111506577	9				3	4	5	3-4-8 GGG:3-5-6-9 GGGG:1-3-5-7-8 ACGTT:1-2-6-8-9 CTACG:2-4-5-7-10 CGGCT:2-4-5-7-8 CGGTC:3-4-5-6-8 GAGGC:1-3-5-9-10 TGCAA:1-6-8-9-10 TGGGG
chr10-2064	chr10	111741403	111741548	12				3	4	5	1-3-8 AGC:1-2-4-8 CAGT:3-4-5-9 ATGG:1-5-6-8 TTAC:1-2-3-8-10 AAGTT:1-3-5-6-7 ACCCA:1-4-5-6-9 AATAA:1-2-3-4-8 CAGGT:3-6-7-9-10 AGATG:4-5-6-9-10 ATATA:1-3-7-8-10 TGCCA:1-4-5-6-9 TGTGG
chr10-2065	chr10	111776550	111776695	10					4	5	6-7-9-10 CTAT:1-6-7-9-10 AAAAT:1-2-3-4-5 ATCTT:1-2-7-8-10 ATATT:1-2-3-5-8 CAACT:3-4-5-6-7 AGGCA:1-3-4-5-10 TAACA:1-5-8-9-10 TCTTA:1-4-7-8-10 TGTGA:1-2-4-7-8 TTTCT
chr10-2066	chr10	119095913	119096058	14				3	4	5	1-3-5 AGT:2-3-10 AAA:2-4-5-6 CTGC:3-7-8-10 ATCT:2-5-6-10 TCGA:1-3-5-7-9 ACTTG:1-2-6-7-8 CCCAG:1-2-4-7-10 CCTTT:4-6-7-8-10 GGAGT:1-2-4-6-9 TCTAT:1-3-6-8-9 TAAGG:1-3-4-5-9 TGTGG:1-6-7-8-9 TGAGG:1-2-4-5-10 TTATA
chr10-2067	chr10	120226865	120227010	10				3	4	5	6-7-9 AAG:1-2-3-5 CAGT:1-2-5-10 CCGA:2-4-6-10 AGAA:2-3-6-7-8 ACCTC:4-5-6-8-10 GTGTA:4-5-6-7-8 TGACG:2-4-6-8-10 TGCCT:1-3-6-7-9 TAACG:1-4-5-7-9 TAGCG
chr10-2068	chr10	120810967	120811112	10		1			4	5	3C:2-4-7-9 TAAT:1-3-6-7-10 AGGCA:1-5-7-9-10 ACTAT:1-2-3-6-8 CACAG:1-2-4-6-8 CTAAT:1-2-4-7-9 CTGAA:2-4-6-9-10 AAAAG:3-4-6-8-9 AGATA:1-4-5-8-10 TAGGT
chr10-2069	chr10	121436072	121436217	10				3	4	5	6-9-10 GAA:1-3-4-5 AGTC:6-7-8-10 GACT:2-3-4-5 TGGG:1-2-3-10 TTAT:1-4-5-7-9 AGGCA:2-4-6-7-10 ATATA:6-7-8-9-10 CCCTT:1-2-8-9-10 TCTGG:1-2-6-8-9 TTGGT
chr10-207	chr10	39690570	39690715	8		1			4	5	10A:2-5-7-9 TTCG:1-3-5-9-10 ACTGA:1-3-4-7-9 ACTAT:1-4-8-9-10 AGCTG:1-2-5-6-9 CCCAT:2-3-6-9-10 TCCGT:1-2-4-5-8 TCACT
chr10-2070	chr10	123076451	123076596	13					4	5	2-3-6-9 CCCG:2-5-8-9 CCGG:3-4-5-6 CAGG:3-6-8-9 GCGA:2-3-4-5-8 ACGCG:2-3-5-6-8 AGGAC:2-3-4-6-8 CGGCC:3-5-6-7-8 ACCCC:3-4-5-8-9 CACCG:3-4-5-6-9 CGGCG:3-5-6-9-10 GCCGA:4-5-6-7-10 GGGCA:2-4-5-8-10 TTTGT
chr10-2071	chr10	126963161	126963306	9				3	4	5	2-7-10 CCA:6-8-9-10 ACTG:6-7-8-10 ATTA:1-2-5-7-10 ATTAG:2-4-8-9-10 CGGTG:2-4-5-8-10 CTGTT:3-5-6-8-9 CTACT:4-5-7-8-10 GTTGA:2-5-6-7-10 TGCAA
chr10-2073	chr10	127123588	127123733	3				3		5	1-7-9 AAA:2-3-4-6-7 AAAAA:2-3-6-7-8 CCAAG
chr10-2074	chr10	127678071	127678216	9				3		5	1-2-8 TCC:1-2-4-7-9 CTTCA:2-3-4-6-10 AGAAA:2-3-6-7-10 CACCT:2-5-6-7-8 TCCTG:1-3-7-8-9 TCCCA:1-3-5-8-10 TCTTA:1-3-5-6-9 TGTAT:1-6-7-8-10 TGCTT
chr10-2075	chr10	128266105	128266250	13			2	3	4	5	3-7 GC:8-9 GA:3-4-8 AAG:3-5-10 CTT:1-2-9 TCT:2-3-4-6 CAGA:6-7-8-10 CAGT:2-3-4-9-10 AAGTA:2-3-4-5-7 ACATC:2-4-7-9-10 AAAAT:2-3-4-5-9 CAATA:1-3-4-8-10 TATTT:1-5-6-9-10 TTAAA
chr10-2076	chr10	128309881	128310026	13			2		4	5	3-9 AT:3-9 CT:1-2-3-6 ACAA:1-3-6-9 AGGT:3-6-9-10 CAAT:4-5-6-7 GGGT:2-6-7-8 TCAG:2-6-7-9 TCCG:1-3-4-8-10 AAGTT:2-5-6-8-9 ATATT:3-4-5-8-10 GTGGA:4-5-6-8-9 GTGCA:1-5-6-8-9 TTGGG
chr10-2077	chr10	128337305	128337450	13					4	5	3-6-8-10 CATA:6-7-9-10 GCGT:2-3-4-5 TGTT:1-6-7-10 TCCG:1-3-4-8-10 AAACA:1-4-7-9-10 AGCAA:1-4-5-8-9 ATGTT:1-2-6-8-9 CACGG:2-3-4-5-7 AAGTA:2-3-4-5-7 CGTGC:3-5-8-9-10 GTCGT:1-3-7-8-10 TGAGG:1-2-5-9-10 TTTTG
chr10-2078	chr10	128804492	128804637	10					4	5	2-3-6-10 CCAT:1-2-3-7-8 ACCAC:1-2-3-5-7 ACGCA:1-2-7-8-9 CCTTA:1-2-3-4-7 CTCAT:2-3-4-5-10 AGTTG:3-5-6-7-9 CCCAT:3-4-6-8-10 GAAGT:3-5-7-9-10 GCCAT:1-4-6-7-9 TGCCT
chr10-2079	chr10	4503430	4503575	9					4	5	2-4-9-10 AATT:2-5-9-10 CCAA:1-3-6-9-10 AAATA:1-2-8-9-10 CTTAG:1-2-4-5-7 CTGGT:3-7-8-9-10 CCCTT:2-4-5-8-9 TGCCT:2-4-5-6-10 TTTAA:1-2-4-5-8 TCATG
chr10-208	chr10	76664836	76664981	7					4	5	2-4-5-8 ATCT:2-4-5-9 TTCG:1-2-5-8-9 CCTTG:3-4-6-7-9 CGATG:2-4-5-6-9 TGTAT:1-2-3-7-9 TCCCG:1-3-4-8-10 TAAGA
chr10-2080	chr10	8196376	8196521	11					4	5	2-5-8-9 CCGG:3-6-8-9 CGCT:1-3-6-7-8 ACGCT:1-5-8-9-10 ACGGA:2-3-4-9-10 AGAGG:2-4-5-7-8 CACCC:3-4-6-7-8 CTCTC:3-4-5-9-10 CTCAT:3-5-6-8-10 GCAGT:4-6-7-8-9 GAAGT:1-2-6-7-8 TTCAG
chr10-2081	chr10	8214132	8214277	11			2	3		5	1-10 TT:3-4-8 GTG:1-3-5-6-8 AGTCC:2-4-5-8-9 CTTTG:3-5-8-9-10 CGCAG:3-4-5-9-10 CGCTG:3-4-5-8-10 CGGGA:4-5-6-8-10 AGGCG:4-5-6-8-10 AGGGT:2-6-7-9-10 TACTG:1-3-6-8-9 TGGCG
chr10-2082	chr10	10296826	10296971	9			2		4	5	6-7 CA:2-5-6-10 TTGT:1-8-9-10 TCTG:1-2-4-5-7 AAGGT:1-2-6-7-9 ACCAG:1-3-4-7-9 ACTCT:1-6-7-8-9 AAAGA:1-2-3-5-7 CTGTC:1-2-4-8-9 TAAGA
chr10-2083	chr10	13106431	13106576	11		1			4	5	1A:1-4-6-9 TGCT:1-4-5-9-10 AACAA:1-3-4-5-6 CATCA:2-3-5-9-10 AGTGT:2-6-7-8-10 AGACA:2-4-5-6-9 AGTGG:2-4-5-6-9 TTCAA:1-6-7-9-10 TGCAG:1-2-6-7-10 TTGTT:1-2-5-6-7 TTCGA
chr10-2084	chr10	14057113	14057258	10					4	5	1-2-9-10 ACGT:2-4-5-10 CGTT:1-2-4-5 TCGC:1-3-4-5-8 AGAGT:1-4-5-7-8 AATTT:1-5-6-8-10 ACGCG:1-3-4-8-10 CAGCT:3-4-5-8-10 ATGTT:3-4-5-8-9 CTTTG:1-3-4-7-9 TCTTG
chr10-2086	chr10	18859751	18859896	10			2		4	5	3-5 GG:2-3-4-5 ACTG:2-3-4-8 CATC:3-4-9-10 GATA:1-3-5-6-8 AATGC:1-2-5-7-9 CATAT:1-2-6-9-10 CCGGA:3-5-6-7-10 CCGCA:3-5-6-9-10 CCGAG:1-3-5-6-8 TCCGC
chr10-2087	chr10	19745931	19746076	10					4	5	3-6-7-10 AATA:3-8-9-10 GCTG:2-4-6-9 TGGA:1-4-5-8-9 ATGTG:1-2-4-5-10 CTTTT:2-3-5-8-9 CATGA:2-3-5-6-9 CCTGG:2-5-6-7-8 CTATG:4-5-6-9-10 GGGAT:2-3-5-9-10 TGTGG
chr10-2088	chr10	20010209	20010354	7		1			4	5	9A:2-3-7-10 CCAA:1-2-3-6-8 CTCAG:2-4-5-9-10 ATGAG:3-5-6-7-9 CCATA:4-5-6-7-10 TTCCT:2-5-7-8-10 TTTGT
chr10-2089	chr10	20418636	20418781	12					4	5	1-2-3-8 CCCC:2-4-7-10 CTTT:3-4-8-10 AGGT:1-3-5-7-9 ACTCT:1-2-8-9-10 CACTT:1-2-4-8-9 CTTTG:2-4-5-9-10 CACTG:3-4-6-8-10 CAACA:5-6-7-9-10 CGCTG:2-3-6-7-8 TGCAG:1-3-6-7-8 TGGAG:1-4-5-7-9 TGCCG
chr10-209	chr10	54120550	54120695	9			2		4	5	7-10 TT:3-6-8-9 CGCT:1-2-5-7 TACT:1-3-5-8-10 AGCGT:1-2-6-7-8 CTCAT:2-3-7-8-10 AATGT:2-5-6-7-9 ATGTT:2-6-7-9-10 CCCGA:1-4-6-8-10 TTACA
chr10-2090	chr10	20561207	20561352	9				3	4	5	1-2-5 CCC:4-5-9-10 TTAA:1-2-6-7-8 AACCT:1-2-4-8-9 CATGT:1-3-4-7-10 CGTCG:5-6-7-8-9 GAAGT:4-6-7-8-9 TCTTT:2-4-5-7-8 TAGTT:2-4-5-6-7 TTTAA
chr10-2091	chr10	21613478	21613623	12			2		4	5	1-4 AG:1-3-7-8 AGTT:1-2-4-5 CTTT:2-3-6-9 AGAA:1-6-7-9 TGAT:1-2-4-8-10 CTGGT:2-6-8-9-10 CACAT:2-6-7-8-9 TGTCT:2-4-5-8-10 TTCTA:1-3-5-6-9 TGTGG:1-5-8-9-10 TTGAT:1-4-5-8-10 TTCTT
chr10-2092	chr10	22731333	22731478	8					4	5	2-3-5-6 CGCG:3-6-8-10 GAGG:2-5-8-9 TTCT:1-3-5-6-9 AGGAG:2-5-6-7-9 ACCTG:2-5-6-7-8 CCGAT:3-4-6-8-10 CTCCG:3-4-6-8-10 GGCGT
chr10-2093	chr10	23077181	23077326	12					4	5	4-5-7-9 TGCA:1-3-5-7-9 AGGTT:1-5-7-9-10 ATTAA:1-3-5-6-7 CGTGA:1-5-8-9-10 CTTAG:3-4-7-9-10 AGTGT:5-6-7-8-10 CCCGG:2-4-6-7-10 TGCAA:1-2-5-7-8 TCTAG:1-5-7-8-10 TCCCG:1-4-5-6-8 TGTGT:1-2-3-5-8 TTCTT
chr10-2094	chr10	24519027	24519172	13		1			4	5	9A:1-7-8-9 ATTT:2-7-9-10 CAAA:6-7-9-10 GCGT:1-2-4-5-9 ACAGG:1-3-4-5-6 AAGTG:1-4-6-7-9 ATGCA:2-3-6-7-9 ACCAG:3-5-7-9-10 ACCAG:2-4-6-7-10 TACAT:2-4-8-9-10 TTTGT:1-2-7-9-10 TCCTA:1-2-5-6-9 TTTAG
chr10-2095	chr10	24595373	24595518	9						5	1-3-6-7-8 ACCCG:1-5-6-7-9 ATACG:2-3-4-9-10 AGGGG:2-3-4-7-10 CCTCA:3-4-6-8-9 CGGCT:3-4-5-6-9 CTCGG:4-5-6-9-10 GGGAT:2-3-4-5-8 TGAGT:1-2-6-8-9 TCACT
chr10-2097	chr10	25381190	25381335	9					4	5	1-5-9-10 ATAG:1-2-3-6 TAAA:1-7-9-10 TAAA:1-2-3-7-9 AACAA:1-2-4-9-10 AAGTG:1-4-5-9-10 AAGAG:1-6-7-9-10 AGTAT:1-2-5-6-7 CAGGA:4-7-8-9-10 GTTTT
chr10-2098	chr10	25587045	25587190	10			2		4	5	8-9 TG:1-3-5-10 AGTT:2-3-6-9 AGAG:4-5-7-10 GTCA:1-2-5-9 TCTA:1-2-4-6-9 ACGAG:1-5-6-8-10 ATATT:3-4-7-8-10 GACTT:1-2-5-9-10 TCTAG:1-3-4-7-8 TGACT
chr10-2099	chr10	30066694	30066839	6					4	5	1-3-7-8 ACTT:1-6-7-10 TAAT:1-2-7-8-10 ACCTA:1-4-6-7-10 AACTT:1-2-5-6-9 ATTCG:3-4-7-8-10 AATCT
chr10-21	chr10	75609088	75609233	15	0		2	3	4	5	ERE:2-8 CC:2-5-10 CTT:1-2-4-7 TCGC:1-3-5-10 TATT:1-3-4-7-8 AGATC:2-3-5-7-9 AAGCT:2-3-4-7-8 CAGCT:3-4-5-7-8 AAGCC:3-4-6-7-9 GACTG:3-4-6-8-9 GGACT:3-4-8-9-10 GTGAG:4-5-6-9-10 AGGGG:4-5-8-9-10 TCCGG:2-5-6-8-10 TTGTA
chr10-210	chr10	95014081	95014226	18				3	4	5	1-6-9 TGA:1-2-9-10 CCAG:3-7-9-10 CATA:7-8-9-10 CCAT:2-5-9-10 TCAT:1-3-7-10 TGCT:1-3-4-5-7 ACTGC:1-3-6-7-8 AGCTG:2-3-4-9-10 CCATG:2-3-6-8-9 CCACT:2-5-7-9-10 CTCGA:3-4-7-8-10 AATCA:3-4-5-6-7 AACCA:3-4-5-8-10 CAGCT:3-5-6-7-9 CTAAG:3-4-6-8-10 GGGGT:2-3-4-8-9 TGGTT:1-2-3-6-8 TTCGG
chr10-2101	chr10	37078731	37078876	10					4	5	1-2-8-9 TTCA:1-2-3-4-5 ACCAG:1-2-4-7-8 ACGTT:1-2-4-5-10 ATTTA:2-3-4-5-6 AAGGA:2-4-6-7-10 AGGTT:2-4-5-7-9 CGGCG:1-3-4-7-10 TATAT:1-4-7-8-10 TACGT:1-2-5-9-10 TTTTA
chr10-2102	chr10	37335312	37335457	9					4	5	1-2-4-5 CTTC:3-4-5-7 ATGC:1-2-6-7-8 CTGTT:2-3-5-8-9 ACTTT:2-3-4-8-10 AGGTA:2-4-6-7-10 ATATT:4-6-7-8-10 TGTCT:2-5-6-7-9 TCAAA:1-6-8-9-10 TAGAG
chr10-2103	chr10	37711602	37711747	4					4	5	1-2-4-10 AAGA:1-2-7-9-10 CTTGT:2-4-7-8-10 TGTGT:2-4-5-7-10 TGCTT
chr10-2104	chr10	38554307	38554452	9					4	5	3-4-9-10 GAGA:3-4-8-9 GACT:4-5-7-8 ATTT:2-4-9-10 TTAA:1-2-3-7-10 ATATT:2-6-7-9-10 AGTTT:2-4-7-9-10 CTTGG:1-2-4-5-9 TCTCT:1-3-4-6-7 TAGCA
chr10-2105	chr10	39133859	39134004	10				3	4	5	3-6-10 GCA:2-4-5-7 CAGT:4-6-7-9 ACTG:1-3-4-5-8 AAAGG:1-5-8-9-10 AGGTA:1-2-3-5-10 CAGGT:1-3-4-7-10 CCTAG:2-4-5-8-10 ATTCG:3-5-6-9-10 CGAAA:3-6-8-9-10 GAGAT
chr10-2106	chr10	39522848	39522993	11					4	5	1-5-8-9 ACTG:2-3-5-6 AGGA:1-2-4-5-10 AAGCA:1-4-6-8-9 AGACA:2-3-4-7-8 AAGTC:2-4-5-8-10 TGTTT:1-3-6-7-10 TCACA:1-6-7-9-10 TAAAT:1-5-7-9-10 TTAAT:1-5-7-8-10 TTATT:1-2-4-7-10 TTACA
chr10-2107	chr10	40212537	40212682	12				3	4	5	3-7-9 CTG:4-5-6 ACG:1-4-5-8 AACG:3-6-7-8 CGAG:3-7-8-9 GTTT:1-2-3-6-7 ACCCC:1-7-8-9-10 CCTGG:3-4-7-8-10 CATTT:3-4-6-7-10 GGCTT:3-4-6-8-9 GTGGA:1-3-5-6-9 TGCAG:1-4-5-6-7 TATGT
chr10-2108	chr10	40257725	40257870	11				3	4	5	3-4-9 CTA:1-4-6-8 CAGT:2-6-8-9 CACT:2-7-8-9 CACA:3-4-6-8 GTAC:1-2-3-8-10 AAGGG:1-2-3-9-10 CCCAG:1-3-7-8-10 CCTCG:2-3-4-8-10 AAGGT:4-5-6-7-8 ATGCC:1-3-5-6-9 TGTAG
chr10-211	chr10	22647403	22647548	14				3	4	5	3-5-8 GGT:1-2-9-10 ACAT:2-3-4-9 AAGG:3-4-5-10 AACT:1-4-8-9-10 AGTTG:1-4-5-8-10 AGGGA:2-3-4-9-10 AATTA:2-3-6-9-10 CAGAA:2-3-7-8-10 CGCCA:3-4-7-8-10 CATCT:3-4-8-9-10 GGGGT:6-7-8-9-10 CCTTA:1-3-6-7-8 TGCTT:1-5-7-9-10 TCAAT
chr10-2110	chr10	41887217	41887362	17					4	5	1-2-8-9 CTGG:3-5-6-8 GTAT:5-6-8-9 CCCT:2-4-5-8 TTTG:1-7-9-10 TCGG:1-2-4-7-9 ACGCG:1-5-6-8-9 ACCGG:1-2-3-7-8 CCGCC:2-4-5-7-8 CACCC:2-5-6-7-8 CCAAC:2-4-5-6-8 CGGGT:3-5-7-8-9 CGTGG:3-4-6-7-8 CTGTC:3-5-6-8-10 GGGCT:2-3-5-6-8 TCCGG:1-2-3-9-10 TCCGT:1-3-4-5-8 TGGCG
chr10-2111	chr10	41934742	41934887	13						5	1-2-3-8-10 AAGCA:1-3-6-7-9 ACGAG:1-3-6-8-9 ACGCA:1-3-6-8-10 AGACA:1-3-5-8-9 CCTCT:2-3-6-7-8 CACTG:2-5-6-8-9 CGACA:2-5-7-8-10 CTTGT:2-4-5-8-9 CGGTG:3-4-5-6-9 AGGAG:3-4-6-8-10 GAACA:3-7-8-9-10 GCCTG:1-3-4-8-10 TGGCT
chr10-2112	chr10	42193144	42193289	12			2		4	5	1-3 AA:1-2-3-10 CAGT:1-2-4-7-8 ACGTG:1-3-5-6-8 CACAC:3-4-5-8-10 ATTTT:3-4-5-6-9 CTTAG:3-6-7-8-10 GCCTG:1-2-3-4-7 TCAGC:1-3-5-7-8 TATTT:1-3-6-7-10 TCCCA:1-5-8-9-10 TTTTA:1-4-6-7-9 TTAAA
chr10-2113	chr10	42300180	42300325	14				3	4	5	1-2-3 TTA:2-5-9-10 CTAA:5-6-7-10 TACG:4-6-8-9 GAGT:1-2-3-9-10 AAATT:1-2-6-7-9 ATGAG:1-2-3-9-10 CTGGG:1-2-4-8-9 CTATT:2-3-7-9-10 ACTTT:2-3-8-9-10 AGCTA:4-6-7-8-9 GCCTT:1-2-3-5-7 TCGTA:1-4-5-7-8 TTCAC:1-2-3-5-6 TTACA
chr10-2114	chr10	42478471	42478616	13					4	5	2-5-6-8 CCAG:3-5-6-8 ATAT:3-5-6-10 GCGT:1-2-3-4-5 AAGAG:1-2-7-9-10 CCTGA:1-2-4-9-10 CCGGA:1-4-6-9-10 CTAGA:1-2-6-7-8 CTCTT:1-2-5-6-8 CTCGG:2-4-6-7-9 AGCAG:2-3-4-5-8 CAACC:2-4-6-8-10 CTAGT:2-3-5-6-8 TCCAG
chr10-2115	chr10	42862506	42862651	9						5	1-3-7-9-10 ACCAA:1-2-6-7-8 CCCCT:1-2-3-5-9 CTCGT:2-5-6-7-10 ATAAA:6-7-8-9-10 GCGAT:1-2-5-6-9 TCTAG:1-6-7-8-10 TCAGT:1-4-5-9-10 TGGAG:1-2-7-8-9 TTCTG
chr10-2116	chr10	43875680	43875825	10	0			3	4	5	ERE:1-8-9 ATT:6-7-10 ACA:2-3-7-10 AGCG:2-4-6-8 AGCT:2-5-8-9 TTTT:1-2-3-6-7 CCCCC:2-4-7-9-10 TAAGG:1-3-5-7-8 TACCC:1-4-7-9-10 TTTAG
chr10-2117	chr10	44999631	44999776	11			2		4	5	1-9 TT:1-2-3-7 AAGC:1-6-7-10 AACA:2-8-9-10 TGAT:1-2-3-4-9 ATAAG:1-2-7-8-9 ATACA:1-2-4-8-10 ATTGT:2-7-8-9-10 CTCAA:2-6-7-8-10 TAATT:1-4-5-8-9 TAGTT:1-2-4-7-9 TTACA
chr10-2118	chr10	45009761	45009906	9				3	4	5	5-7-10 CAA:3-7-9-10 CCAA:2-3-6-9 TACG:1-2-6-7-9 ATAAA:2-3-8-9-10 AGGGA:2-3-6-9-10 CAGAG:2-6-7-9-10 CCAGG:3-4-6-8-9 CGACA:2-6-7-9-10 TCCTT
chr10-212	chr10	29460205	29460350	10			2		4	5	3-5 AG:1-3-5-8 AACT:1-2-3-6 ATCA:1-2-3-4-5 AAGGC:1-2-3-6-8 ACACG:1-3-4-9-10 ACATA:1-3-5-7-9 AGTAA:1-2-3-4-7 CTATT:2-4-6-7-9 CGCCT:3-5-6-7-9 CTCCG
chr10-2120	chr10	50592565	50592710	10					4	5	3-4-8-10 CGGG:1-5-6-8-9 CGGCG:1-4-5-6-7 CGTCC:2-3-5-6-8 CCGCC:2-3-4-6-8 CCGCG:2-3-4-5-10 CGGTG:4-6-7-8-9 GATGG:2-3-4-5-8 TGACG:1-3-5-6-10 TAGCG:1-3-4-8-9 TCTTA
chr10-2121	chr10	54066598	54066743	12			2		4	5	2-3 AC:1-2-3-9 TAGG:1-7-9-10 TCGA:1-3-4-6-10 AAAAT:1-4-5-6-7 ATCCC:1-2-6-8-9 CCAGA:1-2-3-4-7 CTAGC:2-4-6-7-10 CTAAT:3-5-6-8-9 ACATT:4-5-6-7-9 ATGCG:2-6-7-8-10 TCACA:2-4-7-9-10 TTAGA
chr10-2122	chr10	56553906	56554051	4						5	1-2-3-7-8 CCAAC:1-3-4-7-10 CGATA:2-5-7-9-10 ACTGT:2-4-7-9-10 TGAAG
chr10-2123	chr10	56734373	56734518	8				3	4	5	3-5-8 GTC:4-8-10 ATA:1-2-3-9 CACT:1-2-3-8-10 AAATT:1-2-3-7-9 ATGAA:1-4-5-9-10 CTCGT:3-4-5-6-9 GAGGG:1-6-7-8-9 TCTGT
chr10-2124	chr10	58945019	58945164	12				3	4	5	1-4-8 AGT:2-8-10 TCG:2-5-8-10 CCTT:1-4-8-9 TATG:1-2-4-9-10 AAGAA:1-2-3-5-10 CTGGT:2-4-5-6-9 AGTGG:2-4-6-7-9 ATAAA:2-3-4-7-9 CAAAG:3-4-8-9-10 CATAA:2-3-8-9-10 TGCGG:1-5-6-8-10 TTACT
chr10-2125	chr10	59907277	59907422	14				3	4	5	6-8-9 ACT:6-8-9 GCT:2-3-5-7 AGTC:3-4-6-8 AAAG:4-5-6-9 GTAG:1-3-5-7 TCCC:1-6-7-9 TCCG:1-8-9-10 TTGT:1-4-6-10 TGAA:1-2-4-5-10 CCGTA:2-6-7-8-9 CGTGT:3-4-6-8-9 AAACT:3-4-5-8-10 GTCGT:1-3-7-9-10 TCCGG
chr10-2126	chr10	60162346	60162491	12		1		3		5	1A:1-2-3 ACC:1-2-3-4-7 AAAGC:1-4-5-7-9 AGTCT:1-2-4-6-9 ATGAG:1-4-5-6-7 CTGGA:2-4-6-8-10 AGACA:2-4-5-9-10 CGTTT:3-4-5-8-9 GAGTT:2-6-7-9-10 TAAGT:2-6-8-9-10 TATGT:1-3-4-5-9 TGATG
chr10-2127	chr10	61741401	61741546	10				3	4	5	8-9-10 GAT:1-2-4-5 ATTT:2-5-6-10 ACGA:4-6-7-8 GATC:1-3-6-8 TCGC:1-3-9-10 TCGG:1-3-7-8-9 AGTGG:2-3-4-7-9 CAGTG:3-7-8-9-10 AATGA:3-4-5-8-10 CAGGA
chr10-2128	chr10	62486613	62486758	18					4	5	1-2-3-7 CACC:5-6-7-8 GACT:4-5-6-8 GCCC:1-6-7-8 TCCG:1-2-7-8-9 ACTGT:1-2-5-7-8 ACGTC:1-3-5-8-10 ACTCT:1-3-6-8-10 AGCCG:1-2-3-5-7 CCGGC:1-2-3-4-5 CCGTC:1-2-6-7-10 CCGAT:1-3-5-6-8 CCCCC:1-3-5-6-8 CCGCC:1-6-7-8-10 CGACG:1-4-7-8-9 CGAGG:2-3-4-5-6 CGGGC:3-5-6-8-9 CGCCA:1-2-3-6-8 TCGAG
chr10-2129	chr10	62847142	62847287	10		1			4	5	3G:2-3-6-9 ACGA:1-2-5-7-9 AACAA:2-4-7-9-10 AGCGG:2-3-4-8-9 CCTCT:3-4-5-7-8 ATTCC:4-5-7-8-9 GTTGG:2-3-5-7-8 TGTAG:2-3-4-5-8 TGTTG:1-4-6-7-8 TACAG
chr10-213	chr10	70196804	70196949	14				3	4	5	2-8-9 ATT:1-3-4-8 ACAT:1-5-6-8 CTGC:3-4-5-9 CTCG:3-4-5-8 CTCT:6-7-8-9 GAGG:1-3-4-5-8 AAACG:1-2-4-7-8 CAGTG:1-5-8-9-10 CCTGA:1-2-3-6-9 CTAAT:2-3-6-8-10 AAGCT:2-3-7-8-9 CCCCA:1-2-3-4-5 TCCAC:1-3-5-6-8 TGCCT
chr10-2130	chr10	63429423	63429568	6					4	5	2-3-5-6 CGGA:1-4-8-9-10 AATAT:1-2-3-5-7 CAAGA:3-4-5-6-8 ATTAT:3-6-7-8-10 CCTGT:1-2-6-7-9 TTCCA
chr10-2131	chr10	66470707	66470852	13				3	4	5	4-7-10 GAG:3-4-5-6 GAGG:1-3-4-5-10 AGTGA:1-4-6-8-9 AGGGA:1-3-6-7-8 CACCT:1-2-4-9-10 CTTAA:3-5-7-8-10 ACCCT:3-5-7-8-9 ATTCA:2-3-4-6-10 TGAGT:2-3-4-6-8 TGGGT:1-3-4-8-9 TGGGA:1-4-5-8-9 TGGGT:1-2-4-7-8 TTTTT
chr10-2132	chr10	67377870	67378015	11					4	5	1-3-7-9 ACCT:1-2-4-5 CCAG:1-2-4-10 CTGT:6-7-8-9 GTTT:1-3-4-6-9 AAGGG:1-4-5-6-8 ATTGC:1-2-7-9-10 CACTG:1-2-4-5-6 CTGGA:1-2-4-7-8 CTTCG:1-2-4-9-10 TCGAT:1-4-5-7-8 TGTCC
chr10-2133	chr10	68173708	68173853	11				3	4	5	1-2-3 ATC:1-4-8-9 AGTA:1-7-8-9-10 ACCAG:1-4-5-7-8 AGGTT:1-2-3-9-10 CCCAG:1-2-4-9-10 CCTAG:2-4-6-9-10 AGAAT:2-4-6-9-10 CTGGT:3-4-5-9-10 GAGTG:3-5-8-9-10 GTGGA:1-3-5-7-8 TGGCC
chr10-2134	chr10	68752995	68753140	7					4	5	1-6-8-9 AGCA:1-4-6-7-8 AAATC:1-2-4-6-9 ATGAA:2-4-7-9-10 TGTAA:1-2-3-4-5 TAATT:1-2-3-5-7 TCCGT:1-3-4-5-10 TCTTT
chr10-2135	chr10	72373856	72374001	10				3	4	5	1-4-8 ATT:1-2-4 TCG:1-2-7-9 CATA:3-4-5-6 GTCC:6-7-8-10 GACA:1-4-9-10 TAAG:1-5-7-10 TTCT:1-2-5-8-10 CCCGA:1-2-3-4-8 CTGAC:2-4-5-8-10 ATTTT
chr10-2136	chr10	77484309	77484454	13					4	5	1-2-3-6 CCAG:5-6-9-10 TGGA:4-5-6-9 GGAA:1-3-6-7-8 ACCCT:1-2-6-8-9 CAACA:1-2-3-5-8 CCCTC:2-3-6-7-8 CCCTG:3-4-7-8-10 AGATA:3-6-8-9-10 CGGTG:3-7-8-9-10 CCGGG:3-4-5-9-10 GGTGA:1-2-6-9-10 TCATG:1-4-5-6-8 TGGAG
chr10-2137	chr10	77581666	77581811	11					4	5	6-8-9-10 GCGG:1-3-5-8-10 CCCGT:1-5-7-8-10 CTAGT:2-5-6-8-10 CCCTT:2-4-6-8-10 CTAGG:2-4-8-9-10 CTGAA:3-5-6-7-9 GGCCG:5-6-7-8-9 CCCGA:2-3-5-6-10 TCCCG:2-4-5-9-10 TGGGT:1-3-5-7-10 TGTTG
chr10-2138	chr10	79812374	79812519	11				3	4	5	4-9-10 GAG:4-5-6 GGA:2-8-9-10 ACGG:3-6-8-10 AGCT:3-6-7-10 CCCT:1-2-5-7-9 ACTCG:2-3-4-5-8 AGTGG:2-3-4-5-8 CCTCC:3-5-6-7-8 CTGTG:4-6-7-8-10 GACTT:1-2-6-8-9 TCACA
chr10-2139	chr10	80173016	80173161	15					4	5	2-5-8-9 CCTT:3-6-7-10 AACG:3-6-7-8 AGCT:3-5-6-8 GTCG:4-5-9-10 TCAA:2-5-7-9 TTAT:1-2-6-8-9 AAGCT:1-3-5-6-8 ACTGG:1-3-5-6-10 AGTGA:1-2-3-5-7 CCACA:1-2-3-8-10 CTCCG:1-2-3-5-9 CTGGT:2-5-7-8-9 ATTTA:3-5-7-9-10 CCTTA:1-3-5-6-7 TCGCC
chr10-214	chr10	75596220	75596365	12				3	4	5	2-3-5 TCC:1-2-3-7 ATGA:1-2-4-5 CCTT:2-5-7-8 ATTC:2-4-5-10 TACT:1-7-8-10 TTGT:1-2-4-9 TTAT:1-2-3-7-8 AACCT:1-2-4-8-9 ATACA:1-2-4-7-10 TCGTT:1-4-7-8-9 TTTGA:1-2-3-9-10 TTAGT
chr10-2140	chr10	80742267	80742412	9					4	5	1-4-5-10 ATTA:2-3-5-7 CCCC:1-3-4-6-10 AGAAA:1-2-3-5-10 CCACG:1-2-7-8-10 CCCCG:1-3-5-6-8 CCTAC:2-3-6-7-10 CCCCA:2-3-6-7-8 CCCTT:1-3-6-7-10 TAACG
chr10-2141	chr10	81025481	81025626	16			2	3	4	5	3-10 GA:3-6-9 GAG:4-6-8 GGC:2-3-5-8 CCTT:3-4-6-7 CTGT:4-5-7-9 GTCG:1-3-6-7 TAAC:1-2-3-6-7 ACCAT:1-3-6-7-8 CCCCG:1-3-4-5-10 CGGTA:1-4-6-7-10 CGCCA:2-3-4-6-8 CCACC:2-3-8-9-10 CCTGA:3-4-5-6-8 GTGGG:2-3-6-7-9 TCGCA:1-3-5-8-9 TGTTA
chr10-2142	chr10	81107157	81107302	13			2		4	5	2-3 TA:1-2-9-10 ACTG:3-4-8-10 AGGT:3-6-9-10 GGAG:2-3-4-8 TGGC:3-4-5-6-10 GGTAT:4-6-7-8-10 AACTA:4-6-8-9-10 GATGG:4-5-6-9-10 GCGGA:2-3-4-8-9 TGGGA:1-2-3-7-10 TAACT:1-3-4-6-10 TGAGA:1-4-5-7-10 TGGAA
chr10-2143	chr10	81129204	81129349	13			2	3	4	5	3-4 CG:1-2-4 TTG:1-2-6-9 CCGA:1-3-4-8 CCGG:1-3-5-7-8 AAGTC:1-2-6-7-10 ATCCA:1-2-3-5-6 CCGGC:2-3-4-6-8 AGGGC:3-4-5-6-8 AGGGG:3-6-8-9-10 GACTG:3-5-7-8-9 GGTGA:4-6-7-8-10 GGTCT:1-3-6-8-10 TCGGG
chr10-2144	chr10	81267254	81267399	11			2			5	5-8 GT:1-2-7-9-10 AATTA:1-3-6-7-9 AGGAT:2-5-6-7-10 ATCTA:3-4-5-9-10 AATAA:3-6-8-9-10 AATTG:2-4-5-6-9 TTGCT:1-6-7-9-10 TCAAA:1-5-6-7-9 TCACG:1-4-6-9-10 TGGGG:1-2-4-7-10 TTACA
chr10-2145	chr10	81351220	81351365	12				3	4	5	6-8-9 CGA:1-2-9-10 AAAG:1-2-4-9 CTGT:2-5-7-9 ACTT:3-5-7-9 ATCG:2-3-5-10 TGGT:1-2-6-8-10 ACACA:1-3-6-7-10 AACCA:1-2-3-9-10 CAAAT:1-2-5-7-8 CATTG:2-4-6-9-10 TTAAA:1-2-3-6-7 TTAAA
chr10-2146	chr10	81450240	81450385	10					4	5	1-2-3-8 CTGC:6-7-8-9 ATGG:4-5-6-7 GCGC:2-6-7-9 TCCG:1-2-3-5-8 ACACT:1-3-5-7-9 ACTCG:1-3-4-6-10 ACTCT:1-2-3-5-8 CCACC:2-5-6-7-8 TTCTG:1-3-4-7-9 TCACG
chr10-2147	chr10	81573245	81573390	15			2		4	5	6-10 AT:3-5-6-10 GCGT:3-5-8-10 GTTT:3-4-8-10 GGGA:1-4-7-10 TTTT:1-2-3-5-9 AACTG:1-2-7-9-10 ACCGA:1-3-4-8-10 AAATA:1-2-3-7-9 CTATA:3-5-7-9-10 ATAAG:3-4-5-6-9 AGTAA:1-2-3-4-7 TACAA:1-3-6-7-8 TGGCT:1-7-8-9-10 TCTGG:1-5-7-9-10 TTCGA
chr10-2148	chr10	81643715	81643860	20				3	4	5	1-3-5 CAC:1-2-6-7 ACCT:2-3-5-9 CAGG:2-3-5-6 CCTC:2-5-6-9 CGGG:2-5-6-10 TCGG:1-2-3-5-6 CAGTG:2-3-6-7-8 ACGAC:2-3-4-6-9 ACGCG:2-3-6-7-10 AGGCG:2-3-5-8-9 AGGCG:2-3-4-6-9 AGGGG:2-3-5-6-8 CGTCC:3-5-6-8-9 ACCCG:3-4-5-8-9 AGCCG:3-5-7-8-10 CTTCT:3-4-5-8-10 CGCGG:3-4-5-8-10 CGGGG:3-5-6-7-8 GCGTT:4-5-6-8-9 TCCGA
chr10-2149	chr10	83095495	83095640	9				3	4	5	1-3-8 AAT:4-5-8 GTT:1-2-3-8 CTGC:2-6-8-9 CATG:2-3-4-5 TCAG:1-5-8-10 TCCT:1-6-7-8-9 ACTGA:4-6-8-9-10 GACTT:1-4-7-8-10 TACCT
chr10-215	chr10	111853085	111853230	9		1			4	5	8G:1-3-7-10 AGCT:2-5-7-8 AGCT:1-2-3-6-9 ATGGT:1-2-6-8-10 ATATT:2-4-5-7-9 CGGCG:4-5-8-9-10 AGCAA:1-3-8-9-10 TCGAA:1-4-5-8-10 TGGCA
chr10-2150	chr10	83686161	83686306	9			2		4	5	7-9 AG:1-8 TC:1-5-9-10 TTGT:1-2-3-8-10 ACCTT:1-2-5-7-10 ACTCT:2-4-5-6-7 CGCCC:3-4-5-7-8 AGGAT:3-4-5-7-9 GAGTT:1-2-4-8-9 TATGG
chr10-2151	chr10	86307419	86307564	12					4	5	1-2-5-10 ATCA:2-3-5-8 TCCT:1-2-8-9-10 ACTTG:1-3-5-8-9 ACTGT:1-4-6-9-10 ATGGT:1-2-7-9-10 CCCTT:5-6-7-8-9 CCTGT:5-6-7-8-10 TACTA:2-5-8-9-10 TTGAA:1-2-5-7-10 TCTCA:1-2-4-6-7 TCTGA:1-3-7-8-10 TACTT
chr10-2153	chr10	87869178	87869323	10						5	1-2-3-5-9 AAATG:1-2-3-4-5 AAAGC:1-2-4-7-9 AAGTA:1-3-4-5-8 ACTGC:1-3-6-7-10 AGAAT:1-2-4-7-9 CTTTA:3-4-8-9-10 GGTTA:4-5-6-7-9 TGGCA:1-5-6-7-10 TTAAA:1-2-4-7-10 TTAAA
chr10-2154	chr10	87918610	87918755	13			2	3		5	1-10 TA:1-10 TA:1-4-5 AAC:1-3-6-7-10 ACCAT:2-3-5-8-10 ACCTA:2-5-6-9-10 ATGGG:4-6-7-9-10 GACAA:4-6-7-8-10 GCTCA:2-3-6-7-8 TAGAC:1-2-5-9-10 TATTA:1-3-6-7-9 TAAAA:1-3-4-8-10 TAGCT:1-2-3-6-9 TTAGT
chr10-2155	chr10	88309802	88309947	14					4	5	1-4-5-8 ATGG:2-4-9-10 CAGG:3-5-6-9 CCGT:2-7-9-10 TCTT:1-3-6-7-8 AACTG:1-3-7-9-10 AGCAA:1-5-7-8-10 ATTTA:1-2-3-8-9 CAGGT:2-6-7-8-10 ACTGT:3-4-5-7-9 ATTCT:5-7-8-9-10 CTCAG:2-6-7-9-10 TACGG:2-4-5-6-8 TGTGC:1-3-6-7-9 TCACG
chr10-2156	chr10	94398339	94398484	16					4	5	6-7-8-9 CCCT:5-6-8-10 CCCT:1-2-4-5-9 ACGGA:1-4-5-6-8 ATGGT:1-2-5-7-9 ATTCG:1-2-6-8-9 CCCGT:1-6-8-9-10 CGGTT:1-4-5-7-10 CGCTT:1-2-3-5-10 CTCCG:2-5-8-9-10 CCGTG:3-4-5-6-9 CGCAT:5-6-7-8-10 CGTGT:4-6-7-8-10 GCATT:2-3-8-9-10 TCCTG:1-2-3-4-9 TTGAG:1-2-5-8-10 TTCGA
chr10-2157	chr10	95117073	95117218	10				3	4	5	2-4-8 CAG:1-4-8-10 AACA:1-2-4-10 CCTA:2-4-5-7 ATGT:2-4-8-9-10 CGTTG:3-4-5-7-9 CAGAT:3-6-7-9-10 GGCTT:3-4-6-8-9 GGATG:4-6-8-9-10 TACGT:1-3-7-8-10 TATGT
chr10-2158	chr10	96804528	96804673	8				3	4	5	1-9-10 TAT:1-2-3-4 CTGG:1-3-7-8-10 AATTT:1-4-5-8-10 AGTCA:2-4-5-7-9 CTTAT:1-2-4-9-10 TAATT:1-2-5-6-10 TCCGT:1-3-6-7-8 TCAAG
chr10-2159	chr10	96934714	96934859	9				3		5	3-6-10 CGT:1-3-4-6-10 AATAA:3-6-7-9-10 ACCGG:2-3-4-8-9 TGTGG:1-2-3-7-8 TCATG:1-2-6-7-8 TCAAG:1-3-5-6-10 TCTGA:1-3-5-8-9 TGCGA:1-2-4-7-10 TTACA
chr10-216	chr10	30843211	30843356	11	0				4	5	ERE:1-3-5-6 AGTC:2-8-9-10 ACTG:3-4-9-10 GGAA:1-3-4-5 TAGT:1-7-8-9-10 ATTTT:1-2-5-6-9 CCTGT:3-4-6-7-8 CGACC:3-4-5-6-9 CTGGG:4-5-8-9-10 GGCTA:2-4-7-9-10 TGCGG
chr10-2161	chr10	97456240	97456385	10						5	1-2-6-8-9 AAAGT:1-3-4-7-8 AGGCT:1-2-3-4-5 CAGTT:2-4-5-9-10 AGTTG:3-4-6-9-10 AAGGG:3-4-6-9-10 ATATG:6-7-8-9-10 AATGA:6-7-8-9-10 CATGG:1-2-5-8-9 TACTG:1-4-5-7-9 TAGTG
chr10-2163	chr10	97625268	97625413	12					4	5	1-2-4-8 AAGT:1-3-4-10 AAAA:1-3-7-9 TAAA:1-2-4-6-7 AATCA:1-2-4-9-10 ACGAT:1-3-4-5-10 AGTGT:1-6-7-9-10 AAAAT:1-2-4-5-6 ATGTC:1-2-7-9-10 CTAGT:2-4-5-7-10 CTTCT:3-4-5-9-10 GGTAT:1-5-6-7-10 TCACT
chr10-2164	chr10	98914030	98914175	12					4	5	3-5-6-9 GGCG:1-2-5-6-7 CAGCC:1-2-3-4-5 CCGTC:1-2-8-9-10 CCCAG:1-3-6-7-8 CGCCT:1-3-5-7-10 CGTCG:1-5-6-7-8 CCGAC:1-5-8-9-10 CCCGG:1-2-3-4-6 CTCGG:2-5-6-7-8 CTGTC:3-5-6-8-10 GGACG:2-3-4-6-8 TGACT
chr10-2165	chr10	99051170	99051315	9					4	5	2-3-4-5 AAGG:3-5-9-10 GTGA:1-2-4-8-9 AAGGG:1-3-4-5-9 AGTGG:1-2-3-5-7 CTCTC:2-6-7-8-10 ACTCT:2-3-6-9-10 CAGAG:2-4-5-6-9 CGGAT:3-5-7-8-10 ATTGA
chr10-2166	chr10	99268914	99269059	12				3	4	5	8-9-10 TGA:1-2-4-8 ATGG:2-3-7-10 TGCA:1-2-3-9 TCAG:1-4-6-7 TGGA:1-3-6-7-10 ACCCA:2-4-8-9-10 CGTGG:3-6-7-8-9 CGCCA:3-4-6-7-10 GAACA:2-3-4-5-9 TGTGA:1-3-5-7-9 TGCCG:1-3-5-8-10 TGCCA
chr10-2167	chr10	107626747	107626892	5					4	5	2-6-7-9 CGAG:4-5-8-10 TCCA:1-2-4-6-9 CTTGG:1-5-7-8-10 TCTCT:1-4-6-9-10 TTAGT
chr10-2168	chr10	107900010	107900155	8					4	5	1-2-3-4 CAAA:4-5-8-10 ATCT:4-8-9-10 GCAG:1-2-9-10 TCTG:1-6-8-9-10 AGTTT:1-2-8-9-10 CCGTG:3-4-6-7-8 GTGTG:4-5-6-9-10 TTGAT
chr10-2169	chr10	108360229	108360374	9			2		4	5	3-6 CC:2-4-7-8 TGAT:1-7-9-10 TCGT:1-2-8-9-10 CATAA:2-3-4-7-8 TGTAG:1-4-6-8-10 TAACT:1-5-8-9-10 TCGAA:1-4-5-7-9 TTGTT:1-2-7-8-9 TTCGG
chr10-217	chr10	59236858	59237003	14			2		4	5	4-10 TT:1-6-7-9 AATA:1-7-9-10 AATA:2-4-5-9 CAGA:1-3-4-7 TAGT:1-3-8-10 TGTT:1-2-7-10 TTTT:1-2-4-7-9 AAAAA:1-2-4-8-9 AATCT:1-2-4-6-8 ACAAC:2-4-7-9-10 AACAA:2-3-6-9-10 CCATA:2-3-4-7-10 TCAAT:1-2-4-7-9 TTGCT
chr10-2170	chr10	108555690	108555835	15		1		3	4	5	7C:1-4-7 AAT:3-4-5-8 CAGT:6-7-8-9 AACA:1-2-7-9-10 ACCAG:1-3-4-5-8 AAGCG:1-4-6-7-8 AGCCC:1-2-3-4-10 CTAGT:2-4-7-8-9 AACTT:2-4-5-6-9 CGTAG:3-4-5-8-10 CAGTA:3-6-7-8-9 GGTGT:1-6-7-8-10 TCCCT:1-5-7-9-10 TCCTT:1-4-5-6-8 TGTAC
chr10-2171	chr10	111567174	111567319	8			2	3	4	5	6-9 GA:3-6-8 GAC:3-4-6-10 CTAA:1-2-3-8-9 ACAGG:2-3-7-8-9 CCAGG:3-5-7-8-9 CTTCT:3-6-7-8-9 GATCG:1-3-4-7-10 TAGTA
chr10-2172	chr10	111624610	111624755	7				3	4	5	1-6-10 TAT:1-4-6-9 AGCG:3-4-5-10 GTGA:4-5-9-10 TGAA:1-2-3-4-10 ATGAA:2-3-5-9-10 TGTAT:1-4-5-6-7 TTGCA
chr10-2173	chr10	111632733	111632878	10					4	5	1-5-8-9 ATTT:7-8-9-10 AGAG:2-5-6-10 TTAT:2-4-7-8 TGAG:1-2-5-7-9 AATAG:2-3-4-6-9 ACTAA:2-5-8-9-10 ATGGA:2-4-5-9-10 CGTGA:3-4-6-9-10 GAAAA:1-4-5-6-10 TAGAT
chr10-2174	chr10	115312900	115313045	14					4	5	1-2-5-9 CCCA:2-3-4-9 AGGG:3-6-8-10 AACA:4-6-8-9 AGCT:6-8-9-10 GGGG:1-3-7-9 TGAG:1-3-5-8-10 AGTCA:1-2-3-4-5 CCAGT:1-2-3-6-7 CTCGA:2-5-6-7-10 CGCCT:2-4-5-7-9 CGCCG:3-4-6-7-9 GGGCT:3-4-6-8-10 GTAGT:2-3-6-7-10 TGACA
chr10-2175	chr10	116280866	116281011	11			2		4	5	4-8 GC:1-2-4-5 AAGG:1-4-7-8-10 AACTT:1-2-4-6-9 CTGGA:1-2-4-5-9 CTGCA:3-4-8-9-10 CGTTT:3-4-6-8-10 GAGTA:6-7-8-9-10 AATGG:1-2-4-5-8 TATTC:1-3-4-7-9 TGACA:1-3-4-8-9 TGGGT
chr10-2176	chr10	117148493	117148638	9						5	1-2-3-6-9 CTCCA:1-2-5-6-9 CTCGG:2-3-5-6-8 AGTAC:2-3-4-5-8 AGGGG:2-5-6-8-10 CCCCA:2-4-5-8-10 CGGCA:3-4-5-6-7 GGTGC:1-3-6-7-8 TCCTC:1-3-6-7-10 TGGAT
chr10-2177	chr10	117792965	117793110	8					4	5	2-6-7-10 TCCT:1-2-3-5-9 CACTA:1-3-4-5-7 CGGGC:2-3-5-7-10 CGCTG:3-5-6-9-10 ATGAT:2-3-4-7-10 TGTCT:2-5-7-8-10 TTTGG:1-5-6-8-9 TTGCG
chr10-2178	chr10	121476268	121476413	11					4	5	3-5-6-7 CCCC:2-3-5-6 TGGC:1-3-5-7-8 ACGCT:1-2-3-5-6 CCCTG:1-2-3-7-9 CCGCG:1-2-3-4-6 CTCAA:2-6-7-8-10 AGCCT:2-5-6-7-8 CTGCG:3-5-6-7-8 ACCCC:3-4-5-6-8 ATCCC:3-4-5-8-9 CTCCG
chr10-2179	chr10	125528595	125528740	7			2	3		5	1-6 TC:2-6-10 AAA:1-2-3-8-10 AAATA:1-2-3-6-9 ATCAT:3-4-5-9-10 CTTAA:3-4-6-9-10 GAAAT:3-7-8-9-10 GTCAG
chr10-218	chr10	96617601	96617746	12			2		4	5	5-6 GC:3-6-7-8 AGAC:3-4-5-6 GACA:3-5-6-8 GCAT:5-6-8-9 GGGA:5-6-7-8 TCTG:1-3-5-6-8 AACGC:1-5-6-8-9 ACCGT:1-5-7-8-9 CGCCT:3-5-6-7-8 CCGTC:3-4-5-8-10 GTGTG:1-2-4-5-9 TCGCG
chr10-2181	chr10	127677017	127677162	13					4	5	1-2-8-10 AATG:5-6-7-8 CGCC:1-5-8-9 TGGT:1-3-5-9-10 AGGGG:1-3-5-6-8 CGGGT:2-3-4-5-8 CCGGC:2-4-6-8-9 CGGGG:3-4-7-8-10 AGTGT:3-4-5-8-10 CATGG:3-5-8-9-10 CCCTG:4-5-6-8-9 GCGGG:4-5-6-8-10 GTCGG:4-5-6-7-9 GTGCT
chr10-2182	chr10	128149640	128149785	7					4	5	6-7-8-10 CTGT:1-3-4-9 TAGG:1-3-4-7-8 ACTTT:1-2-3-9-10 CAGGA:1-2-3-6-8 CCCAG:1-2-5-6-9 CCCGG:1-2-5-6-7 CTCGA
chr10-2183	chr10	128866591	128866736	11			2		4	5	1-4 AT:1-2-4-9 TAAG:1-2-5-7-8 ACTCC:1-2-3-4-8 ATCTT:2-4-7-9-10 AGCTT:3-5-7-9-10 CTTAA:5-7-8-9-10 CTTAT:1-2-4-5-8 TAAGG:1-5-7-8-10 TCCTT:1-4-5-7-10 TTGCT:1-2-7-8-10 TTCTT
chr10-2184	chr10	3973738	3973883	8					4	5	3-5-6-8 GGCG:1-2-3-4-8 AAGGG:1-2-4-5-8 ACGCT:1-4-5-6-10 CGGCA:2-5-6-7-9 CTGCA:3-5-6-7-8 CCAAT:3-4-5-6-8 CGGGC:3-5-6-8-10 GGCCG
chr10-2185	chr10	4129052	4129197	9					4	5	1-2-3-7 CCAA:1-3-5-9 CCCA:6-7-8-9 CCCT:1-2-3-5 TCAT:1-2-4-6-7 CATCA:1-2-4-7-8 CCATC:2-4-5-7-9 CTTCG:1-2-5-6-7 TCTAC:1-2-6-7-10 TTCAA
chr10-2187	chr10	7792946	7793091	17				3	4	5	3-5-6 CTC:2-3-8-9 ACGG:3-5-6-8 GCAC:3-5-8-9 GGGT:4-8-9-10 GGAG:1-2-5-6 TCTA:1-3-7-8 TCTC:1-2-5-6-10 ACTCG:1-2-5-8-9 CAGTA:1-3-5-7-9 CAGCT:1-3-4-5-9 CGGGG:2-3-4-7-8 AAGCC:2-3-5-8-10 AGCCA:3-4-6-8-10 CGGTA:6-7-8-9-10 ACTTG:4-5-8-9-10 TCGAG:2-5-6-9-10 TTGGA
chr10-2188	chr10	8026984	8027129	7					4	5	1-2-7-10 CATG:7-8-9-10 AGAA:1-2-3-8-10 CAGTG:2-3-4-7-9 CAACG:2-5-6-7-9 CTGCG:3-4-6-9-10 GGGGG:1-5-6-7-9 TGCAG
chr10-2189	chr10	8292867	8293012	14					4	5	2-3-4-5 CATC:4-6-8-9 GAGA:1-2-5-10 TTCA:1-2-3-4-8 CAGGG:1-2-6-7-8 CCCAC:1-2-6-7-9 CCGCA:2-3-6-7-8 CACAC:3-6-7-8-9 ACTTT:3-4-6-8-10 AGGGT:3-6-8-9-10 CACAT:3-6-7-8-9 GGACT:3-5-6-7-10 GTCTA:3-4-8-9-10 GGGGG:1-3-8-9-10 TAGGG
chr10-219	chr10	5142071	5142216	14					4	5	3-4-5-8 GAGT:3-6-8-10 GGGG:2-8-9-10 TGAA:1-3-4-9 TGGT:1-6-7-9-10 ACAAT:1-2-4-9-10 CCGAG:1-2-4-5-10 CTACA:2-5-6-9-10 ATGAG:3-4-6-7-10 AACAT:3-4-7-8-9 GGTGT:1-2-4-5-10 TAGGG:1-3-5-6-7 TATAC:1-3-4-7-9 TGACA:1-2-4-7-10 TTGTA
chr10-2190	chr10	8757459	8757604	12					4	5	1-2-4-5 CAAG:1-2-5-9 TTCA:1-4-6-8-10 AGAGT:2-3-6-9-10 AACGG:2-4-5-8-9 ATCTG:2-4-6-7-9 CACAT:2-5-6-7-9 CTCCG:3-4-5-7-8 AATCT:3-5-8-9-10 CCTTT:3-4-6-7-9 GGGAT:3-4-7-8-10 GGCTT:1-4-5-6-8 TGCGC
chr10-2191	chr10	8950973	8951118	9				3	4	5	1-2-4 TCG:1-2-7-9 ACAA:1-3-8-10 TGTT:1-2-4-7-9 AAACT:3-4-5-9-10 CAGGT:3-7-8-9-10 GTGAG:2-4-7-8-10 TGAGT:2-4-5-7-10 TTTCA:1-2-3-7-9 TCATT
chr10-2192	chr10	10555385	10555530	12				3	4	5	5-7-10 TTA:1-2-9-10 ACTT:1-2-7-8-9 AACGA:1-2-3-7-8 ACACT:1-4-5-7-9 AATCA:1-2-5-6-9 ATTGA:1-2-6-7-10 CCAAG:2-3-4-9-10 AAATT:1-3-7-8-9 TGCTT:1-4-6-7-10 TAAAT:1-5-7-9-10 TTCTT:1-2-3-8-10 TTATT
chr10-2193	chr10	13008298	13008443	10					4	5	2-3-5-7 AAGC:2-3-7-8 CCTT:3-5-9-10 GTGG:1-2-3-4-6 CACTG:1-3-6-8-9 CAGCA:1-2-3-4-9 CTAGT:2-3-8-9-10 ACCAA:2-3-4-6-8 AGGGC:2-7-8-9-10 CAGAA:3-4-6-7-9 CACAT
chr10-2194	chr10	13910106	13910251	6					4	5	1-2-5-8 ACTG:4-6-8-10 AACA:1-2-4-6-10 ATAAT:2-3-7-8-10 AGAGA:3-6-7-9-10 CGTAG:1-4-5-9-10 TGGAG
chr10-2195	chr10	14200493	14200638	11					4	5	1-3-5-9 ACTT:1-2-5-7 ATTT:2-4-7-8 CTTT:6-8-9-10 GTTA:2-4-9-10 TAAA:1-2-4-5 TCGG:1-3-4-8 TAAT:1-5-8-9 TTCG:2-4-6-8-10 AGACT:3-4-7-8-9 GACTT:2-3-7-9-10 TCTAT
chr10-2196	chr10	17682056	17682201	14			2	3	4	5	2-3 AC:1-3-6 AGA:1-3-6-8 AAAG:3-4-5-8 GAGT:1-3-7-8-9 AGTGT:1-2-6-7-9 CACCG:2-3-4-7-9 AGAAG:2-3-7-9-10 CACTT:2-3-4-9-10 CCATA:3-4-5-8-10 CAGTA:3-6-8-9-10 GGCAG:2-3-6-8-10 TCGGA:1-6-7-8-10 TCCCT:1-5-6-8-9 TCAGG
chr10-2197	chr10	17722319	17722464	11					4	5	1-3-6-7 TCCT:1-2-3-7-9 ACGTG:1-3-4-6-9 ACTAG:1-4-5-6-8 CGGAG:2-3-6-7-8 AGACG:2-3-6-7-8 CAACT:2-4-8-9-10 CGTTT:3-4-5-6-7 ATTGA:3-5-6-8-9 CGATG:3-4-5-7-9 GACCG:2-3-5-6-9 TATGG
chr10-2198	chr10	18055422	18055567	15					4	5	3-5-6-8 GGCG:1-2-5-7-8 CCTCT:1-3-5-7-8 CGCCT:2-3-4-6-8 CCGAC:2-5-6-7-8 CTCTC:3-4-5-6-9 AGCCG:3-6-8-9-10 CGGGG:3-5-6-7-8 CCCTC:3-5-6-7-8 CGCAG:3-4-5-6-8 CGCGC:4-5-7-8-10 GGTTT:4-5-7-8-10 GTCTT:1-2-5-6-8 TCCCG:1-2-5-7-8 TCTCT:1-2-5-7-8 TCTCT
chr10-2199	chr10	18198835	18198980	15				3		5	1-8-10 TTT:1-2-3-6-10 AAGCT:1-2-3-5-8 ACATC:1-3-4-7-9 AGGCA:1-4-5-6-9 AGTAT:1-2-4-5-7 ATTCT:1-2-7-9-10 CTTGA:2-3-4-5-7 AAACA:2-4-6-7-9 CGATG:3-4-6-7-9 AAATA:3-4-5-6-7 GATCA:2-5-7-9-10 TCCGA:1-2-3-7-10 TACCA:1-4-6-7-10 TGCAT:1-2-7-8-10 TTACA
chr10-22	chr10	22875683	22875828	7		1			4	5	8C:3-5-8-10 CTCA:1-8-9-10 TCTA:2-3-4-7-10 AGGCT:3-4-8-9-10 GAGGG:1-3-8-9-10 TCTGA:1-2-5-7-8 TTTTT
chr10-220	chr10	20076934	20077079	9		1		3		5	10A:1-8-10 TCA:1-2-4-5-10 AAGCT:1-2-4-7-8 ATATC:1-2-4-7-8 CATTT:1-2-3-7-10 CCCTT:4-7-8-9-10 TTGAT:2-4-5-9-10 TACTG:2-6-7-9-10 TCTAA
chr10-2200	chr10	18487857	18488002	6					4	5	1-2-7-9 ATAA:1-4-9-10 TGGT:1-2-3-4-5 AAGTC:1-3-4-8-9 CCGCT:3-4-5-6-9 CATAG:1-4-5-9-10 TGCGA
chr10-2201	chr10	18816623	18816768	10					4	5	1-4-5-9 AGGG:2-4-6-7 CGGC:3-5-9-10 ATAA:2-3-8-9 TGCA:2-5-8-10 TCGT:1-4-7-8 TGTC:1-5-7-9-10 ACCTG:2-4-6-7-8 CGGAG:1-3-4-6-8 TAGAT:1-3-5-6-8 TGTAC
chr10-2202	chr10	20040214	20040359	12					4	5	1-3-9-10 CCGA:2-3-8-10 AGTT:2-4-8-9 AGTG:3-5-6-8 ACAT:1-2-3-4-5 AAGGG:1-5-7-8-9 ACCCT:1-2-3-4-6 CACTG:3-6-7-9-10 AACAA:3-4-6-7-9 AGACG:4-5-6-7-9 TCCCG:1-3-4-8-9 TAGCA:1-2-6-9-10 TTGGA
chr10-2203	chr10	20164467	20164612	11			2	3	4	5	1-6 AC:1-2-7 TAC:1-3-5 TAC:1-2-4-5 CCAC:1-2-7-10 CCCG:2-4-5-7 ATTC:1-2-3-5-7 AAACC:1-3-4-8-10 AGATA:1-3-5-8-10 TACGT:1-6-8-9-10 TAGGA:1-4-5-9-10 TGTGG
chr10-2204	chr10	20361990	20362135	12				3		5	2-3-9 AGG:1-6-7-8-10 ACACT:1-2-3-5-10 CAGCA:1-2-3-4-7 CTCTT:2-3-5-7-10 AGTAA:2-4-8-9-10 CGCTA:2-3-5-6-9 TACCG:2-3-6-7-9 TCCCA:2-4-6-7-8 TACAG:1-2-3-9-10 TAAAA:1-6-7-9-10 TGTAA:1-4-6-7-9 TTACG
chr10-2205	chr10	24495008	24495153	6			2		4	5	1-10 TA:1-2-5-9 AACG:1-4-5-10 TTTT:4-7-8-9-10 TTTGT:2-4-5-7-9 TTTCA:1-3-4-5-7 TAGCA
chr10-2206	chr10	24822958	24823103	6					4	5	1-2-8-10 ACGT:2-6-7-10 CATT:6-7-9-10 GATT:1-3-4-6-7 ACTCA:3-6-7-9-10 AAAAT:2-3-4-6-10 TATGA
chr10-2207	chr10	25219355	25219500	8				3	4	5	4-5-7 TGA:5-6-7-10 GGTA:1-5-7-9 TTCG:1-2-6-9-10 AAGAG:1-2-3-4-6 ATAAC:2-5-6-7-8 CCCCC:1-2-7-8-9 TTCTT:1-2-4-8-9 TTGCT
chr10-2209	chr10	25589807	25589952	9				3	4	5	6-7-8 CCC:3-7-9-10 GAGA:2-3-5-8-9 ACCGG:2-3-4-5-6 CAGCA:2-4-6-7-9 CTCCT:3-4-5-6-10 CTCAT:4-5-7-8-10 GGAGA:2-3-4-5-6 TGGGC:1-2-8-9-10 TCTGG
chr10-221	chr10	30328361	30328506	11				3		5	2-3-6 AGC:2-8-9 TTT:1-2-4-5-10 ACTTA:1-2-4-8-9 CCGGA:2-4-6-7-9 CAGCG:2-4-5-8-10 CTGGA:3-4-5-6-9 CAGAG:3-4-7-9-10 GATTT:4-5-7-9-10 TTTTT:2-3-4-5-9 TCGCG:1-3-7-8-10 TATTT
chr10-2211	chr10	26772403	26772548	11					4	5	2-3-8-9 AGGT:3-4-5-8 AGGG:3-6-8-9 CACT:6-7-8-9 GAGA:1-2-4-5-9 CTGCG:2-3-5-7-8 AATTC:2-5-6-9-10 CTGGA:2-4-5-6-10 CGGGA:3-6-7-8-9 CCTCT:1-2-5-9-10 TCCAT:1-3-4-5-8 TAATG
chr10-2212	chr10	29313228	29313373	13						5	1-6-7-9-10 ACCGG:1-3-4-6-9 CCAAG:1-3-4-6-8 CGAGC:2-3-4-6-9 CATGG:2-3-4-6-8 CGGAG:2-5-6-7-9 CGGCG:3-6-7-8-10 AAAGG:3-4-6-8-10 GAGTT:3-5-6-8-10 GTGCG:3-4-5-6-8 GGCGG:3-4-5-6-10 GTCGA:5-6-7-8-9 TGACA:4-5-6-8-10 GTACG
chr10-2213	chr10	30618451	30618596	11						5	1-3-4-6-8 AATCG:1-4-6-9-10 CGCAA:1-2-3-5-10 CTCGG:2-3-5-8-9 AGCCT:2-6-8-9-10 AGCAA:2-3-5-9-10 CGTTG:3-4-6-8-10 CACGG:3-7-8-9-10 CCTGG:3-4-7-9-10 CGCGA:3-6-7-8-9 GCCGG:4-5-6-7-10 ATACA
chr10-2214	chr10	31046045	31046190	11					4	5	1-4-9-10 ATAG:1-2-4-8 TTAG:1-2-6-7-8 ACGCG:1-4-7-8-9 AGATG:1-4-7-9-10 CTCGA:1-2-4-6-10 CTACA:2-5-6-8-9 CCACT:2-5-6-7-10 CTAAG:3-5-6-8-9 CCGCT:2-4-7-8-10 TTCCA:2-4-7-8-9 TTTGG
chr10-2215	chr10	33952200	33952345	12				3	4	5	2-3-5 ACT:1-6-7-8 ACTG:2-3-6-9 CGGA:1-2-4-9-10 CCGGT:1-2-3-4-6 CTGGA:1-2-4-5-6 CTATA:2-3-8-9-10 ACTTT:3-4-5-7-10 AAGAT:3-4-5-8-9 AGGCG:3-4-6-7-9 GAATA:2-6-8-9-10 TAGGA:1-4-5-7-10 TTTAG
chr10-2216	chr10	40683164	40683309	13					4	5	3-4-7-10 ATTG:3-7-9-10 GAGG:5-6-9-10 GGAG:1-6-8-9 TCGT:2-4-7-8-9 AAACG:2-5-8-9-10 CTCTG:2-4-5-8-9 CGCGG:3-5-6-8-9 CTCGT:3-4-7-8-9 GATCT:5-6-8-9-10 CGGAA:4-6-8-9-10 TCGGG:2-3-5-6-9 TCGGA:1-3-7-8-9 TCTGT
chr10-2217	chr10	40777252	40777397	11				3	4	5	1-3-5 ACT:3-4-6-8 GAAG:1-2-5-7-10 ACCTA:1-2-5-7-8 CATCC:1-2-3-7-8 CCCAT:1-4-7-9-10 CTTAT:2-4-5-6-10 CATAT:3-6-7-8-9 CCTGG:6-7-8-9-10 CACAT:2-4-7-9-10 TAATA:1-5-6-8-10 TCAGT
chr10-2218	chr10	40883026	40883171	10				3	4	5	1-8-10 TTA:1-3-5-10 ACGT:1-2-3-6-9 AAGAG:1-2-3-7-8 AAGCT:1-3-6-7-9 ACGAG:1-5-6-8-9 CTAGT:1-2-3-4-7 CTCGT:3-6-7-9-10 CCAGG:3-6-8-9-10 CCGAA:1-6-7-8-9 TAACT
chr10-2219	chr10	41262023	41262168	11			2	3	4	5	4-8 TC:5-7-8 TAG:2-3-5-8 ACTT:1-2-3-8-9 ACATA:1-2-3-4-5 CCCTC:2-4-8-9-10 CGTGT:3-4-5-7-8 GTTTG:4-5-6-9-10 ACGTA:4-5-7-9-10 GCATT:2-3-5-9-10 TATTT:1-5-7-8-9 TCATG
chr10-222	chr10	11306153	11306298	11				3	4	5	3-5-9 AGT:3-7-9-10 CATG:6-7-8-9 CAGG:1-3-5-7-10 AGTTA:2-4-6-8-10 AGGCA:2-3-7-9-10 CCTTT:2-4-6-7-10 CTACA:3-4-5-6-8 ATGAG:3-6-7-8-9 CGTTT:1-2-6-7-8 TCCAG:1-2-7-8-9 TCTCT
chr10-2220	chr10	41936266	41936411	14					4	5	3-8-9-10 ATTT:3-4-9-10 CTTT:1-3-6-8 TGGT:1-2-3-7-10 ACAAA:1-2-4-5-10 ACTGA:1-5-6-7-9 ATACA:1-5-6-9-10 ATAGA:1-2-5-7-8 CATTT:2-3-6-9-10 AAGGA:2-3-4-7-10 AAGAA:2-3-4-8-10 CCAGA:4-5-6-7-8 GCATG:2-3-5-8-10 TGTCT:2-4-5-9-10 TTTGA
chr10-2221	chr10	41981594	41981739	10					4	5	1-8-9-10 TTTT:1-2-4-5-6 ACTGG:1-5-8-9-10 ACTTT:2-3-6-7-9 ACAAA:2-5-7-8-10 CTTTT:3-5-7-9-10 ACAAA:3-4-8-9-10 GAGTA:2-4-5-6-8 TTTAT:1-2-5-7-9 TTCCA:1-2-5-8-10 TTTTA
chr10-2222	chr10	42251374	42251519	15				3	4	5	3-6-9 GAG:2-3-5-8 AATT:3-4-6-8 GAAG:1-2-3-6-8 AAGAT:1-2-4-7-8 ACGCC:1-5-7-9-10 ACTGA:2-5-7-9-10 ACCTG:3-4-5-8-9 AGTTG:3-5-6-8-10 CTAGT:6-7-8-9-10 CTGTG:2-3-4-6-9 TAAAT:2-3-6-7-10 TGACA:1-3-4-8-10 TAGGA:1-5-6-7-10 TCGCT:1-5-6-7-8 TTGAG
chr10-2223	chr10	43527866	43528011	12			2		4	5	8-9 CA:1-3-7-9 ACTT:2-3-6-9 CCGG:4-5-6-8 GGAG:1-2-3-5-9 CAGTA:2-3-5-6-8 AGTGG:3-5-8-9-10 CCGAG:3-5-6-7-9 CTCTA:4-6-7-8-10 TGAGT:2-3-4-6-8 TGGGC:1-2-6-7-8 TACTC:1-4-5-7-10 TGCCT
chr10-2224	chr10	44322041	44322186	13			2		4	5	7-8 AT:2-3-4-8 AAGT:4-7-8-10 TCTA:1-3-4-8-10 ACGTG:1-5-6-8-10 AGGTA:1-2-4-5-7 CTTGT:2-5-6-7-8 CTCAC:3-4-8-9-10 AGTGT:3-4-6-9-10 GAAAG:1-2-7-8-9 TCTTG:1-5-8-9-10 TCTTT:1-4-5-6-10 TTTAA:1-4-5-6-10 TTTGA
chr10-2225	chr10	44899717	44899862	9				3	4	5	1-4-7 AAA:6-7-8-9 ACCT:4-7-9-10 GCTT:1-2-6-9-10 AAGAT:2-3-5-7-10 AGCCA:2-4-7-9-10 ATTAA:2-4-5-9-10 TTCAT:1-3-6-9-10 TGCGA:1-2-6-7-9 TTGAT
chr10-2227	chr10	53333283	53333428	7			2	3		5	1-3 AC:3-8 GC:1-9-10 ATA:1-2-3-8-10 CAGGA:1-2-6-7-8 CAAAG:4-5-6-7-10 TTGCA:1-3-6-8-9 TGACT
chr10-2228	chr10	53392842	53392987	10					4	5	1-2-5-10 AAGT:4-6-7-8 AAAG:2-4-5-7 TGTC:1-2-4-9-10 CAAGT:1-3-7-9-10 CATTG:2-3-7-8-10 CCATT:3-4-8-9-10 CTGTA:3-4-6-7-9 GTAAG:1-2-4-7-9 TCAAT:1-2-6-7-8 TTGCT
chr10-2229	chr10	58928875	58929020	12			2		4	5	4-10 TT:1-4-7-9 AGCA:1-2-7-8 CTTG:2-3-8-10 AGTT:2-4-8-10 TTCA:1-3-7-10 TCCA:1-6-7-9 TAAG:1-2-3-6-7 AACGA:3-4-5-9-10 AACGG:3-4-5-8-10 AACTA:2-4-5-7-10 TTGTA:1-2-4-5-7 TTTTA
chr10-223	chr10	42116078	42116223	14			2		4	5	3-4 CA:3-8 GC:1-2-7-8 TCCT:1-3-7-8-9 AGTGA:1-2-3-7-9 CTGTA:2-3-4-5-10 CCACT:3-6-7-8-9 CGTGA:3-4-5-7-8 GGCTG:4-5-7-9-10 TGCGG:1-2-6-8-9 TAGGG:1-2-5-7-10 TCCCT:1-3-4-7-10 TCAAA:1-4-8-9-10 TGCTA:1-2-3-5-7 TTGCC
chr10-2230	chr10	59408384	59408529	9					4	5	1-4-7-10 CACA:1-4-5-8 TGGC:1-2-4-8-10 AAGGT:1-4-5-8-9 AGTTG:1-2-5-8-9 CTTGG:1-2-4-7-10 CTGCG:2-6-7-9-10 AAATA:3-5-6-7-10 GGAAT:1-4-5-7-8 TTTTC
chr10-2232	chr10	59865203	59865348	13				3	4	5	3-5-8 GTG:1-5-7-8 ACTG:6-7-9-10 GAGT:2-3-8-10 TCCA:1-3-5-7-9 AATCG:1-6-8-9-10 AAGAG:1-4-5-6-8 AGCAT:2-3-4-8-10 CAGGT:3-5-6-8-9 ATATG:3-4-5-8-9 CAGCT:3-4-5-6-8 CTGGC:1-3-6-8-10 TCGGT:1-2-3-6-7 TTCCC
chr10-2233	chr10	59951723	59951868	9					4	5	2-5-6-7 ACGC:1-5-6-9 TCCA:1-3-4-5-6 CCTGG:2-3-5-8-10 AGGCT:2-5-7-8-10 CTCTG:3-6-7-8-10 AGCGT:4-5-6-7-8 GCCCC:2-3-5-6-7 TCCGA:1-2-3-4-9 TCGAG
chr10-2234	chr10	59952013	59952158	8					4	5	5-6-8-9 CAGG:1-2-5-6-7 CTGAC:2-6-7-9-10 AAAGA:2-4-5-6-8 CGCGT:3-6-7-8-10 CCCCT:3-4-5-7-9 CGGCG:3-4-7-9-10 GGCAG:1-3-7-8-10 TCCCT
chr10-2235	chr10	60003259	60003404	11					4	5	2-7-8-9 TTTG:1-2-3-4-5 AACAC:1-2-3-7-8 ATCTC:1-2-5-8-9 CCCCG:1-3-4-7-8 CAAAT:2-3-7-8-9 CGCTG:2-3-4-8-9 CGTTT:2-5-7-8-10 CCCTT:3-4-6-8-9 CTCCT:1-2-5-7-8 TACTT:1-4-7-8-10 TGTGA
chr10-2237	chr10	61167417	61167562	12					4	5	1-2-3-9 CAAT:6-7-8-9 GTTT:1-8-9-10 TCTT:1-3-4-7-10 AAATA:1-4-6-7-9 AGAAA:1-2-5-7-8 CAGCT:2-5-6-8-9 ATCGT:2-3-6-7-9 CAGAG:3-4-5-8-10 AAGTA:3-4-5-9-10 GTTGG:4-5-7-9-10 TTAAG:2-4-7-8-9 TGTTT
chr10-2238	chr10	61324780	61324925	6				3		5	1-4-6 CGG:1-2-3-7-8 CTCTG:2-3-4-8-9 AGACT:3-5-7-8-9 CTACA:3-4-5-6-7 GTTCC:4-5-6-7-8 TGCAC
chr10-2239	chr10	61661958	61662103	9			2	3	4	5	7-10 CG:2-6-9 ACG:4-5-9-10 TCGG:1-2-3-6-9 ACAGA:1-6-8-9-10 AGCTT:2-3-7-9-10 CAAGG:3-4-5-7-8 CTTCT:6-7-8-9-10 GCTTT:1-4-5-8-10 TTTTT
chr10-224	chr10	77209453	77209598	13			2	3	4	5	6-8 GG:4-6 GA:2-3-8 AAG:1-4-5-10 TGGT:1-2-3-6-8 ACAAG:1-2-6-7-9 ACCCG:3-6-7-9-10 ACTGG:3-5-8-9-10 CCCAA:3-5-8-9-10 CCGGG:3-5-6-7-10 GCGAA:3-4-6-7-10 GGACA:3-4-5-6-9 GGCGA:2-5-6-8-10 TGCGT
chr10-2240	chr10	63243839	63243984	11					4	5	1-3-5-7 CCCC:2-6-7-9 CCCG:1-5-6-8 TTGT:1-2-5-7-8 CCGCT:1-2-5-7-9 CCTCG:1-3-6-7-8 CCCTT:1-3-7-8-10 CGTTT:1-3-4-5-10 CGGTG:2-5-6-7-8 CTCAC:5-6-7-8-9 GACGG:1-3-5-8-10 TAGTT
chr10-2241	chr10	63272091	63272236	14	0				4	5	ERE:2-5-8-10 ACCT:2-3-5-8 CCTT:2-4-9-10 CGAT:1-2-5-8 TCTG:1-2-8-9-10 ACTAG:1-3-4-5-8 AAAGC:1-3-7-8-10 AATTT:1-6-7-8-10 AGTGT:1-5-6-8-10 ATGTA:1-2-7-9-10 CCTGT:2-4-5-6-9 CGTGA:4-5-8-9-10 TTTGT:2-4-5-6-10 TTTAA
chr10-2242	chr10	66853298	66853443	10					4	5	3-4-9-10 CAAA:3-5-6-7 GGAA:1-2-6-7-8 AACTG:1-2-4-9-10 ATGTA:1-2-5-8-9 CTGGG:2-3-4-7-9 AGAAT:2-4-6-8-10 AAGTT:2-6-7-9-10 CGCAT:5-6-8-9-10 TATAG:1-6-8-9-10 TGTTT
chr10-2243	chr10	66864577	66864722	10						5	1-2-7-8-10 ACTCT:2-3-7-9-10 AACTG:2-3-6-8-9 CCACA:3-6-7-8-9 CGCTT:6-7-8-9-10 CTGTG:2-5-6-7-9 TCCAG:1-2-4-5-8 TCACG:1-3-5-8-9 TATTT:1-3-5-8-10 TGTTT:1-2-3-5-10 TTCTT
chr10-2244	chr10	66975570	66975715	11				3	4	5	3-6-8 GAT:3-8-9-10 ATAA:2-3-4-7 TGGA:1-4-6-9 TAGT:1-3-6-7-8 AAAAG:1-3-7-9-10 ACAGA:1-5-7-9-10 ACCTG:2-3-5-8-10 CCTGT:1-5-6-7-9 TTCAG:1-4-5-7-9 TGGTA:1-2-3-4-5 TTAAC
chr10-2245	chr10	67127076	67127221	13				3	4	5	1-8-10 TCT:3-5-7-8 GCCG:1-2-5-8-9 CCGGG:2-6-7-8-9 CCTGT:2-5-7-8-9 CCCGT:2-5-7-8-10 CTCGG:3-4-5-6-8 CATCG:3-5-6-8-10 CGCCT:3-5-6-8-10 GGCGT:3-5-7-8-10 GGCGT:5-6-8-9-10 GACGT:5-6-7-8-10 GCCTG:5-6-7-8-9 GGCGG
chr10-2246	chr10	68558962	68559107	10					4	5	4-6-8-9 AGTT:4-5-8-9 ACGT:4-5-7-9 TCTT:2-5-7-8 TCAT:1-2-4-7-8 CATCT:5-6-7-8-10 TAATG:2-3-5-6-8 TATGT:2-4-6-7-10 TTACA:1-2-3-8-10 TCCCT:1-4-6-8-9 TGGCT
chr10-2247	chr10	69212577	69212722	9						5	1-3-6-8-9 ACCCA:1-3-7-8-9 ACCCT:2-3-4-8-9 AGGGG:2-3-5-7-9 CGTCG:3-4-5-6-8 AGTCG:3-6-7-8-10 CCAGG:3-5-6-8-9 CGATT:3-5-6-7-9 GCGCG:6-7-8-9-10 CCTAG
chr10-2248	chr10	70065362	70065507	9				3	4	5	1-4-9 TTG:1-3-4-9 AAAT:2-4-7-9 ATAG:2-4-8-10 CGCA:1-4-6-8-10 ATACA:4-5-7-8-9 AGTTT:2-4-6-7-8 TAGAG:1-3-4-8-9 TAAGT:1-3-7-8-10 TGTCT
chr10-2249	chr10	70360092	70360237	10					4	5	1-2-8-9 ATCT:2-5-7-10 TTCT:1-3-7-10 TCCA:1-2-3-4-5 ACATC:1-3-6-9-10 ACAAA:1-4-5-9-10 AGCTT:1-2-3-6-10 CAAAG:1-3-5-8-10 CCTGA:2-7-8-9-10 CTCAT:1-3-5-6-9 TACAG
chr10-225	chr10	80936456	80936601	10		1			4	5	6C:2-3-8-10 AGCA:3-5-8-10 CCGT:4-5-8-9 GCGG:1-3-5-6-8 AGGGG:1-2-5-7-8 CTTCC:3-4-8-9-10 CGCAG:3-4-5-6-8 CGTGC:2-3-4-5-9 TGTGA:1-3-5-6-7 TGTCA
chr10-2250	chr10	70686834	70686979	9					4	5	1-2-5-7 ATCT:1-2-7-9-10 CTCAA:2-3-8-9-10 AAGTT:2-3-5-9-10 AGTTG:2-4-7-8-9 AGCCA:3-4-6-9-10 AAAGA:4-6-7-8-9 GAATT:2-3-4-5-10 TGGTT:1-2-3-7-8 TTCAC
chr10-2252	chr10	75781077	75781222	15				3	4	5	2-4-9 AGA:1-2-3-7 CTGA:3-6-8-9 CATG:1-2-3-6-7 AAAGA:1-2-5-7-8 AATTC:1-4-5-7-9 AGCTG:1-2-3-4-5 CCATT:1-2-5-6-9 CCGGG:1-2-3-4-9 CTGAG:2-3-4-5-9 AAACA:2-3-5-6-8 AATAC:2-3-6-7-10 ACGAT:2-5-7-8-9 ACCTT:2-3-5-7-8 TGCAG:1-3-5-6-9 TACAA
chr10-2253	chr10	75828722	75828867	17					4	5	1-3-6-8 AGAG:3-4-6-8 CAGC:3-5-6-9 CCAG:1-2-3-6-8 ACCAG:1-3-7-8-9 ACTGG:1-3-6-9-10 AGAAT:2-3-6-8-10 AGGTA:2-3-4-6-8 AGGGG:2-3-4-5-7 CAAGC:2-3-4-5-8 CCAGG:2-3-6-7-10 CCAAA:3-4-5-8-9 AGGGG:3-4-6-7-9 CAGAT:3-5-6-8-10 GTACA:6-7-8-9-10 ACTAA:1-2-6-8-10 TCAGA:1-3-5-6-8 TGCAC
chr10-2255	chr10	76962293	76962438	12		1			4	5	6G:1-3-4-5 TATC:1-4-5-9 TGGT:1-3-6-8-10 AAATT:1-3-5-6-10 ACTCT:1-3-5-8-9 CATGG:2-3-4-6-8 ACTGG:2-3-5-9-10 CAGTA:3-5-6-8-10 ACACT:3-5-7-8-9 CTCCT:2-4-6-7-8 TGCAG:1-3-6-7-9 TGGCG
chr10-2256	chr10	77062443	77062588	11				3	4	5	2-6-7 TGC:1-2-9-10 CCTT:1-3-4-5 TCAC:1-3-7-9 TCCG:1-4-5-8-9 ATCCA:1-2-6-9-10 CAATG:1-2-5-8-9 CACCA:1-2-5-7-9 CTCCT:2-4-7-9-10 CACGA:5-6-7-9-10 TCAGT:1-2-5-7-8 TCGTG
chr10-2257	chr10	77089562	77089707	12			2	3	4	5	6-9 GT:1-6-10 TAT:1-3-9-10 ACGG:2-6-7-10 AACT:3-6-9-10 ACGA:2-3-4-6-8 ACACG:2-3-7-8-10 AGCTA:2-3-4-5-9 CAGCG:2-3-4-5-7 CCTGT:2-4-6-8-9 CGAGT:5-6-7-8-9 TCTGG:1-2-8-9-10 TTTGG
chr10-2258	chr10	77515945	77516090	11					4	5	1-5-7-10 CGTT:5-8-9-10 TTGT:4-5-7-10 GCTG:2-3-8-10 TGGG:1-2-6-8-9 ACGGT:1-3-4-7-10 AAACG:3-4-6-7-10 GAAAT:4-5-7-9-10 TTCTG:2-3-7-8-9 TGACG:2-6-8-9-10 TCGTT:1-2-5-8-9 TCTTG
chr10-2259	chr10	77517185	77517330	6					4	5	3-4-5-8 CGCT:1-4-6-9-10 ATAGG:1-4-6-8-9 ATAGA:1-2-5-8-10 CTTCG:2-5-6-7-9 CCCAA:2-4-5-6-10 TAGGT
chr10-226	chr10	96686314	96686459	12				3	4	5	1-4-10 TTA:2-3-7-9 AGAA:3-6-7-10 CCCG:3-6-7-10 CCCG:1-7-9-10 TTTG:1-4-6-7-9 AGACG:1-2-5-8-9 CATTG:2-3-4-5-9 AAGGG:3-6-8-9-10 CGGAG:3-4-6-7-9 GGAAG:1-5-6-7-10 TCAAT:1-4-5-6-10 TGCAA
chr10-2260	chr10	77606556	77606701	14					4	5	3-7-8-10 CTTG:2-5-6-8 TGGG:1-3-5-6-7 CGTGA:1-4-5-8-9 CGGCG:2-3-4-6-9 AGAGA:2-3-6-7-10 CAGCG:2-3-7-8-10 CGTGA:2-4-5-9-10 CGCGG:3-5-7-8-10 CTCCT:3-5-6-7-8 GCCTC:4-5-6-8-9 TCAGG:2-5-7-8-9 TTTCG:1-2-3-5-10 TCATG:1-4-5-6-8 TAGCC
chr10-2261	chr10	78059561	78059706	10		1			4	5	1T:1-3-4-5 AAGG:1-2-3-8 CTCT:2-4-7-8 AGCG:1-4-5-6-10 CGGAT:2-4-5-8-10 AGTGA:3-4-5-6-7 CAGCT:2-3-4-8-9 TGGTT:1-2-5-6-10 TCCAA:1-3-5-6-8 TACGC
chr10-2262	chr10	78069230	78069375	13						5	2-3-5-7-10 AGGTA:2-3-6-8-10 CCACA:2-3-6-7-9 CGACG:2-3-6-7-9 CGCTG:2-3-4-6-9 CGGGG:2-5-6-7-8 CCCCT:3-4-5-6-9 AGCAG:3-4-5-6-8 AGGGG:3-5-6-9-10 CGGTG:3-4-5-7-8 CGGCC:3-5-7-8-10 GGCCG:2-3-5-7-9 TGCTG:1-3-5-7-8 TCCAG
chr10-2264	chr10	79874276	79874421	15					4	5	1-3-7-8 ACCC:1-3-5-7 CGTC:3-6-8-10 AACA:3-5-6-8 AGGC:3-5-8-9 GGTG:2-6-9-10 TGGG:1-4-5-6-10 CGGGG:2-3-6-8-9 AGAGG:2-3-5-8-10 AGTTT:2-3-4-5-9 CGGCG:2-5-7-8-9 CTCTG:3-4-5-6-8 GACAG:3-5-7-8-10 GGCCT:5-6-8-9-10 CCTGG:1-5-6-8-9 TTCCT
chr10-2267	chr10	80995350	80995495	9					4	5	2-3-9-10 CATG:3-7-8-10 CTGA:1-3-7-8-9 AATTG:1-2-3-5-10 CAACG:2-5-6-7-8 ATCTG:2-3-4-8-9 CCACA:4-6-7-8-9 ACAGA:6-7-8-9-10 GTGGT:1-3-4-6-8 TCTCG
chr10-2268	chr10	81421866	81422011	15				3	4	5	3-6-8 CCT:3-7-8-9 CCCT:3-5-6-7 CCCC:1-2-6-7-10 ACGAA:1-4-5-7-10 AGTCT:1-5-6-8-10 CCGCA:1-2-3-4-10 CTGAT:2-3-5-6-7 AGCAC:2-3-4-5-7 CCACT:2-3-6-7-8 CCCAC:2-4-5-6-8 CGGAG:3-6-7-8-9 AAATG:3-6-7-9-10 CCCGG:1-2-4-7-8 TCGAG:1-4-6-9-10 TGGAG
chr10-227	chr10	37917592	37917737	6			2			5	6-7 GC:1-2-4-7-10 ACAAT:1-3-7-9-10 ACCTA:1-4-5-6-7 ATTAA:2-3-4-5-9 AAGCA:2-4-6-7-9 CACCG
chr10-2270	chr10	82792460	82792605	16				3	4	5	7-8-9 TGA:3-4-7-8 AACT:3-4-5-6 GTTG:2-3-4-5 TCAT:1-3-5-9 TCCA:1-2-5-6-10 ACGAT:1-3-4-5-8 AAATC:1-2-4-5-10 CCGTA:3-5-7-9-10 ACCGA:3-4-8-9-10 AGGTT:3-4-6-9-10 ATATT:4-5-6-7-10 TGGCA:2-3-4-8-10 TGGTT:2-4-5-9-10 TTGGT:1-3-7-9-10 TATTT:1-5-6-7-10 TTGTA
chr10-2271	chr10	82807301	82807446	11				3	4	5	3-5-8 AGG:1-3-5-10 AGCT:4-7-9-10 GTAA:1-3-5-6 TATG:1-3-7-9-10 AACGG:1-2-3-6-10 CTAGG:3-5-6-7-10 CTCCA:6-7-8-9-10 CAGGT:4-6-7-9-10 GACTT:1-3-6-7-9 TAAAG:1-3-4-5-10 TGAGA
chr10-2272	chr10	82860387	82860532	15			2	3	4	5	3-4 CG:1-5-8 ATG:5-6-8-10 CATT:5-7-8-9 GCCA:2-5-6-8 TTGT:1-3-4-7-10 AGACT:1-3-5-8-10 AGTCG:1-4-6-8-9 AGAGG:1-5-6-7-8 CCAAG:2-3-5-6-8 CGGCT:2-6-7-8-10 CCCGT:3-4-5-6-8 AAGCC:3-5-8-9-10 CCCTT:2-3-5-6-8 TCCAC:1-3-6-8-9 TCAGG
chr10-2273	chr10	82916758	82916903	10				3	4	5	6-7-10 ACA:2-5-8-9 CGCA:1-2-8-10 TTTT:1-4-6-8-9 AGAGT:1-2-3-6-7 ATGAC:1-2-3-7-9 CCACG:1-4-6-7-10 CGACA:2-4-5-9-10 AGCTG:6-7-8-9-10 CATGG:4-5-7-8-10 TGTGT
chr10-2274	chr10	83088900	83089045	5						5	1-2-6-7-9 CACAG:2-6-7-9-10 CGCTG:1-7-8-9-10 TCCTG:1-7-8-9-10 TTCTT:1-2-3-4-5 TTGTT
chr10-2276	chr10	83974207	83974352	9					4	5	2-3-4-6 ACTA:2-3-7-8 TCCT:1-2-3-5-10 ACCTT:1-2-4-6-9 CCGAA:2-4-5-6-7 AGGAC:3-4-7-8-9 ATCTT:1-2-3-7-10 TAACT:1-2-5-7-10 TATAA:1-4-6-9-10 TTGTA
chr10-2279	chr10	86359659	86359804	8			2	3		5	7-10 AG:3-4-5 GAG:3-6-7 GGA:1-2-6-7-9 AAGAA:1-3-4-6-9 AGGAT:1-3-8-9-10 CCCTA:2-3-6-8-10 ACGGT:4-5-6-7-9 TGCAA
chr10-228	chr10	70314377	70314522	11			2		4	5	6-8 CC:1-3-5-9 AAGG:1-3-5-8 AGTT:1-4-8-10 TGCT:1-5-7-9-10 ATCTT:2-4-5-8-10 CAGTT:3-4-5-6-8 GGCAC:4-5-6-8-10 TTGCA:2-3-5-7-9 TCGTA:1-2-5-9-10 TCTTG:1-5-8-9-10 TTCAG
chr10-2280	chr10	87596808	87596953	12				3	4	5	3-7-8 GAT:1-8-9-10 CTTT:1-4-7-9 TGCT:1-2-3-4-6 ACAGG:1-4-5-7-10 ATTCT:1-2-5-8-10 CATCT:1-2-4-6-7 CCGGA:1-2-3-5-9 CTGCG:2-3-4-7-10 CATTA:1-5-8-9-10 TCGGG:1-4-8-9-10 TTTTT:1-2-7-8-10 TTCTA
chr10-2281	chr10	89185099	89185244	10				3	4	5	2-3-7 CAC:3-4-9-10 AAAT:1-2-7-9-10 CCCTG:1-2-4-9-10 CTATG:2-4-6-8-10 AGGCT:2-4-5-9-10 CTCTA:3-5-6-8-10 CTATA:4-5-6-7-10 ATCCA:2-6-7-8-10 TCTGA:1-4-5-7-9 TGCCT
chr10-2282	chr10	89732235	89732380	12			2		4	5	4-10 TA:1-6-8-10 CCGA:5-6-8-9 GGGG:1-2-4-5-7 ACTCT:1-5-7-8-10 AGCCA:1-4-5-8-10 CGGGG:1-2-5-7-8 CTCAC:2-7-8-9-10 CTCTT:3-4-5-7-8 AGTTT:2-3-5-8-9 TATGT:1-3-4-5-8 TGGGG:1-4-5-7-8 TTTCT
chr10-2283	chr10	91170618	91170763	11					4	5	1-6-8-10 ACGG:1-2-3-7 CTAC:2-3-5-10 AGGA:1-2-3-8 TCGC:1-2-4-8-10 AAGTG:2-3-4-5-10 CCAGT:3-4-6-7-10 AACTA:3-6-7-8-9 CATGA:3-4-5-8-10 CGGCT:2-4-5-7-10 TGCCT:1-3-7-8-10 TATGG
chr10-2284	chr10	93425782	93425927	12					4	5	3-4-5-10 CGCA:3-4-9-10 CTGG:4-7-8-10 GCTA:1-3-6-9-10 ACAAT:1-3-5-6-10 ACTGA:1-3-6-7-10 CCACA:2-3-4-6-7 ACTAT:2-5-6-9-10 CTAAG:3-5-7-8-9 GGTGA:2-3-5-6-8 TGTAG:1-2-6-7-8 TCAAG:1-4-5-6-10 TATGT
chr10-2285	chr10	94514682	94514827	15					4	5	1-3-6-9 CGGG:2-6-7-8 CGAG:3-6-7-8 GGAG:5-6-8-10 TCCG:1-3-6-8-9 AGAGG:1-3-4-5-9 AGGCG:1-3-4-5-9 CCTCG:2-3-5-6-8 AGGGG:2-4-6-8-10 CGCGA:3-4-5-8-9 AGCGG:3-4-5-6-8 CAGAC:3-5-7-8-10 CCCGA:3-5-7-8-9 GCTCG:3-5-6-8-10 GGGGG:1-3-7-8-10 TCCGT
chr10-2286	chr10	95608413	95608558	9		1			4	5	10A:1-4-8-10 ATTT:1-2-5-9-10 AAGTG:1-4-6-7-8 AGATG:1-2-4-6-8 CCTCG:2-3-4-9-10 ACATT:2-4-7-8-9 AGTTT:1-5-6-9-10 TTATT:1-2-5-6-10 TTTCA
chr10-2287	chr10	97332796	97332941	12				3	4	5	1-3-8 AGC:2-5-8 TTT:2-5-9-10 TCAG:1-4-6-7 TTAA:1-2-3-6-7 ATAGC:1-2-6-7-9 ATGCG:2-3-4-5-10 CGAGT:2-4-5-6-9 TATGG:2-4-5-8-9 TTTTT:1-3-4-5-8 TCAGG:1-3-4-5-8 TCTGC:1-2-4-7-8 TTGTC
chr10-2288	chr10	97556864	97557009	13			2		4	5	1-4 TG:2-3-6-8 AAAG:2-3-4-5 AGAC:5-7-8-10 TTTA:1-2-3-4-9 ACCTA:1-2-4-6-7 ACACT:1-3-6-7-8 AAGAC:1-2-3-5-7 ATCCT:1-3-6-9-10 CGGGG:3-4-7-8-9 AGTGA:2-3-4-6-9 TAAAA:2-4-6-9-10 TGATA:1-3-4-6-10 TGGAA
chr10-2289	chr10	97650497	97650642	9					4	5	3-5-7-10 CTTG:1-3-7-10 TGTA:1-2-3-4-6 AAGTA:1-6-8-9-10 AATAA:1-2-3-4-10 ATCTA:2-4-7-9-10 CACTG:2-5-6-7-9 CTATA:4-7-8-9-10 TCCTT:1-2-3-4-8 TTAAG
chr10-229	chr10	78574805	78574950	15			2		4	5	2-5 AG:3-5-7-9 GGTG:3-5-7-10 GTAA:4-6-9-10 AGAT:2-5-8-9 TTGG:1-2-4-7-10 ACTCT:1-3-4-6-7 AGACA:1-2-6-8-10 CCGGG:1-6-8-9-10 CGCGG:2-3-4-5-10 AAGGG:3-4-5-7-8 CGGAG:4-5-8-9-10 GCCGA:4-5-6-8-10 GGCTA:1-3-4-6-9 TCTCT:1-2-4-9-10 TTTAG
chr10-2290	chr10	98943088	98943233	10					4	5	2-7-9-10 CAAA:3-5-8-9 AGTA:1-2-6-7-9 AAAAA:2-4-5-7-10 CACCT:2-4-6-8-10 CTACA:3-4-5-6-10 ATTAA:4-5-7-8-10 GCTGT:2-3-4-6-10 TATGG:2-3-7-8-10 TCTCT:1-5-6-7-8 TCATT
chr10-2293	chr10	100487445	100487590	9					4	5	2-5-7-9 CTCT:3-4-6-9 GGAG:1-4-6-8-10 AAGGT:3-4-6-8-10 AAACG:3-4-6-7-8 GAGAG:3-5-7-8-10 GCTCG:4-5-6-8-9 ATGGG:5-6-7-8-9 TCAGG:1-3-8-9-10 TGGGG
chr10-2294	chr10	107345804	107345949	17			2		4	5	5-7 TA:4-10 TA:2-6-8-10 AGTT:3-6-7-8 AGTG:1-3-6-10 TAGA:1-3-4-8 TCAC:1-2-6-8-10 AAGTT:1-2-4-8-10 CTGTA:2-3-4-8-10 ACACA:2-3-6-7-10 CCCAT:5-7-8-9-10 TACAT:2-3-6-7-8 TGGTG:2-4-6-7-10 TTCAA:1-3-5-7-9 TCCCA:1-6-7-9-10 TAATG:1-6-8-9-10 TGTTA:1-4-5-7-9 TTTCA
chr10-2295	chr10	107353704	107353849	13				3	4	5	3-9-10 AGA:1-5-6-10 ACGA:1-6-9-10 TGTT:1-2-3-6-9 AAAGG:1-3-4-6-9 AAGAT:1-3-6-9-10 ACGGA:1-3-7-9-10 ACATT:2-3-5-6-9 AGCAG:2-6-7-9-10 AGTAA:2-3-6-8-10 CCACA:3-4-6-9-10 GGCAT:1-3-4-7-10 TCACG:1-3-4-6-8 TGGAT
chr10-2296	chr10	107699452	107699597	15				3	4	5	1-2-8 CCT:2-4-5 TAC:1-3-8 TAG:2-3-7-9 AACG:2-6-7-10 CAAA:3-7-8-10 CACA:1-3-5-7 TGCT:1-2-3-10 TTCT:1-3-6-7-10 ACGAA:1-4-6-7-8 AGGAG:2-3-6-7-9 ACCCA:2-3-8-9-10 AGTTT:2-3-5-6-9 AGCAA:1-2-3-4-10 TAGAA:1-3-5-6-10 TATGT
chr10-2297	chr10	111298700	111298845	14					4	5	2-3-6-9 AGCA:3-4-5-10 GGTG:4-6-8-10 GCGT:4-5-6-9 GCAG:1-2-3-6-8 ACCCT:1-5-6-8-9 CCGGT:2-4-5-6-8 CGCGG:3-4-7-8-10 AGCGG:3-5-8-9-10 CGCTG:3-5-6-8-10 GCGGG:5-6-7-8-9 GACGG:2-3-4-5-7 TGGTT:2-3-4-6-8 TGTAC:1-2-4-5-8 TTGCG
chr10-2298	chr10	111895220	111895365	10		1			4	5	10T:1-2-4-6 CCGA:4-5-8-10 GTGA:1-2-5-8-10 ATCCT:2-3-5-8-9 AATCT:2-4-8-9-10 CACAA:2-5-8-9-10 CCTTA:2-4-5-9-10 CTCGA:1-4-6-8-9 TTAGT:1-4-8-9-10 TTCTA
chr10-2299	chr10	117376959	117377104	12					4	5	2-4-5-10 CGCG:3-5-6-8 GGCC:3-5-6-8 GGCG:4-6-8-9 GGGA:1-3-4-5-6 AGGGA:2-3-5-7-10 CCTCT:2-4-6-7-8 CAGTT:3-4-6-8-10 AGGGG:3-4-5-6-8 CGCGC:3-4-6-8-10 GGCCG:4-5-6-8-9 TCGCG:2-3-4-5-6 TGACG
chr10-23	chr10	75587833	75587978	11				3	4	5	2-3-8 ACT:3-4-7 GGA:3-4-8 GGG:1-2-4-5 TCGC:1-5-8-9 TTTT:1-3-4-7-8 AATAC:2-3-4-5-8 AGTGG:3-6-7-8-10 AGCCG:3-5-6-7-10 ATCTA:3-5-6-8-9 CTGGA:3-4-5-6-8 GACGC
chr10-230	chr10	80664608	80664753	14					4	5	3-6-8-9 GCGG:3-5-8-10 GCCA:1-3-6-8 TGCC:1-2-5-8-9 AATTG:1-2-3-4-8 CAAGC:1-2-3-6-8 CCCGC:1-2-3-5-8 CCGTC:2-3-5-6-8 CCCAG:2-6-7-8-9 CGCCA:2-5-6-7-8 CTCCT:4-6-7-8-9 GCTCT:2-3-5-6-8 TGTGG:1-2-3-4-5 TCGGG:1-2-5-8-9 TCGCT
chr10-2300	chr10	117393298	117393443	12				3	4	5	3-4-10 AGG:4-6-9-10 GAGG:1-2-4-10 TTGG:1-2-3-6-8 AAGGT:1-2-4-6-9 ACTAT:1-4-6-7-8 ATCAG:1-3-4-5-7 CATGA:2-5-7-9-10 ATCTG:3-4-5-8-10 AAGTA:1-6-7-9-10 TAAAG:1-6-7-9-10 TCTAA:1-5-6-9-10 TTAAA
chr10-2301	chr10	118722471	118722616	9					4	5	3-4-7-10 CACA:1-5-6-10 TTAT:1-2-3-6-9 AAGAG:5-6-7-8-9 CAACA:4-5-6-7-9 TTCCT:2-3-6-7-10 TCACA:2-4-5-7-9 TGGAT:2-4-5-6-7 TTTAA:1-2-3-6-10 TCAAT
chr10-2302	chr10	119015730	119015875	5					4	5	4-7-8-10 TTTA:2-3-4-8 TGGG:1-4-6-7-8 AACAG:1-2-4-5-7 CATCA:4-6-7-8-10 GAATA
chr10-2303	chr10	121464530	121464675	6			2		4	5	4-5 GG:3-4-9-10 CATT:6-7-8-10 CCCT:1-2-3-7-8 CTCCT:3-5-7-8-10 ATATA:3-4-6-8-10 AGGTA
chr10-2304	chr10	122274191	122274336	8				3	4	5	1-9-10 TAA:2-3-4-7 CCTA:3-7-9-10 AAAT:1-3-4-7 TAAA:1-4-6-7-8 AACTT:1-2-4-8-10 TCATA:1-2-5-7-8 TCCAT:1-3-5-6-10 TGTGA
chr10-2305	chr10	124297708	124297853	10			2		4	5	3-10 AT:9-10 TA:1-2-3-4 CACA:3-5-6-10 ACGA:1-2-7-9-10 ACCAA:1-2-3-4-5 ATATC:1-2-4-5-6 CCGCG:2-3-5-6-8 ACTAC:2-4-6-9-10 AGGGG:3-4-6-7-10 AGGTA
chr10-2306	chr10	127165007	127165152	14					4	5	1-5-6-10 CCAG:2-5-7-8 CGCC:1-3-4-7-8 ACACT:1-2-5-6-7 CATAC:1-3-6-8-9 CCGCG:1-2-5-6-8 CTTCT:3-5-6-9-10 AGGTG:3-4-5-6-10 CATAA:3-4-5-6-9 CGCGG:3-4-5-7-9 GAGCT:3-5-6-8-10 GTCCT:3-4-7-8-10 GGCCG:3-4-5-7-8 GGGTC:1-3-7-8-9 TGAGA
chr10-2307	chr10	127380497	127380642	14				3	4	5	3-5-10 AGG:3-5-10 AGG:5-6-9-10 CGGG:4-6-8-9 GACG:1-3-4-5-6 CCGCC:2-3-6-8-9 ACCGA:2-3-6-7-9 CAGAG:2-3-5-7-8 CCGCC:2-3-6-8-9 CGCCG:2-3-5-6-8 CGCGT:2-4-6-7-10 CGCCG:3-4-5-6-10 AAGGG:3-4-6-8-9 CGACG:3-4-6-8-9 CGCCG
chr10-2308	chr10	127591515	127591660	11					4	5	2-3-5-10 CCTA:1-3-5-6 TGGA:1-3-4-5-8 AGGCG:1-2-4-7-8 CCGTC:1-3-4-9-10 CAGAT:1-2-4-5-9 CTGTG:3-5-8-9-10 CCTGA:3-5-6-8-10 GCGCT:3-5-6-8-10 GTACA:1-4-6-8-9 TGAGG:1-4-5-6-8 TGGAC
chr10-2309	chr10	127694768	127694913	7					4	5	1-6-7-8 TGTT:1-2-4-6-7 AAACA:1-2-7-9-10 CCCGG:4-5-7-9-10 GCTTA:2-5-7-8-10 TCACA:2-4-5-8-9 TTGTA:1-4-5-6-7 TTCCT
chr10-231	chr10	120977633	120977778	11		1		3	4	5	7C:4-6-8 AGC:6-7-9 CTG:3-4-5-10 GGCT:1-3-4-8 TGTG:2-4-6-8-10 CGGGG:4-5-8-9-10 GTGGT:4-5-7-9-10 TGATA:1-5-6-8-9 TTAGT:1-4-5-8-10 TGTGT:1-2-7-9-10 TTTAG
chr10-2310	chr10	128322521	128322666	15			2		4	5	3-9 CA:3-5-6-9 ACAT:3-6-8-10 CGTA:3-4-6-8 GAGG:6-7-8-9 GCCA:7-8-9-10 CGGT:1-2-4-8-10 CCGGG:1-3-4-6-9 CGGGG:1-3-4-8-9 CGGGG:2-3-4-5-8 CGGTG:2-5-6-8-9 CGGGA:2-5-6-7-9 CTGAG:2-4-7-9-10 CTCGT:3-5-6-8-9 GCCGT:3-5-6-8-10 GTGTA
chr10-2311	chr10	3291187	3291332	10				3	4	5	2-4-5 ATG:2-5-7-9 CTTT:2-6-8-9 TACT:2-4-5-10 TGGT:1-2-4-7-10 AAGAA:1-3-8-9-10 AAGTT:1-3-7-8-9 ACAGA:2-4-6-9-10 AAGAT:2-5-7-9-10 CTCAG:1-2-4-8-9 TAGCT
chr10-2312	chr10	3516621	3516766	14					4	5	1-2-7-8 TTCC:1-3-4-7-9 ACATA:1-3-4-7-8 AGTCT:1-4-6-9-10 AGGAA:2-3-4-7-10 CAAAT:4-5-6-7-8 ATCTC:2-4-5-7-8 TTCTC:1-4-6-8-9 TGATT:1-4-6-8-9 TGATT:1-4-6-8-9 TGATT:1-4-5-7-8 TTTTT:1-2-3-4-5 TTCTT:1-2-3-4-5 TTCTT:1-2-3-4-5 TTCTT
chr10-2313	chr10	4387077	4387222	4					4	5	1-3-6-8 CCAG:1-3-6-9-10 AACGA:1-2-6-8-9 CCACG:1-3-4-6-9 CGGGG
chr10-2315	chr10	5161669	5161814	12					4	5	3-6-7-8 AGCG:1-2-7-8 TCAG:1-2-3-6-9 AAGGA:1-6-7-8-9 ACTGT:2-3-4-6-8 ACACC:2-4-6-7-10 ATATT:2-3-7-8-9 CAAGG:2-4-5-6-10 CGTAT:4-6-7-9-10 GATTT:2-3-4-8-10 TCATT:2-5-7-9-10 TTAAT:1-2-7-9-10 TTCAA
chr10-2316	chr10	8518888	8519033	9					4	5	3-5-8-10 ATTA:1-2-5-7-10 ACGCA:1-3-4-6-8 CCGGC:1-3-5-7-8 CGCCT:2-3-5-7-8 CCTTC:2-3-5-6-8 CGGCG:3-5-6-7-8 CCCTT:1-7-8-9-10 TACGG:1-2-5-8-10 TTTGG
chr10-2317	chr10	8758688	8758833	12			2	3	4	5	6-8 CG:2-3-7 AAT:6-7-8 GTG:4-7-9-10 TCTT:1-2-7-10 TTTT:1-2-8-9-10 AACAT:1-3-6-7-10 AGGAA:1-2-8-9-10 CCGGT:2-4-6-7-10 CGGTG:3-6-7-9-10 CAAGG:4-5-7-8-10 TTTTA:1-3-4-5-7 TAATC
chr10-2318	chr10	8898875	8899020	7			2	3	4	5	6-10 GA:3-7-8 AAC:1-2-6-9 CTAA:1-2-3-6-8 CAAGC:3-4-6-8-10 AAGTA:3-6-7-8-10 GAATT:6-7-8-9-10 ATTGG
chr10-2319	chr10	9366484	9366629	9				3	4	5	3-4-10 AAG:1-2-3-6 AAGC:4-5-8-10 TTCA:1-4-5-6-7 AGGGC:1-4-7-8-9 ATATA:2-5-6-9-10 ATAGT:3-6-7-8-10 GAAGA:1-2-3-4-8 TAGGG:1-2-3-9-10 TCAGT
chr10-232	chr10	97429127	97429272	8			2		4	5	2-7 TA:6-7-9-10 GAGT:1-2-4-7-9 AATTA:1-4-5-7-9 ATCTA:1-2-4-7-10 ATAAA:2-5-7-8-9 TCTTT:1-3-8-9-10 TCGAG:1-2-4-5-10 TTTTT
chr10-2320	chr10	10913705	10913850	8				3	4	5	2-3-5 ACG:1-3-8-9 ACTT:1-2-4-5 CTTT:2-4-8-9 AACT:2-3-4-9 CCAA:1-2-5-7-9 AACCA:1-2-4-7-9 ATTAT:1-2-3-7-9 CAATT
chr10-2321	chr10	12724702	12724847	11				3	4	5	1-8-9 AGT:2-7-8-9 CTCA:1-4-5-7 TTGC:1-2-3-8-10 CAGTT:1-2-3-6-8 CCAGG:1-3-7-9-10 CAATG:2-4-6-7-9 CTGCT:6-7-8-9-10 CATTT:2-3-7-8-10 TGCTG:1-6-7-8-9 TGACA:1-5-6-7-9 TTGCG
chr10-2322	chr10	12923142	12923287	15			2	3	4	5	3-8 GG:6-7-8 CCT:1-3-7-8 AACC:4-5-6-10 TGAA:2-3-4-8 TAGT:2-4-5-6-7 ATCCC:2-5-7-9-10 CTCAA:3-4-5-6-8 CAGGC:3-5-6-7-8 CCCCC:6-7-8-9-10 CAGTG:4-5-6-9-10 TCAAA:2-3-5-8-9 TCCCT:1-3-6-7-10 TCCTA:1-3-5-7-8 TGCCC:1-5-7-8-10 TCTGT
chr10-2323	chr10	13300765	13300910	14						5	1-2-5-7-10 AATTT:1-3-4-6-9 AAGGT:1-3-6-9-10 ACAAG:1-2-3-4-9 CTGGT:2-6-7-8-10 AAATA:2-5-7-8-10 ATCCG:2-3-6-8-9 CAAGA:2-3-4-7-9 CCAAA:4-6-7-9-10 GGTAG:4-7-8-9-10 TTCTG:2-3-4-7-9 TGAAG:1-4-6-9-10 TAAAA:1-4-6-9-10 TAAGA:1-2-4-9-10 TTGAA
chr10-2324	chr10	17681575	17681720	12					4	5	1-5-8-10 ACCA:2-3-7-8 AATT:2-8-9-10 TGGA:1-2-3-6-9 AAGAA:1-2-3-7-10 ACACT:1-4-5-9-10 AAGGA:1-5-7-9-10 ATTTT:2-4-6-7-10 AAAAA:2-4-6-7-9 AGAAG:3-4-5-9-10 AGGAG:3-4-6-9-10 GAGGT:1-2-3-7-8 TTCCT
chr10-2325	chr10	17877827	17877972	8					4	5	1-7-9-10 TCTA:1-4-5-9-10 AGGTG:1-2-3-4-8 ATAAG:1-2-4-5-7 CATTA:3-5-6-9-10 CCAAA:3-4-8-9-10 CTTGG:1-4-7-8-10 TGTTA:1-2-6-9-10 TTAAA
chr10-2326	chr10	17948132	17948277	17				3	4	5	2-5-10 CTG:1-2-3-5 CCAC:1-3-5-10 CCCG:1-6-8-10 CAGG:1-7-8-9 CCGG:3-5-6-7 CCCC:4-6-7-8 GCAT:1-2-5-6-8 ACGCC:1-3-4-8-10 AGGGG:1-2-6-7-10 CCCAT:1-3-6-8-9 CGCCT:1-3-5-6-8 CGGAC:2-3-4-5-10 CGTGA:3-4-6-8-10 AGAGT:3-4-6-7-8 CAGCT:3-4-5-7-9 GTGCT:1-3-5-7-8 TGGTC
chr10-2327	chr10	18453514	18453659	7					4	5	5-6-8-10 TATT:1-7-8-9-10 ATGTG:1-2-3-4-5 ATCAG:1-2-3-8-10 CTGCA:2-4-5-7-8 CGCTG:1-3-8-9-10 TCGAA:1-3-4-6-10 TGTAT
chr10-2328	chr10	19459273	19459418	11				3	4	5	1-3-10 AGA:2-6-9 TCG:6-7-8-9 CAGA:1-3-6-7-9 AGGCT:1-4-6-8-10 CAAGA:2-3-5-6-8 ACGAC:2-4-6-7-9 AGAAA:2-3-6-8-9 CACCA:3-4-5-8-10 AATGT:3-4-5-7-10 CTTCG:2-3-4-5-6 TCAGA
chr10-2329	chr10	19496433	19496578	9			2		4	5	1-10 TA:2-5-7-8 ACCC:1-2-3-8-9 AAACA:1-2-3-5-9 ACACT:1-3-6-7-8 ACCAC:1-2-4-5-7 CCGTT:5-7-8-9-10 CACTT:2-4-6-7-9 TGAAA:1-2-5-9-10 TTTTA
chr10-233	chr10	67185828	67185973	10				3	4	5	1-2-4 AAT:1-4-5-10 AGCA:1-5-6-7 CGAC:3-4-7-8 AGAT:1-2-4-6-9 CCGAT:1-4-6-7-10 CTCCA:1-2-5-7-9 CTGTA:3-4-5-7-9 GAGTT:4-6-7-8-10 TAAGG:1-2-4-5-6 TAGTC
chr10-2330	chr10	20499183	20499328	9					4	5	2-5-9-10 TTGT:1-7-8-10 TTTT:1-2-5-9 TTTG:2-5-7-8-9 ATTCT:2-5-7-8-10 CTCTT:3-6-7-8-9 CCCTA:3-4-6-8-9 CGACA:2-3-4-5-9 TGAGT:1-3-5-8-10 TGTTT
chr10-2331	chr10	20521120	20521265	8				3	4	5	7-8-9 CTG:3-4-9-10 GAAT:1-2-3-5 TCCG:1-2-3-5-6 CCCTC:1-2-3-8-10 CTGGA:2-4-8-9-10 TGCAA:1-3-4-5-8 TCTGC:1-4-6-7-10 TGCCT
chr10-2332	chr10	20891458	20891603	7				3		5	1-2-4 CTG:2-3-4 AAT:1-2-4-5-7 ATTCT:1-2-6-7-8 CAGTT:1-2-6-7-9 CTATG:1-2-6-9-10 CTCGT:1-2-4-7-10 CTGAA
chr10-2333	chr10	21858729	21858874	10			2	3	4	5	7-9 CT:7-8-9 TGG:2-3-4-10 ACAA:2-3-4-10 CAAA:3-6-8-10 CGTA:1-2-7-9 TCAA:1-2-4-9-10 CAGTG:3-4-6-9-10 GAGAA:3-5-6-8-9 GCAGT:2-4-7-8-10 TATGA
chr10-2334	chr10	23052818	23052963	6						5	1-2-3-8-9 ATGGT:1-2-3-4-5 CAAGG:3-4-5-9-10 CAGGA:3-6-7-8-9 CATTA:1-3-4-8-10 TGGGA:1-4-6-7-9 TAGCG
chr10-2335	chr10	24801869	24802014	13				3	4	5	2-5-8 TCC:2-5-10 TTT:1-5-8 TCC:1-2-4-8 TAAT:1-2-4-8-9 AATTA:1-6-7-8-10 AATTA:1-5-7-8-10 ACTCT:1-2-4-5-7 CTTTA:2-4-5-7-10 ATCTT:2-3-6-8-9 CCATT:4-5-6-7-8 TCGTG:1-4-7-8-10 TACTT:1-2-5-7-10 TTCAA
chr10-2336	chr10	25363726	25363871	10			2	3	4	5	8-9 GT:2-7-9 TCG:1-5-6-7 ATCA:2-3-7-8 AGTT:2-4-9-10 ATGT:3-6-8-9 AAGG:3-4-5-6-8 AAGGG:3-4-6-8-9 GAGGG:3-5-6-9-10 GCATT:5-7-8-9-10 TTGTG
chr10-2337	chr10	26890725	26890870	10						5	1-4-5-8-10 AGCTA:2-3-4-9-10 AAAAA:2-3-7-8-10 ACTTT:2-6-7-9-10 CGCTG:3-4-6-7-8 GAACC:2-5-7-9-10 TTAGG:1-2-3-4-5 TCAGC:1-3-8-9-10 TCTGG:1-7-8-9-10 TTTGA:1-2-3-8-10 TTGCA
chr10-2338	chr10	27194151	27194296	12				3		5	7-8-9 ATT:1-2-5-7-10 ATCCA:1-2-5-9-10 ATTGG:1-5-6-7-10 CCCTT:2-3-5-8-10 AGGTT:2-4-7-8-9 CATTA:3-4-7-8-9 GTAGG:4-5-6-8-10 ATAGT:2-4-7-9-10 TAAAT:2-4-5-7-8 TTGTC:1-2-3-9-10 TCAAG:1-3-4-7-9 TAATG
chr10-2339	chr10	27512196	27512341	10			2		4	5	6-9 GT:1-2-3-4 ATAA:2-5-9-10 ATAA:1-2-6-7-10 ACACA:2-3-5-9-10 ACTTG:2-4-6-8-9 AAGGT:2-7-8-9-10 CTTAA:1-2-4-6-10 TAGGA:1-3-6-7-10 TGATA:1-2-4-8-10 TTTGA
chr10-234	chr10	76684090	76684235	11				3	4	5	1-8-10 CCT:2-4-7-8 AGTC:3-5-6-8 CGCT:2-3-4-7 TGTC:1-5-8-10 TTGG:1-2-7-8-10 CACTG:1-5-7-8-10 CTTCG:2-4-5-6-9 ATCAG:2-6-7-8-10 CCAGA:1-3-5-6-10 TGGCA:1-4-6-7-8 TACAC
chr10-2340	chr10	31358072	31358217	12			2	3	4	5	1-2 TT:1-3-5 CGT:1-2-3-5 CCAG:2-4-7-9 CTTA:1-4-6-7-10 AGCAA:1-4-7-9-10 AGAAG:1-2-3-4-5 CCATG:2-4-5-8-10 ATGCT:4-6-7-8-9 TAATG:2-3-6-7-10 TGCCA:1-2-3-5-10 TCGGT:1-2-3-4-10 TTAAT
chr10-2341	chr10	39171236	39171381	11				3	4	5	7-8-10 TCA:2-4-5-6 CGCA:5-7-9-10 GCGG:2-3-5-8-9 ACCGT:2-3-6-8-10 CGGTA:2-3-5-7-8 CGGTG:2-6-7-8-10 CCTGA:2-5-6-8-10 CTGTG:3-4-5-8-9 CTCGT:2-5-6-9-10 TCCAG:1-3-4-5-9 TCATT
chr10-2342	chr10	39370922	39371067	15					4	5	1-3-6-9 TAAG:1-4-5-10 TGTA:1-2-4-6-10 AAAAT:1-2-7-9-10 AACTT:1-2-3-6-8 ACAAC:1-2-3-5-8 ACCGC:1-2-6-9-10 ACGGG:1-2-8-9-10 ACTGT:2-4-5-7-10 CGGCT:3-5-8-9-10 ATGGA:3-4-6-7-9 ATAAT:2-6-8-9-10 TAGAG:1-2-3-4-7 TAATC:1-4-8-9-10 TGTGT:1-4-5-9-10 TGTGT
chr10-2343	chr10	39399903	39400048	8					4	5	2-4-5-7 TATC:1-4-8-10 TACA:1-2-3-7-10 ACCAT:1-4-5-8-10 AGCTT:1-2-3-4-5 ATAAT:2-3-7-8-9 ACTCT:3-6-7-9-10 CATGT:2-5-7-9-10 TTTGA
chr10-2344	chr10	39557946	39558091	16					4	5	3-5-6-8 GCGG:2-3-8-9 TATT:1-2-3-4-5 AAAAC:1-3-5-6-8 ACCGC:1-3-4-8-10 CGATT:1-2-6-8-9 CTACT:2-3-6-7-8 CCGCC:2-5-8-9-10 CGCTG:2-4-7-8-10 CGAGA:3-5-6-8-10 CCGCA:3-5-6-7-10 GCGCT:3-4-5-8-10 GTCCT:5-6-7-8-9 CGCCT:4-5-7-8-9 TTTGG:2-3-8-9-10 TGGGT:2-5-6-9-10 TCAGA
chr10-2345	chr10	39654295	39654440	9					4	5	1-2-7-10 ACTA:1-2-3-4-5 CCCTT:1-2-5-6-9 CTCGG:1-2-4-5-8 CTGTC:2-3-4-5-6 CATGC:3-4-5-8-10 AGCCG:1-3-5-8-10 TCGGT:1-2-3-6-8 TTAGC:1-2-4-5-8 TTACG
chr10-2346	chr10	40499996	40500141	13				3	4	5	6-8-10 AGA:8-9-10 CAG:1-2-3-4 CCCT:2-3-4-8 CAAC:3-5-8-9 ACGT:3-7-8-9 GCTG:2-4-5-6 TGCG:1-2-3-7-10 CCCTG:2-3-6-8-10 ACGTT:3-4-6-7-8 CACTG:3-5-8-9-10 CCTGA:3-4-8-9-10 GGTGG:1-2-3-6-7 TTGAA
chr10-2347	chr10	40883396	40883541	11					4	5	2-5-6-8 TTCG:1-7-8-10 TCCT:1-2-6-9-10 ATGTG:1-2-4-5-6 CCGCC:1-3-6-8-9 CGGGG:1-3-5-7-8 CGCCC:2-3-4-6-9 AGGGG:3-4-5-6-8 AGGAC:3-4-5-6-8 CAGGG:3-5-6-7-8 CCCCC:1-4-5-6-9 TAGGG
chr10-235	chr10	21783982	21784127	11			2	3	4	5	3-10 GA:1-2-9 ACG:1-3-4-10 AAGA:1-2-8-10 CACT:4-7-8-10 GTGG:1-2-5-6-9 ACCGT:1-4-5-9-10 CGCAA:3-4-5-7-9 AAGCT:3-4-6-9-10 GTGAG:4-6-8-9-10 GAGGG:4-6-7-8-10 GCTCG
chr10-2350	chr10	42195005	42195150	10				3	4	5	1-2-5 AAG:7-8-9 ACT:1-2-8-9 CCTA:1-2-8-9 TTGT:1-2-3-6-8 ACCGT:1-2-7-8-9 ACTCA:2-4-5-6-10 CACGT:2-5-6-7-10 CCCTT:5-6-8-9-10 CATAA:1-3-7-9-10 TGCTG
chr10-2352	chr10	42893957	42894102	9					4	5	1-5-8-10 CTGT:1-4-5-8-10 ATCCG:1-2-5-7-8 CCTTC:2-3-7-9-10 AGAGT:3-4-6-7-9 CTCCT:3-4-7-8-10 CTCCA:1-2-3-6-8 TCCCT:1-3-5-7-8 TGTTC:1-5-8-9-10 TCCTT
chr10-2353	chr10	44747500	44747645	8				3	4	5	1-2-5 CAT:1-6-9-10 AAGT:1-2-4-6 CAGA:1-2-4-9-10 AAAAA:1-3-5-8-10 AACTT:2-3-4-8-10 AGGGG:2-4-6-9-10 TTGAA:1-2-4-8-9 TCGGA
chr10-2355	chr10	53596295	53596440	10					4	5	1-2-6-8 AACC:2-5-6-9 CCCG:1-2-5-7 TATC:1-2-5-10 TTGA:1-2-8-9-10 CCTAT:1-4-5-6-9 CGGAA:1-2-3-6-8 CTGAC:2-4-6-8-10 CGGGT:1-2-3-6-7 TCCCA:1-2-3-8-10 TTCGT
chr10-2356	chr10	53751911	53752056	13	0				4	5	ERE:3-4-9-10 CTAG:5-6-7-9 TCAA:4-6-9-10 GAGG:1-2-6-7-10 ACAAT:1-4-5-9-10 AGGAA:1-4-7-8-9 CAACA:2-4-5-6-8 AGCGG:2-4-5-7-8 ATGTC:3-4-6-7-8 AGGAT:3-4-5-6-9 GAGCT:1-2-3-7-9 TCCCT:1-2-7-9-10 TTCTA
chr10-2357	chr10	56662095	56662240	8		1			4	5	9T:3-7-9-10 ATGT:1-2-3-9-10 ACGAA:1-4-6-7-9 AACCG:1-2-7-8-10 CATTT:2-3-6-7-8 AGAAG:2-4-6-7-10 CGCAA:3-4-5-7-9 CTGCA
chr10-2358	chr10	56737311	56737456	11		1			4	5	5T:6-7-9-10 AATA:1-2-3-4 TCAA:1-2-4-8-9 AAGGA:1-4-7-9-10 AGCTT:1-2-6-9-10 CTAGG:2-4-7-8-10 CATTT:3-4-7-8-9 CTTTT:3-4-5-9-10 GTTGA:2-4-5-6-10 TGCAA:2-4-5-9-10 TTTGG
chr10-2359	chr10	56846828	56846973	9			2		4	5	7-9 AA:3-4-7-9 CTCT:1-3-5-7-10 AGTCA:1-4-7-9-10 AAAAT:1-2-5-7-8 CATTT:2-3-5-6-10 AATGA:2-4-5-7-10 AGGCT:4-7-8-9-10 GCTGG:1-2-8-9-10 TTGGT
chr10-236	chr10	78425807	78425952	15			2	3	4	5	3-9 CG:3-5-6 CTG:4-8-9 GGG:2-3-5-8 ACGC:2-3-8-9 CCGT:6-7-8-9 CAGT:6-7-8-9 CCTG:1-3-8-10 TCCA:1-3-5-6-8 AACCG:1-3-5-9-10 CACGG:2-3-4-5-6 AGGTC:2-3-4-5-6 CCTGA:3-5-6-7-8 ACCTG:3-5-7-9-10 CCCGG:1-2-4-6-8 TCGAG
chr10-2360	chr10	57282535	57282680	8				3	4	5	2-5-6 CTG:3-6-7-10 CCCT:2-3-6-9-10 ACAAG:3-4-6-7-8 GGACT:4-5-7-8-9 ACACA:1-3-4-5-9 TCACA:1-3-6-9-10 TCGTG:1-7-8-9-10 TTTGA
chr10-2361	chr10	57486174	57486319	8					4	5	1-2-5-6 ACGA:3-5-9-10 ATGA:1-2-5-8-9 AAGCT:1-3-4-5-8 CAAGT:2-4-6-8-9 CGCGG:3-5-6-7-8 CCCCT:2-3-6-8-9 TCCTG:2-3-6-7-9 TGGAG
chr10-2362	chr10	59616625	59616770	13					4	5	1-2-7-10 ACCT:1-4-5-6 CGGA:1-2-3-6-9 CAGGG:1-2-6-8-10 CCGCA:1-3-6-8-10 CCACT:2-5-8-9-10 ATCGG:2-3-6-8-9 CCACG:3-5-6-8-9 AGGGG:3-4-5-6-7 AGCCT:3-6-7-8-9 CCCCG:3-6-7-9-10 CGCGT:3-5-7-8-10 CGCTT:1-2-6-9-10 TCGAA
chr10-2363	chr10	59893115	59893260	8					4	5	3-6-8-10 CACA:1-3-8-10 TCCT:1-2-3-4-7 ACAAC:1-3-7-8-10 ACTGT:1-3-5-7-8 AGCAG:1-2-3-6-9 CACGG:1-2-5-8-10 CTCCA:2-3-4-6-7 CCTAC
chr10-2364	chr10	60245153	60245298	13				3	4	5	2-4-8 CAT:2-8-10 CGT:7-9-10 CGA:4-7-9 GTA:3-5-9-10 GGTG:2-7-8-10 TCTG:2-3-6-8-9 AAATG:2-3-4-5-8 ACTCC:2-3-4-5-7 AGGGC:2-4-5-9-10 CGGAT:4-5-7-8-9 ATCCT:2-3-5-8-9 TGCTT:1-2-3-5-10 TAATT
chr10-2365	chr10	61880225	61880370	15		1	2		4	5	6G:6-9 GT:5-8 TT:1-2-6-10 CCGT:1-6-7-9 TGTG:1-2-3-5-9 ACCTG:1-3-6-8-10 ACGTA:1-3-6-7-8 CAAAT:1-2-4-5-10 CTGGA:2-3-4-9-10 AAAGT:3-5-8-9-10 ACTGA:3-5-6-7-10 ATCAA:3-4-6-8-9 GAGGT:3-4-5-8-9 GTCGA:1-3-6-9-10 TAGAG
chr10-2367	chr10	62980203	62980348	12				3	4	5	3-4-5 AGC:1-3-5-8 AAGG:2-5-6-8 CCAC:3-5-8-10 GGGA:1-3-4-5-8 CAGCT:1-5-6-8-10 CCCCG:2-3-4-6-8 CCGGG:2-4-6-7-8 CGGCT:3-4-5-6-9 CAGCG:3-5-6-8-9 CGCCG:3-4-6-7-9 GTGCG:4-6-7-8-10 ACAGA
chr10-2369	chr10	67648256	67648401	10				3	4	5	2-4-5 CGT:1-2-7 TCC:1-2-3-8 CACC:1-2-9-10 TCGG:1-3-5-8-10 ACCTT:1-2-4-5-6 CTGCG:2-6-7-8-9 ACTCT:3-5-6-8-10 GGCTT:2-3-4-7-9 TCTCG:1-3-4-8-10 TGGGT
chr10-237	chr10	111576551	111576696	16			2	3	4	5	2-4 AG:1-2-3 CAG:1-6-8 TAC:1-2-3-5 CTGT:3-4-5-6 ATCA:5-8-9-10 TTTA:1-2-3-7-9 ACCCA:1-3-4-6-7 AAGGC:1-3-7-9-10 ACTGA:1-2-3-8-9 CAGGT:1-2-4-6-10 CTGGG:2-3-5-6-8 ACTCC:2-6-7-8-10 AGACA:4-6-8-9-10 GATGT:1-2-5-7-9 TCTTG:1-3-5-8-10 TACTA
chr10-2370	chr10	68146957	68147102	6					4	5	1-3-4-5 CCAG:2-3-6-7 ACAA:1-2-9-10 TATG:1-4-6-7 TTGA:1-2-5-7-8 ACTTG:4-6-7-9-10 GGCGG
chr10-2371	chr10	69224302	69224447	11			2	3	4	5	4-10 GA:1-4-8 AGG:7-8-10 ATT:1-2-4-8 CAGC:2-7-8-9 ATCT:3-4-8-10 CTTT:1-2-6-10 TTGA:3-6-7-9-10 AGCTT:3-6-7-8-10 CAACA:3-5-7-8-9 GTTGT:1-3-5-6-7 TGCGA
chr10-2372	chr10	69793227	69793372	9				3	4	5	1-2-10 CTT:1-3-4-5 ACTT:1-2-3-6-7 ACACC:1-3-5-8-9 AATTT:1-2-3-8-10 CAACA:1-4-6-7-8 CGCAC:2-3-4-6-8 AGAAG:3-6-7-8-10 CCTCA:2-6-7-9-10 TATGG
chr10-2373	chr10	70021087	70021232	13					4	5	3-5-8-9 CCGG:3-4-8-9 GACT:4-5-7-10 TTCT:2-3-7-9 TAAG:1-3-8-10 TGGT:1-2-6-7-8 CAGCC:1-4-5-6-10 CGGGT:2-4-5-7-10 CAGAT:2-5-6-7-8 CCGAC:2-4-5-7-9 CGGCT:3-4-5-6-9 CTTCA:1-3-4-5-6 TCTCG:1-4-5-8-10 TGGGG
chr10-2374	chr10	70081041	70081186	9					4	5	1-2-4-9 ACTA:1-2-5-6 CTCC:3-6-7-10 AACT:1-2-8-10 TTCA:2-4-6-7-10 ATGCA:1-3-4-7-8 TAATT:1-3-6-7-9 TCCAA:1-3-6-9-10 TGAAA:1-4-6-9-10 TGAAG
chr10-2375	chr10	71028034	71028179	7					4	5	1-2-3-9 CAAT:1-2-5-9-10 CATAA:3-4-5-7-8 GTGTT:4-5-7-8-10 GTTCT:2-6-7-9-10 TAAAA:1-2-7-9-10 TCAAA:1-4-5-7-9 TTTAG
chr10-2376	chr10	71081998	71082143	12				3	4	5	2-8-10 CTA:1-2-7-9 ACCG:3-4-7-9 CACT:3-4-5-7 GTCC:6-7-8-9 ACTT:6-7-8-10 CACA:1-5-7-9-10 ATCGA:1-2-4-5-6 CCTCA:2-3-7-8-9 ACACT:1-2-5-6-9 TCCAG:1-6-7-8-10 TCCTA:1-7-8-9-10 TCCTG
chr10-2378	chr10	71193456	71193601	10				3	4	5	3-5-10 ATT:1-2-8-9 CCCA:1-4-8-10 TGGT:1-4-5-6-8 ATCGG:1-2-3-4-8 CAAGG:2-6-7-9-10 CCTGT:3-5-7-9-10 CTATA:5-7-8-9-10 TCCAA:2-5-6-8-10 TCGCT:1-2-4-5-6 TCGCG
chr10-2379	chr10	75151420	75151565	13					4	5	5-6-7-8 TGAC:1-2-3-4-5 AACAT:1-4-8-9-10 ATTAT:2-3-4-8-10 AAACA:2-4-5-7-10 CGGTA:3-4-7-8-9 GGCCT:4-5-6-9-10 GGGGA:4-6-7-9-10 TCAAA:2-3-5-6-10 TGCGT:1-2-4-7-10 TCGTT:1-2-4-7-8 TCTTC:1-3-4-5-6 TGTCA:1-2-3-4-9 TTCTT
chr10-238	chr10	40723758	40723903	13			2		4	5	1-3 AG:1-2-5-9 CCTG:2-3-8-9 AGTG:1-2-4-5 TCTG:1-5-6-9-10 ATAGG:1-2-3-5-8 CTGTG:1-2-5-8-9 CTCCT:2-3-5-8-10 CATCT:2-5-8-9-10 CTCTG:3-5-6-8-10 ATGGA:3-5-8-9-10 CTTGA:4-7-8-9-10 GAGTT:1-2-5-9-10 TCGAG
chr10-2380	chr10	75451588	75451733	8			2	3	4	5	2-8 AG:1-3-5 TGT:3-6-8-9 AGTA:3-6-7-8-10 CCAGT:3-5-6-8-10 CTAGA:4-5-7-8-9 ATATG:1-3-6-8-10 TGGCA:1-2-4-6-9 TTTAT
chr10-2381	chr10	75765250	75765395	9				3		5	2-6-9 TCT:1-2-5-6-9 CTTGA:2-3-7-8-9 ACTGG:2-5-6-7-8 ATACG:2-3-8-9-10 CAGTA:2-6-7-8-9 CCCGG:3-4-5-7-10 CACCA:2-6-7-8-10 TGTTA:1-3-4-5-6 TGTTA
chr10-2382	chr10	75798498	75798643	15					4	5	1-2-3-8 CCGG:2-3-4-8 CCAG:3-7-8-10 CATA:2-3-8-10 TCGT:1-2-6-8 TAAT:1-3-5-6-9 AGGGA:2-5-7-9-10 ACCAG:2-3-5-8-9 CCCGG:2-4-5-6-9 CAGGT:3-4-6-7-8 ATCAG:3-6-7-8-10 CCCCA:3-5-7-8-10 CCTTT:3-4-5-6-7 CGGGA:1-2-4-5-8 TCGTG:1-4-5-6-8 TGGCC
chr10-2383	chr10	75853575	75853720	10					4	5	2-3-9-10 AGTA:2-6-8-10 TCCA:1-2-4-5-8 AAGTT:1-3-6-9-10 AGAGG:1-3-6-7-10 AGATA:1-2-3-6-9 CTAAG:2-6-7-8-9 CGAGG:3-6-8-9-10 AGCAA:4-5-6-7-8 TCGCG:1-2-4-9-10 TTTTT
chr10-2384	chr10	75897445	75897590	11			2	3	4	5	7-8 CT:1-7-8 ACT:2-5-7-8 ATCT:2-4-5-7-8 AGGCT:3-4-6-7-10 CACCT:3-4-5-8-9 CACGT:3-4-6-8-9 GAGTT:4-5-6-9-10 ATGTG:2-5-8-9-10 TTTAG:1-2-3-4-9 TCCTT:1-3-7-8-9 TGCCA
chr10-2385	chr10	75935869	75936014	12					4	5	1-2-3-9 CTCT:1-2-6-7-9 ACCCA:1-4-5-8-10 AGCCA:1-3-5-6-8 CGTAG:1-4-5-7-8 CGTTG:1-2-5-7-9 CTTCG:2-3-5-6-9 CATCG:2-4-5-6-8 CGCGT:6-7-8-9-10 GAGAG:5-6-7-8-10 CCTTT:2-3-4-5-8 TGTTC:1-3-6-8-9 TCCGT
chr10-2386	chr10	76636186	76636331	10					4	5	2-3-8-9 AATG:2-5-9-10 CTGT:1-2-8-9-10 ACTTT:1-3-4-6-8 AGAAC:1-6-7-8-10 AACTA:2-3-6-8-9 AGAGG:3-4-5-6-9 CAGGG:3-4-5-8-10 CGGGT:2-3-6-8-9 TCACA:2-3-5-6-9 TGTGG
chr10-2387	chr10	77082632	77082777	9			2	3	4	5	1-8 AC:3-4-7 AGT:3-8-9 GGG:1-2-3-4 ACCA:1-4-6-8-10 ATATT:1-2-7-8-9 ATAGT:2-5-8-9-10 CTCTG:2-4-8-9-10 CGCAA:1-3-4-7-8 TCATT
chr10-2388	chr10	77134452	77134597	13					4	5	3-4-5-6 GATA:6-7-9-10 AAGT:1-2-5-9 TCCA:1-2-3-4-8 ACAAC:1-4-5-6-7 AGCCC:1-2-4-6-9 CATGT:1-2-3-5-8 CCACT:1-2-3-4-10 CTCAA:2-3-6-8-9 AAATG:4-5-7-9-10 TGTTT:1-3-7-9-10 TACAA:1-5-7-8-10 TCATT:1-5-7-9-10 TCCAT
chr10-2389	chr10	77417766	77417911	16					4	5	3-5-6-8 AGCT:3-6-7-8 GCCT:5-6-8-10 GCCG:1-3-5-8-9 ACGGG:1-2-3-5-8 CAACT:1-3-5-6-9 CCTGG:2-3-6-7-8 CGCAT:2-3-6-7-8 CGCAT:2-3-7-8-9 CGCCT:2-3-7-8-9 CGCGG:2-5-6-8-10 CGCGG:3-5-6-8-10 AGCCT:3-4-5-6-9 AGCCG:3-5-6-7-8 GGCCT:1-2-3-6-10 TCCGG:1-5-6-8-10 TCAGG
chr10-239	chr10	69253353	69253498	11				3	4	5	1-8-10 TCT:1-2-8-10 ACCT:1-3-6-9 AGGG:1-4-6-7 AGAA:3-4-9-10 AGGA:1-3-6-9-10 AAAGA:2-3-4-6-10 AGAAT:2-3-4-5-6 CCTCA:1-2-3-6-10 TCCAA:1-3-5-8-10 TCTCA:1-4-7-9-10 TTATT
chr10-2390	chr10	77627624	77627769	12				3	4	5	2-3-8 TGT:3-4-5-9 CTGG:1-2-3-10 TAGT:1-5-6-10 TCAT:1-2-3-5 TTCT:1-3-5-7-8 ACTCT:1-4-6-9-10 AGGTG:2-3-8-9-10 CATGT:6-7-8-9-10 CTGGA:2-4-8-9-10 TGGGT:1-2-4-7-9 TAGTA:1-4-6-8-9 TTATG
chr10-2391	chr10	78156992	78157137	14					4	5	1-3-7-9 ACTG:1-3-4-8 AGGT:1-2-6-7 TAAC:1-2-3-4-5 AACAT:1-2-3-6-10 ACCAT:1-3-4-7-9 AAGCG:1-3-4-7-9 AGACA:1-2-7-9-10 CACTT:1-3-4-5-8 CAATC:2-4-5-8-10 AGCCT:3-4-6-7-10 AACAA:3-4-5-7-9 GGTCT:3-4-6-7-8 GTCAT:1-5-8-9-10 TCCGA
chr10-2394	chr10	80475347	80475492	14				3	4	5	2-5-8 CCG:1-3-5-8 CCCC:1-2-3-8-9 AACTG:1-3-5-6-8 ACCCG:1-3-5-6-8 CCCAC:1-3-5-8-9 CCCCG:1-3-5-6-8 CCTCC:1-2-3-5-6 CTCGC:2-3-5-6-8 CCCGC:2-3-7-8-9 CGCCG:2-5-7-8-9 CCCGA:3-5-6-8-9 CCGCG:3-5-6-8-9 GGACG:2-4-5-8-9 TGCCT
chr10-2395	chr10	80590275	80590420	7			2	3	4	5	1-4 AG:2-3-6 AGC:3-4-5-9 CGGG:1-2-4-6-8 CCACC:1-2-3-6-7 CTGCC:2-4-5-7-10 CTGAA:2-4-6-8-10 TTGGG
chr10-2397	chr10	81192463	81192608	8					4	5	2-3-6-9 CGCG:3-5-6-9 GTCG:2-3-6-8-9 AGCCG:3-5-6-8-10 AGCGG:3-4-5-8-10 AGGGG:2-3-7-9-10 TACAG:2-3-5-6-9 TCCCG:2-3-5-6-10 TGTGG
chr10-2398	chr10	81266814	81266959	14				3	4	5	3-5-10 CGG:1-2-4-8 CAGG:1-3-6-8 TCGC:1-3-5-6-9 ACCAT:1-6-7-8-10 CCTCA:1-2-5-7-10 CTCTG:2-3-4-6-9 AGGGG:2-3-5-6-10 CAGAT:3-5-6-8-9 ACACG:3-4-5-8-9 AGGGG:3-5-6-7-10 CGGCG:2-3-7-8-10 TGTCG:2-4-5-6-8 TACAC:1-4-6-7-8 TTCAG
chr10-24	chr10	41576676	41576821	12		1		3	4	5	1T:3-7-10 GAT:1-3-9-10 ACTT:1-2-3-8 TCCG:1-3-4-5-7 ACATT:1-6-7-8-9 ACACT:1-2-3-7-8 ATAAG:1-2-3-8-9 CTCCT:3-5-6-7-10 CCACG:3-5-6-8-10 GTGGT:1-2-3-7-9 TACCG:1-2-4-6-7 TCAGA
chr10-240	chr10	95180873	95181018	9			2		4	5	1-10 TA:7-8-9-10 TCTT:1-2-6-7-8 ACCCC:1-2-5-6-9 CCCGT:2-5-8-9-10 ACTAG:3-4-6-7-8 AACTC:3-4-7-9-10 CTTTG:2-5-6-7-8 TCACC:2-4-5-7-9 TTTCA
chr10-2400	chr10	82796616	82796761	8					4	5	3-4-7-10 AATG:3-4-8-10 GGCG:1-3-6-9-10 ACGGG:1-5-7-9-10 AGAAA:3-4-5-8-9 AGTCT:5-6-8-9-10 CACTG:4-6-8-9-10 TATAT:1-2-4-5-9 TCTTG
chr10-2401	chr10	82858647	82858792	7				3	4	5	6-7-8 CCG:1-2-9-10 ACAG:1-6-9-10 AATT:1-2-4-7-10 AATAT:2-4-6-8-10 AGAGA:2-4-5-6-7 CTTAA:1-2-3-4-7 TAAGC
chr10-2402	chr10	83211240	83211385	12				3	4	5	6-9-10 GAA:6-8-10 GTA:1-2-3-10 ACCA:3-6-7-9 CGAA:1-4-6-7-8 AGAAC:2-3-4-5-7 AAACC:2-3-4-5-7 AAACC:2-4-6-7-8 AGCAT:3-4-6-8-10 GAGTA:3-5-6-9-10 GCGAA:6-7-8-9-10 ACGAT:1-2-3-5-7 TCACC
chr10-2403	chr10	83354054	83354199	5					4	5	3-7-8-9 AATT:1-3-7-8-10 AGTCA:2-3-4-6-10 AGGGA:3-4-5-6-7 AGGAA:3-4-8-9-10 GGTAT
chr10-2404	chr10	83543739	83543884	14				3	4	5	1-3-6 CGA:1-2-8-10 CAGG:1-2-3-4-8 ACGGC:1-3-5-6-9 ACTGA:1-2-3-8-10 ATGCA:1-3-5-7-8 CATTT:1-4-6-7-9 CGGCG:2-3-5-8-9 AAGTG:2-3-6-8-10 AGGTG:3-4-8-9-10 AACAG:3-4-5-7-10 CAGCT:5-6-8-9-10 GCCTT:2-3-5-6-9 TGCAA:1-3-6-7-9 TCGCG
chr10-2405	chr10	83823947	83824092	14	0			3	4	5	ERE:1-2-3 CTC:2-3-5-10 ACGA:2-3-5-7 AGCC:1-2-5-7-8 ACTCT:1-6-7-8-9 ACTCT:2-3-4-5-10 ACAGA:2-3-5-8-9 ACTCT:2-3-4-6-9 CCTGT:3-4-6-8-10 GGGTA:2-3-4-5-9 TGACG:1-2-5-7-9 TCTCT:1-3-6-7-8 TAGAG:1-3-8-9-10 TACAG
chr10-2406	chr10	85453053	85453198	10			2		4	5	3-8 GC:2-3-8-9 AAGA:3-6-7-10 CGAA:1-2-3-4-6 AACAG:1-2-3-7-8 ATGCC:3-5-8-9-10 ATGGG:3-4-5-7-8 GGCTG:1-2-4-9-10 TAGTG:1-3-5-6-9 TGCGA:1-4-6-7-10 TGAAT
chr10-2408	chr10	86498769	86498914	16					4	5	1-3-4-8 ACTG:2-5-6-9 ATGG:3-5-8-9 CCTA:1-2-5-8-10 CCGGG:1-3-6-7-9 CACCG:1-4-6-7-8 CGCCT:1-2-3-8-10 CTCCT:1-2-3-8-9 CTGCG:2-3-5-6-7 CCGGT:2-3-4-5-7 CCTTT:2-3-5-8-10 CGGCT:2-4-5-6-8 CACGC:2-5-7-8-9 CTCTG:1-2-4-5-8 TCGCC:1-3-5-6-10 TGTCA:1-4-5-6-10 TACGT
chr10-241	chr10	121369512	121369657	11			2			5	1-5 TG:1-5 TG:1-5-7-9-10 ATATG:2-3-5-6-7 ACTAT:2-4-5-7-9 CACTA:4-6-7-8-10 GCCCA:4-7-8-9-10 GTTGA:2-5-7-8-9 TTCTT:1-2-7-8-10 TCTCT:1-2-5-7-10 TCTCT:1-3-5-9-10 TACTA
chr10-2410	chr10	92594626	92594771	6					4	5	1-3-4-5 AGGT:1-2-4-7 CCGA:6-7-9-10 GAAG:3-4-7-9-10 GAATT:1-4-5-6-10 TATGT:1-4-6-7-8 TTGCC
chr10-2411	chr10	93589677	93589822	14					4	5	3-4-5-9 AACG:4-8-9-10 ATGT:1-4-5-8 TGTT:1-3-5-7-10 AAGTT:1-3-5-8-10 CCGTT:1-3-4-7-8 CGTTT:2-7-8-9-10 CCGAA:3-4-5-8-10 AGGGG:3-6-7-8-9 CAAGA:3-4-5-9-10 CTTTT:4-5-7-8-10 ACTCT:2-5-8-9-10 TGGGA:1-2-4-5-8 TCGTG:1-2-5-6-7 TTCCA
chr10-2412	chr10	93688685	93688830	9		1			4	5	9G:1-2-4-5 AAGT:1-3-6-9-10 AGGTT:1-3-4-9-10 CGGGG:2-3-4-5-8 CCAGT:3-4-6-8-10 AAGTT:5-6-7-9-10 TGAAA:1-5-6-7-8 TTACC:1-4-6-7-8 TGCAG
chr10-2413	chr10	94147867	94148012	14					4	5	1-2-3-4 ACGA:1-3-4-7 AGGC:1-3-6-7 CCGC:1-6-7-8 CCCG:3-5-6-8 ATGG:6-7-8-10 ACTT:1-3-5-6-9 AGGAG:1-2-5-7-8 CCGCG:1-3-6-9-10 CCCGG:1-3-5-7-8 CGCCT:2-3-5-6-7 AAGCC:2-3-6-8-9 AGCCA:3-4-5-7-10 GTGCG:1-2-4-6-7 TCGCC
chr10-2414	chr10	96515538	96515683	14					4	5	1-2-3-4 ATGA:1-3-9-10 TGTG:1-3-4-9-10 ACTAT:1-5-6-7-8 ATCTG:1-4-5-7-10 AGTAA:1-2-3-6-7 CAAGA:1-2-5-9-10 CATAG:1-2-7-8-10 CCTTT:2-3-5-8-10 AACGT:2-4-5-7-9 CTGTG:2-3-4-5-8 TCTGC:1-2-5-9-10 TATTT:1-2-5-8-9 TTTCA:1-2-4-6-8 TTGAC
chr10-2415	chr10	96925903	96926048	11					4	5	3-7-8-10 ACCA:1-3-4-6-8 ACTGG:1-2-3-6-8 CAGGT:2-3-8-9-10 CCTTA:2-5-6-7-10 CTCAT:3-4-5-7-9 ATGCA:5-6-7-8-9 CGATG:4-5-7-8-9 GGTTT:2-3-4-7-8 TGGTT:1-2-4-6-7 TAGGC:1-4-6-7-9 TTGAG
chr10-2417	chr10	97340017	97340162	7					4	5	2-8-9-10 TCAA:1-2-3-8-9 AAATT:1-2-7-9-10 AACAA:1-2-4-7-10 AATTA:1-4-5-7-10 ATTTT:2-3-4-7-9 TGTTT:1-3-4-9-10 TGGAT
chr10-2418	chr10	97381765	97381910	8					4	5	1-4-7-9 AGTA:2-4-6-10 CAAT:1-7-8-9-10 ATTTG:1-2-3-7-8 ATATT:1-2-7-9-10 CCTGA:2-3-6-8-10 TCATA:1-2-3-4-8 TAAAT:1-5-7-8-9 TCAGT
chr10-242	chr10	56796423	56796568	7			2		4	5	5-7 TC:1-3-4-5 AAGC:5-6-8-9 TGTT:2-6-9-10 TGGA:2-5-6-8-10 CTACT:1-2-7-8-9 TCTCT:1-4-6-8-9 TGGTT
chr10-2420	chr10	97433792	97433937	11					4	5	1-3-4-5 ACTC:2-4-5-9 CTTG:4-6-9-10 TGAA:1-4-5-10 TATT:1-4-7-8-9 AATGG:2-5-6-7-8 CCGAC:2-4-8-9-10 CTGAT:3-4-7-9-10 AATTT:2-4-7-9-10 TGAGT:2-4-8-9-10 TGTAG:1-2-4-5-10 TAGTA
chr10-2421	chr10	97484262	97484407	7					4	5	2-3-4-8 TAAG:1-4-7-8-9 AATGG:1-4-5-6-8 ATTGC:2-3-5-7-9 AGTTT:2-4-5-8-10 CTCGA:3-5-6-7-8 CTATT:1-2-5-9-10 TATAA
chr10-2422	chr10	97565299	97565444	4						5	2-6-7-9-10 CGCTT:2-5-8-9-10 CTTGA:3-4-5-6-10 AGCAT:3-6-7-9-10 CAAAA
chr10-2423	chr10	97670344	97670489	12				3	4	5	4-9-10 TAA:2-4-5-7 ATGT:2-3-6-10 CAGA:3-7-8-9 ATTA:2-3-8-9-10 CCTTG:3-4-5-8-9 CACGA:3-4-6-7-10 CGCCT:3-6-8-9-10 GAGGT:4-6-8-9-10 GAGTT:2-4-7-9-10 TGAGA:1-3-8-9-10 TATGG:1-4-5-9-10 TATGA
chr10-2424	chr10	98667823	98667968	8				3	4	5	1-2-10 CTA:3-4-9-10 CTGT:1-3-4-5-7 ACTTC:1-2-7-8-10 CAAGT:4-6-8-9-10 GGTGT:1-3-4-8-9 TAATA:1-3-8-9-10 TACTG:1-6-7-9-10 TGTTT
chr10-2425	chr10	99573997	99574142	15		1			4	5	5T:2-4-9-10 CTTG:4-5-8-10 GTTA:1-7-9-10 TTGT:1-3-5-7-8 AGTTC:1-2-5-9-10 CTCGG:1-2-4-5-9 CTGCA:2-4-6-8-10 AGGGT:3-5-7-9-10 ACTTT:3-4-5-6-9 CGCCA:3-4-7-8-10 CTCCA:1-2-4-5-10 TATCT:1-2-7-8-9 TCCTT:1-2-4-5-6 TCTCG:1-4-5-7-10 TTTCT
chr10-2426	chr10	105508704	105508849	11			2		4	5	1-8 AT:2-5-8-10 CTGT:1-5-8-9-10 ACGAA:1-2-3-4-8 CAAGT:1-2-3-9-10 CCGAA:2-3-4-8-10 AAATA:2-3-6-7-10 AGCCT:4-5-7-8-9 GGTCT:2-3-4-7-8 TGGCT:1-2-5-6-9 TCCAG:1-3-5-6-10 TACGA
chr10-2427	chr10	111512025	111512170	8					4	5	3-5-8-9 GCCA:4-5-6-7 GTGC:2-4-6-8-9 CACGG:3-5-6-7-10 CCGCG:3-4-5-6-9 GTGGT:2-3-6-7-10 TGCCA:2-3-7-8-9 TGAGG:1-2-3-6-8 TAAGC
chr10-2429	chr10	115806247	115806392	7					4	5	1-4-5-10 ATTA:1-3-4-9-10 AAAGA:2-4-5-7-10 AAGCT:2-5-6-9-10 CCGAA:2-5-6-7-10 CGCCT:3-4-5-9-10 GTTGA:4-6-8-9-10 GGCTT
chr10-243	chr10	70648691	70648836	11		1			4	5	1A:2-6-7-9 ACTG:4-6-8-10 AATA:4-6-8-9 GGTA:1-2-5-9-10 ATCAA:1-2-4-5-8 CTTTC:4-5-8-9-10 ACTGT:2-3-4-8-10 TAGGT:2-4-7-8-9 TATTT:1-3-8-9-10 TGTTA:1-3-5-8-9 TGCTT
chr10-2430	chr10	117208031	117208176	12				3	4	5	2-4-8 AAC:2-4-9 TAA:3-7-9-10 CATT:1-2-4-6-7 AATCC:1-2-3-4-5 ATCTC:2-3-7-9-10 AAAGG:2-3-7-9-10 CCTAG:2-3-4-5-8 CGTTC:2-4-5-8-10 CGCTT:3-4-5-7-9 CATCT:3-5-6-7-9 CCGAG:1-4-6-8-10 TTGCA
chr10-2431	chr10	120209266	120209411	13				3	4	5	1-6-10 ACT:1-4-5-6 ATTA:2-4-8-9 TTTT:1-2-7-9-10 ACTTT:1-2-4-7-8 CATCT:1-4-5-9-10 CGTTG:2-4-6-9-10 AGAAG:2-3-4-7-10 CATCG:2-3-4-5-10 TGTGT:2-4-6-7-9 TGGTA:1-2-4-9-10 TATGT:1-2-3-6-10 TCCCG:1-3-4-7-8 TAGTC
chr10-2432	chr10	120422203	120422348	15					4	5	1-2-9-10 CAGT:5-6-7-9 TCCG:1-2-7-9-10 AACTG:1-3-6-7-9 ACCCT:1-2-3-8-9 CCATT:1-2-4-5-6 CTAGA:2-4-6-7-8 AGCCT:2-3-4-5-8 CAGCT:2-3-5-7-8 CCCTG:4-5-6-8-9 GGGCA:2-5-7-9-10 TCTGG:1-3-6-7-8 TCGCT:1-5-6-8-10 TCACA:1-4-6-7-8 TGGCC:1-2-8-9-10 TTCTA
chr10-2433	chr10	121809130	121809275	19					4	5	1-2-5-10 CACA:2-7-8-10 ACCT:1-3-6-8-10 ACCTT:1-4-5-7-9 AATCG:1-2-4-8-10 ATACT:1-2-5-6-8 ATTGC:1-2-6-9-10 CCGAA:1-2-8-9-10 CCTGA:1-5-6-9-10 CTAAA:2-4-6-7-8 ATATG:2-4-5-9-10 CGGAG:3-4-6-8-10 AAACA:2-6-7-8-10 TACCT:1-2-7-9-10 TATAG:1-2-4-5-8 TATCG:1-3-4-7-9 TAACT:1-3-7-9-10 TATTT:1-3-4-9-10 TGGAA:1-4-6-7-9 TGACT
chr10-2434	chr10	121994826	121994971	13				3	4	5	1-8-9 ACA:2-5-9 CCA:3-6-7-8 ACTC:1-4-5-6 TATC:1-3-4-8-9 AAACT:1-2-3-9-10 CACTA:1-2-4-6-7 CAAAA:1-3-6-7-10 CCACT:1-2-3-6-9 CTCGA:1-2-3-4-5 CTGTG:2-3-7-8-10 AACTT:2-7-8-9-10 CAGAA:2-4-6-7-9 TGAAG
chr10-2435	chr10	122539801	122539946	15				3	4	5	3-8-10 ATA:1-3-5-10 ACCT:1-4-6-10 CGGA:1-2-5-9 CTCG:7-8-9-10 AGTT:1-2-3-5-8 ACCTC:1-5-6-9-10 ATAGT:1-5-6-8-9 ATAGT:1-4-6-7-10 ATATA:1-2-5-7-9 ATTAT:2-6-7-8-10 CATGT:3-4-6-9-10 ATAGG:2-4-7-8-9 TAACA:1-2-3-4-10 TCAGA:1-7-8-9-10 TCTGA
chr10-2436	chr10	126330659	126330804	12					4	5	1-3-4-8 AGAG:1-2-6-7 CTCC:2-3-8-9 CGGG:1-4-8-9-10 AGCTG:1-2-6-8-9 CTACG:2-3-4-5-8 AAATG:2-3-5-9-10 AATAA:2-3-4-8-9 CAGCT:2-3-4-5-8 CAGCC:2-5-6-8-9 CGGTG:3-6-7-8-9 GCATG:3-6-7-8-9 GCCTG
chr10-2437	chr10	127893420	127893565	12				3	4	5	6-8-9 GCT:1-5-7-9 ATCG:2-3-6-9 AGAG:2-8-9-10 ACTT:7-8-9-10 CTGG:1-3-6-8-9 ACAGT:1-4-7-8-10 AATGA:1-2-7-9-10 CACGA:1-2-5-8-10 CTTGA:2-4-6-8-10 CGAGT:4-6-7-8-9 ACCTT:1-3-6-8-9 TGAGT
chr10-2438	chr10	128335723	128335868	16				3	4	5	1-2-4 CTG:7-9-10 TTG:2-3-9-10 AGAT:2-5-6-7 ATCC:3-4-5-8 CACT:3-7-8-9 GTGT:2-4-5-9 TGTG:1-2-3-5-9 CTCCT:1-2-4-5-8 CTTTG:2-4-7-9-10 AAAGA:2-4-5-6-8 ATCAC:2-3-5-7-8 CCGCT:3-4-8-9-10 AGTTA:1-2-3-7-10 TCCCA:1-4-6-9-10 TTCTT:1-2-4-7-8 TTGTC
chr10-244	chr10	83035413	83035558	10		1	2	3		5	1T:4-7 GA:6-8-10 ATT:1-3-6-8-9 ACATA:2-4-6-7-9 ATCCA:4-5-7-9-10 TGAAG:2-3-8-9-10 TAGAA:2-5-6-7-10 TTCTA:2-4-6-7-9 TGAAG:1-3-4-9-10 TGATT
chr10-2440	chr10	128696092	128696237	12					4	5	1-5-6-8 CGCC:2-5-7-8 CCCC:3-6-8-9 CGCG:3-5-7-8 GTAT:3-5-7-9 GTCG:1-2-4-6-8 CCGCG:2-3-6-7-10 AAAAA:2-5-6-8-9 CCACT:3-5-6-7-8 CCCCG:4-5-6-8-10 ACGGT:1-3-5-8-9 TCCGG:1-4-5-6-10 TGGAA
chr10-2441	chr10	3811115	3811260	12					4	5	1-4-5-8 ATGG:1-2-6-9 CTGG:3-4-5-6 AGCA:3-4-5-8 AGGG:7-8-9-10 CCTT:1-4-5-8-10 CGGGA:1-2-4-8-10 CTTCT:3-4-7-9-10 CACGT:3-5-6-7-9 CTCAG:2-4-5-8-9 TTTCT:1-3-5-6-10 TCTAT:1-4-5-6-10 TGGGG
chr10-2442	chr10	4524702	4524847	7						5	1-3-4-7-9 ACGTA:1-4-5-8-9 AATGA:2-4-5-9-10 AATGA:2-6-7-8-10 CCATA:3-6-7-9-10 AGTGG:3-5-7-8-9 AGTGG:3-4-7-9-10 CATTT
chr10-2444	chr10	4669866	4670011	10				3	4	5	3-4-10 AAT:1-2-4 TTA:7-8-9-10 ATTA:2-4-8-10 TGTT:1-2-8-10 TATA:1-5-6-8 TTGC:2-4-5-8-9 CGGGT:3-5-7-9-10 CCCTT:2-3-4-5-8 TGTCG:1-2-7-9-10 TCTTA
chr10-2445	chr10	4710137	4710282	7					4	5	1-5-8-10 CTTT:1-2-5-7-10 CTCTT:2-6-7-8-9 AACCG:2-6-7-8-10 AGAGA:2-3-6-7-8 CACTT:2-3-5-6-9 CGCCT:1-3-5-7-10 TCTCA
chr10-2446	chr10	5079982	5080127	6				3	4	5	2-5-9 CCG:3-4-7-10 CGTA:1-2-7-8-9 ATTGA:2-3-5-8-10 AGCGT:2-3-4-8-10 CAGGG:2-6-7-9-10 TGAAT
chr10-2447	chr10	5208375	5208520	11				3	4	5	3-4-8 AGG:1-2-3-5 CAGG:3-7-9-10 CAAA:1-2-3-4-8 AAGTT:1-4-6-7-8 AAGTC:1-2-5-7-9 CTTAG:2-5-6-8-9 CTCCT:2-6-7-9-10 TGAAT:1-3-5-9-10 TACGT:1-3-4-7-8 TAGTT:1-5-8-9-10 TCGGG
chr10-2448	chr10	6898707	6898852	9	0				4	5	ERE:1-5-7-8 TTTG:1-2-3-7-10 CTCCA:4-6-7-9-10 AGCAG:2-3-7-9-10 TAATA:2-3-4-5-8 TCTCC:1-2-3-8-9 TCCTG:1-5-6-7-9 TTCCT:1-4-5-8-10 TTTTT
chr10-245	chr10	96823028	96823173	8			2		4	5	6-7 CC:2-4-5-8 CGTC:2-4-5-9 TTTA:2-3-4-5-7 CAGGT:3-7-8-9-10 CTTTT:2-3-6-8-9 TGGGT:1-2-4-9-10 TATAA:1-3-5-8-9 TGTTG
chr10-2450	chr10	12412541	12412686	8					4	5	1-2-3-9 AACG:1-6-7-10 ACAT:1-2-9-10 CAAA:6-7-9-10 CAGT:6-7-9-10 CCTA:1-5-6-9-10 ACAGA:2-5-6-7-9 ATACA:1-2-3-7-9 TTATA
chr10-2451	chr10	12893454	12893599	11					4	5	1-8-9-10 ATTG:2-4-5-10 ATTT:2-3-8-10 TCTT:1-3-7-9 TATA:1-2-3-4-5 AAATG:1-5-6-7-10 ACAAA:1-5-8-9-10 ATGAA:1-2-3-4-10 CAAGA:2-4-6-7-10 AGGCT:1-3-4-9-10 TGATG:1-5-6-9-10 TTAAG
chr10-2452	chr10	13186834	13186979	9			2		4	5	1-9 TT:2-3-6-7 ACGA:1-2-5-7-8 ACTAT:1-3-5-6-9 AACGA:1-2-4-8-10 CAATA:2-5-6-7-9 ACACG:2-3-6-7-8 CAAAG:1-2-5-8-10 TACTT:1-4-6-7-9 TGAAA
chr10-2453	chr10	13326322	13326467	11				3	4	5	3-8-9 ACT:1-2-6-7 CAAA:1-2-3-6-7 AAGCA:1-3-4-8-9 CGATT:1-4-5-6-8 CTTGG:2-3-4-6-8 AGAAG:2-7-8-9-10 CTTGA:2-4-5-7-9 CGGCG:3-5-7-8-10 GCATA:3-5-6-7-8 GGCAT:2-5-6-7-8 TCGTT
chr10-2454	chr10	13564811	13564956	12					4	5	2-3-8-10 CGCT:3-6-7-9 CCCG:3-5-8-9 CTTT:3-5-8-9 GGTG:2-4-8-10 TGCA:1-3-5-8 TCTC:1-2-7-8-9 CCCTT:1-2-3-5-9 CTGCG:1-2-6-8-9 CTCTT:2-3-7-9-10 CGCGT:2-3-4-5-10 TGTTT:1-3-6-7-8 TCCAG
chr10-2455	chr10	13581599	13581744	7			2		4	5	1-10 TA:2-3-8-10 AGTT:2-4-6-9 TGAA:1-4-5-9 TTTG:1-2-3-6-8 AACAT:6-7-8-9-10 AATTG:1-2-5-9-10 TTTTA
chr10-2456	chr10	14191245	14191390	14				3	4	5	1-6-8 ACG:3-4-6 AAA:1-3-8-9 ACCT:3-6-7-9 CAAG:3-6-7-8 CAAG:3-7-9-10 CTAG:1-3-5-8-10 AACCA:1-3-4-8-10 AGATT:1-3-5-7-9 AGCAG:1-6-7-9-10 ACATT:1-2-7-8-10 CCTGT:2-5-6-8-10 CCGCT:1-2-4-6-8 TCAAG:1-5-7-9-10 TTCGG
chr10-2457	chr10	18197361	18197506	12				3	4	5	3-8-10 ATA:1-7-9 TAG:4-6-8-10 TACT:1-2-3-4-5 ATCTC:1-2-3-8-10 CAAGT:1-2-7-8-10 CCACA:1-3-6-8-9 CCGTA:2-5-7-8-9 CCTCT:3-4-7-8-10 GTTTT:4-5-6-7-10 TGCCA:2-3-5-6-9 TACAT:2-4-5-6-10 TTCGA
chr10-2458	chr10	18886991	18887136	12			2		4	5	9-10 GA:4-5 GT:1-3-8-9 ACGT:5-8-9-10 CCTG:1-3-7-10 TCAA:1-3-7-8-10 AATCT:1-3-5-8-9 ACCTG:1-5-8-9-10 ACTGT:1-4-5-6-9 ATCGT:1-3-6-7-8 TACAC:1-3-6-8-10 TGACA:1-4-5-7-10 TTCCA
chr10-2459	chr10	20409242	20409387	12				3	4	5	1-6-7 TGA:1-4-9 TGG:2-4-5-10 AGTA:1-6-7-10 TACA:1-3-4-5-8 AAGTG:1-2-3-4-10 CCAGA:1-6-7-8-10 CGAGG:2-3-7-8-10 AGCTT:2-3-5-7-10 AGGTT:2-3-4-5-9 CCTTA:2-3-4-6-8 TGAAC:1-4-6-7-8 TGCAG
chr10-246	chr10	97568653	97568798	12	0				4	5	ERE:1-2-4-5 CCAC:1-2-6-7 CTCA:1-2-6-8-9 AAACT:1-2-4-7-9 ATTCA:1-3-5-8-9 CAGGT:2-3-4-8-10 AGGTT:2-6-8-9-10 CAGAT:3-4-5-6-10 CTCCG:3-4-5-9-10 CTTAA:3-5-6-7-10 GTCAT:1-2-3-5-6 TCCTA
chr10-2460	chr10	21295845	21295990	15				3	4	5	2-3-5 CCG:3-5-6-8 CTAT:1-4-5-6 TGGG:1-6-8-9-10 ACCTT:1-5-7-9-10 ACCGT:1-4-6-9-10 AGCGA:1-3-4-8-10 CAGCG:1-3-4-5-10 CCAGG:1-3-4-6-8 CGGCC:1-6-7-8-9 CAATT:1-5-6-8-9 CGATG:2-3-6-7-8 CGGTT:2-4-5-7-8 CTGCG:3-5-6-7-8 ACCCC:1-3-5-6-9 TACAG
chr10-2461	chr10	21383030	21383175	10					4	5	2-4-7-9 CAAT:1-2-4-7-9 AAAAT:1-2-4-7-9 ACAAT:1-2-4-5-8 CTTTT:2-3-5-8-10 CCGGT:4-5-7-9-10 GTTAG:2-3-5-7-10 TCGAT:2-3-4-5-8 TCGCT:2-3-4-5-10 TCTGT:1-5-6-7-9 TCATA
chr10-2462	chr10	21399855	21400000	8		1			4	5	10T:3-6-8-9 AGCT:3-4-6-8 GGGT:1-2-7-8-10 ATCCG:2-6-7-8-9 CATTT:3-4-5-9-10 AGCAT:1-3-4-6-9 TGAAG:1-4-5-6-9 TGTGG
chr10-2463	chr10	21465456	21465601	6					4	5	4-8-9-10 GTTT:1-2-3-5-10 CCATG:1-3-8-9-10 CACAG:3-4-6-8-10 ATCCA:1-2-3-8-10 TCAGT:1-4-7-8-10 TGTTT
chr10-2464	chr10	21605320	21605465	14					4	5	1-2-7-10 AACT:1-4-6-10 AAAT:1-2-6-7-10 ACGAA:1-3-6-9-10 AAAGT:1-4-5-8-10 AGCGA:1-4-7-9-10 ATCGG:1-2-4-7-8 CCGTC:3-4-5-6-9 ATTGT:1-2-4-5-9 TCGGG:1-3-6-8-10 TGACT:1-5-8-9-10 TCTTT:1-2-3-6-8 TTGAC:1-2-3-4-10 TTGGT:1-2-5-7-10 TTCCA
chr10-2465	chr10	21937337	21937482	14					4	5	1-4-7-8 AGTT:2-5-9-10 TGTT:1-5-7-8 TTTT:1-3-4-5-6 AATTA:1-2-4-7-8 ATAAC:1-2-4-6-7 CATCT:1-2-5-8-10 CCTTT:2-4-5-8-10 AAGGT:2-4-5-9-10 ATTGT:2-4-7-9-10 CGCTT:3-4-7-8-9 ATTGG:3-5-7-8-10 GTCTA:1-2-6-8-10 TCATT:1-3-5-9-10 TGTGG
chr10-2466	chr10	24597078	24597223	9						5	1-2-5-9-10 ACCGG:1-2-3-7-8 CTATC:3-4-6-7-10 CAAAT:3-6-7-9-10 CCTTT:4-5-7-9-10 GCTAT:1-2-3-7-8 TCCCT:1-3-7-8-10 TCTCA:1-3-4-8-10 TGAGA:1-3-6-7-9 TGGAA
chr10-2467	chr10	24711873	24712018	17				3	4	5	1-2-5 TTC:3-4-5-8 GGCC:5-6-8-9 CGCG:5-7-8-10 GCGG:1-2-3-5-8 CCCGC:1-3-4-5-6 CAGCC:1-3-4-7-8 CCGTT:1-4-5-6-8 CGCGC:2-3-6-7-8 AGAAG:2-3-5-6-8 CCCGG:2-3-5-8-9 CCTGT:2-3-5-7-8 CGTCG:2-3-4-5-10 CGGCT:2-5-6-7-8 CCGCC:2-4-6-7-8 CGGTG:3-5-6-7-9 GGGCG:4-6-7-8-10 GGAGT
chr10-2468	chr10	28395891	28396036	10				3	4	5	6-7-10 ACT:1-3-9-10 ACGT:1-4-8-9 ATTT:1-2-6-7-10 AAGAA:1-4-6-7-8 AGATT:1-2-4-5-10 CAGTT:1-2-4-6-8 CCTAG:3-4-5-8-10 GGTTA:4-5-7-9-10 GCCGT:1-6-7-8-10 TACTA
chr10-2469	chr10	30280053	30280198	9					4	5	1-2-3-9 CAGT:1-2-7-10 CCAT:3-4-7-10 GGAA:1-4-6-7-10 AGGAG:1-2-4-7-8 CAAAT:1-2-5-9-10 CCCGG:2-5-6-8-10 ATCCA:2-6-7-8-10 TCCTA:1-2-6-7-8 TACCT
chr10-247	chr10	61209623	61209768	9	0			3		5	ERE:2-4-9 TGA:1-2-5-6-9 ACCAT:1-3-5-7-8 ACTAG:3-4-8-9-10 CTGAA:3-4-5-6-10 GATAG:1-2-4-9-10 TATGA:1-4-5-8-10 TACGT:1-2-4-6-9 TTGAG
chr10-2471	chr10	37541309	37541454	6						5	1-2-4-5-9 ACTTT:1-3-5-8-10 AATCA:2-5-7-9-10 ATCTT:2-4-5-7-9 AGTCG:1-2-8-9-10 TTCTG:1-2-7-9-10 TTTTT
chr10-2472	chr10	38116587	38116732	11					4	5	2-4-6-8 AGAG:2-4-5-8 ATCG:3-7-8-10 CCTT:5-6-9-10 TGGA:2-3-5-9 TCTA:1-3-4-5-10 AAATA:1-2-5-6-8 ATTGC:2-6-7-8-9 CATGT:2-5-8-9-10 CTGAA:2-3-7-9-10 TACTA:1-2-3-4-8 TTGAT
chr10-2473	chr10	38994171	38994316	7				3	4	5	1-4-6 TAA:1-4-9-10 AAGT:2-4-6-10 TAAT:1-3-4-8 TGAT:1-7-8-9-10 ATCAG:1-4-6-7-10 AGGAA:1-2-7-9-10 CTAAT
chr10-2474	chr10	39507024	39507169	10						5	1-2-3-8-9 ACAGA:1-2-4-8-10 ACATT:1-4-5-7-8 AATTG:2-3-6-7-9 CACAA:2-4-5-7-8 CGGTT:3-4-5-8-9 CAGCA:3-6-7-8-10 GCTGA:5-6-8-9-10 TATTG:2-3-4-8-10 TATCA:1-3-6-8-10 TCGGA
chr10-2475	chr10	39595915	39596060	9				3		5	3-4-10 AGA:1-4-6-8-10 AAGGT:2-3-5-7-10 CGCAT:3-4-6-9-10 GGGGA:4-5-7-9-10 AGCGG:4-6-7-9-10 TAAGA:1-3-6-7-8 TACTT:1-3-4-6-9 TGAGG:1-3-7-8-9 TGCTG
chr10-2477	chr10	39657787	39657932	12					4	5	1-6-7-10 ACAA:1-2-3-9 CTCA:1-3-7-8 TCTG:1-2-3-7-8 CTGCT:3-4-5-8-10 ATGCA:3-4-5-7-8 GATTG:3-5-6-8-9 GTCTT:2-4-5-7-8 TTGTT:1-2-6-8-9 TCGGG:1-2-6-8-9 TTGCA:1-2-5-6-8 TTCAC:1-2-5-7-9 TTTCT
chr10-2478	chr10	40095982	40096127	7			2			5	7-9 AA:1-3-7-9-10 AATGG:1-2-6-7-9 CAGCG:1-2-4-6-10 CCAAA:1-2-4-5-6 CTGCA:2-3-6-7-10 ACAAT:2-3-6-7-10 CCCCA
chr10-2479	chr10	40191644	40191789	7					4	5	1-3-4-5 AAAT:3-4-8-9 GAGT:6-8-9-10 CGAA:1-5-7-10 TCCA:3-4-7-9-10 GATAG:5-6-7-8-10 GGAGT:1-2-3-6-9 TCCGA
chr10-248	chr10	84476107	84476252	14		1	2		4	5	6A:3-5 CG:1-2-5-10 TTTT:1-4-6-8-9 AGGGT:1-4-7-8-10 AGCTA:1-4-6-7-8 CTGCT:2-3-4-6-8 AAGAG:2-3-7-9-10 ACCGG:2-7-8-9-10 CTCAG:2-5-6-8-10 CCACA:3-4-6-9-10 GAGGG:2-5-7-8-10 TTTTT:1-4-5-9-10 TAGGT:1-2-7-8-9 TTTGT
chr10-2480	chr10	40259063	40259208	9					4	5	1-2-4-9 TATA:1-4-8-9 TGGT:1-3-6-7-10 AACCT:1-2-4-9-10 ATATA:2-5-7-8-10 CCTGT:3-4-6-7-9 AAAAT:5-7-8-9-10 GATTA:1-2-3-8-9 TAACT:1-3-6-9-10 TCGGG
chr10-2481	chr10	40491686	40491831	10			2	3	4	5	3-7 AA:3-7-9 CCG:8-9-10 GGG:4-7-8-9 ATCT:7-8-9-10 AGTA:1-3-5-6-10 ACTGA:1-2-6-7-9 CCACT:3-4-6-7-10 ATGAA:4-5-6-8-10 TTACA:2-4-5-7-9 TTGCG
chr10-2485	chr10	44313201	44313346	9				3	4	5	4-7-8 TTG:2-8-9-10 TTTT:1-4-5-7-9 AATTT:1-4-5-9-10 AGTTT:1-2-4-8-10 CTTCT:1-2-4-8-9 CTTTA:3-5-7-8-10 ACCTA:2-4-5-8-10 TATCT:1-2-4-8-10 TAGTT
chr10-2486	chr10	44331616	44331761	13		1		3	4	5	4T:1-8-9 ACA:1-3-7-8 AATT:1-6-7-9 CCCG:1-2-3-5 CTGG:2-3-4-10 AGAT:4-5-8-9 GGCA:2-4-9-10 TGGA:1-2-3-8-10 ATCGA:1-2-7-8-10 CCCTT:2-3-6-7-8 CACTT:2-4-5-6-9 CGGGG:1-3-5-6-10 TACAA
chr10-2487	chr10	44427577	44427722	9				3	4	5	2-7-10 TTT:2-5-6-7 CTGA:1-2-5-6-9 CTTGA:3-4-6-8-10 CAAGA:4-5-7-8-9 TCTTA:2-4-7-9-10 TACTT:1-3-7-9-10 TCCAT:1-3-4-7-9 TGAAT:1-3-4-8-10 TGACA
chr10-2488	chr10	44454973	44455118	16				3	4	5	3-4-10 GGT:2-3-5-9 AATT:2-3-4-9 AGTT:1-3-5-9 TATA:1-4-7-8 TAAG:1-2-3-6-9 AAAGG:1-2-3-4-6 ACCAG:1-2-3-4-9 CTGAA:2-3-7-8-10 ACAGA:2-3-4-6-7 ACTGA:2-3-4-8-9 AGACT:2-3-6-9-10 AGAGA:3-5-6-7-9 ACGTG:3-5-8-9-10 CTTAA:1-2-3-8-9 TCCGG:1-3-6-9-10 TAAGG
chr10-249	chr10	95090647	95090792	12				3	4	5	2-8-10 TCT:1-7-8 TAC:1-3-5-10 TGTT:1-6-8-9-10 AACTA:1-5-8-9-10 ATTTA:1-2-4-8-9 CTGCG:2-4-5-8-10 AAGTA:2-4-8-9-10 CACAG:4-5-7-9-10 GTTTT:2-4-5-7-9 TATTT:1-2-6-9-10 TCATA:1-3-5-7-9 TGTTG
chr10-2491	chr10	44871098	44871243	8					4	5	1-3-6-10 ACGA:1-2-8-10 ATGG:1-4-7-8 TGTC:1-2-4-5-9 AATTG:1-2-3-8-9 CCATT:1-3-4-5-7 CATTT:3-4-7-9-10 GACGT:1-3-8-9-10 TCTGT
chr10-2492	chr10	52072679	52072824	9		1			4	5	5T:1-2-3-5 AACT:1-3-7-9-10 AACGA:1-2-4-6-7 CAGCC:1-2-6-9-10 CCAAT:2-3-7-8-10 AATTT:2-3-7-9-10 CAAAA:1-2-6-7-8 TCCTG:1-3-8-9-10 TGTAA
chr10-2494	chr10	56831446	56831591	8				3	4	5	2-3-7 AGC:1-4-7-10 TATT:1-2-4-5-8 ACTTG:1-2-3-4-10 CAGTA:2-3-6-9-10 CCGTG:5-7-8-9-10 TATTA:1-2-4-8-10 TATTT:1-2-4-7-10 TCATA
chr10-2495	chr10	58604784	58604929	8			2			5	2-3 AG:1-2-3-8-10 ACCCA:1-3-5-6-7 ACTGC:2-3-7-8-9 ACCTT:2-3-5-6-9 CATGG:2-3-4-9-10 CCATG:3-7-8-9-10 GACAG:1-2-3-5-6 TAATA
chr10-2496	chr10	58812119	58812264	11				3	4	5	3-6-7 GAC:3-6-7 GCA:1-4-7-9 AGCG:1-2-7-10 ATCA:1-2-3-4-10 AAGAA:1-3-4-5-6 ACTTG:1-3-6-8-9 CGGGG:1-2-6-7-9 CTACA:2-4-5-7-9 CGTCT:2-4-5-8-10 CTGGA:1-3-4-5-8 TGATC
chr10-2497	chr10	59285612	59285757	9				3	4	5	6-8-9 GTT:1-7-8-9 ATGG:3-7-8-10 ATGT:1-3-7-9 TGCG:1-3-6-8-10 ACGTA:3-4-7-8-9 AAATG:2-3-4-8-10 TCAGA:1-3-4-6-8 TCAAT:1-2-3-8-9 TTCGA
chr10-2498	chr10	59288582	59288727	11			2		4	5	3-9 AA:7-8 AG:2-4-5-9 AAGA:1-3-6-7 TCAC:1-2-5-7-8 ACTCT:6-7-8-9-10 GACTA:5-6-7-9-10 TGTGG:4-5-8-9-10 GCTAT:4-5-6-8-9 TGAGA:2-4-5-6-10 TGCGA:1-3-4-5-9 TAACT
chr10-2499	chr10	59821086	59821231	8				3	4	5	7-8-10 CCA:1-5-7-8 ACTT:2-3-7-8 TCCG:1-2-6-9-10 AAGAT:1-3-6-7-9 CCAAT:2-4-6-8-10 CGGTA:5-6-7-8-9 CGTCG:1-4-5-6-8 TGTGT
chr10-25	chr10	14047807	14047952	15			2	3	4	5	6-9 AG:2-3-6 CCA:6-8-10 ACA:2-4-5 TGG:1-3-8 TGG:3-4-5-10 GAGA:1-3-6-8-10 AAGTA:1-3-5-9-10 AATAG:2-4-7-8-10 CGCTT:2-4-5-6-10 CGGAT:3-4-5-6-8 CAGGC:3-4-5-7-8 GTCAG:4-6-7-8-10 GACTT:1-2-6-9-10 TCAGA:1-3-7-8-9 TACTG
chr10-250	chr10	95249450	95249595	12				3	4	5	1-3-6 AGA:2-3-6-9 TAAA:1-4-9-10 TGGG:1-2-6-7-9 CTACA:2-3-4-5-9 ACACT:2-3-5-9-10 ACTGT:3-5-8-9-10 ACTGG:3-4-6-9-10 GGAGG:3-4-5-6-7 GGGAC:2-3-4-5-7 TCTGC:1-2-3-4-7 TCAAA:1-5-6-8-9 TTGTA
chr10-2500	chr10	59997692	59997837	11				3	4	5	2-6-9 TAA:2-3-5-7 AATA:2-3-7-10 TCAA:1-2-7-8 TATT:1-5-6-7-9 ACATA:1-2-4-7-10 CCAAA:1-4-7-8-9 CTTTT:3-6-7-8-9 ACTGG:2-4-7-8-10 TATTA:2-5-6-9-10 TCGAG:1-2-3-8-9 TAATT
chr10-2501	chr10	60201026	60201171	16				3	4	5	4-9-10 GAT:2-3-7-8 CATG:2-3-6-9 CCAG:5-6-7-9 TCAA:1-2-3-4-5 AAAAG:1-2-4-6-10 ACGAA:1-2-3-4-8 CACAC:2-3-4-7-9 ACACG:2-3-8-9-10 AGTGT:2-3-4-8-9 CAACA:2-3-5-9-10 CATGA:2-3-4-5-8 CAGCT:2-4-5-6-10 CGGAA:4-5-7-8-10 TGTGT:2-4-5-8-9 TATGT:1-5-8-9-10 TCGTT
chr10-2502	chr10	60226769	60226914	7			2	3		5	3-5 AG:7-9-10 CAG:1-2-3-6-8 ACGAC:1-2-3-7-9 CTATA:2-4-8-9-10 AGGGT:2-4-6-7-8 CGATG:3-4-5-6-9 GAGGA
chr10-2503	chr10	60363838	60363983	16					4	5	2-6-7-10 AACA:3-5-8-10 CCCT:3-4-6-8 CTGC:6-8-9-10 AGGT:6-7-8-10 GACT:1-3-4-5-6 AGTCA:1-2-6-9-10 CTGGG:2-3-5-8-10 ACTGT:3-6-8-9-10 AGCTG:3-4-5-7-10 CTGCA:3-4-5-6-10 GATGA:3-5-6-7-8 GCCAT:3-5-6-7-8 GCCTG:5-7-8-9-10 TATGG:1-2-7-8-10 TCCCT:1-3-5-6-8 TGTGG
chr10-2504	chr10	61147512	61147657	13					4	5	2-5-7-8 CCTT:3-6-7-8 CGAC:3-4-5-8 CTCG:1-3-5-6 TGCG:1-2-8-9-10 CCTGG:1-3-5-7-10 CCCCG:2-3-5-7-8 ACCTC:2-5-6-8-10 CCGCG:2-5-7-8-9 CCCCT:3-5-6-7-8 ACGTT:4-5-6-7-8 TCCTT:2-5-7-8-10 TCTCG:1-2-3-5-8 TCATG
chr10-2506	chr10	62843782	62843927	12				3		5	1-6-7 ACT:2-3-9 CCG:3-6-7 CAT:1-2-6-8-10 ACAGA:1-2-5-7-10 ACCCA:1-2-3-6-9 CAAGG:2-3-6-7-9 CACCA:2-3-6-8-10 CGACA:2-4-5-6-8 CAGAG:3-5-6-7-9 GGACG:1-2-3-6-7 TCCAC:1-2-4-6-9 TCGAG
chr10-2507	chr10	67536084	67536229	9						5	2-3-5-6-8 CGGCG:2-5-7-8-10 CCAGG:3-5-6-7-9 CGGCT:3-4-7-8-10 GGCGT:3-4-8-9-10 GTGGT:4-5-6-8-9 AGGGT:6-7-8-9-10 AAGAG:2-3-4-5-8 TGGCC:1-3-5-8-10 TGGGT
chr10-2509	chr10	69533709	69533854	8					4	5	1-3-4-7 ACTC:1-2-7-8 TCTT:1-2-5-7 TCTC:1-2-8-9-10 AAGAG:1-5-7-9-10 ATTTT:1-4-5-7-8 CATCC:2-3-6-7-10 CGGCG:1-4-5-8-9 TGTTG
chr10-251	chr10	111581190	111581335	11			2		4	5	8-10 CA:1-7 TA:3-5-7-10 GCCT:1-3-6-8-9 ACGGT:1-2-3-7-10 CTCTA:2-3-6-8-10 AGGCA:2-3-6-7-8 CGATT:2-5-6-7-8 CTCCT:5-6-7-8-10 TGCGA:2-3-5-9-10 TGGTT:1-3-6-7-10 TCCCG
chr10-2510	chr10	70097002	70097147	10				3	4	5	5-7-8 TTC:3-5-6-9 CCGG:1-2-5-7-8 CCTCT:1-3-7-8-10 CCCCG:2-3-6-8-9 AGCCG:2-5-6-8-10 CGGCG:3-5-6-7-9 CGGAG:3-5-7-8-10 GGCTT:3-4-5-8-9 GGTTT:1-3-4-5-8 TCAGC
chr10-2511	chr10	70097944	70098089	9				3	4	5	3-4-8 AGG:3-8-9-10 CGAA:3-6-8-10 GAGT:1-3-6-10 TGGG:1-2-3-6-7 CTAGC:2-3-4-5-8 AGTTG:2-4-5-6-9 CTTGT:3-4-6-8-9 GACGG:3-4-6-9-10 GGAGA
chr10-2512	chr10	70152281	70152426	10			2	3	4	5	3-4 GG:4-6-7 TCA:1-5-10 TCG:2-7-8-10 CAGT:3-7-8-10 CTTT:1-3-4-8 TGGT:2-3-4-5-6 CAACG:2-6-7-8-9 CGTTT:2-3-8-9-10 TGGGA:2-6-7-8-9 TCACT
chr10-2513	chr10	70696841	70696986	14					4	5	2-4-8-9 AATG:1-2-6-8-10 ACGGT:1-2-3-4-5 CACAC:1-2-5-7-9 CTTCG:2-4-6-8-9 AGGCA:2-3-6-7-10 CAACA:2-3-6-7-10 CGACA:2-5-6-8-9 CGCTG:3-4-5-8-10 ATGGA:3-4-5-9-10 CACTA:6-7-8-9-10 CAGTT:2-3-7-9-10 TGCTG:1-3-7-8-10 TGTCA:1-4-5-7-10 TGCTT
chr10-2515	chr10	75060196	75060341	12				3	4	5	3-9-10 CAG:1-4-5-8 CTGC:1-3-4-5 TCAC:1-2-3-5-7 AAGTC:2-3-5-9-10 CCCTT:3-5-8-9-10 CCGGT:4-5-7-8-10 TGCTA:2-3-4-7-9 TGACT:2-6-7-8-10 TGTGG:2-4-6-7-8 TGGCC:2-4-5-6-7 TGGGC:1-4-5-8-9 TTGCA
chr10-2516	chr10	75211685	75211830	14					4	5	1-4-8-9 AGTT:2-3-7-9 CAAA:1-5-7-9 TGCG:1-2-6-9 TTAG:1-2-4-5-9 AAGCT:1-2-3-6-7 ATACA:2-3-8-9-10 AAGGT:2-5-7-8-10 ATCCT:4-5-7-9-10 GTCTG:4-5-6-7-10 TCACT:2-3-7-8-9 TGTCT:2-5-7-9-10 TCATG:2-4-5-8-9 TGCTG:1-3-4-5-6 TGAGG
chr10-2517	chr10	75787416	75787561	13			2		4	5	8-10 CT:1-7 TA:1-2-4-7 ACAC:1-3-7-9 AGAA:3-6-7-9 ACAA:1-2-3-8-10 AAAGA:1-3-4-9-10 ACAAG:1-3-4-7-10 ACTAA:1-4-6-7-9 AAAAA:1-4-6-8-10 AGGTA:1-2-6-9-10 CTGAG:3-4-6-7-10 CAAAT:2-3-5-8-10 TGCTA
chr10-2518	chr10	75827737	75827882	12				3	4	5	1-6-8 AAG:1-3-5-7 ACTC:1-4-5-6 ATGG:3-5-8-9 CTGG:2-3-6-9 TGGG:1-3-6-7-8 ACCCT:1-2-4-5-6 CCAGA:2-3-4-9-10 AAGTT:3-5-6-8-10 GTACA:4-5-7-8-10 TTTCA:1-3-4-9-10 TCAGT:1-4-5-8-10 TGGGT
chr10-2519	chr10	76442193	76442338	12			2		4	5	4-6 GG:1-2-3-5 ATGT:2-5-6-7 CGCC:3-7-8-9 AAGT:2-3-6-7-9 AGGAG:2-3-6-8-9 CCCCT:3-4-5-6-8 CGCGC:3-5-6-7-10 GCCTA:5-6-7-9-10 TAAAG:2-3-5-6-7 TGCGC:2-4-7-9-10 TTCGG:1-3-5-6-8 TGGGG
chr10-252	chr10	30786472	30786617	9		1			4	5	10A:1-8-9-10 ACAG:2-3-6-7 AGAA:1-3-7-9 TCCG:1-3-7-9-10 AGCAA:1-2-6-7-8 CCCTG:1-2-3-8-9 CTGGT:3-5-6-7-10 CCGCT:1-4-7-9-10 TGAAG
chr10-2520	chr10	77061267	77061412	11			2	3		5	3-5 AC:1-2 TA:3-5-6 CTG:1-2-4-6-8 ACGAC:1-2-3-4-6 CACTG:1-2-3-4-7 CAGGT:6-7-8-9-10 CCTAA:4-6-7-8-9 GCTGT:2-4-5-6-9 TACGT:1-3-5-8-9 TGCGA:1-6-7-9-10 TGCGG
chr10-2522	chr10	77252973	77253118	8					4	5	2-5-7-8 CTCG:1-4-5-6-7 AATCC:1-4-7-8-10 ATCTT:2-4-5-7-8 CAGTC:3-4-5-6-10 CTCAA:4-5-6-9-10 ACAAT:2-3-7-8-9 TGCGG:1-3-4-7-8 TCTTT
chr10-2523	chr10	77376134	77376279	14		1			4	5	3A:1-2-3-10 CAGT:2-5-7-10 ATTA:3-5-9-10 CTGA:1-2-7-8-10 ACCCA:1-2-5-6-10 ACTAA:1-3-6-8-9 AAACA:1-2-7-9-10 CCCGA:1-2-3-4-8 CTGAG:2-3-5-8-9 ACCCT:4-6-7-9-10 GAATT:2-3-4-5-9 TCTCT:1-2-3-8-9 TAGGT:1-3-5-7-8 TATCT
chr10-2524	chr10	77588214	77588359	15			2		4	5	8-10 GT:1-2-4-8 CCGC:3-7-8-9 ACCA:1-3-6-8-10 AAAGT:1-3-8-9-10 AGGAG:1-5-8-9-10 ATGGT:1-4-5-6-9 ATGAG:1-2-3-6-10 CCAGT:1-2-3-4-5 CTGAG:1-2-6-8-10 CTAGA:2-3-4-6-8 AGGAT:3-5-6-9-10 ATCGG:3-4-6-9-10 CAGGA:2-3-4-9-10 TAGGG:1-3-5-7-10 TCGCA
chr10-2525	chr10	77607029	77607174	9					4	5	2-5-8-9 TGTG:1-3-4-5-7 CAGGT:1-2-4-7-9 CTTCG:2-3-5-7-8 CACCG:2-3-6-7-9 CCATT:2-7-8-9-10 CTGGG:5-6-7-8-10 CCTGA:2-3-5-8-9 TCTCA:1-2-6-7-8 TTCAG
chr10-2526	chr10	77978434	77978579	12					4	5	1-5-6-8 AGCT:3-5-6-8 ACGG:1-3-6-7-8 AGAAG:1-2-4-5-6 CAGCG:1-3-6-8-10 CCGGG:1-3-5-8-10 CCTCA:1-3-4-6-8 CGAGG:1-5-7-8-9 CCTCG:3-4-5-6-8 CAGAC:3-5-7-8-10 GGCGG:5-6-8-9-10 CGCAG:2-3-5-7-8 TCCCG
chr10-2528	chr10	79681231	79681376	12				3	4	5	1-9-10 AGT:3-6-7 ACC:6-7-10 GTA:1-5-6-9 ACAA:3-6-7-8 CCAG:1-3-4-5-8 AGGTG:1-2-3-6-7 CCAAC:1-2-4-7-10 CCACG:1-2-3-6-8 CTCCC:2-3-7-9-10 CCCGG:2-4-5-7-8 CGCTC:4-5-6-7-10 ACACA
chr10-2529	chr10	79701753	79701898	10		1		3		5	10T:6-8-9 GGT:1-2-7-8-9 ACTCA:1-4-5-6-8 ATCGC:1-2-5-9-10 CTCGT:2-3-4-5-7 CCTGC:2-5-7-9-10 CTAGT:3-4-6-8-9 GTATT:1-4-6-8-10 TAGTA:1-2-6-7-8 TTCTG
chr10-253	chr10	53324693	53324838	3					4	5	1-6-9-10 TGAT:2-5-6-7-10 CTCTA:1-7-8-9-10 TCCAT
chr10-2530	chr10	79788530	79788675	8						5	1-3-6-7-10 AGAAA:1-2-5-6-9 ATCGT:1-2-5-9-10 CATTT:2-4-5-6-7 ATGGA:3-4-5-8-10 ATCCA:4-5-6-8-10 ACAGA:2-4-5-6-10 TGGCT:1-3-7-8-9 TCCTA
chr10-2532	chr10	79958225	79958370	14					4	5	1-2-6-10 CCGT:2-8-9-10 CGTG:3-8-9-10 CGGT:1-2-3-4-8 ACCTT:1-2-3-6-9 CCGCG:1-2-5-7-8 CCCTC:1-2-4-6-7 CTGCC:2-5-6-7-8 CGCTG:3-5-7-8-10 ATTCT:4-6-7-8-9 GGCCT:2-3-5-8-9 TCTTT:2-5-6-7-9 TCGCG:1-2-5-6-7 TCTGA:1-3-8-9-10 TCGGG
chr10-2535	chr10	80102770	80102915	11					4	5	1-3-4-6 AGGG:1-2-3-5 CCCT:1-2-7-8 CCCC:1-2-5-7-8 CTTCC:2-3-5-6-7 ACCCA:2-3-5-8-9 ACTGG:2-3-4-5-6 CAACA:2-3-6-7-9 CAGCA:3-5-7-8-10 ACCTT:1-3-7-8-10 TGTGA:1-2-4-5-8 TTGCC
chr10-2539	chr10	81571671	81571816	17					4	5	2-5-6-9 ATGG:2-4-5-10 CTTG:3-4-5-6 CATC:1-6-7-8-10 CACCA:1-2-3-7-8 CTAAC:2-3-7-8-9 ACTCT:2-3-4-5-6 ACGTA:2-3-5-8-10 AGTGT:2-3-4-6-10 AGGAG:2-4-5-6-8 AAGGT:2-3-4-5-8 CCTTG:2-4-5-6-7 CACGT:3-4-6-8-9 CTGTA:3-4-5-7-8 CTGAC:3-4-6-8-10 GTACT:2-5-7-9-10 TTTTT:1-3-5-6-7 TGTAT
chr10-254	chr10	22875226	22875371	11				3		5	1-7-9 ACG:2-3-8 AGC:1-5-6-9-10 ACGGA:1-2-8-9-10 CCGGG:1-2-8-9-10 CCTGA:2-6-7-8-9 CGTGG:3-4-8-9-10 ATGAG:3-4-7-8-10 GGCCA:4-5-6-8-10 GGATA:2-4-5-7-10 TTGCA:1-2-3-9-10 TCAAG
chr10-2540	chr10	81597146	81597291	13				3		5	2-6-7 ACC:6-7-9 ACG:6-7-8 ATT:1-2-6-7-8 AACCT:1-3-5-7-9 AACCT:1-2-3-8-9 CCAGT:1-2-4-7-8 CCGCC:1-2-3-5-7 CTCCC:1-2-7-8-10 CTCGT:2-4-5-9-10 CGCGA:2-4-5-8-9 CGCCA:2-3-4-7-8 TCATC:1-3-4-5-6 TCACA
chr10-2541	chr10	82127927	82128072	8			2	3	4	5	3-5 GG:1-6-8 TAG:2-4-6-8 CAGG:1-4-8-9-10 AGCTT:1-2-3-8-9 ATCGG:2-3-5-7-8 ACCTC:2-3-4-6-10 CAGAT:3-5-6-8-10 GCAGG
chr10-2542	chr10	82834655	82834800	5				3		5	2-3-4 CCA:3-4-5-7-9 ATGAT:4-5-8-9-10 TTTGT:1-2-3-9-10 TCGTG:1-4-5-9-10 TTGGA
chr10-2543	chr10	83056307	83056452	10				3		5	1-8-9 ACT:3-5-6 GGG:1-3-4-9-10 AGAAA:1-3-5-8-9 AGTGT:2-4-5-6-8 CGCGT:2-4-5-6-7 CTTCC:3-4-5-8-10 CTGCG:3-5-6-9-10 GTAGG:5-6-7-8-10 CCATT:5-6-7-8-10 TCACT
chr10-2546	chr10	83733196	83733341	10		1			4	5	3A:1-2-5-10 CAGT:3-4-6-7 AAAA:1-6-8-9-10 AATTT:1-2-4-7-9 CATCT:1-3-6-7-8 CACTG:3-4-6-7-9 GAGAA:3-4-6-9-10 GGAAA:2-5-8-9-10 TTGGG:1-2-5-6-9 TTTAG
chr10-2547	chr10	84450850	84450995	5					4	5	1-3-5-7 ACGT:1-2-3-6-7 CCACC:1-2-4-6-10 CTTGA:2-3-7-9-10 TCTAA:1-2-3-9-10 TTAAT
chr10-2549	chr10	85957765	85957910	8					4	5	1-5-7-9 ACCT:1-4-9-10 CTAT:1-3-4-8-10 AGGGA:1-5-6-8-9 ACCCT:1-3-4-5-6 CCAGC:2-6-8-9-10 ACTTA:2-3-4-5-9 CGAGT:2-3-6-7-8 TCGCT
chr10-255	chr10	25533216	25533361	13			2	3	4	5	1-10 TA:8-9-10 CAA:2-3-8-9 AGGT:3-6-9-10 AGGG:5-6-7-10 TACT:4-5-8-10 TTTA:1-2-3-8 TACT:1-3-8-9-10 AGTTA:1-4-5-6-7 AGTCT:2-3-6-8-9 AAGGA:2-4-5-7-10 AGGCT:1-4-5-6-10 TGCGA:1-4-6-7-10 TTACA
chr10-2550	chr10	86022261	86022406	11				3	4	5	2-5-6 CCA:5-6-8 GCG:4-5-8 GCT:1-3-4-8 AAGG:2-3-7-8 CCCC:3-4-8-10 GAGT:3-5-6-7-8 CCCTC:3-5-6-8-10 CCGGG:5-7-8-9-10 CCCGA:4-6-7-8-9 GGTCA:4-5-7-8-10 TTCGT
chr10-2551	chr10	86114617	86114762	10					4	5	2-4-9-10 CGGA:6-7-8-10 ATTT:4-5-9-10 GCTG:1-4-9-10 TGAT:2-7-8-9-10 CTTTA:2-4-5-9-10 CGGGT:3-4-5-6-9 AGGCA:3-4-6-8-10 GAAGA:4-6-7-8-10 GGTGT:1-2-3-7-10 TCATT
chr10-2553	chr10	88032255	88032400	12					4	5	1-2-4-7 AAGA:2-3-4-7 AGGA:1-2-3-4-5 AACGC:1-4-5-7-9 AAGTA:4-5-7-9-10 AGCTA:6-7-8-9-10 GTGAG:2-3-4-7-10 TAGAG:2-3-4-5-9 TCATG:1-2-3-5-8 TAACT:1-2-4-7-9 TAGTG:1-3-4-9-10 TGGGT:1-5-6-7-10 TCGAT
chr10-2554	chr10	88376878	88377023	12					4	5	1-2-4-8 ATAG:2-4-7-9 TACT:1-3-8-9-10 AGCAG:1-2-5-7-8 CAGTG:1-4-5-9-10 CGGTA:2-3-8-9-10 AATTG:3-6-8-9-10 CGGGG:3-4-6-8-9 GAATG:3-6-7-8-9 GGAGG:1-3-4-6-8 TAAAC:1-4-5-9-10 TACAA:1-4-7-9-10 TGAGA
chr10-2555	chr10	89381035	89381180	10				3	4	5	5-7-10 TTT:1-2-4-5 ACTC:1-2-5-8 CATG:1-3-4-8-10 AGACT:1-6-7-8-10 ACATT:5-6-7-9-10 CCTAG:4-6-7-9-10 TCCGT:2-3-7-9-10 TCAGT:1-3-6-8-10 TCGTT:1-5-6-7-10 TCCAA
chr10-2556	chr10	89398260	89398405	11			2			5	2-3 AG:1-8 TG:1-3-6-7-8 AGCAC:1-2-6-7-8 CCCCT:1-2-4-7-9 CCGCA:1-2-7-9-10 CTTAG:2-3-5-7-9 CCCCT:3-4-5-8-9 CACTG:3-5-7-9-10 CTAAA:3-6-7-8-10 GAAGT:1-3-4-8-10 TCATA
chr10-2558	chr10	93248064	93248209	9					4	5	4-6-7-8 ACAG:1-3-8-9 TATT:1-2-5-6-8 ACTAC:1-3-5-6-7 ACTGA:1-2-3-5-9 CAGCA:1-2-5-9-10 CTGGG:2-3-6-9-10 AAGAG:2-5-7-9-10 CCTTT:2-3-7-9-10 TATTT
chr10-2559	chr10	93291986	93292131	7					4	5	1-5-8-10 CTGA:2-3-5-8 CGCT:3-7-8-10 AACT:1-3-7-8 TGCC:1-3-4-5-7 AGACT:1-2-4-6-9 CAAAG:1-2-5-8-10 CTCCA
chr10-256	chr10	69738943	69739088	10					4	5	1-5-7-9 ATTA:7-8-9-10 TTTA:1-2-7-9-10 AAATA:1-2-5-8-10 ATCGG:1-2-3-7-9 CCCCA:3-4-5-9-10 CAGAG:3-4-8-9-10 GACTT:6-7-8-9-10 GCTGG:2-3-4-5-7 TCTCA:1-6-7-8-10 TAAGA
chr10-2560	chr10	93624200	93624345	3					4	5	1-4-6-9 CTAG:4-5-7-9-10 TGAAG:1-2-6-7-10 TAGCA
chr10-2561	chr10	94378403	94378548	7					4	5	6-7-9-10 GTGT:2-5-9-10 TGGA:3-4-7-9-10 GTTTG:4-5-7-8-9 AGATG:4-5-6-7-9 GTACG:2-3-4-5-10 TCTTA:1-3-4-5-6 TCGGG
chr10-2562	chr10	94391184	94391329	5					4	5	2-5-8-10 CGTT:1-2-6-9-10 AAGTT:1-2-3-4-9 CTGGG:1-4-6-9-10 TGCGA:1-4-6-8-10 TGCCT
chr10-2565	chr10	94812985	94813130	11				3	4	5	4-5-8 GGC:1-2-4-6 ACTA:1-2-4-7 TAAC:1-2-3-4-7 AACGT:1-2-6-8-9 AAACT:1-3-4-6-8 ACGAT:1-3-5-7-10 AGCAT:1-4-5-8-9 CATGA:3-4-6-7-10 AAAAT:3-6-7-8-10 ACCTT:3-4-7-9-10 GACAG
chr10-2566	chr10	95100109	95100254	10					4	5	2-4-5-6 TGCG:1-2-5-9-10 ACTTG:1-3-7-8-9 AATTA:1-3-4-6-10 AGGAA:1-2-5-7-8 CTTTT:2-3-6-7-9 AAACA:2-4-6-7-9 CACCG:3-4-6-7-10 GAAAA:2-4-6-9-10 TTATG:1-5-8-9-10 TTTGT
chr10-2567	chr10	95103068	95103213	9					4	5	1-4-7-10 AAAT:2-4-5-9 CGTG:6-8-9-10 ACAT:2-7-9-10 TTTA:1-3-8-9-10 ACGTT:3-4-5-9-10 ATGTA:4-5-8-9-10 TGTGA:4-5-7-9-10 TTATT:1-2-6-8-10 TAGTA
chr10-2568	chr10	95113130	95113275	5					4	5	1-3-5-8 TCTC:1-7-8-10 TCTG:1-2-7-9-10 AATAG:2-4-5-6-9 ATTGA:3-5-6-7-9 CTACA
chr10-257	chr10	42151656	42151801	12			2	3	4	5	3-6 GA:8-9 GT:1-5-8 TTG:3-4-5-10 AGGA:4-6-7-9 GACT:2-4-7-9 TTCG:1-2-5-7-9 AACAT:1-4-6-9-10 AAGGA:1-2-3-4-6 ATAAA:3-4-6-8-10 AGGGA:4-5-8-9-10 TGGAG:1-3-5-9-10 TGCAT
chr10-2570	chr10	95274319	95274464	8		1			4	5	5G:5-6-7-8 TCCC:1-2-9-10 TAAA:1-2-4-7 TTAA:1-2-3-7-10 AAATT:1-2-5-9-10 ACCAG:2-7-8-9-10 CTTTA:1-2-4-7-9 TTTTA
chr10-2571	chr10	95501834	95501979	9				3	4	5	3-6-7 GGT:3-6-7-8 ACTT:5-6-8-10 CAGG:1-2-6-8-9 ACCCG:1-3-5-6-8 ACTGG:1-3-8-9-10 CCCTT:1-2-8-9-10 CTGGT:2-3-5-8-10 CCTCT:2-3-6-8-9 TCCCG
chr10-2572	chr10	97439927	97440072	5					4	5	2-3-7-10 AAAT:2-3-5-6 TGCA:1-3-5-6-9 AACGA:1-2-4-5-6 CCTTA:3-4-5-8-10 AATCA
chr10-2573	chr10	98594120	98594265	10			2	3	4	5	4-5 TC:4-7-8 ACC:2-3-5-10 ACTA:1-7-8-9-10 AACGA:1-2-3-7-9 CTGTT:4-7-8-9-10 GATTG:2-3-5-9-10 TAGGG:2-6-7-8-10 TGACT:1-3-4-7-8 TATCT:1-4-5-6-9 TTGAT
chr10-2574	chr10	105575359	105575504	9					4	5	2-3-6-9 ACAT:2-3-4-9 ACTA:2-4-6-10 AGCT:2-5-6-10 CCGT:1-5-6-7 TTAC:1-2-5-8 TTTC:1-2-3-4-5 AAGTT:2-3-5-8-10 AGTCA:1-2-3-5-10 TCCTT
chr10-2575	chr10	106238500	106238645	10					4	5	1-2-5-8 CATG:1-2-4-5 TTTC:1-2-3-4-5 AAGTT:1-2-4-7-10 ACAAT:1-2-4-6-9 ATGAA:2-3-6-9-10 AAGTG:2-3-7-9-10 AGCTT:2-7-8-9-10 ATCTG:2-6-7-8-10 TACCA:2-4-8-9-10 TTTTG
chr10-2576	chr10	107800081	107800226	12				3	4	5	6-7-9 GCG:1-4-6-10 ATGA:3-6-7-10 AACT:3-7-8-9 GTGG:1-2-7-8-10 ACTTT:1-3-5-9-10 AGTGG:2-3-7-9-10 AATAT:2-4-6-7-9 AACTA:3-4-5-8-10 CAGGG:3-4-6-7-10 CGAAG:1-2-3-4-10 TACTT:1-2-3-5-9 TCCCA
chr10-2577	chr10	107921463	107921608	13				3	4	5	3-4-5 GGG:6-7-8-10 CCCT:1-2-5-6-9 ACCGA:1-2-4-6-9 ACGGG:2-3-4-6-7 AAAAC:3-6-7-8-9 AAACT:6-7-8-9-10 ATCAG:1-2-8-9-10 TCGGG:1-3-6-7-9 TACTT:1-5-6-7-9 TTATT:1-4-5-7-9 TGGCG:1-2-3-4-10 TTGAA:1-2-6-8-9 TTGGT
chr10-2579	chr10	115888309	115888454	12				3	4	5	6-9-10 GAG:6-7-8-9 GTCA:4-5-8-9 TGGT:1-3-4-5 TGAC:1-2-4-5-10 ATTTT:3-4-5-8-9 AACTT:3-4-8-9-10 AGGTT:5-6-7-8-10 GCAGT:2-5-8-9-10 TTGAT:2-4-6-8-10 TGGTG:1-4-6-7-8 TGCAT:1-2-4-7-9 TTGCT
chr10-258	chr10	86058872	86059017	3				3		5	6-7-9 AAA:2-6-7-8-10 TACTA:1-2-3-4-10 TTGTT
chr10-2580	chr10	117517595	117517740	10			2	3		5	1-6 AC:1-3-5 CAC:5-7-9 TCG:1-7-8 TTT:1-3-4-5-6 CCTGC:2-4-6-7-8 CGGAC:2-4-5-6-10 CTGAG:4-5-7-8-9 GTTTT:1-4-6-7-9 TTGAT:1-2-3-6-8 TTCAC
chr10-2581	chr10	117717689	117717834	14				3	4	5	1-8-10 ATA:3-5-9-10 ATGT:1-2-4-7-10 ACGAA:3-7-8-9-10 ATGTA:3-4-5-7-10 CAGCT:3-4-6-9-10 GGAGG:6-7-8-9-10 CCTGG:4-5-7-8-10 GTCCT:2-3-7-8-10 TATCT:1-2-4-5-7 TCGTT:1-4-5-7-8 TACTT:1-7-8-9-10 TAGAA:1-2-3-5-7 TTGTC:1-2-5-9-10 TTCGG
chr10-2582	chr10	118103585	118103730	11					4	5	3-6-9-10 AATA:3-6-7-9 AGCT:4-6-8-9 GGGA:1-2-6-7-8 AAATG:1-2-8-9-10 CATTA:3-6-7-8-10 ACATT:3-4-6-7-9 AGGAT:1-2-4-5-10 TCGTA:1-4-8-9-10 TGTGG:1-4-5-7-10 TGGCA:1-4-8-9-10 TTCGA
chr10-2583	chr10	118758954	118759099	14					4	5	3-4-6-8 GAGG:2-5-7-10 TTCA:1-3-6-7-10 CGGCA:2-3-6-7-8 CGCTG:2-4-5-7-8 CACTT:3-4-6-7-10 CACTA:3-6-7-9-10 CCAAT:3-6-7-9-10 CCAGG:3-6-8-9-10 GAGGG:3-6-7-8-10 GGCGA:3-6-7-8-9 GGCTA:3-5-7-9-10 GCCAA:1-2-3-6-8 TTCCG:1-2-5-6-7 TTCAC
chr10-2585	chr10	120112998	120113143	11					4	5	5-6-9-10 TCTG:1-3-5-8-10 CGGGT:2-3-4-5-6 ACAGG:2-3-4-5-10 AGACA:2-4-7-8-10 CGTTA:2-4-5-6-7 CGGGT:2-4-5-7-8 CGGTT:3-5-6-8-10 ACAGT:3-5-8-9-10 GTCTG:1-3-6-8-9 TAGGA:1-3-7-9-10 TACGA
chr10-2586	chr10	121486378	121486523	14			2	3	4	5	3-4 CG:3-8-9 GTG:4-7-10 TCA:3-5-7-10 GCCT:7-8-9-10 CGAA:2-3-4-8 TGTC:1-3-7-9 TATT:1-2-3-8-9 AACTA:1-2-5-7-9 ACCTA:2-3-4-5-10 CCAGA:2-3-5-6-8 CCGGC:1-2-3-5-6 TCCGC:1-3-5-6-8 TCCGG:1-4-5-7-8 TGTTG
chr10-2587	chr10	121519703	121519848	12			2	3	4	5	1-8 TC:3-6-8 CAC:3-6-7 GGC:1-4-5-7 AGTC:1-3-5-6-9 ACCGG:2-3-5-8-10 AGTTT:2-7-8-9-10 CTGTG:2-4-5-7-8 CGCCT:3-5-6-8-10 GTGGT:1-3-4-5-10 TATTA:1-5-6-7-8 TTCTT:1-5-8-9-10 TTCTT
chr10-2588	chr10	121703734	121703879	8						5	1-2-3-8-10 ACAGT:1-2-5-8-10 ACTGG:1-3-5-8-10 ACCCA:1-3-4-5-7 CGTTA:2-3-4-6-10 AAGGG:2-5-6-9-10 ATATG:1-2-3-5-10 TAACA:1-3-8-9-10 TAGAT
chr10-2589	chr10	122036182	122036327	10		1		3	4	5	8T:3-6-10 GGT:5-7-8 CCC:2-6-8-10 CGGA:3-4-6-10 GAAA:2-5-6-8-10 CCGTA:3-5-6-7-10 ATAAT:5-6-7-9-10 TCTAA:1-5-7-9-10 TCTAG:1-4-6-8-10 TTGTT
chr10-259	chr10	41991564	41991709	9				3	4	5	1-3-9 AGA:1-5-8 TCT:1-6-9-10 TATG:1-2-4-5-8 AAGGT:1-2-3-4-8 CACTT:3-4-5-6-7 CATGA:3-4-5-9-10 CGTTT:1-2-3-6-10 TCCAA:1-4-7-8-10 TGTTG
chr10-2590	chr10	122986361	122986506	11					4	5	1-3-8-9 ACTG:2-5-6-8 CCCC:1-2-3-5-8 CCAGC:2-3-4-5-8 AAAGC:2-3-5-7-8 CACTC:2-3-4-8-10 CAGGG:2-3-5-6-8 CCGCG:3-4-6-7-8 AAGTG:3-5-6-8-9 CGGCG:3-4-6-8-9 GACTG:3-4-7-8-10 GGTCG
chr10-2591	chr10	123196910	123197055	13					4	5	3-4-6-8 GACT:1-3-7-8-9 CCCTT:1-3-5-6-8 CGGCC:1-5-6-7-8 CCGCC:2-3-8-9-10 AGGGA:3-4-5-8-9 CAGTA:3-4-6-8-10 CGCGG:3-4-5-6-10 CGGCG:3-4-5-6-8 CGTCG:3-5-6-8-10 GGGGG:5-6-7-9-10 TCCAA:5-6-8-9-10 TGCGT:1-4-5-8-10 TGGGG
chr10-2592	chr10	125910452	125910597	11				3	4	5	4-7-9 GAA:1-2-4-10 TAGT:1-2-7-8 TTCC:1-4-5-9-10 AATGA:1-2-4-6-9 CCGAA:2-4-5-7-9 AGTTT:2-4-7-9-10 TGCAT:1-2-7-9-10 TACTG:1-3-4-9-10 TAGGT:1-3-4-5-10 TATCA:1-2-4-7-10 TTGCA
chr10-2593	chr10	125922084	125922229	9			2			5	2-6 TG:1-2-7-8-10 ACATA:1-2-4-6-10 ACTAT:1-2-6-9-10 CAGTT:2-3-5-9-10 ACCAG:2-4-5-7-10 CACCG:2-4-5-8-10 CGCCA:2-3-5-6-10 TCCCT:1-2-8-9-10 TACTA
chr10-2596	chr10	126957635	126957780	13				3	4	5	3-6-8 CAC:2-3-4-5 AGAT:3-4-8-10 AACA:3-4-6-8 GAAG:1-2-6-7-10 AAGCA:1-3-5-6-10 AGCAT:3-4-6-7-9 AACAG:3-4-6-8-10 AAGCA:3-4-6-7-8 GAGTG:3-4-6-8-9 GGGTG:3-4-5-8-10 GGGCT:4-5-6-9-10 GCGAA:1-3-6-7-9 TCAAT
chr10-2597	chr10	126971913	126972058	12					4	5	1-2-3-8 ACCC:1-3-4-6 AGTG:4-5-9-10 ACTT:6-7-9-10 CAAG:1-2-3-4-8 ACCAG:1-3-4-6-8 CGTCG:2-3-5-6-8 CCCAG:2-6-8-9-10 CAGGT:3-4-6-7-10 AAACG:3-5-6-9-10 CGAGG:3-4-7-8-9 GAACA:4-5-6-8-10 AGGCA
chr10-2598	chr10	127041883	127042028	11					4	5	3-5-8-10 ATGA:3-5-8-10 GCGG:3-5-7-9 GTCT:1-3-8-10 TGGG:1-2-6-8-9 CACCG:1-6-7-8-10 CCCTG:1-2-3-6-10 CTCGT:1-2-3-5-7 CTGGC:3-4-5-6-8 AGCAC:5-6-8-9-10 CGCTG:1-2-5-8-9 TCCGA
chr10-2599	chr10	127196440	127196585	11					4	5	2-4-7-8 TATC:1-3-5-7-9 AACCG:1-3-7-8-9 ACTTT:1-4-6-7-8 ATATT:1-2-3-5-6 CAGCA:1-2-5-7-10 CCCCT:1-6-7-8-9 CCTGT:2-5-7-8-10 CTCCG:3-4-6-7-9 CTCAG:3-5-7-9-10 GTCAG:1-5-6-7-8 TTCCT
chr10-26	chr10	18526463	18526608	13		1	2		4	5	1A:4-10 GA:1-3-8-10 ACCT:1-3-5-10 TCTG:1-3-7-9-10 ACCGG:1-4-5-6-9 AGCAG:1-3-5-6-9 CGCCG:2-3-5-6-8 AGGCG:2-3-5-6-8 AGTGC:2-4-5-8-10 CTCCT:3-4-6-7-9 AGAAG:3-4-5-6-8 AGCAG:2-3-4-8-10 TAGGG
chr10-260	chr10	69005329	69005474	19			2	3	4	5	1-4 CA:1-2-4 CCG:1-2-4 CCG:1-2-4 CCG:1-2-4 CCT:1-2-4 CTG:2-4-5 CGT:1-2-5-7 ATGT:1-2-3-4 CCAG:1-2-5-7 CCCA:1-2-4-6 CCGA:1-2-4-5 CCGC:1-2-3-4-5 CCCTC:1-2-5-7-8 CCTCG:1-2-4-7-8 CCGCC:1-2-4-7-8 CCGCC:1-2-4-8-9 CCGCT:2-3-5-6-7 ACCCA:1-3-5-7-9 TACCA
chr10-2601	chr10	128498732	128498877	12					4	5	2-3-5-10 CCCA:2-6-7-9 CGAA:3-4-7-8 AATT:4-6-8-9 GAGT:2-4-5-10 TGGT:1-2-3-7-10 CCGCA:2-3-4-5-8 CCTGT:5-6-8-9-10 CGCGT:4-6-7-8-9 GCCGG:4-7-8-9-10 GTGGT:4-5-6-7-8 GGCTT:1-3-5-6-8 TATGC
chr10-2602	chr10	128673744	128673889	10				3	4	5	2-3-7 AAC:5-7-8 GCC:1-5-7-8 ACAC:2-5-7-10 CCTT:3-5-8-9 CGGT:3-4-5-8 CGGG:1-3-6-7-10 CGGAA:1-3-5-8-10 CGTTG:5-6-8-9-10 CCTTG:1-2-3-7-8 TCCTG
chr10-2604	chr10	3996621	3996766	11					4	5	2-4-8-10 CTGT:3-7-8-9 GACT:1-3-4-5-10 AAACT:1-2-6-7-9 ATACA:1-2-5-8-10 CCGCT:1-2-4-5-10 CTGGT:2-3-5-7-8 CCTCT:2-4-5-9-10 CATGT:2-3-5-7-9 TGTTG:1-2-5-6-10 TCTAT:1-3-5-7-10 TATTA
chr10-2605	chr10	4121588	4121733	12				3	4	5	3-4-5 AAG:3-6-8-10 GAGA:6-7-9-10 GAAT:1-4-8-9-10 ATTGT:1-2-4-9-10 CAGGT:2-3-5-7-10 ACCCA:2-3-4-9-10 CAGGA:3-4-8-9-10 CATAT:2-4-8-9-10 TTCAG:1-2-5-6-9 TATAG:1-2-4-8-9 TAGGG:1-2-4-6-9 TCTGG
chr10-2606	chr10	4151988	4152133	10					4	5	3-4-5-8 ATCG:1-3-5-8-9 AGTGG:1-2-6-7-8 CAGAC:1-2-3-4-5 CCATC:1-2-5-8-10 CCTGT:1-2-7-8-9 CTAGG:2-5-6-8-10 ATGCT:3-4-5-9-10 AACAA:3-6-7-8-10 GGTTA:1-2-4-5-7 TTACA
chr10-2609	chr10	5152419	5152564	6				3	4	5	1-2-4 CAG:2-5-7-9 CTTT:1-2-3-6-7 CAAAA:2-4-5-6-10 AAGAA:2-5-6-9-10 ATATA:1-4-5-6-9 TTTAT
chr10-261	chr10	71120814	71120959	13			2	3	4	5	3-10 AA:1-2-6 CTC:1-2-3-4 CTCT:2-3-4-5 AATG:3-5-9-10 ATGG:6-8-9-10 AGGA:1-6-7-8-9 AGACT:3-4-5-7-10 AAGAT:3-5-7-8-10 ACTCA:3-4-5-9-10 CTGGA:2-3-4-5-8 TGACC:2-3-5-7-10 TGGCA:1-4-6-7-8 TGCTG
chr10-2610	chr10	7667372	7667517	10				3	4	5	2-5-10 CCG:1-3-7-8 ACCT:1-2-3-6-9 ATCAA:1-2-5-6-8 ATTAC:1-5-7-9-10 CTCGG:1-2-6-8-10 CTGTT:3-4-5-9-10 CGGGG:3-4-5-8-9 CTGTG:5-6-7-9-10 TCCAT:1-3-5-9-10 TCGAA
chr10-2611	chr10	8797065	8797210	14		1		3	4	5	2A:1-8-10 TGA:1-5-9-10 ATAG:1-5-7-10 TTTA:1-2-3-4-9 ACATT:1-2-3-4-7 ACCTC:2-3-4-6-8 AAGAC:2-3-4-6-9 ACTAT:2-4-6-7-10 ATATA:2-4-5-9-10 ATGTT:3-4-6-8-10 ATATT:4-5-8-9-10 TGTGT:2-3-4-7-9 TGACG:1-3-4-8-10 TGGTT
chr10-2612	chr10	9591407	9591552	8				3	4	5	3-8-9 GGT:6-7-9 GCG:2-5-9-10 CTGG:1-2-3-9-10 CTAGT:2-4-5-6-9 CGTAT:2-6-8-9-10 TAGTG:1-2-3-4-8 TAAGT:1-5-6-8-10 TCACA
chr10-2613	chr10	9902070	9902215	5				3	4	5	3-6-9 GGG:3-7-8-9 ACCT:3-4-7-8-10 CTCTT:3-6-8-9-10 GCGGA:2-6-7-8-9 TCAGT
chr10-2614	chr10	10310193	10310338	12				3	4	5	2-3-10 CAA:2-3-6-7 AGCA:5-7-9-10 TTTG:1-3-6-8 TGAC:1-2-3-7-8 AAACT:1-3-8-9-10 AATTG:1-2-3-5-10 CAGGA:1-2-5-8-10 CACCT:2-3-6-9-10 AGATG:2-4-6-8-10 CGGTT:3-4-6-7-9 AAAAT:1-2-5-7-8 TCCTT
chr10-2615	chr10	11283843	11283988	11		1			4	5	8G:3-6-7-9 GCCT:1-4-8-10 TGTG:1-3-4-6-8 AGTGC:1-5-6-9-10 ATAAG:1-2-3-4-6 ATGTG:1-2-4-9-10 CTGGA:2-3-4-6-8 AGGAC:2-3-5-8-9 CCTGG:3-4-5-7-8 AGGAG:3-5-6-8-10 CTAGT
chr10-2616	chr10	12997174	12997319	10					4	5	1-6-7-10 AGCT:1-5-6-8 ATCC:1-2-3-4 CCAA:1-2-3-8-9 CACTG:2-3-5-6-7 ACTGC:2-3-8-9-10 CCTGT:2-4-5-7-9 TGCAA:1-3-4-5-7 TGTTC:1-4-5-8-10 TTGGG:1-4-5-6-8 TTTCC
chr10-2617	chr10	13375997	13376142	11				3	4	5	1-4-9 ATG:1-4-8-9 CGCT:2-4-9-10 CGGG:3-4-7-8 CATT:1-6-7-10 TCAA:2-3-4-8-9 CCATG:3-4-5-6-10 GTTAA:1-3-4-5-9 TCTGA:1-3-6-8-10 TGACA:1-3-7-8-9 TGTTT:1-4-5-7-9 TGGAG
chr10-2618	chr10	14420432	14420577	10	0				4	5	ERE:1-6-7-9 CCAG:2-3-8-9 ACCG:1-3-6-7-9 AGAAG:3-4-6-8-9 AGGTA:5-6-8-9-10 CGCAA:4-5-6-7-9 TTAAA:2-4-5-6-7 TTCAA:1-2-5-6-8 TCTGT:1-2-4-7-8 TTACC
chr10-2619	chr10	16589582	16589727	9					4	5	1-2-3-8 CCAT:2-4-5-10 ATCT:1-3-8-9 TGTA:1-2-3-4-9 CAGAG:2-3-4-8-10 AGATT:2-4-8-9-10 AGCTG:2-4-6-7-10 CGACA:3-4-6-7-10 CAGTA:1-5-7-9-10 TCTGA
chr10-262	chr10	19937285	19937430	8			2			5	3-9 CG:8-9 GA:1-2-3-6-10 ACAAT:1-6-7-8-9 AGCCA:1-2-3-9-10 CCAGA:1-2-6-8-10 CCATA:2-4-5-7-9 TGGCG:1-2-5-7-9 TTCCG
chr10-2620	chr10	17132530	17132675	10					4	5	3-4-6-9 AAAG:4-6-8-10 AGTA:6-7-9-10 ACTA:1-4-6-7-9 ATGCA:1-4-8-9-10 CAGAT:2-4-7-9-10 AATAG:2-4-7-9-10 AGAAT:3-4-6-8-9 GTAGT:2-3-4-6-9 TGGGA:2-4-6-7-10 TACAA
chr10-2621	chr10	18004305	18004450	11					4	5	1-6-8-9 AACA:1-8-9-10 ACAT:1-2-4-5 CCAG:1-2-9-10 TAGT:1-3-4-7-8 AATTT:2-4-7-8-10 AATCT:2-5-7-8-10 CCCCT:3-4-8-9-10 AGTTT:2-3-5-8-9 TGTCT:1-3-4-7-10 TGACA:1-2-5-6-7 TTCCA
chr10-2622	chr10	18234797	18234942	13				3	4	5	5-7-8 CAC:3-4-5-9 CTCA:3-4-5-7 CTGT:3-4-5-7 GTCT:4-7-8-10 TTCT:4-5-6-8 TGGT:2-6-7-8 TCCT:1-2-3-6-9 CTGAG:2-3-8-9-10 AACGG:2-5-6-7-10 CGGAA:2-4-5-7-8 CGTAC:3-5-7-9-10 GTCAG:4-5-6-8-9 GCGGG
chr10-2623	chr10	18431101	18431246	13					4	5	1-3-5-8 TGTC:1-2-3-6-8 CAGGG:2-3-5-8-10 AGTGG:2-3-5-6-9 CCCCG:2-3-5-8-10 CGTGT:3-6-8-9-10 AAGGA:3-6-8-9-10 CACAG:3-4-5-6-9 CTGCG:3-4-5-7-9 GAGCG:4-5-6-7-8 AGCTT:4-5-6-7-8 GTCAG:4-5-6-7-9 GTGTA:2-5-8-9-10 TCTGA
chr10-2624	chr10	20186948	20187093	14			2		4	5	3-5 GC:2-3-5-7 CCCT:5-7-8-9 CAGG:1-3-4-5-8 ACAGT:1-3-6-8-9 ACGTG:1-2-6-7-10 CCAAA:2-3-5-7-8 ACTCC:3-4-7-8-10 AATCA:2-3-5-6-8 TCCAG:2-3-5-7-8 TCTCT:2-5-6-7-10 TTCCA:1-5-7-8-9 TCTCT:1-2-3-4-8 TTGGC:1-2-4-5-7 TTAGA
chr10-2625	chr10	20405553	20405698	8					4	5	3-6-8-10 AGGT:1-6-8-10 TGCA:1-2-3-7-9 AAACT:1-3-4-8-10 AAATA:1-3-5-6-10 AGCGT:1-2-3-6-10 CCAGA:3-6-8-9-10 CGGGA:3-5-6-9-10 GTGTT
chr10-2626	chr10	20575181	20575326	10		1			4	5	2T:1-6-7-8 AGAT:2-3-4-10 TGAA:1-2-7-10 TCCT:2-3-4-6-10 AGAAA:2-4-5-9-10 ATCGA:4-6-7-9-10 GCAGA:2-4-5-9-10 TTCAG:1-3-5-6-10 TACAA:1-4-5-9-10 TTTGA
chr10-2627	chr10	20783089	20783234	13				3	4	5	4-7-10 ATA:1-8-9 TTG:1-3-6-7 ACCC:3-5-8-10 CCTA:4-6-9-10 TGGG:2-5-7-9 TCAG:2-3-4-6-8 CAGAT:2-4-6-8-9 CAAGG:3-4-6-8-9 AGATT:3-6-7-8-10 CGTGT:3-5-6-8-9 GCCTG:2-3-6-9-10 TGAGT:1-2-5-7-9 TTCAT
chr10-2629	chr10	22142280	22142425	12				3	4	5	1-2-7 CAC:1-2-3-7 AACC:1-3-4-7 AGAA:3-6-8-9 CATA:4-8-9-10 GTAG:1-5-7-8 TCCC:1-4-5-8 TTTG:1-2-3-6-7 CACCC:1-2-6-7-9 CACCT:3-4-7-8-10 AATTA:1-2-4-7-9 TCACT:1-4-5-7-8 TATTT
chr10-263	chr10	26841898	26842043	9			2	3	4	5	8-10 CA:2-3-10 AAA:3-6-8-9 GGGA:1-2-8-10 TCTG:1-2-7-9-10 ACCAA:1-2-6-8-10 CTGTA:3-6-7-9-10 ACCGA:3-4-5-6-10 CATGA:1-5-6-7-10 TGGAA
chr10-2630	chr10	22778040	22778185	11				3		5	3-5-8 GTT:1-3-7-8-10 AATGT:1-4-5-9-10 AGGAT:1-3-6-9-10 CCGTG:2-3-4-8-9 ACACT:2-3-8-9-10 CCGGG:2-4-5-8-9 CACGT:2-4-7-8-10 CGCCG:6-7-8-9-10 GAGAG:1-2-6-7-9 TTCAG:1-2-5-6-8 TTTAG
chr10-2631	chr10	23864383	23864528	19					4	5	1-3-4-5 AAGC:3-6-8-9 AAGT:3-4-8-10 GAGA:4-7-8-9 GTGA:4-5-9-10 GGAG:1-3-7-10 TGCT:1-4-6-7 TGAC:1-2-3-6-10 ACCCA:1-2-4-5-10 ACTGA:1-3-7-8-9 CATCT:2-3-5-6-7 ACTAC:4-5-6-8-9 TGAGA:2-3-4-8-9 TCGTT:2-3-4-5-10 TGACA:2-3-4-5-7 TGTTT:2-4-5-6-10 TGTGA:1-3-7-8-10 TACTT:1-4-5-7-8 TTCAC:1-2-3-4-5 TTCTC
chr10-2632	chr10	24286996	24287141	12			2		4	5	1-4 AT:1-4-6-9 CGAT:1-5-6-7 TTAT:1-3-8-9-10 AAGAA:1-2-5-9-10 CAGAG:1-2-5-7-9 CTTTT:2-5-6-7-8 CCATC:2-4-5-7-9 CGCCT:3-4-5-7-9 GAGAG:2-4-6-7-8 TAGAC:1-3-5-8-9 TACCT:1-2-6-8-9 TTAGA
chr10-2633	chr10	24312221	24312366	8					4	5	1-2-7-10 CTCA:2-4-5-8 ATCC:2-6-9-10 CCAT:1-3-4-5-9 AAACG:1-3-8-9-10 CCTGG:2-7-8-9-10 TCTTG:1-4-8-9-10 TAGAA:1-4-5-6-10 TGGAG
chr10-2634	chr10	24634467	24634612	8						5	1-3-4-5-8 ACTGT:2-3-4-5-10 AAGCA:2-4-5-6-10 ATTAA:3-4-7-8-9 AATCT:3-4-7-8-10 GATTT:4-5-6-7-9 TGCTG:1-3-4-7-8 TGGAC:1-5-8-9-10 TTCTG
chr10-2637	chr10	25754496	25754641	8					4	5	1-3-7-8 AGAT:3-4-6-8 AGGC:3-4-8-9 GACT:1-2-8-9-10 ATGGA:2-3-6-7-10 AAAAA:3-4-5-6-8 GAGCG:2-4-5-9-10 TTGGA:1-2-3-7-8 TCCCT
chr10-2638	chr10	26781308	26781453	12					4	5	1-6-8-9 AATT:1-2-4-10 ATAA:3-4-8-9 CTTT:1-2-4-7-9 AAGTG:1-3-6-7-10 ACAAA:2-3-5-7-9 AGCAA:2-5-6-8-10 ACATA:2-3-4-9-10 TGGAG:2-5-7-9-10 TCAAA:2-5-6-7-8 TTGAT:1-3-5-9-10 TCTTG:1-4-5-6-9 TTCGT
chr10-2639	chr10	27387582	27387727	11				3	4	5	2-6-10 CGT:1-2-3-7 CTGT:2-5-6-9 CTAT:2-3-8-9 TATT:1-3-4-8-10 AGGCT:1-4-5-8-9 AGTTT:2-3-4-8-9 AATCT:2-4-7-8-10 AGTGT:2-3-4-9-10 CAGAG:3-5-6-7-8 ATCCT:5-6-7-9-10 CCAAG
chr10-264	chr10	70969335	70969480	12				3	4	5	1-3-6 AAA:3-4-8 GGC:1-4-5 TTG:1-2-3-9 ATGT:1-4-6-8 TTAG:1-4-5-6-10 AGCAA:2-3-4-6-10 CGAAA:3-5-7-9-10 CGATG:3-4-5-6-10 GATAA:3-4-7-8-9 GGAGA:3-4-6-9-10 GTCAG:6-7-8-9-10 CACAG
chr10-2640	chr10	28074862	28075007	12					4	5	1-5-6-9 CTCG:1-3-5-7-8 AAGCG:2-3-5-6-10 AGCCG:2-3-4-5-8 AGGTG:2-3-4-8-9 CCGCG:3-4-7-8-10 AGTTG:3-5-6-8-10 CGCTT:3-5-6-8-10 CGGGT:3-5-7-8-10 CGTGG:3-4-8-9-10 CGGAG:4-5-6-8-10 GGCGG:1-2-5-6-8 TCCAC
chr10-2641	chr10	31497171	31497316	7			2		4	5	1-6 AA:1-3-4-7 TATT:1-2-4-6-10 ACGAA:1-3-8-9-10 AAGAT:1-4-5-6-10 AGGAA:2-5-7-9-10 ACCGT:4-6-7-9-10 TCATT
chr10-2642	chr10	34194989	34195134	7					4	5	2-4-7-8 ATCT:6-7-8-9 GATA:1-2-3-5-9 CAGTT:2-4-7-9-10 AATTT:2-5-6-7-8 CTATC:2-4-5-9-10 TTGTA:1-2-3-4-9 TACTT
chr10-2643	chr10	34280636	34280781	6					4	5	2-7-9-10 CCTT:1-5-7-9-10 ATAAA:1-2-3-8-10 ATCTA:3-4-6-8-9 AGCCT:2-4-5-7-10 TGGAA:2-4-7-9-10 TTCGT
chr10-2644	chr10	34298158	34298303	10					4	5	1-2-5-7 TTTC:1-2-6-7-9 CAAAA:1-3-4-8-9 CCAGG:1-2-3-6-9 CTCGA:2-4-6-8-9 AGGCT:2-5-8-9-10 CCCAG:2-4-5-6-7 CTTGA:6-7-8-9-10 CTTTT:4-5-6-8-10 TTGTA:1-2-5-6-7 TTGCC
chr10-2645	chr10	37250225	37250370	11					4	5	3-4-5-10 ATGT:1-4-5-9 TAGA:1-3-4-8-10 AAGCA:1-5-6-7-9 CTGTG:1-2-5-8-9 CTTTG:2-5-6-7-10 ATACG:3-4-8-9-10 AGCAT:1-2-4-6-8 TCGAC:1-2-4-5-8 TCGCT:1-3-7-8-9 TCCTG:1-3-5-9-10 TCCTG
chr10-2646	chr10	37413407	37413552	11					4	5	1-2-7-9 ACCG:1-2-3-5 CAGT:1-2-4-7 CAGT:1-2-3-9-10 ACCGT:1-2-6-7-9 ATCCG:1-2-6-7-9 CAGCT:4-6-8-9-10 GACAT:4-7-8-9-10 GATTG:2-4-6-8-10 TTCGT:1-3-5-9-10 TACGT:1-3-7-8-9 TCTTA
chr10-2647	chr10	38121957	38122102	8					4	5	1-3-4-10 AAGA:1-2-4-5 ATTT:1-7-8-10 CTTT:1-2-5-7-8 CCCCT:1-2-4-5-8 CTTCC:2-5-6-7-8 ACCAG:3-4-5-8-10 GTGTT:4-5-8-9-10 TTCTA
chr10-2648	chr10	39370371	39370516	9			2			5	4-8 GG:1-2-3-5-6 CCCGG:2-3-6-7-8 CCCCG:3-4-6-9-10 AAGAT:3-4-5-7-9 ATGAT:3-5-7-8-9 CCCCG:3-5-8-9-10 GTTGT:3-4-6-8-10 GGGGT:1-4-5-8-10 TTTTA
chr10-2649	chr10	39569165	39569310	13					4	5	1-3-6-9 ACGG:2-3-4-9 AGAG:2-3-5-10 AGTA:2-7-8-10 ATCT:3-4-7-9 AAAG:3-8-9-10 CTTG:6-7-8-10 CAGT:1-3-4-5-8 ACTTG:1-3-4-6-7 AGGAA:2-3-4-6-9 CCAAG:3-4-7-9-10 AAAAT:3-4-7-9-10 AGTTG:1-3-4-6-9 TCAAG
chr10-2650	chr10	40142245	40142390	11					4	5	2-4-6-8 ATCG:3-5-6-7 GGCC:1-2-3-9 TTAG:1-3-5-6-8 CCCCC:1-2-4-6-8 CTACC:2-3-5-6-7 CCTGC:2-3-5-7-10 CGCTG:3-4-5-6-8 AGGCC:3-6-7-9-10 GGCAG:3-5-6-7-8 GCCAC:4-6-8-9-10 GGCAT
chr10-2651	chr10	41288956	41289101	13				3	4	5	4-7-10 GCT:3-4-9-10 GGGA:2-3-4-8 TCTC:1-3-4-5 TAGG:1-2-7-8-9 AACTA:1-3-7-8-9 ACCCA:1-3-5-6-10 CGGGG:2-3-4-6-8 AGACC:3-5-6-9-10 AGAAT:3-4-6-7-8 AGGCG:5-6-7-9-10 CAAAG:2-3-4-8-9 TGGCT:1-5-6-7-8 TTCTG
chr10-2654	chr10	43100643	43100788	10				3		5	1-6-10 AGG:2-3-10 CCT:1-4-5-6-7 ATTGA:1-2-3-4-5 CAGTG:1-2-5-9-10 CCCAG:2-3-6-7-8 CCCAG:2-4-6-8-10 CTGTA:3-5-6-7-8 AGCTC:3-6-7-9-10 GAAAG:6-7-8-9-10 GAGGA
chr10-2655	chr10	44933621	44933766	5				3	4	5	1-8-10 AGT:1-4-7-8 AGTC:1-2-4-9-10 AAGTA:3-4-7-8-9 AAATG:1-2-3-6-10 TCCAA
chr10-2656	chr10	45037118	45037263	7				3	4	5	1-2-10 CAT:1-4-9-10 AAGT:1-2-5-8 CCCG:2-3-9-10 TCGT:1-2-3-9-10 AAAAA:1-4-5-8-10 ATCCT:1-2-3-4-7 ATGAT
chr10-2657	chr10	54763493	54763638	11	0				4	5	ERE:1-2-4-10 CAAA:1-3-9-10 TAAA:1-2-5-6-10 AATGA:1-3-7-9-10 AGAAT:1-5-8-9-10 ATTTG:1-2-3-4-9 ATAAT:1-2-7-9-10 TACAT:1-2-7-9-10 TCCAT:1-2-7-8-10 TCTGA:1-7-8-9-10 TCCAG
chr10-2658	chr10	55874693	55874838	9						5	1-4-7-9-10 AATAT:1-2-4-7-9 CAGAA:2-3-6-7-8 AAACT:6-7-8-9-10 CTTGA:2-3-4-7-9 TAAAT:1-2-5-7-10 TAGTT:1-2-3-9-10 TCATG:1-2-6-7-10 TCGAA:1-2-4-7-8 TTTCG
chr10-2659	chr10	56674033	56674178	12					4	5	1-4-7-10 AACG:1-3-6-7-10 AGGAA:1-6-7-9-10 AGCGA:1-2-3-4-8 ATGGG:2-3-6-9-10 AGAGT:4-5-6-9-10 TCATT:2-3-6-9-10 TGGAT:1-2-5-7-10 TATCA:1-3-5-7-9 TCTTT:1-3-4-6-8 TGAGC:1-2-4-5-10 TTGTT:1-2-4-8-9 TTTTG
chr10-266	chr10	80037203	80037348	15				3	4	5	3-6-7 CCC:3-5-8 GGC:3-5-8-10 ATGG:1-4-7-8 TGTT:1-2-3-7-9 CACCG:1-3-5-9-10 CCCTG:1-3-4-5-8 CGGGT:1-6-7-8-9 CCCTG:2-4-6-7-8 AGGCT:2-3-5-6-7 CCTGC:2-5-8-9-10 CCTAG:3-5-7-8-9 GCCCA:2-3-4-8-9 TAGTT:2-3-6-8-9 TCGGA:1-3-5-8-9 TCCCA
chr10-2660	chr10	60002577	60002722	9					4	5	1-3-6-9 AAGT:4-5-7-10 TCAA:1-2-3-7-9 CAGAT:1-2-4-8-10 CCAGT:2-6-7-8-9 ACCCG:2-4-6-8-9 AGACT:4-5-7-8-10 AGTTT:1-2-3-5-8 TCATT:1-2-3-6-10 TCCAA
chr10-2661	chr10	60807850	60807995	7					4	5	3-4-6-8 GAGC:1-3-4-8 TGGG:1-2-3-7-9 ACCAA:1-2-5-6-9 CAGGG:1-2-5-6-10 CATAA:3-4-5-6-9 AAGGA:4-7-8-9-10 TTTAG
chr10-2662	chr10	60835066	60835211	10					4	5	3-7-8-10 CCGG:3-6-7-9 GCCG:3-5-9-10 GTAA:1-2-3-7-9 CTGCG:2-3-6-7-8 CGCAG:2-5-6-7-10 CCAAA:2-5-6-7-8 CGATG:3-6-7-8-10 ACATT:1-2-3-8-9 TAGGA:1-3-4-8-10 TAAGT
chr10-2663	chr10	62578387	62578532	9					4	5	4-5-6-9 AGGG:1-3-5-6-8 CCTCT:1-3-5-7-8 CGCCC:1-4-8-9-10 CGGAG:2-5-6-7-9 CGGCG:2-4-6-7-8 CGCCG:3-5-6-8-10 ACACA:3-4-5-6-10 AGCAG:1-3-4-5-6 TGAGC
chr10-2664	chr10	66900914	66901059	12					4	5	5-8-9-10 CGTT:1-5-7-8 TTTT:1-2-3-6-8 ACAAT:1-3-4-6-8 AGAGT:1-4-5-7-8 AGGTT:1-4-8-9-10 ATGTA:1-4-5-7-10 CGGAA:2-4-6-9-10 CAAGA:4-6-7-8-9 AGCTG:4-5-6-7-10 TTACA:2-5-8-9-10 TGCTA:1-3-6-9-10 TAAGA
chr10-2666	chr10	67558294	67558439	4					4	5	2-4-9-10 CGGA:3-4-8-10 AGGT:2-7-9-10 TTAG:1-2-4-7-9 TTGCG
chr10-2667	chr10	68875772	68875917	9			2		4	5	1-3 AG:2-3-6-10 ACAA:1-2-6-9-10 ACATG:1-2-5-7-10 ACTCG:1-3-4-6-10 AAGAA:1-4-6-9-10 AGAGG:2-4-8-9-10 AGGTG:2-4-5-7-10 ATTCT:2-3-4-9-10 TGAAA
chr10-2668	chr10	68893293	68893438	15			2		4	5	3-8 GC:1-4-5-9 AAGG:1-6-8-10 ACGT:2-6-7-10 CGAT:2-6-8-9 CGGG:3-5-6-9 CTGT:3-6-7-9 GGAG:1-3-6-7-8 ACCAG:1-2-6-7-8 CCCAC:2-3-5-9-10 CCTAT:2-3-4-5-7 CCTCC:2-3-5-9-10 TCTAG:2-6-7-9-10 TACGG:1-2-4-5-8 TCGCT:1-3-7-8-9 TCCCT
chr10-2669	chr10	69172484	69172629	5						5	3-4-7-8-9 AATGG:3-6-7-9-10 GATAT:4-5-8-9-10 ATGGA:4-7-8-9-10 GCTTT:1-3-7-8-10 TATTA
chr10-267	chr10	97382425	97382570	6			2		4	5	6-10 AA:1-2-8-10 ATTA:1-3-6-7-9 AACCT:1-3-4-8-10 AAGTT:1-2-4-6-10 ATAAA:1-2-4-5-8 TATTT
chr10-2670	chr10	69272172	69272317	6		1			4	5	3G:1-4-6-10 AGAA:1-2-8-9-10 AAGAA:1-3-7-9-10 AACTG:2-3-4-5-10 CCTGA:3-4-7-9-10 AATTT
chr10-2672	chr10	69630930	69631075	9				3	4	5	3-9-10 GTG:6-7-8-9 CATT:1-2-4-8-9 ACGTT:1-4-6-7-8 AAATG:3-4-5-8-10 AGTTA:3-4-5-9-10 GAGAG:3-4-6-9-10 GGGGA:2-3-4-8-10 TAACA:1-4-6-9-10 TAGGT
chr10-2673	chr10	72629526	72629671	10				3	4	5	5-8-10 TTA:2-3-7-10 CGCA:1-2-5-9-10 ATTAA:2-4-6-9-10 CGAAA:3-4-5-7-9 AGCTT:6-7-8-9-10 ATCTG:1-2-7-9-10 TAAAA:1-2-3-6-7 TCAAA:1-2-4-7-9 TCGCG:1-6-8-9-10 TGGAG
chr10-2674	chr10	74304687	74304832	7					4	5	1-4-5-10 TGTA:1-2-4-6-9 AATGG:1-2-4-9-10 CTATG:2-4-5-7-8 ATTCC:2-4-5-9-10 ATTAG:6-7-8-9-10 GATTT:1-2-4-6-7 TCGCT
chr10-2675	chr10	75121150	75121295	9				3	4	5	1-2-4 CAG:1-2-4 CAG:4-5-10 TGT:1-2-4-5 ATAT:2-3-9-10 CCTT:1-2-5-8-10 CCTCT:4-6-7-8-10 GCATT:2-3-6-8-9 TGAGA:1-7-8-9-10 TTGGG
chr10-2676	chr10	75439600	75439745	12				3	4	5	3-5-9 ATA:2-3-6-9 AACA:1-2-6-8 TCAC:1-4-7-10 TGCG:1-2-8-9-10 AAGTG:1-2-6-8-10 CAACA:1-2-4-5-8 CCGTC:6-7-8-9-10 CACAG:1-3-4-5-8 TCATT:1-6-8-9-10 TACAT:1-5-6-7-9 TTATG:1-4-5-7-9 TTGCT
chr10-2678	chr10	76961799	76961944	11					4	5	2-3-5-6 CCGC:3-4-7-9 CGAG:4-6-7-8 AGCG:5-6-8-9 GGGG:1-3-5-6-8 CAGAC:1-3-4-5-6 CCGGG:1-5-6-8-9 CTACT:2-5-6-9-10 CTCAG:3-5-6-8-10 CGCTT:3-6-7-8-9 GGAGG:4-5-6-9-10 GGAGG
chr10-2679	chr10	77021457	77021602	13				3	4	5	1-4-6 AAC:2-3-4 CCT:1-2-3-6 ACCA:1-8-9-10 ATGA:2-3-4-8 ACTC:1-2-6-7-10 CCGAT:1-2-3-8-10 CTCCT:2-5-6-7-8 CCGTG:3-4-5-7-9 GAGTT:4-5-7-8-10 ACCCT:1-2-5-8-9 TATCT:1-2-3-5-10 TCATT:1-3-8-9-10 TGGTA
chr10-268	chr10	125810763	125810908	12				3	4	5	2-5-8 CCT:1-2-7-8 CCCT:2-4-6-7 CAGA:1-2-4-6 TAGA:1-3-4-5 TCAG:1-3-4-5 TCTG:1-3-4-6-9 ACTCA:1-5-6-7-10 AGCCA:1-2-3-5-7 ATATT:2-3-5-8-10 ACTCT:2-3-5-8-10 ACTTT:2-3-5-7-9 TCCCG
chr10-2680	chr10	77507083	77507228	13				3	4	5	6-9-10 AAG:1-2-3-4 CTAG:2-3-8-9 AATT:3-4-6-9 AGAA:1-2-4-6-8 CCGAC:2-3-5-7-8 ACTAG:2-3-4-6-7 AGAGA:2-3-4-9-10 CAGGG:2-5-6-7-9 CCGAA:3-5-6-7-9 CTACG:2-5-6-9-10 TTATG:1-3-5-7-9 TACTG:1-3-4-9-10 TGAGG
chr10-2683	chr10	78054801	78054946	11					4	5	1-3-4-8 AGAC:2-8-9-10 ACTA:3-4-6-8 GGAC:1-4-7-9-10 AACGG:2-3-6-7-10 CCCTT:2-6-8-9-10 CACTT:3-6-7-8-9 ACCCA:3-4-6-7-10 GAGCT:1-3-4-5-9 TCTGT:1-3-4-8-9 TGGCA:1-7-8-9-10 TAGAT
chr10-2684	chr10	78169759	78169904	13					4	5	1-2-3-5 CTGG:3-4-8-9 AGCG:1-4-5-6-8 AGGGG:1-4-5-6-7 CACAA:2-3-5-7-8 CACTC:2-3-5-6-7 CGGCA:3-4-6-8-9 AAACA:3-4-5-7-10 AGCAA:3-6-8-9-10 CGTGG:3-5-7-8-10 GGCGG:5-6-7-8-9 GCTGG:4-5-6-8-9 GGCCG:2-3-4-5-8 TCGCG
chr10-2685	chr10	79883729	79883874	8					4	5	2-4-6-10 CTCA:4-5-8-9 GGTG:1-6-8-9-10 AGTGG:3-5-7-9-10 AGCAG:3-4-6-8-10 GAGTA:6-7-8-9-10 GCCAG:1-3-4-6-10 TGGGG:1-3-4-5-7 TGTGC
chr10-2686	chr10	79889527	79889672	6					4	5	1-2-3-5 AAGT:1-3-7-8-9 ACTTT:4-5-7-8-9 TCTTT:2-5-7-8-10 TCTTA:2-4-5-9-10 TTTGT:1-4-5-7-9 TTTCA
chr10-269	chr10	42038665	42038810	15				3	4	5	1-6-10 AAA:2-4-8 TGG:1-6-8-9 AATG:2-3-5-10 AGCT:1-3-6-7 TACA:1-3-7-8-10 AAAGA:1-3-6-9-10 AGATA:1-2-4-5-10 CCTGT:1-2-5-6-10 CTCGT:2-3-4-5-10 AGTGA:2-5-7-8-9 ATCTG:2-4-8-9-10 CGGAG:3-5-7-8-10 CTTCT:4-7-8-9-10 GTCAA:1-2-4-5-9 TCGGT
chr10-2692	chr10	80686500	80686645	9		1		3		5	8G:3-4-5 CTG:1-2-3-5-8 ACCTG:1-2-7-9-10 CCTTA:1-2-4-7-10 CCGTT:2-6-7-9-10 AGCTG:2-4-6-7-9 TTCAT:1-3-4-8-10 TAGGT:1-4-6-7-8 TTGAC
chr10-2693	chr10	81082282	81082427	13			2	3	4	5	8-10 TT:1-3-7 TCC:1-2-7-10 ACCT:2-3-8-10 CGTA:6-7-8-10 GCGA:2-5-6-7 TTCT:1-2-8-9-10 CATGA:3-4-5-8-9 GTCCG:3-4-5-6-9 GTGAA:4-5-6-7-10 GCGAT:4-5-6-8-10 GCGTA:1-3-4-7-8 TATAG:1-6-8-9-10 TAGGT
chr10-2696	chr10	81268233	81268378	15				3	4	5	3-5-6 AGG:2-3-4-8 ACAC:2-5-6-9 ACAG:3-6-7-8 ACTG:3-7-8-10 ACCG:3-5-6-8 GGCT:4-5-6-8 ACGG:1-3-6-7-10 AAGTT:1-3-4-5-10 AAGCT:1-2-3-4-5 CCCGT:1-5-6-7-9 CCCAT:2-3-5-6-10 ACGGA:3-5-6-8-9 ACCGA:3-5-6-7-10 CGACA:3-5-6-8-9 CGGGA
chr10-2697	chr10	81596778	81596923	11					4	5	3-6-7-9 GCCG:1-3-5-6-9 ACCGG:1-3-8-9-10 CCGGG:1-2-3-6-8 CTGAC:2-3-5-6-8 AGTAG:2-5-7-8-10 ATCCT:2-3-6-7-8 CCGAG:2-3-7-8-9 CCCTG:3-4-8-9-10 AGGAT:3-4-6-7-8 GGCTC:1-2-3-7-8 TCCTT
chr10-2698	chr10	82666545	82666690	15				3	4	5	2-5-10 ATA:1-2-6-7 ATAT:4-5-7-9 GGCG:1-4-5-7 TGCC:1-2-3-8-9 ACACT:1-2-3-9-10 ACCGT:1-2-5-9-10 ACCTT:1-4-5-7-10 ATGAT:1-2-5-7-8 CCGTT:2-6-7-9-10 AACGT:2-3-7-8-10 CGCTT:3-4-5-6-9 CTGGT:3-4-5-8-9 CTTTG:1-3-6-8-10 TAAGT:1-2-5-6-7 TTCAC
chr10-2699	chr10	82859605	82859750	6				3		5	2-3-5 CCT:1-3-6-7-10 AGAAA:1-4-6-8-9 ATAGG:2-4-7-9-10 AAAGG:2-4-6-8-10 TAGGA:1-2-5-8-10 TTCGT
chr10-27	chr10	80165982	80166127	14		1		3	4	5	6C:6-8-10 ATT:1-4-9-10 AGGG:2-3-7-9 ACCT:4-5-8-10 TGTT:1-2-5-10 TCCA:1-2-3-5-7 CAGTC:2-3-6-7-8 AGAAT:3-4-5-7-8 CATCT:3-4-5-6-9 GGGGG:5-6-7-8-9 CCATT:1-3-6-8-9 TAGGT:1-3-7-8-9 TGTCT:1-5-7-8-9 TTTCT
chr10-270	chr10	81402338	81402483	14				3	4	5	1-3-4 AAA:3-7-8 CCC:6-8-10 GTA:8-9-10 TTG:2-4-8-10 CGGA:3-5-6-7 CTAA:1-3-5-7-10 AACCT:1-3-4-5-8 AATGG:1-3-5-6-9 AGCGG:1-3-5-7-8 AGCTC:3-5-6-7-8 CTGAG:1-2-4-5-10 TCTCA:1-3-6-8-10 TGGCT:1-4-5-7-9 TTGCG
chr10-2701	chr10	83168869	83169014	9				3	4	5	3-4-10 GGT:2-5-6-9 TTGA:1-3-4-7-10 AGACA:2-5-6-7-10 CGCCA:3-4-5-8-10 CTTCT:3-6-7-9-10 GAATA:4-5-7-8-9 GGTTG:1-3-5-7-8 TCTCG:1-3-5-7-8 TGTTG
chr10-2702	chr10	83354435	83354580	11					4	5	1-3-5-9 CCTG:5-7-8-10 CAGT:1-4-5-8-9 AATCA:1-4-7-9-10 ATAGA:1-2-4-7-10 CATAA:2-4-7-8-10 AGTCT:2-4-6-9-10 ATAAG:3-4-7-8-9 GGCCG:1-2-4-9-10 TCTAT:1-3-4-5-7 TAGCT:1-5-6-8-9 TTCGT
chr10-2703	chr10	86323243	86323388	12				3	4	5	5-7-8 CTT:2-5-7-8 CCAG:1-2-6-7 TTGC:1-2-5-6 TTCA:1-3-7-8-9 ACCTT:1-2-6-9-10 ATAGT:2-4-6-7-8 AGGTG:3-6-7-8-9 GGCCT:2-3-5-8-9 TGCCT:1-2-8-9-10 TCGGA:1-3-6-7-8 TCGCT:1-3-5-9-10 TGCTT
chr10-2704	chr10	86452497	86452642	11				3		5	1-2-5 CTC:1-2-3-4-8 CTATG:1-2-3-6-9 CTGAT:1-2-4-6-7 CTTCC:3-5-6-7-8 ATCTT:3-4-6-7-8 AGCTC:2-3-4-5-8 TCTCT:1-3-8-9-10 TGTTG:1-5-6-7-8 TCCAT:1-5-7-8-9 TTTGT:1-4-5-7-10 TTGAT
chr10-2705	chr10	86886582	86886727	6					4	5	3-6-7-10 CGCA:2-4-7-9 TATG:1-2-3-8-10 AAGTA:2-4-5-7-9 ATCTG:4-6-7-9-10 GAAAT:1-3-4-5-6 TAATA
chr10-2706	chr10	87605205	87605350	9					4	5	1-3-6-9 AGGA:1-2-7-9-10 ACTGG:1-2-6-7-8 CAACT:1-2-5-6-8 CTCAC:2-5-6-7-8 ATCTT:2-4-6-7-9 TGATT:1-2-7-8-9 TCCTT:1-2-4-5-9 TTATT:1-2-4-6-9 TTTGT
chr10-2707	chr10	87605565	87605710	13				3	4	5	1-7-8 TTG:3-6-7-8 CCCT:2-3-7-10 TATA:1-3-6-7-8 AGATT:2-3-4-8-9 AAGTG:2-3-4-8-9 CAACA:2-3-5-9-10 CCTAG:3-4-6-8-10 AAACA:3-4-5-7-8 CAGTC:4-6-7-8-9 GGTGT:4-5-6-7-8 TTCTC:2-3-4-5-8 TCAGC:2-3-8-9-10 TGGAA
chr10-2708	chr10	88201024	88201169	9					4	5	1-3-4-9 CGAA:2-4-6-9 CGAG:3-5-9-10 CTAG:3-5-6-8 GGCG:1-2-3-4-9 CAGAG:3-5-6-8-10 CCAGA:3-5-7-8-10 GGCTT:4-6-7-8-9 GCTCG:1-2-3-4-9 TTGAA
chr10-2709	chr10	88515175	88515320	12				3	4	5	6-7-8 AAG:2-4-5-8 CTGC:1-3-5-6 TCCC:1-4-8-9 TATG:1-2-3-4-10 AAAGA:1-2-3-7-10 ACAAA:1-3-8-9-10 AATAA:1-2-5-8-9 CTTTG:2-3-4-7-10 TAACA:2-3-6-7-10 TGACA:1-3-8-9-10 TATAA:1-4-6-7-9 TAAAG
chr10-271	chr10	89149316	89149461	8				3	4	5	1-3-5 CAG:3-4-5 AAT:1-4-8-9 CGGG:2-4-7-9 AAAA:3-5-8-10 GGCA:4-5-9-10 GGGG:1-4-6-7-8 AGATG:1-3-7-8-9 TCTCG
chr10-2710	chr10	89744873	89745018	12				3	4	5	5-6-7 CCC:2-3-6-9 CCCG:2-5-6-8 CGCC:2-4-7-8 CGTC:4-8-9-10 GCAG:1-2-5-6-8 CCTCC:1-3-5-6-10 CCCCT:2-3-4-5-6 CAGCG:2-5-6-7-8 CCCCC:3-5-8-9-10 ACGGA:3-4-5-9-10 CAGAG:5-6-8-9-10 TAGTG
chr10-2711	chr10	91947748	91947893	12		1		3	4	5	1T:3-4-9 AAT:1-7-9-10 AAAA:1-2-3-5-7 ACCTC:1-3-4-6-10 AGAAA:1-4-7-9-10 AGTGT:2-5-6-7-9 ATAAT:3-4-6-9-10 CAGAG:3-6-8-9-10 GAGAA:3-4-6-8-10 GTAGA:2-3-6-7-9 TAGCT:1-3-4-8-10 TAATA
chr10-2712	chr10	93672649	93672794	8			2		4	5	4-8 TT:2-4-7-8 AACT:1-2-6-8-9 CCCCT:3-6-7-8-9 AAAGT:3-4-5-7-9 AGGTT:3-4-5-7-9 CATCG:3-5-8-9-10 GTGGG:4-7-8-9-10 TCGGA
chr10-2713	chr10	94146949	94147094	17			2		4	5	8-9 TT:1-7-9-10 ACGG:1-5-7-8 ACTT:1-2-4-6 CCAA:3-5-7-8 CCAT:3-5-7-9 GCTT:1-3-6-7-8 AAAAC:1-3-4-5-9 ACACA:1-4-5-6-10 ATTAA:1-2-4-6-7 CATAC:3-4-5-7-8 GTGTT:6-7-8-9-10 CAGGG:4-6-7-8-10 GAATT:4-5-7-8-10 GTTCT:2-3-7-8-10 TCTCA:1-2-3-4-8 TAAGC:1-4-7-8-9 TTACA
chr10-2714	chr10	94623751	94623896	15					4	5	1-3-4-5 TCGT:1-2-5-8-10 CCTCT:1-2-4-6-7 CTTCA:2-3-5-7-10 CCCTA:2-3-4-7-8 CGGAT:2-4-8-9-10 CTTGA:3-6-7-8-10 CCTGT:3-4-7-9-10 CGTAA:3-5-8-9-10 GGTAT:6-7-8-9-10 CCTTT:4-5-6-8-10 TGGGG:1-3-4-6-7 TGGCC:1-4-6-9-10 TGCTT:1-2-3-9-10 TTAAG:1-2-4-6-8 TTTGC
chr10-2716	chr10	95918945	95919090	10			2		4	5	1-8 TG:5-7-8-10 GTGT:1-5-8-9-10 ACTTT:1-4-5-8-10 ATGTA:1-2-7-8-9 CCCTG:2-5-6-8-10 CTAGA:2-4-5-9-10 CTCTG:3-5-7-8-9 CTCCT:2-3-4-8-9 TCGCT:1-4-5-8-10 TTTGA
chr10-2718	chr10	96750081	96750226	11				3	4	5	2-8-9 CTT:3-4-5 AGG:2-3-4-5 ACTG:2-3-5-8-9 ACCCT:3-4-6-8-10 GAGCT:2-3-5-7-8 TATTT:1-2-3-4-9 TAAAA:1-2-4-8-9 TCGTG:1-3-5-8-9 TACCA:1-3-4-6-8 TGGAG:1-5-7-8-9 TTTGG
chr10-2719	chr10	97313753	97313898	9					4	5	2-4-5-7 CATA:2-5-8-10 CTGT:3-6-9-10 CAAT:3-4-7-9 CTTA:5-6-8-10 TAGA:1-7-8-9 TTGG:1-2-5-8-10 AATTA:3-5-7-8-10 CTTTG:1-3-5-6-8 TGTCG
chr10-272	chr10	5264450	5264595	18				3	4	5	1-7-10 TTA:1-2-3-5 ACCC:1-2-7-10 CACA:1-2-7-10 CACA:2-4-6-9 TGGG:1-7-8-9 TACA:1-2-9-10 TTGG:1-5-7-8-9 ACTTG:1-2-7-8-9 CCTGA:1-3-6-7-9 CAGCT:1-2-3-4-5 CTCAC:2-4-6-9-10 AGATG:3-4-5-8-9 AGCCT:4-6-7-8-9 TGCCT:4-5-8-9-10 TGGAG:2-3-7-8-10 TCTGG:1-3-5-6-10 TACGA:1-4-5-8-10 TGGTA
chr10-2720	chr10	99106984	99107129	9				3	4	5	1-4-5 TTG:1-2-3-10 CTCG:3-4-5-8 CTCG:1-4-6-9-10 AGGAG:1-3-7-8-10 CCCTG:1-3-6-8-9 CGCCG:1-5-6-8-9 CTGCT:2-5-6-8-10 CGGCA:2-4-5-8-9 CTTGG
chr10-2721	chr10	99263039	99263184	12					4	5	1-2-6-7 CACA:2-4-6-9 CTGG:2-5-6-8 TCCG:1-2-3-8-9 ACATT:1-3-5-6-8 ACGCT:1-2-6-7-10 ATACA:1-3-6-7-8 CGGCC:1-5-6-8-10 CCCGA:1-4-5-9-10 CTTAT:1-3-7-9-10 TACTT:1-2-3-6-8 TTCGC:1-2-4-5-10 TTGTA
chr10-2722	chr10	107795000	107795145	9					4	5	2-7-8-9 CCCT:2-3-4-5 TCAG:1-6-7-9-10 AAATG:1-2-4-6-7 CAACC:3-4-5-9-10 ATTAT:1-3-6-7-8 TCCCG:1-6-7-8-9 TCTGA:1-7-8-9-10 TATTT:1-2-5-8-10 TTTTA
chr10-2723	chr10	107901551	107901696	13				3	4	5	7-8-10 CCA:2-3-10 TCG:2-3-8-9 CCTA:3-4-5-8 AATT:2-3-7-8 TATC:1-3-4-7-9 AAATG:1-3-4-5-8 ACAGC:2-3-4-7-8 AAAAG:2-4-6-7-9 AGGAG:2-4-5-6-7 ATCGC:2-4-5-9-10 CGTTT:4-7-8-9-10 TCCTT:1-4-6-7-8 TAATC
chr10-2724	chr10	108360790	108360935	4					4	5	2-4-8-9 AATG:5-6-8-9-10 TACAA:1-2-4-8-9 TATGT:1-4-6-8-10 TGACT
chr10-2725	chr10	111009853	111009998	13				3	4	5	3-6-8 GAC:1-2-6-8 ACGG:1-3-5-6 AGCG:3-4-9-10 CGGG:1-3-5-6-9 AGTGG:1-3-4-6-8 AGGAG:2-3-5-6-8 ACGGT:2-3-4-5-7 CCGTC:3-5-6-8-9 ACGGT:3-4-6-8-9 AGGCA:5-6-7-9-10 CGAGG:5-6-7-8-10 TACTA:1-2-5-7-9 TCGCT
chr10-2726	chr10	111234610	111234755	9					4	5	3-5-6-8 CTAG:4-5-6-10 GTAT:1-2-6-9-10 ACAGT:1-2-4-5-8 ACGCG:2-3-8-9-10 AGGTA:3-4-6-7-10 AGCCA:4-5-7-8-10 TGTTT:1-2-4-8-10 TAGCT:1-5-6-7-8 TGACT
chr10-2727	chr10	111624229	111624374	14					4	5	1-2-3-6 CTAG:1-2-6-7-9 AACAG:1-2-4-5-8 CATGT:1-2-6-9-10 CCGGG:2-6-7-9-10 CCAAG:3-4-7-8-10 AAAGA:3-4-7-8-9 CATCA:3-5-6-9-10 CTGAA:3-4-6-7-9 GAATG:4-5-7-9-10 TCCTT:2-3-8-9-10 TCTTT:1-6-7-9-10 TGCAT:1-5-6-7-9 TCCCG:1-2-5-6-10 TTTGA
chr10-2728	chr10	111695859	111696004	12			2	3		5	8-10 GT:4-8-10 GGT:1-2-3-6-10 ACAAA:1-3-6-8-10 AGACA:1-2-3-4-5 CACAG:1-2-3-4-10 CCCAT:2-5-8-9-10 ATTTG:3-4-5-9-10 ATCGT:3-4-5-6-9 CTCAT:4-5-6-9-10 GTAAG:1-2-5-7-10 TCTCG:1-3-5-6-9 TCCGT
chr10-2729	chr10	111801934	111802079	11						5	1-2-4-6-9 AATGG:1-2-3-4-6 ACCTA:1-3-4-6-9 AGGAG:1-4-5-7-9 AGCCG:1-2-5-7-9 ATTTG:2-3-5-7-8 CCGTG:2-6-7-8-10 CATTT:3-4-6-8-10 AGGCA:3-4-6-8-9 ATACT:3-6-7-8-10 CCCGT:2-4-5-6-8 TGCAC
chr10-273	chr10	8299374	8299519	14		1		3	4	5	2C:3-4-9 CTA:1-2-9-10 AAGT:1-7-9-10 ACTA:1-2-4-7-8 ACAAC:1-3-5-7-10 ACTCA:1-2-7-9-10 CCAGG:1-2-7-8-9 CTCTA:2-3-4-8-9 AAGCT:2-5-6-8-10 ACACT:2-4-5-7-9 ATTCG:2-7-8-9-10 CTTAA:2-4-6-7-9 CGCAA:1-3-4-5-9 TAACT
chr10-2730	chr10	114698712	114698857	8					4	5	1-2-3-9 CTAA:1-2-4-6-10 AAGAA:1-3-6-7-10 AAATT:1-2-3-6-9 ATAAA:1-2-4-7-10 ATTCT:2-3-6-7-9 AAAAT:1-2-3-4-7 TAAGC:1-5-7-8-9 TTTCT
chr10-2731	chr10	114852767	114852912	6					4	5	2-3-6-10 CAGT:1-4-6-7-9 AGAAG:3-5-6-9-10 ATGGA:3-4-6-8-10 GAACA:4-5-6-9-10 GGGGT:1-3-6-8-9 TGATG
chr10-2732	chr10	117072669	117072814	16					4	5	2-3-6-9 AGAG:2-3-6-8 CGCC:2-6-7-9 CGCT:3-4-6-9 GTAG:4-6-7-8 AGAG:1-2-3-7-9 CAATA:1-2-3-7-10 CACCA:2-3-6-7-10 CCCCG:2-4-6-7-9 CAGCG:2-5-8-9-10 CCGGA:2-4-6-7-8 CGAAC:3-6-7-8-10 AGAGA:3-4-6-8-10 AGGCT:3-4-5-6-8 GAGGG:3-5-6-8-10 GCACA:1-2-3-7-9 TCAAT
chr10-2733	chr10	117437231	117437376	10				3	4	5	4-7-10 GTA:2-3-9-10 AGTA:3-5-7-10 GCTG:1-2-4-9-10 ATTAT:1-6-7-9-10 CGAGT:3-4-5-6-9 AAGAG:3-5-7-8-9 CCCCA:4-5-8-9-10 GCCAA:1-2-5-7-10 TCTCA:1-2-5-6-8 TTCGG
chr10-2734	chr10	118710886	118711031	8					4	5	3-6-7-10 GGAA:1-2-4-7-8 ACGTG:1-4-7-9-10 AATAA:1-2-4-6-9 CCTGT:2-5-6-7-9 ATCCA:1-2-7-8-10 TCCCA:1-3-6-8-10 TGATT:1-4-5-9-10 TGGGT
chr10-2735	chr10	119055272	119055417	6					4	5	1-4-8-9 ATCG:3-4-8-10 GTGG:4-6-8-9 AGCG:2-8-9-10 TGGT:1-2-3-5-10 CAGTA:2-3-5-7-9 CATAG
chr10-2736	chr10	122878002	122878147	11		1		3	4	5	1A:1-2-8 CCG:2-3-5-8 ACTG:4-8-9-10 GCTG:4-5-7-9 TCAA:3-4-7-8-10 AGCTG:3-7-8-9-10 CACAT:4-5-6-9-10 TGGGT:2-4-6-9-10 TAAAG:2-5-6-7-10 TTAAT:1-4-5-6-10 TTCAT
chr10-2737	chr10	124349466	124349611	9					4	5	1-6-8-9 AATT:1-2-7-9 CTAA:3-4-6-10 AGGA:1-2-3-5-8 AAGTG:1-3-4-5-6 AAAGA:1-3-5-8-9 AACTT:1-3-4-5-8 AAGTG:1-2-3-7-10 CCGCA:3-6-7-9-10 CACGA
chr10-2738	chr10	125966097	125966242	12				3	4	5	3-6-8 ACC:3-6-8-9 CGCG:1-3-6-8 TCGG:1-6-8-10 TGCG:1-4-7-10 TTCG:1-3-5-6-8 CCCCC:1-3-5-6-8 CCTCC:2-3-5-7-8 CCCCG:3-4-7-8-9 AATCT:3-5-6-7-8 CGGTG:3-5-6-8-10 GCGGG:2-5-6-7-8 TCGCG
chr10-2739	chr10	126368635	126368780	12				3	4	5	3-5-6 GGG:1-2-3-8 ATGT:1-2-3-10 CCCA:2-3-4-5 CCTG:1-3-4-9 TGGG:1-5-9-10 TTTG:1-2-3-4-8 AAATT:1-2-4-8-9 ACGGG:1-2-5-8-10 CTCCT:2-5-6-7-9 CTGAA:1-3-6-8-9 TACGG:1-3-5-6-9 TCTAA
chr10-274	chr10	76694929	76695074	9					4	5	1-2-7-8 AATT:2-3-6-8 AGAT:1-5-6-8 TTGG:1-3-6-7-9 AAACT:2-4-7-8-9 AACCT:2-3-4-7-10 CAGCA:5-6-8-9-10 TAGAG:2-3-4-6-10 TAGAA:1-3-6-8-10 TGATA
chr10-2742	chr10	127512130	127512275	14					4	5	1-2-7-9 AACT:2-3-5-6 AGCG:3-5-6-8 ACCC:3-4-5-9 GGCG:6-7-8-10 GCCG:1-3-4-9 TCAT:1-5-9-10 TTTG:1-2-4-8-10 CTAGA:2-3-4-6-9 CAGAG:2-5-8-9-10 CCTGT:3-5-6-8-10 CCGGT:3-5-6-8-9 GCGGG:3-4-5-6-8 GGTGG:3-4-5-6-8 GTCGC
chr10-2747	chr10	128188582	128188727	7					4	5	3-4-6-7 GAGA:1-3-4-8-10 AAACA:1-2-3-5-10 ATGTA:3-4-7-8-9 ATTTT:1-3-4-6-9 TGGGA:1-5-8-9-10 TTGGA:1-2-4-8-10 TTTTT
chr10-2748	chr10	128368966	128369111	12					4	5	1-4-5-10 ATTA:2-5-7-8 CTCC:3-6-7-8 ACTG:1-6-8-9-10 CCTTG:2-3-4-8-10 ACACT:2-5-6-9-10 AGGGG:3-4-5-6-9 GAGGG:3-5-6-8-9 GGGTG:3-4-5-7-10 GTCCG:4-6-7-8-10 GCAGT:2-4-5-6-9 TGCGT:1-2-5-6-7 TTTAC
chr10-2749	chr10	128895562	128895707	13					4	5	2-3-4-8 ACAC:3-6-7-8 ACTG:1-4-5-6-10 AGGAT:1-4-5-9-10 AGGTA:1-2-3-8-9 CAACT:1-2-4-6-10 CATGA:1-3-7-8-10 CATCA:1-2-7-8-9 CTTTT:2-3-4-5-6 AAACA:2-3-4-9-10 AATAA:1-2-5-6-10 TAGGT:1-3-5-6-10 TCCAT:1-2-4-7-8 TTGTG
chr10-275	chr10	87711951	87712096	8					4	5	6-7-9-10 CAAA:1-3-4-6-9 ACAAT:2-3-4-5-10 CCACA:3-4-7-8-10 AGAGA:3-5-7-8-10 GTTCA:4-6-7-8-10 TCCCA:2-3-4-5-7 TAGCT:1-3-8-9-10 TAGGA
chr10-2751	chr10	4647605	4647750	13				3	4	5	1-3-5 TAT:4-7-8-9 TAGA:1-6-9-10 TATG:1-2-3-8-10 AAATT:1-2-4-5-9 ACGCT:1-4-6-7-10 AAACT:1-4-8-9-10 AGTGA:1-4-8-9-10 ATTTT:1-2-3-8-10 ATCTA:1-2-3-4-10 ATGGT:2-5-7-8-9 ACTGT:2-4-5-6-10 TATAT:1-4-6-9-10 TACAG
chr10-2752	chr10	4919690	4919835	13		1			4	5	8G:1-3-6-9 AGGT:1-3-5-8 AGCG:2-5-9-10 ATAT:3-6-8-10 CGCT:2-5-6-7 TCCC:1-3-4-10 TAGT:1-2-3-4-6 ACATA:1-4-5-7-10 AGGTA:1-4-5-6-8 AGTAG:1-2-3-9-10 CTAGA:4-5-7-8-10 GGCTT:1-2-3-8-9 TTATT
chr10-2753	chr10	5275868	5276013	7					4	5	1-2-4-10 TTGA:1-2-5-6-7 ACCAT:2-3-4-7-10 ACACA:3-4-5-9-10 AAGAA:3-4-6-7-8 GAAAG:3-4-7-9-10 GACGA:1-4-7-8-10 TGTGT
chr10-2754	chr10	5305669	5305814	7					4	5	2-3-7-8 CCCT:1-2-3-6-7 CTCCC:2-3-6-8-9 CAGCT:2-5-6-7-8 CTGCT:4-5-6-8-9 TTACA:1-2-3-6-8 TTCAT:1-2-5-7-9 TTTTG
chr10-2755	chr10	5806030	5806175	16				3		5	2-3-6 CGG:3-4-5 GAC:1-5-8-9-10 CCCTT:2-3-5-6-8 ACCCT:2-3-4-8-10 AGGGG:2-3-5-6-9 CGGGG:2-4-5-6-10 CGGGA:3-6-7-8-10 AGACG:3-5-8-9-10 ATGGG:3-4-5-6-10 CGGGT:3-5-6-8-9 GGCGA:3-5-7-8-10 GGAGT:3-4-6-8-9 GGCCG:2-5-6-8-9 TCCGG:1-3-5-6-7 TACGA:1-3-5-8-10 TGGGG
chr10-2756	chr10	7212440	7212585	8					4	5	4-5-8-10 TTTT:1-5-7-8-10 AGCTG:1-2-4-6-8 CCAAG:2-4-5-8-9 AGTTT:1-2-3-7-8 TCGCG:1-5-8-9-10 TTTGT:1-4-5-6-10 TGTGA:1-4-5-9-10 TTGGA
chr10-2757	chr10	7780722	7780867	14				3	4	5	6-7-8 ATC:2-3-6-7 CCCT:3-6-7-8 AGCG:3-5-6-8 AGAC:1-2-3-6-10 CAAGG:1-2-3-5-9 CAGGA:1-3-5-8-9 CGGGG:2-3-6-7-9 AAACA:2-3-5-6-8 CGCAG:3-5-8-9-10 GGGTG:3-4-5-6-10 GGCGG:2-3-4-6-8 TGGCG:2-4-5-6-8 TGCCC:2-4-5-7-9 TGGCG
chr10-2758	chr10	7883652	7883797	13					4	5	1-2-3-4 CACT:3-4-5-9 AACT:1-3-5-7 TGTT:2-5-6-7-10 CCGAA:3-4-5-6-9 CTCGA:3-6-8-9-10 GAGTG:4-5-8-9-10 GTTTG:2-3-4-7-10 TGGCT:1-3-4-8-10 TCAGT:1-3-7-8-10 TCTTT:1-7-8-9-10 TTGTG:1-5-7-8-10 TGTGA:1-2-3-8-10 TTGGT
chr10-2759	chr10	7956909	7957054	10					4	5	4-5-7-9 GGCA:4-5-8-9 GGGT:1-3-7-8-10 AAAGT:1-3-6-7-10 ACACT:1-2-4-8-9 CTATG:2-4-5-7-8 CTCTC:3-4-5-6-10 GGGGA:4-5-8-9-10 GGGGT:4-5-7-8-9 TTCTT:1-2-3-5-6 TTCTA
chr10-276	chr10	93216062	93216207	11		1				5	1T:1-2-3-6-7 ACCCA:1-3-4-5-8 ACACG:1-4-5-7-8 ATGTT:1-2-4-7-9 CCGTT:2-4-7-8-10 AGAGT:2-3-6-8-10 CAGCT:3-4-5-8-9 CATTT:4-6-7-8-9 ACTTA:2-4-6-7-9 TGAAA:2-4-7-8-10 TGTCT
chr10-2760	chr10	10321218	10321363	14				3		5	5-8-9 CTG:1-2-5-8-9 ACCCA:1-6-7-8-9 AATCT:1-5-7-8-9 ATCCT:1-2-7-8-10 CCTGA:1-5-7-9-10 CCCTT:1-2-3-8-9 CTGGT:3-4-8-9-10 AAGGA:3-4-5-6-8 AGTCT:3-4-6-8-10 CTCCT:3-4-6-7-9 GAGCT:1-2-3-5-8 TCCCC:1-2-3-7-8 TTGCT:1-2-3-8-10 TTGTT
chr10-2761	chr10	11343633	11343778	13				3		5	3-5-10 CGA:1-3-5-8-9 AGGCA:1-2-3-6-9 CTGCG:2-3-4-6-9 CCGGG:2-3-4-6-8 CGGGG:3-5-6-8-10 CGGGG:3-4-6-7-10 CGGCT:3-4-5-6-9 CGGGG:3-5-7-8-9 GCTGA:4-5-7-8-10 ACTCT:4-5-8-9-10 GGGAG:2-3-5-6-8 TAGAG:2-5-6-8-9 TCACG
chr10-2762	chr10	12723359	12723504	11			2	3	4	5	1-3 AA:2-3-7 TAA:1-2-5-8 AACT:2-4-7-10 AATT:1-2-4-6-10 AAGAA:1-4-6-7-9 AAGAT:1-2-7-9-10 CTAGA:2-5-7-9-10 CTAGT:2-3-7-8-10 TCTTT:1-2-3-5-7 TAGTA:1-2-5-9-10 TTTGA
chr10-2763	chr10	12869439	12869584	14				3	4	5	3-4-5 GTC:6-8-9 ACG:2-4-5-7 CTCC:3-5-6-9 GTAA:6-7-8-10 GACG:1-2-6-7-9 AACTG:1-3-6-8-9 ACCGG:2-3-5-6-8 CCTAC:2-3-5-6-8 CCTCC:3-5-7-8-10 CGCCA:3-5-6-7-8 CTAAG:3-5-6-7-8 GCCTC:2-5-6-7-8 TGCTG:1-3-5-6-8 TACCC
chr10-2764	chr10	14198257	14198402	10			2		4	5	1-10 TA:4-5-8-9 TGGT:2-4-6-9 TGAA:1-6-7-8-9 ACACT:1-2-6-7-9 CCGAG:2-3-5-7-9 AGTAA:5-6-7-8-9 TCTTT:1-4-5-8-10 TGTCT:1-2-5-8-10 TTCTA:1-2-5-9-10 TTTTA
chr10-2766	chr10	15036498	15036643	10	0				4	5	ERE:1-2-6-8 ATAT:1-4-5-9 TATG:1-3-4-7-9 AGGCT:1-4-5-8-9 AAGCA:2-3-7-9-10 CATGT:3-4-6-7-8 GACAT:4-5-6-9-10 GGGGT:4-5-8-9-10 GGGGG:1-5-6-7-10 TTCAA
chr10-2767	chr10	19105353	19105498	7					4	5	2-4-5-10 AGGT:4-5-7-8 TGTT:1-3-6-7-10 AAAAA:1-3-4-8-10 ACATT:1-2-4-6-10 CTAAA:2-4-7-9-10 TAAAG:2-4-5-7-8 TGCTC
chr10-2768	chr10	21128382	21128527	13				3		5	3-8-10 ATA:2-3-10 TGA:1-2-6-7-9 AAGCG:1-3-6-7-10 ACGCA:1-6-7-9-10 ACCAG:1-2-5-6-10 ATCGA:1-2-5-7-10 CCTCA:2-5-6-7-9 CGCAT:4-5-7-8-9 GCTGA:1-2-6-7-9 TCACG:1-2-4-8-10 TCTCT:1-3-5-8-10 TCTCT:1-6-7-9-10 TACGG
chr10-2769	chr10	22921172	22921317	8						5	1-2-4-6-9 ATACG:1-2-3-6-9 CCAAG:1-2-8-9-10 CTTAA:2-3-7-8-10 AGAGT:2-3-5-7-10 AGCTT:2-4-6-7-9 ATACT:6-7-8-9-10 GAGTG:1-2-6-7-9 TCAAG
chr10-277	chr10	41678846	41678991	11			2			5	2-5 TT:1-3-6-7-9 AAGCG:1-3-6-7-9 AGCAA:1-4-6-9-10 AGGGG:1-2-3-4-6 CAAGC:1-2-4-9-10 CCGAA:1-3-6-7-9 CGACG:3-4-6-7-10 CAAAG:3-5-6-9-10 CTAGA:3-4-5-6-10 CGGAA:1-3-4-6-8 TGAGC
chr10-2770	chr10	24487874	24488019	14				3	4	5	1-2-6 AAA:2-6-8 TAC:1-2-4-5 AAAG:2-6-7-9 AGCA:4-5-7-8 TCAG:1-2-3-6-10 ACAAA:1-3-7-9-10 AACGA:1-6-7-8-10 AAAGT:2-3-7-9-10 AACGA:2-4-6-8-10 AAAGT:2-3-4-5-9 CAGGA:3-4-6-7-10 CTACA:1-4-6-9-10 TAATA:1-4-5-7-10 TATAT
chr10-2771	chr10	24927535	24927680	9				3	4	5	1-6-7 AGA:1-5-7-10 CCCA:1-2-5-9 CTCG:2-4-7-9 AGAT:1-3-6-9-10 ACGTG:1-2-3-5-10 CAGTA:1-2-6-7-10 CAGAT:1-2-4-7-8 CATCT:1-2-3-7-8 TACTC
chr10-2772	chr10	25427734	25427879	11				3	4	5	8-9-10 GGA:1-2-7-10 CTCT:2-5-7-8 CCAT:1-2-3-7-9 CAGTT:1-2-3-7-8 CCCTC:2-3-5-7-8 AGCCC:3-4-5-7-8 GAGCT:5-6-7-8-10 GGCCT:2-5-6-8-10 TCATT:1-3-6-8-9 TCACT:1-4-5-8-10 TACCT
chr10-2773	chr10	26373052	26373197	11					4	5	2-4-5-7 AGCA:3-7-8-10 CTGA:1-7-8-9-10 ATTTT:1-2-4-7-8 CTGTT:2-7-8-9-10 CTTTG:2-4-5-9-10 CGCAA:3-7-8-9-10 CTTGG:5-6-7-8-9 TCTCT:1-2-3-5-8 TCCCG:1-5-6-7-10 TTGAT:1-2-3-7-10 TTGCT
chr10-2774	chr10	26762619	26762764	8					4	5	1-2-4-5 CATT:4-6-7-9 TCAA:1-2-4-5-9 ACGCG:1-2-3-7-10 CAATA:1-2-3-4-10 CTGGT:2-5-8-9-10 ACTTT:2-3-5-7-10 CCTAT:2-4-6-7-10 TAAAA
chr10-2775	chr10	29362114	29362259	20				3	4	5	1-2-9 CCT:2-3-5-7 TCTC:1-2-3-5-7 ACGCC:1-2-3-8-10 CCCGT:1-2-7-8-9 CCCTG:1-2-5-8-10 CCTGG:1-2-4-5-6 CCTGC:1-4-6-8-9 CGCCG:1-2-3-5-8 CTGTT:2-3-5-8-9 ACGCT:2-3-5-8-10 CCTGG:2-3-5-6-8 CGGCG:2-5-7-8-10 CCCCT:2-4-5-7-8 CGGCC:3-4-5-8-10 CGGGT:5-6-8-9-10 CCCTG:5-6-7-8-9 CCTCA:2-5-6-7-8 TCCCT:1-3-5-6-8 TGTGT:1-5-7-8-10 TCTCG
chr10-2776	chr10	29532879	29533024	7						5	1-3-4-8-9 ACTCG:2-3-6-7-8 AGGAG:2-3-4-6-10 CAACT:2-4-5-8-10 CGCCA:3-4-5-6-9 AGCCG:5-6-7-8-9 GCTCT:1-2-4-6-9 TTAGT
chr10-2777	chr10	30678170	30678315	11					4	5	1-2-3-7 TAGT:1-2-4-5 TAAG:1-3-5-8-9 AGTGG:1-4-6-7-8 AACAG:1-2-6-7-9 CCCTG:1-4-5-6-8 CGGGC:2-3-5-9-10 CCCGT:2-6-7-8-10 CATTA:3-5-7-9-10 GTATT:4-5-6-8-10 TGAGT:1-2-3-5-8 TCACG
chr10-2778	chr10	31536126	31536271	9				3	4	5	1-7-10 TAA:1-2-8-10 TCTA:1-7-9-10 TCGA:1-7-8-10 TTCT:2-3-4-8-10 AATTA:4-5-8-9-10 GTTGT:2-5-7-8-10 TTCTA:1-2-8-9-10 TCTGT:1-2-3-7-9 TTCCT
chr10-2779	chr10	34128533	34128678	6				3		5	1-2-3 ACC:5-7-10 CCA:1-6-7-8-9 AGACT:2-4-6-8-9 AGACT:1-2-3-4-5 TAGGC:1-2-6-7-10 TTAAT
chr10-278	chr10	93160576	93160721	12			2		4	5	5-8 GC:1-6-7-8 AGCC:1-5-6-7 CGCC:5-7-8-9 GTCT:1-2-4-6-7 CAACC:2-3-5-6-9 CCCCG:2-3-5-8-10 CCCCG:2-5-6-8-10 CCACG:3-4-7-8-9 CACCG:3-4-7-8-10 GGCCG:4-5-6-8-9 GGACT:1-3-5-7-8 TCGCG
chr10-2781	chr10	37449558	37449703	11			2	3	4	5	7-10 AT:2-7-10 AAT:5-7-10 CAT:2-4-5-9 AACA:6-7-9-10 GTGA:1-3-4-7-9 AGACT:1-3-4-6-8 AGGGT:1-2-3-6-7 ATAGA:1-4-5-9-10 CAGGG:3-5-7-9-10 GCAGA:2-5-7-8-9 TTACT
chr10-2782	chr10	37483673	37483818	14				3	4	5	1-2-5 TCC:1-3-4-10 AGAA:2-5-9-10 CTTT:1-6-8-10 TGCG:1-4-5-9 TTTT:2-6-7-8-9 AGCCA:3-6-7-8-9 ACTCT:3-5-7-8-10 CGTCT:3-5-7-8-10 GCCCA:3-4-5-7-8 GGCTC:4-5-6-7-10 GCACA:1-2-3-8-10 TCCCG:1-3-5-7-8 TGCTT:1-2-5-8-10 TTCTT
chr10-2783	chr10	38882207	38882352	10					4	5	3-4-7-9 AAAT:1-3-6-7-10 ACCCT:1-3-6-7-9 ACCCG:2-3-6-7-9 CAAAG:2-5-6-7-9 CCACA:3-6-8-9-10 AGTGT:3-4-7-9-10 CATTA:3-4-7-9-10 GATAT:1-4-5-7-8 TTTTT:1-2-3-8-9 TTCTG
chr10-2784	chr10	38973141	38973286	9				3	4	5	3-4-7 GAA:1-3-8-10 AGCT:1-5-9-10 ACAA:4-7-9-10 AAAT:1-2-4-7-9 AAGCG:1-3-4-7-9 AGGTA:2-5-8-9-10 CCTGG:1-4-6-7-10 TACAT:1-2-3-9-10 TTCGT
chr10-2785	chr10	39321774	39321919	15				3	4	5	1-3-10 AAT:1-2-6 CAG:1-7-9 CCT:6-8-10 ACA:1-2-4-6 CTAG:4-6-8-9 AACT:1-2-4-8-9 ACTGA:1-3-6-9-10 ACCGG:1-2-6-9-10 ATAGT:2-5-6-9-10 AGCAG:3-5-7-9-10 ACCGA:6-7-8-9-10 GCTGA:4-5-6-8-10 TGGTA:2-5-8-9-10 TTCTG:1-3-4-5-9 TGGTG
chr10-2786	chr10	39369618	39369763	9			2		4	5	3-6 GA:1-2-6-8 CCGC:1-3-5-7 CAGC:3-5-9-10 GCTA:1-3-5-6-8 CGGAC:1-3-5-6-7 CGGCC:2-3-4-5-10 AAAGA:3-5-6-8-10 CGCCT:1-3-7-9-10 TACGG
chr10-2787	chr10	39442575	39442720	8				3		5	3-4-6 GTC:1-3-4-6-7 ACACA:2-3-7-9-10 AGATT:2-4-6-7-10 AAATT:3-4-6-7-9 CGCCG:4-5-6-7-8 AGGAC:1-3-4-6-9 TCAAG:1-2-5-9-10 TTTTT
chr10-2788	chr10	40084345	40084490	11					4	5	1-5-8-10 ACGT:1-4-8-10 AGCA:2-4-9-10 AGTT:1-2-4-5-10 ATAGT:1-2-6-7-10 CAACT:1-2-3-6-7 CTACT:2-4-7-8-10 CGTTT:3-4-6-8-9 AAAGA:3-6-7-8-9 AATTA:3-4-6-7-9 GGAAG:1-3-6-7-9 TACCA
chr10-2789	chr10	40349101	40349246	13					4	5	1-3-5-9 ACCA:2-3-6-8 CCGC:3-5-6-8 CCAG:1-3-5-6-9 AGCGA:2-3-5-6-9 AATGA:2-3-5-7-8 AATTC:2-3-6-7-10 CGGTA:2-5-6-9-10 CCGGG:3-4-5-6-8 AGGGC:3-5-6-7-10 CCGAT:3-4-5-8-10 CGTCT:3-4-7-8-9 GAATT:1-3-4-5-8 TGAGG
chr10-279	chr10	39638934	39639079	7					4	5	1-2-4-6 AATA:1-2-3-5-8 AAATC:1-2-3-4-5 CCCTC:2-3-5-8-10 AACGT:2-4-5-7-8 ATTTC:3-4-5-7-8 ATTTT:1-2-3-6-10 TCCAA
chr10-2790	chr10	40758377	40758522	12					4	5	2-7-8-9 CTCT:3-4-5-10 ATTT:4-5-7-8 TTTG:2-4-5-8 TGGC:1-2-7-8-9 ACCTG:4-5-7-8-9 TTTGG:2-3-8-9-10 TGGAA:2-4-5-8-9 TGCCT:2-4-5-8-10 TTGCT:2-4-5-8-10 TTGGT:1-2-8-9-10 TCTGA:1-4-5-7-8 TTGTG
chr10-2791	chr10	41477588	41477733	12				3	4	5	5-6-9 CGA:3-5-6-9 CTAT:2-5-8-10 TCTT:1-5-6-8 TCGG:1-5-7-10 TCTA:1-2-3-5-8 CTCCT:2-4-6-7-8 CGACT:3-4-6-7-8 AACCG:3-4-6-7-10 GACCT:3-4-7-8-9 GACCG:1-3-4-7-8 TAGCC:1-5-6-9-10 TTAAG
chr10-2792	chr10	42140012	42140157	6						5	1-3-5-6-9 AATAT:2-5-8-9-10 CTTAG:4-5-8-9-10 GTTGT:2-4-6-8-10 TTAGT:1-2-5-7-8 TATAT:1-2-4-8-10 TTGCA
chr10-2793	chr10	42145880	42146025	13			2		4	5	2-8 AC:1-2-5-8 CACC:1-5-7-10 TTCG:1-4-7-8-10 AACCT:1-2-6-7-9 CAATA:1-2-3-7-10 CTGCA:4-5-7-8-10 GTCCT:2-3-4-5-8 TAGTT:2-3-5-6-7 TGCCC:2-4-5-8-9 TATTG:1-2-3-9-10 TAGGA:1-3-7-8-10 TCATT:1-3-5-8-10 TCCTT
chr10-2794	chr10	42260654	42260799	13					4	5	1-2-8-9 CTGT:2-3-7-9 CAAT:1-5-7-8 TTTG:1-6-7-8-9 AGCTA:1-5-8-9-10 ATGGG:1-2-5-6-7 CCGAC:2-4-6-9-10 AGAGG:2-4-6-7-9 ATCCG:2-3-4-5-8 CCAGC:2-4-5-9-10 CGGGA:1-3-6-7-8 TCCTG:1-3-5-7-8 TCCCT:1-2-4-7-9 TTTTT
chr10-2796	chr10	43211480	43211625	11					4	5	1-2-5-7 CCTC:2-4-9-10 TAAG:1-2-6-8-9 AAACT:1-2-6-9-10 ATAGA:1-7-8-9-10 CCCGT:2-4-5-7-9 ATTCA:3-4-5-8-10 CTTTT:1-2-3-4-5 TCCAT:1-3-5-7-9 TACAT:1-4-8-9-10 TGGAA:1-2-6-8-10 TTCTG
chr10-2797	chr10	44292402	44292547	7						5	1-4-5-7-10 AATTG:1-4-5-9-10 CATAA:1-4-5-9-10 CGTTA:2-3-4-8-9 CAGCT:3-4-5-7-10 GTGAA:2-5-7-8-9 TCTCT:2-4-5-7-10 TTCTT
chr10-2798	chr10	44855445	44855590	12					4	5	1-2-9-10 ACAA:4-6-7-8 GGCC:1-2-6-10 TCAA:1-2-5-6-9 ATTAT:1-2-7-8-9 CACTT:1-2-3-8-9 CCATG:3-4-5-7-10 AAGCA:3-4-5-6-8 GTGAC:6-7-8-9-10 GATAA:2-4-5-7-8 TTTTG:1-3-8-9-10 TCGAA:1-4-5-6-9 TGCAT
chr10-2799	chr10	45122270	45122415	15			2		4	5	5-10 CA:2-5 TT:3-4-5-6 CTGG:1-3-4-5 TGGG:2-3-6-8-10 ACGGA:3-5-6-9-10 ACAGT:3-4-5-8-10 CAGTT:3-6-7-8-9 GATGT:3-5-6-8-9 GTAGA:2-3-4-5-7 TGACT:1-2-6-9-10 TCGTG:1-3-7-8-10 TAACT:1-3-8-9-10 TACTG:1-3-5-8-9 TACGG:1-2-3-5-10 TTAGA
chr10-28	chr10	39451274	39451419	13		1		3	4	5	7A:2-7-8 CAT:1-5-9-10 ACGT:1-3-4-7 CAGC:2-3-9-10 AAAG:3-4-6-10 AAAA:1-4-6-8-10 CAGGA:2-3-4-6-8 CAGAT:2-3-4-6-10 CAGGT:2-4-6-9-10 CGGAG:3-4-5-7-9 AAGCG:6-7-8-9-10 CCCTG:1-2-3-9-10 TAGGT
chr10-280	chr10	41992271	41992416	11			2		4	5	2-3 TC:2-5-9-10 CTTG:1-2-3-5 TAAT:1-2-3-4-5 ATCAG:1-2-5-8-9 ATTCT:1-2-4-6-10 CCGGT:2-3-5-7-9 ACCTT:2-3-7-8-9 CAATT:3-4-6-7-9 AGGTA:1-2-4-7-9 TCTCG:1-3-4-5-6 TATGC
chr10-2800	chr10	52977854	52977999	7				3	4	5	1-3-10 AAT:1-3-5-8 ACTT:1-2-4-5-10 AAGTT:1-2-6-7-9 CCCCA:4-5-7-9-10 TTTGA:1-2-5-7-8 TATAG:1-3-7-8-10 TGACT
chr10-2801	chr10	53461744	53461889	7			2	3	4	5	4-5 AG:1-5-7 TGA:3-5-6-7 GTCA:2-5-8-10 TCTG:1-2-3-9-10 ACCAA:1-4-6-7-9 AACTG:1-2-7-8-10 TTTCT
chr10-2802	chr10	53504987	53505132	14				3	4	5	2-5-9 CCG:3-4-5-9 CAGT:3-6-7-8 GAAC:1-2-4-8 TTGG:1-2-3-4-6 AAGAA:1-3-7-8-10 ACCCT:1-3-4-7-9 AGGCA:1-2-4-8-9 CATCT:1-2-5-9-10 CTTAA:2-3-6-8-10 AGACA:2-3-5-7-8 AGCTC:2-4-6-7-9 AGACG:3-5-6-9-10 CTGGG:3-4-5-6-7 GGCGA
chr10-2803	chr10	58255365	58255510	10					4	5	1-3-5-6 CGCG:2-3-4-5 AGAC:2-5-7-8 CTAG:1-3-5-6-10 ACTAG:1-3-5-7-8 AGGCG:1-2-5-6-7 CCCAC:1-3-4-6-10 CCACT:3-6-8-9-10 AAGAG:3-6-7-8-10 CGACT:1-2-3-4-6 TCGTA
chr10-2806	chr10	61254983	61255128	11					4	5	1-3-8-10 AAGA:1-3-6-10 AGAT:1-3-6-9 TGGG:1-2-6-8-10 AACTT:1-3-4-6-10 CCGAA:2-3-5-8-10 AGCGT:2-4-6-7-8 CAACT:2-4-7-9-10 CAAAA:2-5-6-7-8 CCCCT:3-4-6-7-8 CAGAG:1-3-5-8-10 TGTCT
chr10-2807	chr10	62449947	62450092	8					4	5	2-3-8-10 ACTT:1-3-7-9-10 AGAGG:1-6-7-8-10 CGACA:1-5-8-9-10 CGTGA:2-3-4-6-7 CGGGA:2-3-6-7-9 TGATT:2-4-5-8-9 TACCG:1-2-3-4-5 TCGTC
chr10-2808	chr10	66953523	66953668	12					4	5	1-2-4-7 TCAT:1-3-5-6-9 ACTGA:1-3-4-9-10 AGAAA:1-4-7-9-10 AGTTT:2-4-7-8-9 AACTG:3-4-7-8-9 GACCA:3-4-7-8-10 GGTCA:3-4-5-7-8 GGGTT:2-3-6-7-9 TGACT:1-3-4-7-10 TAATT:1-6-7-9-10 TCTAA:1-5-8-9-10 TTTTA
chr10-2809	chr10	67858981	67859126	9					4	5	4-6-9-10 GGGA:2-7-9-10 TCTT:1-2-3-4-7 AAGGT:1-2-7-8-9 ATCGG:1-2-8-9-10 ATCAT:2-4-8-9-10 AGCTT:2-6-7-9-10 CAAGT:3-6-7-9-10 GCCAA:1-3-4-6-10 TAAAT
chr10-2810	chr10	68091941	68092086	14			2		4	5	8-9 GG:1-2-7-9 ACTT:2-3-5-7 AAGC:1-3-4-5-10 AGGTT:1-6-7-8-9 AGACT:1-2-7-8-9 CACCT:1-2-5-6-9 CCCAA:4-6-7-8-9 AACTT:4-6-7-8-10 GCCTT:2-6-7-8-9 TGTGA:1-2-7-8-9 TAAGT:1-3-4-5-7 TGGCA:1-4-7-9-10 TTTTA:1-2-3-6-10 TTCAT
chr10-2811	chr10	68166516	68166661	5						5	1-3-4-6-9 ACAAG:1-3-4-5-7 ACTCA:1-3-7-9-10 AGCAG:2-4-6-7-9 TACTG:1-3-7-8-10 TAATT
chr10-2812	chr10	68193026	68193171	6				3		5	4-9-10 TGA:1-2-3-4-5 AAGTC:1-6-7-8-10 AGACT:1-4-6-7-10 CAATA:1-2-6-7-10 TTAAA:1-2-4-8-10 TTGGT
chr10-2813	chr10	68326129	68326274	10			2		4	5	3-10 CA:2-3-9-10 CAAG:3-4-8-10 CTTT:7-8-9-10 ATTG:1-4-5-7-10 ATTTT:1-2-5-7-8 CTTAC:2-5-6-8-9 CTAGG:3-5-7-8-9 GCTGA:1-3-7-9-10 TATTT:1-7-8-9-10 TCCAA
chr10-2814	chr10	68541606	68541751	15			2	3	4	5	5-6 CA:3-4-5 CAG:1-2-4 TCG:2-8-9-10 ACAA:1-2-3-4-5 ACCTT:1-3-4-6-7 AGGAT:1-5-6-7-9 ACGCG:1-4-8-9-10 AGGTG:1-2-4-9-10 CTGGT:2-3-4-5-8 AGACC:2-3-4-5-7 CAAGT:3-4-6-7-10 AAACA:3-6-7-8-9 AACCT:3-4-6-7-8 AGCTG:1-3-5-6-9 TCCGT
chr10-2815	chr10	69204777	69204922	10				3	4	5	2-4-10 CGA:1-2-3-4 CACA:2-3-5-8 ACGC:3-5-8-10 CTGT:1-4-5-6-8 AGCGC:1-6-7-9-10 CACGA:2-3-4-5-10 ACATT:2-6-8-9-10 CATGG:1-3-7-8-9 TATGA:1-4-6-9-10 TAAAA
chr10-2816	chr10	69326495	69326640	11					4	5	4-8-9-10 TTTT:4-5-6-10 TCGA:1-5-7-10 TTCT:1-2-7-9-10 ACTAG:1-3-5-7-10 AGGCA:3-4-6-7-10 AAAAA:3-4-7-9-10 AACTG:3-6-7-8-9 ACTGT:3-4-6-7-9 CTACG:2-6-7-8-9 TGACA:1-2-4-7-8 TATAT
chr10-2817	chr10	70700477	70700622	13				3	4	5	3-4-10 AGA:1-3-6-10 TCGA:1-2-8-10 TTCA:1-2-4-5-7 ACTTC:1-6-7-8-9 AGACT:1-7-8-9-10 ATCAT:1-2-6-7-8 CACCC:2-4-5-8-9 AGCTG:2-4-5-9-10 TTGTG:1-3-5-8-10 TCTCT:1-5-7-9-10 TTTGT:1-4-5-8-10 TTGTT:1-2-6-7-8 TTCCC
chr10-2818	chr10	70963696	70963841	6					4	5	6-8-9-10 ATGA:1-2-3-6-7 AAACC:1-2-4-6-7 AAGCC:1-4-6-8-9 AGACA:2-3-4-5-9 AAGTG:2-3-4-6-7 TGAGC
chr10-282	chr10	95236382	95236527	13				3	4	5	2-7-8 CCC:5-7-8 TCT:1-2-3-5 CCCT:1-2-5-8 CCTT:2-3-8-9 AGGG:2-8-9-10 CTGA:4-5-7-8 ACTC:1-2-3-4-9 CCCTG:1-2-4-5-10 CCGTT:2-4-6-8-10 AGGGT:2-4-6-7-10 CGCAT:2-5-6-9-10 TCATG:1-2-3-4-5 TCAGT
chr10-2820	chr10	71267198	71267343	8					4	5	1-3-9-10 ACTG:1-2-7-10 CTAT:1-2-4-6 TCAC:1-2-3-7-10 ACAAG:1-2-3-5-8 ATGTT:2-3-5-9-10 AATTG:2-3-5-6-9 ACCAA:2-4-7-8-9 CACCT
chr10-2821	chr10	71347691	71347836	20					4	5	2-8-9-10 CGAG:3-5-6-8 CGCC:3-7-8-9 GCGG:1-4-5-7-8 AGGCG:1-3-5-7-9 CGGTT:1-3-4-8-10 CGGGG:2-5-6-9-10 ACCGT:2-3-5-6-9 CCGGG:2-3-6-8-9 CGGGG:2-3-7-9-10 CGCGA:2-5-6-8-10 CGGCG:2-4-5-6-9 CGGGT:3-4-5-8-9 CACGG:3-5-6-8-9 CGCCA:3-4-5-6-8 CGCCG:3-4-5-7-8 CGCAT:3-5-6-7-8 GCGCG:3-5-6-9-10 GGAGG:2-3-4-6-8 TGGCC:2-4-5-8-9 TGCCT
chr10-2822	chr10	75059403	75059548	6						5	1-6-7-8-10 ACACA:1-6-7-9-10 AGCAA:1-2-4-8-10 ATATT:3-4-5-6-9 AAGGA:3-4-5-6-9 CAGCG:3-6-8-9-10 GGTAG
chr10-2823	chr10	75176555	75176700	12				3	4	5	2-3-5 AGG:3-5-7-8 CCTC:1-3-4-10 TAGT:2-3-4-9-10 ACAGA:2-3-5-6-10 ACCGA:2-3-6-8-9 CAGCT:2-6-7-8-9 CATGT:3-4-5-6-9 GAGGG:2-3-5-6-8 TCTAG:1-4-8-9-10 TGTGA:1-4-7-8-9 TGTTG:1-4-5-6-9 TGTGG
chr10-2828	chr10	78069656	78069801	7					4	5	1-2-3-6 CCAG:2-3-5-6 CACG:1-3-4-5-7 CCAGA:1-3-4-5-6 CCGGA:2-3-6-7-9 CGCTA:3-5-6-8-10 ACCGT:1-3-5-8-9 TCGGA
chr10-2829	chr10	78098607	78098752	15			2		4	5	7-10 CT:1-8 TT:1-2-3-5 CTCC:4-6-8-9 AATA:1-2-3-8-10 ACATA:1-3-4-9-10 ACAGG:2-3-5-6-10 ACTGT:2-4-6-7-10 AGAAA:3-4-7-8-9 CAACA:3-4-5-6-7 GTGAT:4-5-7-8-10 GCACA:4-5-8-9-10 GTTGT:2-3-4-5-6 TCACA:1-3-6-7-10 TGGTA:1-6-7-8-9 TAAGA
chr10-283	chr10	4591863	4592008	10			2		4	5	6-9 GA:2-3-7-10 ACCA:1-2-7-9-10 AATAT:1-2-4-7-9 ACGCT:1-2-5-6-7 CCCGA:3-4-7-9-10 CACGA:4-5-6-7-9 GGGAT:4-5-7-8-9 TTTTT:2-3-4-5-9 TCTGG:1-2-3-4-6 TCAGA
chr10-2830	chr10	78244746	78244891	11				3	4	5	2-3-5 AGT:1-2-3-5 AAGT:1-2-5-8 CTTC:2-5-6-7-8 CCACC:2-4-5-6-10 CGCGA:2-4-5-8-10 CGTTA:3-6-8-9-10 AGCGG:3-5-7-8-10 CGAGT:3-4-5-8-10 CGCCT:3-5-6-7-9 GCGTG:2-5-6-7-9 TTGCG
chr10-2832	chr10	79638855	79639000	9			2		4	5	1-7 TC:1-2-8-10 CACT:3-6-7-8 ACTG:3-8-9-10 GCGG:4-5-7-9 TGCT:1-2-4-5-8 CCGCT:3-4-6-9-10 AAAGA:4-5-6-9-10 GCGGG:1-3-5-7-8 TCTCC
chr10-2833	chr10	79669538	79669683	15				3	4	5	2-5-10 CGG:3-4-6-8 AGGC:3-4-8-9 AGCG:4-5-6-9 GCAT:1-3-4-6-10 ACGGT:1-3-5-8-10 CCTGG:1-3-6-8-10 CGCGG:1-3-5-6-9 CGCGG:1-4-6-9-10 CGATG:2-3-5-6-8 CCGAC:2-4-6-9-10 CGCGG:3-4-5-7-8 AGCCG:3-5-6-7-8 CCGAG:5-6-7-8-9 TCTCG:2-3-4-7-8 TCTCG
chr10-2839	chr10	80340193	80340338	7					4	5	3-4-5-8 AATT:3-8-9-10 CTAG:1-4-5-6 TAGG:2-3-6-7-8 CGAAT:2-4-5-6-8 CGCAG:3-5-6-9-10 GGGAT:2-4-5-6-10 TTGGT
chr10-284	chr10	20618140	20618285	11				3	4	5	7-9-10 AAG:1-3-8-10 AGCT:4-7-9-10 TCTG:2-3-4-5 TCAT:2-4-5-10 TACT:1-4-6-7-9 AAGAA:1-6-7-8-9 AGTGA:1-4-7-8-10 AGTGT:1-3-5-9-10 CGTGA:2-4-6-9-10 CGATA:1-2-4-9-10 TATGT
chr10-2840	chr10	80387728	80387873	10					4	5	1-2-5-8 CCCG:1-2-5-7-8 CCCCC:2-3-5-6-8 CAGGG:2-3-8-9-10 CCCGG:2-3-4-7-8 CGGCC:3-5-6-8-9 CCCCA:3-5-6-8-10 CGCGA:3-5-6-8-10 GCATA:2-4-5-6-8 TTGCC:1-2-5-7-8 TCCCC
chr10-2843	chr10	80918233	80918378	8					4	5	1-5-8-10 ATGG:3-8-9-10 GCGA:1-5-6-8-10 ACGGA:2-3-5-6-9 CAGGG:3-4-5-6-8 AGCAT:3-4-5-6-8 CGCCC:1-2-3-6-7 TTCAA:1-2-5-7-8 TTCTT
chr10-2844	chr10	81162139	81162284	17				3	4	5	3-9-10 GTG:3-5-10 GGT:1-3-4-5 AATC:3-6-8-10 CGCA:4-6-8-9 GAGT:1-6-8-10 TAGT:1-3-4-6-8 AGAAC:1-3-5-6-8 AGCGG:1-3-5-6-8 AGTAG:1-2-5-8-10 CCCTT:2-6-7-8-10 AGACG:2-5-6-9-10 CTGAG:3-4-5-8-10 AAGTA:3-4-6-7-10 AGGCA:3-7-8-9-10 CCCTG:3-4-6-8-10 GGGGA:5-6-8-9-10 CGGAG
chr10-2845	chr10	81233168	81233313	18				3	4	5	1-6-9 AGG:1-5-7-10 CCAG:3-6-8-10 ACGT:4-6-7-8 AGCC:1-3-5-6-7 AGGCA:1-3-4-6-8 AGTAC:1-3-5-6-8 CGGCC:1-4-5-8-10 CGGGG:2-3-5-8-9 AGCGG:2-3-4-6-10 AGGGA:2-5-6-8-9 CCAGA:2-5-6-8-10 CTGCT:3-4-5-8-9 AGGGA:3-4-6-7-8 CGGCC:3-6-7-8-10 GACCG:3-5-6-8-10 GGAGG:3-5-6-9-10 GTGGG:5-6-7-8-9 GGTCA
chr10-2847	chr10	81502784	81502929	16					4	5	1-2-3-9 CAGT:1-2-5-6 CCGC:3-4-5-8 GAGT:3-4-5-8 GTTT:2-4-6-8 TGCT:1-2-3-6-8 CAGAT:1-2-3-5-6 CAGTG:1-5-7-8-10 CCACG:2-4-5-7-8 CTGTC:3-5-6-8-9 ACATT:3-6-8-9-10 CGGGG:4-5-6-7-8 TCGTC:4-5-7-8-9 TGCGT:2-3-5-7-10 TCCCA:2-5-7-8-10 TCCCG:1-5-6-7-10 TCCCG
chr10-285	chr10	41587026	41587171	12				3	4	5	6-7-8 CTG:7-8-10 CCA:1-6-7-9 ACCG:3-7-8-10 GCTT:1-2-5-7-9 ACCAG:2-3-4-8-9 CCTTT:2-5-6-8-9 CCCGT:2-3-4-5-8 TCATC:2-4-7-9-10 TTCAG:1-3-5-6-10 TCCGT:1-5-6-8-10 TCGGA:1-2-3-4-10 TTAGT
chr10-2850	chr10	83931829	83931974	14			2	3	4	5	1-3 TC:4-5-9 GGT:1-2-4-5 ACGT:1-3-6-10 AAGA:1-2-3-4-6 ACCTA:1-2-4-5-10 ATATA:3-6-8-9-10 AGGAG:3-4-6-7-10 GGCCA:3-4-8-9-10 GGGGG:1-2-3-4-8 TAAGG:1-2-4-6-9 TCAGG:1-2-5-8-9 TCTTA:1-3-7-8-10 TACTT:1-3-6-8-10 TCATA
chr10-2851	chr10	83995923	83996068	7					4	5	1-2-4-5 CATT:2-4-7-8 AGTG:3-4-7-9 AACT:3-5-6-7 GTCA:4-5-7-8 GGTG:1-3-9-10 TCTG:2-3-4-5-9 TGTGA
chr10-2855	chr10	87866498	87866643	10				3	4	5	1-7-9 ATT:1-3-9 TGA:3-5-7-8 ATCT:2-5-6-10 TCGT:1-2-5-7-9 ACGAT:1-3-7-8-10 ACTTT:2-4-5-6-9 CGTCG:3-5-8-9-10 GCGGT:1-2-5-8-10 TCCGA:1-4-6-8-10 TAACA
chr10-2856	chr10	88081245	88081390	10			2		4	5	7-10 AA:1-4-7-9 AGAT:1-2-7-8 ATTC:2-4-5-8 CTCT:1-2-4-7-8 ATATG:1-2-5-7-8 CTTTT:2-3-6-7-9 TCGAA:1-4-5-7-9 TACAT:1-5-6-9-10 TCAAA:1-5-6-7-10 TTGAA
chr10-2857	chr10	88599607	88599752	11		1			4	5	3C:2-4-8-10 AGTT:3-4-9-10 AGGG:1-3-4-6-10 AGGAG:1-3-7-9-10 CGCAG:2-3-7-8-10 AGACA:3-6-7-9-10 CCCTG:3-5-6-7-8 CTATC:1-3-5-6-9 TACAG:1-4-6-7-8 TACAG:1-5-6-8-10 TTGCA
chr10-2858	chr10	89599430	89599575	10					4	5	1-2-3-9 CTGT:2-5-7-10 ATTA:2-3-4-9 CAAT:1-2-4-5-6 CCGGG:1-4-6-7-9 CGATT:2-4-5-7-10 ATTCT:3-5-6-9-10 ACATT:2-4-6-7-10 TGATA:1-2-3-4-10 TACAT:1-3-4-5-10 TGAGT
chr10-2859	chr10	93081627	93081772	16					4	5	1-3-8-9 AGCT:2-5-8-10 CTGT:1-2-3-6-8 AAGCG:1-3-4-7-8 ACACT:1-3-6-7-10 ACGCG:1-3-6-7-8 CGAAG:1-2-3-7-8 CTGCT:2-3-6-7-8 CAGCC:2-5-6-7-9 CTGAG:3-4-6-7-9 AACAA:3-6-8-9-10 AGTTG:3-4-5-9-10 ATGAT:3-4-6-8-10 CAACA:2-3-6-8-10 TAACT:1-2-4-5-7 TAGTA:1-2-5-6-7 TCCCA
chr10-286	chr10	62329948	62330093	15		1	2	3	4	5	2T:7-9 CG:1-3-7 TCC:1-2-5-9 ACTA:3-6-8-10 GACT:5-6-7-10 TCCT:1-2-3-7-8 ACACC:1-2-3-4-5 CAAGG:2-3-7-8-10 ACCCT:2-3-5-8-9 ACGTT:2-3-6-7-8 CACCT:2-4-6-7-8 CAGTG:3-7-8-9-10 ACTTG:4-5-6-8-10 GCGTA:1-2-5-8-9 TCTGA
chr10-2860	chr10	93497761	93497906	13				3	4	5	2-3-4 CAG:2-5-7 CCC:4-7-10 ATG:1-8-9-10 ATTA:6-8-9-10 AGGA:2-4-5-10 TAGA:1-3-7-9 TGAG:1-4-5-6-10 ATTAT:1-2-4-6-9 ATGGT:1-5-6-8-10 CCAGA:2-3-6-8-9 AAGCT:1-3-4-5-9 TGATA:1-4-7-8-9 TTTGA
chr10-2861	chr10	93661598	93661743	10				3	4	5	7-8-9 TTT:2-5-6-10 TCAG:1-6-8-9-10 CACGG:2-3-4-8-9 AATCT:2-3-4-8-9 AGAGG:2-3-6-9-10 AGAGA:2-6-7-9-10 CCAGA:3-4-7-8-9 AGAGT:3-6-7-9-10 GGAAT:2-3-4-7-8 TCATT
chr10-2862	chr10	94558157	94558302	10				3	4	5	4-7-8 GAG:2-3-4-10 CATA:3-4-5-9 GTGG:1-3-5-6-10 ACCAT:3-4-5-6-9 GGTAT:4-5-8-9-10 AGGTG:6-7-8-9-10 GTGAG:4-6-7-8-10 GGAGT:2-3-4-9-10 TCAGG:1-4-7-9-10 TGCGG
chr10-2863	chr10	95117546	95117691	11				3	4	5	2-7-8 ACT:1-5-6-7 CGAC:3-5-8-10 CCGA:1-6-7-8-9 CCCTT:3-4-5-7-8 CTGTT:3-4-7-8-9 GACGT:2-5-6-7-9 TCGAG:1-2-3-7-8 TACCT:1-2-4-6-8 TCTGC:1-3-7-8-10 TGACA:1-3-7-8-10 TGCTA
chr10-2864	chr10	95118974	95119119	11				3	4	5	7-9-10 ATG:1-4-8-10 TATT:1-3-4-5-9 AATGA:1-3-4-5-9 ACAGA:1-3-6-8-9 ACGGG:1-2-5-6-8 CATGC:2-4-5-6-7 AGCGA:3-4-5-7-8 AATTC:3-6-8-9-10 GGGTT:1-3-4-7-8 TGATT:1-4-5-9-10 TTCGG
chr10-2867	chr10	95940354	95940499	13					4	5	1-2-7-8 CCTC:3-4-7-9 CACA:1-2-3-7-8 ACGCT:1-4-5-6-10 CGTGA:2-3-5-6-8 CACGT:2-4-7-8-10 CGAGT:3-6-7-9-10 ACCGG:3-4-5-9-10 GACGG:5-6-7-8-10 CACCA:5-6-8-9-10 CCCAT:2-5-6-7-8 TTATC:1-2-5-6-9 TCCAA:1-4-5-6-7 TGGAC
chr10-2868	chr10	96132241	96132386	8				3		5	2-4-5 TGC:1-3-7 TGA:1-2-3-7-10 ATCCA:1-2-3-8-10 CCAGA:2-5-8-9-10 ACGTG:4-5-8-9-10 GGTAA:2-6-8-9-10 TCGAG:2-4-5-8-9 TTCCA
chr10-2869	chr10	96363856	96364001	8					4	5	4-6-9-10 GGAA:1-2-4-7-9 AAATT:1-5-7-8-10 AGCTT:2-3-4-9-10 AAAGG:1-2-3-7-10 TCCAT:1-2-5-7-8 TCTTT:1-3-4-9-10 TGGTT:1-5-6-8-10 TCATG
chr10-287	chr10	69643445	69643590	15			2		4	5	7-9 AA:1-2-3-5 CTCC:1-3-4-7 TAAC:1-5-8-9-10 ATTGA:1-4-7-8-9 ATCCA:1-2-3-6-7 CCAGT:1-2-4-5-8 CTTTT:2-5-6-7-8 ATCTC:2-4-6-8-10 AGGTA:2-3-6-8-10 CAATT:2-3-6-7-9 TCAAG:2-4-6-7-10 TACCA:2-6-7-8-9 TAAGG:1-2-4-5-9 TCTTA:1-4-6-7-9 TGCCG
chr10-2872	chr10	105439462	105439607	11			2	3	4	5	7-8 AT:4-6 TC:1-2-10 ATT:1-4-7-8 AGTC:1-2-3-7 CTCC:5-6-8-10 TGTA:1-2-7-8 TTCT:1-2-3-4-9 CAGGT:1-2-3-6-7 TCCCA:1-4-7-8-9 TAATT:1-2-6-7-9 TTCAA
chr10-2873	chr10	106022655	106022800	14					4	5	2-3-6-10 AGGT:3-5-8-10 ATTA:3-7-9-10 GCGT:1-7-8-9 TTTG:1-2-4-7-9 AAGTA:1-2-5-7-10 ACTCG:1-3-8-9-10 ACGGG:1-4-7-8-10 AACTT:1-6-7-9-10 AGCGG:3-4-7-9-10 AACAG:3-4-5-9-10 AAGGT:3-4-8-9-10 GGTGT:6-7-8-9-10 AAGAG:2-4-6-8-9 TTGGT
chr10-2874	chr10	107662852	107662997	8				3	4	5	1-5-10 AGT:3-8-10 GTA:6-7-9-10 GCGT:1-3-5-10 TATT:1-6-7-9-10 AGAAA:2-3-6-7-8 AAGCT:2-3-6-8-10 AAGGA:1-7-8-9-10 TCTAA
chr10-2875	chr10	107883122	107883267	8					4	5	1-2-4-10 ATGA:1-2-3-4-5 AACTC:1-3-4-6-9 AAGAA:1-4-5-7-9 ATCAG:2-3-5-7-8 AATTT:4-5-7-8-10 TGCTT:2-5-6-7-8 TTAAG:2-4-5-7-10 TGTAT
chr10-2876	chr10	109487409	109487554	10				3	4	5	2-3-8 CAC:4-5-8-9 GGCT:1-2-3-8-9 AAGTG:1-3-6-7-9 AAGAT:1-2-3-7-10 ATATA:1-2-6-8-9 CAACA:2-3-5-6-10 AGCAA:2-6-7-9-10 CCCTA:3-5-6-8-10 GTACA:2-3-5-8-9 TGCTA
chr10-2877	chr10	110045765	110045910	9	0				4	5	ERE:4-7-9-10 ATGT:2-4-5-8 TTTG:1-2-6-7-8 CCCCC:1-2-7-9-10 CCAGT:2-4-7-8-10 AAAGT:2-3-5-7-8 CCCTT:1-2-5-8-10 TATCT:1-2-4-6-8 TTTGC
chr10-2878	chr10	111473073	111473218	16					4	5	1-3-6-8 AGAG:1-3-5-7 CGTA:3-4-6-8 CAGC:3-6-9-10 CGGG:3-4-6-10 GAGG:1-2-4-5-9 ATGTG:1-5-6-7-8 CGCAG:1-2-3-5-10 CTAGG:2-3-6-7-10 AGCTG:2-3-6-7-8 CCCCG:2-5-8-9-10 CCCTA:2-4-7-9-10 CGATT:3-5-7-8-10 CCCCG:3-4-6-8-9 GGAGA:3-4-6-8-10 GGCTG:1-2-4-6-9 TAGCG
chr10-2879	chr10	111503228	111503373	6					4	5	1-2-8-9 CATA:6-8-9-10 GGGG:2-6-7-10 TGCT:1-4-5-8-9 CTCCA:2-3-5-7-9 CATAA:3-6-7-8-10 GGCTA
chr10-288	chr10	75517863	75518008	15				3	4	5	5-6-8 CGG:1-4-9-10 AGAG:3-6-8-10 GAGT:1-3-5-7-8 ACCTT:1-3-5-9-10 CGTGA:2-4-5-7-8 ATGTT:2-3-5-7-8 CCTTC:2-4-6-9-10 CAAGT:3-4-5-8-9 AACTG:3-5-6-9-10 GTGTT:4-5-6-8-10 GTCGG:4-5-6-7-8 TTCAG:2-3-5-6-8 TCCGC:1-4-5-6-8 TGCAC:1-2-5-6-8 TTCGT
chr10-2880	chr10	111516335	111516480	13					4	5	1-2-5-10 CTCG:2-4-5-8 AGTT:2-4-5-9 CGCT:6-7-8-10 CTGT:1-7-8-9 TCCT:2-3-4-6-10 CAGAA:2-5-6-7-8 CGCCT:2-5-6-7-9 CTGCG:2-4-7-8-9 CGCCA:4-5-7-8-9 GGTTT:4-5-7-9-10 TTCGG:2-3-6-9-10 TGAGA:1-2-4-8-10 TTATA
chr10-2881	chr10	114986777	114986922	9		1			4	5	1T:1-2-5-8 CCCG:1-3-4-9-10 AGAGA:1-3-6-7-10 AGAAT:1-2-3-4-8 ATGAT:2-3-4-7-8 AAACC:1-2-4-9-10 TAAAA:1-3-5-7-9 TGCCG:1-2-4-8-10 TTATA
chr10-2882	chr10	115251380	115251525	16					4	5	1-3-7-8 CCCC:2-3-7-10 CACG:2-6-7-8 CCAC:3-4-7-10 CTAA:5-7-9-10 GAAA:1-2-6-7-10 ACCAA:1-2-6-8-9 CCGCT:1-2-4-5-10 CCGGG:1-3-5-8-9 CCGTT:1-2-5-7-10 CTCCA:2-4-6-8-9 AGACA:3-5-6-7-9 GTATA:4-6-8-9-10 GCTAG:2-3-5-9-10 TGCTG:1-2-5-7-10 TCGCA:1-3-5-6-10 TGTGT
chr10-2883	chr10	116194520	116194665	13				3	4	5	4-5-9 TTT:1-2-10 TAT:2-8-9-10 TCAG:2-5-6-9 TTCA:2-5-8-9 TTGT:1-4-7-9-10 ATCTA:1-2-4-7-9 CCTAA:1-4-5-6-7 CTTCT:1-2-3-7-8 CTGCT:5-7-8-9-10 TAGAA:2-4-6-7-9 TGCAT:2-4-5-7-8 TTGAC:1-3-4-5-9 TCACA
chr10-2884	chr10	116914859	116915004	10			2		4	5	1-10 TA:2-7-9-10 AAAA:1-2-4-5-8 AAATT:1-3-7-8-9 AATCT:1-2-4-7-9 CTATG:1-2-5-6-9 CTCAT:3-4-6-9-10 CTGGA:3-4-5-8-10 CTGGT:2-4-5-7-9 TGTCA:1-2-6-9-10 TAAAA
chr10-2885	chr10	117631914	117632059	11			2	3	4	5	8-9 TA:1-3-8 TCT:4-5-9-10 GTAT:1-2-4-5-10 CCATA:3-4-6-7-8 AAATC:3-4-6-7-8 GAAAT:3-4-6-7-9 GGAAT:3-4-6-7-9 GTCAA:4-5-6-7-10 AGAAT:1-2-4-6-7 TAGAC:1-2-3-6-7 TCCCT
chr10-2886	chr10	117675779	117675924	9				3	4	5	1-5-9 TTT:2-3-5-10 CCCG:2-5-6-7 CCCC:1-4-5-6-8 ATGAC:1-5-6-8-10 CTGGA:1-4-7-8-9 CGTGG:3-6-7-8-9 GGATA:5-6-7-9-10 CACAA:2-4-6-7-9 TAACG
chr10-2887	chr10	117677066	117677211	9					4	5	1-6-7-8 CCTG:2-3-4-8 TCAC:1-5-7-9 TCAT:1-5-7-9-10 ACATT:1-4-5-6-8 ATTAT:1-2-4-6-8 ATTAG:1-2-3-5-8 CACCT:4-5-6-8-9 TTACA:2-4-6-7-10 TTGCG
chr10-2888	chr10	117710083	117710228	14				3	4	5	1-6-8 ACG:1-2-3 TCC:2-3-6-7 CCCC:3-4-5-7 CACC:1-2-3-6-9 CCAAG:1-3-4-5-6 CAGTG:1-5-6-7-8 CCAAG:2-3-6-7-10 ACCCA:2-3-5-7-9 AGTCA:2-3-4-5-8 CCGGT:3-4-5-9-10 AAGGT:3-4-5-6-7 GACGC:2-3-4-6-8 TCAGC:2-3-5-6-8 TCCCT
chr10-2889	chr10	117746385	117746530	6						5	1-4-6-8-10 CGCCG:2-5-6-7-8 CCCAG:2-5-6-9-10 CCGAG:2-4-6-8-10 CTCGT:3-4-5-7-10 GTTAT:5-6-7-8-9 CACGG
chr10-289	chr10	83138538	83138683	12		1				5	8C:2-3-5-7-8 ACTCT:2-5-6-8-10 ACGTA:3-5-7-8-9 ACTCT:3-4-8-9-10 AGGGG:3-4-6-7-9 GGGCG:3-4-5-6-10 GGGAA:3-4-5-7-8 GTCTG:5-6-7-8-10 GGTGA:1-3-4-7-10 TAACG:1-3-5-6-9 TCCGG:1-4-5-9-10 TATAT
chr10-2890	chr10	118508317	118508462	13				3	4	5	3-5-10 CTA:1-2-3-4 AAAT:1-2-7-9 AATT:3-7-9-10 AATT:1-2-6-10 TAGA:1-3-8-10 TATA:1-3-4-9-10 ACATT:1-6-7-8-10 AAAGA:2-4-6-8-10 ATATA:2-4-5-7-8 ATCAC:3-4-5-6-8 AGTCG:1-3-5-6-7 TACAA:1-6-7-9-10 TACGT
chr10-2892	chr10	120872023	120872168	11				3	4	5	1-2-5 AAT:1-4-5 AAT:2-3-4-5 ACTC:1-2-5-7-8 ACTTT:1-5-8-9-10 AGGAG:1-2-3-4-10 CTGAT:2-3-6-8-9 ACCCT:2-3-5-9-10 ACCAG:2-4-5-7-10 CTGAA:1-2-4-8-10 TATCT:1-2-3-7-9 TCCAA
chr10-2893	chr10	121055599	121055744	10			2	3	4	5	1-9 TG:1-3-8 TGC:1-2-8-10 ACTA:1-2-4-8-10 ACGCT:1-5-7-8-10 CCCTT:1-2-3-5-9 CTCTA:2-3-7-8-9 CCCCA:2-3-4-5-6 CCTCA:2-3-4-6-8 TGACT:1-3-5-6-8 TGTAC
chr10-2894	chr10	121409805	121409950	9				3		5	1-3-8 AAT:3-8-10 GGT:1-2-3-4-8 ACCAC:1-3-5-6-10 ACTAG:1-2-3-6-7 ATCCA:2-3-7-8-9 AAATG:3-4-5-6-7 AATAA:1-3-5-6-9 TGTAA:1-4-5-8-10 TTGGT
chr10-2895	chr10	121475560	121475705	14			2	3	4	5	8-9 GG:1-3-5 CGG:5-7-8 CAC:1-2-3-8 CTGC:2-5-6-8 AGGT:1-2-6-7-9 ACCCT:1-3-6-8-9 ACAGG:1-3-6-8-10 ACCGG:1-3-4-5-7 CGTCT:2-3-8-9-10 AGCAG:2-4-5-6-7 CTGGC:3-6-8-9-10 CACAA:3-4-6-8-9 CTCTG:3-5-6-8-9 GTCGT
chr10-2896	chr10	122291481	122291626	7				3	4	5	8-9-10 TAA:2-6-8-9 CAGT:1-2-3-7-8 ATGCT:2-7-8-9-10 AATAT:3-4-7-9-10 AAATT:4-7-8-9-10 AATTT:6-7-8-9-10 AACTT
chr10-2897	chr10	122782783	122782928	9					4	5	3-4-5-8 AGGG:1-4-8-10 TGTT:1-2-6-8 TTAG:1-3-8-9-10 ACTGA:1-2-4-5-8 ATATG:1-2-3-4-5 CCATG:1-3-5-6-7 TGCAA:1-3-5-6-8 TGTAC:1-5-6-7-10 TCATT
[truncated: 74,295 more rows]

## Sheet: Table S65 (13-nt)
WT-E2-1hr.L4 (76,163 Peaks)					WT-E2-1hr.L4 (76,163 Peaks)						WT-E2-1hr.L4 (76,163 Peaks)
[truncated: 81,924 more rows]

[truncated: 6 more sheets: Table S66 (13-nt), Table S67 (13-nt), Table S68 (15-nt), Table S69 (15-nt), Table S70 (15-nt), Table S71 (15-nt)]
