# Supplementary material for: Decoding the Inversion Symmetry Underlying Transcription Factor DNA-Binding Specificity and Functionality in the Genome
Source: iScience. 2019 Apr 6;15:552–91. doi: 10.1016/j.isci.2019.04.006 (PMC6542189; doi:10.1016/j.isci.2019.04.006)
Supplement: Tables S72–S74. Genome Assembly of the Mouse and Human Genome [file mmc9.xlsx]

## Sheet: Table S72 (Chromosome Size)
Mouse (mm10) Genome				Human (hg19) Genome
chr1	195471971			chr1	249250621
chr2	182113224			chr2	243199373
chr3	160039680			chr3	198022430
chr4	156508116			chr4	191154276
chr5	151834684			chr5	180915260
chr6	149736546			chr6	171115067
chr7	145441459			chr7	159138663
chr8	129401213			chr8	146364022
chr9	124595110			chr9	141213431
chr10	130694993			chr10	135534747
chr11	122082543			chr11	135006516
chr12	120129022			chr12	133851895
chr13	120421639			chr13	115169878
chr14	124902244			chr14	107349540
chr15	104043685			chr15	102531392
chr16	98207768			chr16	90354753
chr17	94987271			chr17	81195210
chr18	90702639			chr18	78077248
chr19	61431566			chr19	59128983
chrX	171031299			chr20	63025520
chrY	91744698			chr21	48129895
	2725521370			chr22	51304566
				chrX	155270560
				chrY	59373566
					3095677412
chrM	16299	2725537669		chrM	16571	3095693983
chrUn_JH584304	114452			chrUn_gl000225	211173
chrUn_GL456379	72385			chrUn_gl000222	186861
chrUn_GL456393	55711			chrUn_gl000212	186858
chrUn_GL456366	47073			chrUn_gl000223	180455
chrUn_GL456367	42057			chrUn_gl000224	179693
chrUn_GL456239	40056			chrUn_gl000219	179198
chrUn_GL456383	38659			chrUn_gl000215	172545
chrUn_GL456385	35240			chrUn_gl000216	172294
chrUn_GL456360	31704			chrUn_gl000217	172149
chrUn_GL456378	31602			chrUn_gl000211	166566
chrUn_GL456389	28772			chrUn_gl000213	164239
chrUn_GL456372	28664			chrUn_gl000220	161802
chrUn_GL456370	26764			chrUn_gl000218	161147
chrUn_GL456381	25871			chrUn_gl000221	155397
chrUn_GL456387	24685			chrUn_gl000214	137718
chrUn_GL456390	24668			chrUn_gl000228	129120
chrUn_GL456394	24323			chrUn_gl000227	128374
chrUn_GL456392	23629			chrUn_gl000233	45941
chrUn_GL456382	23158			chrUn_gl000237	45867
chrUn_GL456359	22974			chrUn_gl000230	43691
chrUn_GL456396	21240			chrUn_gl000242	43523
chrUn_GL456368	20208	803895		chrUn_gl000243	43341
chr5_JH584299_random	953012			chrUn_gl000241	42152
chrX_GL456233_random	336933			chrUn_gl000236	41934
chrY_JH584301_random	259875			chrUn_gl000240	41933
chr1_GL456211_random	241735			chrUn_gl000232	40652
chr4_GL456350_random	227966			chrUn_gl000234	40531
chr4_JH584293_random	207968			chrUn_gl000238	39939
chr1_GL456221_random	206961			chrUn_gl000244	39929
chr5_JH584297_random	205776			chrUn_gl000248	39786
chr5_JH584296_random	199368			chrUn_gl000249	38502
chr5_GL456354_random	195993			chrUn_gl000246	38154
chr4_JH584294_random	191905			chrUn_gl000245	36651
chr5_JH584298_random	184189			chrUn_gl000247	36422
chrY_JH584300_random	182347			chrUn_gl000235	34474
chr7_GL456219_random	175968			chrUn_gl000239	33824
chr1_GL456210_random	169725			chrUn_gl000231	27386
chrY_JH584303_random	158099			chrUn_gl000229	19913
chrY_JH584302_random	155838			chrUn_gl000226	15008	3675142
chr1_GL456212_random	153618			chr1_gl000192_random	547496
chr4_GL456216_random	66673			chr4_gl000194_random	191469
chr1_GL456213_random	39340			chr4_gl000193_random	189789
chr4_JH584292_random	14945			chr9_gl000200_random	187035
chr4_JH584295_random	1976	4530210		chr7_gl000195_random	182896
	5350404			chr17_gl000205_random	174588
				chr9_gl000199_random	169874
	2730871774			chr19_gl000209_random	159169
				chr1_gl000191_random	106433
				chr19_gl000208_random	92689
				chr9_gl000198_random	90085
				chr17_gl000204_random	81310
				chr17_gl000206_random	41001
				chr11_gl000202_random	40103
				chr8_gl000196_random	38914
				chr17_gl000203_random	37498
				chr8_gl000197_random	37175
				chr9_gl000201_random	36148
				chr21_gl000210_random	27682
				chr18_gl000207_random	4262	2435616
				chr6_ssto_hap7	4928567
				chr6_mcf_hap5	4833398
				chr6_cox_hap2	4795371
				chr6_mann_hap4	4683263
				chr6_apd_hap1	4622290
				chr6_qbl_hap6	4611984
				chr6_dbb_hap3	4610396
				chr17_ctg5_hap1	1680828
				chr4_ctg9_hap1	590426	35356523
					41483852
					3137161264

## Sheet: Table S73 (Effective Size)
Mouse (mm10) Genome
DNA Element Length	Original			Remove Un				Sum Into List				Remove N					Combinations	Missing	Missing
	lines	unique	file	lines		unique	file	lines		unique	file	lines		Total Ns	unique	file	Expected		%
1	2730757322	304	mm10.1mer.xls	2725537669		109	mm10.1mer-Un.xls	2725537669		5	mm10.1.xls	2647537730		77999939	4	mm10.1-N.xls	4	0	0
2	2730757257	1329	mm10.2mer.xls	2725537647	-22	517	mm10.2mer-Un.xls	2725537647	-22	25	mm10.2.xls	2647537228	-502	78000419	16	mm10.2-N.xls	16	0	0
3	2730757192	5010	mm10.3mer.xls	2725537625	-22	1971	mm10.3mer-Un.xls	2725537625	-22	121	mm10.3.xls	2647536727	-501	78000898	64	mm10.3-N.xls	64	0	0
4	2730757127	18309	mm10.4mer.xls	2725537603	-22	6838	mm10.4mer-Un.xls	2725537603	-22	485	mm10.4.xls	2647536228	-499	78001375	256	mm10.4-N.xls	256	0	0
5	2730757062	67881	mm10.5mer.xls	2725537581	-22	24458	mm10.5mer-Un.xls	2725537581	-22	1660	mm10.5.xls	2647535731	-497	78001850	1024	mm10.5-N.xls	1024	0	0
6	2730756997	245887	mm10.6mer.xls	2725537559	-22	92112	mm10.6mer-Un.xls	2725537559	-22	5337	mm10.6.xls	2647535235	-496	78002324	4096	mm10.6-N.xls	4096	0	0
7	2730756932	828049	mm10.7mer.xls	2725537537	-22	355389	mm10.7mer-Un.xls	2725537537	-22	18305	mm10.7.xls	2647534739	-496	78002798	16384	mm10.7-N.xls	16384	0	0
8	2730756867	2584185	mm10.8mer.xls	2725537515	-22	1392477	mm10.8mer-Un.xls	2725537515	-22	68203	mm10.8.xls	2647534244	-495	78003271	65536	mm10.8-N.xls	65536	0	0
9	2730756802	7795313	mm10.9mer.xls	2725537493	-22	5508628	mm10.9mer-Un.xls	2725537493	-22	265603	mm10.9.xls	2647533749	-495	78003744	262144	mm10.9-N.xls	262144	0	0
10	2730756737	24725755	mm10.10mer.xls	2725537471	-22	21587860	mm10.10mer-Un.xls	2725537471	-22	1052880	mm10.10.xls	2647533254	-495	78004217	1048575	mm10.10-N.xls	1048576	1	9.53674e-07
11	2730756672	83531930	mm10.11mer.xls	2725537449	-22	79975151	mm10.11mer-Un.xls	2725537449	-22	4198010	mm10.11.xls	2647532759	-495	78004690	4192822	mm10.11-N.xls	4194304	1482	0.000353336
12	2730871048	258551034	mm10.12mer.xls_AB	2725537427	-22	254741524	mm10.12mer.xls_AB-Un.xls	2725537427	-22	16589938	mm10.12.xls	2647532264	-495	78005163	16583844	mm10.12-N.xls	16777216	193372	0.0115259
13	2730870982	675388421	mm10.13mer.TEST.xls	2725537405	-22	671481839	mm10.13mer-Un.xls	2725537405	-22	61940430	mm10.13.xls	2647531771	-493	78005634	61933424	mm10.13-N.xls	67108864	5175440	0.0771201
14	2730870916	1285747356	mm10.14mer.xls	2725537383	-22	1281777035	mm10.14mer-Un.xls	2725537383	-22	200330256	mm10.14.xls	2647531278	-493	78006105	200322339	mm10.14-N.xls	268435456	68113117	0.253741
15	2730870850	1746027320	mm10.15mer.xls	2725537361	-22	1742007406	mm10.15mer-Un.xls	2725537361	-22	537361671	mm10.15.xls	2647530785	-493	78006576	537352842	mm10.15-N.xls	1073741824	536388982	0.499551
16	2730870784	1974534464	mm10.16mer.xls	2725537339	-22	1970472199	mm10.16mer-Un.xls	2725537339	-22	1093145099	mm10.16.xls	2647530292	-493	78007047	1093135359	mm10.16-N.xls	4294967296	3201831937	0.745485
17	2730870718	2076190851	mm10.17mer.xls	2725537317	-22	2072091090	mm10.17mer-Un.xls	2725537317	-22	1574558846	mm10.17.xls	2647529799	-493	78007518	1574548194	mm10.17-N.xls	17179869184	15605320990	0.908349
18	2730870652	2126668140	mm10.18mer.xls	2725537295	-22	2122534718	mm10.18mer-Un.xls	2725537295	-22	1837051867	mm10.18.xls	2647529306	-493	78007989	1837040301	mm10.18-N.xls	68719476736	66882436435	0.973268
19	2730870586	2157522267	mm10.19mer.xls	2725537273	-22	2153358356	mm10.19mer-Un.xls	2725537273	-22	1959594496	mm10.19.xls	2647528813	-493	78008460	1959582013	mm10.19-N.xls	274877906944	272918324931	0.992871
20	2730870520	2180167846	mm10.20mer.xls	2725537251	-22	2175976072	mm10.20mer-Un.xls	2725537251	-22	2021363029	mm10.20.xls	2647528320	-493	78008931	2021349628	mm10.20-N.xls	1099511627776	1097490278148	0.998162
												52950660252
Human (hg19) Genome
DNA Element Length	Original			Remove Un				Sum Into List				Remove N					Combinations	Missing	Missing
	lines	unique	file	lines		unique	file	lines		unique	file	lines		Total Ns	unique	file	Expected		%
1	3137157002	401	hg19.1mer.xls	3095693983		124	hg19.1mer-Un.xls	3095693983		5	hg19.1.xls	2861343702		234350281	4	hg19.1-N.xls	4	0	0
2	3137156910	1688	hg19.2mer.xls	3095693958	-25	579	hg19.2mer-Un.xls	3095693958	-25	25	hg19.2.xls	2861343361	-341	234350597	16	hg19.2-N.xls	16	0	0
3	3137156818	6455	hg19.3mer.xls	3095693933	-25	2095	hg19.3mer-Un.xls	3095693933	-25	124	hg19.3.xls	2861343024	-337	234350909	64	hg19.3-N.xls	64	0	0
4	3137156726	24507	hg19.4mer.xls	3095693908	-25	7275	hg19.4mer-Un.xls	3095693908	-25	479	hg19.4.xls	2861342689	-335	234351219	256	hg19.4-N.xls	256	0	0
5	3137156634	94915	hg19.5mer.xls	3095693883	-25	26829	hg19.5mer-Un.xls	3095693883	-25	1511	hg19.5.xls	2861342358	-331	234351525	1024	hg19.5-N.xls	1024	0	0
6	3137156542	363308	hg19.6mer.xls	3095693858	-25	103417	hg19.6mer-Un.xls	3095693858	-25	4856	hg19.6.xls	2861342029	-329	234351829	4096	hg19.6-N.xls	4096	0	0
7	3137156450	1281003	hg19.7mer.xls	3095693833	-25	403311	hg19.7mer-Un.xls	3095693833	-25	17411	hg19.7.xls	2861341702	-327	234352131	16384	hg19.7-N.xls	16384	0	0
8	3137156358	3971617	hg19.8mer.xls	3095693808	-25	1587929	hg19.8mer-Un.xls	3095693808	-25	66872	hg19.8.xls	2861341376	-326	234352432	65536	hg19.8-N.xls	65536	0	0
9	3137156266	11568926	hg19.9mer.xls	3095693783	-25	6303836	hg19.9mer-Un.xls	3095693783	-25	263839	hg19.9.xls	2861341051	-325	234352732	262144	hg19.9-N.xls	262144	0	0
10	3137156174	35106769	hg19.10mer.xls	3095693758	-25	24796100	hg19.10mer-Un.xls	3095693758	-25	1050689	hg19.10.xls	2861340726	-325	234353032	1048576	hg19.10-N.xls	1048576	0	0
11	3137156082	109179723	hg19.11mer.xls	3095693733	-25	91284477	hg19.11mer-Un.xls	3095693733	-25	4195915	hg19.11.xls	2861340403	-323	234353330	4193313	hg19.11-N.xls	4194304	991	0.000236273
12	3137160241	311105683	hg19.12mer.xls_AB	3095693708	-25	286579460	hg19.12mer.xls_AB-Un.xls	3095693708	-25	16612158	hg19.12.xls	2861340081	-322	234353627	16609017	hg19.12-N.xls	16777216	168199	0.0100254
13	3137160148	755511214	hg19.13mer.TEST.xls	3095693683	-25	727417147	hg19.13mer-Un.xls	3095693683	-25	62300698	hg19.13.xls	2861339759	-322	234353924	62296994	hg19.13-N.xls	67108864	4811870	0.0717025
14	3137160055	1400079614	hg19.14mer.xls	3095693658	-25	1370365427	hg19.14mer-Un.xls	3095693658	-25	202659948	hg19.14.xls	2861339437	-322	234354221	202655673	hg19.14-N.xls	268435456	65779783	0.245049
15	3137159962	1931960237	hg19.15mer.xls	3095693633	-25	1901436650	hg19.15mer-Un.xls	3095693633	-25	546368864	hg19.15.xls	2861339115	-322	234354518	546364018	hg19.15-N.xls	1073741824	527377806	0.491159
16	3137159869	2226311499	hg19.16mer.xls	3095693608	-25	2195279125	hg19.16mer-Un.xls	3095693608	-25	1130825214	hg19.16.xls	2861338793	-322	234354815	1130819799	hg19.16-N.xls	4294967296	3164147497	0.73671
17	3137159776	2365754592	hg19.17mer.xls	3095693583	-25	2334333788	hg19.17mer-Un.xls	3095693583	-25	1682098693	hg19.17.xls	2861338471	-322	234355112	1682092708	hg19.17-N.xls	17179869184	15497776476	0.902089
18	3137159683	2435189728	hg19.18mer.xls	3095693558	-25	2403437392	hg19.18mer-Un.xls	3095693558	-25	2015318529	hg19.18.xls	2861338149	-322	234355409	2015311971	hg19.18-N.xls	68719476736	66704164765	0.970673
19	3137159590	2476661569	hg19.19mer.xls	3095693533	-25	2444612671	hg19.19mer-Un.xls	3095693533	-25	2181574142	hg19.19.xls	2861337827	-322	234355706	2181567011	hg19.19-N.xls	274877906944	272696339933	0.992064
20	3137159497	2506799772	hg19.20mer.xls	3095693508	-25	2474481221	hg19.20mer-Un.xls	3095693508	-25	2265712694	hg19.20.xls	2861337505	-322	234356003	2265704990	hg19.20-N.xls	1099511627776	1097245922786	0.997939
												57226811558

## Sheet: Table S74 (N Islands)
mm10				hg19
N	77999939			N	234350281
AN	95			AN	31
CN	181			CN	196
GN	109			GN	49
TN	116	501		TN	63	339
NA	110			NA	59
NC	98			NC	45
NG	202			NG	197
NT	91	501		NT	38	339
NN	77999417			NN	234349919
	78000419				234350597
