# Supplementary material for: Decoding the Inversion Symmetry Underlying Transcription Factor DNA-Binding Specificity and Functionality in the Genome
Source: iScience. 2019 Apr 6;15:552–91. doi: 10.1016/j.isci.2019.04.006 (PMC6542189; doi:10.1016/j.isci.2019.04.006)
Supplement: Tables S75. Script Codes for Data Analyses [file mmc10.xlsx]

## Sheet: 0-nt to 5-nt Variant Scripts
Data Analysis: 0-nt to 5-nt Variant DNA Elements
	Our previous publication describes data analysis through ___________P.xls (retain peaks that overlap with DNA Elements)
1	Convert Overlapped DNA Elements to Summary Table for 81,922 0-nt to 5-nt Variant DNA Elements
	perl -F'\t' -ane 'chomp($F[5]); @G=split(/:/,$F[5]); foreach(@G) { $table{$_}++; } END { foreach(sort { $a cmp $b } keys(%table)) { print "$_\t$table{$_}\n"; } }' ___________P.xls > __________.Motif.xls;
	Sum of 81,922 0-nt to 5-nt Variant DNA Elements In Each Experiment
	awk -F" " 'BEGIN {x=0} {x+=$3} END {print x}' __________.Motif.xls > __________.txt;
	Convert 0-nt to 5-nt Variant DNA Elements (.Motif.xls) To Variant Position ID (MotifPositionCount.txt)
	Run motif_positions
2	Categorizing 0-nt to 5-nt Variant DNA Elements Into 252 Half-Site Groups
	perl -e 'open(IN,"258048.ERE.txt"); while(<IN>) { $_=~s/[\r\n]//g; @F=split(/\t/,$_); $table{$F[0]}={} if !exists($table{$F[0]}); $table{$F[0]}->{$F[2]}=1; } close(IN); open(IN,"___________P.xls"); while(<IN>) { $_=~s/[\r\n]//g; @F=split(/\t/,$_); @G=split(/:/,$F[5]); foreach(@G) { foreach(keys(%{$table{$_}})) { $out{$_}++; } } } close(IN); foreach(keys(%out)) { print "$_\t$out{$_}\n"; }' > _____…
	(or 258048.HRE.txt)
	Position Weight Matrices for DNA Motif Identification
	findMotifsGenome.pl ___________P.xls hg19 ___________.Homer.xls >> ___________.Stats.txt 2>&1;

## Sheet: motif_positions
#!/usr/bin/perl
$|++;
#**************************************************************************
#
# Program: count.pl
# Purpose: to count and tabtulate specific symbols in multiple files
# How to run: count.pl
# Version: 1.0
# Author: Frank Dai
#
#****************************************************************************
%allfilenames = ();
%allkeywords = ();
print "Reading and processing each file in this directory...";
foreach $fullfilename (glob "*.Motif.xls")
{
if ($fullfilename =~ /CorrectReadout/) { next;}
if ($fullfilename =~ /Final/) { next;}
$fname = $fullfilename;
$fname =~ s/\.xls//;
if (!exists($allfilenames{$fname})) { $allfilenames{$fname} = 1;}
# skip any further processing on an empty file
if ( -z $fullfilename ) { next; }
open FR, $fullfilename or die "cannot open file $fullfilename for reading\n";
#if there is a headline, please uncomment the following line
#$line = <FR>;
while ($line = <FR>)
{
chomp($line);
# the specific field to look for; index always start with 0
$keyword = (split / /, $line)[0];
$keycount = (split /\t/, $line)[1];
$keyword =~ s/^\s+//; $keyword =~ s/\s+$//;
$keycount =~ s/^\s+//; $keycount =~ s/\s+$//;
if(defined($keyword)){
if (!exists($allkeywords{$keyword})) { $allkeywords{$keyword} = 1; }
if(!exists (${$count{$fname}}{$keyword})) { $count{$fname}->{$keyword}=$keycount;}
else { $count{$fname}->{$keyword}+=$keycount;}
}
}
close FR;
}
print "Done.\n";
print "Writing results to the file ...";
open FW, ">MotifPositionCount.txt";
# print header line
print FW "fname/keyword\t";
foreach $keyword (sort keys %allkeywords)
{ print FW "$keyword\t"; }
print FW "\n";
# print contents
foreach $fname (sort keys %allfilenames)
{
print FW "$fname\t";
foreach $keyword (sort keys %allkeywords)
{
if(exists(${$count{$fname}}{$keyword})) { print FW "$count{$fname}->{$keyword}\t"; }
else {print FW "0\t";}
}
print FW "\n";
}
# print footer line
print FW "subtotal\t";
foreach $keyword (sort keys %allkeywords)
{
$sum = 0;
foreach $fname (sort keys %allfilenames)
{
if(exists(${$count{$fname}}{$keyword})) { $sum += $count{$fname}->{$keyword}; }
}
print FW "$sum\t";
}
print FW "\n";
print "Done\n";

## Sheet: 258048.ERE.txt
1-2-3-4-10 AAAAA	AAAAAnnnTGACA	1N-2N-3N-4N-10N
1-2-3-4 AAAA	AAAAAnnnTGACC	1N-2N-3N-4N-10N
1-2-3-4-10 AAAAG	AAAAAnnnTGACG	1N-2N-3N-4N-10N
1-2-3-4-10 AAAAT	AAAAAnnnTGACT	1N-2N-3N-4N-10N
1-2-3-10 AAAA	AAACAnnnTGACA	1N-2N-3N-4N-10N
1-2-3 AAA	AAACAnnnTGACC	1N-2N-3N-4N-10N
1-2-3-10 AAAG	AAACAnnnTGACG	1N-2N-3N-4N-10N
1-2-3-10 AAAT	AAACAnnnTGACT	1N-2N-3N-4N-10N
1-2-3-4-10 AAAGA	AAAGAnnnTGACA	1N-2N-3N-4N-10N
1-2-3-4 AAAG	AAAGAnnnTGACC	1N-2N-3N-4N-10N
1-2-3-4-10 AAAGG	AAAGAnnnTGACG	1N-2N-3N-4N-10N
1-2-3-4-10 AAAGT	AAAGAnnnTGACT	1N-2N-3N-4N-10N
1-2-3-4-10 AAATA	AAATAnnnTGACA	1N-2N-3N-4N-10N
1-2-3-4 AAAT	AAATAnnnTGACC	1N-2N-3N-4N-10N
1-2-3-4-10 AAATG	AAATAnnnTGACG	1N-2N-3N-4N-10N
1-2-3-4-10 AAATT	AAATAnnnTGACT	1N-2N-3N-4N-10N
1-2-3-4-10 AACAA	AACAAnnnTGACA	1N-2N-3N-4N-10N
1-2-3-4 AACA	AACAAnnnTGACC	1N-2N-3N-4N-10N
1-2-3-4-10 AACAG	AACAAnnnTGACG	1N-2N-3N-4N-10N
1-2-3-4-10 AACAT	AACAAnnnTGACT	1N-2N-3N-4N-10N
1-2-3-10 AACA	AACCAnnnTGACA	1N-2N-3N-4N-10N
1-2-3 AAC	AACCAnnnTGACC	1N-2N-3N-4N-10N
1-2-3-10 AACG	AACCAnnnTGACG	1N-2N-3N-4N-10N
1-2-3-10 AACT	AACCAnnnTGACT	1N-2N-3N-4N-10N
1-2-3-4-10 AACGA	AACGAnnnTGACA	1N-2N-3N-4N-10N
1-2-3-4 AACG	AACGAnnnTGACC	1N-2N-3N-4N-10N
1-2-3-4-10 AACGG	AACGAnnnTGACG	1N-2N-3N-4N-10N
1-2-3-4-10 AACGT	AACGAnnnTGACT	1N-2N-3N-4N-10N
1-2-3-4-10 AACTA	AACTAnnnTGACA	1N-2N-3N-4N-10N
1-2-3-4 AACT	AACTAnnnTGACC	1N-2N-3N-4N-10N
1-2-3-4-10 AACTG	AACTAnnnTGACG	1N-2N-3N-4N-10N
1-2-3-4-10 AACTT	AACTAnnnTGACT	1N-2N-3N-4N-10N
1-2-3-4-10 AAGAA	AAGAAnnnTGACA	1N-2N-3N-4N-10N
1-2-3-4 AAGA	AAGAAnnnTGACC	1N-2N-3N-4N-10N
1-2-3-4-10 AAGAG	AAGAAnnnTGACG	1N-2N-3N-4N-10N
1-2-3-4-10 AAGAT	AAGAAnnnTGACT	1N-2N-3N-4N-10N
1-2-3-10 AAGA	AAGCAnnnTGACA	1N-2N-3N-4N-10N
1-2-3 AAG	AAGCAnnnTGACC	1N-2N-3N-4N-10N
1-2-3-10 AAGG	AAGCAnnnTGACG	1N-2N-3N-4N-10N
1-2-3-10 AAGT	AAGCAnnnTGACT	1N-2N-3N-4N-10N
1-2-3-4-10 AAGGA	AAGGAnnnTGACA	1N-2N-3N-4N-10N
1-2-3-4 AAGG	AAGGAnnnTGACC	1N-2N-3N-4N-10N
1-2-3-4-10 AAGGG	AAGGAnnnTGACG	1N-2N-3N-4N-10N
1-2-3-4-10 AAGGT	AAGGAnnnTGACT	1N-2N-3N-4N-10N
1-2-3-4-10 AAGTA	AAGTAnnnTGACA	1N-2N-3N-4N-10N
1-2-3-4 AAGT	AAGTAnnnTGACC	1N-2N-3N-4N-10N
1-2-3-4-10 AAGTG	AAGTAnnnTGACG	1N-2N-3N-4N-10N
1-2-3-4-10 AAGTT	AAGTAnnnTGACT	1N-2N-3N-4N-10N
1-2-4-10 AAAA	AATAAnnnTGACA	1N-2N-3N-4N-10N
1-2-4 AAA	AATAAnnnTGACC	1N-2N-3N-4N-10N
1-2-4-10 AAAG	AATAAnnnTGACG	1N-2N-3N-4N-10N
1-2-4-10 AAAT	AATAAnnnTGACT	1N-2N-3N-4N-10N
1-2-10 AAA	AATCAnnnTGACA	1N-2N-3N-4N-10N
1-2 AA	AATCAnnnTGACC	1N-2N-3N-4N-10N
1-2-10 AAG	AATCAnnnTGACG	1N-2N-3N-4N-10N
1-2-10 AAT	AATCAnnnTGACT	1N-2N-3N-4N-10N
1-2-4-10 AAGA	AATGAnnnTGACA	1N-2N-3N-4N-10N
1-2-4 AAG	AATGAnnnTGACC	1N-2N-3N-4N-10N
1-2-4-10 AAGG	AATGAnnnTGACG	1N-2N-3N-4N-10N
1-2-4-10 AAGT	AATGAnnnTGACT	1N-2N-3N-4N-10N
1-2-4-10 AATA	AATTAnnnTGACA	1N-2N-3N-4N-10N
1-2-4 AAT	AATTAnnnTGACC	1N-2N-3N-4N-10N
1-2-4-10 AATG	AATTAnnnTGACG	1N-2N-3N-4N-10N
1-2-4-10 AATT	AATTAnnnTGACT	1N-2N-3N-4N-10N
1-2-3-4-10 ACAAA	ACAAAnnnTGACA	1N-2N-3N-4N-10N
1-2-3-4 ACAA	ACAAAnnnTGACC	1N-2N-3N-4N-10N
1-2-3-4-10 ACAAG	ACAAAnnnTGACG	1N-2N-3N-4N-10N
1-2-3-4-10 ACAAT	ACAAAnnnTGACT	1N-2N-3N-4N-10N
1-2-3-10 ACAA	ACACAnnnTGACA	1N-2N-3N-4N-10N
1-2-3 ACA	ACACAnnnTGACC	1N-2N-3N-4N-10N
1-2-3-10 ACAG	ACACAnnnTGACG	1N-2N-3N-4N-10N
1-2-3-10 ACAT	ACACAnnnTGACT	1N-2N-3N-4N-10N
1-2-3-4-10 ACAGA	ACAGAnnnTGACA	1N-2N-3N-4N-10N
1-2-3-4 ACAG	ACAGAnnnTGACC	1N-2N-3N-4N-10N
1-2-3-4-10 ACAGG	ACAGAnnnTGACG	1N-2N-3N-4N-10N
1-2-3-4-10 ACAGT	ACAGAnnnTGACT	1N-2N-3N-4N-10N
1-2-3-4-10 ACATA	ACATAnnnTGACA	1N-2N-3N-4N-10N
1-2-3-4 ACAT	ACATAnnnTGACC	1N-2N-3N-4N-10N
1-2-3-4-10 ACATG	ACATAnnnTGACG	1N-2N-3N-4N-10N
1-2-3-4-10 ACATT	ACATAnnnTGACT	1N-2N-3N-4N-10N
1-2-3-4-10 ACCAA	ACCAAnnnTGACA	1N-2N-3N-4N-10N
1-2-3-4 ACCA	ACCAAnnnTGACC	1N-2N-3N-4N-10N
1-2-3-4-10 ACCAG	ACCAAnnnTGACG	1N-2N-3N-4N-10N
1-2-3-4-10 ACCAT	ACCAAnnnTGACT	1N-2N-3N-4N-10N
1-2-3-10 ACCA	ACCCAnnnTGACA	1N-2N-3N-4N-10N
1-2-3 ACC	ACCCAnnnTGACC	1N-2N-3N-4N-10N
1-2-3-10 ACCG	ACCCAnnnTGACG	1N-2N-3N-4N-10N
1-2-3-10 ACCT	ACCCAnnnTGACT	1N-2N-3N-4N-10N
1-2-3-4-10 ACCGA	ACCGAnnnTGACA	1N-2N-3N-4N-10N
1-2-3-4 ACCG	ACCGAnnnTGACC	1N-2N-3N-4N-10N
1-2-3-4-10 ACCGG	ACCGAnnnTGACG	1N-2N-3N-4N-10N
1-2-3-4-10 ACCGT	ACCGAnnnTGACT	1N-2N-3N-4N-10N
1-2-3-4-10 ACCTA	ACCTAnnnTGACA	1N-2N-3N-4N-10N
1-2-3-4 ACCT	ACCTAnnnTGACC	1N-2N-3N-4N-10N
1-2-3-4-10 ACCTG	ACCTAnnnTGACG	1N-2N-3N-4N-10N
1-2-3-4-10 ACCTT	ACCTAnnnTGACT	1N-2N-3N-4N-10N
1-2-3-4-10 ACGAA	ACGAAnnnTGACA	1N-2N-3N-4N-10N
1-2-3-4 ACGA	ACGAAnnnTGACC	1N-2N-3N-4N-10N
1-2-3-4-10 ACGAG	ACGAAnnnTGACG	1N-2N-3N-4N-10N
1-2-3-4-10 ACGAT	ACGAAnnnTGACT	1N-2N-3N-4N-10N
1-2-3-10 ACGA	ACGCAnnnTGACA	1N-2N-3N-4N-10N
1-2-3 ACG	ACGCAnnnTGACC	1N-2N-3N-4N-10N
1-2-3-10 ACGG	ACGCAnnnTGACG	1N-2N-3N-4N-10N
1-2-3-10 ACGT	ACGCAnnnTGACT	1N-2N-3N-4N-10N
1-2-3-4-10 ACGGA	ACGGAnnnTGACA	1N-2N-3N-4N-10N
1-2-3-4 ACGG	ACGGAnnnTGACC	1N-2N-3N-4N-10N
1-2-3-4-10 ACGGG	ACGGAnnnTGACG	1N-2N-3N-4N-10N
1-2-3-4-10 ACGGT	ACGGAnnnTGACT	1N-2N-3N-4N-10N
1-2-3-4-10 ACGTA	ACGTAnnnTGACA	1N-2N-3N-4N-10N
1-2-3-4 ACGT	ACGTAnnnTGACC	1N-2N-3N-4N-10N
1-2-3-4-10 ACGTG	ACGTAnnnTGACG	1N-2N-3N-4N-10N
1-2-3-4-10 ACGTT	ACGTAnnnTGACT	1N-2N-3N-4N-10N
1-2-4-10 ACAA	ACTAAnnnTGACA	1N-2N-3N-4N-10N
1-2-4 ACA	ACTAAnnnTGACC	1N-2N-3N-4N-10N
1-2-4-10 ACAG	ACTAAnnnTGACG	1N-2N-3N-4N-10N
1-2-4-10 ACAT	ACTAAnnnTGACT	1N-2N-3N-4N-10N
1-2-10 ACA	ACTCAnnnTGACA	1N-2N-3N-4N-10N
1-2 AC	ACTCAnnnTGACC	1N-2N-3N-4N-10N
1-2-10 ACG	ACTCAnnnTGACG	1N-2N-3N-4N-10N
1-2-10 ACT	ACTCAnnnTGACT	1N-2N-3N-4N-10N
1-2-4-10 ACGA	ACTGAnnnTGACA	1N-2N-3N-4N-10N
1-2-4 ACG	ACTGAnnnTGACC	1N-2N-3N-4N-10N
1-2-4-10 ACGG	ACTGAnnnTGACG	1N-2N-3N-4N-10N
1-2-4-10 ACGT	ACTGAnnnTGACT	1N-2N-3N-4N-10N
1-2-4-10 ACTA	ACTTAnnnTGACA	1N-2N-3N-4N-10N
1-2-4 ACT	ACTTAnnnTGACC	1N-2N-3N-4N-10N
1-2-4-10 ACTG	ACTTAnnnTGACG	1N-2N-3N-4N-10N
1-2-4-10 ACTT	ACTTAnnnTGACT	1N-2N-3N-4N-10N
1-3-4-10 AAAA	AGAAAnnnTGACA	1N-2N-3N-4N-10N
1-3-4 AAA	AGAAAnnnTGACC	1N-2N-3N-4N-10N
1-3-4-10 AAAG	AGAAAnnnTGACG	1N-2N-3N-4N-10N
1-3-4-10 AAAT	AGAAAnnnTGACT	1N-2N-3N-4N-10N
1-3-10 AAA	AGACAnnnTGACA	1N-2N-3N-4N-10N
1-3 AA	AGACAnnnTGACC	1N-2N-3N-4N-10N
1-3-10 AAG	AGACAnnnTGACG	1N-2N-3N-4N-10N
1-3-10 AAT	AGACAnnnTGACT	1N-2N-3N-4N-10N
1-3-4-10 AAGA	AGAGAnnnTGACA	1N-2N-3N-4N-10N
1-3-4 AAG	AGAGAnnnTGACC	1N-2N-3N-4N-10N
1-3-4-10 AAGG	AGAGAnnnTGACG	1N-2N-3N-4N-10N
1-3-4-10 AAGT	AGAGAnnnTGACT	1N-2N-3N-4N-10N
1-3-4-10 AATA	AGATAnnnTGACA	1N-2N-3N-4N-10N
1-3-4 AAT	AGATAnnnTGACC	1N-2N-3N-4N-10N
1-3-4-10 AATG	AGATAnnnTGACG	1N-2N-3N-4N-10N
1-3-4-10 AATT	AGATAnnnTGACT	1N-2N-3N-4N-10N
1-3-4-10 ACAA	AGCAAnnnTGACA	1N-2N-3N-4N-10N
1-3-4 ACA	AGCAAnnnTGACC	1N-2N-3N-4N-10N
1-3-4-10 ACAG	AGCAAnnnTGACG	1N-2N-3N-4N-10N
1-3-4-10 ACAT	AGCAAnnnTGACT	1N-2N-3N-4N-10N
1-3-10 ACA	AGCCAnnnTGACA	1N-2N-3N-4N-10N
1-3 AC	AGCCAnnnTGACC	1N-2N-3N-4N-10N
1-3-10 ACG	AGCCAnnnTGACG	1N-2N-3N-4N-10N
1-3-10 ACT	AGCCAnnnTGACT	1N-2N-3N-4N-10N
1-3-4-10 ACGA	AGCGAnnnTGACA	1N-2N-3N-4N-10N
1-3-4 ACG	AGCGAnnnTGACC	1N-2N-3N-4N-10N
1-3-4-10 ACGG	AGCGAnnnTGACG	1N-2N-3N-4N-10N
1-3-4-10 ACGT	AGCGAnnnTGACT	1N-2N-3N-4N-10N
1-3-4-10 ACTA	AGCTAnnnTGACA	1N-2N-3N-4N-10N
1-3-4 ACT	AGCTAnnnTGACC	1N-2N-3N-4N-10N
1-3-4-10 ACTG	AGCTAnnnTGACG	1N-2N-3N-4N-10N
1-3-4-10 ACTT	AGCTAnnnTGACT	1N-2N-3N-4N-10N
1-3-4-10 AGAA	AGGAAnnnTGACA	1N-2N-3N-4N-10N
1-3-4 AGA	AGGAAnnnTGACC	1N-2N-3N-4N-10N
1-3-4-10 AGAG	AGGAAnnnTGACG	1N-2N-3N-4N-10N
1-3-4-10 AGAT	AGGAAnnnTGACT	1N-2N-3N-4N-10N
1-3-10 AGA	AGGCAnnnTGACA	1N-2N-3N-4N-10N
1-3 AG	AGGCAnnnTGACC	1N-2N-3N-4N-10N
1-3-10 AGG	AGGCAnnnTGACG	1N-2N-3N-4N-10N
1-3-10 AGT	AGGCAnnnTGACT	1N-2N-3N-4N-10N
1-3-4-10 AGGA	AGGGAnnnTGACA	1N-2N-3N-4N-10N
1-3-4 AGG	AGGGAnnnTGACC	1N-2N-3N-4N-10N
1-3-4-10 AGGG	AGGGAnnnTGACG	1N-2N-3N-4N-10N
1-3-4-10 AGGT	AGGGAnnnTGACT	1N-2N-3N-4N-10N
1-3-4-10 AGTA	AGGTAnnnTGACA	1N-2N-3N-4N-10N
1-3-4 AGT	AGGTAnnnTGACC	1N-2N-3N-4N-10N
1-3-4-10 AGTG	AGGTAnnnTGACG	1N-2N-3N-4N-10N
1-3-4-10 AGTT	AGGTAnnnTGACT	1N-2N-3N-4N-10N
1-4-10 AAA	AGTAAnnnTGACA	1N-2N-3N-4N-10N
1-4 AA	AGTAAnnnTGACC	1N-2N-3N-4N-10N
1-4-10 AAG	AGTAAnnnTGACG	1N-2N-3N-4N-10N
1-4-10 AAT	AGTAAnnnTGACT	1N-2N-3N-4N-10N
1-10 AA	AGTCAnnnTGACA	1N-2N-3N-4N-10N
1A	AGTCAnnnTGACC	1N-2N-3N-4N-10N
1-10 AG	AGTCAnnnTGACG	1N-2N-3N-4N-10N
1-10 AT	AGTCAnnnTGACT	1N-2N-3N-4N-10N
1-4-10 AGA	AGTGAnnnTGACA	1N-2N-3N-4N-10N
1-4 AG	AGTGAnnnTGACC	1N-2N-3N-4N-10N
1-4-10 AGG	AGTGAnnnTGACG	1N-2N-3N-4N-10N
1-4-10 AGT	AGTGAnnnTGACT	1N-2N-3N-4N-10N
1-4-10 ATA	AGTTAnnnTGACA	1N-2N-3N-4N-10N
1-4 AT	AGTTAnnnTGACC	1N-2N-3N-4N-10N
1-4-10 ATG	AGTTAnnnTGACG	1N-2N-3N-4N-10N
1-4-10 ATT	AGTTAnnnTGACT	1N-2N-3N-4N-10N
1-2-3-4-10 ATAAA	ATAAAnnnTGACA	1N-2N-3N-4N-10N
1-2-3-4 ATAA	ATAAAnnnTGACC	1N-2N-3N-4N-10N
1-2-3-4-10 ATAAG	ATAAAnnnTGACG	1N-2N-3N-4N-10N
1-2-3-4-10 ATAAT	ATAAAnnnTGACT	1N-2N-3N-4N-10N
1-2-3-10 ATAA	ATACAnnnTGACA	1N-2N-3N-4N-10N
1-2-3 ATA	ATACAnnnTGACC	1N-2N-3N-4N-10N
1-2-3-10 ATAG	ATACAnnnTGACG	1N-2N-3N-4N-10N
1-2-3-10 ATAT	ATACAnnnTGACT	1N-2N-3N-4N-10N
1-2-3-4-10 ATAGA	ATAGAnnnTGACA	1N-2N-3N-4N-10N
1-2-3-4 ATAG	ATAGAnnnTGACC	1N-2N-3N-4N-10N
1-2-3-4-10 ATAGG	ATAGAnnnTGACG	1N-2N-3N-4N-10N
1-2-3-4-10 ATAGT	ATAGAnnnTGACT	1N-2N-3N-4N-10N
1-2-3-4-10 ATATA	ATATAnnnTGACA	1N-2N-3N-4N-10N
1-2-3-4 ATAT	ATATAnnnTGACC	1N-2N-3N-4N-10N
1-2-3-4-10 ATATG	ATATAnnnTGACG	1N-2N-3N-4N-10N
1-2-3-4-10 ATATT	ATATAnnnTGACT	1N-2N-3N-4N-10N
1-2-3-4-10 ATCAA	ATCAAnnnTGACA	1N-2N-3N-4N-10N
1-2-3-4 ATCA	ATCAAnnnTGACC	1N-2N-3N-4N-10N
1-2-3-4-10 ATCAG	ATCAAnnnTGACG	1N-2N-3N-4N-10N
1-2-3-4-10 ATCAT	ATCAAnnnTGACT	1N-2N-3N-4N-10N
1-2-3-10 ATCA	ATCCAnnnTGACA	1N-2N-3N-4N-10N
1-2-3 ATC	ATCCAnnnTGACC	1N-2N-3N-4N-10N
1-2-3-10 ATCG	ATCCAnnnTGACG	1N-2N-3N-4N-10N
1-2-3-10 ATCT	ATCCAnnnTGACT	1N-2N-3N-4N-10N
1-2-3-4-10 ATCGA	ATCGAnnnTGACA	1N-2N-3N-4N-10N
1-2-3-4 ATCG	ATCGAnnnTGACC	1N-2N-3N-4N-10N
1-2-3-4-10 ATCGG	ATCGAnnnTGACG	1N-2N-3N-4N-10N
1-2-3-4-10 ATCGT	ATCGAnnnTGACT	1N-2N-3N-4N-10N
1-2-3-4-10 ATCTA	ATCTAnnnTGACA	1N-2N-3N-4N-10N
1-2-3-4 ATCT	ATCTAnnnTGACC	1N-2N-3N-4N-10N
1-2-3-4-10 ATCTG	ATCTAnnnTGACG	1N-2N-3N-4N-10N
1-2-3-4-10 ATCTT	ATCTAnnnTGACT	1N-2N-3N-4N-10N
1-2-3-4-10 ATGAA	ATGAAnnnTGACA	1N-2N-3N-4N-10N
1-2-3-4 ATGA	ATGAAnnnTGACC	1N-2N-3N-4N-10N
1-2-3-4-10 ATGAG	ATGAAnnnTGACG	1N-2N-3N-4N-10N
1-2-3-4-10 ATGAT	ATGAAnnnTGACT	1N-2N-3N-4N-10N
1-2-3-10 ATGA	ATGCAnnnTGACA	1N-2N-3N-4N-10N
1-2-3 ATG	ATGCAnnnTGACC	1N-2N-3N-4N-10N
1-2-3-10 ATGG	ATGCAnnnTGACG	1N-2N-3N-4N-10N
1-2-3-10 ATGT	ATGCAnnnTGACT	1N-2N-3N-4N-10N
1-2-3-4-10 ATGGA	ATGGAnnnTGACA	1N-2N-3N-4N-10N
1-2-3-4 ATGG	ATGGAnnnTGACC	1N-2N-3N-4N-10N
1-2-3-4-10 ATGGG	ATGGAnnnTGACG	1N-2N-3N-4N-10N
1-2-3-4-10 ATGGT	ATGGAnnnTGACT	1N-2N-3N-4N-10N
1-2-3-4-10 ATGTA	ATGTAnnnTGACA	1N-2N-3N-4N-10N
1-2-3-4 ATGT	ATGTAnnnTGACC	1N-2N-3N-4N-10N
1-2-3-4-10 ATGTG	ATGTAnnnTGACG	1N-2N-3N-4N-10N
1-2-3-4-10 ATGTT	ATGTAnnnTGACT	1N-2N-3N-4N-10N
1-2-4-10 ATAA	ATTAAnnnTGACA	1N-2N-3N-4N-10N
1-2-4 ATA	ATTAAnnnTGACC	1N-2N-3N-4N-10N
1-2-4-10 ATAG	ATTAAnnnTGACG	1N-2N-3N-4N-10N
1-2-4-10 ATAT	ATTAAnnnTGACT	1N-2N-3N-4N-10N
1-2-10 ATA	ATTCAnnnTGACA	1N-2N-3N-4N-10N
1-2 AT	ATTCAnnnTGACC	1N-2N-3N-4N-10N
1-2-10 ATG	ATTCAnnnTGACG	1N-2N-3N-4N-10N
1-2-10 ATT	ATTCAnnnTGACT	1N-2N-3N-4N-10N
1-2-4-10 ATGA	ATTGAnnnTGACA	1N-2N-3N-4N-10N
1-2-4 ATG	ATTGAnnnTGACC	1N-2N-3N-4N-10N
1-2-4-10 ATGG	ATTGAnnnTGACG	1N-2N-3N-4N-10N
1-2-4-10 ATGT	ATTGAnnnTGACT	1N-2N-3N-4N-10N
1-2-4-10 ATTA	ATTTAnnnTGACA	1N-2N-3N-4N-10N
1-2-4 ATT	ATTTAnnnTGACC	1N-2N-3N-4N-10N
1-2-4-10 ATTG	ATTTAnnnTGACG	1N-2N-3N-4N-10N
1-2-4-10 ATTT	ATTTAnnnTGACT	1N-2N-3N-4N-10N
1-2-3-4-10 CAAAA	CAAAAnnnTGACA	1N-2N-3N-4N-10N
1-2-3-4 CAAA	CAAAAnnnTGACC	1N-2N-3N-4N-10N
1-2-3-4-10 CAAAG	CAAAAnnnTGACG	1N-2N-3N-4N-10N
1-2-3-4-10 CAAAT	CAAAAnnnTGACT	1N-2N-3N-4N-10N
1-2-3-10 CAAA	CAACAnnnTGACA	1N-2N-3N-4N-10N
1-2-3 CAA	CAACAnnnTGACC	1N-2N-3N-4N-10N
1-2-3-10 CAAG	CAACAnnnTGACG	1N-2N-3N-4N-10N
1-2-3-10 CAAT	CAACAnnnTGACT	1N-2N-3N-4N-10N
1-2-3-4-10 CAAGA	CAAGAnnnTGACA	1N-2N-3N-4N-10N
1-2-3-4 CAAG	CAAGAnnnTGACC	1N-2N-3N-4N-10N
1-2-3-4-10 CAAGG	CAAGAnnnTGACG	1N-2N-3N-4N-10N
1-2-3-4-10 CAAGT	CAAGAnnnTGACT	1N-2N-3N-4N-10N
1-2-3-4-10 CAATA	CAATAnnnTGACA	1N-2N-3N-4N-10N
1-2-3-4 CAAT	CAATAnnnTGACC	1N-2N-3N-4N-10N
1-2-3-4-10 CAATG	CAATAnnnTGACG	1N-2N-3N-4N-10N
1-2-3-4-10 CAATT	CAATAnnnTGACT	1N-2N-3N-4N-10N
1-2-3-4-10 CACAA	CACAAnnnTGACA	1N-2N-3N-4N-10N
1-2-3-4 CACA	CACAAnnnTGACC	1N-2N-3N-4N-10N
1-2-3-4-10 CACAG	CACAAnnnTGACG	1N-2N-3N-4N-10N
1-2-3-4-10 CACAT	CACAAnnnTGACT	1N-2N-3N-4N-10N
1-2-3-10 CACA	CACCAnnnTGACA	1N-2N-3N-4N-10N
1-2-3 CAC	CACCAnnnTGACC	1N-2N-3N-4N-10N
1-2-3-10 CACG	CACCAnnnTGACG	1N-2N-3N-4N-10N
1-2-3-10 CACT	CACCAnnnTGACT	1N-2N-3N-4N-10N
1-2-3-4-10 CACGA	CACGAnnnTGACA	1N-2N-3N-4N-10N
1-2-3-4 CACG	CACGAnnnTGACC	1N-2N-3N-4N-10N
1-2-3-4-10 CACGG	CACGAnnnTGACG	1N-2N-3N-4N-10N
1-2-3-4-10 CACGT	CACGAnnnTGACT	1N-2N-3N-4N-10N
1-2-3-4-10 CACTA	CACTAnnnTGACA	1N-2N-3N-4N-10N
1-2-3-4 CACT	CACTAnnnTGACC	1N-2N-3N-4N-10N
1-2-3-4-10 CACTG	CACTAnnnTGACG	1N-2N-3N-4N-10N
1-2-3-4-10 CACTT	CACTAnnnTGACT	1N-2N-3N-4N-10N
1-2-3-4-10 CAGAA	CAGAAnnnTGACA	1N-2N-3N-4N-10N
1-2-3-4 CAGA	CAGAAnnnTGACC	1N-2N-3N-4N-10N
1-2-3-4-10 CAGAG	CAGAAnnnTGACG	1N-2N-3N-4N-10N
1-2-3-4-10 CAGAT	CAGAAnnnTGACT	1N-2N-3N-4N-10N
1-2-3-10 CAGA	CAGCAnnnTGACA	1N-2N-3N-4N-10N
1-2-3 CAG	CAGCAnnnTGACC	1N-2N-3N-4N-10N
1-2-3-10 CAGG	CAGCAnnnTGACG	1N-2N-3N-4N-10N
1-2-3-10 CAGT	CAGCAnnnTGACT	1N-2N-3N-4N-10N
1-2-3-4-10 CAGGA	CAGGAnnnTGACA	1N-2N-3N-4N-10N
1-2-3-4 CAGG	CAGGAnnnTGACC	1N-2N-3N-4N-10N
1-2-3-4-10 CAGGG	CAGGAnnnTGACG	1N-2N-3N-4N-10N
1-2-3-4-10 CAGGT	CAGGAnnnTGACT	1N-2N-3N-4N-10N
1-2-3-4-10 CAGTA	CAGTAnnnTGACA	1N-2N-3N-4N-10N
1-2-3-4 CAGT	CAGTAnnnTGACC	1N-2N-3N-4N-10N
1-2-3-4-10 CAGTG	CAGTAnnnTGACG	1N-2N-3N-4N-10N
1-2-3-4-10 CAGTT	CAGTAnnnTGACT	1N-2N-3N-4N-10N
1-2-4-10 CAAA	CATAAnnnTGACA	1N-2N-3N-4N-10N
1-2-4 CAA	CATAAnnnTGACC	1N-2N-3N-4N-10N
1-2-4-10 CAAG	CATAAnnnTGACG	1N-2N-3N-4N-10N
1-2-4-10 CAAT	CATAAnnnTGACT	1N-2N-3N-4N-10N
1-2-10 CAA	CATCAnnnTGACA	1N-2N-3N-4N-10N
1-2 CA	CATCAnnnTGACC	1N-2N-3N-4N-10N
1-2-10 CAG	CATCAnnnTGACG	1N-2N-3N-4N-10N
1-2-10 CAT	CATCAnnnTGACT	1N-2N-3N-4N-10N
1-2-4-10 CAGA	CATGAnnnTGACA	1N-2N-3N-4N-10N
1-2-4 CAG	CATGAnnnTGACC	1N-2N-3N-4N-10N
1-2-4-10 CAGG	CATGAnnnTGACG	1N-2N-3N-4N-10N
1-2-4-10 CAGT	CATGAnnnTGACT	1N-2N-3N-4N-10N
1-2-4-10 CATA	CATTAnnnTGACA	1N-2N-3N-4N-10N
1-2-4 CAT	CATTAnnnTGACC	1N-2N-3N-4N-10N
1-2-4-10 CATG	CATTAnnnTGACG	1N-2N-3N-4N-10N
1-2-4-10 CATT	CATTAnnnTGACT	1N-2N-3N-4N-10N
1-2-3-4-10 CCAAA	CCAAAnnnTGACA	1N-2N-3N-4N-10N
1-2-3-4 CCAA	CCAAAnnnTGACC	1N-2N-3N-4N-10N
1-2-3-4-10 CCAAG	CCAAAnnnTGACG	1N-2N-3N-4N-10N
1-2-3-4-10 CCAAT	CCAAAnnnTGACT	1N-2N-3N-4N-10N
1-2-3-10 CCAA	CCACAnnnTGACA	1N-2N-3N-4N-10N
1-2-3 CCA	CCACAnnnTGACC	1N-2N-3N-4N-10N
1-2-3-10 CCAG	CCACAnnnTGACG	1N-2N-3N-4N-10N
1-2-3-10 CCAT	CCACAnnnTGACT	1N-2N-3N-4N-10N
1-2-3-4-10 CCAGA	CCAGAnnnTGACA	1N-2N-3N-4N-10N
1-2-3-4 CCAG	CCAGAnnnTGACC	1N-2N-3N-4N-10N
1-2-3-4-10 CCAGG	CCAGAnnnTGACG	1N-2N-3N-4N-10N
1-2-3-4-10 CCAGT	CCAGAnnnTGACT	1N-2N-3N-4N-10N
1-2-3-4-10 CCATA	CCATAnnnTGACA	1N-2N-3N-4N-10N
1-2-3-4 CCAT	CCATAnnnTGACC	1N-2N-3N-4N-10N
1-2-3-4-10 CCATG	CCATAnnnTGACG	1N-2N-3N-4N-10N
1-2-3-4-10 CCATT	CCATAnnnTGACT	1N-2N-3N-4N-10N
1-2-3-4-10 CCCAA	CCCAAnnnTGACA	1N-2N-3N-4N-10N
1-2-3-4 CCCA	CCCAAnnnTGACC	1N-2N-3N-4N-10N
1-2-3-4-10 CCCAG	CCCAAnnnTGACG	1N-2N-3N-4N-10N
1-2-3-4-10 CCCAT	CCCAAnnnTGACT	1N-2N-3N-4N-10N
1-2-3-10 CCCA	CCCCAnnnTGACA	1N-2N-3N-4N-10N
1-2-3 CCC	CCCCAnnnTGACC	1N-2N-3N-4N-10N
1-2-3-10 CCCG	CCCCAnnnTGACG	1N-2N-3N-4N-10N
1-2-3-10 CCCT	CCCCAnnnTGACT	1N-2N-3N-4N-10N
1-2-3-4-10 CCCGA	CCCGAnnnTGACA	1N-2N-3N-4N-10N
1-2-3-4 CCCG	CCCGAnnnTGACC	1N-2N-3N-4N-10N
1-2-3-4-10 CCCGG	CCCGAnnnTGACG	1N-2N-3N-4N-10N
1-2-3-4-10 CCCGT	CCCGAnnnTGACT	1N-2N-3N-4N-10N
1-2-3-4-10 CCCTA	CCCTAnnnTGACA	1N-2N-3N-4N-10N
1-2-3-4 CCCT	CCCTAnnnTGACC	1N-2N-3N-4N-10N
1-2-3-4-10 CCCTG	CCCTAnnnTGACG	1N-2N-3N-4N-10N
1-2-3-4-10 CCCTT	CCCTAnnnTGACT	1N-2N-3N-4N-10N
1-2-3-4-10 CCGAA	CCGAAnnnTGACA	1N-2N-3N-4N-10N
1-2-3-4 CCGA	CCGAAnnnTGACC	1N-2N-3N-4N-10N
1-2-3-4-10 CCGAG	CCGAAnnnTGACG	1N-2N-3N-4N-10N
1-2-3-4-10 CCGAT	CCGAAnnnTGACT	1N-2N-3N-4N-10N
1-2-3-10 CCGA	CCGCAnnnTGACA	1N-2N-3N-4N-10N
1-2-3 CCG	CCGCAnnnTGACC	1N-2N-3N-4N-10N
1-2-3-10 CCGG	CCGCAnnnTGACG	1N-2N-3N-4N-10N
1-2-3-10 CCGT	CCGCAnnnTGACT	1N-2N-3N-4N-10N
1-2-3-4-10 CCGGA	CCGGAnnnTGACA	1N-2N-3N-4N-10N
1-2-3-4 CCGG	CCGGAnnnTGACC	1N-2N-3N-4N-10N
1-2-3-4-10 CCGGG	CCGGAnnnTGACG	1N-2N-3N-4N-10N
1-2-3-4-10 CCGGT	CCGGAnnnTGACT	1N-2N-3N-4N-10N
1-2-3-4-10 CCGTA	CCGTAnnnTGACA	1N-2N-3N-4N-10N
1-2-3-4 CCGT	CCGTAnnnTGACC	1N-2N-3N-4N-10N
1-2-3-4-10 CCGTG	CCGTAnnnTGACG	1N-2N-3N-4N-10N
1-2-3-4-10 CCGTT	CCGTAnnnTGACT	1N-2N-3N-4N-10N
1-2-4-10 CCAA	CCTAAnnnTGACA	1N-2N-3N-4N-10N
1-2-4 CCA	CCTAAnnnTGACC	1N-2N-3N-4N-10N
1-2-4-10 CCAG	CCTAAnnnTGACG	1N-2N-3N-4N-10N
1-2-4-10 CCAT	CCTAAnnnTGACT	1N-2N-3N-4N-10N
1-2-10 CCA	CCTCAnnnTGACA	1N-2N-3N-4N-10N
1-2 CC	CCTCAnnnTGACC	1N-2N-3N-4N-10N
1-2-10 CCG	CCTCAnnnTGACG	1N-2N-3N-4N-10N
1-2-10 CCT	CCTCAnnnTGACT	1N-2N-3N-4N-10N
1-2-4-10 CCGA	CCTGAnnnTGACA	1N-2N-3N-4N-10N
1-2-4 CCG	CCTGAnnnTGACC	1N-2N-3N-4N-10N
1-2-4-10 CCGG	CCTGAnnnTGACG	1N-2N-3N-4N-10N
1-2-4-10 CCGT	CCTGAnnnTGACT	1N-2N-3N-4N-10N
1-2-4-10 CCTA	CCTTAnnnTGACA	1N-2N-3N-4N-10N
1-2-4 CCT	CCTTAnnnTGACC	1N-2N-3N-4N-10N
1-2-4-10 CCTG	CCTTAnnnTGACG	1N-2N-3N-4N-10N
1-2-4-10 CCTT	CCTTAnnnTGACT	1N-2N-3N-4N-10N
1-3-4-10 CAAA	CGAAAnnnTGACA	1N-2N-3N-4N-10N
1-3-4 CAA	CGAAAnnnTGACC	1N-2N-3N-4N-10N
1-3-4-10 CAAG	CGAAAnnnTGACG	1N-2N-3N-4N-10N
1-3-4-10 CAAT	CGAAAnnnTGACT	1N-2N-3N-4N-10N
1-3-10 CAA	CGACAnnnTGACA	1N-2N-3N-4N-10N
1-3 CA	CGACAnnnTGACC	1N-2N-3N-4N-10N
1-3-10 CAG	CGACAnnnTGACG	1N-2N-3N-4N-10N
1-3-10 CAT	CGACAnnnTGACT	1N-2N-3N-4N-10N
1-3-4-10 CAGA	CGAGAnnnTGACA	1N-2N-3N-4N-10N
1-3-4 CAG	CGAGAnnnTGACC	1N-2N-3N-4N-10N
1-3-4-10 CAGG	CGAGAnnnTGACG	1N-2N-3N-4N-10N
1-3-4-10 CAGT	CGAGAnnnTGACT	1N-2N-3N-4N-10N
1-3-4-10 CATA	CGATAnnnTGACA	1N-2N-3N-4N-10N
1-3-4 CAT	CGATAnnnTGACC	1N-2N-3N-4N-10N
1-3-4-10 CATG	CGATAnnnTGACG	1N-2N-3N-4N-10N
1-3-4-10 CATT	CGATAnnnTGACT	1N-2N-3N-4N-10N
1-3-4-10 CCAA	CGCAAnnnTGACA	1N-2N-3N-4N-10N
1-3-4 CCA	CGCAAnnnTGACC	1N-2N-3N-4N-10N
1-3-4-10 CCAG	CGCAAnnnTGACG	1N-2N-3N-4N-10N
1-3-4-10 CCAT	CGCAAnnnTGACT	1N-2N-3N-4N-10N
1-3-10 CCA	CGCCAnnnTGACA	1N-2N-3N-4N-10N
1-3 CC	CGCCAnnnTGACC	1N-2N-3N-4N-10N
1-3-10 CCG	CGCCAnnnTGACG	1N-2N-3N-4N-10N
1-3-10 CCT	CGCCAnnnTGACT	1N-2N-3N-4N-10N
1-3-4-10 CCGA	CGCGAnnnTGACA	1N-2N-3N-4N-10N
1-3-4 CCG	CGCGAnnnTGACC	1N-2N-3N-4N-10N
1-3-4-10 CCGG	CGCGAnnnTGACG	1N-2N-3N-4N-10N
1-3-4-10 CCGT	CGCGAnnnTGACT	1N-2N-3N-4N-10N
1-3-4-10 CCTA	CGCTAnnnTGACA	1N-2N-3N-4N-10N
1-3-4 CCT	CGCTAnnnTGACC	1N-2N-3N-4N-10N
1-3-4-10 CCTG	CGCTAnnnTGACG	1N-2N-3N-4N-10N
1-3-4-10 CCTT	CGCTAnnnTGACT	1N-2N-3N-4N-10N
1-3-4-10 CGAA	CGGAAnnnTGACA	1N-2N-3N-4N-10N
1-3-4 CGA	CGGAAnnnTGACC	1N-2N-3N-4N-10N
1-3-4-10 CGAG	CGGAAnnnTGACG	1N-2N-3N-4N-10N
1-3-4-10 CGAT	CGGAAnnnTGACT	1N-2N-3N-4N-10N
1-3-10 CGA	CGGCAnnnTGACA	1N-2N-3N-4N-10N
1-3 CG	CGGCAnnnTGACC	1N-2N-3N-4N-10N
1-3-10 CGG	CGGCAnnnTGACG	1N-2N-3N-4N-10N
1-3-10 CGT	CGGCAnnnTGACT	1N-2N-3N-4N-10N
1-3-4-10 CGGA	CGGGAnnnTGACA	1N-2N-3N-4N-10N
1-3-4 CGG	CGGGAnnnTGACC	1N-2N-3N-4N-10N
1-3-4-10 CGGG	CGGGAnnnTGACG	1N-2N-3N-4N-10N
1-3-4-10 CGGT	CGGGAnnnTGACT	1N-2N-3N-4N-10N
1-3-4-10 CGTA	CGGTAnnnTGACA	1N-2N-3N-4N-10N
1-3-4 CGT	CGGTAnnnTGACC	1N-2N-3N-4N-10N
1-3-4-10 CGTG	CGGTAnnnTGACG	1N-2N-3N-4N-10N
1-3-4-10 CGTT	CGGTAnnnTGACT	1N-2N-3N-4N-10N
1-4-10 CAA	CGTAAnnnTGACA	1N-2N-3N-4N-10N
1-4 CA	CGTAAnnnTGACC	1N-2N-3N-4N-10N
1-4-10 CAG	CGTAAnnnTGACG	1N-2N-3N-4N-10N
1-4-10 CAT	CGTAAnnnTGACT	1N-2N-3N-4N-10N
1-10 CA	CGTCAnnnTGACA	1N-2N-3N-4N-10N
1C	CGTCAnnnTGACC	1N-2N-3N-4N-10N
1-10 CG	CGTCAnnnTGACG	1N-2N-3N-4N-10N
1-10 CT	CGTCAnnnTGACT	1N-2N-3N-4N-10N
1-4-10 CGA	CGTGAnnnTGACA	1N-2N-3N-4N-10N
1-4 CG	CGTGAnnnTGACC	1N-2N-3N-4N-10N
1-4-10 CGG	CGTGAnnnTGACG	1N-2N-3N-4N-10N
1-4-10 CGT	CGTGAnnnTGACT	1N-2N-3N-4N-10N
1-4-10 CTA	CGTTAnnnTGACA	1N-2N-3N-4N-10N
1-4 CT	CGTTAnnnTGACC	1N-2N-3N-4N-10N
1-4-10 CTG	CGTTAnnnTGACG	1N-2N-3N-4N-10N
1-4-10 CTT	CGTTAnnnTGACT	1N-2N-3N-4N-10N
1-2-3-4-10 CTAAA	CTAAAnnnTGACA	1N-2N-3N-4N-10N
1-2-3-4 CTAA	CTAAAnnnTGACC	1N-2N-3N-4N-10N
1-2-3-4-10 CTAAG	CTAAAnnnTGACG	1N-2N-3N-4N-10N
1-2-3-4-10 CTAAT	CTAAAnnnTGACT	1N-2N-3N-4N-10N
1-2-3-10 CTAA	CTACAnnnTGACA	1N-2N-3N-4N-10N
1-2-3 CTA	CTACAnnnTGACC	1N-2N-3N-4N-10N
1-2-3-10 CTAG	CTACAnnnTGACG	1N-2N-3N-4N-10N
1-2-3-10 CTAT	CTACAnnnTGACT	1N-2N-3N-4N-10N
1-2-3-4-10 CTAGA	CTAGAnnnTGACA	1N-2N-3N-4N-10N
1-2-3-4 CTAG	CTAGAnnnTGACC	1N-2N-3N-4N-10N
1-2-3-4-10 CTAGG	CTAGAnnnTGACG	1N-2N-3N-4N-10N
1-2-3-4-10 CTAGT	CTAGAnnnTGACT	1N-2N-3N-4N-10N
1-2-3-4-10 CTATA	CTATAnnnTGACA	1N-2N-3N-4N-10N
1-2-3-4 CTAT	CTATAnnnTGACC	1N-2N-3N-4N-10N
1-2-3-4-10 CTATG	CTATAnnnTGACG	1N-2N-3N-4N-10N
1-2-3-4-10 CTATT	CTATAnnnTGACT	1N-2N-3N-4N-10N
1-2-3-4-10 CTCAA	CTCAAnnnTGACA	1N-2N-3N-4N-10N
1-2-3-4 CTCA	CTCAAnnnTGACC	1N-2N-3N-4N-10N
1-2-3-4-10 CTCAG	CTCAAnnnTGACG	1N-2N-3N-4N-10N
1-2-3-4-10 CTCAT	CTCAAnnnTGACT	1N-2N-3N-4N-10N
1-2-3-10 CTCA	CTCCAnnnTGACA	1N-2N-3N-4N-10N
1-2-3 CTC	CTCCAnnnTGACC	1N-2N-3N-4N-10N
1-2-3-10 CTCG	CTCCAnnnTGACG	1N-2N-3N-4N-10N
1-2-3-10 CTCT	CTCCAnnnTGACT	1N-2N-3N-4N-10N
1-2-3-4-10 CTCGA	CTCGAnnnTGACA	1N-2N-3N-4N-10N
1-2-3-4 CTCG	CTCGAnnnTGACC	1N-2N-3N-4N-10N
1-2-3-4-10 CTCGG	CTCGAnnnTGACG	1N-2N-3N-4N-10N
1-2-3-4-10 CTCGT	CTCGAnnnTGACT	1N-2N-3N-4N-10N
1-2-3-4-10 CTCTA	CTCTAnnnTGACA	1N-2N-3N-4N-10N
1-2-3-4 CTCT	CTCTAnnnTGACC	1N-2N-3N-4N-10N
1-2-3-4-10 CTCTG	CTCTAnnnTGACG	1N-2N-3N-4N-10N
1-2-3-4-10 CTCTT	CTCTAnnnTGACT	1N-2N-3N-4N-10N
1-2-3-4-10 CTGAA	CTGAAnnnTGACA	1N-2N-3N-4N-10N
1-2-3-4 CTGA	CTGAAnnnTGACC	1N-2N-3N-4N-10N
1-2-3-4-10 CTGAG	CTGAAnnnTGACG	1N-2N-3N-4N-10N
1-2-3-4-10 CTGAT	CTGAAnnnTGACT	1N-2N-3N-4N-10N
1-2-3-10 CTGA	CTGCAnnnTGACA	1N-2N-3N-4N-10N
1-2-3 CTG	CTGCAnnnTGACC	1N-2N-3N-4N-10N
1-2-3-10 CTGG	CTGCAnnnTGACG	1N-2N-3N-4N-10N
1-2-3-10 CTGT	CTGCAnnnTGACT	1N-2N-3N-4N-10N
1-2-3-4-10 CTGGA	CTGGAnnnTGACA	1N-2N-3N-4N-10N
1-2-3-4 CTGG	CTGGAnnnTGACC	1N-2N-3N-4N-10N
1-2-3-4-10 CTGGG	CTGGAnnnTGACG	1N-2N-3N-4N-10N
1-2-3-4-10 CTGGT	CTGGAnnnTGACT	1N-2N-3N-4N-10N
1-2-3-4-10 CTGTA	CTGTAnnnTGACA	1N-2N-3N-4N-10N
1-2-3-4 CTGT	CTGTAnnnTGACC	1N-2N-3N-4N-10N
1-2-3-4-10 CTGTG	CTGTAnnnTGACG	1N-2N-3N-4N-10N
1-2-3-4-10 CTGTT	CTGTAnnnTGACT	1N-2N-3N-4N-10N
1-2-4-10 CTAA	CTTAAnnnTGACA	1N-2N-3N-4N-10N
1-2-4 CTA	CTTAAnnnTGACC	1N-2N-3N-4N-10N
1-2-4-10 CTAG	CTTAAnnnTGACG	1N-2N-3N-4N-10N
1-2-4-10 CTAT	CTTAAnnnTGACT	1N-2N-3N-4N-10N
1-2-10 CTA	CTTCAnnnTGACA	1N-2N-3N-4N-10N
1-2 CT	CTTCAnnnTGACC	1N-2N-3N-4N-10N
1-2-10 CTG	CTTCAnnnTGACG	1N-2N-3N-4N-10N
1-2-10 CTT	CTTCAnnnTGACT	1N-2N-3N-4N-10N
1-2-4-10 CTGA	CTTGAnnnTGACA	1N-2N-3N-4N-10N
1-2-4 CTG	CTTGAnnnTGACC	1N-2N-3N-4N-10N
1-2-4-10 CTGG	CTTGAnnnTGACG	1N-2N-3N-4N-10N
1-2-4-10 CTGT	CTTGAnnnTGACT	1N-2N-3N-4N-10N
1-2-4-10 CTTA	CTTTAnnnTGACA	1N-2N-3N-4N-10N
1-2-4 CTT	CTTTAnnnTGACC	1N-2N-3N-4N-10N
1-2-4-10 CTTG	CTTTAnnnTGACG	1N-2N-3N-4N-10N
1-2-4-10 CTTT	CTTTAnnnTGACT	1N-2N-3N-4N-10N
2-3-4-10 AAAA	GAAAAnnnTGACA	1N-2N-3N-4N-10N
2-3-4 AAA	GAAAAnnnTGACC	1N-2N-3N-4N-10N
2-3-4-10 AAAG	GAAAAnnnTGACG	1N-2N-3N-4N-10N
2-3-4-10 AAAT	GAAAAnnnTGACT	1N-2N-3N-4N-10N
2-3-10 AAA	GAACAnnnTGACA	1N-2N-3N-4N-10N
2-3 AA	GAACAnnnTGACC	1N-2N-3N-4N-10N
2-3-10 AAG	GAACAnnnTGACG	1N-2N-3N-4N-10N
2-3-10 AAT	GAACAnnnTGACT	1N-2N-3N-4N-10N
2-3-4-10 AAGA	GAAGAnnnTGACA	1N-2N-3N-4N-10N
2-3-4 AAG	GAAGAnnnTGACC	1N-2N-3N-4N-10N
2-3-4-10 AAGG	GAAGAnnnTGACG	1N-2N-3N-4N-10N
2-3-4-10 AAGT	GAAGAnnnTGACT	1N-2N-3N-4N-10N
2-3-4-10 AATA	GAATAnnnTGACA	1N-2N-3N-4N-10N
2-3-4 AAT	GAATAnnnTGACC	1N-2N-3N-4N-10N
2-3-4-10 AATG	GAATAnnnTGACG	1N-2N-3N-4N-10N
2-3-4-10 AATT	GAATAnnnTGACT	1N-2N-3N-4N-10N
2-3-4-10 ACAA	GACAAnnnTGACA	1N-2N-3N-4N-10N
2-3-4 ACA	GACAAnnnTGACC	1N-2N-3N-4N-10N
2-3-4-10 ACAG	GACAAnnnTGACG	1N-2N-3N-4N-10N
2-3-4-10 ACAT	GACAAnnnTGACT	1N-2N-3N-4N-10N
2-3-10 ACA	GACCAnnnTGACA	1N-2N-3N-4N-10N
2-3 AC	GACCAnnnTGACC	1N-2N-3N-4N-10N
2-3-10 ACG	GACCAnnnTGACG	1N-2N-3N-4N-10N
2-3-10 ACT	GACCAnnnTGACT	1N-2N-3N-4N-10N
2-3-4-10 ACGA	GACGAnnnTGACA	1N-2N-3N-4N-10N
2-3-4 ACG	GACGAnnnTGACC	1N-2N-3N-4N-10N
2-3-4-10 ACGG	GACGAnnnTGACG	1N-2N-3N-4N-10N
2-3-4-10 ACGT	GACGAnnnTGACT	1N-2N-3N-4N-10N
2-3-4-10 ACTA	GACTAnnnTGACA	1N-2N-3N-4N-10N
2-3-4 ACT	GACTAnnnTGACC	1N-2N-3N-4N-10N
2-3-4-10 ACTG	GACTAnnnTGACG	1N-2N-3N-4N-10N
2-3-4-10 ACTT	GACTAnnnTGACT	1N-2N-3N-4N-10N
2-3-4-10 AGAA	GAGAAnnnTGACA	1N-2N-3N-4N-10N
2-3-4 AGA	GAGAAnnnTGACC	1N-2N-3N-4N-10N
2-3-4-10 AGAG	GAGAAnnnTGACG	1N-2N-3N-4N-10N
2-3-4-10 AGAT	GAGAAnnnTGACT	1N-2N-3N-4N-10N
2-3-10 AGA	GAGCAnnnTGACA	1N-2N-3N-4N-10N
2-3 AG	GAGCAnnnTGACC	1N-2N-3N-4N-10N
2-3-10 AGG	GAGCAnnnTGACG	1N-2N-3N-4N-10N
2-3-10 AGT	GAGCAnnnTGACT	1N-2N-3N-4N-10N
2-3-4-10 AGGA	GAGGAnnnTGACA	1N-2N-3N-4N-10N
2-3-4 AGG	GAGGAnnnTGACC	1N-2N-3N-4N-10N
2-3-4-10 AGGG	GAGGAnnnTGACG	1N-2N-3N-4N-10N
2-3-4-10 AGGT	GAGGAnnnTGACT	1N-2N-3N-4N-10N
2-3-4-10 AGTA	GAGTAnnnTGACA	1N-2N-3N-4N-10N
2-3-4 AGT	GAGTAnnnTGACC	1N-2N-3N-4N-10N
2-3-4-10 AGTG	GAGTAnnnTGACG	1N-2N-3N-4N-10N
2-3-4-10 AGTT	GAGTAnnnTGACT	1N-2N-3N-4N-10N
2-4-10 AAA	GATAAnnnTGACA	1N-2N-3N-4N-10N
2-4 AA	GATAAnnnTGACC	1N-2N-3N-4N-10N
2-4-10 AAG	GATAAnnnTGACG	1N-2N-3N-4N-10N
2-4-10 AAT	GATAAnnnTGACT	1N-2N-3N-4N-10N
2-10 AA	GATCAnnnTGACA	1N-2N-3N-4N-10N
2A	GATCAnnnTGACC	1N-2N-3N-4N-10N
2-10 AG	GATCAnnnTGACG	1N-2N-3N-4N-10N
2-10 AT	GATCAnnnTGACT	1N-2N-3N-4N-10N
2-4-10 AGA	GATGAnnnTGACA	1N-2N-3N-4N-10N
2-4 AG	GATGAnnnTGACC	1N-2N-3N-4N-10N
2-4-10 AGG	GATGAnnnTGACG	1N-2N-3N-4N-10N
2-4-10 AGT	GATGAnnnTGACT	1N-2N-3N-4N-10N
2-4-10 ATA	GATTAnnnTGACA	1N-2N-3N-4N-10N
2-4 AT	GATTAnnnTGACC	1N-2N-3N-4N-10N
2-4-10 ATG	GATTAnnnTGACG	1N-2N-3N-4N-10N
2-4-10 ATT	GATTAnnnTGACT	1N-2N-3N-4N-10N
2-3-4-10 CAAA	GCAAAnnnTGACA	1N-2N-3N-4N-10N
2-3-4 CAA	GCAAAnnnTGACC	1N-2N-3N-4N-10N
2-3-4-10 CAAG	GCAAAnnnTGACG	1N-2N-3N-4N-10N
2-3-4-10 CAAT	GCAAAnnnTGACT	1N-2N-3N-4N-10N
2-3-10 CAA	GCACAnnnTGACA	1N-2N-3N-4N-10N
2-3 CA	GCACAnnnTGACC	1N-2N-3N-4N-10N
2-3-10 CAG	GCACAnnnTGACG	1N-2N-3N-4N-10N
2-3-10 CAT	GCACAnnnTGACT	1N-2N-3N-4N-10N
2-3-4-10 CAGA	GCAGAnnnTGACA	1N-2N-3N-4N-10N
2-3-4 CAG	GCAGAnnnTGACC	1N-2N-3N-4N-10N
2-3-4-10 CAGG	GCAGAnnnTGACG	1N-2N-3N-4N-10N
2-3-4-10 CAGT	GCAGAnnnTGACT	1N-2N-3N-4N-10N
2-3-4-10 CATA	GCATAnnnTGACA	1N-2N-3N-4N-10N
2-3-4 CAT	GCATAnnnTGACC	1N-2N-3N-4N-10N
2-3-4-10 CATG	GCATAnnnTGACG	1N-2N-3N-4N-10N
2-3-4-10 CATT	GCATAnnnTGACT	1N-2N-3N-4N-10N
2-3-4-10 CCAA	GCCAAnnnTGACA	1N-2N-3N-4N-10N
2-3-4 CCA	GCCAAnnnTGACC	1N-2N-3N-4N-10N
2-3-4-10 CCAG	GCCAAnnnTGACG	1N-2N-3N-4N-10N
2-3-4-10 CCAT	GCCAAnnnTGACT	1N-2N-3N-4N-10N
2-3-10 CCA	GCCCAnnnTGACA	1N-2N-3N-4N-10N
2-3 CC	GCCCAnnnTGACC	1N-2N-3N-4N-10N
2-3-10 CCG	GCCCAnnnTGACG	1N-2N-3N-4N-10N
2-3-10 CCT	GCCCAnnnTGACT	1N-2N-3N-4N-10N
2-3-4-10 CCGA	GCCGAnnnTGACA	1N-2N-3N-4N-10N
2-3-4 CCG	GCCGAnnnTGACC	1N-2N-3N-4N-10N
2-3-4-10 CCGG	GCCGAnnnTGACG	1N-2N-3N-4N-10N
2-3-4-10 CCGT	GCCGAnnnTGACT	1N-2N-3N-4N-10N
2-3-4-10 CCTA	GCCTAnnnTGACA	1N-2N-3N-4N-10N
2-3-4 CCT	GCCTAnnnTGACC	1N-2N-3N-4N-10N
2-3-4-10 CCTG	GCCTAnnnTGACG	1N-2N-3N-4N-10N
2-3-4-10 CCTT	GCCTAnnnTGACT	1N-2N-3N-4N-10N
2-3-4-10 CGAA	GCGAAnnnTGACA	1N-2N-3N-4N-10N
2-3-4 CGA	GCGAAnnnTGACC	1N-2N-3N-4N-10N
2-3-4-10 CGAG	GCGAAnnnTGACG	1N-2N-3N-4N-10N
2-3-4-10 CGAT	GCGAAnnnTGACT	1N-2N-3N-4N-10N
2-3-10 CGA	GCGCAnnnTGACA	1N-2N-3N-4N-10N
2-3 CG	GCGCAnnnTGACC	1N-2N-3N-4N-10N
2-3-10 CGG	GCGCAnnnTGACG	1N-2N-3N-4N-10N
2-3-10 CGT	GCGCAnnnTGACT	1N-2N-3N-4N-10N
2-3-4-10 CGGA	GCGGAnnnTGACA	1N-2N-3N-4N-10N
2-3-4 CGG	GCGGAnnnTGACC	1N-2N-3N-4N-10N
2-3-4-10 CGGG	GCGGAnnnTGACG	1N-2N-3N-4N-10N
2-3-4-10 CGGT	GCGGAnnnTGACT	1N-2N-3N-4N-10N
2-3-4-10 CGTA	GCGTAnnnTGACA	1N-2N-3N-4N-10N
2-3-4 CGT	GCGTAnnnTGACC	1N-2N-3N-4N-10N
2-3-4-10 CGTG	GCGTAnnnTGACG	1N-2N-3N-4N-10N
2-3-4-10 CGTT	GCGTAnnnTGACT	1N-2N-3N-4N-10N
2-4-10 CAA	GCTAAnnnTGACA	1N-2N-3N-4N-10N
2-4 CA	GCTAAnnnTGACC	1N-2N-3N-4N-10N
2-4-10 CAG	GCTAAnnnTGACG	1N-2N-3N-4N-10N
2-4-10 CAT	GCTAAnnnTGACT	1N-2N-3N-4N-10N
2-10 CA	GCTCAnnnTGACA	1N-2N-3N-4N-10N
2C	GCTCAnnnTGACC	1N-2N-3N-4N-10N
2-10 CG	GCTCAnnnTGACG	1N-2N-3N-4N-10N
2-10 CT	GCTCAnnnTGACT	1N-2N-3N-4N-10N
2-4-10 CGA	GCTGAnnnTGACA	1N-2N-3N-4N-10N
2-4 CG	GCTGAnnnTGACC	1N-2N-3N-4N-10N
2-4-10 CGG	GCTGAnnnTGACG	1N-2N-3N-4N-10N
2-4-10 CGT	GCTGAnnnTGACT	1N-2N-3N-4N-10N
2-4-10 CTA	GCTTAnnnTGACA	1N-2N-3N-4N-10N
2-4 CT	GCTTAnnnTGACC	1N-2N-3N-4N-10N
2-4-10 CTG	GCTTAnnnTGACG	1N-2N-3N-4N-10N
2-4-10 CTT	GCTTAnnnTGACT	1N-2N-3N-4N-10N
3-4-10 AAA	GGAAAnnnTGACA	1N-2N-3N-4N-10N
3-4 AA	GGAAAnnnTGACC	1N-2N-3N-4N-10N
3-4-10 AAG	GGAAAnnnTGACG	1N-2N-3N-4N-10N
3-4-10 AAT	GGAAAnnnTGACT	1N-2N-3N-4N-10N
3-10 AA	GGACAnnnTGACA	1N-2N-3N-4N-10N
3A	GGACAnnnTGACC	1N-2N-3N-4N-10N
3-10 AG	GGACAnnnTGACG	1N-2N-3N-4N-10N
3-10 AT	GGACAnnnTGACT	1N-2N-3N-4N-10N
3-4-10 AGA	GGAGAnnnTGACA	1N-2N-3N-4N-10N
3-4 AG	GGAGAnnnTGACC	1N-2N-3N-4N-10N
3-4-10 AGG	GGAGAnnnTGACG	1N-2N-3N-4N-10N
3-4-10 AGT	GGAGAnnnTGACT	1N-2N-3N-4N-10N
3-4-10 ATA	GGATAnnnTGACA	1N-2N-3N-4N-10N
3-4 AT	GGATAnnnTGACC	1N-2N-3N-4N-10N
3-4-10 ATG	GGATAnnnTGACG	1N-2N-3N-4N-10N
3-4-10 ATT	GGATAnnnTGACT	1N-2N-3N-4N-10N
3-4-10 CAA	GGCAAnnnTGACA	1N-2N-3N-4N-10N
3-4 CA	GGCAAnnnTGACC	1N-2N-3N-4N-10N
3-4-10 CAG	GGCAAnnnTGACG	1N-2N-3N-4N-10N
3-4-10 CAT	GGCAAnnnTGACT	1N-2N-3N-4N-10N
3-10 CA	GGCCAnnnTGACA	1N-2N-3N-4N-10N
3C	GGCCAnnnTGACC	1N-2N-3N-4N-10N
3-10 CG	GGCCAnnnTGACG	1N-2N-3N-4N-10N
3-10 CT	GGCCAnnnTGACT	1N-2N-3N-4N-10N
3-4-10 CGA	GGCGAnnnTGACA	1N-2N-3N-4N-10N
3-4 CG	GGCGAnnnTGACC	1N-2N-3N-4N-10N
3-4-10 CGG	GGCGAnnnTGACG	1N-2N-3N-4N-10N
3-4-10 CGT	GGCGAnnnTGACT	1N-2N-3N-4N-10N
3-4-10 CTA	GGCTAnnnTGACA	1N-2N-3N-4N-10N
3-4 CT	GGCTAnnnTGACC	1N-2N-3N-4N-10N
3-4-10 CTG	GGCTAnnnTGACG	1N-2N-3N-4N-10N
3-4-10 CTT	GGCTAnnnTGACT	1N-2N-3N-4N-10N
3-4-10 GAA	GGGAAnnnTGACA	1N-2N-3N-4N-10N
3-4 GA	GGGAAnnnTGACC	1N-2N-3N-4N-10N
3-4-10 GAG	GGGAAnnnTGACG	1N-2N-3N-4N-10N
3-4-10 GAT	GGGAAnnnTGACT	1N-2N-3N-4N-10N
3-10 GA	GGGCAnnnTGACA	1N-2N-3N-4N-10N
3G	GGGCAnnnTGACC	1N-2N-3N-4N-10N
3-10 GG	GGGCAnnnTGACG	1N-2N-3N-4N-10N
3-10 GT	GGGCAnnnTGACT	1N-2N-3N-4N-10N
3-4-10 GGA	GGGGAnnnTGACA	1N-2N-3N-4N-10N
3-4 GG	GGGGAnnnTGACC	1N-2N-3N-4N-10N
3-4-10 GGG	GGGGAnnnTGACG	1N-2N-3N-4N-10N
3-4-10 GGT	GGGGAnnnTGACT	1N-2N-3N-4N-10N
3-4-10 GTA	GGGTAnnnTGACA	1N-2N-3N-4N-10N
3-4 GT	GGGTAnnnTGACC	1N-2N-3N-4N-10N
3-4-10 GTG	GGGTAnnnTGACG	1N-2N-3N-4N-10N
3-4-10 GTT	GGGTAnnnTGACT	1N-2N-3N-4N-10N
4-10 AA	GGTAAnnnTGACA	1N-2N-3N-4N-10N
4A	GGTAAnnnTGACC	1N-2N-3N-4N-10N
4-10 AG	GGTAAnnnTGACG	1N-2N-3N-4N-10N
4-10 AT	GGTAAnnnTGACT	1N-2N-3N-4N-10N
10A	GGTCAnnnTGACA	1N-2N-3N-4N-10N
ERE	GGTCAnnnTGACC	1N-2N-3N-4N-10N
10G	GGTCAnnnTGACG	1N-2N-3N-4N-10N
10T	GGTCAnnnTGACT	1N-2N-3N-4N-10N
4-10 GA	GGTGAnnnTGACA	1N-2N-3N-4N-10N
4G	GGTGAnnnTGACC	1N-2N-3N-4N-10N
4-10 GG	GGTGAnnnTGACG	1N-2N-3N-4N-10N
4-10 GT	GGTGAnnnTGACT	1N-2N-3N-4N-10N
4-10 TA	GGTTAnnnTGACA	1N-2N-3N-4N-10N
4T	GGTTAnnnTGACC	1N-2N-3N-4N-10N
4-10 TG	GGTTAnnnTGACG	1N-2N-3N-4N-10N
4-10 TT	GGTTAnnnTGACT	1N-2N-3N-4N-10N
2-3-4-10 TAAA	GTAAAnnnTGACA	1N-2N-3N-4N-10N
2-3-4 TAA	GTAAAnnnTGACC	1N-2N-3N-4N-10N
2-3-4-10 TAAG	GTAAAnnnTGACG	1N-2N-3N-4N-10N
2-3-4-10 TAAT	GTAAAnnnTGACT	1N-2N-3N-4N-10N
2-3-10 TAA	GTACAnnnTGACA	1N-2N-3N-4N-10N
2-3 TA	GTACAnnnTGACC	1N-2N-3N-4N-10N
2-3-10 TAG	GTACAnnnTGACG	1N-2N-3N-4N-10N
2-3-10 TAT	GTACAnnnTGACT	1N-2N-3N-4N-10N
2-3-4-10 TAGA	GTAGAnnnTGACA	1N-2N-3N-4N-10N
2-3-4 TAG	GTAGAnnnTGACC	1N-2N-3N-4N-10N
2-3-4-10 TAGG	GTAGAnnnTGACG	1N-2N-3N-4N-10N
2-3-4-10 TAGT	GTAGAnnnTGACT	1N-2N-3N-4N-10N
2-3-4-10 TATA	GTATAnnnTGACA	1N-2N-3N-4N-10N
2-3-4 TAT	GTATAnnnTGACC	1N-2N-3N-4N-10N
2-3-4-10 TATG	GTATAnnnTGACG	1N-2N-3N-4N-10N
2-3-4-10 TATT	GTATAnnnTGACT	1N-2N-3N-4N-10N
2-3-4-10 TCAA	GTCAAnnnTGACA	1N-2N-3N-4N-10N
2-3-4 TCA	GTCAAnnnTGACC	1N-2N-3N-4N-10N
2-3-4-10 TCAG	GTCAAnnnTGACG	1N-2N-3N-4N-10N
2-3-4-10 TCAT	GTCAAnnnTGACT	1N-2N-3N-4N-10N
2-3-10 TCA	GTCCAnnnTGACA	1N-2N-3N-4N-10N
2-3 TC	GTCCAnnnTGACC	1N-2N-3N-4N-10N
2-3-10 TCG	GTCCAnnnTGACG	1N-2N-3N-4N-10N
2-3-10 TCT	GTCCAnnnTGACT	1N-2N-3N-4N-10N
2-3-4-10 TCGA	GTCGAnnnTGACA	1N-2N-3N-4N-10N
2-3-4 TCG	GTCGAnnnTGACC	1N-2N-3N-4N-10N
2-3-4-10 TCGG	GTCGAnnnTGACG	1N-2N-3N-4N-10N
2-3-4-10 TCGT	GTCGAnnnTGACT	1N-2N-3N-4N-10N
2-3-4-10 TCTA	GTCTAnnnTGACA	1N-2N-3N-4N-10N
2-3-4 TCT	GTCTAnnnTGACC	1N-2N-3N-4N-10N
2-3-4-10 TCTG	GTCTAnnnTGACG	1N-2N-3N-4N-10N
2-3-4-10 TCTT	GTCTAnnnTGACT	1N-2N-3N-4N-10N
2-3-4-10 TGAA	GTGAAnnnTGACA	1N-2N-3N-4N-10N
2-3-4 TGA	GTGAAnnnTGACC	1N-2N-3N-4N-10N
2-3-4-10 TGAG	GTGAAnnnTGACG	1N-2N-3N-4N-10N
2-3-4-10 TGAT	GTGAAnnnTGACT	1N-2N-3N-4N-10N
2-3-10 TGA	GTGCAnnnTGACA	1N-2N-3N-4N-10N
2-3 TG	GTGCAnnnTGACC	1N-2N-3N-4N-10N
2-3-10 TGG	GTGCAnnnTGACG	1N-2N-3N-4N-10N
2-3-10 TGT	GTGCAnnnTGACT	1N-2N-3N-4N-10N
2-3-4-10 TGGA	GTGGAnnnTGACA	1N-2N-3N-4N-10N
2-3-4 TGG	GTGGAnnnTGACC	1N-2N-3N-4N-10N
2-3-4-10 TGGG	GTGGAnnnTGACG	1N-2N-3N-4N-10N
2-3-4-10 TGGT	GTGGAnnnTGACT	1N-2N-3N-4N-10N
2-3-4-10 TGTA	GTGTAnnnTGACA	1N-2N-3N-4N-10N
2-3-4 TGT	GTGTAnnnTGACC	1N-2N-3N-4N-10N
2-3-4-10 TGTG	GTGTAnnnTGACG	1N-2N-3N-4N-10N
2-3-4-10 TGTT	GTGTAnnnTGACT	1N-2N-3N-4N-10N
2-4-10 TAA	GTTAAnnnTGACA	1N-2N-3N-4N-10N
2-4 TA	GTTAAnnnTGACC	1N-2N-3N-4N-10N
2-4-10 TAG	GTTAAnnnTGACG	1N-2N-3N-4N-10N
2-4-10 TAT	GTTAAnnnTGACT	1N-2N-3N-4N-10N
2-10 TA	GTTCAnnnTGACA	1N-2N-3N-4N-10N
2T	GTTCAnnnTGACC	1N-2N-3N-4N-10N
2-10 TG	GTTCAnnnTGACG	1N-2N-3N-4N-10N
2-10 TT	GTTCAnnnTGACT	1N-2N-3N-4N-10N
2-4-10 TGA	GTTGAnnnTGACA	1N-2N-3N-4N-10N
2-4 TG	GTTGAnnnTGACC	1N-2N-3N-4N-10N
2-4-10 TGG	GTTGAnnnTGACG	1N-2N-3N-4N-10N
2-4-10 TGT	GTTGAnnnTGACT	1N-2N-3N-4N-10N
2-4-10 TTA	GTTTAnnnTGACA	1N-2N-3N-4N-10N
2-4 TT	GTTTAnnnTGACC	1N-2N-3N-4N-10N
2-4-10 TTG	GTTTAnnnTGACG	1N-2N-3N-4N-10N
2-4-10 TTT	GTTTAnnnTGACT	1N-2N-3N-4N-10N
1-2-3-4-10 TAAAA	TAAAAnnnTGACA	1N-2N-3N-4N-10N
1-2-3-4 TAAA	TAAAAnnnTGACC	1N-2N-3N-4N-10N
1-2-3-4-10 TAAAG	TAAAAnnnTGACG	1N-2N-3N-4N-10N
1-2-3-4-10 TAAAT	TAAAAnnnTGACT	1N-2N-3N-4N-10N
1-2-3-10 TAAA	TAACAnnnTGACA	1N-2N-3N-4N-10N
1-2-3 TAA	TAACAnnnTGACC	1N-2N-3N-4N-10N
1-2-3-10 TAAG	TAACAnnnTGACG	1N-2N-3N-4N-10N
1-2-3-10 TAAT	TAACAnnnTGACT	1N-2N-3N-4N-10N
1-2-3-4-10 TAAGA	TAAGAnnnTGACA	1N-2N-3N-4N-10N
1-2-3-4 TAAG	TAAGAnnnTGACC	1N-2N-3N-4N-10N
1-2-3-4-10 TAAGG	TAAGAnnnTGACG	1N-2N-3N-4N-10N
1-2-3-4-10 TAAGT	TAAGAnnnTGACT	1N-2N-3N-4N-10N
1-2-3-4-10 TAATA	TAATAnnnTGACA	1N-2N-3N-4N-10N
1-2-3-4 TAAT	TAATAnnnTGACC	1N-2N-3N-4N-10N
1-2-3-4-10 TAATG	TAATAnnnTGACG	1N-2N-3N-4N-10N
1-2-3-4-10 TAATT	TAATAnnnTGACT	1N-2N-3N-4N-10N
1-2-3-4-10 TACAA	TACAAnnnTGACA	1N-2N-3N-4N-10N
1-2-3-4 TACA	TACAAnnnTGACC	1N-2N-3N-4N-10N
1-2-3-4-10 TACAG	TACAAnnnTGACG	1N-2N-3N-4N-10N
1-2-3-4-10 TACAT	TACAAnnnTGACT	1N-2N-3N-4N-10N
1-2-3-10 TACA	TACCAnnnTGACA	1N-2N-3N-4N-10N
1-2-3 TAC	TACCAnnnTGACC	1N-2N-3N-4N-10N
1-2-3-10 TACG	TACCAnnnTGACG	1N-2N-3N-4N-10N
1-2-3-10 TACT	TACCAnnnTGACT	1N-2N-3N-4N-10N
1-2-3-4-10 TACGA	TACGAnnnTGACA	1N-2N-3N-4N-10N
1-2-3-4 TACG	TACGAnnnTGACC	1N-2N-3N-4N-10N
1-2-3-4-10 TACGG	TACGAnnnTGACG	1N-2N-3N-4N-10N
1-2-3-4-10 TACGT	TACGAnnnTGACT	1N-2N-3N-4N-10N
1-2-3-4-10 TACTA	TACTAnnnTGACA	1N-2N-3N-4N-10N
1-2-3-4 TACT	TACTAnnnTGACC	1N-2N-3N-4N-10N
1-2-3-4-10 TACTG	TACTAnnnTGACG	1N-2N-3N-4N-10N
1-2-3-4-10 TACTT	TACTAnnnTGACT	1N-2N-3N-4N-10N
1-2-3-4-10 TAGAA	TAGAAnnnTGACA	1N-2N-3N-4N-10N
1-2-3-4 TAGA	TAGAAnnnTGACC	1N-2N-3N-4N-10N
1-2-3-4-10 TAGAG	TAGAAnnnTGACG	1N-2N-3N-4N-10N
1-2-3-4-10 TAGAT	TAGAAnnnTGACT	1N-2N-3N-4N-10N
1-2-3-10 TAGA	TAGCAnnnTGACA	1N-2N-3N-4N-10N
1-2-3 TAG	TAGCAnnnTGACC	1N-2N-3N-4N-10N
1-2-3-10 TAGG	TAGCAnnnTGACG	1N-2N-3N-4N-10N
1-2-3-10 TAGT	TAGCAnnnTGACT	1N-2N-3N-4N-10N
1-2-3-4-10 TAGGA	TAGGAnnnTGACA	1N-2N-3N-4N-10N
1-2-3-4 TAGG	TAGGAnnnTGACC	1N-2N-3N-4N-10N
1-2-3-4-10 TAGGG	TAGGAnnnTGACG	1N-2N-3N-4N-10N
1-2-3-4-10 TAGGT	TAGGAnnnTGACT	1N-2N-3N-4N-10N
1-2-3-4-10 TAGTA	TAGTAnnnTGACA	1N-2N-3N-4N-10N
1-2-3-4 TAGT	TAGTAnnnTGACC	1N-2N-3N-4N-10N
1-2-3-4-10 TAGTG	TAGTAnnnTGACG	1N-2N-3N-4N-10N
1-2-3-4-10 TAGTT	TAGTAnnnTGACT	1N-2N-3N-4N-10N
1-2-4-10 TAAA	TATAAnnnTGACA	1N-2N-3N-4N-10N
1-2-4 TAA	TATAAnnnTGACC	1N-2N-3N-4N-10N
1-2-4-10 TAAG	TATAAnnnTGACG	1N-2N-3N-4N-10N
1-2-4-10 TAAT	TATAAnnnTGACT	1N-2N-3N-4N-10N
1-2-10 TAA	TATCAnnnTGACA	1N-2N-3N-4N-10N
1-2 TA	TATCAnnnTGACC	1N-2N-3N-4N-10N
1-2-10 TAG	TATCAnnnTGACG	1N-2N-3N-4N-10N
1-2-10 TAT	TATCAnnnTGACT	1N-2N-3N-4N-10N
1-2-4-10 TAGA	TATGAnnnTGACA	1N-2N-3N-4N-10N
1-2-4 TAG	TATGAnnnTGACC	1N-2N-3N-4N-10N
1-2-4-10 TAGG	TATGAnnnTGACG	1N-2N-3N-4N-10N
1-2-4-10 TAGT	TATGAnnnTGACT	1N-2N-3N-4N-10N
1-2-4-10 TATA	TATTAnnnTGACA	1N-2N-3N-4N-10N
1-2-4 TAT	TATTAnnnTGACC	1N-2N-3N-4N-10N
1-2-4-10 TATG	TATTAnnnTGACG	1N-2N-3N-4N-10N
1-2-4-10 TATT	TATTAnnnTGACT	1N-2N-3N-4N-10N
1-2-3-4-10 TCAAA	TCAAAnnnTGACA	1N-2N-3N-4N-10N
1-2-3-4 TCAA	TCAAAnnnTGACC	1N-2N-3N-4N-10N
1-2-3-4-10 TCAAG	TCAAAnnnTGACG	1N-2N-3N-4N-10N
1-2-3-4-10 TCAAT	TCAAAnnnTGACT	1N-2N-3N-4N-10N
1-2-3-10 TCAA	TCACAnnnTGACA	1N-2N-3N-4N-10N
1-2-3 TCA	TCACAnnnTGACC	1N-2N-3N-4N-10N
1-2-3-10 TCAG	TCACAnnnTGACG	1N-2N-3N-4N-10N
1-2-3-10 TCAT	TCACAnnnTGACT	1N-2N-3N-4N-10N
1-2-3-4-10 TCAGA	TCAGAnnnTGACA	1N-2N-3N-4N-10N
1-2-3-4 TCAG	TCAGAnnnTGACC	1N-2N-3N-4N-10N
1-2-3-4-10 TCAGG	TCAGAnnnTGACG	1N-2N-3N-4N-10N
1-2-3-4-10 TCAGT	TCAGAnnnTGACT	1N-2N-3N-4N-10N
1-2-3-4-10 TCATA	TCATAnnnTGACA	1N-2N-3N-4N-10N
1-2-3-4 TCAT	TCATAnnnTGACC	1N-2N-3N-4N-10N
1-2-3-4-10 TCATG	TCATAnnnTGACG	1N-2N-3N-4N-10N
1-2-3-4-10 TCATT	TCATAnnnTGACT	1N-2N-3N-4N-10N
1-2-3-4-10 TCCAA	TCCAAnnnTGACA	1N-2N-3N-4N-10N
1-2-3-4 TCCA	TCCAAnnnTGACC	1N-2N-3N-4N-10N
1-2-3-4-10 TCCAG	TCCAAnnnTGACG	1N-2N-3N-4N-10N
1-2-3-4-10 TCCAT	TCCAAnnnTGACT	1N-2N-3N-4N-10N
1-2-3-10 TCCA	TCCCAnnnTGACA	1N-2N-3N-4N-10N
1-2-3 TCC	TCCCAnnnTGACC	1N-2N-3N-4N-10N
1-2-3-10 TCCG	TCCCAnnnTGACG	1N-2N-3N-4N-10N
1-2-3-10 TCCT	TCCCAnnnTGACT	1N-2N-3N-4N-10N
1-2-3-4-10 TCCGA	TCCGAnnnTGACA	1N-2N-3N-4N-10N
1-2-3-4 TCCG	TCCGAnnnTGACC	1N-2N-3N-4N-10N
1-2-3-4-10 TCCGG	TCCGAnnnTGACG	1N-2N-3N-4N-10N
1-2-3-4-10 TCCGT	TCCGAnnnTGACT	1N-2N-3N-4N-10N
1-2-3-4-10 TCCTA	TCCTAnnnTGACA	1N-2N-3N-4N-10N
1-2-3-4 TCCT	TCCTAnnnTGACC	1N-2N-3N-4N-10N
1-2-3-4-10 TCCTG	TCCTAnnnTGACG	1N-2N-3N-4N-10N
1-2-3-4-10 TCCTT	TCCTAnnnTGACT	1N-2N-3N-4N-10N
1-2-3-4-10 TCGAA	TCGAAnnnTGACA	1N-2N-3N-4N-10N
1-2-3-4 TCGA	TCGAAnnnTGACC	1N-2N-3N-4N-10N
1-2-3-4-10 TCGAG	TCGAAnnnTGACG	1N-2N-3N-4N-10N
1-2-3-4-10 TCGAT	TCGAAnnnTGACT	1N-2N-3N-4N-10N
1-2-3-10 TCGA	TCGCAnnnTGACA	1N-2N-3N-4N-10N
1-2-3 TCG	TCGCAnnnTGACC	1N-2N-3N-4N-10N
1-2-3-10 TCGG	TCGCAnnnTGACG	1N-2N-3N-4N-10N
1-2-3-10 TCGT	TCGCAnnnTGACT	1N-2N-3N-4N-10N
1-2-3-4-10 TCGGA	TCGGAnnnTGACA	1N-2N-3N-4N-10N
1-2-3-4 TCGG	TCGGAnnnTGACC	1N-2N-3N-4N-10N
1-2-3-4-10 TCGGG	TCGGAnnnTGACG	1N-2N-3N-4N-10N
1-2-3-4-10 TCGGT	TCGGAnnnTGACT	1N-2N-3N-4N-10N
1-2-3-4-10 TCGTA	TCGTAnnnTGACA	1N-2N-3N-4N-10N
1-2-3-4 TCGT	TCGTAnnnTGACC	1N-2N-3N-4N-10N
1-2-3-4-10 TCGTG	TCGTAnnnTGACG	1N-2N-3N-4N-10N
1-2-3-4-10 TCGTT	TCGTAnnnTGACT	1N-2N-3N-4N-10N
1-2-4-10 TCAA	TCTAAnnnTGACA	1N-2N-3N-4N-10N
1-2-4 TCA	TCTAAnnnTGACC	1N-2N-3N-4N-10N
1-2-4-10 TCAG	TCTAAnnnTGACG	1N-2N-3N-4N-10N
1-2-4-10 TCAT	TCTAAnnnTGACT	1N-2N-3N-4N-10N
1-2-10 TCA	TCTCAnnnTGACA	1N-2N-3N-4N-10N
1-2 TC	TCTCAnnnTGACC	1N-2N-3N-4N-10N
1-2-10 TCG	TCTCAnnnTGACG	1N-2N-3N-4N-10N
1-2-10 TCT	TCTCAnnnTGACT	1N-2N-3N-4N-10N
1-2-4-10 TCGA	TCTGAnnnTGACA	1N-2N-3N-4N-10N
1-2-4 TCG	TCTGAnnnTGACC	1N-2N-3N-4N-10N
1-2-4-10 TCGG	TCTGAnnnTGACG	1N-2N-3N-4N-10N
1-2-4-10 TCGT	TCTGAnnnTGACT	1N-2N-3N-4N-10N
1-2-4-10 TCTA	TCTTAnnnTGACA	1N-2N-3N-4N-10N
1-2-4 TCT	TCTTAnnnTGACC	1N-2N-3N-4N-10N
1-2-4-10 TCTG	TCTTAnnnTGACG	1N-2N-3N-4N-10N
1-2-4-10 TCTT	TCTTAnnnTGACT	1N-2N-3N-4N-10N
1-3-4-10 TAAA	TGAAAnnnTGACA	1N-2N-3N-4N-10N
1-3-4 TAA	TGAAAnnnTGACC	1N-2N-3N-4N-10N
1-3-4-10 TAAG	TGAAAnnnTGACG	1N-2N-3N-4N-10N
1-3-4-10 TAAT	TGAAAnnnTGACT	1N-2N-3N-4N-10N
1-3-10 TAA	TGACAnnnTGACA	1N-2N-3N-4N-10N
1-3 TA	TGACAnnnTGACC	1N-2N-3N-4N-10N
1-3-10 TAG	TGACAnnnTGACG	1N-2N-3N-4N-10N
1-3-10 TAT	TGACAnnnTGACT	1N-2N-3N-4N-10N
1-3-4-10 TAGA	TGAGAnnnTGACA	1N-2N-3N-4N-10N
1-3-4 TAG	TGAGAnnnTGACC	1N-2N-3N-4N-10N
1-3-4-10 TAGG	TGAGAnnnTGACG	1N-2N-3N-4N-10N
1-3-4-10 TAGT	TGAGAnnnTGACT	1N-2N-3N-4N-10N
1-3-4-10 TATA	TGATAnnnTGACA	1N-2N-3N-4N-10N
1-3-4 TAT	TGATAnnnTGACC	1N-2N-3N-4N-10N
1-3-4-10 TATG	TGATAnnnTGACG	1N-2N-3N-4N-10N
1-3-4-10 TATT	TGATAnnnTGACT	1N-2N-3N-4N-10N
1-3-4-10 TCAA	TGCAAnnnTGACA	1N-2N-3N-4N-10N
1-3-4 TCA	TGCAAnnnTGACC	1N-2N-3N-4N-10N
1-3-4-10 TCAG	TGCAAnnnTGACG	1N-2N-3N-4N-10N
1-3-4-10 TCAT	TGCAAnnnTGACT	1N-2N-3N-4N-10N
1-3-10 TCA	TGCCAnnnTGACA	1N-2N-3N-4N-10N
1-3 TC	TGCCAnnnTGACC	1N-2N-3N-4N-10N
1-3-10 TCG	TGCCAnnnTGACG	1N-2N-3N-4N-10N
1-3-10 TCT	TGCCAnnnTGACT	1N-2N-3N-4N-10N
1-3-4-10 TCGA	TGCGAnnnTGACA	1N-2N-3N-4N-10N
1-3-4 TCG	TGCGAnnnTGACC	1N-2N-3N-4N-10N
1-3-4-10 TCGG	TGCGAnnnTGACG	1N-2N-3N-4N-10N
1-3-4-10 TCGT	TGCGAnnnTGACT	1N-2N-3N-4N-10N
1-3-4-10 TCTA	TGCTAnnnTGACA	1N-2N-3N-4N-10N
1-3-4 TCT	TGCTAnnnTGACC	1N-2N-3N-4N-10N
1-3-4-10 TCTG	TGCTAnnnTGACG	1N-2N-3N-4N-10N
1-3-4-10 TCTT	TGCTAnnnTGACT	1N-2N-3N-4N-10N
1-3-4-10 TGAA	TGGAAnnnTGACA	1N-2N-3N-4N-10N
1-3-4 TGA	TGGAAnnnTGACC	1N-2N-3N-4N-10N
1-3-4-10 TGAG	TGGAAnnnTGACG	1N-2N-3N-4N-10N
1-3-4-10 TGAT	TGGAAnnnTGACT	1N-2N-3N-4N-10N
1-3-10 TGA	TGGCAnnnTGACA	1N-2N-3N-4N-10N
1-3 TG	TGGCAnnnTGACC	1N-2N-3N-4N-10N
1-3-10 TGG	TGGCAnnnTGACG	1N-2N-3N-4N-10N
1-3-10 TGT	TGGCAnnnTGACT	1N-2N-3N-4N-10N
1-3-4-10 TGGA	TGGGAnnnTGACA	1N-2N-3N-4N-10N
1-3-4 TGG	TGGGAnnnTGACC	1N-2N-3N-4N-10N
1-3-4-10 TGGG	TGGGAnnnTGACG	1N-2N-3N-4N-10N
1-3-4-10 TGGT	TGGGAnnnTGACT	1N-2N-3N-4N-10N
1-3-4-10 TGTA	TGGTAnnnTGACA	1N-2N-3N-4N-10N
1-3-4 TGT	TGGTAnnnTGACC	1N-2N-3N-4N-10N
1-3-4-10 TGTG	TGGTAnnnTGACG	1N-2N-3N-4N-10N
1-3-4-10 TGTT	TGGTAnnnTGACT	1N-2N-3N-4N-10N
1-4-10 TAA	TGTAAnnnTGACA	1N-2N-3N-4N-10N
1-4 TA	TGTAAnnnTGACC	1N-2N-3N-4N-10N
1-4-10 TAG	TGTAAnnnTGACG	1N-2N-3N-4N-10N
1-4-10 TAT	TGTAAnnnTGACT	1N-2N-3N-4N-10N
1-10 TA	TGTCAnnnTGACA	1N-2N-3N-4N-10N
1T	TGTCAnnnTGACC	1N-2N-3N-4N-10N
1-10 TG	TGTCAnnnTGACG	1N-2N-3N-4N-10N
1-10 TT	TGTCAnnnTGACT	1N-2N-3N-4N-10N
1-4-10 TGA	TGTGAnnnTGACA	1N-2N-3N-4N-10N
1-4 TG	TGTGAnnnTGACC	1N-2N-3N-4N-10N
1-4-10 TGG	TGTGAnnnTGACG	1N-2N-3N-4N-10N
1-4-10 TGT	TGTGAnnnTGACT	1N-2N-3N-4N-10N
1-4-10 TTA	TGTTAnnnTGACA	1N-2N-3N-4N-10N
1-4 TT	TGTTAnnnTGACC	1N-2N-3N-4N-10N
1-4-10 TTG	TGTTAnnnTGACG	1N-2N-3N-4N-10N
1-4-10 TTT	TGTTAnnnTGACT	1N-2N-3N-4N-10N
1-2-3-4-10 TTAAA	TTAAAnnnTGACA	1N-2N-3N-4N-10N
1-2-3-4 TTAA	TTAAAnnnTGACC	1N-2N-3N-4N-10N
1-2-3-4-10 TTAAG	TTAAAnnnTGACG	1N-2N-3N-4N-10N
1-2-3-4-10 TTAAT	TTAAAnnnTGACT	1N-2N-3N-4N-10N
1-2-3-10 TTAA	TTACAnnnTGACA	1N-2N-3N-4N-10N
1-2-3 TTA	TTACAnnnTGACC	1N-2N-3N-4N-10N
1-2-3-10 TTAG	TTACAnnnTGACG	1N-2N-3N-4N-10N
1-2-3-10 TTAT	TTACAnnnTGACT	1N-2N-3N-4N-10N
1-2-3-4-10 TTAGA	TTAGAnnnTGACA	1N-2N-3N-4N-10N
1-2-3-4 TTAG	TTAGAnnnTGACC	1N-2N-3N-4N-10N
1-2-3-4-10 TTAGG	TTAGAnnnTGACG	1N-2N-3N-4N-10N
1-2-3-4-10 TTAGT	TTAGAnnnTGACT	1N-2N-3N-4N-10N
1-2-3-4-10 TTATA	TTATAnnnTGACA	1N-2N-3N-4N-10N
1-2-3-4 TTAT	TTATAnnnTGACC	1N-2N-3N-4N-10N
1-2-3-4-10 TTATG	TTATAnnnTGACG	1N-2N-3N-4N-10N
1-2-3-4-10 TTATT	TTATAnnnTGACT	1N-2N-3N-4N-10N
1-2-3-4-10 TTCAA	TTCAAnnnTGACA	1N-2N-3N-4N-10N
1-2-3-4 TTCA	TTCAAnnnTGACC	1N-2N-3N-4N-10N
1-2-3-4-10 TTCAG	TTCAAnnnTGACG	1N-2N-3N-4N-10N
1-2-3-4-10 TTCAT	TTCAAnnnTGACT	1N-2N-3N-4N-10N
1-2-3-10 TTCA	TTCCAnnnTGACA	1N-2N-3N-4N-10N
1-2-3 TTC	TTCCAnnnTGACC	1N-2N-3N-4N-10N
1-2-3-10 TTCG	TTCCAnnnTGACG	1N-2N-3N-4N-10N
1-2-3-10 TTCT	TTCCAnnnTGACT	1N-2N-3N-4N-10N
1-2-3-4-10 TTCGA	TTCGAnnnTGACA	1N-2N-3N-4N-10N
1-2-3-4 TTCG	TTCGAnnnTGACC	1N-2N-3N-4N-10N
1-2-3-4-10 TTCGG	TTCGAnnnTGACG	1N-2N-3N-4N-10N
1-2-3-4-10 TTCGT	TTCGAnnnTGACT	1N-2N-3N-4N-10N
1-2-3-4-10 TTCTA	TTCTAnnnTGACA	1N-2N-3N-4N-10N
1-2-3-4 TTCT	TTCTAnnnTGACC	1N-2N-3N-4N-10N
1-2-3-4-10 TTCTG	TTCTAnnnTGACG	1N-2N-3N-4N-10N
1-2-3-4-10 TTCTT	TTCTAnnnTGACT	1N-2N-3N-4N-10N
1-2-3-4-10 TTGAA	TTGAAnnnTGACA	1N-2N-3N-4N-10N
1-2-3-4 TTGA	TTGAAnnnTGACC	1N-2N-3N-4N-10N
1-2-3-4-10 TTGAG	TTGAAnnnTGACG	1N-2N-3N-4N-10N
1-2-3-4-10 TTGAT	TTGAAnnnTGACT	1N-2N-3N-4N-10N
1-2-3-10 TTGA	TTGCAnnnTGACA	1N-2N-3N-4N-10N
1-2-3 TTG	TTGCAnnnTGACC	1N-2N-3N-4N-10N
1-2-3-10 TTGG	TTGCAnnnTGACG	1N-2N-3N-4N-10N
1-2-3-10 TTGT	TTGCAnnnTGACT	1N-2N-3N-4N-10N
1-2-3-4-10 TTGGA	TTGGAnnnTGACA	1N-2N-3N-4N-10N
1-2-3-4 TTGG	TTGGAnnnTGACC	1N-2N-3N-4N-10N
1-2-3-4-10 TTGGG	TTGGAnnnTGACG	1N-2N-3N-4N-10N
1-2-3-4-10 TTGGT	TTGGAnnnTGACT	1N-2N-3N-4N-10N
1-2-3-4-10 TTGTA	TTGTAnnnTGACA	1N-2N-3N-4N-10N
1-2-3-4 TTGT	TTGTAnnnTGACC	1N-2N-3N-4N-10N
1-2-3-4-10 TTGTG	TTGTAnnnTGACG	1N-2N-3N-4N-10N
1-2-3-4-10 TTGTT	TTGTAnnnTGACT	1N-2N-3N-4N-10N
1-2-4-10 TTAA	TTTAAnnnTGACA	1N-2N-3N-4N-10N
1-2-4 TTA	TTTAAnnnTGACC	1N-2N-3N-4N-10N
1-2-4-10 TTAG	TTTAAnnnTGACG	1N-2N-3N-4N-10N
1-2-4-10 TTAT	TTTAAnnnTGACT	1N-2N-3N-4N-10N
1-2-10 TTA	TTTCAnnnTGACA	1N-2N-3N-4N-10N
1-2 TT	TTTCAnnnTGACC	1N-2N-3N-4N-10N
1-2-10 TTG	TTTCAnnnTGACG	1N-2N-3N-4N-10N
1-2-10 TTT	TTTCAnnnTGACT	1N-2N-3N-4N-10N
1-2-4-10 TTGA	TTTGAnnnTGACA	1N-2N-3N-4N-10N
1-2-4 TTG	TTTGAnnnTGACC	1N-2N-3N-4N-10N
1-2-4-10 TTGG	TTTGAnnnTGACG	1N-2N-3N-4N-10N
1-2-4-10 TTGT	TTTGAnnnTGACT	1N-2N-3N-4N-10N
1-2-4-10 TTTA	TTTTAnnnTGACA	1N-2N-3N-4N-10N
1-2-4 TTT	TTTTAnnnTGACC	1N-2N-3N-4N-10N
1-2-4-10 TTTG	TTTTAnnnTGACG	1N-2N-3N-4N-10N
1-2-4-10 TTTT	TTTTAnnnTGACT	1N-2N-3N-4N-10N
1-2-3-4 AAAA	AAAAAnnnTGACC	1N-2N-3N-4N-5N
1-2-3-4-5 AAAAC	AAAACnnnTGACC	1N-2N-3N-4N-5N
1-2-3-4-5 AAAAG	AAAAGnnnTGACC	1N-2N-3N-4N-5N
1-2-3-4-5 AAAAT	AAAATnnnTGACC	1N-2N-3N-4N-5N
1-2-3 AAA	AAACAnnnTGACC	1N-2N-3N-4N-5N
1-2-3-5 AAAC	AAACCnnnTGACC	1N-2N-3N-4N-5N
1-2-3-5 AAAG	AAACGnnnTGACC	1N-2N-3N-4N-5N
1-2-3-5 AAAT	AAACTnnnTGACC	1N-2N-3N-4N-5N
1-2-3-4 AAAG	AAAGAnnnTGACC	1N-2N-3N-4N-5N
1-2-3-4-5 AAAGC	AAAGCnnnTGACC	1N-2N-3N-4N-5N
1-2-3-4-5 AAAGG	AAAGGnnnTGACC	1N-2N-3N-4N-5N
1-2-3-4-5 AAAGT	AAAGTnnnTGACC	1N-2N-3N-4N-5N
1-2-3-4 AAAT	AAATAnnnTGACC	1N-2N-3N-4N-5N
1-2-3-4-5 AAATC	AAATCnnnTGACC	1N-2N-3N-4N-5N
1-2-3-4-5 AAATG	AAATGnnnTGACC	1N-2N-3N-4N-5N
1-2-3-4-5 AAATT	AAATTnnnTGACC	1N-2N-3N-4N-5N
1-2-3-4 AACA	AACAAnnnTGACC	1N-2N-3N-4N-5N
1-2-3-4-5 AACAC	AACACnnnTGACC	1N-2N-3N-4N-5N
1-2-3-4-5 AACAG	AACAGnnnTGACC	1N-2N-3N-4N-5N
1-2-3-4-5 AACAT	AACATnnnTGACC	1N-2N-3N-4N-5N
1-2-3 AAC	AACCAnnnTGACC	1N-2N-3N-4N-5N
1-2-3-5 AACC	AACCCnnnTGACC	1N-2N-3N-4N-5N
1-2-3-5 AACG	AACCGnnnTGACC	1N-2N-3N-4N-5N
1-2-3-5 AACT	AACCTnnnTGACC	1N-2N-3N-4N-5N
1-2-3-4 AACG	AACGAnnnTGACC	1N-2N-3N-4N-5N
1-2-3-4-5 AACGC	AACGCnnnTGACC	1N-2N-3N-4N-5N
1-2-3-4-5 AACGG	AACGGnnnTGACC	1N-2N-3N-4N-5N
1-2-3-4-5 AACGT	AACGTnnnTGACC	1N-2N-3N-4N-5N
1-2-3-4 AACT	AACTAnnnTGACC	1N-2N-3N-4N-5N
1-2-3-4-5 AACTC	AACTCnnnTGACC	1N-2N-3N-4N-5N
1-2-3-4-5 AACTG	AACTGnnnTGACC	1N-2N-3N-4N-5N
1-2-3-4-5 AACTT	AACTTnnnTGACC	1N-2N-3N-4N-5N
1-2-3-4 AAGA	AAGAAnnnTGACC	1N-2N-3N-4N-5N
1-2-3-4-5 AAGAC	AAGACnnnTGACC	1N-2N-3N-4N-5N
1-2-3-4-5 AAGAG	AAGAGnnnTGACC	1N-2N-3N-4N-5N
1-2-3-4-5 AAGAT	AAGATnnnTGACC	1N-2N-3N-4N-5N
1-2-3 AAG	AAGCAnnnTGACC	1N-2N-3N-4N-5N
1-2-3-5 AAGC	AAGCCnnnTGACC	1N-2N-3N-4N-5N
1-2-3-5 AAGG	AAGCGnnnTGACC	1N-2N-3N-4N-5N
1-2-3-5 AAGT	AAGCTnnnTGACC	1N-2N-3N-4N-5N
1-2-3-4 AAGG	AAGGAnnnTGACC	1N-2N-3N-4N-5N
1-2-3-4-5 AAGGC	AAGGCnnnTGACC	1N-2N-3N-4N-5N
1-2-3-4-5 AAGGG	AAGGGnnnTGACC	1N-2N-3N-4N-5N
1-2-3-4-5 AAGGT	AAGGTnnnTGACC	1N-2N-3N-4N-5N
1-2-3-4 AAGT	AAGTAnnnTGACC	1N-2N-3N-4N-5N
1-2-3-4-5 AAGTC	AAGTCnnnTGACC	1N-2N-3N-4N-5N
1-2-3-4-5 AAGTG	AAGTGnnnTGACC	1N-2N-3N-4N-5N
1-2-3-4-5 AAGTT	AAGTTnnnTGACC	1N-2N-3N-4N-5N
1-2-4 AAA	AATAAnnnTGACC	1N-2N-3N-4N-5N
1-2-4-5 AAAC	AATACnnnTGACC	1N-2N-3N-4N-5N
1-2-4-5 AAAG	AATAGnnnTGACC	1N-2N-3N-4N-5N
1-2-4-5 AAAT	AATATnnnTGACC	1N-2N-3N-4N-5N
1-2 AA	AATCAnnnTGACC	1N-2N-3N-4N-5N
1-2-5 AAC	AATCCnnnTGACC	1N-2N-3N-4N-5N
1-2-5 AAG	AATCGnnnTGACC	1N-2N-3N-4N-5N
1-2-5 AAT	AATCTnnnTGACC	1N-2N-3N-4N-5N
1-2-4 AAG	AATGAnnnTGACC	1N-2N-3N-4N-5N
1-2-4-5 AAGC	AATGCnnnTGACC	1N-2N-3N-4N-5N
1-2-4-5 AAGG	AATGGnnnTGACC	1N-2N-3N-4N-5N
1-2-4-5 AAGT	AATGTnnnTGACC	1N-2N-3N-4N-5N
1-2-4 AAT	AATTAnnnTGACC	1N-2N-3N-4N-5N
1-2-4-5 AATC	AATTCnnnTGACC	1N-2N-3N-4N-5N
1-2-4-5 AATG	AATTGnnnTGACC	1N-2N-3N-4N-5N
1-2-4-5 AATT	AATTTnnnTGACC	1N-2N-3N-4N-5N
1-2-3-4 ACAA	ACAAAnnnTGACC	1N-2N-3N-4N-5N
1-2-3-4-5 ACAAC	ACAACnnnTGACC	1N-2N-3N-4N-5N
1-2-3-4-5 ACAAG	ACAAGnnnTGACC	1N-2N-3N-4N-5N
1-2-3-4-5 ACAAT	ACAATnnnTGACC	1N-2N-3N-4N-5N
1-2-3 ACA	ACACAnnnTGACC	1N-2N-3N-4N-5N
1-2-3-5 ACAC	ACACCnnnTGACC	1N-2N-3N-4N-5N
1-2-3-5 ACAG	ACACGnnnTGACC	1N-2N-3N-4N-5N
1-2-3-5 ACAT	ACACTnnnTGACC	1N-2N-3N-4N-5N
1-2-3-4 ACAG	ACAGAnnnTGACC	1N-2N-3N-4N-5N
1-2-3-4-5 ACAGC	ACAGCnnnTGACC	1N-2N-3N-4N-5N
1-2-3-4-5 ACAGG	ACAGGnnnTGACC	1N-2N-3N-4N-5N
1-2-3-4-5 ACAGT	ACAGTnnnTGACC	1N-2N-3N-4N-5N
1-2-3-4 ACAT	ACATAnnnTGACC	1N-2N-3N-4N-5N
1-2-3-4-5 ACATC	ACATCnnnTGACC	1N-2N-3N-4N-5N
1-2-3-4-5 ACATG	ACATGnnnTGACC	1N-2N-3N-4N-5N
1-2-3-4-5 ACATT	ACATTnnnTGACC	1N-2N-3N-4N-5N
1-2-3-4 ACCA	ACCAAnnnTGACC	1N-2N-3N-4N-5N
1-2-3-4-5 ACCAC	ACCACnnnTGACC	1N-2N-3N-4N-5N
1-2-3-4-5 ACCAG	ACCAGnnnTGACC	1N-2N-3N-4N-5N
1-2-3-4-5 ACCAT	ACCATnnnTGACC	1N-2N-3N-4N-5N
1-2-3 ACC	ACCCAnnnTGACC	1N-2N-3N-4N-5N
1-2-3-5 ACCC	ACCCCnnnTGACC	1N-2N-3N-4N-5N
1-2-3-5 ACCG	ACCCGnnnTGACC	1N-2N-3N-4N-5N
1-2-3-5 ACCT	ACCCTnnnTGACC	1N-2N-3N-4N-5N
1-2-3-4 ACCG	ACCGAnnnTGACC	1N-2N-3N-4N-5N
1-2-3-4-5 ACCGC	ACCGCnnnTGACC	1N-2N-3N-4N-5N
1-2-3-4-5 ACCGG	ACCGGnnnTGACC	1N-2N-3N-4N-5N
1-2-3-4-5 ACCGT	ACCGTnnnTGACC	1N-2N-3N-4N-5N
1-2-3-4 ACCT	ACCTAnnnTGACC	1N-2N-3N-4N-5N
1-2-3-4-5 ACCTC	ACCTCnnnTGACC	1N-2N-3N-4N-5N
1-2-3-4-5 ACCTG	ACCTGnnnTGACC	1N-2N-3N-4N-5N
1-2-3-4-5 ACCTT	ACCTTnnnTGACC	1N-2N-3N-4N-5N
1-2-3-4 ACGA	ACGAAnnnTGACC	1N-2N-3N-4N-5N
1-2-3-4-5 ACGAC	ACGACnnnTGACC	1N-2N-3N-4N-5N
1-2-3-4-5 ACGAG	ACGAGnnnTGACC	1N-2N-3N-4N-5N
1-2-3-4-5 ACGAT	ACGATnnnTGACC	1N-2N-3N-4N-5N
1-2-3 ACG	ACGCAnnnTGACC	1N-2N-3N-4N-5N
1-2-3-5 ACGC	ACGCCnnnTGACC	1N-2N-3N-4N-5N
1-2-3-5 ACGG	ACGCGnnnTGACC	1N-2N-3N-4N-5N
1-2-3-5 ACGT	ACGCTnnnTGACC	1N-2N-3N-4N-5N
1-2-3-4 ACGG	ACGGAnnnTGACC	1N-2N-3N-4N-5N
1-2-3-4-5 ACGGC	ACGGCnnnTGACC	1N-2N-3N-4N-5N
1-2-3-4-5 ACGGG	ACGGGnnnTGACC	1N-2N-3N-4N-5N
1-2-3-4-5 ACGGT	ACGGTnnnTGACC	1N-2N-3N-4N-5N
1-2-3-4 ACGT	ACGTAnnnTGACC	1N-2N-3N-4N-5N
1-2-3-4-5 ACGTC	ACGTCnnnTGACC	1N-2N-3N-4N-5N
1-2-3-4-5 ACGTG	ACGTGnnnTGACC	1N-2N-3N-4N-5N
1-2-3-4-5 ACGTT	ACGTTnnnTGACC	1N-2N-3N-4N-5N
1-2-4 ACA	ACTAAnnnTGACC	1N-2N-3N-4N-5N
1-2-4-5 ACAC	ACTACnnnTGACC	1N-2N-3N-4N-5N
1-2-4-5 ACAG	ACTAGnnnTGACC	1N-2N-3N-4N-5N
1-2-4-5 ACAT	ACTATnnnTGACC	1N-2N-3N-4N-5N
1-2 AC	ACTCAnnnTGACC	1N-2N-3N-4N-5N
1-2-5 ACC	ACTCCnnnTGACC	1N-2N-3N-4N-5N
1-2-5 ACG	ACTCGnnnTGACC	1N-2N-3N-4N-5N
1-2-5 ACT	ACTCTnnnTGACC	1N-2N-3N-4N-5N
1-2-4 ACG	ACTGAnnnTGACC	1N-2N-3N-4N-5N
1-2-4-5 ACGC	ACTGCnnnTGACC	1N-2N-3N-4N-5N
1-2-4-5 ACGG	ACTGGnnnTGACC	1N-2N-3N-4N-5N
1-2-4-5 ACGT	ACTGTnnnTGACC	1N-2N-3N-4N-5N
1-2-4 ACT	ACTTAnnnTGACC	1N-2N-3N-4N-5N
1-2-4-5 ACTC	ACTTCnnnTGACC	1N-2N-3N-4N-5N
1-2-4-5 ACTG	ACTTGnnnTGACC	1N-2N-3N-4N-5N
1-2-4-5 ACTT	ACTTTnnnTGACC	1N-2N-3N-4N-5N
1-3-4 AAA	AGAAAnnnTGACC	1N-2N-3N-4N-5N
1-3-4-5 AAAC	AGAACnnnTGACC	1N-2N-3N-4N-5N
1-3-4-5 AAAG	AGAAGnnnTGACC	1N-2N-3N-4N-5N
1-3-4-5 AAAT	AGAATnnnTGACC	1N-2N-3N-4N-5N
1-3 AA	AGACAnnnTGACC	1N-2N-3N-4N-5N
1-3-5 AAC	AGACCnnnTGACC	1N-2N-3N-4N-5N
1-3-5 AAG	AGACGnnnTGACC	1N-2N-3N-4N-5N
1-3-5 AAT	AGACTnnnTGACC	1N-2N-3N-4N-5N
1-3-4 AAG	AGAGAnnnTGACC	1N-2N-3N-4N-5N
1-3-4-5 AAGC	AGAGCnnnTGACC	1N-2N-3N-4N-5N
1-3-4-5 AAGG	AGAGGnnnTGACC	1N-2N-3N-4N-5N
1-3-4-5 AAGT	AGAGTnnnTGACC	1N-2N-3N-4N-5N
1-3-4 AAT	AGATAnnnTGACC	1N-2N-3N-4N-5N
1-3-4-5 AATC	AGATCnnnTGACC	1N-2N-3N-4N-5N
1-3-4-5 AATG	AGATGnnnTGACC	1N-2N-3N-4N-5N
1-3-4-5 AATT	AGATTnnnTGACC	1N-2N-3N-4N-5N
1-3-4 ACA	AGCAAnnnTGACC	1N-2N-3N-4N-5N
1-3-4-5 ACAC	AGCACnnnTGACC	1N-2N-3N-4N-5N
1-3-4-5 ACAG	AGCAGnnnTGACC	1N-2N-3N-4N-5N
1-3-4-5 ACAT	AGCATnnnTGACC	1N-2N-3N-4N-5N
1-3 AC	AGCCAnnnTGACC	1N-2N-3N-4N-5N
1-3-5 ACC	AGCCCnnnTGACC	1N-2N-3N-4N-5N
1-3-5 ACG	AGCCGnnnTGACC	1N-2N-3N-4N-5N
1-3-5 ACT	AGCCTnnnTGACC	1N-2N-3N-4N-5N
1-3-4 ACG	AGCGAnnnTGACC	1N-2N-3N-4N-5N
1-3-4-5 ACGC	AGCGCnnnTGACC	1N-2N-3N-4N-5N
1-3-4-5 ACGG	AGCGGnnnTGACC	1N-2N-3N-4N-5N
1-3-4-5 ACGT	AGCGTnnnTGACC	1N-2N-3N-4N-5N
1-3-4 ACT	AGCTAnnnTGACC	1N-2N-3N-4N-5N
1-3-4-5 ACTC	AGCTCnnnTGACC	1N-2N-3N-4N-5N
1-3-4-5 ACTG	AGCTGnnnTGACC	1N-2N-3N-4N-5N
1-3-4-5 ACTT	AGCTTnnnTGACC	1N-2N-3N-4N-5N
1-3-4 AGA	AGGAAnnnTGACC	1N-2N-3N-4N-5N
1-3-4-5 AGAC	AGGACnnnTGACC	1N-2N-3N-4N-5N
1-3-4-5 AGAG	AGGAGnnnTGACC	1N-2N-3N-4N-5N
1-3-4-5 AGAT	AGGATnnnTGACC	1N-2N-3N-4N-5N
1-3 AG	AGGCAnnnTGACC	1N-2N-3N-4N-5N
1-3-5 AGC	AGGCCnnnTGACC	1N-2N-3N-4N-5N
1-3-5 AGG	AGGCGnnnTGACC	1N-2N-3N-4N-5N
1-3-5 AGT	AGGCTnnnTGACC	1N-2N-3N-4N-5N
1-3-4 AGG	AGGGAnnnTGACC	1N-2N-3N-4N-5N
1-3-4-5 AGGC	AGGGCnnnTGACC	1N-2N-3N-4N-5N
1-3-4-5 AGGG	AGGGGnnnTGACC	1N-2N-3N-4N-5N
1-3-4-5 AGGT	AGGGTnnnTGACC	1N-2N-3N-4N-5N
1-3-4 AGT	AGGTAnnnTGACC	1N-2N-3N-4N-5N
1-3-4-5 AGTC	AGGTCnnnTGACC	1N-2N-3N-4N-5N
1-3-4-5 AGTG	AGGTGnnnTGACC	1N-2N-3N-4N-5N
1-3-4-5 AGTT	AGGTTnnnTGACC	1N-2N-3N-4N-5N
1-4 AA	AGTAAnnnTGACC	1N-2N-3N-4N-5N
1-4-5 AAC	AGTACnnnTGACC	1N-2N-3N-4N-5N
1-4-5 AAG	AGTAGnnnTGACC	1N-2N-3N-4N-5N
1-4-5 AAT	AGTATnnnTGACC	1N-2N-3N-4N-5N
1A	AGTCAnnnTGACC	1N-2N-3N-4N-5N
1-5 AC	AGTCCnnnTGACC	1N-2N-3N-4N-5N
1-5 AG	AGTCGnnnTGACC	1N-2N-3N-4N-5N
1-5 AT	AGTCTnnnTGACC	1N-2N-3N-4N-5N
1-4 AG	AGTGAnnnTGACC	1N-2N-3N-4N-5N
1-4-5 AGC	AGTGCnnnTGACC	1N-2N-3N-4N-5N
1-4-5 AGG	AGTGGnnnTGACC	1N-2N-3N-4N-5N
1-4-5 AGT	AGTGTnnnTGACC	1N-2N-3N-4N-5N
1-4 AT	AGTTAnnnTGACC	1N-2N-3N-4N-5N
1-4-5 ATC	AGTTCnnnTGACC	1N-2N-3N-4N-5N
1-4-5 ATG	AGTTGnnnTGACC	1N-2N-3N-4N-5N
1-4-5 ATT	AGTTTnnnTGACC	1N-2N-3N-4N-5N
1-2-3-4 ATAA	ATAAAnnnTGACC	1N-2N-3N-4N-5N
1-2-3-4-5 ATAAC	ATAACnnnTGACC	1N-2N-3N-4N-5N
1-2-3-4-5 ATAAG	ATAAGnnnTGACC	1N-2N-3N-4N-5N
1-2-3-4-5 ATAAT	ATAATnnnTGACC	1N-2N-3N-4N-5N
1-2-3 ATA	ATACAnnnTGACC	1N-2N-3N-4N-5N
1-2-3-5 ATAC	ATACCnnnTGACC	1N-2N-3N-4N-5N
1-2-3-5 ATAG	ATACGnnnTGACC	1N-2N-3N-4N-5N
1-2-3-5 ATAT	ATACTnnnTGACC	1N-2N-3N-4N-5N
1-2-3-4 ATAG	ATAGAnnnTGACC	1N-2N-3N-4N-5N
1-2-3-4-5 ATAGC	ATAGCnnnTGACC	1N-2N-3N-4N-5N
1-2-3-4-5 ATAGG	ATAGGnnnTGACC	1N-2N-3N-4N-5N
1-2-3-4-5 ATAGT	ATAGTnnnTGACC	1N-2N-3N-4N-5N
1-2-3-4 ATAT	ATATAnnnTGACC	1N-2N-3N-4N-5N
1-2-3-4-5 ATATC	ATATCnnnTGACC	1N-2N-3N-4N-5N
1-2-3-4-5 ATATG	ATATGnnnTGACC	1N-2N-3N-4N-5N
1-2-3-4-5 ATATT	ATATTnnnTGACC	1N-2N-3N-4N-5N
1-2-3-4 ATCA	ATCAAnnnTGACC	1N-2N-3N-4N-5N
1-2-3-4-5 ATCAC	ATCACnnnTGACC	1N-2N-3N-4N-5N
1-2-3-4-5 ATCAG	ATCAGnnnTGACC	1N-2N-3N-4N-5N
1-2-3-4-5 ATCAT	ATCATnnnTGACC	1N-2N-3N-4N-5N
1-2-3 ATC	ATCCAnnnTGACC	1N-2N-3N-4N-5N
1-2-3-5 ATCC	ATCCCnnnTGACC	1N-2N-3N-4N-5N
1-2-3-5 ATCG	ATCCGnnnTGACC	1N-2N-3N-4N-5N
1-2-3-5 ATCT	ATCCTnnnTGACC	1N-2N-3N-4N-5N
1-2-3-4 ATCG	ATCGAnnnTGACC	1N-2N-3N-4N-5N
1-2-3-4-5 ATCGC	ATCGCnnnTGACC	1N-2N-3N-4N-5N
1-2-3-4-5 ATCGG	ATCGGnnnTGACC	1N-2N-3N-4N-5N
1-2-3-4-5 ATCGT	ATCGTnnnTGACC	1N-2N-3N-4N-5N
1-2-3-4 ATCT	ATCTAnnnTGACC	1N-2N-3N-4N-5N
1-2-3-4-5 ATCTC	ATCTCnnnTGACC	1N-2N-3N-4N-5N
1-2-3-4-5 ATCTG	ATCTGnnnTGACC	1N-2N-3N-4N-5N
1-2-3-4-5 ATCTT	ATCTTnnnTGACC	1N-2N-3N-4N-5N
1-2-3-4 ATGA	ATGAAnnnTGACC	1N-2N-3N-4N-5N
1-2-3-4-5 ATGAC	ATGACnnnTGACC	1N-2N-3N-4N-5N
1-2-3-4-5 ATGAG	ATGAGnnnTGACC	1N-2N-3N-4N-5N
1-2-3-4-5 ATGAT	ATGATnnnTGACC	1N-2N-3N-4N-5N
1-2-3 ATG	ATGCAnnnTGACC	1N-2N-3N-4N-5N
1-2-3-5 ATGC	ATGCCnnnTGACC	1N-2N-3N-4N-5N
1-2-3-5 ATGG	ATGCGnnnTGACC	1N-2N-3N-4N-5N
1-2-3-5 ATGT	ATGCTnnnTGACC	1N-2N-3N-4N-5N
1-2-3-4 ATGG	ATGGAnnnTGACC	1N-2N-3N-4N-5N
1-2-3-4-5 ATGGC	ATGGCnnnTGACC	1N-2N-3N-4N-5N
1-2-3-4-5 ATGGG	ATGGGnnnTGACC	1N-2N-3N-4N-5N
1-2-3-4-5 ATGGT	ATGGTnnnTGACC	1N-2N-3N-4N-5N
1-2-3-4 ATGT	ATGTAnnnTGACC	1N-2N-3N-4N-5N
1-2-3-4-5 ATGTC	ATGTCnnnTGACC	1N-2N-3N-4N-5N
1-2-3-4-5 ATGTG	ATGTGnnnTGACC	1N-2N-3N-4N-5N
1-2-3-4-5 ATGTT	ATGTTnnnTGACC	1N-2N-3N-4N-5N
1-2-4 ATA	ATTAAnnnTGACC	1N-2N-3N-4N-5N
1-2-4-5 ATAC	ATTACnnnTGACC	1N-2N-3N-4N-5N
1-2-4-5 ATAG	ATTAGnnnTGACC	1N-2N-3N-4N-5N
1-2-4-5 ATAT	ATTATnnnTGACC	1N-2N-3N-4N-5N
1-2 AT	ATTCAnnnTGACC	1N-2N-3N-4N-5N
1-2-5 ATC	ATTCCnnnTGACC	1N-2N-3N-4N-5N
1-2-5 ATG	ATTCGnnnTGACC	1N-2N-3N-4N-5N
1-2-5 ATT	ATTCTnnnTGACC	1N-2N-3N-4N-5N
1-2-4 ATG	ATTGAnnnTGACC	1N-2N-3N-4N-5N
1-2-4-5 ATGC	ATTGCnnnTGACC	1N-2N-3N-4N-5N
1-2-4-5 ATGG	ATTGGnnnTGACC	1N-2N-3N-4N-5N
1-2-4-5 ATGT	ATTGTnnnTGACC	1N-2N-3N-4N-5N
1-2-4 ATT	ATTTAnnnTGACC	1N-2N-3N-4N-5N
1-2-4-5 ATTC	ATTTCnnnTGACC	1N-2N-3N-4N-5N
1-2-4-5 ATTG	ATTTGnnnTGACC	1N-2N-3N-4N-5N
1-2-4-5 ATTT	ATTTTnnnTGACC	1N-2N-3N-4N-5N
1-2-3-4 CAAA	CAAAAnnnTGACC	1N-2N-3N-4N-5N
1-2-3-4-5 CAAAC	CAAACnnnTGACC	1N-2N-3N-4N-5N
1-2-3-4-5 CAAAG	CAAAGnnnTGACC	1N-2N-3N-4N-5N
1-2-3-4-5 CAAAT	CAAATnnnTGACC	1N-2N-3N-4N-5N
1-2-3 CAA	CAACAnnnTGACC	1N-2N-3N-4N-5N
1-2-3-5 CAAC	CAACCnnnTGACC	1N-2N-3N-4N-5N
1-2-3-5 CAAG	CAACGnnnTGACC	1N-2N-3N-4N-5N
1-2-3-5 CAAT	CAACTnnnTGACC	1N-2N-3N-4N-5N
1-2-3-4 CAAG	CAAGAnnnTGACC	1N-2N-3N-4N-5N
1-2-3-4-5 CAAGC	CAAGCnnnTGACC	1N-2N-3N-4N-5N
1-2-3-4-5 CAAGG	CAAGGnnnTGACC	1N-2N-3N-4N-5N
1-2-3-4-5 CAAGT	CAAGTnnnTGACC	1N-2N-3N-4N-5N
1-2-3-4 CAAT	CAATAnnnTGACC	1N-2N-3N-4N-5N
1-2-3-4-5 CAATC	CAATCnnnTGACC	1N-2N-3N-4N-5N
1-2-3-4-5 CAATG	CAATGnnnTGACC	1N-2N-3N-4N-5N
1-2-3-4-5 CAATT	CAATTnnnTGACC	1N-2N-3N-4N-5N
1-2-3-4 CACA	CACAAnnnTGACC	1N-2N-3N-4N-5N
1-2-3-4-5 CACAC	CACACnnnTGACC	1N-2N-3N-4N-5N
1-2-3-4-5 CACAG	CACAGnnnTGACC	1N-2N-3N-4N-5N
1-2-3-4-5 CACAT	CACATnnnTGACC	1N-2N-3N-4N-5N
1-2-3 CAC	CACCAnnnTGACC	1N-2N-3N-4N-5N
1-2-3-5 CACC	CACCCnnnTGACC	1N-2N-3N-4N-5N
1-2-3-5 CACG	CACCGnnnTGACC	1N-2N-3N-4N-5N
1-2-3-5 CACT	CACCTnnnTGACC	1N-2N-3N-4N-5N
1-2-3-4 CACG	CACGAnnnTGACC	1N-2N-3N-4N-5N
1-2-3-4-5 CACGC	CACGCnnnTGACC	1N-2N-3N-4N-5N
1-2-3-4-5 CACGG	CACGGnnnTGACC	1N-2N-3N-4N-5N
1-2-3-4-5 CACGT	CACGTnnnTGACC	1N-2N-3N-4N-5N
1-2-3-4 CACT	CACTAnnnTGACC	1N-2N-3N-4N-5N
1-2-3-4-5 CACTC	CACTCnnnTGACC	1N-2N-3N-4N-5N
1-2-3-4-5 CACTG	CACTGnnnTGACC	1N-2N-3N-4N-5N
1-2-3-4-5 CACTT	CACTTnnnTGACC	1N-2N-3N-4N-5N
1-2-3-4 CAGA	CAGAAnnnTGACC	1N-2N-3N-4N-5N
1-2-3-4-5 CAGAC	CAGACnnnTGACC	1N-2N-3N-4N-5N
1-2-3-4-5 CAGAG	CAGAGnnnTGACC	1N-2N-3N-4N-5N
1-2-3-4-5 CAGAT	CAGATnnnTGACC	1N-2N-3N-4N-5N
1-2-3 CAG	CAGCAnnnTGACC	1N-2N-3N-4N-5N
1-2-3-5 CAGC	CAGCCnnnTGACC	1N-2N-3N-4N-5N
1-2-3-5 CAGG	CAGCGnnnTGACC	1N-2N-3N-4N-5N
1-2-3-5 CAGT	CAGCTnnnTGACC	1N-2N-3N-4N-5N
1-2-3-4 CAGG	CAGGAnnnTGACC	1N-2N-3N-4N-5N
1-2-3-4-5 CAGGC	CAGGCnnnTGACC	1N-2N-3N-4N-5N
1-2-3-4-5 CAGGG	CAGGGnnnTGACC	1N-2N-3N-4N-5N
1-2-3-4-5 CAGGT	CAGGTnnnTGACC	1N-2N-3N-4N-5N
1-2-3-4 CAGT	CAGTAnnnTGACC	1N-2N-3N-4N-5N
1-2-3-4-5 CAGTC	CAGTCnnnTGACC	1N-2N-3N-4N-5N
1-2-3-4-5 CAGTG	CAGTGnnnTGACC	1N-2N-3N-4N-5N
1-2-3-4-5 CAGTT	CAGTTnnnTGACC	1N-2N-3N-4N-5N
1-2-4 CAA	CATAAnnnTGACC	1N-2N-3N-4N-5N
1-2-4-5 CAAC	CATACnnnTGACC	1N-2N-3N-4N-5N
1-2-4-5 CAAG	CATAGnnnTGACC	1N-2N-3N-4N-5N
1-2-4-5 CAAT	CATATnnnTGACC	1N-2N-3N-4N-5N
1-2 CA	CATCAnnnTGACC	1N-2N-3N-4N-5N
1-2-5 CAC	CATCCnnnTGACC	1N-2N-3N-4N-5N
1-2-5 CAG	CATCGnnnTGACC	1N-2N-3N-4N-5N
1-2-5 CAT	CATCTnnnTGACC	1N-2N-3N-4N-5N
1-2-4 CAG	CATGAnnnTGACC	1N-2N-3N-4N-5N
1-2-4-5 CAGC	CATGCnnnTGACC	1N-2N-3N-4N-5N
1-2-4-5 CAGG	CATGGnnnTGACC	1N-2N-3N-4N-5N
1-2-4-5 CAGT	CATGTnnnTGACC	1N-2N-3N-4N-5N
1-2-4 CAT	CATTAnnnTGACC	1N-2N-3N-4N-5N
1-2-4-5 CATC	CATTCnnnTGACC	1N-2N-3N-4N-5N
1-2-4-5 CATG	CATTGnnnTGACC	1N-2N-3N-4N-5N
1-2-4-5 CATT	CATTTnnnTGACC	1N-2N-3N-4N-5N
1-2-3-4 CCAA	CCAAAnnnTGACC	1N-2N-3N-4N-5N
1-2-3-4-5 CCAAC	CCAACnnnTGACC	1N-2N-3N-4N-5N
1-2-3-4-5 CCAAG	CCAAGnnnTGACC	1N-2N-3N-4N-5N
1-2-3-4-5 CCAAT	CCAATnnnTGACC	1N-2N-3N-4N-5N
1-2-3 CCA	CCACAnnnTGACC	1N-2N-3N-4N-5N
1-2-3-5 CCAC	CCACCnnnTGACC	1N-2N-3N-4N-5N
1-2-3-5 CCAG	CCACGnnnTGACC	1N-2N-3N-4N-5N
1-2-3-5 CCAT	CCACTnnnTGACC	1N-2N-3N-4N-5N
1-2-3-4 CCAG	CCAGAnnnTGACC	1N-2N-3N-4N-5N
1-2-3-4-5 CCAGC	CCAGCnnnTGACC	1N-2N-3N-4N-5N
1-2-3-4-5 CCAGG	CCAGGnnnTGACC	1N-2N-3N-4N-5N
1-2-3-4-5 CCAGT	CCAGTnnnTGACC	1N-2N-3N-4N-5N
1-2-3-4 CCAT	CCATAnnnTGACC	1N-2N-3N-4N-5N
1-2-3-4-5 CCATC	CCATCnnnTGACC	1N-2N-3N-4N-5N
1-2-3-4-5 CCATG	CCATGnnnTGACC	1N-2N-3N-4N-5N
1-2-3-4-5 CCATT	CCATTnnnTGACC	1N-2N-3N-4N-5N
1-2-3-4 CCCA	CCCAAnnnTGACC	1N-2N-3N-4N-5N
1-2-3-4-5 CCCAC	CCCACnnnTGACC	1N-2N-3N-4N-5N
1-2-3-4-5 CCCAG	CCCAGnnnTGACC	1N-2N-3N-4N-5N
1-2-3-4-5 CCCAT	CCCATnnnTGACC	1N-2N-3N-4N-5N
1-2-3 CCC	CCCCAnnnTGACC	1N-2N-3N-4N-5N
1-2-3-5 CCCC	CCCCCnnnTGACC	1N-2N-3N-4N-5N
1-2-3-5 CCCG	CCCCGnnnTGACC	1N-2N-3N-4N-5N
1-2-3-5 CCCT	CCCCTnnnTGACC	1N-2N-3N-4N-5N
1-2-3-4 CCCG	CCCGAnnnTGACC	1N-2N-3N-4N-5N
1-2-3-4-5 CCCGC	CCCGCnnnTGACC	1N-2N-3N-4N-5N
1-2-3-4-5 CCCGG	CCCGGnnnTGACC	1N-2N-3N-4N-5N
1-2-3-4-5 CCCGT	CCCGTnnnTGACC	1N-2N-3N-4N-5N
1-2-3-4 CCCT	CCCTAnnnTGACC	1N-2N-3N-4N-5N
1-2-3-4-5 CCCTC	CCCTCnnnTGACC	1N-2N-3N-4N-5N
1-2-3-4-5 CCCTG	CCCTGnnnTGACC	1N-2N-3N-4N-5N
1-2-3-4-5 CCCTT	CCCTTnnnTGACC	1N-2N-3N-4N-5N
1-2-3-4 CCGA	CCGAAnnnTGACC	1N-2N-3N-4N-5N
1-2-3-4-5 CCGAC	CCGACnnnTGACC	1N-2N-3N-4N-5N
1-2-3-4-5 CCGAG	CCGAGnnnTGACC	1N-2N-3N-4N-5N
1-2-3-4-5 CCGAT	CCGATnnnTGACC	1N-2N-3N-4N-5N
1-2-3 CCG	CCGCAnnnTGACC	1N-2N-3N-4N-5N
1-2-3-5 CCGC	CCGCCnnnTGACC	1N-2N-3N-4N-5N
1-2-3-5 CCGG	CCGCGnnnTGACC	1N-2N-3N-4N-5N
1-2-3-5 CCGT	CCGCTnnnTGACC	1N-2N-3N-4N-5N
1-2-3-4 CCGG	CCGGAnnnTGACC	1N-2N-3N-4N-5N
1-2-3-4-5 CCGGC	CCGGCnnnTGACC	1N-2N-3N-4N-5N
1-2-3-4-5 CCGGG	CCGGGnnnTGACC	1N-2N-3N-4N-5N
1-2-3-4-5 CCGGT	CCGGTnnnTGACC	1N-2N-3N-4N-5N
1-2-3-4 CCGT	CCGTAnnnTGACC	1N-2N-3N-4N-5N
1-2-3-4-5 CCGTC	CCGTCnnnTGACC	1N-2N-3N-4N-5N
1-2-3-4-5 CCGTG	CCGTGnnnTGACC	1N-2N-3N-4N-5N
1-2-3-4-5 CCGTT	CCGTTnnnTGACC	1N-2N-3N-4N-5N
1-2-4 CCA	CCTAAnnnTGACC	1N-2N-3N-4N-5N
1-2-4-5 CCAC	CCTACnnnTGACC	1N-2N-3N-4N-5N
1-2-4-5 CCAG	CCTAGnnnTGACC	1N-2N-3N-4N-5N
1-2-4-5 CCAT	CCTATnnnTGACC	1N-2N-3N-4N-5N
1-2 CC	CCTCAnnnTGACC	1N-2N-3N-4N-5N
1-2-5 CCC	CCTCCnnnTGACC	1N-2N-3N-4N-5N
1-2-5 CCG	CCTCGnnnTGACC	1N-2N-3N-4N-5N
1-2-5 CCT	CCTCTnnnTGACC	1N-2N-3N-4N-5N
1-2-4 CCG	CCTGAnnnTGACC	1N-2N-3N-4N-5N
1-2-4-5 CCGC	CCTGCnnnTGACC	1N-2N-3N-4N-5N
1-2-4-5 CCGG	CCTGGnnnTGACC	1N-2N-3N-4N-5N
1-2-4-5 CCGT	CCTGTnnnTGACC	1N-2N-3N-4N-5N
1-2-4 CCT	CCTTAnnnTGACC	1N-2N-3N-4N-5N
1-2-4-5 CCTC	CCTTCnnnTGACC	1N-2N-3N-4N-5N
1-2-4-5 CCTG	CCTTGnnnTGACC	1N-2N-3N-4N-5N
1-2-4-5 CCTT	CCTTTnnnTGACC	1N-2N-3N-4N-5N
1-3-4 CAA	CGAAAnnnTGACC	1N-2N-3N-4N-5N
1-3-4-5 CAAC	CGAACnnnTGACC	1N-2N-3N-4N-5N
1-3-4-5 CAAG	CGAAGnnnTGACC	1N-2N-3N-4N-5N
1-3-4-5 CAAT	CGAATnnnTGACC	1N-2N-3N-4N-5N
1-3 CA	CGACAnnnTGACC	1N-2N-3N-4N-5N
1-3-5 CAC	CGACCnnnTGACC	1N-2N-3N-4N-5N
1-3-5 CAG	CGACGnnnTGACC	1N-2N-3N-4N-5N
1-3-5 CAT	CGACTnnnTGACC	1N-2N-3N-4N-5N
1-3-4 CAG	CGAGAnnnTGACC	1N-2N-3N-4N-5N
1-3-4-5 CAGC	CGAGCnnnTGACC	1N-2N-3N-4N-5N
1-3-4-5 CAGG	CGAGGnnnTGACC	1N-2N-3N-4N-5N
1-3-4-5 CAGT	CGAGTnnnTGACC	1N-2N-3N-4N-5N
1-3-4 CAT	CGATAnnnTGACC	1N-2N-3N-4N-5N
1-3-4-5 CATC	CGATCnnnTGACC	1N-2N-3N-4N-5N
1-3-4-5 CATG	CGATGnnnTGACC	1N-2N-3N-4N-5N
1-3-4-5 CATT	CGATTnnnTGACC	1N-2N-3N-4N-5N
1-3-4 CCA	CGCAAnnnTGACC	1N-2N-3N-4N-5N
1-3-4-5 CCAC	CGCACnnnTGACC	1N-2N-3N-4N-5N
1-3-4-5 CCAG	CGCAGnnnTGACC	1N-2N-3N-4N-5N
1-3-4-5 CCAT	CGCATnnnTGACC	1N-2N-3N-4N-5N
1-3 CC	CGCCAnnnTGACC	1N-2N-3N-4N-5N
1-3-5 CCC	CGCCCnnnTGACC	1N-2N-3N-4N-5N
1-3-5 CCG	CGCCGnnnTGACC	1N-2N-3N-4N-5N
1-3-5 CCT	CGCCTnnnTGACC	1N-2N-3N-4N-5N
1-3-4 CCG	CGCGAnnnTGACC	1N-2N-3N-4N-5N
1-3-4-5 CCGC	CGCGCnnnTGACC	1N-2N-3N-4N-5N
1-3-4-5 CCGG	CGCGGnnnTGACC	1N-2N-3N-4N-5N
1-3-4-5 CCGT	CGCGTnnnTGACC	1N-2N-3N-4N-5N
1-3-4 CCT	CGCTAnnnTGACC	1N-2N-3N-4N-5N
1-3-4-5 CCTC	CGCTCnnnTGACC	1N-2N-3N-4N-5N
1-3-4-5 CCTG	CGCTGnnnTGACC	1N-2N-3N-4N-5N
1-3-4-5 CCTT	CGCTTnnnTGACC	1N-2N-3N-4N-5N
1-3-4 CGA	CGGAAnnnTGACC	1N-2N-3N-4N-5N
1-3-4-5 CGAC	CGGACnnnTGACC	1N-2N-3N-4N-5N
1-3-4-5 CGAG	CGGAGnnnTGACC	1N-2N-3N-4N-5N
1-3-4-5 CGAT	CGGATnnnTGACC	1N-2N-3N-4N-5N
1-3 CG	CGGCAnnnTGACC	1N-2N-3N-4N-5N
1-3-5 CGC	CGGCCnnnTGACC	1N-2N-3N-4N-5N
1-3-5 CGG	CGGCGnnnTGACC	1N-2N-3N-4N-5N
1-3-5 CGT	CGGCTnnnTGACC	1N-2N-3N-4N-5N
1-3-4 CGG	CGGGAnnnTGACC	1N-2N-3N-4N-5N
1-3-4-5 CGGC	CGGGCnnnTGACC	1N-2N-3N-4N-5N
1-3-4-5 CGGG	CGGGGnnnTGACC	1N-2N-3N-4N-5N
1-3-4-5 CGGT	CGGGTnnnTGACC	1N-2N-3N-4N-5N
1-3-4 CGT	CGGTAnnnTGACC	1N-2N-3N-4N-5N
1-3-4-5 CGTC	CGGTCnnnTGACC	1N-2N-3N-4N-5N
1-3-4-5 CGTG	CGGTGnnnTGACC	1N-2N-3N-4N-5N
1-3-4-5 CGTT	CGGTTnnnTGACC	1N-2N-3N-4N-5N
1-4 CA	CGTAAnnnTGACC	1N-2N-3N-4N-5N
1-4-5 CAC	CGTACnnnTGACC	1N-2N-3N-4N-5N
1-4-5 CAG	CGTAGnnnTGACC	1N-2N-3N-4N-5N
1-4-5 CAT	CGTATnnnTGACC	1N-2N-3N-4N-5N
1C	CGTCAnnnTGACC	1N-2N-3N-4N-5N
1-5 CC	CGTCCnnnTGACC	1N-2N-3N-4N-5N
1-5 CG	CGTCGnnnTGACC	1N-2N-3N-4N-5N
1-5 CT	CGTCTnnnTGACC	1N-2N-3N-4N-5N
1-4 CG	CGTGAnnnTGACC	1N-2N-3N-4N-5N
1-4-5 CGC	CGTGCnnnTGACC	1N-2N-3N-4N-5N
1-4-5 CGG	CGTGGnnnTGACC	1N-2N-3N-4N-5N
1-4-5 CGT	CGTGTnnnTGACC	1N-2N-3N-4N-5N
1-4 CT	CGTTAnnnTGACC	1N-2N-3N-4N-5N
1-4-5 CTC	CGTTCnnnTGACC	1N-2N-3N-4N-5N
1-4-5 CTG	CGTTGnnnTGACC	1N-2N-3N-4N-5N
1-4-5 CTT	CGTTTnnnTGACC	1N-2N-3N-4N-5N
1-2-3-4 CTAA	CTAAAnnnTGACC	1N-2N-3N-4N-5N
1-2-3-4-5 CTAAC	CTAACnnnTGACC	1N-2N-3N-4N-5N
1-2-3-4-5 CTAAG	CTAAGnnnTGACC	1N-2N-3N-4N-5N
1-2-3-4-5 CTAAT	CTAATnnnTGACC	1N-2N-3N-4N-5N
1-2-3 CTA	CTACAnnnTGACC	1N-2N-3N-4N-5N
1-2-3-5 CTAC	CTACCnnnTGACC	1N-2N-3N-4N-5N
1-2-3-5 CTAG	CTACGnnnTGACC	1N-2N-3N-4N-5N
1-2-3-5 CTAT	CTACTnnnTGACC	1N-2N-3N-4N-5N
1-2-3-4 CTAG	CTAGAnnnTGACC	1N-2N-3N-4N-5N
1-2-3-4-5 CTAGC	CTAGCnnnTGACC	1N-2N-3N-4N-5N
1-2-3-4-5 CTAGG	CTAGGnnnTGACC	1N-2N-3N-4N-5N
1-2-3-4-5 CTAGT	CTAGTnnnTGACC	1N-2N-3N-4N-5N
1-2-3-4 CTAT	CTATAnnnTGACC	1N-2N-3N-4N-5N
1-2-3-4-5 CTATC	CTATCnnnTGACC	1N-2N-3N-4N-5N
1-2-3-4-5 CTATG	CTATGnnnTGACC	1N-2N-3N-4N-5N
1-2-3-4-5 CTATT	CTATTnnnTGACC	1N-2N-3N-4N-5N
1-2-3-4 CTCA	CTCAAnnnTGACC	1N-2N-3N-4N-5N
1-2-3-4-5 CTCAC	CTCACnnnTGACC	1N-2N-3N-4N-5N
1-2-3-4-5 CTCAG	CTCAGnnnTGACC	1N-2N-3N-4N-5N
1-2-3-4-5 CTCAT	CTCATnnnTGACC	1N-2N-3N-4N-5N
1-2-3 CTC	CTCCAnnnTGACC	1N-2N-3N-4N-5N
1-2-3-5 CTCC	CTCCCnnnTGACC	1N-2N-3N-4N-5N
1-2-3-5 CTCG	CTCCGnnnTGACC	1N-2N-3N-4N-5N
1-2-3-5 CTCT	CTCCTnnnTGACC	1N-2N-3N-4N-5N
1-2-3-4 CTCG	CTCGAnnnTGACC	1N-2N-3N-4N-5N
1-2-3-4-5 CTCGC	CTCGCnnnTGACC	1N-2N-3N-4N-5N
1-2-3-4-5 CTCGG	CTCGGnnnTGACC	1N-2N-3N-4N-5N
1-2-3-4-5 CTCGT	CTCGTnnnTGACC	1N-2N-3N-4N-5N
1-2-3-4 CTCT	CTCTAnnnTGACC	1N-2N-3N-4N-5N
1-2-3-4-5 CTCTC	CTCTCnnnTGACC	1N-2N-3N-4N-5N
1-2-3-4-5 CTCTG	CTCTGnnnTGACC	1N-2N-3N-4N-5N
1-2-3-4-5 CTCTT	CTCTTnnnTGACC	1N-2N-3N-4N-5N
1-2-3-4 CTGA	CTGAAnnnTGACC	1N-2N-3N-4N-5N
1-2-3-4-5 CTGAC	CTGACnnnTGACC	1N-2N-3N-4N-5N
1-2-3-4-5 CTGAG	CTGAGnnnTGACC	1N-2N-3N-4N-5N
1-2-3-4-5 CTGAT	CTGATnnnTGACC	1N-2N-3N-4N-5N
1-2-3 CTG	CTGCAnnnTGACC	1N-2N-3N-4N-5N
1-2-3-5 CTGC	CTGCCnnnTGACC	1N-2N-3N-4N-5N
1-2-3-5 CTGG	CTGCGnnnTGACC	1N-2N-3N-4N-5N
1-2-3-5 CTGT	CTGCTnnnTGACC	1N-2N-3N-4N-5N
1-2-3-4 CTGG	CTGGAnnnTGACC	1N-2N-3N-4N-5N
1-2-3-4-5 CTGGC	CTGGCnnnTGACC	1N-2N-3N-4N-5N
1-2-3-4-5 CTGGG	CTGGGnnnTGACC	1N-2N-3N-4N-5N
1-2-3-4-5 CTGGT	CTGGTnnnTGACC	1N-2N-3N-4N-5N
1-2-3-4 CTGT	CTGTAnnnTGACC	1N-2N-3N-4N-5N
1-2-3-4-5 CTGTC	CTGTCnnnTGACC	1N-2N-3N-4N-5N
1-2-3-4-5 CTGTG	CTGTGnnnTGACC	1N-2N-3N-4N-5N
1-2-3-4-5 CTGTT	CTGTTnnnTGACC	1N-2N-3N-4N-5N
1-2-4 CTA	CTTAAnnnTGACC	1N-2N-3N-4N-5N
1-2-4-5 CTAC	CTTACnnnTGACC	1N-2N-3N-4N-5N
1-2-4-5 CTAG	CTTAGnnnTGACC	1N-2N-3N-4N-5N
1-2-4-5 CTAT	CTTATnnnTGACC	1N-2N-3N-4N-5N
1-2 CT	CTTCAnnnTGACC	1N-2N-3N-4N-5N
1-2-5 CTC	CTTCCnnnTGACC	1N-2N-3N-4N-5N
1-2-5 CTG	CTTCGnnnTGACC	1N-2N-3N-4N-5N
1-2-5 CTT	CTTCTnnnTGACC	1N-2N-3N-4N-5N
1-2-4 CTG	CTTGAnnnTGACC	1N-2N-3N-4N-5N
1-2-4-5 CTGC	CTTGCnnnTGACC	1N-2N-3N-4N-5N
1-2-4-5 CTGG	CTTGGnnnTGACC	1N-2N-3N-4N-5N
1-2-4-5 CTGT	CTTGTnnnTGACC	1N-2N-3N-4N-5N
1-2-4 CTT	CTTTAnnnTGACC	1N-2N-3N-4N-5N
1-2-4-5 CTTC	CTTTCnnnTGACC	1N-2N-3N-4N-5N
1-2-4-5 CTTG	CTTTGnnnTGACC	1N-2N-3N-4N-5N
1-2-4-5 CTTT	CTTTTnnnTGACC	1N-2N-3N-4N-5N
2-3-4 AAA	GAAAAnnnTGACC	1N-2N-3N-4N-5N
2-3-4-5 AAAC	GAAACnnnTGACC	1N-2N-3N-4N-5N
2-3-4-5 AAAG	GAAAGnnnTGACC	1N-2N-3N-4N-5N
2-3-4-5 AAAT	GAAATnnnTGACC	1N-2N-3N-4N-5N
2-3 AA	GAACAnnnTGACC	1N-2N-3N-4N-5N
2-3-5 AAC	GAACCnnnTGACC	1N-2N-3N-4N-5N
2-3-5 AAG	GAACGnnnTGACC	1N-2N-3N-4N-5N
2-3-5 AAT	GAACTnnnTGACC	1N-2N-3N-4N-5N
2-3-4 AAG	GAAGAnnnTGACC	1N-2N-3N-4N-5N
2-3-4-5 AAGC	GAAGCnnnTGACC	1N-2N-3N-4N-5N
2-3-4-5 AAGG	GAAGGnnnTGACC	1N-2N-3N-4N-5N
2-3-4-5 AAGT	GAAGTnnnTGACC	1N-2N-3N-4N-5N
2-3-4 AAT	GAATAnnnTGACC	1N-2N-3N-4N-5N
2-3-4-5 AATC	GAATCnnnTGACC	1N-2N-3N-4N-5N
2-3-4-5 AATG	GAATGnnnTGACC	1N-2N-3N-4N-5N
2-3-4-5 AATT	GAATTnnnTGACC	1N-2N-3N-4N-5N
2-3-4 ACA	GACAAnnnTGACC	1N-2N-3N-4N-5N
2-3-4-5 ACAC	GACACnnnTGACC	1N-2N-3N-4N-5N
2-3-4-5 ACAG	GACAGnnnTGACC	1N-2N-3N-4N-5N
2-3-4-5 ACAT	GACATnnnTGACC	1N-2N-3N-4N-5N
2-3 AC	GACCAnnnTGACC	1N-2N-3N-4N-5N
2-3-5 ACC	GACCCnnnTGACC	1N-2N-3N-4N-5N
2-3-5 ACG	GACCGnnnTGACC	1N-2N-3N-4N-5N
2-3-5 ACT	GACCTnnnTGACC	1N-2N-3N-4N-5N
2-3-4 ACG	GACGAnnnTGACC	1N-2N-3N-4N-5N
2-3-4-5 ACGC	GACGCnnnTGACC	1N-2N-3N-4N-5N
2-3-4-5 ACGG	GACGGnnnTGACC	1N-2N-3N-4N-5N
2-3-4-5 ACGT	GACGTnnnTGACC	1N-2N-3N-4N-5N
2-3-4 ACT	GACTAnnnTGACC	1N-2N-3N-4N-5N
2-3-4-5 ACTC	GACTCnnnTGACC	1N-2N-3N-4N-5N
2-3-4-5 ACTG	GACTGnnnTGACC	1N-2N-3N-4N-5N
2-3-4-5 ACTT	GACTTnnnTGACC	1N-2N-3N-4N-5N
2-3-4 AGA	GAGAAnnnTGACC	1N-2N-3N-4N-5N
2-3-4-5 AGAC	GAGACnnnTGACC	1N-2N-3N-4N-5N
2-3-4-5 AGAG	GAGAGnnnTGACC	1N-2N-3N-4N-5N
2-3-4-5 AGAT	GAGATnnnTGACC	1N-2N-3N-4N-5N
2-3 AG	GAGCAnnnTGACC	1N-2N-3N-4N-5N
2-3-5 AGC	GAGCCnnnTGACC	1N-2N-3N-4N-5N
2-3-5 AGG	GAGCGnnnTGACC	1N-2N-3N-4N-5N
2-3-5 AGT	GAGCTnnnTGACC	1N-2N-3N-4N-5N
2-3-4 AGG	GAGGAnnnTGACC	1N-2N-3N-4N-5N
2-3-4-5 AGGC	GAGGCnnnTGACC	1N-2N-3N-4N-5N
2-3-4-5 AGGG	GAGGGnnnTGACC	1N-2N-3N-4N-5N
2-3-4-5 AGGT	GAGGTnnnTGACC	1N-2N-3N-4N-5N
2-3-4 AGT	GAGTAnnnTGACC	1N-2N-3N-4N-5N
2-3-4-5 AGTC	GAGTCnnnTGACC	1N-2N-3N-4N-5N
2-3-4-5 AGTG	GAGTGnnnTGACC	1N-2N-3N-4N-5N
2-3-4-5 AGTT	GAGTTnnnTGACC	1N-2N-3N-4N-5N
2-4 AA	GATAAnnnTGACC	1N-2N-3N-4N-5N
2-4-5 AAC	GATACnnnTGACC	1N-2N-3N-4N-5N
2-4-5 AAG	GATAGnnnTGACC	1N-2N-3N-4N-5N
2-4-5 AAT	GATATnnnTGACC	1N-2N-3N-4N-5N
2A	GATCAnnnTGACC	1N-2N-3N-4N-5N
2-5 AC	GATCCnnnTGACC	1N-2N-3N-4N-5N
2-5 AG	GATCGnnnTGACC	1N-2N-3N-4N-5N
2-5 AT	GATCTnnnTGACC	1N-2N-3N-4N-5N
2-4 AG	GATGAnnnTGACC	1N-2N-3N-4N-5N
2-4-5 AGC	GATGCnnnTGACC	1N-2N-3N-4N-5N
2-4-5 AGG	GATGGnnnTGACC	1N-2N-3N-4N-5N
2-4-5 AGT	GATGTnnnTGACC	1N-2N-3N-4N-5N
2-4 AT	GATTAnnnTGACC	1N-2N-3N-4N-5N
2-4-5 ATC	GATTCnnnTGACC	1N-2N-3N-4N-5N
2-4-5 ATG	GATTGnnnTGACC	1N-2N-3N-4N-5N
2-4-5 ATT	GATTTnnnTGACC	1N-2N-3N-4N-5N
2-3-4 CAA	GCAAAnnnTGACC	1N-2N-3N-4N-5N
2-3-4-5 CAAC	GCAACnnnTGACC	1N-2N-3N-4N-5N
2-3-4-5 CAAG	GCAAGnnnTGACC	1N-2N-3N-4N-5N
2-3-4-5 CAAT	GCAATnnnTGACC	1N-2N-3N-4N-5N
2-3 CA	GCACAnnnTGACC	1N-2N-3N-4N-5N
2-3-5 CAC	GCACCnnnTGACC	1N-2N-3N-4N-5N
2-3-5 CAG	GCACGnnnTGACC	1N-2N-3N-4N-5N
2-3-5 CAT	GCACTnnnTGACC	1N-2N-3N-4N-5N
2-3-4 CAG	GCAGAnnnTGACC	1N-2N-3N-4N-5N
2-3-4-5 CAGC	GCAGCnnnTGACC	1N-2N-3N-4N-5N
2-3-4-5 CAGG	GCAGGnnnTGACC	1N-2N-3N-4N-5N
2-3-4-5 CAGT	GCAGTnnnTGACC	1N-2N-3N-4N-5N
2-3-4 CAT	GCATAnnnTGACC	1N-2N-3N-4N-5N
2-3-4-5 CATC	GCATCnnnTGACC	1N-2N-3N-4N-5N
2-3-4-5 CATG	GCATGnnnTGACC	1N-2N-3N-4N-5N
2-3-4-5 CATT	GCATTnnnTGACC	1N-2N-3N-4N-5N
2-3-4 CCA	GCCAAnnnTGACC	1N-2N-3N-4N-5N
2-3-4-5 CCAC	GCCACnnnTGACC	1N-2N-3N-4N-5N
2-3-4-5 CCAG	GCCAGnnnTGACC	1N-2N-3N-4N-5N
2-3-4-5 CCAT	GCCATnnnTGACC	1N-2N-3N-4N-5N
2-3 CC	GCCCAnnnTGACC	1N-2N-3N-4N-5N
2-3-5 CCC	GCCCCnnnTGACC	1N-2N-3N-4N-5N
2-3-5 CCG	GCCCGnnnTGACC	1N-2N-3N-4N-5N
2-3-5 CCT	GCCCTnnnTGACC	1N-2N-3N-4N-5N
2-3-4 CCG	GCCGAnnnTGACC	1N-2N-3N-4N-5N
2-3-4-5 CCGC	GCCGCnnnTGACC	1N-2N-3N-4N-5N
2-3-4-5 CCGG	GCCGGnnnTGACC	1N-2N-3N-4N-5N
2-3-4-5 CCGT	GCCGTnnnTGACC	1N-2N-3N-4N-5N
2-3-4 CCT	GCCTAnnnTGACC	1N-2N-3N-4N-5N
2-3-4-5 CCTC	GCCTCnnnTGACC	1N-2N-3N-4N-5N
2-3-4-5 CCTG	GCCTGnnnTGACC	1N-2N-3N-4N-5N
2-3-4-5 CCTT	GCCTTnnnTGACC	1N-2N-3N-4N-5N
2-3-4 CGA	GCGAAnnnTGACC	1N-2N-3N-4N-5N
2-3-4-5 CGAC	GCGACnnnTGACC	1N-2N-3N-4N-5N
2-3-4-5 CGAG	GCGAGnnnTGACC	1N-2N-3N-4N-5N
2-3-4-5 CGAT	GCGATnnnTGACC	1N-2N-3N-4N-5N
2-3 CG	GCGCAnnnTGACC	1N-2N-3N-4N-5N
2-3-5 CGC	GCGCCnnnTGACC	1N-2N-3N-4N-5N
2-3-5 CGG	GCGCGnnnTGACC	1N-2N-3N-4N-5N
2-3-5 CGT	GCGCTnnnTGACC	1N-2N-3N-4N-5N
2-3-4 CGG	GCGGAnnnTGACC	1N-2N-3N-4N-5N
2-3-4-5 CGGC	GCGGCnnnTGACC	1N-2N-3N-4N-5N
2-3-4-5 CGGG	GCGGGnnnTGACC	1N-2N-3N-4N-5N
2-3-4-5 CGGT	GCGGTnnnTGACC	1N-2N-3N-4N-5N
2-3-4 CGT	GCGTAnnnTGACC	1N-2N-3N-4N-5N
2-3-4-5 CGTC	GCGTCnnnTGACC	1N-2N-3N-4N-5N
2-3-4-5 CGTG	GCGTGnnnTGACC	1N-2N-3N-4N-5N
2-3-4-5 CGTT	GCGTTnnnTGACC	1N-2N-3N-4N-5N
2-4 CA	GCTAAnnnTGACC	1N-2N-3N-4N-5N
2-4-5 CAC	GCTACnnnTGACC	1N-2N-3N-4N-5N
2-4-5 CAG	GCTAGnnnTGACC	1N-2N-3N-4N-5N
2-4-5 CAT	GCTATnnnTGACC	1N-2N-3N-4N-5N
2C	GCTCAnnnTGACC	1N-2N-3N-4N-5N
2-5 CC	GCTCCnnnTGACC	1N-2N-3N-4N-5N
2-5 CG	GCTCGnnnTGACC	1N-2N-3N-4N-5N
2-5 CT	GCTCTnnnTGACC	1N-2N-3N-4N-5N
2-4 CG	GCTGAnnnTGACC	1N-2N-3N-4N-5N
2-4-5 CGC	GCTGCnnnTGACC	1N-2N-3N-4N-5N
2-4-5 CGG	GCTGGnnnTGACC	1N-2N-3N-4N-5N
2-4-5 CGT	GCTGTnnnTGACC	1N-2N-3N-4N-5N
2-4 CT	GCTTAnnnTGACC	1N-2N-3N-4N-5N
2-4-5 CTC	GCTTCnnnTGACC	1N-2N-3N-4N-5N
2-4-5 CTG	GCTTGnnnTGACC	1N-2N-3N-4N-5N
2-4-5 CTT	GCTTTnnnTGACC	1N-2N-3N-4N-5N
3-4 AA	GGAAAnnnTGACC	1N-2N-3N-4N-5N
3-4-5 AAC	GGAACnnnTGACC	1N-2N-3N-4N-5N
3-4-5 AAG	GGAAGnnnTGACC	1N-2N-3N-4N-5N
3-4-5 AAT	GGAATnnnTGACC	1N-2N-3N-4N-5N
3A	GGACAnnnTGACC	1N-2N-3N-4N-5N
3-5 AC	GGACCnnnTGACC	1N-2N-3N-4N-5N
3-5 AG	GGACGnnnTGACC	1N-2N-3N-4N-5N
3-5 AT	GGACTnnnTGACC	1N-2N-3N-4N-5N
3-4 AG	GGAGAnnnTGACC	1N-2N-3N-4N-5N
3-4-5 AGC	GGAGCnnnTGACC	1N-2N-3N-4N-5N
3-4-5 AGG	GGAGGnnnTGACC	1N-2N-3N-4N-5N
3-4-5 AGT	GGAGTnnnTGACC	1N-2N-3N-4N-5N
3-4 AT	GGATAnnnTGACC	1N-2N-3N-4N-5N
3-4-5 ATC	GGATCnnnTGACC	1N-2N-3N-4N-5N
3-4-5 ATG	GGATGnnnTGACC	1N-2N-3N-4N-5N
3-4-5 ATT	GGATTnnnTGACC	1N-2N-3N-4N-5N
3-4 CA	GGCAAnnnTGACC	1N-2N-3N-4N-5N
3-4-5 CAC	GGCACnnnTGACC	1N-2N-3N-4N-5N
3-4-5 CAG	GGCAGnnnTGACC	1N-2N-3N-4N-5N
3-4-5 CAT	GGCATnnnTGACC	1N-2N-3N-4N-5N
3C	GGCCAnnnTGACC	1N-2N-3N-4N-5N
3-5 CC	GGCCCnnnTGACC	1N-2N-3N-4N-5N
3-5 CG	GGCCGnnnTGACC	1N-2N-3N-4N-5N
3-5 CT	GGCCTnnnTGACC	1N-2N-3N-4N-5N
3-4 CG	GGCGAnnnTGACC	1N-2N-3N-4N-5N
3-4-5 CGC	GGCGCnnnTGACC	1N-2N-3N-4N-5N
3-4-5 CGG	GGCGGnnnTGACC	1N-2N-3N-4N-5N
3-4-5 CGT	GGCGTnnnTGACC	1N-2N-3N-4N-5N
3-4 CT	GGCTAnnnTGACC	1N-2N-3N-4N-5N
3-4-5 CTC	GGCTCnnnTGACC	1N-2N-3N-4N-5N
3-4-5 CTG	GGCTGnnnTGACC	1N-2N-3N-4N-5N
3-4-5 CTT	GGCTTnnnTGACC	1N-2N-3N-4N-5N
3-4 GA	GGGAAnnnTGACC	1N-2N-3N-4N-5N
3-4-5 GAC	GGGACnnnTGACC	1N-2N-3N-4N-5N
3-4-5 GAG	GGGAGnnnTGACC	1N-2N-3N-4N-5N
3-4-5 GAT	GGGATnnnTGACC	1N-2N-3N-4N-5N
3G	GGGCAnnnTGACC	1N-2N-3N-4N-5N
3-5 GC	GGGCCnnnTGACC	1N-2N-3N-4N-5N
3-5 GG	GGGCGnnnTGACC	1N-2N-3N-4N-5N
3-5 GT	GGGCTnnnTGACC	1N-2N-3N-4N-5N
3-4 GG	GGGGAnnnTGACC	1N-2N-3N-4N-5N
3-4-5 GGC	GGGGCnnnTGACC	1N-2N-3N-4N-5N
3-4-5 GGG	GGGGGnnnTGACC	1N-2N-3N-4N-5N
3-4-5 GGT	GGGGTnnnTGACC	1N-2N-3N-4N-5N
3-4 GT	GGGTAnnnTGACC	1N-2N-3N-4N-5N
3-4-5 GTC	GGGTCnnnTGACC	1N-2N-3N-4N-5N
3-4-5 GTG	GGGTGnnnTGACC	1N-2N-3N-4N-5N
3-4-5 GTT	GGGTTnnnTGACC	1N-2N-3N-4N-5N
4A	GGTAAnnnTGACC	1N-2N-3N-4N-5N
4-5 AC	GGTACnnnTGACC	1N-2N-3N-4N-5N
4-5 AG	GGTAGnnnTGACC	1N-2N-3N-4N-5N
4-5 AT	GGTATnnnTGACC	1N-2N-3N-4N-5N
ERE	GGTCAnnnTGACC	1N-2N-3N-4N-5N
5C	GGTCCnnnTGACC	1N-2N-3N-4N-5N
5G	GGTCGnnnTGACC	1N-2N-3N-4N-5N
5T	GGTCTnnnTGACC	1N-2N-3N-4N-5N
4G	GGTGAnnnTGACC	1N-2N-3N-4N-5N
4-5 GC	GGTGCnnnTGACC	1N-2N-3N-4N-5N
4-5 GG	GGTGGnnnTGACC	1N-2N-3N-4N-5N
4-5 GT	GGTGTnnnTGACC	1N-2N-3N-4N-5N
4T	GGTTAnnnTGACC	1N-2N-3N-4N-5N
4-5 TC	GGTTCnnnTGACC	1N-2N-3N-4N-5N
4-5 TG	GGTTGnnnTGACC	1N-2N-3N-4N-5N
4-5 TT	GGTTTnnnTGACC	1N-2N-3N-4N-5N
2-3-4 TAA	GTAAAnnnTGACC	1N-2N-3N-4N-5N
2-3-4-5 TAAC	GTAACnnnTGACC	1N-2N-3N-4N-5N
2-3-4-5 TAAG	GTAAGnnnTGACC	1N-2N-3N-4N-5N
2-3-4-5 TAAT	GTAATnnnTGACC	1N-2N-3N-4N-5N
2-3 TA	GTACAnnnTGACC	1N-2N-3N-4N-5N
2-3-5 TAC	GTACCnnnTGACC	1N-2N-3N-4N-5N
2-3-5 TAG	GTACGnnnTGACC	1N-2N-3N-4N-5N
2-3-5 TAT	GTACTnnnTGACC	1N-2N-3N-4N-5N
2-3-4 TAG	GTAGAnnnTGACC	1N-2N-3N-4N-5N
2-3-4-5 TAGC	GTAGCnnnTGACC	1N-2N-3N-4N-5N
2-3-4-5 TAGG	GTAGGnnnTGACC	1N-2N-3N-4N-5N
2-3-4-5 TAGT	GTAGTnnnTGACC	1N-2N-3N-4N-5N
2-3-4 TAT	GTATAnnnTGACC	1N-2N-3N-4N-5N
2-3-4-5 TATC	GTATCnnnTGACC	1N-2N-3N-4N-5N
2-3-4-5 TATG	GTATGnnnTGACC	1N-2N-3N-4N-5N
2-3-4-5 TATT	GTATTnnnTGACC	1N-2N-3N-4N-5N
2-3-4 TCA	GTCAAnnnTGACC	1N-2N-3N-4N-5N
2-3-4-5 TCAC	GTCACnnnTGACC	1N-2N-3N-4N-5N
2-3-4-5 TCAG	GTCAGnnnTGACC	1N-2N-3N-4N-5N
2-3-4-5 TCAT	GTCATnnnTGACC	1N-2N-3N-4N-5N
2-3 TC	GTCCAnnnTGACC	1N-2N-3N-4N-5N
2-3-5 TCC	GTCCCnnnTGACC	1N-2N-3N-4N-5N
2-3-5 TCG	GTCCGnnnTGACC	1N-2N-3N-4N-5N
2-3-5 TCT	GTCCTnnnTGACC	1N-2N-3N-4N-5N
2-3-4 TCG	GTCGAnnnTGACC	1N-2N-3N-4N-5N
2-3-4-5 TCGC	GTCGCnnnTGACC	1N-2N-3N-4N-5N
2-3-4-5 TCGG	GTCGGnnnTGACC	1N-2N-3N-4N-5N
2-3-4-5 TCGT	GTCGTnnnTGACC	1N-2N-3N-4N-5N
2-3-4 TCT	GTCTAnnnTGACC	1N-2N-3N-4N-5N
2-3-4-5 TCTC	GTCTCnnnTGACC	1N-2N-3N-4N-5N
2-3-4-5 TCTG	GTCTGnnnTGACC	1N-2N-3N-4N-5N
2-3-4-5 TCTT	GTCTTnnnTGACC	1N-2N-3N-4N-5N
2-3-4 TGA	GTGAAnnnTGACC	1N-2N-3N-4N-5N
2-3-4-5 TGAC	GTGACnnnTGACC	1N-2N-3N-4N-5N
2-3-4-5 TGAG	GTGAGnnnTGACC	1N-2N-3N-4N-5N
2-3-4-5 TGAT	GTGATnnnTGACC	1N-2N-3N-4N-5N
2-3 TG	GTGCAnnnTGACC	1N-2N-3N-4N-5N
2-3-5 TGC	GTGCCnnnTGACC	1N-2N-3N-4N-5N
2-3-5 TGG	GTGCGnnnTGACC	1N-2N-3N-4N-5N
2-3-5 TGT	GTGCTnnnTGACC	1N-2N-3N-4N-5N
2-3-4 TGG	GTGGAnnnTGACC	1N-2N-3N-4N-5N
2-3-4-5 TGGC	GTGGCnnnTGACC	1N-2N-3N-4N-5N
2-3-4-5 TGGG	GTGGGnnnTGACC	1N-2N-3N-4N-5N
2-3-4-5 TGGT	GTGGTnnnTGACC	1N-2N-3N-4N-5N
2-3-4 TGT	GTGTAnnnTGACC	1N-2N-3N-4N-5N
2-3-4-5 TGTC	GTGTCnnnTGACC	1N-2N-3N-4N-5N
2-3-4-5 TGTG	GTGTGnnnTGACC	1N-2N-3N-4N-5N
2-3-4-5 TGTT	GTGTTnnnTGACC	1N-2N-3N-4N-5N
2-4 TA	GTTAAnnnTGACC	1N-2N-3N-4N-5N
2-4-5 TAC	GTTACnnnTGACC	1N-2N-3N-4N-5N
2-4-5 TAG	GTTAGnnnTGACC	1N-2N-3N-4N-5N
2-4-5 TAT	GTTATnnnTGACC	1N-2N-3N-4N-5N
2T	GTTCAnnnTGACC	1N-2N-3N-4N-5N
2-5 TC	GTTCCnnnTGACC	1N-2N-3N-4N-5N
2-5 TG	GTTCGnnnTGACC	1N-2N-3N-4N-5N
2-5 TT	GTTCTnnnTGACC	1N-2N-3N-4N-5N
2-4 TG	GTTGAnnnTGACC	1N-2N-3N-4N-5N
2-4-5 TGC	GTTGCnnnTGACC	1N-2N-3N-4N-5N
2-4-5 TGG	GTTGGnnnTGACC	1N-2N-3N-4N-5N
2-4-5 TGT	GTTGTnnnTGACC	1N-2N-3N-4N-5N
2-4 TT	GTTTAnnnTGACC	1N-2N-3N-4N-5N
2-4-5 TTC	GTTTCnnnTGACC	1N-2N-3N-4N-5N
2-4-5 TTG	GTTTGnnnTGACC	1N-2N-3N-4N-5N
2-4-5 TTT	GTTTTnnnTGACC	1N-2N-3N-4N-5N
1-2-3-4 TAAA	TAAAAnnnTGACC	1N-2N-3N-4N-5N
1-2-3-4-5 TAAAC	TAAACnnnTGACC	1N-2N-3N-4N-5N
1-2-3-4-5 TAAAG	TAAAGnnnTGACC	1N-2N-3N-4N-5N
1-2-3-4-5 TAAAT	TAAATnnnTGACC	1N-2N-3N-4N-5N
1-2-3 TAA	TAACAnnnTGACC	1N-2N-3N-4N-5N
1-2-3-5 TAAC	TAACCnnnTGACC	1N-2N-3N-4N-5N
1-2-3-5 TAAG	TAACGnnnTGACC	1N-2N-3N-4N-5N
1-2-3-5 TAAT	TAACTnnnTGACC	1N-2N-3N-4N-5N
1-2-3-4 TAAG	TAAGAnnnTGACC	1N-2N-3N-4N-5N
1-2-3-4-5 TAAGC	TAAGCnnnTGACC	1N-2N-3N-4N-5N
1-2-3-4-5 TAAGG	TAAGGnnnTGACC	1N-2N-3N-4N-5N
1-2-3-4-5 TAAGT	TAAGTnnnTGACC	1N-2N-3N-4N-5N
1-2-3-4 TAAT	TAATAnnnTGACC	1N-2N-3N-4N-5N
1-2-3-4-5 TAATC	TAATCnnnTGACC	1N-2N-3N-4N-5N
1-2-3-4-5 TAATG	TAATGnnnTGACC	1N-2N-3N-4N-5N
1-2-3-4-5 TAATT	TAATTnnnTGACC	1N-2N-3N-4N-5N
1-2-3-4 TACA	TACAAnnnTGACC	1N-2N-3N-4N-5N
1-2-3-4-5 TACAC	TACACnnnTGACC	1N-2N-3N-4N-5N
1-2-3-4-5 TACAG	TACAGnnnTGACC	1N-2N-3N-4N-5N
1-2-3-4-5 TACAT	TACATnnnTGACC	1N-2N-3N-4N-5N
1-2-3 TAC	TACCAnnnTGACC	1N-2N-3N-4N-5N
1-2-3-5 TACC	TACCCnnnTGACC	1N-2N-3N-4N-5N
1-2-3-5 TACG	TACCGnnnTGACC	1N-2N-3N-4N-5N
1-2-3-5 TACT	TACCTnnnTGACC	1N-2N-3N-4N-5N
1-2-3-4 TACG	TACGAnnnTGACC	1N-2N-3N-4N-5N
1-2-3-4-5 TACGC	TACGCnnnTGACC	1N-2N-3N-4N-5N
1-2-3-4-5 TACGG	TACGGnnnTGACC	1N-2N-3N-4N-5N
1-2-3-4-5 TACGT	TACGTnnnTGACC	1N-2N-3N-4N-5N
1-2-3-4 TACT	TACTAnnnTGACC	1N-2N-3N-4N-5N
1-2-3-4-5 TACTC	TACTCnnnTGACC	1N-2N-3N-4N-5N
1-2-3-4-5 TACTG	TACTGnnnTGACC	1N-2N-3N-4N-5N
1-2-3-4-5 TACTT	TACTTnnnTGACC	1N-2N-3N-4N-5N
1-2-3-4 TAGA	TAGAAnnnTGACC	1N-2N-3N-4N-5N
1-2-3-4-5 TAGAC	TAGACnnnTGACC	1N-2N-3N-4N-5N
1-2-3-4-5 TAGAG	TAGAGnnnTGACC	1N-2N-3N-4N-5N
1-2-3-4-5 TAGAT	TAGATnnnTGACC	1N-2N-3N-4N-5N
1-2-3 TAG	TAGCAnnnTGACC	1N-2N-3N-4N-5N
1-2-3-5 TAGC	TAGCCnnnTGACC	1N-2N-3N-4N-5N
1-2-3-5 TAGG	TAGCGnnnTGACC	1N-2N-3N-4N-5N
1-2-3-5 TAGT	TAGCTnnnTGACC	1N-2N-3N-4N-5N
1-2-3-4 TAGG	TAGGAnnnTGACC	1N-2N-3N-4N-5N
1-2-3-4-5 TAGGC	TAGGCnnnTGACC	1N-2N-3N-4N-5N
1-2-3-4-5 TAGGG	TAGGGnnnTGACC	1N-2N-3N-4N-5N
1-2-3-4-5 TAGGT	TAGGTnnnTGACC	1N-2N-3N-4N-5N
1-2-3-4 TAGT	TAGTAnnnTGACC	1N-2N-3N-4N-5N
1-2-3-4-5 TAGTC	TAGTCnnnTGACC	1N-2N-3N-4N-5N
1-2-3-4-5 TAGTG	TAGTGnnnTGACC	1N-2N-3N-4N-5N
1-2-3-4-5 TAGTT	TAGTTnnnTGACC	1N-2N-3N-4N-5N
1-2-4 TAA	TATAAnnnTGACC	1N-2N-3N-4N-5N
1-2-4-5 TAAC	TATACnnnTGACC	1N-2N-3N-4N-5N
1-2-4-5 TAAG	TATAGnnnTGACC	1N-2N-3N-4N-5N
1-2-4-5 TAAT	TATATnnnTGACC	1N-2N-3N-4N-5N
1-2 TA	TATCAnnnTGACC	1N-2N-3N-4N-5N
1-2-5 TAC	TATCCnnnTGACC	1N-2N-3N-4N-5N
1-2-5 TAG	TATCGnnnTGACC	1N-2N-3N-4N-5N
1-2-5 TAT	TATCTnnnTGACC	1N-2N-3N-4N-5N
1-2-4 TAG	TATGAnnnTGACC	1N-2N-3N-4N-5N
1-2-4-5 TAGC	TATGCnnnTGACC	1N-2N-3N-4N-5N
1-2-4-5 TAGG	TATGGnnnTGACC	1N-2N-3N-4N-5N
1-2-4-5 TAGT	TATGTnnnTGACC	1N-2N-3N-4N-5N
1-2-4 TAT	TATTAnnnTGACC	1N-2N-3N-4N-5N
1-2-4-5 TATC	TATTCnnnTGACC	1N-2N-3N-4N-5N
1-2-4-5 TATG	TATTGnnnTGACC	1N-2N-3N-4N-5N
1-2-4-5 TATT	TATTTnnnTGACC	1N-2N-3N-4N-5N
1-2-3-4 TCAA	TCAAAnnnTGACC	1N-2N-3N-4N-5N
1-2-3-4-5 TCAAC	TCAACnnnTGACC	1N-2N-3N-4N-5N
1-2-3-4-5 TCAAG	TCAAGnnnTGACC	1N-2N-3N-4N-5N
1-2-3-4-5 TCAAT	TCAATnnnTGACC	1N-2N-3N-4N-5N
1-2-3 TCA	TCACAnnnTGACC	1N-2N-3N-4N-5N
1-2-3-5 TCAC	TCACCnnnTGACC	1N-2N-3N-4N-5N
1-2-3-5 TCAG	TCACGnnnTGACC	1N-2N-3N-4N-5N
1-2-3-5 TCAT	TCACTnnnTGACC	1N-2N-3N-4N-5N
1-2-3-4 TCAG	TCAGAnnnTGACC	1N-2N-3N-4N-5N
1-2-3-4-5 TCAGC	TCAGCnnnTGACC	1N-2N-3N-4N-5N
1-2-3-4-5 TCAGG	TCAGGnnnTGACC	1N-2N-3N-4N-5N
1-2-3-4-5 TCAGT	TCAGTnnnTGACC	1N-2N-3N-4N-5N
1-2-3-4 TCAT	TCATAnnnTGACC	1N-2N-3N-4N-5N
1-2-3-4-5 TCATC	TCATCnnnTGACC	1N-2N-3N-4N-5N
1-2-3-4-5 TCATG	TCATGnnnTGACC	1N-2N-3N-4N-5N
1-2-3-4-5 TCATT	TCATTnnnTGACC	1N-2N-3N-4N-5N
1-2-3-4 TCCA	TCCAAnnnTGACC	1N-2N-3N-4N-5N
1-2-3-4-5 TCCAC	TCCACnnnTGACC	1N-2N-3N-4N-5N
1-2-3-4-5 TCCAG	TCCAGnnnTGACC	1N-2N-3N-4N-5N
1-2-3-4-5 TCCAT	TCCATnnnTGACC	1N-2N-3N-4N-5N
1-2-3 TCC	TCCCAnnnTGACC	1N-2N-3N-4N-5N
1-2-3-5 TCCC	TCCCCnnnTGACC	1N-2N-3N-4N-5N
1-2-3-5 TCCG	TCCCGnnnTGACC	1N-2N-3N-4N-5N
1-2-3-5 TCCT	TCCCTnnnTGACC	1N-2N-3N-4N-5N
1-2-3-4 TCCG	TCCGAnnnTGACC	1N-2N-3N-4N-5N
1-2-3-4-5 TCCGC	TCCGCnnnTGACC	1N-2N-3N-4N-5N
1-2-3-4-5 TCCGG	TCCGGnnnTGACC	1N-2N-3N-4N-5N
1-2-3-4-5 TCCGT	TCCGTnnnTGACC	1N-2N-3N-4N-5N
1-2-3-4 TCCT	TCCTAnnnTGACC	1N-2N-3N-4N-5N
1-2-3-4-5 TCCTC	TCCTCnnnTGACC	1N-2N-3N-4N-5N
1-2-3-4-5 TCCTG	TCCTGnnnTGACC	1N-2N-3N-4N-5N
1-2-3-4-5 TCCTT	TCCTTnnnTGACC	1N-2N-3N-4N-5N
1-2-3-4 TCGA	TCGAAnnnTGACC	1N-2N-3N-4N-5N
1-2-3-4-5 TCGAC	TCGACnnnTGACC	1N-2N-3N-4N-5N
1-2-3-4-5 TCGAG	TCGAGnnnTGACC	1N-2N-3N-4N-5N
1-2-3-4-5 TCGAT	TCGATnnnTGACC	1N-2N-3N-4N-5N
1-2-3 TCG	TCGCAnnnTGACC	1N-2N-3N-4N-5N
1-2-3-5 TCGC	TCGCCnnnTGACC	1N-2N-3N-4N-5N
1-2-3-5 TCGG	TCGCGnnnTGACC	1N-2N-3N-4N-5N
1-2-3-5 TCGT	TCGCTnnnTGACC	1N-2N-3N-4N-5N
1-2-3-4 TCGG	TCGGAnnnTGACC	1N-2N-3N-4N-5N
1-2-3-4-5 TCGGC	TCGGCnnnTGACC	1N-2N-3N-4N-5N
1-2-3-4-5 TCGGG	TCGGGnnnTGACC	1N-2N-3N-4N-5N
1-2-3-4-5 TCGGT	TCGGTnnnTGACC	1N-2N-3N-4N-5N
1-2-3-4 TCGT	TCGTAnnnTGACC	1N-2N-3N-4N-5N
1-2-3-4-5 TCGTC	TCGTCnnnTGACC	1N-2N-3N-4N-5N
1-2-3-4-5 TCGTG	TCGTGnnnTGACC	1N-2N-3N-4N-5N
1-2-3-4-5 TCGTT	TCGTTnnnTGACC	1N-2N-3N-4N-5N
1-2-4 TCA	TCTAAnnnTGACC	1N-2N-3N-4N-5N
1-2-4-5 TCAC	TCTACnnnTGACC	1N-2N-3N-4N-5N
1-2-4-5 TCAG	TCTAGnnnTGACC	1N-2N-3N-4N-5N
1-2-4-5 TCAT	TCTATnnnTGACC	1N-2N-3N-4N-5N
1-2 TC	TCTCAnnnTGACC	1N-2N-3N-4N-5N
1-2-5 TCC	TCTCCnnnTGACC	1N-2N-3N-4N-5N
1-2-5 TCG	TCTCGnnnTGACC	1N-2N-3N-4N-5N
1-2-5 TCT	TCTCTnnnTGACC	1N-2N-3N-4N-5N
1-2-4 TCG	TCTGAnnnTGACC	1N-2N-3N-4N-5N
1-2-4-5 TCGC	TCTGCnnnTGACC	1N-2N-3N-4N-5N
1-2-4-5 TCGG	TCTGGnnnTGACC	1N-2N-3N-4N-5N
1-2-4-5 TCGT	TCTGTnnnTGACC	1N-2N-3N-4N-5N
1-2-4 TCT	TCTTAnnnTGACC	1N-2N-3N-4N-5N
1-2-4-5 TCTC	TCTTCnnnTGACC	1N-2N-3N-4N-5N
1-2-4-5 TCTG	TCTTGnnnTGACC	1N-2N-3N-4N-5N
1-2-4-5 TCTT	TCTTTnnnTGACC	1N-2N-3N-4N-5N
1-3-4 TAA	TGAAAnnnTGACC	1N-2N-3N-4N-5N
1-3-4-5 TAAC	TGAACnnnTGACC	1N-2N-3N-4N-5N
1-3-4-5 TAAG	TGAAGnnnTGACC	1N-2N-3N-4N-5N
1-3-4-5 TAAT	TGAATnnnTGACC	1N-2N-3N-4N-5N
1-3 TA	TGACAnnnTGACC	1N-2N-3N-4N-5N
1-3-5 TAC	TGACCnnnTGACC	1N-2N-3N-4N-5N
1-3-5 TAG	TGACGnnnTGACC	1N-2N-3N-4N-5N
1-3-5 TAT	TGACTnnnTGACC	1N-2N-3N-4N-5N
1-3-4 TAG	TGAGAnnnTGACC	1N-2N-3N-4N-5N
1-3-4-5 TAGC	TGAGCnnnTGACC	1N-2N-3N-4N-5N
1-3-4-5 TAGG	TGAGGnnnTGACC	1N-2N-3N-4N-5N
1-3-4-5 TAGT	TGAGTnnnTGACC	1N-2N-3N-4N-5N
1-3-4 TAT	TGATAnnnTGACC	1N-2N-3N-4N-5N
1-3-4-5 TATC	TGATCnnnTGACC	1N-2N-3N-4N-5N
1-3-4-5 TATG	TGATGnnnTGACC	1N-2N-3N-4N-5N
1-3-4-5 TATT	TGATTnnnTGACC	1N-2N-3N-4N-5N
1-3-4 TCA	TGCAAnnnTGACC	1N-2N-3N-4N-5N
1-3-4-5 TCAC	TGCACnnnTGACC	1N-2N-3N-4N-5N
1-3-4-5 TCAG	TGCAGnnnTGACC	1N-2N-3N-4N-5N
1-3-4-5 TCAT	TGCATnnnTGACC	1N-2N-3N-4N-5N
1-3 TC	TGCCAnnnTGACC	1N-2N-3N-4N-5N
1-3-5 TCC	TGCCCnnnTGACC	1N-2N-3N-4N-5N
1-3-5 TCG	TGCCGnnnTGACC	1N-2N-3N-4N-5N
1-3-5 TCT	TGCCTnnnTGACC	1N-2N-3N-4N-5N
1-3-4 TCG	TGCGAnnnTGACC	1N-2N-3N-4N-5N
1-3-4-5 TCGC	TGCGCnnnTGACC	1N-2N-3N-4N-5N
1-3-4-5 TCGG	TGCGGnnnTGACC	1N-2N-3N-4N-5N
1-3-4-5 TCGT	TGCGTnnnTGACC	1N-2N-3N-4N-5N
1-3-4 TCT	TGCTAnnnTGACC	1N-2N-3N-4N-5N
1-3-4-5 TCTC	TGCTCnnnTGACC	1N-2N-3N-4N-5N
1-3-4-5 TCTG	TGCTGnnnTGACC	1N-2N-3N-4N-5N
1-3-4-5 TCTT	TGCTTnnnTGACC	1N-2N-3N-4N-5N
1-3-4 TGA	TGGAAnnnTGACC	1N-2N-3N-4N-5N
1-3-4-5 TGAC	TGGACnnnTGACC	1N-2N-3N-4N-5N
1-3-4-5 TGAG	TGGAGnnnTGACC	1N-2N-3N-4N-5N
1-3-4-5 TGAT	TGGATnnnTGACC	1N-2N-3N-4N-5N
1-3 TG	TGGCAnnnTGACC	1N-2N-3N-4N-5N
1-3-5 TGC	TGGCCnnnTGACC	1N-2N-3N-4N-5N
1-3-5 TGG	TGGCGnnnTGACC	1N-2N-3N-4N-5N
1-3-5 TGT	TGGCTnnnTGACC	1N-2N-3N-4N-5N
1-3-4 TGG	TGGGAnnnTGACC	1N-2N-3N-4N-5N
1-3-4-5 TGGC	TGGGCnnnTGACC	1N-2N-3N-4N-5N
1-3-4-5 TGGG	TGGGGnnnTGACC	1N-2N-3N-4N-5N
1-3-4-5 TGGT	TGGGTnnnTGACC	1N-2N-3N-4N-5N
1-3-4 TGT	TGGTAnnnTGACC	1N-2N-3N-4N-5N
1-3-4-5 TGTC	TGGTCnnnTGACC	1N-2N-3N-4N-5N
1-3-4-5 TGTG	TGGTGnnnTGACC	1N-2N-3N-4N-5N
1-3-4-5 TGTT	TGGTTnnnTGACC	1N-2N-3N-4N-5N
1-4 TA	TGTAAnnnTGACC	1N-2N-3N-4N-5N
1-4-5 TAC	TGTACnnnTGACC	1N-2N-3N-4N-5N
1-4-5 TAG	TGTAGnnnTGACC	1N-2N-3N-4N-5N
1-4-5 TAT	TGTATnnnTGACC	1N-2N-3N-4N-5N
1T	TGTCAnnnTGACC	1N-2N-3N-4N-5N
1-5 TC	TGTCCnnnTGACC	1N-2N-3N-4N-5N
1-5 TG	TGTCGnnnTGACC	1N-2N-3N-4N-5N
1-5 TT	TGTCTnnnTGACC	1N-2N-3N-4N-5N
1-4 TG	TGTGAnnnTGACC	1N-2N-3N-4N-5N
1-4-5 TGC	TGTGCnnnTGACC	1N-2N-3N-4N-5N
1-4-5 TGG	TGTGGnnnTGACC	1N-2N-3N-4N-5N
1-4-5 TGT	TGTGTnnnTGACC	1N-2N-3N-4N-5N
1-4 TT	TGTTAnnnTGACC	1N-2N-3N-4N-5N
1-4-5 TTC	TGTTCnnnTGACC	1N-2N-3N-4N-5N
1-4-5 TTG	TGTTGnnnTGACC	1N-2N-3N-4N-5N
1-4-5 TTT	TGTTTnnnTGACC	1N-2N-3N-4N-5N
1-2-3-4 TTAA	TTAAAnnnTGACC	1N-2N-3N-4N-5N
1-2-3-4-5 TTAAC	TTAACnnnTGACC	1N-2N-3N-4N-5N
1-2-3-4-5 TTAAG	TTAAGnnnTGACC	1N-2N-3N-4N-5N
1-2-3-4-5 TTAAT	TTAATnnnTGACC	1N-2N-3N-4N-5N
1-2-3 TTA	TTACAnnnTGACC	1N-2N-3N-4N-5N
1-2-3-5 TTAC	TTACCnnnTGACC	1N-2N-3N-4N-5N
1-2-3-5 TTAG	TTACGnnnTGACC	1N-2N-3N-4N-5N
1-2-3-5 TTAT	TTACTnnnTGACC	1N-2N-3N-4N-5N
1-2-3-4 TTAG	TTAGAnnnTGACC	1N-2N-3N-4N-5N
1-2-3-4-5 TTAGC	TTAGCnnnTGACC	1N-2N-3N-4N-5N
1-2-3-4-5 TTAGG	TTAGGnnnTGACC	1N-2N-3N-4N-5N
1-2-3-4-5 TTAGT	TTAGTnnnTGACC	1N-2N-3N-4N-5N
1-2-3-4 TTAT	TTATAnnnTGACC	1N-2N-3N-4N-5N
1-2-3-4-5 TTATC	TTATCnnnTGACC	1N-2N-3N-4N-5N
1-2-3-4-5 TTATG	TTATGnnnTGACC	1N-2N-3N-4N-5N
1-2-3-4-5 TTATT	TTATTnnnTGACC	1N-2N-3N-4N-5N
[truncated: 256,048+ more rows]

## Sheet: 258048.HRE.txt
1-4-6-7-8 AAAAA	AAAAAnnnAAATC	1N-4N-6N-7N-8N
1-4-6-7-8 AAAAC	AAAAAnnnAACTC	1N-4N-6N-7N-8N
1-4-6-7-8 AAAAG	AAAAAnnnAAGTC	1N-4N-6N-7N-8N
1-4-6-7-9 AAAAA	AAAAAnnnAATAC	1N-4N-6N-7N-9N
1-4-6-7-9 AAAAC	AAAAAnnnAATCC	1N-4N-6N-7N-9N
1-4-6-7-9 AAAAG	AAAAAnnnAATGC	1N-4N-6N-7N-9N
1-4-6-7-10 AAAAA	AAAAAnnnAATTA	1N-4N-6N-7N-10N
1-4-6-7 AAAA	AAAAAnnnAATTC	1N-4N-6N-7N-10N
1-4-6-7 AAAA	AAAAAnnnAATTC	1N-4N-6N-7N-9N
1-4-6-7 AAAA	AAAAAnnnAATTC	1N-4N-6N-7N-8N
1-4-6-7 AAAA	AAAAAnnnAATTC	1N-4N-5N-6N-7N
1-4-6-7 AAAA	AAAAAnnnAATTC	1N-3N-4N-6N-7N
1-4-6-7 AAAA	AAAAAnnnAATTC	1N-2N-4N-6N-7N
1-4-6-7-10 AAAAG	AAAAAnnnAATTG	1N-4N-6N-7N-10N
1-4-6-7-10 AAAAT	AAAAAnnnAATTT	1N-4N-6N-7N-10N
1-4-6-7-8 AAACA	AAAAAnnnACATC	1N-4N-6N-7N-8N
1-4-6-7-8 AAACC	AAAAAnnnACCTC	1N-4N-6N-7N-8N
1-4-6-7-8 AAACG	AAAAAnnnACGTC	1N-4N-6N-7N-8N
1-4-6-7-9 AAACA	AAAAAnnnACTAC	1N-4N-6N-7N-9N
1-4-6-7-9 AAACC	AAAAAnnnACTCC	1N-4N-6N-7N-9N
1-4-6-7-9 AAACG	AAAAAnnnACTGC	1N-4N-6N-7N-9N
1-4-6-7-10 AAACA	AAAAAnnnACTTA	1N-4N-6N-7N-10N
1-4-6-7 AAAC	AAAAAnnnACTTC	1N-4N-6N-7N-10N
1-4-6-7 AAAC	AAAAAnnnACTTC	1N-4N-6N-7N-9N
1-4-6-7 AAAC	AAAAAnnnACTTC	1N-4N-6N-7N-8N
1-4-6-7 AAAC	AAAAAnnnACTTC	1N-4N-5N-6N-7N
1-4-6-7 AAAC	AAAAAnnnACTTC	1N-3N-4N-6N-7N
1-4-6-7 AAAC	AAAAAnnnACTTC	1N-2N-4N-6N-7N
1-4-6-7-10 AAACG	AAAAAnnnACTTG	1N-4N-6N-7N-10N
1-4-6-7-10 AAACT	AAAAAnnnACTTT	1N-4N-6N-7N-10N
1-4-6-8-9 AAAAA	AAAAAnnnAGAAC	1N-4N-6N-8N-9N
1-4-6-8-9 AAAAC	AAAAAnnnAGACC	1N-4N-6N-8N-9N
1-4-6-8-9 AAAAG	AAAAAnnnAGAGC	1N-4N-6N-8N-9N
1-4-6-8-10 AAAAA	AAAAAnnnAGATA	1N-4N-6N-8N-10N
1-4-6-8 AAAA	AAAAAnnnAGATC	1N-4N-6N-8N-10N
1-4-6-8 AAAA	AAAAAnnnAGATC	1N-4N-6N-8N-9N
1-4-6-8 AAAA	AAAAAnnnAGATC	1N-4N-6N-7N-8N
1-4-6-8 AAAA	AAAAAnnnAGATC	1N-4N-5N-6N-8N
1-4-6-8 AAAA	AAAAAnnnAGATC	1N-3N-4N-6N-8N
1-4-6-8 AAAA	AAAAAnnnAGATC	1N-2N-4N-6N-8N
1-4-6-8-10 AAAAG	AAAAAnnnAGATG	1N-4N-6N-8N-10N
1-4-6-8-10 AAAAT	AAAAAnnnAGATT	1N-4N-6N-8N-10N
1-4-6-8-9 AAACA	AAAAAnnnAGCAC	1N-4N-6N-8N-9N
1-4-6-8-9 AAACC	AAAAAnnnAGCCC	1N-4N-6N-8N-9N
1-4-6-8-9 AAACG	AAAAAnnnAGCGC	1N-4N-6N-8N-9N
1-4-6-8-10 AAACA	AAAAAnnnAGCTA	1N-4N-6N-8N-10N
1-4-6-8 AAAC	AAAAAnnnAGCTC	1N-4N-6N-8N-10N
1-4-6-8 AAAC	AAAAAnnnAGCTC	1N-4N-6N-8N-9N
1-4-6-8 AAAC	AAAAAnnnAGCTC	1N-4N-6N-7N-8N
1-4-6-8 AAAC	AAAAAnnnAGCTC	1N-4N-5N-6N-8N
1-4-6-8 AAAC	AAAAAnnnAGCTC	1N-3N-4N-6N-8N
1-4-6-8 AAAC	AAAAAnnnAGCTC	1N-2N-4N-6N-8N
1-4-6-8-10 AAACG	AAAAAnnnAGCTG	1N-4N-6N-8N-10N
1-4-6-8-10 AAACT	AAAAAnnnAGCTT	1N-4N-6N-8N-10N
1-4-6-8-9 AAAGA	AAAAAnnnAGGAC	1N-4N-6N-8N-9N
1-4-6-8-9 AAAGC	AAAAAnnnAGGCC	1N-4N-6N-8N-9N
1-4-6-8-9 AAAGG	AAAAAnnnAGGGC	1N-4N-6N-8N-9N
1-4-6-8-10 AAAGA	AAAAAnnnAGGTA	1N-4N-6N-8N-10N
1-4-6-8 AAAG	AAAAAnnnAGGTC	1N-4N-6N-8N-10N
1-4-6-8 AAAG	AAAAAnnnAGGTC	1N-4N-6N-8N-9N
1-4-6-8 AAAG	AAAAAnnnAGGTC	1N-4N-6N-7N-8N
1-4-6-8 AAAG	AAAAAnnnAGGTC	1N-4N-5N-6N-8N
1-4-6-8 AAAG	AAAAAnnnAGGTC	1N-3N-4N-6N-8N
1-4-6-8 AAAG	AAAAAnnnAGGTC	1N-2N-4N-6N-8N
1-4-6-8-10 AAAGG	AAAAAnnnAGGTG	1N-4N-6N-8N-10N
1-4-6-8-10 AAAGT	AAAAAnnnAGGTT	1N-4N-6N-8N-10N
1-4-6-9-10 AAAAA	AAAAAnnnAGTAA	1N-4N-6N-9N-10N
1-4-6-9 AAAA	AAAAAnnnAGTAC	1N-4N-6N-9N-10N
1-4-6-9 AAAA	AAAAAnnnAGTAC	1N-4N-6N-8N-9N
1-4-6-9 AAAA	AAAAAnnnAGTAC	1N-4N-6N-7N-9N
1-4-6-9 AAAA	AAAAAnnnAGTAC	1N-4N-5N-6N-9N
1-4-6-9 AAAA	AAAAAnnnAGTAC	1N-3N-4N-6N-9N
1-4-6-9 AAAA	AAAAAnnnAGTAC	1N-2N-4N-6N-9N
1-4-6-9-10 AAAAG	AAAAAnnnAGTAG	1N-4N-6N-9N-10N
1-4-6-9-10 AAAAT	AAAAAnnnAGTAT	1N-4N-6N-9N-10N
1-4-6-9-10 AAACA	AAAAAnnnAGTCA	1N-4N-6N-9N-10N
1-4-6-9 AAAC	AAAAAnnnAGTCC	1N-4N-6N-9N-10N
1-4-6-9 AAAC	AAAAAnnnAGTCC	1N-4N-6N-8N-9N
1-4-6-9 AAAC	AAAAAnnnAGTCC	1N-4N-6N-7N-9N
1-4-6-9 AAAC	AAAAAnnnAGTCC	1N-4N-5N-6N-9N
1-4-6-9 AAAC	AAAAAnnnAGTCC	1N-3N-4N-6N-9N
1-4-6-9 AAAC	AAAAAnnnAGTCC	1N-2N-4N-6N-9N
1-4-6-9-10 AAACG	AAAAAnnnAGTCG	1N-4N-6N-9N-10N
1-4-6-9-10 AAACT	AAAAAnnnAGTCT	1N-4N-6N-9N-10N
1-4-6-9-10 AAAGA	AAAAAnnnAGTGA	1N-4N-6N-9N-10N
1-4-6-9 AAAG	AAAAAnnnAGTGC	1N-4N-6N-9N-10N
1-4-6-9 AAAG	AAAAAnnnAGTGC	1N-4N-6N-8N-9N
1-4-6-9 AAAG	AAAAAnnnAGTGC	1N-4N-6N-7N-9N
1-4-6-9 AAAG	AAAAAnnnAGTGC	1N-4N-5N-6N-9N
1-4-6-9 AAAG	AAAAAnnnAGTGC	1N-3N-4N-6N-9N
1-4-6-9 AAAG	AAAAAnnnAGTGC	1N-2N-4N-6N-9N
1-4-6-9-10 AAAGG	AAAAAnnnAGTGG	1N-4N-6N-9N-10N
1-4-6-9-10 AAAGT	AAAAAnnnAGTGT	1N-4N-6N-9N-10N
1-4-6-10 AAAA	AAAAAnnnAGTTA	1N-4N-6N-9N-10N
1-4-6-10 AAAA	AAAAAnnnAGTTA	1N-4N-6N-8N-10N
1-4-6-10 AAAA	AAAAAnnnAGTTA	1N-4N-6N-7N-10N
1-4-6-10 AAAA	AAAAAnnnAGTTA	1N-4N-5N-6N-10N
1-4-6-10 AAAA	AAAAAnnnAGTTA	1N-3N-4N-6N-10N
1-4-6-10 AAAA	AAAAAnnnAGTTA	1N-2N-4N-6N-10N
1-4-6 AAA	AAAAAnnnAGTTC	1N-4N-6N-9N-10N
1-4-6 AAA	AAAAAnnnAGTTC	1N-4N-6N-8N-10N
1-4-6 AAA	AAAAAnnnAGTTC	1N-4N-6N-8N-9N
1-4-6 AAA	AAAAAnnnAGTTC	1N-4N-6N-7N-10N
1-4-6 AAA	AAAAAnnnAGTTC	1N-4N-6N-7N-9N
1-4-6 AAA	AAAAAnnnAGTTC	1N-4N-6N-7N-8N
1-4-6 AAA	AAAAAnnnAGTTC	1N-3N-4N-5N-6N
1-4-6 AAA	AAAAAnnnAGTTC	1N-2N-4N-5N-6N
1-4-6 AAA	AAAAAnnnAGTTC	1N-2N-3N-4N-6N
1-4-6 AAA	AAAAAnnnAGTTC	1N-4N-5N-6N-10N
1-4-6 AAA	AAAAAnnnAGTTC	1N-3N-4N-6N-10N
1-4-6 AAA	AAAAAnnnAGTTC	1N-2N-4N-6N-10N
1-4-6 AAA	AAAAAnnnAGTTC	1N-4N-5N-6N-9N
1-4-6 AAA	AAAAAnnnAGTTC	1N-3N-4N-6N-9N
1-4-6 AAA	AAAAAnnnAGTTC	1N-2N-4N-6N-9N
1-4-6 AAA	AAAAAnnnAGTTC	1N-4N-5N-6N-7N
1-4-6 AAA	AAAAAnnnAGTTC	1N-3N-4N-6N-7N
1-4-6 AAA	AAAAAnnnAGTTC	1N-2N-4N-6N-7N
1-4-6 AAA	AAAAAnnnAGTTC	1N-4N-5N-6N-8N
1-4-6 AAA	AAAAAnnnAGTTC	1N-3N-4N-6N-8N
1-4-6 AAA	AAAAAnnnAGTTC	1N-2N-4N-6N-8N
1-4-6-10 AAAG	AAAAAnnnAGTTG	1N-4N-6N-9N-10N
1-4-6-10 AAAG	AAAAAnnnAGTTG	1N-4N-6N-8N-10N
1-4-6-10 AAAG	AAAAAnnnAGTTG	1N-4N-6N-7N-10N
1-4-6-10 AAAG	AAAAAnnnAGTTG	1N-4N-5N-6N-10N
1-4-6-10 AAAG	AAAAAnnnAGTTG	1N-3N-4N-6N-10N
1-4-6-10 AAAG	AAAAAnnnAGTTG	1N-2N-4N-6N-10N
1-4-6-10 AAAT	AAAAAnnnAGTTT	1N-4N-6N-9N-10N
1-4-6-10 AAAT	AAAAAnnnAGTTT	1N-4N-6N-8N-10N
1-4-6-10 AAAT	AAAAAnnnAGTTT	1N-4N-6N-7N-10N
1-4-6-10 AAAT	AAAAAnnnAGTTT	1N-4N-5N-6N-10N
1-4-6-10 AAAT	AAAAAnnnAGTTT	1N-3N-4N-6N-10N
1-4-6-10 AAAT	AAAAAnnnAGTTT	1N-2N-4N-6N-10N
1-4-6-7-8 AAATA	AAAAAnnnATATC	1N-4N-6N-7N-8N
1-4-6-7-8 AAATC	AAAAAnnnATCTC	1N-4N-6N-7N-8N
1-4-6-7-8 AAATG	AAAAAnnnATGTC	1N-4N-6N-7N-8N
1-4-6-7-9 AAATA	AAAAAnnnATTAC	1N-4N-6N-7N-9N
1-4-6-7-9 AAATC	AAAAAnnnATTCC	1N-4N-6N-7N-9N
1-4-6-7-9 AAATG	AAAAAnnnATTGC	1N-4N-6N-7N-9N
1-4-6-7-10 AAATA	AAAAAnnnATTTA	1N-4N-6N-7N-10N
1-4-6-7 AAAT	AAAAAnnnATTTC	1N-4N-6N-7N-10N
1-4-6-7 AAAT	AAAAAnnnATTTC	1N-4N-6N-7N-9N
1-4-6-7 AAAT	AAAAAnnnATTTC	1N-4N-6N-7N-8N
1-4-6-7 AAAT	AAAAAnnnATTTC	1N-4N-5N-6N-7N
1-4-6-7 AAAT	AAAAAnnnATTTC	1N-3N-4N-6N-7N
1-4-6-7 AAAT	AAAAAnnnATTTC	1N-2N-4N-6N-7N
1-4-6-7-10 AAATG	AAAAAnnnATTTG	1N-4N-6N-7N-10N
1-4-6-7-10 AAATT	AAAAAnnnATTTT	1N-4N-6N-7N-10N
1-4-6-7-8 AACAA	AAAAAnnnCAATC	1N-4N-6N-7N-8N
1-4-6-7-8 AACAC	AAAAAnnnCACTC	1N-4N-6N-7N-8N
1-4-6-7-8 AACAG	AAAAAnnnCAGTC	1N-4N-6N-7N-8N
1-4-6-7-9 AACAA	AAAAAnnnCATAC	1N-4N-6N-7N-9N
1-4-6-7-9 AACAC	AAAAAnnnCATCC	1N-4N-6N-7N-9N
1-4-6-7-9 AACAG	AAAAAnnnCATGC	1N-4N-6N-7N-9N
1-4-6-7-10 AACAA	AAAAAnnnCATTA	1N-4N-6N-7N-10N
1-4-6-7 AACA	AAAAAnnnCATTC	1N-4N-6N-7N-10N
1-4-6-7 AACA	AAAAAnnnCATTC	1N-4N-6N-7N-9N
1-4-6-7 AACA	AAAAAnnnCATTC	1N-4N-6N-7N-8N
1-4-6-7 AACA	AAAAAnnnCATTC	1N-4N-5N-6N-7N
1-4-6-7 AACA	AAAAAnnnCATTC	1N-3N-4N-6N-7N
1-4-6-7 AACA	AAAAAnnnCATTC	1N-2N-4N-6N-7N
1-4-6-7-10 AACAG	AAAAAnnnCATTG	1N-4N-6N-7N-10N
1-4-6-7-10 AACAT	AAAAAnnnCATTT	1N-4N-6N-7N-10N
1-4-6-7-8 AACCA	AAAAAnnnCCATC	1N-4N-6N-7N-8N
1-4-6-7-8 AACCC	AAAAAnnnCCCTC	1N-4N-6N-7N-8N
1-4-6-7-8 AACCG	AAAAAnnnCCGTC	1N-4N-6N-7N-8N
1-4-6-7-9 AACCA	AAAAAnnnCCTAC	1N-4N-6N-7N-9N
1-4-6-7-9 AACCC	AAAAAnnnCCTCC	1N-4N-6N-7N-9N
1-4-6-7-9 AACCG	AAAAAnnnCCTGC	1N-4N-6N-7N-9N
1-4-6-7-10 AACCA	AAAAAnnnCCTTA	1N-4N-6N-7N-10N
1-4-6-7 AACC	AAAAAnnnCCTTC	1N-4N-6N-7N-10N
1-4-6-7 AACC	AAAAAnnnCCTTC	1N-4N-6N-7N-9N
1-4-6-7 AACC	AAAAAnnnCCTTC	1N-4N-6N-7N-8N
1-4-6-7 AACC	AAAAAnnnCCTTC	1N-4N-5N-6N-7N
1-4-6-7 AACC	AAAAAnnnCCTTC	1N-3N-4N-6N-7N
1-4-6-7 AACC	AAAAAnnnCCTTC	1N-2N-4N-6N-7N
1-4-6-7-10 AACCG	AAAAAnnnCCTTG	1N-4N-6N-7N-10N
1-4-6-7-10 AACCT	AAAAAnnnCCTTT	1N-4N-6N-7N-10N
1-4-6-8-9 AACAA	AAAAAnnnCGAAC	1N-4N-6N-8N-9N
1-4-6-8-9 AACAC	AAAAAnnnCGACC	1N-4N-6N-8N-9N
1-4-6-8-9 AACAG	AAAAAnnnCGAGC	1N-4N-6N-8N-9N
1-4-6-8-10 AACAA	AAAAAnnnCGATA	1N-4N-6N-8N-10N
1-4-6-8 AACA	AAAAAnnnCGATC	1N-4N-6N-8N-10N
1-4-6-8 AACA	AAAAAnnnCGATC	1N-4N-6N-8N-9N
1-4-6-8 AACA	AAAAAnnnCGATC	1N-4N-6N-7N-8N
1-4-6-8 AACA	AAAAAnnnCGATC	1N-4N-5N-6N-8N
1-4-6-8 AACA	AAAAAnnnCGATC	1N-3N-4N-6N-8N
1-4-6-8 AACA	AAAAAnnnCGATC	1N-2N-4N-6N-8N
1-4-6-8-10 AACAG	AAAAAnnnCGATG	1N-4N-6N-8N-10N
1-4-6-8-10 AACAT	AAAAAnnnCGATT	1N-4N-6N-8N-10N
1-4-6-8-9 AACCA	AAAAAnnnCGCAC	1N-4N-6N-8N-9N
1-4-6-8-9 AACCC	AAAAAnnnCGCCC	1N-4N-6N-8N-9N
1-4-6-8-9 AACCG	AAAAAnnnCGCGC	1N-4N-6N-8N-9N
1-4-6-8-10 AACCA	AAAAAnnnCGCTA	1N-4N-6N-8N-10N
1-4-6-8 AACC	AAAAAnnnCGCTC	1N-4N-6N-8N-10N
1-4-6-8 AACC	AAAAAnnnCGCTC	1N-4N-6N-8N-9N
1-4-6-8 AACC	AAAAAnnnCGCTC	1N-4N-6N-7N-8N
1-4-6-8 AACC	AAAAAnnnCGCTC	1N-4N-5N-6N-8N
1-4-6-8 AACC	AAAAAnnnCGCTC	1N-3N-4N-6N-8N
1-4-6-8 AACC	AAAAAnnnCGCTC	1N-2N-4N-6N-8N
1-4-6-8-10 AACCG	AAAAAnnnCGCTG	1N-4N-6N-8N-10N
1-4-6-8-10 AACCT	AAAAAnnnCGCTT	1N-4N-6N-8N-10N
1-4-6-8-9 AACGA	AAAAAnnnCGGAC	1N-4N-6N-8N-9N
1-4-6-8-9 AACGC	AAAAAnnnCGGCC	1N-4N-6N-8N-9N
1-4-6-8-9 AACGG	AAAAAnnnCGGGC	1N-4N-6N-8N-9N
1-4-6-8-10 AACGA	AAAAAnnnCGGTA	1N-4N-6N-8N-10N
1-4-6-8 AACG	AAAAAnnnCGGTC	1N-4N-6N-8N-10N
1-4-6-8 AACG	AAAAAnnnCGGTC	1N-4N-6N-8N-9N
1-4-6-8 AACG	AAAAAnnnCGGTC	1N-4N-6N-7N-8N
1-4-6-8 AACG	AAAAAnnnCGGTC	1N-4N-5N-6N-8N
1-4-6-8 AACG	AAAAAnnnCGGTC	1N-3N-4N-6N-8N
1-4-6-8 AACG	AAAAAnnnCGGTC	1N-2N-4N-6N-8N
1-4-6-8-10 AACGG	AAAAAnnnCGGTG	1N-4N-6N-8N-10N
1-4-6-8-10 AACGT	AAAAAnnnCGGTT	1N-4N-6N-8N-10N
1-4-6-9-10 AACAA	AAAAAnnnCGTAA	1N-4N-6N-9N-10N
1-4-6-9 AACA	AAAAAnnnCGTAC	1N-4N-6N-9N-10N
1-4-6-9 AACA	AAAAAnnnCGTAC	1N-4N-6N-8N-9N
1-4-6-9 AACA	AAAAAnnnCGTAC	1N-4N-6N-7N-9N
1-4-6-9 AACA	AAAAAnnnCGTAC	1N-4N-5N-6N-9N
1-4-6-9 AACA	AAAAAnnnCGTAC	1N-3N-4N-6N-9N
1-4-6-9 AACA	AAAAAnnnCGTAC	1N-2N-4N-6N-9N
1-4-6-9-10 AACAG	AAAAAnnnCGTAG	1N-4N-6N-9N-10N
1-4-6-9-10 AACAT	AAAAAnnnCGTAT	1N-4N-6N-9N-10N
1-4-6-9-10 AACCA	AAAAAnnnCGTCA	1N-4N-6N-9N-10N
1-4-6-9 AACC	AAAAAnnnCGTCC	1N-4N-6N-9N-10N
1-4-6-9 AACC	AAAAAnnnCGTCC	1N-4N-6N-8N-9N
1-4-6-9 AACC	AAAAAnnnCGTCC	1N-4N-6N-7N-9N
1-4-6-9 AACC	AAAAAnnnCGTCC	1N-4N-5N-6N-9N
1-4-6-9 AACC	AAAAAnnnCGTCC	1N-3N-4N-6N-9N
1-4-6-9 AACC	AAAAAnnnCGTCC	1N-2N-4N-6N-9N
1-4-6-9-10 AACCG	AAAAAnnnCGTCG	1N-4N-6N-9N-10N
1-4-6-9-10 AACCT	AAAAAnnnCGTCT	1N-4N-6N-9N-10N
1-4-6-9-10 AACGA	AAAAAnnnCGTGA	1N-4N-6N-9N-10N
1-4-6-9 AACG	AAAAAnnnCGTGC	1N-4N-6N-9N-10N
1-4-6-9 AACG	AAAAAnnnCGTGC	1N-4N-6N-8N-9N
1-4-6-9 AACG	AAAAAnnnCGTGC	1N-4N-6N-7N-9N
1-4-6-9 AACG	AAAAAnnnCGTGC	1N-4N-5N-6N-9N
1-4-6-9 AACG	AAAAAnnnCGTGC	1N-3N-4N-6N-9N
1-4-6-9 AACG	AAAAAnnnCGTGC	1N-2N-4N-6N-9N
1-4-6-9-10 AACGG	AAAAAnnnCGTGG	1N-4N-6N-9N-10N
1-4-6-9-10 AACGT	AAAAAnnnCGTGT	1N-4N-6N-9N-10N
1-4-6-10 AACA	AAAAAnnnCGTTA	1N-4N-6N-9N-10N
1-4-6-10 AACA	AAAAAnnnCGTTA	1N-4N-6N-8N-10N
1-4-6-10 AACA	AAAAAnnnCGTTA	1N-4N-6N-7N-10N
1-4-6-10 AACA	AAAAAnnnCGTTA	1N-4N-5N-6N-10N
1-4-6-10 AACA	AAAAAnnnCGTTA	1N-3N-4N-6N-10N
1-4-6-10 AACA	AAAAAnnnCGTTA	1N-2N-4N-6N-10N
1-4-6 AAC	AAAAAnnnCGTTC	1N-4N-6N-9N-10N
1-4-6 AAC	AAAAAnnnCGTTC	1N-4N-6N-8N-10N
1-4-6 AAC	AAAAAnnnCGTTC	1N-4N-6N-8N-9N
1-4-6 AAC	AAAAAnnnCGTTC	1N-4N-6N-7N-10N
1-4-6 AAC	AAAAAnnnCGTTC	1N-4N-6N-7N-9N
1-4-6 AAC	AAAAAnnnCGTTC	1N-4N-6N-7N-8N
1-4-6 AAC	AAAAAnnnCGTTC	1N-3N-4N-5N-6N
1-4-6 AAC	AAAAAnnnCGTTC	1N-2N-4N-5N-6N
1-4-6 AAC	AAAAAnnnCGTTC	1N-2N-3N-4N-6N
1-4-6 AAC	AAAAAnnnCGTTC	1N-4N-5N-6N-10N
1-4-6 AAC	AAAAAnnnCGTTC	1N-3N-4N-6N-10N
1-4-6 AAC	AAAAAnnnCGTTC	1N-2N-4N-6N-10N
1-4-6 AAC	AAAAAnnnCGTTC	1N-4N-5N-6N-9N
1-4-6 AAC	AAAAAnnnCGTTC	1N-3N-4N-6N-9N
1-4-6 AAC	AAAAAnnnCGTTC	1N-2N-4N-6N-9N
1-4-6 AAC	AAAAAnnnCGTTC	1N-4N-5N-6N-7N
1-4-6 AAC	AAAAAnnnCGTTC	1N-3N-4N-6N-7N
1-4-6 AAC	AAAAAnnnCGTTC	1N-2N-4N-6N-7N
1-4-6 AAC	AAAAAnnnCGTTC	1N-4N-5N-6N-8N
1-4-6 AAC	AAAAAnnnCGTTC	1N-3N-4N-6N-8N
1-4-6 AAC	AAAAAnnnCGTTC	1N-2N-4N-6N-8N
1-4-6-10 AACG	AAAAAnnnCGTTG	1N-4N-6N-9N-10N
1-4-6-10 AACG	AAAAAnnnCGTTG	1N-4N-6N-8N-10N
1-4-6-10 AACG	AAAAAnnnCGTTG	1N-4N-6N-7N-10N
1-4-6-10 AACG	AAAAAnnnCGTTG	1N-4N-5N-6N-10N
1-4-6-10 AACG	AAAAAnnnCGTTG	1N-3N-4N-6N-10N
1-4-6-10 AACG	AAAAAnnnCGTTG	1N-2N-4N-6N-10N
1-4-6-10 AACT	AAAAAnnnCGTTT	1N-4N-6N-9N-10N
1-4-6-10 AACT	AAAAAnnnCGTTT	1N-4N-6N-8N-10N
1-4-6-10 AACT	AAAAAnnnCGTTT	1N-4N-6N-7N-10N
1-4-6-10 AACT	AAAAAnnnCGTTT	1N-4N-5N-6N-10N
1-4-6-10 AACT	AAAAAnnnCGTTT	1N-3N-4N-6N-10N
1-4-6-10 AACT	AAAAAnnnCGTTT	1N-2N-4N-6N-10N
1-4-6-7-8 AACTA	AAAAAnnnCTATC	1N-4N-6N-7N-8N
1-4-6-7-8 AACTC	AAAAAnnnCTCTC	1N-4N-6N-7N-8N
1-4-6-7-8 AACTG	AAAAAnnnCTGTC	1N-4N-6N-7N-8N
1-4-6-7-9 AACTA	AAAAAnnnCTTAC	1N-4N-6N-7N-9N
1-4-6-7-9 AACTC	AAAAAnnnCTTCC	1N-4N-6N-7N-9N
1-4-6-7-9 AACTG	AAAAAnnnCTTGC	1N-4N-6N-7N-9N
1-4-6-7-10 AACTA	AAAAAnnnCTTTA	1N-4N-6N-7N-10N
1-4-6-7 AACT	AAAAAnnnCTTTC	1N-4N-6N-7N-10N
1-4-6-7 AACT	AAAAAnnnCTTTC	1N-4N-6N-7N-9N
1-4-6-7 AACT	AAAAAnnnCTTTC	1N-4N-6N-7N-8N
1-4-6-7 AACT	AAAAAnnnCTTTC	1N-4N-5N-6N-7N
1-4-6-7 AACT	AAAAAnnnCTTTC	1N-3N-4N-6N-7N
1-4-6-7 AACT	AAAAAnnnCTTTC	1N-2N-4N-6N-7N
1-4-6-7-10 AACTG	AAAAAnnnCTTTG	1N-4N-6N-7N-10N
1-4-6-7-10 AACTT	AAAAAnnnCTTTT	1N-4N-6N-7N-10N
1-4-6-7-8 AAGAA	AAAAAnnnGAATC	1N-4N-6N-7N-8N
1-4-6-7-8 AAGAC	AAAAAnnnGACTC	1N-4N-6N-7N-8N
1-4-6-7-8 AAGAG	AAAAAnnnGAGTC	1N-4N-6N-7N-8N
1-4-6-7-9 AAGAA	AAAAAnnnGATAC	1N-4N-6N-7N-9N
1-4-6-7-9 AAGAC	AAAAAnnnGATCC	1N-4N-6N-7N-9N
1-4-6-7-9 AAGAG	AAAAAnnnGATGC	1N-4N-6N-7N-9N
1-4-6-7-10 AAGAA	AAAAAnnnGATTA	1N-4N-6N-7N-10N
1-4-6-7 AAGA	AAAAAnnnGATTC	1N-4N-6N-7N-10N
1-4-6-7 AAGA	AAAAAnnnGATTC	1N-4N-6N-7N-9N
1-4-6-7 AAGA	AAAAAnnnGATTC	1N-4N-6N-7N-8N
1-4-6-7 AAGA	AAAAAnnnGATTC	1N-4N-5N-6N-7N
1-4-6-7 AAGA	AAAAAnnnGATTC	1N-3N-4N-6N-7N
1-4-6-7 AAGA	AAAAAnnnGATTC	1N-2N-4N-6N-7N
1-4-6-7-10 AAGAG	AAAAAnnnGATTG	1N-4N-6N-7N-10N
1-4-6-7-10 AAGAT	AAAAAnnnGATTT	1N-4N-6N-7N-10N
1-4-6-7-8 AAGCA	AAAAAnnnGCATC	1N-4N-6N-7N-8N
1-4-6-7-8 AAGCC	AAAAAnnnGCCTC	1N-4N-6N-7N-8N
1-4-6-7-8 AAGCG	AAAAAnnnGCGTC	1N-4N-6N-7N-8N
1-4-6-7-9 AAGCA	AAAAAnnnGCTAC	1N-4N-6N-7N-9N
1-4-6-7-9 AAGCC	AAAAAnnnGCTCC	1N-4N-6N-7N-9N
1-4-6-7-9 AAGCG	AAAAAnnnGCTGC	1N-4N-6N-7N-9N
1-4-6-7-10 AAGCA	AAAAAnnnGCTTA	1N-4N-6N-7N-10N
1-4-6-7 AAGC	AAAAAnnnGCTTC	1N-4N-6N-7N-10N
1-4-6-7 AAGC	AAAAAnnnGCTTC	1N-4N-6N-7N-9N
1-4-6-7 AAGC	AAAAAnnnGCTTC	1N-4N-6N-7N-8N
1-4-6-7 AAGC	AAAAAnnnGCTTC	1N-4N-5N-6N-7N
1-4-6-7 AAGC	AAAAAnnnGCTTC	1N-3N-4N-6N-7N
1-4-6-7 AAGC	AAAAAnnnGCTTC	1N-2N-4N-6N-7N
1-4-6-7-10 AAGCG	AAAAAnnnGCTTG	1N-4N-6N-7N-10N
1-4-6-7-10 AAGCT	AAAAAnnnGCTTT	1N-4N-6N-7N-10N
1-4-6-8-9 AAGAA	AAAAAnnnGGAAC	1N-4N-6N-8N-9N
1-4-6-8-9 AAGAC	AAAAAnnnGGACC	1N-4N-6N-8N-9N
1-4-6-8-9 AAGAG	AAAAAnnnGGAGC	1N-4N-6N-8N-9N
1-4-6-8-10 AAGAA	AAAAAnnnGGATA	1N-4N-6N-8N-10N
1-4-6-8 AAGA	AAAAAnnnGGATC	1N-4N-6N-8N-10N
1-4-6-8 AAGA	AAAAAnnnGGATC	1N-4N-6N-8N-9N
1-4-6-8 AAGA	AAAAAnnnGGATC	1N-4N-6N-7N-8N
1-4-6-8 AAGA	AAAAAnnnGGATC	1N-4N-5N-6N-8N
1-4-6-8 AAGA	AAAAAnnnGGATC	1N-3N-4N-6N-8N
1-4-6-8 AAGA	AAAAAnnnGGATC	1N-2N-4N-6N-8N
1-4-6-8-10 AAGAG	AAAAAnnnGGATG	1N-4N-6N-8N-10N
1-4-6-8-10 AAGAT	AAAAAnnnGGATT	1N-4N-6N-8N-10N
1-4-6-8-9 AAGCA	AAAAAnnnGGCAC	1N-4N-6N-8N-9N
1-4-6-8-9 AAGCC	AAAAAnnnGGCCC	1N-4N-6N-8N-9N
1-4-6-8-9 AAGCG	AAAAAnnnGGCGC	1N-4N-6N-8N-9N
1-4-6-8-10 AAGCA	AAAAAnnnGGCTA	1N-4N-6N-8N-10N
1-4-6-8 AAGC	AAAAAnnnGGCTC	1N-4N-6N-8N-10N
1-4-6-8 AAGC	AAAAAnnnGGCTC	1N-4N-6N-8N-9N
1-4-6-8 AAGC	AAAAAnnnGGCTC	1N-4N-6N-7N-8N
1-4-6-8 AAGC	AAAAAnnnGGCTC	1N-4N-5N-6N-8N
1-4-6-8 AAGC	AAAAAnnnGGCTC	1N-3N-4N-6N-8N
1-4-6-8 AAGC	AAAAAnnnGGCTC	1N-2N-4N-6N-8N
1-4-6-8-10 AAGCG	AAAAAnnnGGCTG	1N-4N-6N-8N-10N
1-4-6-8-10 AAGCT	AAAAAnnnGGCTT	1N-4N-6N-8N-10N
1-4-6-8-9 AAGGA	AAAAAnnnGGGAC	1N-4N-6N-8N-9N
1-4-6-8-9 AAGGC	AAAAAnnnGGGCC	1N-4N-6N-8N-9N
1-4-6-8-9 AAGGG	AAAAAnnnGGGGC	1N-4N-6N-8N-9N
1-4-6-8-10 AAGGA	AAAAAnnnGGGTA	1N-4N-6N-8N-10N
1-4-6-8 AAGG	AAAAAnnnGGGTC	1N-4N-6N-8N-10N
1-4-6-8 AAGG	AAAAAnnnGGGTC	1N-4N-6N-8N-9N
1-4-6-8 AAGG	AAAAAnnnGGGTC	1N-4N-6N-7N-8N
1-4-6-8 AAGG	AAAAAnnnGGGTC	1N-4N-5N-6N-8N
1-4-6-8 AAGG	AAAAAnnnGGGTC	1N-3N-4N-6N-8N
1-4-6-8 AAGG	AAAAAnnnGGGTC	1N-2N-4N-6N-8N
1-4-6-8-10 AAGGG	AAAAAnnnGGGTG	1N-4N-6N-8N-10N
1-4-6-8-10 AAGGT	AAAAAnnnGGGTT	1N-4N-6N-8N-10N
1-4-6-9-10 AAGAA	AAAAAnnnGGTAA	1N-4N-6N-9N-10N
1-4-6-9 AAGA	AAAAAnnnGGTAC	1N-4N-6N-9N-10N
1-4-6-9 AAGA	AAAAAnnnGGTAC	1N-4N-6N-8N-9N
1-4-6-9 AAGA	AAAAAnnnGGTAC	1N-4N-6N-7N-9N
1-4-6-9 AAGA	AAAAAnnnGGTAC	1N-4N-5N-6N-9N
1-4-6-9 AAGA	AAAAAnnnGGTAC	1N-3N-4N-6N-9N
1-4-6-9 AAGA	AAAAAnnnGGTAC	1N-2N-4N-6N-9N
1-4-6-9-10 AAGAG	AAAAAnnnGGTAG	1N-4N-6N-9N-10N
1-4-6-9-10 AAGAT	AAAAAnnnGGTAT	1N-4N-6N-9N-10N
1-4-6-9-10 AAGCA	AAAAAnnnGGTCA	1N-4N-6N-9N-10N
1-4-6-9 AAGC	AAAAAnnnGGTCC	1N-4N-6N-9N-10N
1-4-6-9 AAGC	AAAAAnnnGGTCC	1N-4N-6N-8N-9N
1-4-6-9 AAGC	AAAAAnnnGGTCC	1N-4N-6N-7N-9N
1-4-6-9 AAGC	AAAAAnnnGGTCC	1N-4N-5N-6N-9N
1-4-6-9 AAGC	AAAAAnnnGGTCC	1N-3N-4N-6N-9N
1-4-6-9 AAGC	AAAAAnnnGGTCC	1N-2N-4N-6N-9N
1-4-6-9-10 AAGCG	AAAAAnnnGGTCG	1N-4N-6N-9N-10N
1-4-6-9-10 AAGCT	AAAAAnnnGGTCT	1N-4N-6N-9N-10N
1-4-6-9-10 AAGGA	AAAAAnnnGGTGA	1N-4N-6N-9N-10N
1-4-6-9 AAGG	AAAAAnnnGGTGC	1N-4N-6N-9N-10N
1-4-6-9 AAGG	AAAAAnnnGGTGC	1N-4N-6N-8N-9N
1-4-6-9 AAGG	AAAAAnnnGGTGC	1N-4N-6N-7N-9N
1-4-6-9 AAGG	AAAAAnnnGGTGC	1N-4N-5N-6N-9N
1-4-6-9 AAGG	AAAAAnnnGGTGC	1N-3N-4N-6N-9N
1-4-6-9 AAGG	AAAAAnnnGGTGC	1N-2N-4N-6N-9N
1-4-6-9-10 AAGGG	AAAAAnnnGGTGG	1N-4N-6N-9N-10N
1-4-6-9-10 AAGGT	AAAAAnnnGGTGT	1N-4N-6N-9N-10N
1-4-6-10 AAGA	AAAAAnnnGGTTA	1N-4N-6N-9N-10N
1-4-6-10 AAGA	AAAAAnnnGGTTA	1N-4N-6N-8N-10N
1-4-6-10 AAGA	AAAAAnnnGGTTA	1N-4N-6N-7N-10N
1-4-6-10 AAGA	AAAAAnnnGGTTA	1N-4N-5N-6N-10N
1-4-6-10 AAGA	AAAAAnnnGGTTA	1N-3N-4N-6N-10N
1-4-6-10 AAGA	AAAAAnnnGGTTA	1N-2N-4N-6N-10N
1-4-6 AAG	AAAAAnnnGGTTC	1N-4N-6N-9N-10N
1-4-6 AAG	AAAAAnnnGGTTC	1N-4N-6N-8N-10N
1-4-6 AAG	AAAAAnnnGGTTC	1N-4N-6N-8N-9N
1-4-6 AAG	AAAAAnnnGGTTC	1N-4N-6N-7N-10N
1-4-6 AAG	AAAAAnnnGGTTC	1N-4N-6N-7N-9N
1-4-6 AAG	AAAAAnnnGGTTC	1N-4N-6N-7N-8N
1-4-6 AAG	AAAAAnnnGGTTC	1N-3N-4N-5N-6N
1-4-6 AAG	AAAAAnnnGGTTC	1N-2N-4N-5N-6N
1-4-6 AAG	AAAAAnnnGGTTC	1N-2N-3N-4N-6N
1-4-6 AAG	AAAAAnnnGGTTC	1N-4N-5N-6N-10N
1-4-6 AAG	AAAAAnnnGGTTC	1N-3N-4N-6N-10N
1-4-6 AAG	AAAAAnnnGGTTC	1N-2N-4N-6N-10N
1-4-6 AAG	AAAAAnnnGGTTC	1N-4N-5N-6N-9N
1-4-6 AAG	AAAAAnnnGGTTC	1N-3N-4N-6N-9N
1-4-6 AAG	AAAAAnnnGGTTC	1N-2N-4N-6N-9N
1-4-6 AAG	AAAAAnnnGGTTC	1N-4N-5N-6N-7N
1-4-6 AAG	AAAAAnnnGGTTC	1N-3N-4N-6N-7N
1-4-6 AAG	AAAAAnnnGGTTC	1N-2N-4N-6N-7N
1-4-6 AAG	AAAAAnnnGGTTC	1N-4N-5N-6N-8N
1-4-6 AAG	AAAAAnnnGGTTC	1N-3N-4N-6N-8N
1-4-6 AAG	AAAAAnnnGGTTC	1N-2N-4N-6N-8N
1-4-6-10 AAGG	AAAAAnnnGGTTG	1N-4N-6N-9N-10N
1-4-6-10 AAGG	AAAAAnnnGGTTG	1N-4N-6N-8N-10N
1-4-6-10 AAGG	AAAAAnnnGGTTG	1N-4N-6N-7N-10N
1-4-6-10 AAGG	AAAAAnnnGGTTG	1N-4N-5N-6N-10N
1-4-6-10 AAGG	AAAAAnnnGGTTG	1N-3N-4N-6N-10N
1-4-6-10 AAGG	AAAAAnnnGGTTG	1N-2N-4N-6N-10N
1-4-6-10 AAGT	AAAAAnnnGGTTT	1N-4N-6N-9N-10N
1-4-6-10 AAGT	AAAAAnnnGGTTT	1N-4N-6N-8N-10N
1-4-6-10 AAGT	AAAAAnnnGGTTT	1N-4N-6N-7N-10N
1-4-6-10 AAGT	AAAAAnnnGGTTT	1N-4N-5N-6N-10N
1-4-6-10 AAGT	AAAAAnnnGGTTT	1N-3N-4N-6N-10N
1-4-6-10 AAGT	AAAAAnnnGGTTT	1N-2N-4N-6N-10N
1-4-6-7-8 AAGTA	AAAAAnnnGTATC	1N-4N-6N-7N-8N
1-4-6-7-8 AAGTC	AAAAAnnnGTCTC	1N-4N-6N-7N-8N
1-4-6-7-8 AAGTG	AAAAAnnnGTGTC	1N-4N-6N-7N-8N
1-4-6-7-9 AAGTA	AAAAAnnnGTTAC	1N-4N-6N-7N-9N
1-4-6-7-9 AAGTC	AAAAAnnnGTTCC	1N-4N-6N-7N-9N
1-4-6-7-9 AAGTG	AAAAAnnnGTTGC	1N-4N-6N-7N-9N
1-4-6-7-10 AAGTA	AAAAAnnnGTTTA	1N-4N-6N-7N-10N
1-4-6-7 AAGT	AAAAAnnnGTTTC	1N-4N-6N-7N-10N
1-4-6-7 AAGT	AAAAAnnnGTTTC	1N-4N-6N-7N-9N
1-4-6-7 AAGT	AAAAAnnnGTTTC	1N-4N-6N-7N-8N
1-4-6-7 AAGT	AAAAAnnnGTTTC	1N-4N-5N-6N-7N
1-4-6-7 AAGT	AAAAAnnnGTTTC	1N-3N-4N-6N-7N
1-4-6-7 AAGT	AAAAAnnnGTTTC	1N-2N-4N-6N-7N
1-4-6-7-10 AAGTG	AAAAAnnnGTTTG	1N-4N-6N-7N-10N
1-4-6-7-10 AAGTT	AAAAAnnnGTTTT	1N-4N-6N-7N-10N
1-4-7-8-9 AAAAA	AAAAAnnnTAAAC	1N-4N-7N-8N-9N
1-4-7-8-9 AAAAC	AAAAAnnnTAACC	1N-4N-7N-8N-9N
1-4-7-8-9 AAAAG	AAAAAnnnTAAGC	1N-4N-7N-8N-9N
1-4-7-8-10 AAAAA	AAAAAnnnTAATA	1N-4N-7N-8N-10N
1-4-7-8 AAAA	AAAAAnnnTAATC	1N-4N-7N-8N-10N
1-4-7-8 AAAA	AAAAAnnnTAATC	1N-4N-7N-8N-9N
1-4-7-8 AAAA	AAAAAnnnTAATC	1N-4N-6N-7N-8N
1-4-7-8 AAAA	AAAAAnnnTAATC	1N-4N-5N-7N-8N
1-4-7-8 AAAA	AAAAAnnnTAATC	1N-3N-4N-7N-8N
1-4-7-8 AAAA	AAAAAnnnTAATC	1N-2N-4N-7N-8N
1-4-7-8-10 AAAAG	AAAAAnnnTAATG	1N-4N-7N-8N-10N
1-4-7-8-10 AAAAT	AAAAAnnnTAATT	1N-4N-7N-8N-10N
1-4-7-8-9 AAACA	AAAAAnnnTACAC	1N-4N-7N-8N-9N
1-4-7-8-9 AAACC	AAAAAnnnTACCC	1N-4N-7N-8N-9N
1-4-7-8-9 AAACG	AAAAAnnnTACGC	1N-4N-7N-8N-9N
1-4-7-8-10 AAACA	AAAAAnnnTACTA	1N-4N-7N-8N-10N
1-4-7-8 AAAC	AAAAAnnnTACTC	1N-4N-7N-8N-10N
1-4-7-8 AAAC	AAAAAnnnTACTC	1N-4N-7N-8N-9N
1-4-7-8 AAAC	AAAAAnnnTACTC	1N-4N-6N-7N-8N
1-4-7-8 AAAC	AAAAAnnnTACTC	1N-4N-5N-7N-8N
1-4-7-8 AAAC	AAAAAnnnTACTC	1N-3N-4N-7N-8N
1-4-7-8 AAAC	AAAAAnnnTACTC	1N-2N-4N-7N-8N
1-4-7-8-10 AAACG	AAAAAnnnTACTG	1N-4N-7N-8N-10N
1-4-7-8-10 AAACT	AAAAAnnnTACTT	1N-4N-7N-8N-10N
1-4-7-8-9 AAAGA	AAAAAnnnTAGAC	1N-4N-7N-8N-9N
1-4-7-8-9 AAAGC	AAAAAnnnTAGCC	1N-4N-7N-8N-9N
1-4-7-8-9 AAAGG	AAAAAnnnTAGGC	1N-4N-7N-8N-9N
1-4-7-8-10 AAAGA	AAAAAnnnTAGTA	1N-4N-7N-8N-10N
1-4-7-8 AAAG	AAAAAnnnTAGTC	1N-4N-7N-8N-10N
1-4-7-8 AAAG	AAAAAnnnTAGTC	1N-4N-7N-8N-9N
1-4-7-8 AAAG	AAAAAnnnTAGTC	1N-4N-6N-7N-8N
1-4-7-8 AAAG	AAAAAnnnTAGTC	1N-4N-5N-7N-8N
1-4-7-8 AAAG	AAAAAnnnTAGTC	1N-3N-4N-7N-8N
1-4-7-8 AAAG	AAAAAnnnTAGTC	1N-2N-4N-7N-8N
1-4-7-8-10 AAAGG	AAAAAnnnTAGTG	1N-4N-7N-8N-10N
1-4-7-8-10 AAAGT	AAAAAnnnTAGTT	1N-4N-7N-8N-10N
1-4-7-9-10 AAAAA	AAAAAnnnTATAA	1N-4N-7N-9N-10N
1-4-7-9 AAAA	AAAAAnnnTATAC	1N-4N-7N-9N-10N
1-4-7-9 AAAA	AAAAAnnnTATAC	1N-4N-7N-8N-9N
1-4-7-9 AAAA	AAAAAnnnTATAC	1N-4N-6N-7N-9N
1-4-7-9 AAAA	AAAAAnnnTATAC	1N-4N-5N-7N-9N
1-4-7-9 AAAA	AAAAAnnnTATAC	1N-3N-4N-7N-9N
1-4-7-9 AAAA	AAAAAnnnTATAC	1N-2N-4N-7N-9N
1-4-7-9-10 AAAAG	AAAAAnnnTATAG	1N-4N-7N-9N-10N
1-4-7-9-10 AAAAT	AAAAAnnnTATAT	1N-4N-7N-9N-10N
1-4-7-9-10 AAACA	AAAAAnnnTATCA	1N-4N-7N-9N-10N
1-4-7-9 AAAC	AAAAAnnnTATCC	1N-4N-7N-9N-10N
1-4-7-9 AAAC	AAAAAnnnTATCC	1N-4N-7N-8N-9N
1-4-7-9 AAAC	AAAAAnnnTATCC	1N-4N-6N-7N-9N
1-4-7-9 AAAC	AAAAAnnnTATCC	1N-4N-5N-7N-9N
1-4-7-9 AAAC	AAAAAnnnTATCC	1N-3N-4N-7N-9N
1-4-7-9 AAAC	AAAAAnnnTATCC	1N-2N-4N-7N-9N
1-4-7-9-10 AAACG	AAAAAnnnTATCG	1N-4N-7N-9N-10N
1-4-7-9-10 AAACT	AAAAAnnnTATCT	1N-4N-7N-9N-10N
1-4-7-9-10 AAAGA	AAAAAnnnTATGA	1N-4N-7N-9N-10N
1-4-7-9 AAAG	AAAAAnnnTATGC	1N-4N-7N-9N-10N
1-4-7-9 AAAG	AAAAAnnnTATGC	1N-4N-7N-8N-9N
1-4-7-9 AAAG	AAAAAnnnTATGC	1N-4N-6N-7N-9N
1-4-7-9 AAAG	AAAAAnnnTATGC	1N-4N-5N-7N-9N
1-4-7-9 AAAG	AAAAAnnnTATGC	1N-3N-4N-7N-9N
1-4-7-9 AAAG	AAAAAnnnTATGC	1N-2N-4N-7N-9N
1-4-7-9-10 AAAGG	AAAAAnnnTATGG	1N-4N-7N-9N-10N
1-4-7-9-10 AAAGT	AAAAAnnnTATGT	1N-4N-7N-9N-10N
1-4-7-10 AAAA	AAAAAnnnTATTA	1N-4N-7N-9N-10N
1-4-7-10 AAAA	AAAAAnnnTATTA	1N-4N-7N-8N-10N
1-4-7-10 AAAA	AAAAAnnnTATTA	1N-4N-6N-7N-10N
1-4-7-10 AAAA	AAAAAnnnTATTA	1N-4N-5N-7N-10N
1-4-7-10 AAAA	AAAAAnnnTATTA	1N-3N-4N-7N-10N
1-4-7-10 AAAA	AAAAAnnnTATTA	1N-2N-4N-7N-10N
1-4-7 AAA	AAAAAnnnTATTC	1N-4N-7N-9N-10N
1-4-7 AAA	AAAAAnnnTATTC	1N-4N-7N-8N-10N
1-4-7 AAA	AAAAAnnnTATTC	1N-4N-7N-8N-9N
1-4-7 AAA	AAAAAnnnTATTC	1N-4N-6N-7N-10N
1-4-7 AAA	AAAAAnnnTATTC	1N-4N-6N-7N-9N
1-4-7 AAA	AAAAAnnnTATTC	1N-4N-6N-7N-8N
1-4-7 AAA	AAAAAnnnTATTC	1N-3N-4N-5N-7N
1-4-7 AAA	AAAAAnnnTATTC	1N-2N-4N-5N-7N
1-4-7 AAA	AAAAAnnnTATTC	1N-2N-3N-4N-7N
1-4-7 AAA	AAAAAnnnTATTC	1N-4N-5N-7N-10N
1-4-7 AAA	AAAAAnnnTATTC	1N-3N-4N-7N-10N
1-4-7 AAA	AAAAAnnnTATTC	1N-2N-4N-7N-10N
1-4-7 AAA	AAAAAnnnTATTC	1N-4N-5N-7N-9N
1-4-7 AAA	AAAAAnnnTATTC	1N-3N-4N-7N-9N
1-4-7 AAA	AAAAAnnnTATTC	1N-2N-4N-7N-9N
1-4-7 AAA	AAAAAnnnTATTC	1N-4N-5N-7N-8N
1-4-7 AAA	AAAAAnnnTATTC	1N-3N-4N-7N-8N
1-4-7 AAA	AAAAAnnnTATTC	1N-2N-4N-7N-8N
1-4-7 AAA	AAAAAnnnTATTC	1N-4N-5N-6N-7N
1-4-7 AAA	AAAAAnnnTATTC	1N-3N-4N-6N-7N
1-4-7 AAA	AAAAAnnnTATTC	1N-2N-4N-6N-7N
1-4-7-10 AAAG	AAAAAnnnTATTG	1N-4N-7N-9N-10N
1-4-7-10 AAAG	AAAAAnnnTATTG	1N-4N-7N-8N-10N
1-4-7-10 AAAG	AAAAAnnnTATTG	1N-4N-6N-7N-10N
1-4-7-10 AAAG	AAAAAnnnTATTG	1N-4N-5N-7N-10N
1-4-7-10 AAAG	AAAAAnnnTATTG	1N-3N-4N-7N-10N
1-4-7-10 AAAG	AAAAAnnnTATTG	1N-2N-4N-7N-10N
1-4-7-10 AAAT	AAAAAnnnTATTT	1N-4N-7N-9N-10N
1-4-7-10 AAAT	AAAAAnnnTATTT	1N-4N-7N-8N-10N
1-4-7-10 AAAT	AAAAAnnnTATTT	1N-4N-6N-7N-10N
1-4-7-10 AAAT	AAAAAnnnTATTT	1N-4N-5N-7N-10N
1-4-7-10 AAAT	AAAAAnnnTATTT	1N-3N-4N-7N-10N
1-4-7-10 AAAT	AAAAAnnnTATTT	1N-2N-4N-7N-10N
1-4-7-8-9 AACAA	AAAAAnnnTCAAC	1N-4N-7N-8N-9N
1-4-7-8-9 AACAC	AAAAAnnnTCACC	1N-4N-7N-8N-9N
1-4-7-8-9 AACAG	AAAAAnnnTCAGC	1N-4N-7N-8N-9N
1-4-7-8-10 AACAA	AAAAAnnnTCATA	1N-4N-7N-8N-10N
1-4-7-8 AACA	AAAAAnnnTCATC	1N-4N-7N-8N-10N
1-4-7-8 AACA	AAAAAnnnTCATC	1N-4N-7N-8N-9N
1-4-7-8 AACA	AAAAAnnnTCATC	1N-4N-6N-7N-8N
1-4-7-8 AACA	AAAAAnnnTCATC	1N-4N-5N-7N-8N
1-4-7-8 AACA	AAAAAnnnTCATC	1N-3N-4N-7N-8N
1-4-7-8 AACA	AAAAAnnnTCATC	1N-2N-4N-7N-8N
1-4-7-8-10 AACAG	AAAAAnnnTCATG	1N-4N-7N-8N-10N
1-4-7-8-10 AACAT	AAAAAnnnTCATT	1N-4N-7N-8N-10N
1-4-7-8-9 AACCA	AAAAAnnnTCCAC	1N-4N-7N-8N-9N
1-4-7-8-9 AACCC	AAAAAnnnTCCCC	1N-4N-7N-8N-9N
1-4-7-8-9 AACCG	AAAAAnnnTCCGC	1N-4N-7N-8N-9N
1-4-7-8-10 AACCA	AAAAAnnnTCCTA	1N-4N-7N-8N-10N
1-4-7-8 AACC	AAAAAnnnTCCTC	1N-4N-7N-8N-10N
1-4-7-8 AACC	AAAAAnnnTCCTC	1N-4N-7N-8N-9N
1-4-7-8 AACC	AAAAAnnnTCCTC	1N-4N-6N-7N-8N
1-4-7-8 AACC	AAAAAnnnTCCTC	1N-4N-5N-7N-8N
1-4-7-8 AACC	AAAAAnnnTCCTC	1N-3N-4N-7N-8N
1-4-7-8 AACC	AAAAAnnnTCCTC	1N-2N-4N-7N-8N
1-4-7-8-10 AACCG	AAAAAnnnTCCTG	1N-4N-7N-8N-10N
1-4-7-8-10 AACCT	AAAAAnnnTCCTT	1N-4N-7N-8N-10N
1-4-7-8-9 AACGA	AAAAAnnnTCGAC	1N-4N-7N-8N-9N
1-4-7-8-9 AACGC	AAAAAnnnTCGCC	1N-4N-7N-8N-9N
1-4-7-8-9 AACGG	AAAAAnnnTCGGC	1N-4N-7N-8N-9N
1-4-7-8-10 AACGA	AAAAAnnnTCGTA	1N-4N-7N-8N-10N
1-4-7-8 AACG	AAAAAnnnTCGTC	1N-4N-7N-8N-10N
1-4-7-8 AACG	AAAAAnnnTCGTC	1N-4N-7N-8N-9N
1-4-7-8 AACG	AAAAAnnnTCGTC	1N-4N-6N-7N-8N
1-4-7-8 AACG	AAAAAnnnTCGTC	1N-4N-5N-7N-8N
1-4-7-8 AACG	AAAAAnnnTCGTC	1N-3N-4N-7N-8N
1-4-7-8 AACG	AAAAAnnnTCGTC	1N-2N-4N-7N-8N
1-4-7-8-10 AACGG	AAAAAnnnTCGTG	1N-4N-7N-8N-10N
1-4-7-8-10 AACGT	AAAAAnnnTCGTT	1N-4N-7N-8N-10N
1-4-7-9-10 AACAA	AAAAAnnnTCTAA	1N-4N-7N-9N-10N
1-4-7-9 AACA	AAAAAnnnTCTAC	1N-4N-7N-9N-10N
1-4-7-9 AACA	AAAAAnnnTCTAC	1N-4N-7N-8N-9N
1-4-7-9 AACA	AAAAAnnnTCTAC	1N-4N-6N-7N-9N
1-4-7-9 AACA	AAAAAnnnTCTAC	1N-4N-5N-7N-9N
1-4-7-9 AACA	AAAAAnnnTCTAC	1N-3N-4N-7N-9N
1-4-7-9 AACA	AAAAAnnnTCTAC	1N-2N-4N-7N-9N
1-4-7-9-10 AACAG	AAAAAnnnTCTAG	1N-4N-7N-9N-10N
1-4-7-9-10 AACAT	AAAAAnnnTCTAT	1N-4N-7N-9N-10N
1-4-7-9-10 AACCA	AAAAAnnnTCTCA	1N-4N-7N-9N-10N
1-4-7-9 AACC	AAAAAnnnTCTCC	1N-4N-7N-9N-10N
1-4-7-9 AACC	AAAAAnnnTCTCC	1N-4N-7N-8N-9N
1-4-7-9 AACC	AAAAAnnnTCTCC	1N-4N-6N-7N-9N
1-4-7-9 AACC	AAAAAnnnTCTCC	1N-4N-5N-7N-9N
1-4-7-9 AACC	AAAAAnnnTCTCC	1N-3N-4N-7N-9N
1-4-7-9 AACC	AAAAAnnnTCTCC	1N-2N-4N-7N-9N
1-4-7-9-10 AACCG	AAAAAnnnTCTCG	1N-4N-7N-9N-10N
1-4-7-9-10 AACCT	AAAAAnnnTCTCT	1N-4N-7N-9N-10N
1-4-7-9-10 AACGA	AAAAAnnnTCTGA	1N-4N-7N-9N-10N
1-4-7-9 AACG	AAAAAnnnTCTGC	1N-4N-7N-9N-10N
1-4-7-9 AACG	AAAAAnnnTCTGC	1N-4N-7N-8N-9N
1-4-7-9 AACG	AAAAAnnnTCTGC	1N-4N-6N-7N-9N
1-4-7-9 AACG	AAAAAnnnTCTGC	1N-4N-5N-7N-9N
1-4-7-9 AACG	AAAAAnnnTCTGC	1N-3N-4N-7N-9N
1-4-7-9 AACG	AAAAAnnnTCTGC	1N-2N-4N-7N-9N
1-4-7-9-10 AACGG	AAAAAnnnTCTGG	1N-4N-7N-9N-10N
1-4-7-9-10 AACGT	AAAAAnnnTCTGT	1N-4N-7N-9N-10N
1-4-7-10 AACA	AAAAAnnnTCTTA	1N-4N-7N-9N-10N
1-4-7-10 AACA	AAAAAnnnTCTTA	1N-4N-7N-8N-10N
1-4-7-10 AACA	AAAAAnnnTCTTA	1N-4N-6N-7N-10N
1-4-7-10 AACA	AAAAAnnnTCTTA	1N-4N-5N-7N-10N
1-4-7-10 AACA	AAAAAnnnTCTTA	1N-3N-4N-7N-10N
1-4-7-10 AACA	AAAAAnnnTCTTA	1N-2N-4N-7N-10N
1-4-7 AAC	AAAAAnnnTCTTC	1N-4N-7N-9N-10N
1-4-7 AAC	AAAAAnnnTCTTC	1N-4N-7N-8N-10N
1-4-7 AAC	AAAAAnnnTCTTC	1N-4N-7N-8N-9N
1-4-7 AAC	AAAAAnnnTCTTC	1N-4N-6N-7N-10N
1-4-7 AAC	AAAAAnnnTCTTC	1N-4N-6N-7N-9N
1-4-7 AAC	AAAAAnnnTCTTC	1N-4N-6N-7N-8N
1-4-7 AAC	AAAAAnnnTCTTC	1N-3N-4N-5N-7N
1-4-7 AAC	AAAAAnnnTCTTC	1N-2N-4N-5N-7N
1-4-7 AAC	AAAAAnnnTCTTC	1N-2N-3N-4N-7N
1-4-7 AAC	AAAAAnnnTCTTC	1N-4N-5N-7N-10N
1-4-7 AAC	AAAAAnnnTCTTC	1N-3N-4N-7N-10N
1-4-7 AAC	AAAAAnnnTCTTC	1N-2N-4N-7N-10N
1-4-7 AAC	AAAAAnnnTCTTC	1N-4N-5N-7N-9N
1-4-7 AAC	AAAAAnnnTCTTC	1N-3N-4N-7N-9N
1-4-7 AAC	AAAAAnnnTCTTC	1N-2N-4N-7N-9N
1-4-7 AAC	AAAAAnnnTCTTC	1N-4N-5N-7N-8N
1-4-7 AAC	AAAAAnnnTCTTC	1N-3N-4N-7N-8N
1-4-7 AAC	AAAAAnnnTCTTC	1N-2N-4N-7N-8N
1-4-7 AAC	AAAAAnnnTCTTC	1N-4N-5N-6N-7N
1-4-7 AAC	AAAAAnnnTCTTC	1N-3N-4N-6N-7N
1-4-7 AAC	AAAAAnnnTCTTC	1N-2N-4N-6N-7N
1-4-7-10 AACG	AAAAAnnnTCTTG	1N-4N-7N-9N-10N
1-4-7-10 AACG	AAAAAnnnTCTTG	1N-4N-7N-8N-10N
1-4-7-10 AACG	AAAAAnnnTCTTG	1N-4N-6N-7N-10N
1-4-7-10 AACG	AAAAAnnnTCTTG	1N-4N-5N-7N-10N
1-4-7-10 AACG	AAAAAnnnTCTTG	1N-3N-4N-7N-10N
1-4-7-10 AACG	AAAAAnnnTCTTG	1N-2N-4N-7N-10N
1-4-7-10 AACT	AAAAAnnnTCTTT	1N-4N-7N-9N-10N
1-4-7-10 AACT	AAAAAnnnTCTTT	1N-4N-7N-8N-10N
1-4-7-10 AACT	AAAAAnnnTCTTT	1N-4N-6N-7N-10N
1-4-7-10 AACT	AAAAAnnnTCTTT	1N-4N-5N-7N-10N
1-4-7-10 AACT	AAAAAnnnTCTTT	1N-3N-4N-7N-10N
1-4-7-10 AACT	AAAAAnnnTCTTT	1N-2N-4N-7N-10N
1-4-8-9-10 AAAAA	AAAAAnnnTGAAA	1N-4N-8N-9N-10N
1-4-8-9 AAAA	AAAAAnnnTGAAC	1N-4N-8N-9N-10N
1-4-8-9 AAAA	AAAAAnnnTGAAC	1N-4N-7N-8N-9N
1-4-8-9 AAAA	AAAAAnnnTGAAC	1N-4N-6N-8N-9N
1-4-8-9 AAAA	AAAAAnnnTGAAC	1N-4N-5N-8N-9N
1-4-8-9 AAAA	AAAAAnnnTGAAC	1N-3N-4N-8N-9N
1-4-8-9 AAAA	AAAAAnnnTGAAC	1N-2N-4N-8N-9N
1-4-8-9-10 AAAAG	AAAAAnnnTGAAG	1N-4N-8N-9N-10N
1-4-8-9-10 AAAAT	AAAAAnnnTGAAT	1N-4N-8N-9N-10N
1-4-8-9-10 AAACA	AAAAAnnnTGACA	1N-4N-8N-9N-10N
1-4-8-9 AAAC	AAAAAnnnTGACC	1N-4N-8N-9N-10N
1-4-8-9 AAAC	AAAAAnnnTGACC	1N-4N-7N-8N-9N
1-4-8-9 AAAC	AAAAAnnnTGACC	1N-4N-6N-8N-9N
1-4-8-9 AAAC	AAAAAnnnTGACC	1N-4N-5N-8N-9N
1-4-8-9 AAAC	AAAAAnnnTGACC	1N-3N-4N-8N-9N
1-4-8-9 AAAC	AAAAAnnnTGACC	1N-2N-4N-8N-9N
1-4-8-9-10 AAACG	AAAAAnnnTGACG	1N-4N-8N-9N-10N
1-4-8-9-10 AAACT	AAAAAnnnTGACT	1N-4N-8N-9N-10N
1-4-8-9-10 AAAGA	AAAAAnnnTGAGA	1N-4N-8N-9N-10N
1-4-8-9 AAAG	AAAAAnnnTGAGC	1N-4N-8N-9N-10N
1-4-8-9 AAAG	AAAAAnnnTGAGC	1N-4N-7N-8N-9N
1-4-8-9 AAAG	AAAAAnnnTGAGC	1N-4N-6N-8N-9N
1-4-8-9 AAAG	AAAAAnnnTGAGC	1N-4N-5N-8N-9N
1-4-8-9 AAAG	AAAAAnnnTGAGC	1N-3N-4N-8N-9N
1-4-8-9 AAAG	AAAAAnnnTGAGC	1N-2N-4N-8N-9N
1-4-8-9-10 AAAGG	AAAAAnnnTGAGG	1N-4N-8N-9N-10N
1-4-8-9-10 AAAGT	AAAAAnnnTGAGT	1N-4N-8N-9N-10N
1-4-8-10 AAAA	AAAAAnnnTGATA	1N-4N-8N-9N-10N
1-4-8-10 AAAA	AAAAAnnnTGATA	1N-4N-7N-8N-10N
1-4-8-10 AAAA	AAAAAnnnTGATA	1N-4N-6N-8N-10N
1-4-8-10 AAAA	AAAAAnnnTGATA	1N-4N-5N-8N-10N
1-4-8-10 AAAA	AAAAAnnnTGATA	1N-3N-4N-8N-10N
1-4-8-10 AAAA	AAAAAnnnTGATA	1N-2N-4N-8N-10N
1-4-8 AAA	AAAAAnnnTGATC	1N-4N-8N-9N-10N
1-4-8 AAA	AAAAAnnnTGATC	1N-4N-7N-8N-10N
1-4-8 AAA	AAAAAnnnTGATC	1N-4N-7N-8N-9N
1-4-8 AAA	AAAAAnnnTGATC	1N-4N-6N-8N-10N
1-4-8 AAA	AAAAAnnnTGATC	1N-4N-6N-8N-9N
1-4-8 AAA	AAAAAnnnTGATC	1N-4N-6N-7N-8N
1-4-8 AAA	AAAAAnnnTGATC	1N-3N-4N-5N-8N
1-4-8 AAA	AAAAAnnnTGATC	1N-2N-4N-5N-8N
1-4-8 AAA	AAAAAnnnTGATC	1N-2N-3N-4N-8N
1-4-8 AAA	AAAAAnnnTGATC	1N-4N-5N-8N-10N
1-4-8 AAA	AAAAAnnnTGATC	1N-3N-4N-8N-10N
1-4-8 AAA	AAAAAnnnTGATC	1N-2N-4N-8N-10N
1-4-8 AAA	AAAAAnnnTGATC	1N-4N-5N-8N-9N
1-4-8 AAA	AAAAAnnnTGATC	1N-3N-4N-8N-9N
1-4-8 AAA	AAAAAnnnTGATC	1N-2N-4N-8N-9N
1-4-8 AAA	AAAAAnnnTGATC	1N-4N-5N-7N-8N
1-4-8 AAA	AAAAAnnnTGATC	1N-3N-4N-7N-8N
1-4-8 AAA	AAAAAnnnTGATC	1N-2N-4N-7N-8N
1-4-8 AAA	AAAAAnnnTGATC	1N-4N-5N-6N-8N
1-4-8 AAA	AAAAAnnnTGATC	1N-3N-4N-6N-8N
1-4-8 AAA	AAAAAnnnTGATC	1N-2N-4N-6N-8N
1-4-8-10 AAAG	AAAAAnnnTGATG	1N-4N-8N-9N-10N
1-4-8-10 AAAG	AAAAAnnnTGATG	1N-4N-7N-8N-10N
1-4-8-10 AAAG	AAAAAnnnTGATG	1N-4N-6N-8N-10N
1-4-8-10 AAAG	AAAAAnnnTGATG	1N-4N-5N-8N-10N
1-4-8-10 AAAG	AAAAAnnnTGATG	1N-3N-4N-8N-10N
1-4-8-10 AAAG	AAAAAnnnTGATG	1N-2N-4N-8N-10N
1-4-8-10 AAAT	AAAAAnnnTGATT	1N-4N-8N-9N-10N
1-4-8-10 AAAT	AAAAAnnnTGATT	1N-4N-7N-8N-10N
1-4-8-10 AAAT	AAAAAnnnTGATT	1N-4N-6N-8N-10N
1-4-8-10 AAAT	AAAAAnnnTGATT	1N-4N-5N-8N-10N
1-4-8-10 AAAT	AAAAAnnnTGATT	1N-3N-4N-8N-10N
1-4-8-10 AAAT	AAAAAnnnTGATT	1N-2N-4N-8N-10N
1-4-8-9-10 AACAA	AAAAAnnnTGCAA	1N-4N-8N-9N-10N
1-4-8-9 AACA	AAAAAnnnTGCAC	1N-4N-8N-9N-10N
1-4-8-9 AACA	AAAAAnnnTGCAC	1N-4N-7N-8N-9N
1-4-8-9 AACA	AAAAAnnnTGCAC	1N-4N-6N-8N-9N
1-4-8-9 AACA	AAAAAnnnTGCAC	1N-4N-5N-8N-9N
1-4-8-9 AACA	AAAAAnnnTGCAC	1N-3N-4N-8N-9N
1-4-8-9 AACA	AAAAAnnnTGCAC	1N-2N-4N-8N-9N
1-4-8-9-10 AACAG	AAAAAnnnTGCAG	1N-4N-8N-9N-10N
1-4-8-9-10 AACAT	AAAAAnnnTGCAT	1N-4N-8N-9N-10N
1-4-8-9-10 AACCA	AAAAAnnnTGCCA	1N-4N-8N-9N-10N
1-4-8-9 AACC	AAAAAnnnTGCCC	1N-4N-8N-9N-10N
1-4-8-9 AACC	AAAAAnnnTGCCC	1N-4N-7N-8N-9N
1-4-8-9 AACC	AAAAAnnnTGCCC	1N-4N-6N-8N-9N
1-4-8-9 AACC	AAAAAnnnTGCCC	1N-4N-5N-8N-9N
1-4-8-9 AACC	AAAAAnnnTGCCC	1N-3N-4N-8N-9N
1-4-8-9 AACC	AAAAAnnnTGCCC	1N-2N-4N-8N-9N
1-4-8-9-10 AACCG	AAAAAnnnTGCCG	1N-4N-8N-9N-10N
1-4-8-9-10 AACCT	AAAAAnnnTGCCT	1N-4N-8N-9N-10N
1-4-8-9-10 AACGA	AAAAAnnnTGCGA	1N-4N-8N-9N-10N
1-4-8-9 AACG	AAAAAnnnTGCGC	1N-4N-8N-9N-10N
1-4-8-9 AACG	AAAAAnnnTGCGC	1N-4N-7N-8N-9N
1-4-8-9 AACG	AAAAAnnnTGCGC	1N-4N-6N-8N-9N
1-4-8-9 AACG	AAAAAnnnTGCGC	1N-4N-5N-8N-9N
1-4-8-9 AACG	AAAAAnnnTGCGC	1N-3N-4N-8N-9N
1-4-8-9 AACG	AAAAAnnnTGCGC	1N-2N-4N-8N-9N
1-4-8-9-10 AACGG	AAAAAnnnTGCGG	1N-4N-8N-9N-10N
1-4-8-9-10 AACGT	AAAAAnnnTGCGT	1N-4N-8N-9N-10N
1-4-8-10 AACA	AAAAAnnnTGCTA	1N-4N-8N-9N-10N
1-4-8-10 AACA	AAAAAnnnTGCTA	1N-4N-7N-8N-10N
1-4-8-10 AACA	AAAAAnnnTGCTA	1N-4N-6N-8N-10N
1-4-8-10 AACA	AAAAAnnnTGCTA	1N-4N-5N-8N-10N
1-4-8-10 AACA	AAAAAnnnTGCTA	1N-3N-4N-8N-10N
1-4-8-10 AACA	AAAAAnnnTGCTA	1N-2N-4N-8N-10N
1-4-8 AAC	AAAAAnnnTGCTC	1N-4N-8N-9N-10N
1-4-8 AAC	AAAAAnnnTGCTC	1N-4N-7N-8N-10N
1-4-8 AAC	AAAAAnnnTGCTC	1N-4N-7N-8N-9N
1-4-8 AAC	AAAAAnnnTGCTC	1N-4N-6N-8N-10N
1-4-8 AAC	AAAAAnnnTGCTC	1N-4N-6N-8N-9N
1-4-8 AAC	AAAAAnnnTGCTC	1N-4N-6N-7N-8N
1-4-8 AAC	AAAAAnnnTGCTC	1N-3N-4N-5N-8N
1-4-8 AAC	AAAAAnnnTGCTC	1N-2N-4N-5N-8N
1-4-8 AAC	AAAAAnnnTGCTC	1N-2N-3N-4N-8N
1-4-8 AAC	AAAAAnnnTGCTC	1N-4N-5N-8N-10N
1-4-8 AAC	AAAAAnnnTGCTC	1N-3N-4N-8N-10N
1-4-8 AAC	AAAAAnnnTGCTC	1N-2N-4N-8N-10N
1-4-8 AAC	AAAAAnnnTGCTC	1N-4N-5N-8N-9N
1-4-8 AAC	AAAAAnnnTGCTC	1N-3N-4N-8N-9N
1-4-8 AAC	AAAAAnnnTGCTC	1N-2N-4N-8N-9N
1-4-8 AAC	AAAAAnnnTGCTC	1N-4N-5N-7N-8N
1-4-8 AAC	AAAAAnnnTGCTC	1N-3N-4N-7N-8N
1-4-8 AAC	AAAAAnnnTGCTC	1N-2N-4N-7N-8N
1-4-8 AAC	AAAAAnnnTGCTC	1N-4N-5N-6N-8N
1-4-8 AAC	AAAAAnnnTGCTC	1N-3N-4N-6N-8N
1-4-8 AAC	AAAAAnnnTGCTC	1N-2N-4N-6N-8N
1-4-8-10 AACG	AAAAAnnnTGCTG	1N-4N-8N-9N-10N
1-4-8-10 AACG	AAAAAnnnTGCTG	1N-4N-7N-8N-10N
1-4-8-10 AACG	AAAAAnnnTGCTG	1N-4N-6N-8N-10N
1-4-8-10 AACG	AAAAAnnnTGCTG	1N-4N-5N-8N-10N
1-4-8-10 AACG	AAAAAnnnTGCTG	1N-3N-4N-8N-10N
1-4-8-10 AACG	AAAAAnnnTGCTG	1N-2N-4N-8N-10N
1-4-8-10 AACT	AAAAAnnnTGCTT	1N-4N-8N-9N-10N
1-4-8-10 AACT	AAAAAnnnTGCTT	1N-4N-7N-8N-10N
1-4-8-10 AACT	AAAAAnnnTGCTT	1N-4N-6N-8N-10N
1-4-8-10 AACT	AAAAAnnnTGCTT	1N-4N-5N-8N-10N
1-4-8-10 AACT	AAAAAnnnTGCTT	1N-3N-4N-8N-10N
1-4-8-10 AACT	AAAAAnnnTGCTT	1N-2N-4N-8N-10N
1-4-8-9-10 AAGAA	AAAAAnnnTGGAA	1N-4N-8N-9N-10N
1-4-8-9 AAGA	AAAAAnnnTGGAC	1N-4N-8N-9N-10N
1-4-8-9 AAGA	AAAAAnnnTGGAC	1N-4N-7N-8N-9N
1-4-8-9 AAGA	AAAAAnnnTGGAC	1N-4N-6N-8N-9N
1-4-8-9 AAGA	AAAAAnnnTGGAC	1N-4N-5N-8N-9N
1-4-8-9 AAGA	AAAAAnnnTGGAC	1N-3N-4N-8N-9N
1-4-8-9 AAGA	AAAAAnnnTGGAC	1N-2N-4N-8N-9N
1-4-8-9-10 AAGAG	AAAAAnnnTGGAG	1N-4N-8N-9N-10N
1-4-8-9-10 AAGAT	AAAAAnnnTGGAT	1N-4N-8N-9N-10N
1-4-8-9-10 AAGCA	AAAAAnnnTGGCA	1N-4N-8N-9N-10N
1-4-8-9 AAGC	AAAAAnnnTGGCC	1N-4N-8N-9N-10N
1-4-8-9 AAGC	AAAAAnnnTGGCC	1N-4N-7N-8N-9N
1-4-8-9 AAGC	AAAAAnnnTGGCC	1N-4N-6N-8N-9N
1-4-8-9 AAGC	AAAAAnnnTGGCC	1N-4N-5N-8N-9N
1-4-8-9 AAGC	AAAAAnnnTGGCC	1N-3N-4N-8N-9N
1-4-8-9 AAGC	AAAAAnnnTGGCC	1N-2N-4N-8N-9N
1-4-8-9-10 AAGCG	AAAAAnnnTGGCG	1N-4N-8N-9N-10N
1-4-8-9-10 AAGCT	AAAAAnnnTGGCT	1N-4N-8N-9N-10N
1-4-8-9-10 AAGGA	AAAAAnnnTGGGA	1N-4N-8N-9N-10N
1-4-8-9 AAGG	AAAAAnnnTGGGC	1N-4N-8N-9N-10N
1-4-8-9 AAGG	AAAAAnnnTGGGC	1N-4N-7N-8N-9N
1-4-8-9 AAGG	AAAAAnnnTGGGC	1N-4N-6N-8N-9N
1-4-8-9 AAGG	AAAAAnnnTGGGC	1N-4N-5N-8N-9N
1-4-8-9 AAGG	AAAAAnnnTGGGC	1N-3N-4N-8N-9N
1-4-8-9 AAGG	AAAAAnnnTGGGC	1N-2N-4N-8N-9N
1-4-8-9-10 AAGGG	AAAAAnnnTGGGG	1N-4N-8N-9N-10N
1-4-8-9-10 AAGGT	AAAAAnnnTGGGT	1N-4N-8N-9N-10N
1-4-8-10 AAGA	AAAAAnnnTGGTA	1N-4N-8N-9N-10N
1-4-8-10 AAGA	AAAAAnnnTGGTA	1N-4N-7N-8N-10N
1-4-8-10 AAGA	AAAAAnnnTGGTA	1N-4N-6N-8N-10N
1-4-8-10 AAGA	AAAAAnnnTGGTA	1N-4N-5N-8N-10N
1-4-8-10 AAGA	AAAAAnnnTGGTA	1N-3N-4N-8N-10N
1-4-8-10 AAGA	AAAAAnnnTGGTA	1N-2N-4N-8N-10N
1-4-8 AAG	AAAAAnnnTGGTC	1N-4N-8N-9N-10N
1-4-8 AAG	AAAAAnnnTGGTC	1N-4N-7N-8N-10N
1-4-8 AAG	AAAAAnnnTGGTC	1N-4N-7N-8N-9N
1-4-8 AAG	AAAAAnnnTGGTC	1N-4N-6N-8N-10N
1-4-8 AAG	AAAAAnnnTGGTC	1N-4N-6N-8N-9N
1-4-8 AAG	AAAAAnnnTGGTC	1N-4N-6N-7N-8N
1-4-8 AAG	AAAAAnnnTGGTC	1N-3N-4N-5N-8N
1-4-8 AAG	AAAAAnnnTGGTC	1N-2N-4N-5N-8N
1-4-8 AAG	AAAAAnnnTGGTC	1N-2N-3N-4N-8N
1-4-8 AAG	AAAAAnnnTGGTC	1N-4N-5N-8N-10N
1-4-8 AAG	AAAAAnnnTGGTC	1N-3N-4N-8N-10N
1-4-8 AAG	AAAAAnnnTGGTC	1N-2N-4N-8N-10N
1-4-8 AAG	AAAAAnnnTGGTC	1N-4N-5N-8N-9N
1-4-8 AAG	AAAAAnnnTGGTC	1N-3N-4N-8N-9N
1-4-8 AAG	AAAAAnnnTGGTC	1N-2N-4N-8N-9N
1-4-8 AAG	AAAAAnnnTGGTC	1N-4N-5N-7N-8N
1-4-8 AAG	AAAAAnnnTGGTC	1N-3N-4N-7N-8N
1-4-8 AAG	AAAAAnnnTGGTC	1N-2N-4N-7N-8N
1-4-8 AAG	AAAAAnnnTGGTC	1N-4N-5N-6N-8N
1-4-8 AAG	AAAAAnnnTGGTC	1N-3N-4N-6N-8N
1-4-8 AAG	AAAAAnnnTGGTC	1N-2N-4N-6N-8N
1-4-8-10 AAGG	AAAAAnnnTGGTG	1N-4N-8N-9N-10N
1-4-8-10 AAGG	AAAAAnnnTGGTG	1N-4N-7N-8N-10N
1-4-8-10 AAGG	AAAAAnnnTGGTG	1N-4N-6N-8N-10N
1-4-8-10 AAGG	AAAAAnnnTGGTG	1N-4N-5N-8N-10N
1-4-8-10 AAGG	AAAAAnnnTGGTG	1N-3N-4N-8N-10N
1-4-8-10 AAGG	AAAAAnnnTGGTG	1N-2N-4N-8N-10N
1-4-8-10 AAGT	AAAAAnnnTGGTT	1N-4N-8N-9N-10N
1-4-8-10 AAGT	AAAAAnnnTGGTT	1N-4N-7N-8N-10N
1-4-8-10 AAGT	AAAAAnnnTGGTT	1N-4N-6N-8N-10N
1-4-8-10 AAGT	AAAAAnnnTGGTT	1N-4N-5N-8N-10N
1-4-8-10 AAGT	AAAAAnnnTGGTT	1N-3N-4N-8N-10N
1-4-8-10 AAGT	AAAAAnnnTGGTT	1N-2N-4N-8N-10N
1-4-9-10 AAAA	AAAAAnnnTGTAA	1N-4N-8N-9N-10N
1-4-9-10 AAAA	AAAAAnnnTGTAA	1N-4N-7N-9N-10N
1-4-9-10 AAAA	AAAAAnnnTGTAA	1N-4N-6N-9N-10N
1-4-9-10 AAAA	AAAAAnnnTGTAA	1N-4N-5N-9N-10N
1-4-9-10 AAAA	AAAAAnnnTGTAA	1N-3N-4N-9N-10N
1-4-9-10 AAAA	AAAAAnnnTGTAA	1N-2N-4N-9N-10N
1-4-9 AAA	AAAAAnnnTGTAC	1N-4N-8N-9N-10N
1-4-9 AAA	AAAAAnnnTGTAC	1N-4N-7N-9N-10N
1-4-9 AAA	AAAAAnnnTGTAC	1N-4N-7N-8N-9N
1-4-9 AAA	AAAAAnnnTGTAC	1N-4N-6N-9N-10N
1-4-9 AAA	AAAAAnnnTGTAC	1N-4N-6N-8N-9N
1-4-9 AAA	AAAAAnnnTGTAC	1N-4N-6N-7N-9N
1-4-9 AAA	AAAAAnnnTGTAC	1N-3N-4N-5N-9N
1-4-9 AAA	AAAAAnnnTGTAC	1N-2N-4N-5N-9N
1-4-9 AAA	AAAAAnnnTGTAC	1N-2N-3N-4N-9N
1-4-9 AAA	AAAAAnnnTGTAC	1N-4N-5N-9N-10N
1-4-9 AAA	AAAAAnnnTGTAC	1N-3N-4N-9N-10N
1-4-9 AAA	AAAAAnnnTGTAC	1N-2N-4N-9N-10N
1-4-9 AAA	AAAAAnnnTGTAC	1N-4N-5N-8N-9N
1-4-9 AAA	AAAAAnnnTGTAC	1N-3N-4N-8N-9N
1-4-9 AAA	AAAAAnnnTGTAC	1N-2N-4N-8N-9N
1-4-9 AAA	AAAAAnnnTGTAC	1N-4N-5N-7N-9N
1-4-9 AAA	AAAAAnnnTGTAC	1N-3N-4N-7N-9N
1-4-9 AAA	AAAAAnnnTGTAC	1N-2N-4N-7N-9N
1-4-9 AAA	AAAAAnnnTGTAC	1N-4N-5N-6N-9N
1-4-9 AAA	AAAAAnnnTGTAC	1N-3N-4N-6N-9N
1-4-9 AAA	AAAAAnnnTGTAC	1N-2N-4N-6N-9N
1-4-9-10 AAAG	AAAAAnnnTGTAG	1N-4N-8N-9N-10N
1-4-9-10 AAAG	AAAAAnnnTGTAG	1N-4N-7N-9N-10N
1-4-9-10 AAAG	AAAAAnnnTGTAG	1N-4N-6N-9N-10N
1-4-9-10 AAAG	AAAAAnnnTGTAG	1N-4N-5N-9N-10N
1-4-9-10 AAAG	AAAAAnnnTGTAG	1N-3N-4N-9N-10N
1-4-9-10 AAAG	AAAAAnnnTGTAG	1N-2N-4N-9N-10N
1-4-9-10 AAAT	AAAAAnnnTGTAT	1N-4N-8N-9N-10N
1-4-9-10 AAAT	AAAAAnnnTGTAT	1N-4N-7N-9N-10N
1-4-9-10 AAAT	AAAAAnnnTGTAT	1N-4N-6N-9N-10N
1-4-9-10 AAAT	AAAAAnnnTGTAT	1N-4N-5N-9N-10N
1-4-9-10 AAAT	AAAAAnnnTGTAT	1N-3N-4N-9N-10N
1-4-9-10 AAAT	AAAAAnnnTGTAT	1N-2N-4N-9N-10N
1-4-9-10 AACA	AAAAAnnnTGTCA	1N-4N-8N-9N-10N
1-4-9-10 AACA	AAAAAnnnTGTCA	1N-4N-7N-9N-10N
1-4-9-10 AACA	AAAAAnnnTGTCA	1N-4N-6N-9N-10N
1-4-9-10 AACA	AAAAAnnnTGTCA	1N-4N-5N-9N-10N
1-4-9-10 AACA	AAAAAnnnTGTCA	1N-3N-4N-9N-10N
1-4-9-10 AACA	AAAAAnnnTGTCA	1N-2N-4N-9N-10N
1-4-9 AAC	AAAAAnnnTGTCC	1N-4N-8N-9N-10N
1-4-9 AAC	AAAAAnnnTGTCC	1N-4N-7N-9N-10N
1-4-9 AAC	AAAAAnnnTGTCC	1N-4N-7N-8N-9N
1-4-9 AAC	AAAAAnnnTGTCC	1N-4N-6N-9N-10N
1-4-9 AAC	AAAAAnnnTGTCC	1N-4N-6N-8N-9N
1-4-9 AAC	AAAAAnnnTGTCC	1N-4N-6N-7N-9N
1-4-9 AAC	AAAAAnnnTGTCC	1N-3N-4N-5N-9N
1-4-9 AAC	AAAAAnnnTGTCC	1N-2N-4N-5N-9N
1-4-9 AAC	AAAAAnnnTGTCC	1N-2N-3N-4N-9N
1-4-9 AAC	AAAAAnnnTGTCC	1N-4N-5N-9N-10N
1-4-9 AAC	AAAAAnnnTGTCC	1N-3N-4N-9N-10N
1-4-9 AAC	AAAAAnnnTGTCC	1N-2N-4N-9N-10N
1-4-9 AAC	AAAAAnnnTGTCC	1N-4N-5N-8N-9N
1-4-9 AAC	AAAAAnnnTGTCC	1N-3N-4N-8N-9N
1-4-9 AAC	AAAAAnnnTGTCC	1N-2N-4N-8N-9N
1-4-9 AAC	AAAAAnnnTGTCC	1N-4N-5N-7N-9N
1-4-9 AAC	AAAAAnnnTGTCC	1N-3N-4N-7N-9N
1-4-9 AAC	AAAAAnnnTGTCC	1N-2N-4N-7N-9N
1-4-9 AAC	AAAAAnnnTGTCC	1N-4N-5N-6N-9N
1-4-9 AAC	AAAAAnnnTGTCC	1N-3N-4N-6N-9N
1-4-9 AAC	AAAAAnnnTGTCC	1N-2N-4N-6N-9N
1-4-9-10 AACG	AAAAAnnnTGTCG	1N-4N-8N-9N-10N
1-4-9-10 AACG	AAAAAnnnTGTCG	1N-4N-7N-9N-10N
1-4-9-10 AACG	AAAAAnnnTGTCG	1N-4N-6N-9N-10N
1-4-9-10 AACG	AAAAAnnnTGTCG	1N-4N-5N-9N-10N
1-4-9-10 AACG	AAAAAnnnTGTCG	1N-3N-4N-9N-10N
1-4-9-10 AACG	AAAAAnnnTGTCG	1N-2N-4N-9N-10N
1-4-9-10 AACT	AAAAAnnnTGTCT	1N-4N-8N-9N-10N
1-4-9-10 AACT	AAAAAnnnTGTCT	1N-4N-7N-9N-10N
1-4-9-10 AACT	AAAAAnnnTGTCT	1N-4N-6N-9N-10N
1-4-9-10 AACT	AAAAAnnnTGTCT	1N-4N-5N-9N-10N
1-4-9-10 AACT	AAAAAnnnTGTCT	1N-3N-4N-9N-10N
1-4-9-10 AACT	AAAAAnnnTGTCT	1N-2N-4N-9N-10N
1-4-9-10 AAGA	AAAAAnnnTGTGA	1N-4N-8N-9N-10N
1-4-9-10 AAGA	AAAAAnnnTGTGA	1N-4N-7N-9N-10N
1-4-9-10 AAGA	AAAAAnnnTGTGA	1N-4N-6N-9N-10N
1-4-9-10 AAGA	AAAAAnnnTGTGA	1N-4N-5N-9N-10N
1-4-9-10 AAGA	AAAAAnnnTGTGA	1N-3N-4N-9N-10N
1-4-9-10 AAGA	AAAAAnnnTGTGA	1N-2N-4N-9N-10N
1-4-9 AAG	AAAAAnnnTGTGC	1N-4N-8N-9N-10N
1-4-9 AAG	AAAAAnnnTGTGC	1N-4N-7N-9N-10N
1-4-9 AAG	AAAAAnnnTGTGC	1N-4N-7N-8N-9N
1-4-9 AAG	AAAAAnnnTGTGC	1N-4N-6N-9N-10N
1-4-9 AAG	AAAAAnnnTGTGC	1N-4N-6N-8N-9N
1-4-9 AAG	AAAAAnnnTGTGC	1N-4N-6N-7N-9N
1-4-9 AAG	AAAAAnnnTGTGC	1N-3N-4N-5N-9N
1-4-9 AAG	AAAAAnnnTGTGC	1N-2N-4N-5N-9N
1-4-9 AAG	AAAAAnnnTGTGC	1N-2N-3N-4N-9N
1-4-9 AAG	AAAAAnnnTGTGC	1N-4N-5N-9N-10N
1-4-9 AAG	AAAAAnnnTGTGC	1N-3N-4N-9N-10N
1-4-9 AAG	AAAAAnnnTGTGC	1N-2N-4N-9N-10N
1-4-9 AAG	AAAAAnnnTGTGC	1N-4N-5N-8N-9N
1-4-9 AAG	AAAAAnnnTGTGC	1N-3N-4N-8N-9N
1-4-9 AAG	AAAAAnnnTGTGC	1N-2N-4N-8N-9N
1-4-9 AAG	AAAAAnnnTGTGC	1N-4N-5N-7N-9N
1-4-9 AAG	AAAAAnnnTGTGC	1N-3N-4N-7N-9N
1-4-9 AAG	AAAAAnnnTGTGC	1N-2N-4N-7N-9N
1-4-9 AAG	AAAAAnnnTGTGC	1N-4N-5N-6N-9N
1-4-9 AAG	AAAAAnnnTGTGC	1N-3N-4N-6N-9N
1-4-9 AAG	AAAAAnnnTGTGC	1N-2N-4N-6N-9N
1-4-9-10 AAGG	AAAAAnnnTGTGG	1N-4N-8N-9N-10N
1-4-9-10 AAGG	AAAAAnnnTGTGG	1N-4N-7N-9N-10N
1-4-9-10 AAGG	AAAAAnnnTGTGG	1N-4N-6N-9N-10N
1-4-9-10 AAGG	AAAAAnnnTGTGG	1N-4N-5N-9N-10N
1-4-9-10 AAGG	AAAAAnnnTGTGG	1N-3N-4N-9N-10N
1-4-9-10 AAGG	AAAAAnnnTGTGG	1N-2N-4N-9N-10N
1-4-9-10 AAGT	AAAAAnnnTGTGT	1N-4N-8N-9N-10N
1-4-9-10 AAGT	AAAAAnnnTGTGT	1N-4N-7N-9N-10N
1-4-9-10 AAGT	AAAAAnnnTGTGT	1N-4N-6N-9N-10N
1-4-9-10 AAGT	AAAAAnnnTGTGT	1N-4N-5N-9N-10N
1-4-9-10 AAGT	AAAAAnnnTGTGT	1N-3N-4N-9N-10N
1-4-9-10 AAGT	AAAAAnnnTGTGT	1N-2N-4N-9N-10N
1-4-10 AAA	AAAAAnnnTGTTA	1N-4N-8N-9N-10N
1-4-10 AAA	AAAAAnnnTGTTA	1N-4N-7N-9N-10N
1-4-10 AAA	AAAAAnnnTGTTA	1N-4N-7N-8N-10N
1-4-10 AAA	AAAAAnnnTGTTA	1N-4N-6N-9N-10N
1-4-10 AAA	AAAAAnnnTGTTA	1N-4N-6N-8N-10N
1-4-10 AAA	AAAAAnnnTGTTA	1N-4N-6N-7N-10N
1-4-10 AAA	AAAAAnnnTGTTA	1N-3N-4N-5N-10N
1-4-10 AAA	AAAAAnnnTGTTA	1N-2N-4N-5N-10N
1-4-10 AAA	AAAAAnnnTGTTA	1N-2N-3N-4N-10N
1-4-10 AAA	AAAAAnnnTGTTA	1N-4N-5N-9N-10N
1-4-10 AAA	AAAAAnnnTGTTA	1N-3N-4N-9N-10N
1-4-10 AAA	AAAAAnnnTGTTA	1N-2N-4N-9N-10N
1-4-10 AAA	AAAAAnnnTGTTA	1N-4N-5N-8N-10N
1-4-10 AAA	AAAAAnnnTGTTA	1N-3N-4N-8N-10N
1-4-10 AAA	AAAAAnnnTGTTA	1N-2N-4N-8N-10N
1-4-10 AAA	AAAAAnnnTGTTA	1N-4N-5N-7N-10N
1-4-10 AAA	AAAAAnnnTGTTA	1N-3N-4N-7N-10N
1-4-10 AAA	AAAAAnnnTGTTA	1N-2N-4N-7N-10N
1-4-10 AAA	AAAAAnnnTGTTA	1N-4N-5N-6N-10N
1-4-10 AAA	AAAAAnnnTGTTA	1N-3N-4N-6N-10N
1-4-10 AAA	AAAAAnnnTGTTA	1N-2N-4N-6N-10N
1-4 AA	AAAAAnnnTGTTC	1N-4N-8N-9N-10N
1-4 AA	AAAAAnnnTGTTC	1N-4N-7N-9N-10N
1-4 AA	AAAAAnnnTGTTC	1N-4N-7N-8N-10N
1-4 AA	AAAAAnnnTGTTC	1N-4N-7N-8N-9N
1-4 AA	AAAAAnnnTGTTC	1N-4N-6N-9N-10N
1-4 AA	AAAAAnnnTGTTC	1N-4N-6N-8N-10N
1-4 AA	AAAAAnnnTGTTC	1N-4N-6N-8N-9N
1-4 AA	AAAAAnnnTGTTC	1N-4N-6N-7N-10N
1-4 AA	AAAAAnnnTGTTC	1N-4N-6N-7N-9N
1-4 AA	AAAAAnnnTGTTC	1N-4N-6N-7N-8N
1-4 AA	AAAAAnnnTGTTC	1N-3N-4N-5N-10N
1-4 AA	AAAAAnnnTGTTC	1N-2N-4N-5N-10N
1-4 AA	AAAAAnnnTGTTC	1N-2N-3N-4N-10N
1-4 AA	AAAAAnnnTGTTC	1N-3N-4N-5N-9N
1-4 AA	AAAAAnnnTGTTC	1N-2N-4N-5N-9N
1-4 AA	AAAAAnnnTGTTC	1N-2N-3N-4N-9N
1-4 AA	AAAAAnnnTGTTC	1N-3N-4N-5N-8N
1-4 AA	AAAAAnnnTGTTC	1N-2N-4N-5N-8N
1-4 AA	AAAAAnnnTGTTC	1N-2N-3N-4N-8N
1-4 AA	AAAAAnnnTGTTC	1N-3N-4N-5N-7N
1-4 AA	AAAAAnnnTGTTC	1N-2N-4N-5N-7N
1-4 AA	AAAAAnnnTGTTC	1N-2N-3N-4N-7N
1-4 AA	AAAAAnnnTGTTC	1N-3N-4N-5N-6N
1-4 AA	AAAAAnnnTGTTC	1N-2N-4N-5N-6N
1-4 AA	AAAAAnnnTGTTC	1N-2N-3N-4N-6N
1-4 AA	AAAAAnnnTGTTC	1N-4N-5N-9N-10N
1-4 AA	AAAAAnnnTGTTC	1N-3N-4N-9N-10N
1-4 AA	AAAAAnnnTGTTC	1N-2N-4N-9N-10N
1-4 AA	AAAAAnnnTGTTC	1N-4N-5N-8N-10N
1-4 AA	AAAAAnnnTGTTC	1N-3N-4N-8N-10N
1-4 AA	AAAAAnnnTGTTC	1N-2N-4N-8N-10N
1-4 AA	AAAAAnnnTGTTC	1N-4N-5N-8N-9N
1-4 AA	AAAAAnnnTGTTC	1N-3N-4N-8N-9N
1-4 AA	AAAAAnnnTGTTC	1N-2N-4N-8N-9N
1-4 AA	AAAAAnnnTGTTC	1N-4N-5N-7N-10N
1-4 AA	AAAAAnnnTGTTC	1N-3N-4N-7N-10N
1-4 AA	AAAAAnnnTGTTC	1N-2N-4N-7N-10N
1-4 AA	AAAAAnnnTGTTC	1N-4N-5N-7N-9N
1-4 AA	AAAAAnnnTGTTC	1N-3N-4N-7N-9N
1-4 AA	AAAAAnnnTGTTC	1N-2N-4N-7N-9N
1-4 AA	AAAAAnnnTGTTC	1N-4N-5N-7N-8N
1-4 AA	AAAAAnnnTGTTC	1N-3N-4N-7N-8N
1-4 AA	AAAAAnnnTGTTC	1N-2N-4N-7N-8N
1-4 AA	AAAAAnnnTGTTC	1N-4N-5N-6N-10N
1-4 AA	AAAAAnnnTGTTC	1N-3N-4N-6N-10N
1-4 AA	AAAAAnnnTGTTC	1N-2N-4N-6N-10N
1-4 AA	AAAAAnnnTGTTC	1N-4N-5N-6N-9N
1-4 AA	AAAAAnnnTGTTC	1N-3N-4N-6N-9N
1-4 AA	AAAAAnnnTGTTC	1N-2N-4N-6N-9N
1-4 AA	AAAAAnnnTGTTC	1N-4N-5N-6N-7N
1-4 AA	AAAAAnnnTGTTC	1N-3N-4N-6N-7N
1-4 AA	AAAAAnnnTGTTC	1N-2N-4N-6N-7N
1-4 AA	AAAAAnnnTGTTC	1N-4N-5N-6N-8N
1-4 AA	AAAAAnnnTGTTC	1N-3N-4N-6N-8N
1-4 AA	AAAAAnnnTGTTC	1N-2N-4N-6N-8N
1-4 AA	AAAAAnnnTGTTC	1N-2N-3N-4N-5N
1-4-10 AAG	AAAAAnnnTGTTG	1N-4N-8N-9N-10N
1-4-10 AAG	AAAAAnnnTGTTG	1N-4N-7N-9N-10N
1-4-10 AAG	AAAAAnnnTGTTG	1N-4N-7N-8N-10N
1-4-10 AAG	AAAAAnnnTGTTG	1N-4N-6N-9N-10N
1-4-10 AAG	AAAAAnnnTGTTG	1N-4N-6N-8N-10N
1-4-10 AAG	AAAAAnnnTGTTG	1N-4N-6N-7N-10N
1-4-10 AAG	AAAAAnnnTGTTG	1N-3N-4N-5N-10N
1-4-10 AAG	AAAAAnnnTGTTG	1N-2N-4N-5N-10N
1-4-10 AAG	AAAAAnnnTGTTG	1N-2N-3N-4N-10N
1-4-10 AAG	AAAAAnnnTGTTG	1N-4N-5N-9N-10N
1-4-10 AAG	AAAAAnnnTGTTG	1N-3N-4N-9N-10N
1-4-10 AAG	AAAAAnnnTGTTG	1N-2N-4N-9N-10N
1-4-10 AAG	AAAAAnnnTGTTG	1N-4N-5N-8N-10N
1-4-10 AAG	AAAAAnnnTGTTG	1N-3N-4N-8N-10N
1-4-10 AAG	AAAAAnnnTGTTG	1N-2N-4N-8N-10N
1-4-10 AAG	AAAAAnnnTGTTG	1N-4N-5N-7N-10N
1-4-10 AAG	AAAAAnnnTGTTG	1N-3N-4N-7N-10N
1-4-10 AAG	AAAAAnnnTGTTG	1N-2N-4N-7N-10N
1-4-10 AAG	AAAAAnnnTGTTG	1N-4N-5N-6N-10N
1-4-10 AAG	AAAAAnnnTGTTG	1N-3N-4N-6N-10N
1-4-10 AAG	AAAAAnnnTGTTG	1N-2N-4N-6N-10N
1-4-10 AAT	AAAAAnnnTGTTT	1N-4N-8N-9N-10N
1-4-10 AAT	AAAAAnnnTGTTT	1N-4N-7N-9N-10N
1-4-10 AAT	AAAAAnnnTGTTT	1N-4N-7N-8N-10N
1-4-10 AAT	AAAAAnnnTGTTT	1N-4N-6N-9N-10N
1-4-10 AAT	AAAAAnnnTGTTT	1N-4N-6N-8N-10N
1-4-10 AAT	AAAAAnnnTGTTT	1N-4N-6N-7N-10N
1-4-10 AAT	AAAAAnnnTGTTT	1N-3N-4N-5N-10N
1-4-10 AAT	AAAAAnnnTGTTT	1N-2N-4N-5N-10N
1-4-10 AAT	AAAAAnnnTGTTT	1N-2N-3N-4N-10N
1-4-10 AAT	AAAAAnnnTGTTT	1N-4N-5N-9N-10N
1-4-10 AAT	AAAAAnnnTGTTT	1N-3N-4N-9N-10N
1-4-10 AAT	AAAAAnnnTGTTT	1N-2N-4N-9N-10N
1-4-10 AAT	AAAAAnnnTGTTT	1N-4N-5N-8N-10N
1-4-10 AAT	AAAAAnnnTGTTT	1N-3N-4N-8N-10N
1-4-10 AAT	AAAAAnnnTGTTT	1N-2N-4N-8N-10N
1-4-10 AAT	AAAAAnnnTGTTT	1N-4N-5N-7N-10N
1-4-10 AAT	AAAAAnnnTGTTT	1N-3N-4N-7N-10N
1-4-10 AAT	AAAAAnnnTGTTT	1N-2N-4N-7N-10N
1-4-10 AAT	AAAAAnnnTGTTT	1N-4N-5N-6N-10N
1-4-10 AAT	AAAAAnnnTGTTT	1N-3N-4N-6N-10N
1-4-10 AAT	AAAAAnnnTGTTT	1N-2N-4N-6N-10N
1-4-7-8-9 AATAA	AAAAAnnnTTAAC	1N-4N-7N-8N-9N
1-4-7-8-9 AATAC	AAAAAnnnTTACC	1N-4N-7N-8N-9N
1-4-7-8-9 AATAG	AAAAAnnnTTAGC	1N-4N-7N-8N-9N
1-4-7-8-10 AATAA	AAAAAnnnTTATA	1N-4N-7N-8N-10N
1-4-7-8 AATA	AAAAAnnnTTATC	1N-4N-7N-8N-10N
1-4-7-8 AATA	AAAAAnnnTTATC	1N-4N-7N-8N-9N
1-4-7-8 AATA	AAAAAnnnTTATC	1N-4N-6N-7N-8N
1-4-7-8 AATA	AAAAAnnnTTATC	1N-4N-5N-7N-8N
1-4-7-8 AATA	AAAAAnnnTTATC	1N-3N-4N-7N-8N
1-4-7-8 AATA	AAAAAnnnTTATC	1N-2N-4N-7N-8N
1-4-7-8-10 AATAG	AAAAAnnnTTATG	1N-4N-7N-8N-10N
1-4-7-8-10 AATAT	AAAAAnnnTTATT	1N-4N-7N-8N-10N
1-4-7-8-9 AATCA	AAAAAnnnTTCAC	1N-4N-7N-8N-9N
1-4-7-8-9 AATCC	AAAAAnnnTTCCC	1N-4N-7N-8N-9N
1-4-7-8-9 AATCG	AAAAAnnnTTCGC	1N-4N-7N-8N-9N
1-4-7-8-10 AATCA	AAAAAnnnTTCTA	1N-4N-7N-8N-10N
1-4-7-8 AATC	AAAAAnnnTTCTC	1N-4N-7N-8N-10N
1-4-7-8 AATC	AAAAAnnnTTCTC	1N-4N-7N-8N-9N
1-4-7-8 AATC	AAAAAnnnTTCTC	1N-4N-6N-7N-8N
1-4-7-8 AATC	AAAAAnnnTTCTC	1N-4N-5N-7N-8N
1-4-7-8 AATC	AAAAAnnnTTCTC	1N-3N-4N-7N-8N
1-4-7-8 AATC	AAAAAnnnTTCTC	1N-2N-4N-7N-8N
1-4-7-8-10 AATCG	AAAAAnnnTTCTG	1N-4N-7N-8N-10N
1-4-7-8-10 AATCT	AAAAAnnnTTCTT	1N-4N-7N-8N-10N
1-4-7-8-9 AATGA	AAAAAnnnTTGAC	1N-4N-7N-8N-9N
1-4-7-8-9 AATGC	AAAAAnnnTTGCC	1N-4N-7N-8N-9N
1-4-7-8-9 AATGG	AAAAAnnnTTGGC	1N-4N-7N-8N-9N
1-4-7-8-10 AATGA	AAAAAnnnTTGTA	1N-4N-7N-8N-10N
1-4-7-8 AATG	AAAAAnnnTTGTC	1N-4N-7N-8N-10N
1-4-7-8 AATG	AAAAAnnnTTGTC	1N-4N-7N-8N-9N
1-4-7-8 AATG	AAAAAnnnTTGTC	1N-4N-6N-7N-8N
1-4-7-8 AATG	AAAAAnnnTTGTC	1N-4N-5N-7N-8N
1-4-7-8 AATG	AAAAAnnnTTGTC	1N-3N-4N-7N-8N
1-4-7-8 AATG	AAAAAnnnTTGTC	1N-2N-4N-7N-8N
1-4-7-8-10 AATGG	AAAAAnnnTTGTG	1N-4N-7N-8N-10N
1-4-7-8-10 AATGT	AAAAAnnnTTGTT	1N-4N-7N-8N-10N
1-4-7-9-10 AATAA	AAAAAnnnTTTAA	1N-4N-7N-9N-10N
1-4-7-9 AATA	AAAAAnnnTTTAC	1N-4N-7N-9N-10N
1-4-7-9 AATA	AAAAAnnnTTTAC	1N-4N-7N-8N-9N
1-4-7-9 AATA	AAAAAnnnTTTAC	1N-4N-6N-7N-9N
1-4-7-9 AATA	AAAAAnnnTTTAC	1N-4N-5N-7N-9N
1-4-7-9 AATA	AAAAAnnnTTTAC	1N-3N-4N-7N-9N
1-4-7-9 AATA	AAAAAnnnTTTAC	1N-2N-4N-7N-9N
1-4-7-9-10 AATAG	AAAAAnnnTTTAG	1N-4N-7N-9N-10N
1-4-7-9-10 AATAT	AAAAAnnnTTTAT	1N-4N-7N-9N-10N
1-4-7-9-10 AATCA	AAAAAnnnTTTCA	1N-4N-7N-9N-10N
1-4-7-9 AATC	AAAAAnnnTTTCC	1N-4N-7N-9N-10N
1-4-7-9 AATC	AAAAAnnnTTTCC	1N-4N-7N-8N-9N
1-4-7-9 AATC	AAAAAnnnTTTCC	1N-4N-6N-7N-9N
1-4-7-9 AATC	AAAAAnnnTTTCC	1N-4N-5N-7N-9N
1-4-7-9 AATC	AAAAAnnnTTTCC	1N-3N-4N-7N-9N
1-4-7-9 AATC	AAAAAnnnTTTCC	1N-2N-4N-7N-9N
1-4-7-9-10 AATCG	AAAAAnnnTTTCG	1N-4N-7N-9N-10N
1-4-7-9-10 AATCT	AAAAAnnnTTTCT	1N-4N-7N-9N-10N
1-4-7-9-10 AATGA	AAAAAnnnTTTGA	1N-4N-7N-9N-10N
1-4-7-9 AATG	AAAAAnnnTTTGC	1N-4N-7N-9N-10N
1-4-7-9 AATG	AAAAAnnnTTTGC	1N-4N-7N-8N-9N
1-4-7-9 AATG	AAAAAnnnTTTGC	1N-4N-6N-7N-9N
1-4-7-9 AATG	AAAAAnnnTTTGC	1N-4N-5N-7N-9N
1-4-7-9 AATG	AAAAAnnnTTTGC	1N-3N-4N-7N-9N
1-4-7-9 AATG	AAAAAnnnTTTGC	1N-2N-4N-7N-9N
1-4-7-9-10 AATGG	AAAAAnnnTTTGG	1N-4N-7N-9N-10N
1-4-7-9-10 AATGT	AAAAAnnnTTTGT	1N-4N-7N-9N-10N
1-4-7-10 AATA	AAAAAnnnTTTTA	1N-4N-7N-9N-10N
1-4-7-10 AATA	AAAAAnnnTTTTA	1N-4N-7N-8N-10N
1-4-7-10 AATA	AAAAAnnnTTTTA	1N-4N-6N-7N-10N
1-4-7-10 AATA	AAAAAnnnTTTTA	1N-4N-5N-7N-10N
1-4-7-10 AATA	AAAAAnnnTTTTA	1N-3N-4N-7N-10N
1-4-7-10 AATA	AAAAAnnnTTTTA	1N-2N-4N-7N-10N
1-4-7 AAT	AAAAAnnnTTTTC	1N-4N-7N-9N-10N
1-4-7 AAT	AAAAAnnnTTTTC	1N-4N-7N-8N-10N
1-4-7 AAT	AAAAAnnnTTTTC	1N-4N-7N-8N-9N
1-4-7 AAT	AAAAAnnnTTTTC	1N-4N-6N-7N-10N
1-4-7 AAT	AAAAAnnnTTTTC	1N-4N-6N-7N-9N
1-4-7 AAT	AAAAAnnnTTTTC	1N-4N-6N-7N-8N
1-4-7 AAT	AAAAAnnnTTTTC	1N-3N-4N-5N-7N
1-4-7 AAT	AAAAAnnnTTTTC	1N-2N-4N-5N-7N
1-4-7 AAT	AAAAAnnnTTTTC	1N-2N-3N-4N-7N
1-4-7 AAT	AAAAAnnnTTTTC	1N-4N-5N-7N-10N
1-4-7 AAT	AAAAAnnnTTTTC	1N-3N-4N-7N-10N
1-4-7 AAT	AAAAAnnnTTTTC	1N-2N-4N-7N-10N
1-4-7 AAT	AAAAAnnnTTTTC	1N-4N-5N-7N-9N
1-4-7 AAT	AAAAAnnnTTTTC	1N-3N-4N-7N-9N
1-4-7 AAT	AAAAAnnnTTTTC	1N-2N-4N-7N-9N
1-4-7 AAT	AAAAAnnnTTTTC	1N-4N-5N-7N-8N
1-4-7 AAT	AAAAAnnnTTTTC	1N-3N-4N-7N-8N
1-4-7 AAT	AAAAAnnnTTTTC	1N-2N-4N-7N-8N
1-4-7 AAT	AAAAAnnnTTTTC	1N-4N-5N-6N-7N
1-4-7 AAT	AAAAAnnnTTTTC	1N-3N-4N-6N-7N
1-4-7 AAT	AAAAAnnnTTTTC	1N-2N-4N-6N-7N
1-4-7-10 AATG	AAAAAnnnTTTTG	1N-4N-7N-9N-10N
1-4-7-10 AATG	AAAAAnnnTTTTG	1N-4N-7N-8N-10N
1-4-7-10 AATG	AAAAAnnnTTTTG	1N-4N-6N-7N-10N
1-4-7-10 AATG	AAAAAnnnTTTTG	1N-4N-5N-7N-10N
1-4-7-10 AATG	AAAAAnnnTTTTG	1N-3N-4N-7N-10N
1-4-7-10 AATG	AAAAAnnnTTTTG	1N-2N-4N-7N-10N
1-4-7-10 AATT	AAAAAnnnTTTTT	1N-4N-7N-9N-10N
1-4-7-10 AATT	AAAAAnnnTTTTT	1N-4N-7N-8N-10N
1-4-7-10 AATT	AAAAAnnnTTTTT	1N-4N-6N-7N-10N
1-4-7-10 AATT	AAAAAnnnTTTTT	1N-4N-5N-7N-10N
1-4-7-10 AATT	AAAAAnnnTTTTT	1N-3N-4N-7N-10N
1-4-7-10 AATT	AAAAAnnnTTTTT	1N-2N-4N-7N-10N
1-4-5-6-7 AACAA	AAAACnnnAATTC	1N-4N-5N-6N-7N
1-4-5-6-7 AACAC	AAAACnnnACTTC	1N-4N-5N-6N-7N
1-4-5-6-8 AACAA	AAAACnnnAGATC	1N-4N-5N-6N-8N
1-4-5-6-8 AACAC	AAAACnnnAGCTC	1N-4N-5N-6N-8N
1-4-5-6-8 AACAG	AAAACnnnAGGTC	1N-4N-5N-6N-8N
1-4-5-6-9 AACAA	AAAACnnnAGTAC	1N-4N-5N-6N-9N
1-4-5-6-9 AACAC	AAAACnnnAGTCC	1N-4N-5N-6N-9N
1-4-5-6-9 AACAG	AAAACnnnAGTGC	1N-4N-5N-6N-9N
1-4-5-6-10 AACAA	AAAACnnnAGTTA	1N-4N-5N-6N-10N
1-4-5-6 AACA	AAAACnnnAGTTC	1N-3N-4N-5N-6N
1-4-5-6 AACA	AAAACnnnAGTTC	1N-2N-4N-5N-6N
1-4-5-6 AACA	AAAACnnnAGTTC	1N-4N-5N-6N-10N
1-4-5-6 AACA	AAAACnnnAGTTC	1N-4N-5N-6N-9N
1-4-5-6 AACA	AAAACnnnAGTTC	1N-4N-5N-6N-7N
1-4-5-6 AACA	AAAACnnnAGTTC	1N-4N-5N-6N-8N
1-4-5-6-10 AACAG	AAAACnnnAGTTG	1N-4N-5N-6N-10N
1-4-5-6-10 AACAT	AAAACnnnAGTTT	1N-4N-5N-6N-10N
1-4-5-6-7 AACAT	AAAACnnnATTTC	1N-4N-5N-6N-7N
1-4-5-6-7 AACCA	AAAACnnnCATTC	1N-4N-5N-6N-7N
1-4-5-6-7 AACCC	AAAACnnnCCTTC	1N-4N-5N-6N-7N
1-4-5-6-8 AACCA	AAAACnnnCGATC	1N-4N-5N-6N-8N
1-4-5-6-8 AACCC	AAAACnnnCGCTC	1N-4N-5N-6N-8N
1-4-5-6-8 AACCG	AAAACnnnCGGTC	1N-4N-5N-6N-8N
1-4-5-6-9 AACCA	AAAACnnnCGTAC	1N-4N-5N-6N-9N
1-4-5-6-9 AACCC	AAAACnnnCGTCC	1N-4N-5N-6N-9N
1-4-5-6-9 AACCG	AAAACnnnCGTGC	1N-4N-5N-6N-9N
1-4-5-6-10 AACCA	AAAACnnnCGTTA	1N-4N-5N-6N-10N
1-4-5-6 AACC	AAAACnnnCGTTC	1N-3N-4N-5N-6N
1-4-5-6 AACC	AAAACnnnCGTTC	1N-2N-4N-5N-6N
1-4-5-6 AACC	AAAACnnnCGTTC	1N-4N-5N-6N-10N
1-4-5-6 AACC	AAAACnnnCGTTC	1N-4N-5N-6N-9N
1-4-5-6 AACC	AAAACnnnCGTTC	1N-4N-5N-6N-7N
1-4-5-6 AACC	AAAACnnnCGTTC	1N-4N-5N-6N-8N
1-4-5-6-10 AACCG	AAAACnnnCGTTG	1N-4N-5N-6N-10N
1-4-5-6-10 AACCT	AAAACnnnCGTTT	1N-4N-5N-6N-10N
1-4-5-6-7 AACCT	AAAACnnnCTTTC	1N-4N-5N-6N-7N
1-4-5-6-7 AACGA	AAAACnnnGATTC	1N-4N-5N-6N-7N
1-4-5-6-7 AACGC	AAAACnnnGCTTC	1N-4N-5N-6N-7N
1-4-5-6-8 AACGA	AAAACnnnGGATC	1N-4N-5N-6N-8N
1-4-5-6-8 AACGC	AAAACnnnGGCTC	1N-4N-5N-6N-8N
1-4-5-6-8 AACGG	AAAACnnnGGGTC	1N-4N-5N-6N-8N
1-4-5-6-9 AACGA	AAAACnnnGGTAC	1N-4N-5N-6N-9N
1-4-5-6-9 AACGC	AAAACnnnGGTCC	1N-4N-5N-6N-9N
1-4-5-6-9 AACGG	AAAACnnnGGTGC	1N-4N-5N-6N-9N
1-4-5-6-10 AACGA	AAAACnnnGGTTA	1N-4N-5N-6N-10N
1-4-5-6 AACG	AAAACnnnGGTTC	1N-3N-4N-5N-6N
1-4-5-6 AACG	AAAACnnnGGTTC	1N-2N-4N-5N-6N
1-4-5-6 AACG	AAAACnnnGGTTC	1N-4N-5N-6N-10N
1-4-5-6 AACG	AAAACnnnGGTTC	1N-4N-5N-6N-9N
1-4-5-6 AACG	AAAACnnnGGTTC	1N-4N-5N-6N-7N
1-4-5-6 AACG	AAAACnnnGGTTC	1N-4N-5N-6N-8N
1-4-5-6-10 AACGG	AAAACnnnGGTTG	1N-4N-5N-6N-10N
1-4-5-6-10 AACGT	AAAACnnnGGTTT	1N-4N-5N-6N-10N
1-4-5-6-7 AACGT	AAAACnnnGTTTC	1N-4N-5N-6N-7N
1-4-5-7-8 AACAA	AAAACnnnTAATC	1N-4N-5N-7N-8N
1-4-5-7-8 AACAC	AAAACnnnTACTC	1N-4N-5N-7N-8N
1-4-5-7-8 AACAG	AAAACnnnTAGTC	1N-4N-5N-7N-8N
1-4-5-7-9 AACAA	AAAACnnnTATAC	1N-4N-5N-7N-9N
1-4-5-7-9 AACAC	AAAACnnnTATCC	1N-4N-5N-7N-9N
1-4-5-7-9 AACAG	AAAACnnnTATGC	1N-4N-5N-7N-9N
1-4-5-7-10 AACAA	AAAACnnnTATTA	1N-4N-5N-7N-10N
1-4-5-7 AACA	AAAACnnnTATTC	1N-3N-4N-5N-7N
1-4-5-7 AACA	AAAACnnnTATTC	1N-2N-4N-5N-7N
1-4-5-7 AACA	AAAACnnnTATTC	1N-4N-5N-7N-10N
1-4-5-7 AACA	AAAACnnnTATTC	1N-4N-5N-7N-9N
1-4-5-7 AACA	AAAACnnnTATTC	1N-4N-5N-7N-8N
1-4-5-7 AACA	AAAACnnnTATTC	1N-4N-5N-6N-7N
1-4-5-7-10 AACAG	AAAACnnnTATTG	1N-4N-5N-7N-10N
1-4-5-7-10 AACAT	AAAACnnnTATTT	1N-4N-5N-7N-10N
1-4-5-7-8 AACCA	AAAACnnnTCATC	1N-4N-5N-7N-8N
1-4-5-7-8 AACCC	AAAACnnnTCCTC	1N-4N-5N-7N-8N
1-4-5-7-8 AACCG	AAAACnnnTCGTC	1N-4N-5N-7N-8N
1-4-5-7-9 AACCA	AAAACnnnTCTAC	1N-4N-5N-7N-9N
1-4-5-7-9 AACCC	AAAACnnnTCTCC	1N-4N-5N-7N-9N
1-4-5-7-9 AACCG	AAAACnnnTCTGC	1N-4N-5N-7N-9N
1-4-5-7-10 AACCA	AAAACnnnTCTTA	1N-4N-5N-7N-10N
1-4-5-7 AACC	AAAACnnnTCTTC	1N-3N-4N-5N-7N
1-4-5-7 AACC	AAAACnnnTCTTC	1N-2N-4N-5N-7N
1-4-5-7 AACC	AAAACnnnTCTTC	1N-4N-5N-7N-10N
1-4-5-7 AACC	AAAACnnnTCTTC	1N-4N-5N-7N-9N
1-4-5-7 AACC	AAAACnnnTCTTC	1N-4N-5N-7N-8N
1-4-5-7 AACC	AAAACnnnTCTTC	1N-4N-5N-6N-7N
1-4-5-7-10 AACCG	AAAACnnnTCTTG	1N-4N-5N-7N-10N
1-4-5-7-10 AACCT	AAAACnnnTCTTT	1N-4N-5N-7N-10N
1-4-5-8-9 AACAA	AAAACnnnTGAAC	1N-4N-5N-8N-9N
1-4-5-8-9 AACAC	AAAACnnnTGACC	1N-4N-5N-8N-9N
1-4-5-8-9 AACAG	AAAACnnnTGAGC	1N-4N-5N-8N-9N
1-4-5-8-10 AACAA	AAAACnnnTGATA	1N-4N-5N-8N-10N
1-4-5-8 AACA	AAAACnnnTGATC	1N-3N-4N-5N-8N
1-4-5-8 AACA	AAAACnnnTGATC	1N-2N-4N-5N-8N
1-4-5-8 AACA	AAAACnnnTGATC	1N-4N-5N-8N-10N
1-4-5-8 AACA	AAAACnnnTGATC	1N-4N-5N-8N-9N
1-4-5-8 AACA	AAAACnnnTGATC	1N-4N-5N-7N-8N
1-4-5-8 AACA	AAAACnnnTGATC	1N-4N-5N-6N-8N
1-4-5-8-10 AACAG	AAAACnnnTGATG	1N-4N-5N-8N-10N
1-4-5-8-10 AACAT	AAAACnnnTGATT	1N-4N-5N-8N-10N
1-4-5-8-9 AACCA	AAAACnnnTGCAC	1N-4N-5N-8N-9N
1-4-5-8-9 AACCC	AAAACnnnTGCCC	1N-4N-5N-8N-9N
1-4-5-8-9 AACCG	AAAACnnnTGCGC	1N-4N-5N-8N-9N
1-4-5-8-10 AACCA	AAAACnnnTGCTA	1N-4N-5N-8N-10N
1-4-5-8 AACC	AAAACnnnTGCTC	1N-3N-4N-5N-8N
1-4-5-8 AACC	AAAACnnnTGCTC	1N-2N-4N-5N-8N
1-4-5-8 AACC	AAAACnnnTGCTC	1N-4N-5N-8N-10N
1-4-5-8 AACC	AAAACnnnTGCTC	1N-4N-5N-8N-9N
1-4-5-8 AACC	AAAACnnnTGCTC	1N-4N-5N-7N-8N
1-4-5-8 AACC	AAAACnnnTGCTC	1N-4N-5N-6N-8N
1-4-5-8-10 AACCG	AAAACnnnTGCTG	1N-4N-5N-8N-10N
1-4-5-8-10 AACCT	AAAACnnnTGCTT	1N-4N-5N-8N-10N
1-4-5-8-9 AACGA	AAAACnnnTGGAC	1N-4N-5N-8N-9N
1-4-5-8-9 AACGC	AAAACnnnTGGCC	1N-4N-5N-8N-9N
1-4-5-8-9 AACGG	AAAACnnnTGGGC	1N-4N-5N-8N-9N
1-4-5-8-10 AACGA	AAAACnnnTGGTA	1N-4N-5N-8N-10N
1-4-5-8 AACG	AAAACnnnTGGTC	1N-3N-4N-5N-8N
1-4-5-8 AACG	AAAACnnnTGGTC	1N-2N-4N-5N-8N
1-4-5-8 AACG	AAAACnnnTGGTC	1N-4N-5N-8N-10N
1-4-5-8 AACG	AAAACnnnTGGTC	1N-4N-5N-8N-9N
1-4-5-8 AACG	AAAACnnnTGGTC	1N-4N-5N-7N-8N
1-4-5-8 AACG	AAAACnnnTGGTC	1N-4N-5N-6N-8N
1-4-5-8-10 AACGG	AAAACnnnTGGTG	1N-4N-5N-8N-10N
1-4-5-8-10 AACGT	AAAACnnnTGGTT	1N-4N-5N-8N-10N
1-4-5-9-10 AACAA	AAAACnnnTGTAA	1N-4N-5N-9N-10N
1-4-5-9 AACA	AAAACnnnTGTAC	1N-3N-4N-5N-9N
1-4-5-9 AACA	AAAACnnnTGTAC	1N-2N-4N-5N-9N
1-4-5-9 AACA	AAAACnnnTGTAC	1N-4N-5N-9N-10N
1-4-5-9 AACA	AAAACnnnTGTAC	1N-4N-5N-8N-9N
1-4-5-9 AACA	AAAACnnnTGTAC	1N-4N-5N-7N-9N
1-4-5-9 AACA	AAAACnnnTGTAC	1N-4N-5N-6N-9N
1-4-5-9-10 AACAG	AAAACnnnTGTAG	1N-4N-5N-9N-10N
1-4-5-9-10 AACAT	AAAACnnnTGTAT	1N-4N-5N-9N-10N
1-4-5-9-10 AACCA	AAAACnnnTGTCA	1N-4N-5N-9N-10N
1-4-5-9 AACC	AAAACnnnTGTCC	1N-3N-4N-5N-9N
1-4-5-9 AACC	AAAACnnnTGTCC	1N-2N-4N-5N-9N
1-4-5-9 AACC	AAAACnnnTGTCC	1N-4N-5N-9N-10N
1-4-5-9 AACC	AAAACnnnTGTCC	1N-4N-5N-8N-9N
1-4-5-9 AACC	AAAACnnnTGTCC	1N-4N-5N-7N-9N
1-4-5-9 AACC	AAAACnnnTGTCC	1N-4N-5N-6N-9N
1-4-5-9-10 AACCG	AAAACnnnTGTCG	1N-4N-5N-9N-10N
1-4-5-9-10 AACCT	AAAACnnnTGTCT	1N-4N-5N-9N-10N
1-4-5-9-10 AACGA	AAAACnnnTGTGA	1N-4N-5N-9N-10N
1-4-5-9 AACG	AAAACnnnTGTGC	1N-3N-4N-5N-9N
1-4-5-9 AACG	AAAACnnnTGTGC	1N-2N-4N-5N-9N
1-4-5-9 AACG	AAAACnnnTGTGC	1N-4N-5N-9N-10N
1-4-5-9 AACG	AAAACnnnTGTGC	1N-4N-5N-8N-9N
1-4-5-9 AACG	AAAACnnnTGTGC	1N-4N-5N-7N-9N
1-4-5-9 AACG	AAAACnnnTGTGC	1N-4N-5N-6N-9N
1-4-5-9-10 AACGG	AAAACnnnTGTGG	1N-4N-5N-9N-10N
1-4-5-9-10 AACGT	AAAACnnnTGTGT	1N-4N-5N-9N-10N
1-4-5-10 AACA	AAAACnnnTGTTA	1N-3N-4N-5N-10N
1-4-5-10 AACA	AAAACnnnTGTTA	1N-2N-4N-5N-10N
1-4-5-10 AACA	AAAACnnnTGTTA	1N-4N-5N-9N-10N
1-4-5-10 AACA	AAAACnnnTGTTA	1N-4N-5N-8N-10N
1-4-5-10 AACA	AAAACnnnTGTTA	1N-4N-5N-7N-10N
1-4-5-10 AACA	AAAACnnnTGTTA	1N-4N-5N-6N-10N
1-4-5 AAC	AAAACnnnTGTTC	1N-3N-4N-5N-10N
1-4-5 AAC	AAAACnnnTGTTC	1N-2N-4N-5N-10N
1-4-5 AAC	AAAACnnnTGTTC	1N-3N-4N-5N-9N
1-4-5 AAC	AAAACnnnTGTTC	1N-2N-4N-5N-9N
1-4-5 AAC	AAAACnnnTGTTC	1N-3N-4N-5N-8N
1-4-5 AAC	AAAACnnnTGTTC	1N-2N-4N-5N-8N
1-4-5 AAC	AAAACnnnTGTTC	1N-3N-4N-5N-7N
1-4-5 AAC	AAAACnnnTGTTC	1N-2N-4N-5N-7N
1-4-5 AAC	AAAACnnnTGTTC	1N-3N-4N-5N-6N
1-4-5 AAC	AAAACnnnTGTTC	1N-2N-4N-5N-6N
1-4-5 AAC	AAAACnnnTGTTC	1N-4N-5N-9N-10N
1-4-5 AAC	AAAACnnnTGTTC	1N-4N-5N-8N-10N
1-4-5 AAC	AAAACnnnTGTTC	1N-4N-5N-8N-9N
1-4-5 AAC	AAAACnnnTGTTC	1N-4N-5N-7N-10N
1-4-5 AAC	AAAACnnnTGTTC	1N-4N-5N-7N-9N
1-4-5 AAC	AAAACnnnTGTTC	1N-4N-5N-7N-8N
1-4-5 AAC	AAAACnnnTGTTC	1N-4N-5N-6N-10N
1-4-5 AAC	AAAACnnnTGTTC	1N-4N-5N-6N-9N
1-4-5 AAC	AAAACnnnTGTTC	1N-4N-5N-6N-7N
1-4-5 AAC	AAAACnnnTGTTC	1N-4N-5N-6N-8N
1-4-5 AAC	AAAACnnnTGTTC	1N-2N-3N-4N-5N
1-4-5-10 AACG	AAAACnnnTGTTG	1N-3N-4N-5N-10N
1-4-5-10 AACG	AAAACnnnTGTTG	1N-2N-4N-5N-10N
1-4-5-10 AACG	AAAACnnnTGTTG	1N-4N-5N-9N-10N
1-4-5-10 AACG	AAAACnnnTGTTG	1N-4N-5N-8N-10N
1-4-5-10 AACG	AAAACnnnTGTTG	1N-4N-5N-7N-10N
1-4-5-10 AACG	AAAACnnnTGTTG	1N-4N-5N-6N-10N
1-4-5-10 AACT	AAAACnnnTGTTT	1N-3N-4N-5N-10N
1-4-5-10 AACT	AAAACnnnTGTTT	1N-2N-4N-5N-10N
1-4-5-10 AACT	AAAACnnnTGTTT	1N-4N-5N-9N-10N
1-4-5-10 AACT	AAAACnnnTGTTT	1N-4N-5N-8N-10N
1-4-5-10 AACT	AAAACnnnTGTTT	1N-4N-5N-7N-10N
1-4-5-10 AACT	AAAACnnnTGTTT	1N-4N-5N-6N-10N
1-4-5-7-8 AACTA	AAAACnnnTTATC	1N-4N-5N-7N-8N
1-4-5-7-8 AACTC	AAAACnnnTTCTC	1N-4N-5N-7N-8N
1-4-5-7-8 AACTG	AAAACnnnTTGTC	1N-4N-5N-7N-8N
1-4-5-7-9 AACTA	AAAACnnnTTTAC	1N-4N-5N-7N-9N
1-4-5-7-9 AACTC	AAAACnnnTTTCC	1N-4N-5N-7N-9N
1-4-5-7-9 AACTG	AAAACnnnTTTGC	1N-4N-5N-7N-9N
1-4-5-7-10 AACTA	AAAACnnnTTTTA	1N-4N-5N-7N-10N
1-4-5-7 AACT	AAAACnnnTTTTC	1N-3N-4N-5N-7N
1-4-5-7 AACT	AAAACnnnTTTTC	1N-2N-4N-5N-7N
1-4-5-7 AACT	AAAACnnnTTTTC	1N-4N-5N-7N-10N
1-4-5-7 AACT	AAAACnnnTTTTC	1N-4N-5N-7N-9N
1-4-5-7 AACT	AAAACnnnTTTTC	1N-4N-5N-7N-8N
1-4-5-7 AACT	AAAACnnnTTTTC	1N-4N-5N-6N-7N
1-4-5-7-10 AACTG	AAAACnnnTTTTG	1N-4N-5N-7N-10N
1-4-5-7-10 AACTT	AAAACnnnTTTTT	1N-4N-5N-7N-10N
1-4-5-6-7 AAGAA	AAAAGnnnAATTC	1N-4N-5N-6N-7N
1-4-5-6-7 AAGAC	AAAAGnnnACTTC	1N-4N-5N-6N-7N
1-4-5-6-8 AAGAA	AAAAGnnnAGATC	1N-4N-5N-6N-8N
1-4-5-6-8 AAGAC	AAAAGnnnAGCTC	1N-4N-5N-6N-8N
1-4-5-6-8 AAGAG	AAAAGnnnAGGTC	1N-4N-5N-6N-8N
1-4-5-6-9 AAGAA	AAAAGnnnAGTAC	1N-4N-5N-6N-9N
1-4-5-6-9 AAGAC	AAAAGnnnAGTCC	1N-4N-5N-6N-9N
1-4-5-6-9 AAGAG	AAAAGnnnAGTGC	1N-4N-5N-6N-9N
1-4-5-6-10 AAGAA	AAAAGnnnAGTTA	1N-4N-5N-6N-10N
1-4-5-6 AAGA	AAAAGnnnAGTTC	1N-3N-4N-5N-6N
1-4-5-6 AAGA	AAAAGnnnAGTTC	1N-2N-4N-5N-6N
1-4-5-6 AAGA	AAAAGnnnAGTTC	1N-4N-5N-6N-10N
1-4-5-6 AAGA	AAAAGnnnAGTTC	1N-4N-5N-6N-9N
1-4-5-6 AAGA	AAAAGnnnAGTTC	1N-4N-5N-6N-7N
1-4-5-6 AAGA	AAAAGnnnAGTTC	1N-4N-5N-6N-8N
1-4-5-6-10 AAGAG	AAAAGnnnAGTTG	1N-4N-5N-6N-10N
1-4-5-6-10 AAGAT	AAAAGnnnAGTTT	1N-4N-5N-6N-10N
1-4-5-6-7 AAGAT	AAAAGnnnATTTC	1N-4N-5N-6N-7N
1-4-5-6-7 AAGCA	AAAAGnnnCATTC	1N-4N-5N-6N-7N
1-4-5-6-7 AAGCC	AAAAGnnnCCTTC	1N-4N-5N-6N-7N
1-4-5-6-8 AAGCA	AAAAGnnnCGATC	1N-4N-5N-6N-8N
1-4-5-6-8 AAGCC	AAAAGnnnCGCTC	1N-4N-5N-6N-8N
1-4-5-6-8 AAGCG	AAAAGnnnCGGTC	1N-4N-5N-6N-8N
1-4-5-6-9 AAGCA	AAAAGnnnCGTAC	1N-4N-5N-6N-9N
1-4-5-6-9 AAGCC	AAAAGnnnCGTCC	1N-4N-5N-6N-9N
1-4-5-6-9 AAGCG	AAAAGnnnCGTGC	1N-4N-5N-6N-9N
1-4-5-6-10 AAGCA	AAAAGnnnCGTTA	1N-4N-5N-6N-10N
1-4-5-6 AAGC	AAAAGnnnCGTTC	1N-3N-4N-5N-6N
1-4-5-6 AAGC	AAAAGnnnCGTTC	1N-2N-4N-5N-6N
1-4-5-6 AAGC	AAAAGnnnCGTTC	1N-4N-5N-6N-10N
1-4-5-6 AAGC	AAAAGnnnCGTTC	1N-4N-5N-6N-9N
1-4-5-6 AAGC	AAAAGnnnCGTTC	1N-4N-5N-6N-7N
1-4-5-6 AAGC	AAAAGnnnCGTTC	1N-4N-5N-6N-8N
1-4-5-6-10 AAGCG	AAAAGnnnCGTTG	1N-4N-5N-6N-10N
1-4-5-6-10 AAGCT	AAAAGnnnCGTTT	1N-4N-5N-6N-10N
1-4-5-6-7 AAGCT	AAAAGnnnCTTTC	1N-4N-5N-6N-7N
1-4-5-6-7 AAGGA	AAAAGnnnGATTC	1N-4N-5N-6N-7N
1-4-5-6-7 AAGGC	AAAAGnnnGCTTC	1N-4N-5N-6N-7N
1-4-5-6-8 AAGGA	AAAAGnnnGGATC	1N-4N-5N-6N-8N
1-4-5-6-8 AAGGC	AAAAGnnnGGCTC	1N-4N-5N-6N-8N
1-4-5-6-8 AAGGG	AAAAGnnnGGGTC	1N-4N-5N-6N-8N
1-4-5-6-9 AAGGA	AAAAGnnnGGTAC	1N-4N-5N-6N-9N
1-4-5-6-9 AAGGC	AAAAGnnnGGTCC	1N-4N-5N-6N-9N
1-4-5-6-9 AAGGG	AAAAGnnnGGTGC	1N-4N-5N-6N-9N
1-4-5-6-10 AAGGA	AAAAGnnnGGTTA	1N-4N-5N-6N-10N
1-4-5-6 AAGG	AAAAGnnnGGTTC	1N-3N-4N-5N-6N
1-4-5-6 AAGG	AAAAGnnnGGTTC	1N-2N-4N-5N-6N
1-4-5-6 AAGG	AAAAGnnnGGTTC	1N-4N-5N-6N-10N
1-4-5-6 AAGG	AAAAGnnnGGTTC	1N-4N-5N-6N-9N
1-4-5-6 AAGG	AAAAGnnnGGTTC	1N-4N-5N-6N-7N
1-4-5-6 AAGG	AAAAGnnnGGTTC	1N-4N-5N-6N-8N
1-4-5-6-10 AAGGG	AAAAGnnnGGTTG	1N-4N-5N-6N-10N
1-4-5-6-10 AAGGT	AAAAGnnnGGTTT	1N-4N-5N-6N-10N
1-4-5-6-7 AAGGT	AAAAGnnnGTTTC	1N-4N-5N-6N-7N
1-4-5-7-8 AAGAA	AAAAGnnnTAATC	1N-4N-5N-7N-8N
1-4-5-7-8 AAGAC	AAAAGnnnTACTC	1N-4N-5N-7N-8N
1-4-5-7-8 AAGAG	AAAAGnnnTAGTC	1N-4N-5N-7N-8N
1-4-5-7-9 AAGAA	AAAAGnnnTATAC	1N-4N-5N-7N-9N
1-4-5-7-9 AAGAC	AAAAGnnnTATCC	1N-4N-5N-7N-9N
1-4-5-7-9 AAGAG	AAAAGnnnTATGC	1N-4N-5N-7N-9N
1-4-5-7-10 AAGAA	AAAAGnnnTATTA	1N-4N-5N-7N-10N
1-4-5-7 AAGA	AAAAGnnnTATTC	1N-3N-4N-5N-7N
1-4-5-7 AAGA	AAAAGnnnTATTC	1N-2N-4N-5N-7N
1-4-5-7 AAGA	AAAAGnnnTATTC	1N-4N-5N-7N-10N
1-4-5-7 AAGA	AAAAGnnnTATTC	1N-4N-5N-7N-9N
1-4-5-7 AAGA	AAAAGnnnTATTC	1N-4N-5N-7N-8N
1-4-5-7 AAGA	AAAAGnnnTATTC	1N-4N-5N-6N-7N
1-4-5-7-10 AAGAG	AAAAGnnnTATTG	1N-4N-5N-7N-10N
1-4-5-7-10 AAGAT	AAAAGnnnTATTT	1N-4N-5N-7N-10N
1-4-5-7-8 AAGCA	AAAAGnnnTCATC	1N-4N-5N-7N-8N
1-4-5-7-8 AAGCC	AAAAGnnnTCCTC	1N-4N-5N-7N-8N
1-4-5-7-8 AAGCG	AAAAGnnnTCGTC	1N-4N-5N-7N-8N
1-4-5-7-9 AAGCA	AAAAGnnnTCTAC	1N-4N-5N-7N-9N
1-4-5-7-9 AAGCC	AAAAGnnnTCTCC	1N-4N-5N-7N-9N
1-4-5-7-9 AAGCG	AAAAGnnnTCTGC	1N-4N-5N-7N-9N
1-4-5-7-10 AAGCA	AAAAGnnnTCTTA	1N-4N-5N-7N-10N
1-4-5-7 AAGC	AAAAGnnnTCTTC	1N-3N-4N-5N-7N
1-4-5-7 AAGC	AAAAGnnnTCTTC	1N-2N-4N-5N-7N
1-4-5-7 AAGC	AAAAGnnnTCTTC	1N-4N-5N-7N-10N
1-4-5-7 AAGC	AAAAGnnnTCTTC	1N-4N-5N-7N-9N
1-4-5-7 AAGC	AAAAGnnnTCTTC	1N-4N-5N-7N-8N
1-4-5-7 AAGC	AAAAGnnnTCTTC	1N-4N-5N-6N-7N
1-4-5-7-10 AAGCG	AAAAGnnnTCTTG	1N-4N-5N-7N-10N
1-4-5-7-10 AAGCT	AAAAGnnnTCTTT	1N-4N-5N-7N-10N
1-4-5-8-9 AAGAA	AAAAGnnnTGAAC	1N-4N-5N-8N-9N
1-4-5-8-9 AAGAC	AAAAGnnnTGACC	1N-4N-5N-8N-9N
1-4-5-8-9 AAGAG	AAAAGnnnTGAGC	1N-4N-5N-8N-9N
1-4-5-8-10 AAGAA	AAAAGnnnTGATA	1N-4N-5N-8N-10N
1-4-5-8 AAGA	AAAAGnnnTGATC	1N-3N-4N-5N-8N
1-4-5-8 AAGA	AAAAGnnnTGATC	1N-2N-4N-5N-8N
1-4-5-8 AAGA	AAAAGnnnTGATC	1N-4N-5N-8N-10N
1-4-5-8 AAGA	AAAAGnnnTGATC	1N-4N-5N-8N-9N
1-4-5-8 AAGA	AAAAGnnnTGATC	1N-4N-5N-7N-8N
1-4-5-8 AAGA	AAAAGnnnTGATC	1N-4N-5N-6N-8N
1-4-5-8-10 AAGAG	AAAAGnnnTGATG	1N-4N-5N-8N-10N
1-4-5-8-10 AAGAT	AAAAGnnnTGATT	1N-4N-5N-8N-10N
1-4-5-8-9 AAGCA	AAAAGnnnTGCAC	1N-4N-5N-8N-9N
1-4-5-8-9 AAGCC	AAAAGnnnTGCCC	1N-4N-5N-8N-9N
1-4-5-8-9 AAGCG	AAAAGnnnTGCGC	1N-4N-5N-8N-9N
1-4-5-8-10 AAGCA	AAAAGnnnTGCTA	1N-4N-5N-8N-10N
1-4-5-8 AAGC	AAAAGnnnTGCTC	1N-3N-4N-5N-8N
1-4-5-8 AAGC	AAAAGnnnTGCTC	1N-2N-4N-5N-8N
1-4-5-8 AAGC	AAAAGnnnTGCTC	1N-4N-5N-8N-10N
1-4-5-8 AAGC	AAAAGnnnTGCTC	1N-4N-5N-8N-9N
1-4-5-8 AAGC	AAAAGnnnTGCTC	1N-4N-5N-7N-8N
1-4-5-8 AAGC	AAAAGnnnTGCTC	1N-4N-5N-6N-8N
1-4-5-8-10 AAGCG	AAAAGnnnTGCTG	1N-4N-5N-8N-10N
1-4-5-8-10 AAGCT	AAAAGnnnTGCTT	1N-4N-5N-8N-10N
1-4-5-8-9 AAGGA	AAAAGnnnTGGAC	1N-4N-5N-8N-9N
1-4-5-8-9 AAGGC	AAAAGnnnTGGCC	1N-4N-5N-8N-9N
1-4-5-8-9 AAGGG	AAAAGnnnTGGGC	1N-4N-5N-8N-9N
1-4-5-8-10 AAGGA	AAAAGnnnTGGTA	1N-4N-5N-8N-10N
1-4-5-8 AAGG	AAAAGnnnTGGTC	1N-3N-4N-5N-8N
1-4-5-8 AAGG	AAAAGnnnTGGTC	1N-2N-4N-5N-8N
1-4-5-8 AAGG	AAAAGnnnTGGTC	1N-4N-5N-8N-10N
1-4-5-8 AAGG	AAAAGnnnTGGTC	1N-4N-5N-8N-9N
1-4-5-8 AAGG	AAAAGnnnTGGTC	1N-4N-5N-7N-8N
1-4-5-8 AAGG	AAAAGnnnTGGTC	1N-4N-5N-6N-8N
1-4-5-8-10 AAGGG	AAAAGnnnTGGTG	1N-4N-5N-8N-10N
1-4-5-8-10 AAGGT	AAAAGnnnTGGTT	1N-4N-5N-8N-10N
1-4-5-9-10 AAGAA	AAAAGnnnTGTAA	1N-4N-5N-9N-10N
1-4-5-9 AAGA	AAAAGnnnTGTAC	1N-3N-4N-5N-9N
1-4-5-9 AAGA	AAAAGnnnTGTAC	1N-2N-4N-5N-9N
1-4-5-9 AAGA	AAAAGnnnTGTAC	1N-4N-5N-9N-10N
1-4-5-9 AAGA	AAAAGnnnTGTAC	1N-4N-5N-8N-9N
1-4-5-9 AAGA	AAAAGnnnTGTAC	1N-4N-5N-7N-9N
1-4-5-9 AAGA	AAAAGnnnTGTAC	1N-4N-5N-6N-9N
1-4-5-9-10 AAGAG	AAAAGnnnTGTAG	1N-4N-5N-9N-10N
1-4-5-9-10 AAGAT	AAAAGnnnTGTAT	1N-4N-5N-9N-10N
1-4-5-9-10 AAGCA	AAAAGnnnTGTCA	1N-4N-5N-9N-10N
1-4-5-9 AAGC	AAAAGnnnTGTCC	1N-3N-4N-5N-9N
1-4-5-9 AAGC	AAAAGnnnTGTCC	1N-2N-4N-5N-9N
1-4-5-9 AAGC	AAAAGnnnTGTCC	1N-4N-5N-9N-10N
1-4-5-9 AAGC	AAAAGnnnTGTCC	1N-4N-5N-8N-9N
1-4-5-9 AAGC	AAAAGnnnTGTCC	1N-4N-5N-7N-9N
1-4-5-9 AAGC	AAAAGnnnTGTCC	1N-4N-5N-6N-9N
1-4-5-9-10 AAGCG	AAAAGnnnTGTCG	1N-4N-5N-9N-10N
1-4-5-9-10 AAGCT	AAAAGnnnTGTCT	1N-4N-5N-9N-10N
1-4-5-9-10 AAGGA	AAAAGnnnTGTGA	1N-4N-5N-9N-10N
1-4-5-9 AAGG	AAAAGnnnTGTGC	1N-3N-4N-5N-9N
1-4-5-9 AAGG	AAAAGnnnTGTGC	1N-2N-4N-5N-9N
1-4-5-9 AAGG	AAAAGnnnTGTGC	1N-4N-5N-9N-10N
1-4-5-9 AAGG	AAAAGnnnTGTGC	1N-4N-5N-8N-9N
1-4-5-9 AAGG	AAAAGnnnTGTGC	1N-4N-5N-7N-9N
1-4-5-9 AAGG	AAAAGnnnTGTGC	1N-4N-5N-6N-9N
1-4-5-9-10 AAGGG	AAAAGnnnTGTGG	1N-4N-5N-9N-10N
1-4-5-9-10 AAGGT	AAAAGnnnTGTGT	1N-4N-5N-9N-10N
1-4-5-10 AAGA	AAAAGnnnTGTTA	1N-3N-4N-5N-10N
1-4-5-10 AAGA	AAAAGnnnTGTTA	1N-2N-4N-5N-10N
1-4-5-10 AAGA	AAAAGnnnTGTTA	1N-4N-5N-9N-10N
1-4-5-10 AAGA	AAAAGnnnTGTTA	1N-4N-5N-8N-10N
1-4-5-10 AAGA	AAAAGnnnTGTTA	1N-4N-5N-7N-10N
1-4-5-10 AAGA	AAAAGnnnTGTTA	1N-4N-5N-6N-10N
1-4-5 AAG	AAAAGnnnTGTTC	1N-3N-4N-5N-10N
1-4-5 AAG	AAAAGnnnTGTTC	1N-2N-4N-5N-10N
1-4-5 AAG	AAAAGnnnTGTTC	1N-3N-4N-5N-9N
1-4-5 AAG	AAAAGnnnTGTTC	1N-2N-4N-5N-9N
1-4-5 AAG	AAAAGnnnTGTTC	1N-3N-4N-5N-8N
1-4-5 AAG	AAAAGnnnTGTTC	1N-2N-4N-5N-8N
1-4-5 AAG	AAAAGnnnTGTTC	1N-3N-4N-5N-7N
1-4-5 AAG	AAAAGnnnTGTTC	1N-2N-4N-5N-7N
1-4-5 AAG	AAAAGnnnTGTTC	1N-3N-4N-5N-6N
1-4-5 AAG	AAAAGnnnTGTTC	1N-2N-4N-5N-6N
1-4-5 AAG	AAAAGnnnTGTTC	1N-4N-5N-9N-10N
1-4-5 AAG	AAAAGnnnTGTTC	1N-4N-5N-8N-10N
1-4-5 AAG	AAAAGnnnTGTTC	1N-4N-5N-8N-9N
1-4-5 AAG	AAAAGnnnTGTTC	1N-4N-5N-7N-10N
1-4-5 AAG	AAAAGnnnTGTTC	1N-4N-5N-7N-9N
1-4-5 AAG	AAAAGnnnTGTTC	1N-4N-5N-7N-8N
1-4-5 AAG	AAAAGnnnTGTTC	1N-4N-5N-6N-10N
1-4-5 AAG	AAAAGnnnTGTTC	1N-4N-5N-6N-9N
1-4-5 AAG	AAAAGnnnTGTTC	1N-4N-5N-6N-7N
1-4-5 AAG	AAAAGnnnTGTTC	1N-4N-5N-6N-8N
1-4-5 AAG	AAAAGnnnTGTTC	1N-2N-3N-4N-5N
1-4-5-10 AAGG	AAAAGnnnTGTTG	1N-3N-4N-5N-10N
1-4-5-10 AAGG	AAAAGnnnTGTTG	1N-2N-4N-5N-10N
1-4-5-10 AAGG	AAAAGnnnTGTTG	1N-4N-5N-9N-10N
1-4-5-10 AAGG	AAAAGnnnTGTTG	1N-4N-5N-8N-10N
1-4-5-10 AAGG	AAAAGnnnTGTTG	1N-4N-5N-7N-10N
1-4-5-10 AAGG	AAAAGnnnTGTTG	1N-4N-5N-6N-10N
1-4-5-10 AAGT	AAAAGnnnTGTTT	1N-3N-4N-5N-10N
1-4-5-10 AAGT	AAAAGnnnTGTTT	1N-2N-4N-5N-10N
1-4-5-10 AAGT	AAAAGnnnTGTTT	1N-4N-5N-9N-10N
1-4-5-10 AAGT	AAAAGnnnTGTTT	1N-4N-5N-8N-10N
1-4-5-10 AAGT	AAAAGnnnTGTTT	1N-4N-5N-7N-10N
1-4-5-10 AAGT	AAAAGnnnTGTTT	1N-4N-5N-6N-10N
1-4-5-7-8 AAGTA	AAAAGnnnTTATC	1N-4N-5N-7N-8N
1-4-5-7-8 AAGTC	AAAAGnnnTTCTC	1N-4N-5N-7N-8N
1-4-5-7-8 AAGTG	AAAAGnnnTTGTC	1N-4N-5N-7N-8N
1-4-5-7-9 AAGTA	AAAAGnnnTTTAC	1N-4N-5N-7N-9N
1-4-5-7-9 AAGTC	AAAAGnnnTTTCC	1N-4N-5N-7N-9N
1-4-5-7-9 AAGTG	AAAAGnnnTTTGC	1N-4N-5N-7N-9N
1-4-5-7-10 AAGTA	AAAAGnnnTTTTA	1N-4N-5N-7N-10N
1-4-5-7 AAGT	AAAAGnnnTTTTC	1N-3N-4N-5N-7N
1-4-5-7 AAGT	AAAAGnnnTTTTC	1N-2N-4N-5N-7N
1-4-5-7 AAGT	AAAAGnnnTTTTC	1N-4N-5N-7N-10N
1-4-5-7 AAGT	AAAAGnnnTTTTC	1N-4N-5N-7N-9N
1-4-5-7 AAGT	AAAAGnnnTTTTC	1N-4N-5N-7N-8N
1-4-5-7 AAGT	AAAAGnnnTTTTC	1N-4N-5N-6N-7N
1-4-5-7-10 AAGTG	AAAAGnnnTTTTG	1N-4N-5N-7N-10N
1-4-5-7-10 AAGTT	AAAAGnnnTTTTT	1N-4N-5N-7N-10N
1-4-5-6-7 AATAA	AAAATnnnAATTC	1N-4N-5N-6N-7N
1-4-5-6-7 AATAC	AAAATnnnACTTC	1N-4N-5N-6N-7N
1-4-5-6-8 AATAA	AAAATnnnAGATC	1N-4N-5N-6N-8N
1-4-5-6-8 AATAC	AAAATnnnAGCTC	1N-4N-5N-6N-8N
1-4-5-6-8 AATAG	AAAATnnnAGGTC	1N-4N-5N-6N-8N
1-4-5-6-9 AATAA	AAAATnnnAGTAC	1N-4N-5N-6N-9N
1-4-5-6-9 AATAC	AAAATnnnAGTCC	1N-4N-5N-6N-9N
1-4-5-6-9 AATAG	AAAATnnnAGTGC	1N-4N-5N-6N-9N
1-4-5-6-10 AATAA	AAAATnnnAGTTA	1N-4N-5N-6N-10N
1-4-5-6 AATA	AAAATnnnAGTTC	1N-3N-4N-5N-6N
1-4-5-6 AATA	AAAATnnnAGTTC	1N-2N-4N-5N-6N
1-4-5-6 AATA	AAAATnnnAGTTC	1N-4N-5N-6N-10N
1-4-5-6 AATA	AAAATnnnAGTTC	1N-4N-5N-6N-9N
1-4-5-6 AATA	AAAATnnnAGTTC	1N-4N-5N-6N-7N
1-4-5-6 AATA	AAAATnnnAGTTC	1N-4N-5N-6N-8N
1-4-5-6-10 AATAG	AAAATnnnAGTTG	1N-4N-5N-6N-10N
1-4-5-6-10 AATAT	AAAATnnnAGTTT	1N-4N-5N-6N-10N
1-4-5-6-7 AATAT	AAAATnnnATTTC	1N-4N-5N-6N-7N
1-4-5-6-7 AATCA	AAAATnnnCATTC	1N-4N-5N-6N-7N
1-4-5-6-7 AATCC	AAAATnnnCCTTC	1N-4N-5N-6N-7N
1-4-5-6-8 AATCA	AAAATnnnCGATC	1N-4N-5N-6N-8N
1-4-5-6-8 AATCC	AAAATnnnCGCTC	1N-4N-5N-6N-8N
1-4-5-6-8 AATCG	AAAATnnnCGGTC	1N-4N-5N-6N-8N
1-4-5-6-9 AATCA	AAAATnnnCGTAC	1N-4N-5N-6N-9N
1-4-5-6-9 AATCC	AAAATnnnCGTCC	1N-4N-5N-6N-9N
1-4-5-6-9 AATCG	AAAATnnnCGTGC	1N-4N-5N-6N-9N
1-4-5-6-10 AATCA	AAAATnnnCGTTA	1N-4N-5N-6N-10N
1-4-5-6 AATC	AAAATnnnCGTTC	1N-3N-4N-5N-6N
1-4-5-6 AATC	AAAATnnnCGTTC	1N-2N-4N-5N-6N
1-4-5-6 AATC	AAAATnnnCGTTC	1N-4N-5N-6N-10N
1-4-5-6 AATC	AAAATnnnCGTTC	1N-4N-5N-6N-9N
1-4-5-6 AATC	AAAATnnnCGTTC	1N-4N-5N-6N-7N
1-4-5-6 AATC	AAAATnnnCGTTC	1N-4N-5N-6N-8N
1-4-5-6-10 AATCG	AAAATnnnCGTTG	1N-4N-5N-6N-10N
1-4-5-6-10 AATCT	AAAATnnnCGTTT	1N-4N-5N-6N-10N
1-4-5-6-7 AATCT	AAAATnnnCTTTC	1N-4N-5N-6N-7N
1-4-5-6-7 AATGA	AAAATnnnGATTC	1N-4N-5N-6N-7N
1-4-5-6-7 AATGC	AAAATnnnGCTTC	1N-4N-5N-6N-7N
1-4-5-6-8 AATGA	AAAATnnnGGATC	1N-4N-5N-6N-8N
1-4-5-6-8 AATGC	AAAATnnnGGCTC	1N-4N-5N-6N-8N
1-4-5-6-8 AATGG	AAAATnnnGGGTC	1N-4N-5N-6N-8N
1-4-5-6-9 AATGA	AAAATnnnGGTAC	1N-4N-5N-6N-9N
1-4-5-6-9 AATGC	AAAATnnnGGTCC	1N-4N-5N-6N-9N
1-4-5-6-9 AATGG	AAAATnnnGGTGC	1N-4N-5N-6N-9N
1-4-5-6-10 AATGA	AAAATnnnGGTTA	1N-4N-5N-6N-10N
1-4-5-6 AATG	AAAATnnnGGTTC	1N-3N-4N-5N-6N
1-4-5-6 AATG	AAAATnnnGGTTC	1N-2N-4N-5N-6N
1-4-5-6 AATG	AAAATnnnGGTTC	1N-4N-5N-6N-10N
1-4-5-6 AATG	AAAATnnnGGTTC	1N-4N-5N-6N-9N
1-4-5-6 AATG	AAAATnnnGGTTC	1N-4N-5N-6N-7N
1-4-5-6 AATG	AAAATnnnGGTTC	1N-4N-5N-6N-8N
1-4-5-6-10 AATGG	AAAATnnnGGTTG	1N-4N-5N-6N-10N
1-4-5-6-10 AATGT	AAAATnnnGGTTT	1N-4N-5N-6N-10N
1-4-5-6-7 AATGT	AAAATnnnGTTTC	1N-4N-5N-6N-7N
1-4-5-7-8 AATAA	AAAATnnnTAATC	1N-4N-5N-7N-8N
1-4-5-7-8 AATAC	AAAATnnnTACTC	1N-4N-5N-7N-8N
1-4-5-7-8 AATAG	AAAATnnnTAGTC	1N-4N-5N-7N-8N
1-4-5-7-9 AATAA	AAAATnnnTATAC	1N-4N-5N-7N-9N
1-4-5-7-9 AATAC	AAAATnnnTATCC	1N-4N-5N-7N-9N
1-4-5-7-9 AATAG	AAAATnnnTATGC	1N-4N-5N-7N-9N
1-4-5-7-10 AATAA	AAAATnnnTATTA	1N-4N-5N-7N-10N
1-4-5-7 AATA	AAAATnnnTATTC	1N-3N-4N-5N-7N
1-4-5-7 AATA	AAAATnnnTATTC	1N-2N-4N-5N-7N
1-4-5-7 AATA	AAAATnnnTATTC	1N-4N-5N-7N-10N
1-4-5-7 AATA	AAAATnnnTATTC	1N-4N-5N-7N-9N
1-4-5-7 AATA	AAAATnnnTATTC	1N-4N-5N-7N-8N
1-4-5-7 AATA	AAAATnnnTATTC	1N-4N-5N-6N-7N
1-4-5-7-10 AATAG	AAAATnnnTATTG	1N-4N-5N-7N-10N
1-4-5-7-10 AATAT	AAAATnnnTATTT	1N-4N-5N-7N-10N
1-4-5-7-8 AATCA	AAAATnnnTCATC	1N-4N-5N-7N-8N
1-4-5-7-8 AATCC	AAAATnnnTCCTC	1N-4N-5N-7N-8N
1-4-5-7-8 AATCG	AAAATnnnTCGTC	1N-4N-5N-7N-8N
1-4-5-7-9 AATCA	AAAATnnnTCTAC	1N-4N-5N-7N-9N
1-4-5-7-9 AATCC	AAAATnnnTCTCC	1N-4N-5N-7N-9N
1-4-5-7-9 AATCG	AAAATnnnTCTGC	1N-4N-5N-7N-9N
1-4-5-7-10 AATCA	AAAATnnnTCTTA	1N-4N-5N-7N-10N
1-4-5-7 AATC	AAAATnnnTCTTC	1N-3N-4N-5N-7N
1-4-5-7 AATC	AAAATnnnTCTTC	1N-2N-4N-5N-7N
1-4-5-7 AATC	AAAATnnnTCTTC	1N-4N-5N-7N-10N
1-4-5-7 AATC	AAAATnnnTCTTC	1N-4N-5N-7N-9N
1-4-5-7 AATC	AAAATnnnTCTTC	1N-4N-5N-7N-8N
1-4-5-7 AATC	AAAATnnnTCTTC	1N-4N-5N-6N-7N
1-4-5-7-10 AATCG	AAAATnnnTCTTG	1N-4N-5N-7N-10N
1-4-5-7-10 AATCT	AAAATnnnTCTTT	1N-4N-5N-7N-10N
1-4-5-8-9 AATAA	AAAATnnnTGAAC	1N-4N-5N-8N-9N
1-4-5-8-9 AATAC	AAAATnnnTGACC	1N-4N-5N-8N-9N
1-4-5-8-9 AATAG	AAAATnnnTGAGC	1N-4N-5N-8N-9N
1-4-5-8-10 AATAA	AAAATnnnTGATA	1N-4N-5N-8N-10N
1-4-5-8 AATA	AAAATnnnTGATC	1N-3N-4N-5N-8N
1-4-5-8 AATA	AAAATnnnTGATC	1N-2N-4N-5N-8N
1-4-5-8 AATA	AAAATnnnTGATC	1N-4N-5N-8N-10N
1-4-5-8 AATA	AAAATnnnTGATC	1N-4N-5N-8N-9N
1-4-5-8 AATA	AAAATnnnTGATC	1N-4N-5N-7N-8N
1-4-5-8 AATA	AAAATnnnTGATC	1N-4N-5N-6N-8N
1-4-5-8-10 AATAG	AAAATnnnTGATG	1N-4N-5N-8N-10N
1-4-5-8-10 AATAT	AAAATnnnTGATT	1N-4N-5N-8N-10N
1-4-5-8-9 AATCA	AAAATnnnTGCAC	1N-4N-5N-8N-9N
1-4-5-8-9 AATCC	AAAATnnnTGCCC	1N-4N-5N-8N-9N
1-4-5-8-9 AATCG	AAAATnnnTGCGC	1N-4N-5N-8N-9N
1-4-5-8-10 AATCA	AAAATnnnTGCTA	1N-4N-5N-8N-10N
1-4-5-8 AATC	AAAATnnnTGCTC	1N-3N-4N-5N-8N
1-4-5-8 AATC	AAAATnnnTGCTC	1N-2N-4N-5N-8N
1-4-5-8 AATC	AAAATnnnTGCTC	1N-4N-5N-8N-10N
1-4-5-8 AATC	AAAATnnnTGCTC	1N-4N-5N-8N-9N
1-4-5-8 AATC	AAAATnnnTGCTC	1N-4N-5N-7N-8N
1-4-5-8 AATC	AAAATnnnTGCTC	1N-4N-5N-6N-8N
1-4-5-8-10 AATCG	AAAATnnnTGCTG	1N-4N-5N-8N-10N
1-4-5-8-10 AATCT	AAAATnnnTGCTT	1N-4N-5N-8N-10N
1-4-5-8-9 AATGA	AAAATnnnTGGAC	1N-4N-5N-8N-9N
1-4-5-8-9 AATGC	AAAATnnnTGGCC	1N-4N-5N-8N-9N
1-4-5-8-9 AATGG	AAAATnnnTGGGC	1N-4N-5N-8N-9N
1-4-5-8-10 AATGA	AAAATnnnTGGTA	1N-4N-5N-8N-10N
1-4-5-8 AATG	AAAATnnnTGGTC	1N-3N-4N-5N-8N
1-4-5-8 AATG	AAAATnnnTGGTC	1N-2N-4N-5N-8N
1-4-5-8 AATG	AAAATnnnTGGTC	1N-4N-5N-8N-10N
1-4-5-8 AATG	AAAATnnnTGGTC	1N-4N-5N-8N-9N
1-4-5-8 AATG	AAAATnnnTGGTC	1N-4N-5N-7N-8N
1-4-5-8 AATG	AAAATnnnTGGTC	1N-4N-5N-6N-8N
1-4-5-8-10 AATGG	AAAATnnnTGGTG	1N-4N-5N-8N-10N
1-4-5-8-10 AATGT	AAAATnnnTGGTT	1N-4N-5N-8N-10N
1-4-5-9-10 AATAA	AAAATnnnTGTAA	1N-4N-5N-9N-10N
1-4-5-9 AATA	AAAATnnnTGTAC	1N-3N-4N-5N-9N
1-4-5-9 AATA	AAAATnnnTGTAC	1N-2N-4N-5N-9N
1-4-5-9 AATA	AAAATnnnTGTAC	1N-4N-5N-9N-10N
1-4-5-9 AATA	AAAATnnnTGTAC	1N-4N-5N-8N-9N
1-4-5-9 AATA	AAAATnnnTGTAC	1N-4N-5N-7N-9N
1-4-5-9 AATA	AAAATnnnTGTAC	1N-4N-5N-6N-9N
1-4-5-9-10 AATAG	AAAATnnnTGTAG	1N-4N-5N-9N-10N
1-4-5-9-10 AATAT	AAAATnnnTGTAT	1N-4N-5N-9N-10N
1-4-5-9-10 AATCA	AAAATnnnTGTCA	1N-4N-5N-9N-10N
1-4-5-9 AATC	AAAATnnnTGTCC	1N-3N-4N-5N-9N
1-4-5-9 AATC	AAAATnnnTGTCC	1N-2N-4N-5N-9N
1-4-5-9 AATC	AAAATnnnTGTCC	1N-4N-5N-9N-10N
1-4-5-9 AATC	AAAATnnnTGTCC	1N-4N-5N-8N-9N
1-4-5-9 AATC	AAAATnnnTGTCC	1N-4N-5N-7N-9N
1-4-5-9 AATC	AAAATnnnTGTCC	1N-4N-5N-6N-9N
1-4-5-9-10 AATCG	AAAATnnnTGTCG	1N-4N-5N-9N-10N
1-4-5-9-10 AATCT	AAAATnnnTGTCT	1N-4N-5N-9N-10N
1-4-5-9-10 AATGA	AAAATnnnTGTGA	1N-4N-5N-9N-10N
1-4-5-9 AATG	AAAATnnnTGTGC	1N-3N-4N-5N-9N
1-4-5-9 AATG	AAAATnnnTGTGC	1N-2N-4N-5N-9N
1-4-5-9 AATG	AAAATnnnTGTGC	1N-4N-5N-9N-10N
1-4-5-9 AATG	AAAATnnnTGTGC	1N-4N-5N-8N-9N
1-4-5-9 AATG	AAAATnnnTGTGC	1N-4N-5N-7N-9N
1-4-5-9 AATG	AAAATnnnTGTGC	1N-4N-5N-6N-9N
1-4-5-9-10 AATGG	AAAATnnnTGTGG	1N-4N-5N-9N-10N
1-4-5-9-10 AATGT	AAAATnnnTGTGT	1N-4N-5N-9N-10N
1-4-5-10 AATA	AAAATnnnTGTTA	1N-3N-4N-5N-10N
1-4-5-10 AATA	AAAATnnnTGTTA	1N-2N-4N-5N-10N
1-4-5-10 AATA	AAAATnnnTGTTA	1N-4N-5N-9N-10N
1-4-5-10 AATA	AAAATnnnTGTTA	1N-4N-5N-8N-10N
1-4-5-10 AATA	AAAATnnnTGTTA	1N-4N-5N-7N-10N
1-4-5-10 AATA	AAAATnnnTGTTA	1N-4N-5N-6N-10N
1-4-5 AAT	AAAATnnnTGTTC	1N-3N-4N-5N-10N
1-4-5 AAT	AAAATnnnTGTTC	1N-2N-4N-5N-10N
1-4-5 AAT	AAAATnnnTGTTC	1N-3N-4N-5N-9N
1-4-5 AAT	AAAATnnnTGTTC	1N-2N-4N-5N-9N
1-4-5 AAT	AAAATnnnTGTTC	1N-3N-4N-5N-8N
1-4-5 AAT	AAAATnnnTGTTC	1N-2N-4N-5N-8N
1-4-5 AAT	AAAATnnnTGTTC	1N-3N-4N-5N-7N
1-4-5 AAT	AAAATnnnTGTTC	1N-2N-4N-5N-7N
1-4-5 AAT	AAAATnnnTGTTC	1N-3N-4N-5N-6N
1-4-5 AAT	AAAATnnnTGTTC	1N-2N-4N-5N-6N
1-4-5 AAT	AAAATnnnTGTTC	1N-4N-5N-9N-10N
1-4-5 AAT	AAAATnnnTGTTC	1N-4N-5N-8N-10N
1-4-5 AAT	AAAATnnnTGTTC	1N-4N-5N-8N-9N
1-4-5 AAT	AAAATnnnTGTTC	1N-4N-5N-7N-10N
1-4-5 AAT	AAAATnnnTGTTC	1N-4N-5N-7N-9N
1-4-5 AAT	AAAATnnnTGTTC	1N-4N-5N-7N-8N
1-4-5 AAT	AAAATnnnTGTTC	1N-4N-5N-6N-10N
1-4-5 AAT	AAAATnnnTGTTC	1N-4N-5N-6N-9N
1-4-5 AAT	AAAATnnnTGTTC	1N-4N-5N-6N-7N
1-4-5 AAT	AAAATnnnTGTTC	1N-4N-5N-6N-8N
1-4-5 AAT	AAAATnnnTGTTC	1N-2N-3N-4N-5N
1-4-5-10 AATG	AAAATnnnTGTTG	1N-3N-4N-5N-10N
1-4-5-10 AATG	AAAATnnnTGTTG	1N-2N-4N-5N-10N
1-4-5-10 AATG	AAAATnnnTGTTG	1N-4N-5N-9N-10N
1-4-5-10 AATG	AAAATnnnTGTTG	1N-4N-5N-8N-10N
1-4-5-10 AATG	AAAATnnnTGTTG	1N-4N-5N-7N-10N
1-4-5-10 AATG	AAAATnnnTGTTG	1N-4N-5N-6N-10N
1-4-5-10 AATT	AAAATnnnTGTTT	1N-3N-4N-5N-10N
1-4-5-10 AATT	AAAATnnnTGTTT	1N-2N-4N-5N-10N
1-4-5-10 AATT	AAAATnnnTGTTT	1N-4N-5N-9N-10N
1-4-5-10 AATT	AAAATnnnTGTTT	1N-4N-5N-8N-10N
1-4-5-10 AATT	AAAATnnnTGTTT	1N-4N-5N-7N-10N
1-4-5-10 AATT	AAAATnnnTGTTT	1N-4N-5N-6N-10N
1-4-5-7-8 AATTA	AAAATnnnTTATC	1N-4N-5N-7N-8N
1-4-5-7-8 AATTC	AAAATnnnTTCTC	1N-4N-5N-7N-8N
1-4-5-7-8 AATTG	AAAATnnnTTGTC	1N-4N-5N-7N-8N
1-4-5-7-9 AATTA	AAAATnnnTTTAC	1N-4N-5N-7N-9N
1-4-5-7-9 AATTC	AAAATnnnTTTCC	1N-4N-5N-7N-9N
1-4-5-7-9 AATTG	AAAATnnnTTTGC	1N-4N-5N-7N-9N
1-4-5-7-10 AATTA	AAAATnnnTTTTA	1N-4N-5N-7N-10N
1-4-5-7 AATT	AAAATnnnTTTTC	1N-3N-4N-5N-7N
1-4-5-7 AATT	AAAATnnnTTTTC	1N-2N-4N-5N-7N
1-4-5-7 AATT	AAAATnnnTTTTC	1N-4N-5N-7N-10N
1-4-5-7 AATT	AAAATnnnTTTTC	1N-4N-5N-7N-9N
1-4-5-7 AATT	AAAATnnnTTTTC	1N-4N-5N-7N-8N
1-4-5-7 AATT	AAAATnnnTTTTC	1N-4N-5N-6N-7N
1-4-5-7-10 AATTG	AAAATnnnTTTTG	1N-4N-5N-7N-10N
1-4-5-7-10 AATTT	AAAATnnnTTTTT	1N-4N-5N-7N-10N
1-6-7-8-9 AAAAA	AAACAnnnAAAAC	1N-6N-7N-8N-9N
1-6-7-8-9 AAAAC	AAACAnnnAAACC	1N-6N-7N-8N-9N
1-6-7-8-9 AAAAG	AAACAnnnAAAGC	1N-6N-7N-8N-9N
1-6-7-8-10 AAAAA	AAACAnnnAAATA	1N-6N-7N-8N-10N
1-6-7-8 AAAA	AAACAnnnAAATC	1N-6N-7N-8N-10N
1-6-7-8 AAAA	AAACAnnnAAATC	1N-6N-7N-8N-9N
1-6-7-8 AAAA	AAACAnnnAAATC	1N-5N-6N-7N-8N
1-6-7-8 AAAA	AAACAnnnAAATC	1N-4N-6N-7N-8N
1-6-7-8 AAAA	AAACAnnnAAATC	1N-2N-6N-7N-8N
1-6-7-8 AAAA	AAACAnnnAAATC	1N-3N-6N-7N-8N
1-6-7-8-10 AAAAG	AAACAnnnAAATG	1N-6N-7N-8N-10N
1-6-7-8-10 AAAAT	AAACAnnnAAATT	1N-6N-7N-8N-10N
1-6-7-8-9 AAACA	AAACAnnnAACAC	1N-6N-7N-8N-9N
1-6-7-8-9 AAACC	AAACAnnnAACCC	1N-6N-7N-8N-9N
1-6-7-8-9 AAACG	AAACAnnnAACGC	1N-6N-7N-8N-9N
1-6-7-8-10 AAACA	AAACAnnnAACTA	1N-6N-7N-8N-10N
1-6-7-8 AAAC	AAACAnnnAACTC	1N-6N-7N-8N-10N
1-6-7-8 AAAC	AAACAnnnAACTC	1N-6N-7N-8N-9N
1-6-7-8 AAAC	AAACAnnnAACTC	1N-5N-6N-7N-8N
1-6-7-8 AAAC	AAACAnnnAACTC	1N-4N-6N-7N-8N
1-6-7-8 AAAC	AAACAnnnAACTC	1N-2N-6N-7N-8N
1-6-7-8 AAAC	AAACAnnnAACTC	1N-3N-6N-7N-8N
1-6-7-8-10 AAACG	AAACAnnnAACTG	1N-6N-7N-8N-10N
1-6-7-8-10 AAACT	AAACAnnnAACTT	1N-6N-7N-8N-10N
1-6-7-8-9 AAAGA	AAACAnnnAAGAC	1N-6N-7N-8N-9N
1-6-7-8-9 AAAGC	AAACAnnnAAGCC	1N-6N-7N-8N-9N
1-6-7-8-9 AAAGG	AAACAnnnAAGGC	1N-6N-7N-8N-9N
1-6-7-8-10 AAAGA	AAACAnnnAAGTA	1N-6N-7N-8N-10N
1-6-7-8 AAAG	AAACAnnnAAGTC	1N-6N-7N-8N-10N
1-6-7-8 AAAG	AAACAnnnAAGTC	1N-6N-7N-8N-9N
1-6-7-8 AAAG	AAACAnnnAAGTC	1N-5N-6N-7N-8N
1-6-7-8 AAAG	AAACAnnnAAGTC	1N-4N-6N-7N-8N
1-6-7-8 AAAG	AAACAnnnAAGTC	1N-2N-6N-7N-8N
1-6-7-8 AAAG	AAACAnnnAAGTC	1N-3N-6N-7N-8N
1-6-7-8-10 AAAGG	AAACAnnnAAGTG	1N-6N-7N-8N-10N
1-6-7-8-10 AAAGT	AAACAnnnAAGTT	1N-6N-7N-8N-10N
1-6-7-9-10 AAAAA	AAACAnnnAATAA	1N-6N-7N-9N-10N
1-6-7-9 AAAA	AAACAnnnAATAC	1N-6N-7N-9N-10N
1-6-7-9 AAAA	AAACAnnnAATAC	1N-6N-7N-8N-9N
1-6-7-9 AAAA	AAACAnnnAATAC	1N-5N-6N-7N-9N
1-6-7-9 AAAA	AAACAnnnAATAC	1N-4N-6N-7N-9N
1-6-7-9 AAAA	AAACAnnnAATAC	1N-2N-6N-7N-9N
1-6-7-9 AAAA	AAACAnnnAATAC	1N-3N-6N-7N-9N
1-6-7-9-10 AAAAG	AAACAnnnAATAG	1N-6N-7N-9N-10N
1-6-7-9-10 AAAAT	AAACAnnnAATAT	1N-6N-7N-9N-10N
1-6-7-9-10 AAACA	AAACAnnnAATCA	1N-6N-7N-9N-10N
1-6-7-9 AAAC	AAACAnnnAATCC	1N-6N-7N-9N-10N
1-6-7-9 AAAC	AAACAnnnAATCC	1N-6N-7N-8N-9N
1-6-7-9 AAAC	AAACAnnnAATCC	1N-5N-6N-7N-9N
1-6-7-9 AAAC	AAACAnnnAATCC	1N-4N-6N-7N-9N
1-6-7-9 AAAC	AAACAnnnAATCC	1N-2N-6N-7N-9N
1-6-7-9 AAAC	AAACAnnnAATCC	1N-3N-6N-7N-9N
1-6-7-9-10 AAACG	AAACAnnnAATCG	1N-6N-7N-9N-10N
1-6-7-9-10 AAACT	AAACAnnnAATCT	1N-6N-7N-9N-10N
1-6-7-9-10 AAAGA	AAACAnnnAATGA	1N-6N-7N-9N-10N
1-6-7-9 AAAG	AAACAnnnAATGC	1N-6N-7N-9N-10N
1-6-7-9 AAAG	AAACAnnnAATGC	1N-6N-7N-8N-9N
1-6-7-9 AAAG	AAACAnnnAATGC	1N-5N-6N-7N-9N
1-6-7-9 AAAG	AAACAnnnAATGC	1N-4N-6N-7N-9N
1-6-7-9 AAAG	AAACAnnnAATGC	1N-2N-6N-7N-9N
1-6-7-9 AAAG	AAACAnnnAATGC	1N-3N-6N-7N-9N
1-6-7-9-10 AAAGG	AAACAnnnAATGG	1N-6N-7N-9N-10N
1-6-7-9-10 AAAGT	AAACAnnnAATGT	1N-6N-7N-9N-10N
1-6-7-10 AAAA	AAACAnnnAATTA	1N-6N-7N-9N-10N
1-6-7-10 AAAA	AAACAnnnAATTA	1N-6N-7N-8N-10N
1-6-7-10 AAAA	AAACAnnnAATTA	1N-5N-6N-7N-10N
1-6-7-10 AAAA	AAACAnnnAATTA	1N-4N-6N-7N-10N
1-6-7-10 AAAA	AAACAnnnAATTA	1N-2N-6N-7N-10N
1-6-7-10 AAAA	AAACAnnnAATTA	1N-3N-6N-7N-10N
1-6-7 AAA	AAACAnnnAATTC	1N-6N-7N-9N-10N
1-6-7 AAA	AAACAnnnAATTC	1N-6N-7N-8N-10N
1-6-7 AAA	AAACAnnnAATTC	1N-6N-7N-8N-9N
1-6-7 AAA	AAACAnnnAATTC	1N-5N-6N-7N-10N
1-6-7 AAA	AAACAnnnAATTC	1N-5N-6N-7N-9N
1-6-7 AAA	AAACAnnnAATTC	1N-5N-6N-7N-8N
1-6-7 AAA	AAACAnnnAATTC	1N-4N-6N-7N-10N
1-6-7 AAA	AAACAnnnAATTC	1N-4N-6N-7N-9N
1-6-7 AAA	AAACAnnnAATTC	1N-4N-6N-7N-8N
1-6-7 AAA	AAACAnnnAATTC	1N-2N-6N-7N-10N
1-6-7 AAA	AAACAnnnAATTC	1N-2N-6N-7N-9N
1-6-7 AAA	AAACAnnnAATTC	1N-2N-6N-7N-8N
1-6-7 AAA	AAACAnnnAATTC	1N-3N-6N-7N-10N
1-6-7 AAA	AAACAnnnAATTC	1N-3N-6N-7N-9N
1-6-7 AAA	AAACAnnnAATTC	1N-3N-6N-7N-8N
1-6-7 AAA	AAACAnnnAATTC	1N-4N-5N-6N-7N
1-6-7 AAA	AAACAnnnAATTC	1N-3N-5N-6N-7N
1-6-7 AAA	AAACAnnnAATTC	1N-3N-4N-6N-7N
1-6-7 AAA	AAACAnnnAATTC	1N-2N-5N-6N-7N
1-6-7 AAA	AAACAnnnAATTC	1N-2N-4N-6N-7N
1-6-7 AAA	AAACAnnnAATTC	1N-2N-3N-6N-7N
1-6-7-10 AAAG	AAACAnnnAATTG	1N-6N-7N-9N-10N
1-6-7-10 AAAG	AAACAnnnAATTG	1N-6N-7N-8N-10N
1-6-7-10 AAAG	AAACAnnnAATTG	1N-5N-6N-7N-10N
1-6-7-10 AAAG	AAACAnnnAATTG	1N-4N-6N-7N-10N
1-6-7-10 AAAG	AAACAnnnAATTG	1N-2N-6N-7N-10N
1-6-7-10 AAAG	AAACAnnnAATTG	1N-3N-6N-7N-10N
1-6-7-10 AAAT	AAACAnnnAATTT	1N-6N-7N-9N-10N
1-6-7-10 AAAT	AAACAnnnAATTT	1N-6N-7N-8N-10N
1-6-7-10 AAAT	AAACAnnnAATTT	1N-5N-6N-7N-10N
1-6-7-10 AAAT	AAACAnnnAATTT	1N-4N-6N-7N-10N
1-6-7-10 AAAT	AAACAnnnAATTT	1N-2N-6N-7N-10N
1-6-7-10 AAAT	AAACAnnnAATTT	1N-3N-6N-7N-10N
1-6-7-8-9 AACAA	AAACAnnnACAAC	1N-6N-7N-8N-9N
1-6-7-8-9 AACAC	AAACAnnnACACC	1N-6N-7N-8N-9N
1-6-7-8-9 AACAG	AAACAnnnACAGC	1N-6N-7N-8N-9N
1-6-7-8-10 AACAA	AAACAnnnACATA	1N-6N-7N-8N-10N
1-6-7-8 AACA	AAACAnnnACATC	1N-6N-7N-8N-10N
1-6-7-8 AACA	AAACAnnnACATC	1N-6N-7N-8N-9N
1-6-7-8 AACA	AAACAnnnACATC	1N-5N-6N-7N-8N
1-6-7-8 AACA	AAACAnnnACATC	1N-4N-6N-7N-8N
1-6-7-8 AACA	AAACAnnnACATC	1N-2N-6N-7N-8N
1-6-7-8 AACA	AAACAnnnACATC	1N-3N-6N-7N-8N
1-6-7-8-10 AACAG	AAACAnnnACATG	1N-6N-7N-8N-10N
1-6-7-8-10 AACAT	AAACAnnnACATT	1N-6N-7N-8N-10N
1-6-7-8-9 AACCA	AAACAnnnACCAC	1N-6N-7N-8N-9N
1-6-7-8-9 AACCC	AAACAnnnACCCC	1N-6N-7N-8N-9N
1-6-7-8-9 AACCG	AAACAnnnACCGC	1N-6N-7N-8N-9N
1-6-7-8-10 AACCA	AAACAnnnACCTA	1N-6N-7N-8N-10N
1-6-7-8 AACC	AAACAnnnACCTC	1N-6N-7N-8N-10N
1-6-7-8 AACC	AAACAnnnACCTC	1N-6N-7N-8N-9N
1-6-7-8 AACC	AAACAnnnACCTC	1N-5N-6N-7N-8N
1-6-7-8 AACC	AAACAnnnACCTC	1N-4N-6N-7N-8N
1-6-7-8 AACC	AAACAnnnACCTC	1N-2N-6N-7N-8N
1-6-7-8 AACC	AAACAnnnACCTC	1N-3N-6N-7N-8N
1-6-7-8-10 AACCG	AAACAnnnACCTG	1N-6N-7N-8N-10N
1-6-7-8-10 AACCT	AAACAnnnACCTT	1N-6N-7N-8N-10N
1-6-7-8-9 AACGA	AAACAnnnACGAC	1N-6N-7N-8N-9N
1-6-7-8-9 AACGC	AAACAnnnACGCC	1N-6N-7N-8N-9N
1-6-7-8-9 AACGG	AAACAnnnACGGC	1N-6N-7N-8N-9N
1-6-7-8-10 AACGA	AAACAnnnACGTA	1N-6N-7N-8N-10N
1-6-7-8 AACG	AAACAnnnACGTC	1N-6N-7N-8N-10N
1-6-7-8 AACG	AAACAnnnACGTC	1N-6N-7N-8N-9N
1-6-7-8 AACG	AAACAnnnACGTC	1N-5N-6N-7N-8N
1-6-7-8 AACG	AAACAnnnACGTC	1N-4N-6N-7N-8N
1-6-7-8 AACG	AAACAnnnACGTC	1N-2N-6N-7N-8N
1-6-7-8 AACG	AAACAnnnACGTC	1N-3N-6N-7N-8N
1-6-7-8-10 AACGG	AAACAnnnACGTG	1N-6N-7N-8N-10N
1-6-7-8-10 AACGT	AAACAnnnACGTT	1N-6N-7N-8N-10N
1-6-7-9-10 AACAA	AAACAnnnACTAA	1N-6N-7N-9N-10N
1-6-7-9 AACA	AAACAnnnACTAC	1N-6N-7N-9N-10N
1-6-7-9 AACA	AAACAnnnACTAC	1N-6N-7N-8N-9N
1-6-7-9 AACA	AAACAnnnACTAC	1N-5N-6N-7N-9N
1-6-7-9 AACA	AAACAnnnACTAC	1N-4N-6N-7N-9N
1-6-7-9 AACA	AAACAnnnACTAC	1N-2N-6N-7N-9N
1-6-7-9 AACA	AAACAnnnACTAC	1N-3N-6N-7N-9N
1-6-7-9-10 AACAG	AAACAnnnACTAG	1N-6N-7N-9N-10N
1-6-7-9-10 AACAT	AAACAnnnACTAT	1N-6N-7N-9N-10N
1-6-7-9-10 AACCA	AAACAnnnACTCA	1N-6N-7N-9N-10N
1-6-7-9 AACC	AAACAnnnACTCC	1N-6N-7N-9N-10N
1-6-7-9 AACC	AAACAnnnACTCC	1N-6N-7N-8N-9N
1-6-7-9 AACC	AAACAnnnACTCC	1N-5N-6N-7N-9N
1-6-7-9 AACC	AAACAnnnACTCC	1N-4N-6N-7N-9N
1-6-7-9 AACC	AAACAnnnACTCC	1N-2N-6N-7N-9N
1-6-7-9 AACC	AAACAnnnACTCC	1N-3N-6N-7N-9N
1-6-7-9-10 AACCG	AAACAnnnACTCG	1N-6N-7N-9N-10N
1-6-7-9-10 AACCT	AAACAnnnACTCT	1N-6N-7N-9N-10N
1-6-7-9-10 AACGA	AAACAnnnACTGA	1N-6N-7N-9N-10N
1-6-7-9 AACG	AAACAnnnACTGC	1N-6N-7N-9N-10N
1-6-7-9 AACG	AAACAnnnACTGC	1N-6N-7N-8N-9N
1-6-7-9 AACG	AAACAnnnACTGC	1N-5N-6N-7N-9N
1-6-7-9 AACG	AAACAnnnACTGC	1N-4N-6N-7N-9N
1-6-7-9 AACG	AAACAnnnACTGC	1N-2N-6N-7N-9N
1-6-7-9 AACG	AAACAnnnACTGC	1N-3N-6N-7N-9N
1-6-7-9-10 AACGG	AAACAnnnACTGG	1N-6N-7N-9N-10N
1-6-7-9-10 AACGT	AAACAnnnACTGT	1N-6N-7N-9N-10N
1-6-7-10 AACA	AAACAnnnACTTA	1N-6N-7N-9N-10N
1-6-7-10 AACA	AAACAnnnACTTA	1N-6N-7N-8N-10N
1-6-7-10 AACA	AAACAnnnACTTA	1N-5N-6N-7N-10N
1-6-7-10 AACA	AAACAnnnACTTA	1N-4N-6N-7N-10N
1-6-7-10 AACA	AAACAnnnACTTA	1N-2N-6N-7N-10N
1-6-7-10 AACA	AAACAnnnACTTA	1N-3N-6N-7N-10N
1-6-7 AAC	AAACAnnnACTTC	1N-6N-7N-9N-10N
1-6-7 AAC	AAACAnnnACTTC	1N-6N-7N-8N-10N
1-6-7 AAC	AAACAnnnACTTC	1N-6N-7N-8N-9N
1-6-7 AAC	AAACAnnnACTTC	1N-5N-6N-7N-10N
1-6-7 AAC	AAACAnnnACTTC	1N-5N-6N-7N-9N
1-6-7 AAC	AAACAnnnACTTC	1N-5N-6N-7N-8N
1-6-7 AAC	AAACAnnnACTTC	1N-4N-6N-7N-10N
1-6-7 AAC	AAACAnnnACTTC	1N-4N-6N-7N-9N
1-6-7 AAC	AAACAnnnACTTC	1N-4N-6N-7N-8N
1-6-7 AAC	AAACAnnnACTTC	1N-2N-6N-7N-10N
1-6-7 AAC	AAACAnnnACTTC	1N-2N-6N-7N-9N
1-6-7 AAC	AAACAnnnACTTC	1N-2N-6N-7N-8N
1-6-7 AAC	AAACAnnnACTTC	1N-3N-6N-7N-10N
1-6-7 AAC	AAACAnnnACTTC	1N-3N-6N-7N-9N
1-6-7 AAC	AAACAnnnACTTC	1N-3N-6N-7N-8N
1-6-7 AAC	AAACAnnnACTTC	1N-4N-5N-6N-7N
1-6-7 AAC	AAACAnnnACTTC	1N-3N-5N-6N-7N
1-6-7 AAC	AAACAnnnACTTC	1N-3N-4N-6N-7N
1-6-7 AAC	AAACAnnnACTTC	1N-2N-5N-6N-7N
1-6-7 AAC	AAACAnnnACTTC	1N-2N-4N-6N-7N
1-6-7 AAC	AAACAnnnACTTC	1N-2N-3N-6N-7N
1-6-7-10 AACG	AAACAnnnACTTG	1N-6N-7N-9N-10N
1-6-7-10 AACG	AAACAnnnACTTG	1N-6N-7N-8N-10N
1-6-7-10 AACG	AAACAnnnACTTG	1N-5N-6N-7N-10N
1-6-7-10 AACG	AAACAnnnACTTG	1N-4N-6N-7N-10N
1-6-7-10 AACG	AAACAnnnACTTG	1N-2N-6N-7N-10N
1-6-7-10 AACG	AAACAnnnACTTG	1N-3N-6N-7N-10N
1-6-7-10 AACT	AAACAnnnACTTT	1N-6N-7N-9N-10N
1-6-7-10 AACT	AAACAnnnACTTT	1N-6N-7N-8N-10N
1-6-7-10 AACT	AAACAnnnACTTT	1N-5N-6N-7N-10N
1-6-7-10 AACT	AAACAnnnACTTT	1N-4N-6N-7N-10N
1-6-7-10 AACT	AAACAnnnACTTT	1N-2N-6N-7N-10N
1-6-7-10 AACT	AAACAnnnACTTT	1N-3N-6N-7N-10N
1-6-8-9-10 AAAAA	AAACAnnnAGAAA	1N-6N-8N-9N-10N
1-6-8-9 AAAA	AAACAnnnAGAAC	1N-6N-8N-9N-10N
1-6-8-9 AAAA	AAACAnnnAGAAC	1N-6N-7N-8N-9N
1-6-8-9 AAAA	AAACAnnnAGAAC	1N-5N-6N-8N-9N
1-6-8-9 AAAA	AAACAnnnAGAAC	1N-4N-6N-8N-9N
1-6-8-9 AAAA	AAACAnnnAGAAC	1N-2N-6N-8N-9N
1-6-8-9 AAAA	AAACAnnnAGAAC	1N-3N-6N-8N-9N
1-6-8-9-10 AAAAG	AAACAnnnAGAAG	1N-6N-8N-9N-10N
1-6-8-9-10 AAAAT	AAACAnnnAGAAT	1N-6N-8N-9N-10N
1-6-8-9-10 AAACA	AAACAnnnAGACA	1N-6N-8N-9N-10N
1-6-8-9 AAAC	AAACAnnnAGACC	1N-6N-8N-9N-10N
1-6-8-9 AAAC	AAACAnnnAGACC	1N-6N-7N-8N-9N
[truncated: 256,048+ more rows]

## Sheet: Genome Assembly Scripts
Human (hg19) and Mouse (mm10) Genome Assemblies
1	Count All 14-nt Elements In The Genome (By Chromosome)
	perl -ne 'chomp; if($_=~/>(.*)/) { $new=$1; @bases=split(//,$seq); for($i=0;$i<(scalar(@bases)-13);$i++) { $short=""; for($j=0;$j<14;$j++) { $short.=$bases[$i+$j]; } $short=uc($short); $table{$short}++; $all++; } foreach(keys(%table)) { print "$current\t$_\t$table{$_}\n"; } %table=(); $current=$new; $seq=""; } else { $seq.=$_; } END { @bases=split(//,$seq); for($i=0;$i<(scalar(@bases)-13);$i++) {…
2	Exclude Unreadable Bases, Random Regions, Hap Regions, Chromosome Un
	grep -v "_" hg19.14mer.xls > hg19.14mer-Un.xls;
3	Sum Into List
	sort -k 2,2 hg19.14mer-Un.xls|
	cat - <(echo "") |
	gawk '
	$2==key {
	line=line " + " $3; sum+=$3
	}
	$2 != key {
	if (NR>1){print key " " sum " "}
	key=$2
	line=$3
	sum=$3
	}' > hg19.14.xls;
4	Remove Ns
	grep -v "N" hg19.14.xls > hg19.14-N.xls;
5	Calculate Correlation Coefficient
	awk 'pass==1 {sx+=$1; sy+=$2; n+=1} pass==2 {mx=sx/(n-1); my=sy/(n-1); cov+=($1-mx)*($2-my); ssdx+=($1-mx)*($1-mx); ssdy+=($2-my)*($2-my);} END {print cov / ( sqrt(ssdx) * sqrt(ssdy) ) }' pass=1 hg19.5.chr1.xls pass=2 hg19.5.chr1.xls > hg19.5.chr1.Corr.txt;
6	Calculate Slope and Y-Intercept
	awk -f linreg.awk hg19.5.chr1.xls > hg19.5.chr1.LR.txt;
7	Calculate General Error Fraction
	perl get_error_terms_new hg19.5.chr1.xls > hg19.5.error.txt;
8	Calculate Average and Standard Deviation (Sample)
	perl -ne 'chomp; push(@vals,$_); $total+=$_; END { $total/=scalar(@vals); foreach(@vals) { $stdev+=(($_-$total)**2); } $stdev/=(scalar(@vals)-1); $stdev=$stdev**0.5; print "$total\t$stdev\n"; }' hg19.5.chr1.xls > hg19.5.chr1.SD.Sample.txt;
9	Calculate Average and Standard Deviation (Population)
	perl -ne 'chomp; push(@vals,$_); $total+=$_; END { $total/=scalar(@vals); foreach(@vals) { $stdev+=(($_-$total)**2); } $stdev/=(scalar(@vals)); $stdev=$stdev**0.5; print "$total\t$stdev\n"; }' hg19.5.chr1.xls > hg19.5.chr1.SD.Population.txt;

## Sheet: linreg.awk
# linreg.awk: An awk script to compute linear regression
# Input columns x and y, outputs a=slope and b=intercept
# Usage: awk -f linreg.awk file
#
{ x[NR] = $1; y[NR] = $2;
sx += x[NR]; sy += y[NR];
sxx += x[NR]*x[NR];
sxy += x[NR]*y[NR];
}
END{
det = NR*sxx - sx*sx;
a = (NR*sxy - sx*sy)/det;
b = (-sx*sxy+sxx*sy)/det;
print a, b;
# for(i=1;i<=NR;i++) print x[i],a*x[i]+b;
}

## Sheet: get_error_terms_new
open(IN,$ARGV[0]) || die "Error: could not open input file \"$ARGV[0]\"\n";
while(<IN>) {
	chomp;
	@F=split(/\s/,$_);
	push(@E,abs(0.5*($F[0]-$F[1])));
	push(@A,0.5*($F[0]+$F[1]));
}
close(IN);
for($i=0;$i<scalar(@E);$i++) {
	$aveEsq+=($E[$i]**2);
	$aveA+=$A[$i]**2;
	$ce1+=($E[$i]**2/$A[$i]**2);
	$ce2+=(($E[$i]**2/$A[$i]**2)**(1/2));
}
$aveEsq/=scalar(@E);
$aveA/=scalar(@A);
$ge=($aveEsq**(1/2))/($aveA**(1/2));
$ce1/=scalar(@E);
$ce1=$ce1**(1/2);
$ce2/=scalar(@E);
print "$ARGV[0]\t$ge\t$ce1\t$ce2\n";
