# Supplementary material for: Decoding the Inversion Symmetry Underlying Transcription Factor DNA-Binding Specificity and Functionality in the Genome
Source: iScience. 2019 Apr 6;15:552–91. doi: 10.1016/j.isci.2019.04.006 (PMC6542189; doi:10.1016/j.isci.2019.04.006)
Supplement: Data S1. All Detailed Data and Statistics Associated with Every Figure [file mmc11.xlsx]

## Sheet: Figure 1A
						Counts																																Percent
						1			2			3			4			5			6			7			8			9			10					1			2			3			4
Dataset	SRR	Genome	Peak Selection Criteria	Peak Size	Peaks	1A	1T	1C	2A	2T	2C	3A	3G	3C	4A	4T	4G	5T	5G	5C	6G	6C	6A	7C	7A	7T	8G	8C	8T	9G	9A	9T	10G	10A	10T	Sum		1A	1T	1C	2A	2T	2C	3A	3G	3C	4A	4T	4G
WT-E2-1hr	SRR444425	mm10	WT-E2-1hr.L4	146	76163	400	703	10	177	216	128	373	502	362	18	233	163	252	99	107	104	118	245	212	224	10	351	441	407	131	179	179	12	708	403	7467		0.053569	0.0941476	0.00133923	0.0237043	0.0289273	0.0171421	0.0499531	0.0672291	0.04848	0.00241061	0.031204	0.0218294
WT-E2-1hr	SRR444425	mm10	WT-E2-1hr.L8	146	49632	346	618	7	141	176	94	320	450	278	14	210	127	215	92	81	76	114	199	170	199	7	304	393	363	101	150	142	9	615	349	6360		0.0544025	0.0971698	0.00110063	0.0221698	0.027673	0.0147799	0.0503145	0.0707547	0.0437107	0.00220126	0.0330189	0.0199686
WT-E2-1hr	SRR444425	mm10	WT-E2-1hr.L10	146	38725	317	563	6	126	155	86	287	411	244	12	196	113	200	88	75	64	106	175	152	187	5	273	361	326	85	139	128	8	563	327	5778		0.0548633	0.0974386	0.00103842	0.0218069	0.0268259	0.014884	0.0496712	0.0711319	0.0422291	0.00207684	0.0339218	0.0195569
WT-E2-1hr	SRR444425	mm10	WT-E2-1hr.L15	146	22366	256	453	6	101	111	59	228	360	169	8	161	86	153	76	55	47	85	130	111	147	5	206	289	247	51	106	93	4	450	259	4512		0.0567376	0.100399	0.00132979	0.0223848	0.0246011	0.0130762	0.0505319	0.0797872	0.0374557	0.00177305	0.0356826	0.0190603
WT-E2-1hr	SRR444425	mm10	WT-E2-1hr.L20	146	14412	200	372	4	74	90	42	179	294	119	3	134	65	118	60	43	39	75	98	86	111	3	154	240	197	30	79	74	3	360	215	3561		0.056164	0.104465	0.00112328	0.0207807	0.0252738	0.0117944	0.0502668	0.0825611	0.0334176	0.00084246	0.0376299	0.0182533
Liver-ER	SRR953627	mm10	Liver-ER.L4	179	24642	24	40	4	10	14	23	22	45	32	8	6	9	11	15	14	7	15	16	9	13	3	36	29	34	8	22	14	3	38	23	547		0.0438757	0.0731261	0.00731261	0.0182815	0.0255941	0.0420475	0.0402194	0.0822669	0.0585009	0.0146252	0.0109689	0.0164534
Liver-ER	SRR953627	mm10	Liver-ER.L8	179	9172	15	22	2	10	3	7	13	28	15	3	2	6	7	9	7	4	5	10	6	5	2	19	23	24	5	11	11	0	28	11	313		0.0479233	0.0702875	0.00638978	0.0319489	0.00958466	0.0223642	0.0415335	0.0894569	0.0479233	0.00958466	0.00638978	0.0191693
Liver-ER	SRR953627	mm10	Liver-ER.L10	179	5476	13	15	2	8	2	4	11	22	13	3	2	6	6	8	3	2	5	7	2	5	2	11	20	17	3	9	7	0	20	6	234		0.0555556	0.0641026	0.00854701	0.034188	0.00854701	0.017094	0.0470085	0.0940171	0.0555556	0.0128205	0.00854701	0.025641
Liver-ER	SRR953627	mm10	Liver-ER.L15	179	1866	7	14	1	4	0	1	6	16	4	3	1	3	2	3	0	1	3	6	0	3	1	5	13	13	2	7	2	0	10	4	135		0.0518519	0.103704	0.00740741	0.0296296	0	0.00740741	0.0444444	0.118519	0.0296296	0.0222222	0.00740741	0.0222222
Liver-ER	SRR953627	mm10	Liver-ER.L20	179	755	4	12	0	3	0	0	2	12	1	1	1	1	1	3	0	1	1	3	0	1	0	3	10	4	1	7	1	0	7	3	83		0.0481928	0.144578	0	0.0361446	0	0	0.0240964	0.144578	0.0120482	0.0120482	0.0120482	0.0120482
Uterus-ER	SRR953628	mm10	Uterus-ER.L4	174	58580	225	428	5	76	84	66	209	339	183	10	137	67	133	78	58	42	99	125	71	127	9	209	309	233	53	83	90	7	416	229	4200		0.0535714	0.101905	0.00119048	0.0180952	0.02	0.0157143	0.0497619	0.0807143	0.0435714	0.00238095	0.032619	0.0159524
Uterus-ER	SRR953628	mm10	Uterus-ER.L8	174	27696	158	325	3	50	55	42	144	236	106	7	108	43	86	64	28	20	75	79	53	92	4	135	226	150	25	56	56	3	299	162	2890		0.0546713	0.112457	0.00103806	0.017301	0.0190311	0.0145329	0.049827	0.0816609	0.0366782	0.00242215	0.0373702	0.0148789
Uterus-ER	SRR953628	mm10	Uterus-ER.L10	174	19097	132	267	1	45	40	35	123	213	76	6	92	29	70	63	26	16	62	66	41	78	3	104	188	117	19	47	44	1	262	136	2402		0.0549542	0.111157	0.00041632	0.0187344	0.0166528	0.0145712	0.0512073	0.0886761	0.0316403	0.00249792	0.0383014	0.0120733
Uterus-ER	SRR953628	mm10	Uterus-ER.L15	174	9147	101	192	1	28	25	20	77	155	53	3	64	17	48	52	18	11	46	43	27	57	3	63	138	87	8	26	33	1	178	85	1660		0.0608434	0.115663	0.00060241	0.0168675	0.0150602	0.0120482	0.0463855	0.0933735	0.0319277	0.00180723	0.0385542	0.010241
Uterus-ER	SRR953628	mm10	Uterus-ER.L20	174	5048	62	146	1	17	12	11	53	123	39	3	43	12	33	42	11	9	34	30	17	42	1	39	101	59	5	19	24	1	135	64	1188		0.0521886	0.122896	0.000841751	0.0143098	0.010101	0.00925926	0.0446128	0.103535	0.0328283	0.00252525	0.0361953	0.010101
Aorta-ERa-ChIP-E2-repl1-A	SRR1029518	mm10	Aorta-ERa-ChIP-E2-repl1-A.L4	223	936	6	11	0	0	3	0	7	15	7	1	1	1	4	4	1	1	5	2	1	4	0	7	14	9	1	2	1	0	16	6	130		0.0461538	0.0846154	0	0	0.0230769	0	0.0538462	0.115385	0.0538462	0.00769231	0.00769231	0.00769231
Aorta-ERa-ChIP-E2-repl1-A	SRR1029518	mm10	Aorta-ERa-ChIP-E2-repl1-A.L8	223	764	6	10	0	0	3	0	7	12	6	1	1	1	4	4	1	1	5	2	0	3	0	5	13	9	1	2	0	0	14	6	117		0.0512821	0.0854701	0	0	0.025641	0	0.0598291	0.102564	0.0512821	0.00854701	0.00854701	0.00854701
Aorta-ERa-ChIP-E2-repl1-A	SRR1029518	mm10	Aorta-ERa-ChIP-E2-repl1-A.L10	223	517	4	8	0	0	3	0	6	9	6	1	1	1	4	3	1	1	5	2	0	3	0	4	12	7	1	2	0	0	11	3	98		0.0408163	0.0816327	0	0	0.0306122	0	0.0612245	0.0918367	0.0612245	0.0102041	0.0102041	0.0102041
Aorta-ERa-ChIP-E2-repl1-A	SRR1029518	mm10	Aorta-ERa-ChIP-E2-repl1-A.L15	223	224	3	7	0	0	1	0	3	8	6	0	0	1	4	2	0	1	4	1	0	3	0	3	7	4	0	1	0	0	4	2	65		0.0461538	0.107692	0	0	0.0153846	0	0.0461538	0.123077	0.0923077	0	0	0.0153846
Aorta-ERa-ChIP-E2-repl1-A	SRR1029518	mm10	Aorta-ERa-ChIP-E2-repl1-A.L20	223	126	3	4	0	0	0	0	2	7	6	0	0	0	3	1	0	1	2	1	0	2	0	2	4	3	0	0	0	0	0	0	41		0.0731707	0.097561	0	0	0	0	0.0487805	0.170732	0.146341	0	0	0
Aorta-ERa-ChIP-E2-repl1-B	SRR1029519	mm10	Aorta-ERa-ChIP-E2-repl1-B.L4	223	3766	8	25	0	1	5	1	17	27	11	1	3	3	8	7	4	4	8	4	5	5	1	10	25	14	0	6	2	0	25	10	240		0.0333333	0.104167	0	0.00416667	0.0208333	0.00416667	0.0708333	0.1125	0.0458333	0.00416667	0.0125	0.0125
Aorta-ERa-ChIP-E2-repl1-B	SRR1029519	mm10	Aorta-ERa-ChIP-E2-repl1-B.L8	223	1179	5	16	0	1	3	0	9	18	8	1	2	3	4	5	4	1	8	1	2	4	0	5	17	12	0	2	1	0	13	5	150		0.0333333	0.106667	0	0.00666667	0.02	0	0.06	0.12	0.0533333	0.00666667	0.0133333	0.02
Aorta-ERa-ChIP-E2-repl1-B	SRR1029519	mm10	Aorta-ERa-ChIP-E2-repl1-B.L10	223	553	4	13	0	1	2	0	5	13	7	0	0	2	4	5	2	1	8	1	0	3	0	5	14	10	0	2	0	0	10	4	116		0.0344828	0.112069	0	0.00862069	0.0172414	0	0.0431034	0.112069	0.0603448	0	0	0.0172414
Aorta-ERa-ChIP-E2-repl1-B	SRR1029519	mm10	Aorta-ERa-ChIP-E2-repl1-B.L15	223	225	3	5	0	0	1	0	2	8	6	0	0	1	4	4	1	1	6	1	0	3	0	2	6	4	0	1	0	0	2	1	62		0.0483871	0.0806452	0	0	0.016129	0	0.0322581	0.129032	0.0967742	0	0	0.016129
Aorta-ERa-ChIP-E2-repl1-B	SRR1029519	mm10	Aorta-ERa-ChIP-E2-repl1-B.L20	223	128	1	4	0	0	0	0	1	6	6	0	0	0	3	3	1	1	2	0	0	0	0	2	3	3	0	0	0	0	0	0	36		0.0277778	0.111111	0	0	0	0	0.0277778	0.166667	0.166667	0	0	0
Aorta-ERa-ChIP-E2-repl2-A	SRR1029520	mm10	Aorta-ERa-ChIP-E2-repl2-A.L4	156	1291	12	26	2	3	6	2	13	32	17	1	4	1	9	11	4	3	7	4	5	4	0	15	23	16	0	6	2	1	22	12	263		0.0456274	0.0988593	0.00760456	0.0114068	0.0228137	0.00760456	0.0494297	0.121673	0.0646388	0.00380228	0.0152091	0.00380228
Aorta-ERa-ChIP-E2-repl2-A	SRR1029520	mm10	Aorta-ERa-ChIP-E2-repl2-A.L8	156	1219	12	26	2	3	6	2	13	32	17	1	4	1	9	11	4	3	7	4	5	4	0	14	23	16	0	6	2	1	22	12	262		0.0458015	0.0992366	0.00763359	0.0114504	0.0229008	0.00763359	0.0496183	0.122137	0.0648855	0.00381679	0.0152672	0.00381679
Aorta-ERa-ChIP-E2-repl2-A	SRR1029520	mm10	Aorta-ERa-ChIP-E2-repl2-A.L10	156	1145	12	24	2	3	5	2	13	32	16	1	4	1	8	11	4	3	7	4	5	4	0	14	22	15	0	5	1	1	21	12	252		0.047619	0.0952381	0.00793651	0.0119048	0.0198413	0.00793651	0.0515873	0.126984	0.0634921	0.00396825	0.015873	0.00396825
Aorta-ERa-ChIP-E2-repl2-A	SRR1029520	mm10	Aorta-ERa-ChIP-E2-repl2-A.L15	156	731	9	23	1	3	4	2	8	23	14	1	3	1	6	10	2	1	6	1	3	3	0	11	16	11	0	5	1	1	12	8	189		0.047619	0.121693	0.00529101	0.015873	0.021164	0.010582	0.042328	0.121693	0.0740741	0.00529101	0.015873	0.00529101
Aorta-ERa-ChIP-E2-repl2-A	SRR1029520	mm10	Aorta-ERa-ChIP-E2-repl2-A.L20	156	424	6	11	0	2	2	1	6	16	9	1	3	0	5	8	1	1	4	1	2	2	0	6	8	9	0	1	1	0	7	4	117		0.0512821	0.0940171	0	0.017094	0.017094	0.00854701	0.0512821	0.136752	0.0769231	0.00854701	0.025641	0
Aorta-ERa-ChIP-E2-repl2-B	SRR1029521	mm10	Aorta-ERa-ChIP-E2-repl2-B.L4	156	1301	9	29	2	3	5	2	12	33	17	1	4	3	11	11	3	2	9	5	4	2	0	12	28	20	1	5	2	0	27	14	276		0.0326087	0.105072	0.00724638	0.0108696	0.0181159	0.00724638	0.0434783	0.119565	0.0615942	0.00362319	0.0144928	0.0108696
Aorta-ERa-ChIP-E2-repl2-B	SRR1029521	mm10	Aorta-ERa-ChIP-E2-repl2-B.L8	156	1233	9	28	2	2	5	2	11	33	17	1	4	3	11	11	3	2	9	5	4	2	0	12	28	20	1	5	2	0	27	14	273		0.032967	0.102564	0.00732601	0.00732601	0.018315	0.00732601	0.040293	0.120879	0.0622711	0.003663	0.014652	0.010989
Aorta-ERa-ChIP-E2-repl2-B	SRR1029521	mm10	Aorta-ERa-ChIP-E2-repl2-B.L10	156	1156	9	28	2	2	4	2	11	32	16	1	4	2	10	11	2	2	9	5	4	2	0	12	27	18	1	4	2	0	27	14	263		0.0342205	0.106464	0.00760456	0.00760456	0.0152091	0.00760456	0.0418251	0.121673	0.0608365	0.00380228	0.0152091	0.00760456
Aorta-ERa-ChIP-E2-repl2-B	SRR1029521	mm10	Aorta-ERa-ChIP-E2-repl2-B.L15	156	720	9	19	1	2	3	0	8	25	12	1	3	1	7	8	1	1	6	1	2	2	0	8	18	13	0	4	1	0	16	9	181		0.0497238	0.104972	0.00552486	0.0110497	0.0165746	0	0.0441989	0.138122	0.0662983	0.00552486	0.0165746	0.00552486
Aorta-ERa-ChIP-E2-repl2-B	SRR1029521	mm10	Aorta-ERa-ChIP-E2-repl2-B.L20	156	421	4	12	1	2	2	0	7	15	9	1	2	0	5	6	0	1	5	1	1	2	0	8	10	8	0	3	1	0	10	6	122		0.0327869	0.0983607	0.00819672	0.0163934	0.0163934	0	0.057377	0.122951	0.0737705	0.00819672	0.0163934	0
Aorta-ERa-ChIP-E2-repl2-C	SRR1029522	mm10	Aorta-ERa-ChIP-E2-repl2-C.L4	168	1123	9	27	1	3	5	3	9	30	13	1	4	3	8	9	4	3	8	3	4	4	0	14	25	16	0	4	3	0	21	13	247		0.0364372	0.109312	0.00404858	0.0121457	0.0202429	0.0121457	0.0364372	0.121457	0.0526316	0.00404858	0.0161943	0.0121457
Aorta-ERa-ChIP-E2-repl2-C	SRR1029522	mm10	Aorta-ERa-ChIP-E2-repl2-C.L8	168	1061	9	25	1	3	5	3	9	30	13	1	4	3	8	9	4	3	8	3	4	4	0	13	25	16	0	4	3	0	21	13	244		0.0368852	0.102459	0.00409836	0.0122951	0.0204918	0.0122951	0.0368852	0.122951	0.0532787	0.00409836	0.0163934	0.0122951
Aorta-ERa-ChIP-E2-repl2-C	SRR1029522	mm10	Aorta-ERa-ChIP-E2-repl2-C.L10	168	984	9	25	1	3	5	3	9	29	13	1	4	2	8	8	4	3	8	2	4	4	0	13	23	15	0	4	3	0	19	12	234		0.0384615	0.106838	0.0042735	0.0128205	0.0213675	0.0128205	0.0384615	0.123932	0.0555556	0.0042735	0.017094	0.00854701
Aorta-ERa-ChIP-E2-repl2-C	SRR1029522	mm10	Aorta-ERa-ChIP-E2-repl2-C.L15	168	649	7	19	0	2	3	2	8	21	10	1	2	2	6	7	1	1	7	1	3	3	0	9	15	10	0	3	2	0	13	12	170		0.0411765	0.111765	0	0.0117647	0.0176471	0.0117647	0.0470588	0.123529	0.0588235	0.00588235	0.0117647	0.0117647
Aorta-ERa-ChIP-E2-repl2-C	SRR1029522	mm10	Aorta-ERa-ChIP-E2-repl2-C.L20	168	376	5	13	0	2	2	0	5	12	10	1	2	1	4	5	0	1	5	1	1	3	0	6	10	7	0	0	1	0	7	4	108		0.0462963	0.12037	0	0.0185185	0.0185185	0	0.0462963	0.111111	0.0925926	0.00925926	0.0185185	0.00925926
Liver-ERa-ChIP-E2-repl1	SRR1029523	mm10	Liver-ERa-ChIP-E2-repl1.L4	167	47733	53	92	7	29	31	36	60	82	63	19	19	36	25	21	22	17	18	40	37	27	12	65	72	59	24	35	29	7	88	60	1185		0.0447257	0.0776371	0.00590717	0.0244726	0.0261603	0.0303797	0.0506329	0.0691983	0.0531646	0.0160338	0.0160338	0.0303797
Liver-ERa-ChIP-E2-repl1	SRR1029523	mm10	Liver-ERa-ChIP-E2-repl1.L8	167	20511	32	53	6	16	18	17	35	53	32	11	9	22	15	10	13	6	11	20	15	10	6	34	39	40	9	21	22	3	56	35	669		0.0478326	0.0792227	0.00896861	0.0239163	0.0269058	0.0254111	0.0523169	0.0792227	0.0478326	0.0164425	0.0134529	0.0328849
Liver-ERa-ChIP-E2-repl1	SRR1029523	mm10	Liver-ERa-ChIP-E2-repl1.L10	167	13688	28	43	5	15	14	14	26	45	26	11	7	15	10	9	11	2	8	16	13	10	5	25	32	36	6	16	18	1	41	23	531		0.0527307	0.0809793	0.0094162	0.0282486	0.0263653	0.0263653	0.0489642	0.0847458	0.0489642	0.0207156	0.0131827	0.0282486
Liver-ERa-ChIP-E2-repl1	SRR1029523	mm10	Liver-ERa-ChIP-E2-repl1.L15	167	4965	15	26	2	10	7	9	13	30	14	3	3	11	6	7	4	1	4	7	6	6	2	15	21	24	2	11	10	1	25	14	309		0.0485437	0.0841424	0.00647249	0.0323625	0.0226537	0.0291262	0.0420712	0.0970874	0.0453074	0.00970874	0.00970874	0.0355987
Liver-ERa-ChIP-E2-repl1	SRR1029523	mm10	Liver-ERa-ChIP-E2-repl1.L20	167	1866	10	17	1	7	3	4	8	15	7	1	3	4	4	6	0	1	2	5	4	5	0	8	10	16	1	7	5	0	14	7	175		0.0571429	0.0971429	0.00571429	0.04	0.0171429	0.0228571	0.0457143	0.0857143	0.04	0.00571429	0.0171429	0.0228571
Liver-ERa-ChIP-E2-repl2-A	SRR1029524	mm10	Liver-ERa-ChIP-E2-repl2-A.L4	157	4756	16	24	0	4	5	7	14	23	12	3	3	8	7	7	5	1	2	7	3	4	2	14	19	20	2	11	5	1	21	12	262		0.0610687	0.0916031	0	0.0152672	0.019084	0.0267176	0.0534351	0.0877863	0.0458015	0.0114504	0.0114504	0.0305344
Liver-ERa-ChIP-E2-repl2-A	SRR1029524	mm10	Liver-ERa-ChIP-E2-repl2-A.L8	157	4225	16	23	0	4	3	6	13	22	11	3	3	8	7	7	4	1	2	7	3	4	2	13	17	20	2	11	5	1	21	12	251		0.063745	0.0916335	0	0.0159363	0.0119522	0.0239044	0.0517928	0.0876494	0.0438247	0.0119522	0.0119522	0.0318725
Liver-ERa-ChIP-E2-repl2-A	SRR1029524	mm10	Liver-ERa-ChIP-E2-repl2-A.L10	157	3419	15	21	0	3	3	5	11	20	10	3	3	7	6	7	4	1	2	6	3	4	2	11	16	17	2	10	4	1	19	11	227		0.0660793	0.092511	0	0.0132159	0.0132159	0.0220264	0.0484581	0.0881057	0.0440529	0.0132159	0.0132159	0.030837
Liver-ERa-ChIP-E2-repl2-A	SRR1029524	mm10	Liver-ERa-ChIP-E2-repl2-A.L15	157	1371	12	15	0	1	1	3	9	15	8	1	1	4	5	6	1	1	2	4	0	3	0	10	13	11	1	7	2	0	12	6	154		0.0779221	0.0974026	0	0.00649351	0.00649351	0.0194805	0.0584416	0.0974026	0.0519481	0.00649351	0.00649351	0.025974
Liver-ERa-ChIP-E2-repl2-A	SRR1029524	mm10	Liver-ERa-ChIP-E2-repl2-A.L20	157	557	5	12	0	1	0	0	7	12	6	1	1	3	3	5	0	1	1	2	0	1	0	7	10	7	1	6	0	0	9	3	104		0.0480769	0.115385	0	0.00961538	0	0	0.0673077	0.115385	0.0576923	0.00961538	0.00961538	0.0288462
Liver-ERa-ChIP-E2-repl2-B	SRR1029525	mm10	Liver-ERa-ChIP-E2-repl2-B.L4	157	4894	14	28	1	3	7	7	13	27	15	1	2	7	7	8	4	1	4	6	4	4	1	13	21	23	3	11	5	0	20	16	276		0.0507246	0.101449	0.00362319	0.0108696	0.0253623	0.0253623	0.0471014	0.0978261	0.0543478	0.00362319	0.00724638	0.0253623
Liver-ERa-ChIP-E2-repl2-B	SRR1029525	mm10	Liver-ERa-ChIP-E2-repl2-B.L8	157	4350	14	27	1	3	6	6	12	26	15	1	2	7	7	8	4	1	4	6	4	4	1	12	21	23	3	10	4	0	20	16	268		0.0522388	0.100746	0.00373134	0.011194	0.0223881	0.0223881	0.0447761	0.0970149	0.0559701	0.00373134	0.00746269	0.0261194
Liver-ERa-ChIP-E2-repl2-B	SRR1029525	mm10	Liver-ERa-ChIP-E2-repl2-B.L10	157	3489	13	27	1	3	5	4	9	23	14	1	2	6	7	7	4	1	3	6	3	4	1	12	18	21	3	9	4	0	17	13	241		0.0539419	0.112033	0.00414938	0.0124481	0.0207469	0.0165975	0.0373444	0.0954357	0.0580913	0.00414938	0.00829876	0.0248963
Liver-ERa-ChIP-E2-repl2-B	SRR1029525	mm10	Liver-ERa-ChIP-E2-repl2-B.L15	157	1379	7	16	0	1	3	3	7	17	8	1	2	3	5	7	2	1	2	3	1	3	0	9	13	12	2	8	2	0	15	9	162		0.0432099	0.0987654	0	0.00617284	0.0185185	0.0185185	0.0432099	0.104938	0.0493827	0.00617284	0.0123457	0.0185185
Liver-ERa-ChIP-E2-repl2-B	SRR1029525	mm10	Liver-ERa-ChIP-E2-repl2-B.L20	157	567	4	12	0	1	0	2	4	13	4	1	1	3	3	6	0	1	2	2	0	1	0	7	12	6	2	6	1	0	10	3	107		0.0373832	0.11215	0	0.00934579	0	0.0186916	0.0373832	0.121495	0.0373832	0.00934579	0.00934579	0.0280374
Liver-ERa-ChIP-E2-repl2-C	SRR1029526	mm10	Liver-ERa-ChIP-E2-repl2-C.L4	157	5206	16	29	1	5	7	6	11	25	14	3	3	7	7	8	5	1	4	7	3	3	2	12	18	20	5	10	5	0	21	15	273		0.0586081	0.106227	0.003663	0.018315	0.025641	0.021978	0.040293	0.0915751	0.0512821	0.010989	0.010989	0.025641
Liver-ERa-ChIP-E2-repl2-C	SRR1029526	mm10	Liver-ERa-ChIP-E2-repl2-C.L8	157	4566	16	29	1	4	7	6	11	24	13	2	2	7	6	8	5	1	3	7	3	3	2	11	17	20	4	9	5	0	21	15	262		0.0610687	0.110687	0.00381679	0.0152672	0.0267176	0.0229008	0.0419847	0.0916031	0.0496183	0.00763359	0.00763359	0.0267176
Liver-ERa-ChIP-E2-repl2-C	SRR1029526	mm10	Liver-ERa-ChIP-E2-repl2-C.L10	157	3522	13	26	1	4	3	5	11	20	12	1	2	6	6	7	4	1	3	7	3	3	2	10	15	19	4	9	3	0	21	11	232		0.0560345	0.112069	0.00431034	0.0172414	0.012931	0.0215517	0.0474138	0.0862069	0.0517241	0.00431034	0.00862069	0.0258621
Liver-ERa-ChIP-E2-repl2-C	SRR1029526	mm10	Liver-ERa-ChIP-E2-repl2-C.L15	157	1314	8	15	0	3	2	2	7	17	7	1	1	3	3	6	2	1	2	5	1	2	0	8	12	11	4	6	1	0	14	7	151		0.0529801	0.0993377	0	0.0198675	0.013245	0.013245	0.0463576	0.112583	0.0463576	0.00662252	0.00662252	0.0198675
Liver-ERa-ChIP-E2-repl2-C	SRR1029526	mm10	Liver-ERa-ChIP-E2-repl2-C.L20	157	525	5	11	0	3	1	1	5	12	5	1	1	3	2	5	1	1	2	3	0	1	0	6	10	8	1	6	0	0	10	3	107		0.046729	0.102804	0	0.0280374	0.00934579	0.00934579	0.046729	0.11215	0.046729	0.00934579	0.00934579	0.0280374
ER-E2-r1	SRR830307	mm10	ER-E2-r1.L4	172	34934	153	274	5	59	82	85	182	228	174	16	58	115	100	47	53	40	41	95	128	64	7	171	199	172	71	62	60	6	248	179	3174		0.0482042	0.0863264	0.0015753	0.0185885	0.0258349	0.0267801	0.0573409	0.0718336	0.0548204	0.00504096	0.0182735	0.0362319
ER-E2-r1	SRR830307	mm10	ER-E2-r1.L8	172	13950	106	177	1	34	58	48	120	151	111	8	40	82	63	38	33	24	30	61	86	49	2	108	137	110	49	40	40	5	175	113	2099		0.0505002	0.0843259	0.000476417	0.0161982	0.0276322	0.022868	0.0571701	0.071939	0.0528823	0.00381134	0.0190567	0.0390662
ER-E2-r1	SRR830307	mm10	ER-E2-r1.L10	172	9270	85	141	0	27	44	39	99	127	80	5	36	67	46	30	27	19	24	40	55	38	1	92	106	80	36	31	30	3	134	87	1629		0.0521793	0.0865562	0	0.0165746	0.0270104	0.0239411	0.0607735	0.0779619	0.0491099	0.00306937	0.0220994	0.0411295
ER-E2-r1	SRR830307	mm10	ER-E2-r1.L15	172	4276	46	82	0	15	28	24	64	74	45	2	19	41	27	21	21	13	17	23	28	20	0	45	59	40	17	14	18	2	84	49	938		0.0490405	0.08742	0	0.0159915	0.0298507	0.0255864	0.0682303	0.0788913	0.0479744	0.0021322	0.0202559	0.04371
ER-E2-r1	SRR830307	mm10	ER-E2-r1.L20	172	2307	35	50	0	7	17	14	41	54	29	2	11	23	16	17	7	8	9	12	14	15	0	16	29	29	7	9	7	0	56	29	563		0.062167	0.0888099	0	0.0124334	0.0301954	0.0248668	0.0728242	0.0959147	0.0515098	0.0035524	0.0195382	0.0408526
ER-E2-r2	SRR830308	mm10	ER-E2-r2.L4	104	21710	121	242	3	46	59	45	139	203	125	6	54	81	89	44	37	26	36	76	89	59	7	124	169	141	51	47	48	4	212	140	2523		0.0479588	0.0959176	0.00118906	0.0182323	0.0233849	0.0178359	0.0550931	0.0804598	0.0495442	0.00237812	0.0214031	0.0321046
ER-E2-r2	SRR830308	mm10	ER-E2-r2.L8	104	15068	107	214	3	40	54	38	123	178	113	4	49	75	76	39	27	22	33	67	80	54	2	97	156	122	43	45	40	3	193	125	2222		0.0481548	0.0963096	0.00135014	0.0180018	0.0243024	0.0171017	0.0553555	0.080108	0.0508551	0.00180018	0.0220522	0.0337534
ER-E2-r2	SRR830308	mm10	ER-E2-r2.L10	104	11372	98	178	1	35	45	32	109	153	101	4	45	65	55	38	23	19	32	59	71	49	1	81	142	108	37	38	30	3	159	103	1914		0.0512017	0.092999	0.000522466	0.0182863	0.023511	0.0167189	0.0569488	0.0799373	0.0527691	0.00208986	0.023511	0.0339603
ER-E2-r2	SRR830308	mm10	ER-E2-r2.L15	104	5994	65	119	0	20	28	20	75	109	63	2	25	42	41	29	18	10	25	32	45	36	0	54	100	74	22	28	19	2	113	75	1291		0.0503486	0.0921766	0	0.0154919	0.0216886	0.0154919	0.0580945	0.0844307	0.0487994	0.00154919	0.0193648	0.0325329
ER-E2-r2	SRR830308	mm10	ER-E2-r2.L20	104	3403	45	68	0	11	17	14	51	70	40	1	16	30	21	20	14	8	19	21	28	28	0	39	65	42	10	15	13	1	69	51	827		0.0544135	0.0822249	0	0.0133011	0.0205562	0.0169287	0.0616687	0.0846433	0.0483676	0.00120919	0.019347	0.0362757
ER-Afos-E2-r1	SRR830329	mm10	ER-Afos-E2-r1.L4	235	15138	163	321	2	60	77	56	157	246	163	10	70	99	97	48	40	38	51	82	116	88	5	165	215	163	53	68	68	4	312	171	3208		0.0508105	0.100062	0.000623441	0.0187032	0.0240025	0.0174564	0.0489401	0.0766833	0.0508105	0.00311721	0.0218204	0.0308603
ER-Afos-E2-r1	SRR830329	mm10	ER-Afos-E2-r1.L8	235	7447	102	178	0	36	56	35	102	166	94	6	44	68	65	36	23	24	36	51	74	48	0	92	146	103	33	38	38	3	194	112	2003		0.0509236	0.0888667	0	0.017973	0.0279581	0.0174738	0.0509236	0.0828757	0.0469296	0.00299551	0.021967	0.0339491
ER-Afos-E2-r1	SRR830329	mm10	ER-Afos-E2-r1.L10	235	5491	78	140	0	24	50	28	89	143	71	5	33	51	47	29	22	17	30	41	56	37	0	72	98	79	28	30	27	2	141	83	1551		0.0502901	0.0902643	0	0.0154739	0.0322373	0.0180529	0.0573823	0.0921986	0.0457769	0.00322373	0.0212766	0.032882
ER-Afos-E2-r1	SRR830329	mm10	ER-Afos-E2-r1.L15	235	2842	46	79	0	14	24	15	52	96	41	5	17	25	24	21	12	12	17	15	37	23	0	42	52	34	10	15	13	1	79	48	869		0.0529344	0.0909091	0	0.0161105	0.027618	0.0172612	0.0598389	0.110472	0.0471807	0.00575374	0.0195627	0.0287687
ER-Afos-E2-r1	SRR830329	mm10	ER-Afos-E2-r1.L20	235	1612	24	44	0	10	16	12	36	56	26	4	13	18	11	13	9	6	13	6	15	15	0	26	33	27	5	9	4	0	46	31	528		0.0454545	0.0833333	0	0.0189394	0.030303	0.0227273	0.0681818	0.106061	0.0492424	0.00757576	0.0246212	0.0340909
ER-Afos-E2-r2	SRR830330	mm10	ER-Afos-E2-r2.L4	229	14585	147	282	2	49	74	47	141	232	142	9	63	89	85	49	31	33	53	78	102	72	4	151	206	157	47	58	56	4	286	158	2907		0.0505676	0.0970072	0.000687994	0.0168559	0.0254558	0.0161679	0.0485036	0.0798074	0.0488476	0.00309598	0.0216718	0.0306158
ER-Afos-E2-r2	SRR830330	mm10	ER-Afos-E2-r2.L8	229	5662	80	150	0	23	41	25	87	139	75	6	36	50	40	31	18	16	28	36	57	41	0	69	107	82	25	26	26	3	157	85	1559		0.0513149	0.0962155	0	0.014753	0.0262989	0.0160359	0.055805	0.0891597	0.0481078	0.00384862	0.0230917	0.0320718
ER-Afos-E2-r2	SRR830330	mm10	ER-Afos-E2-r2.L10	229	3911	63	114	0	17	28	19	72	107	46	4	28	41	27	24	16	11	20	24	33	32	0	52	82	48	16	16	18	1	118	65	1142		0.0551664	0.0998249	0	0.0148862	0.0245184	0.0166375	0.0630473	0.0936953	0.0402802	0.00350263	0.0245184	0.0359019
ER-Afos-E2-r2	SRR830330	mm10	ER-Afos-E2-r2.L15	229	1748	34	50	0	7	18	12	41	60	22	3	15	19	13	16	11	9	12	7	12	15	0	24	34	25	8	11	7	0	48	37	570		0.0596491	0.0877193	0	0.0122807	0.0315789	0.0210526	0.0719298	0.105263	0.0385965	0.00526316	0.0263158	0.0333333
ER-Afos-E2-r2	SRR830330	mm10	ER-Afos-E2-r2.L20	229	847	9	21	0	3	9	9	26	34	15	2	6	10	7	10	5	2	7	5	4	7	0	13	19	14	3	7	3	0	24	22	296		0.0304054	0.0709459	0	0.0101351	0.0304054	0.0304054	0.0878378	0.114865	0.0506757	0.00675676	0.0202703	0.0337838
MCF7-E2-A	SRR065256	hg19	MCF7-E2-A.L4	144	12042	78	127	2	27	31	25	87	177	71	8	46	49	51	23	33	22	29	56	52	38	7	78	148	84	14	40	28	0	134	84	1649		0.0473014	0.0770164	0.00121286	0.0163736	0.0187993	0.0151607	0.0527592	0.107338	0.0430564	0.00485143	0.0278957	0.029715
MCF7-E2-A	SRR065256	hg19	MCF7-E2-A.L8	144	11536	77	125	2	24	31	24	87	175	70	8	45	49	50	23	33	22	29	55	52	38	7	78	148	84	14	40	28	0	131	82	1631		0.0472103	0.0766401	0.00122624	0.0147149	0.0190067	0.0147149	0.0533415	0.107296	0.0429185	0.00490497	0.0275904	0.0300429
MCF7-E2-A	SRR065256	hg19	MCF7-E2-A.L10	144	11212	77	123	2	24	31	24	87	172	69	8	45	48	50	23	33	22	29	54	51	38	7	77	146	84	14	40	27	0	129	81	1615		0.047678	0.076161	0.00123839	0.0148607	0.019195	0.0148607	0.05387	0.106502	0.0427245	0.00495356	0.0278638	0.0297214
MCF7-E2-A	SRR065256	hg19	MCF7-E2-A.L15	144	10271	76	120	2	22	30	23	81	162	64	8	43	47	45	23	33	18	27	50	47	35	6	74	142	80	13	39	25	0	126	77	1538		0.0494148	0.0780234	0.00130039	0.0143043	0.0195059	0.0149545	0.0526658	0.105332	0.0416125	0.00520156	0.0279584	0.0305592
MCF7-E2-A	SRR065256	hg19	MCF7-E2-A.L20	144	9183	67	112	2	21	27	21	73	147	57	8	40	43	40	20	30	17	24	46	42	30	5	64	132	76	13	37	21	0	115	75	1405		0.0476868	0.0797153	0.00142349	0.0149466	0.0192171	0.0149466	0.0519573	0.104626	0.0405694	0.00569395	0.0284698	0.030605
MCF7-E2-B	SRR065257	hg19	MCF7-E2-B.L4	144	11549	74	131	1	25	27	21	84	164	62	5	50	45	53	21	24	21	30	49	49	43	5	78	146	78	12	34	25	1	142	86	1586		0.0466583	0.0825977	0.000630517	0.0157629	0.017024	0.0132409	0.0529634	0.103405	0.0390921	0.00315259	0.0315259	0.0283733
MCF7-E2-B	SRR065257	hg19	MCF7-E2-B.L8	144	11064	73	128	1	25	27	20	84	163	61	5	50	44	52	21	24	21	30	49	48	43	5	77	145	78	12	34	23	1	140	86	1570		0.0464968	0.0815287	0.000636943	0.0159236	0.0171975	0.0127389	0.0535032	0.103822	0.0388535	0.00318471	0.0318471	0.0280255
MCF7-E2-B	SRR065257	hg19	MCF7-E2-B.L10	144	10748	72	128	1	24	27	20	84	160	60	5	50	43	52	21	24	21	29	49	46	42	5	77	144	78	12	34	22	1	136	83	1550		0.0464516	0.0825806	0.000645161	0.0154839	0.0174194	0.0129032	0.0541935	0.103226	0.0387097	0.00322581	0.0322581	0.0277419
MCF7-E2-B	SRR065257	hg19	MCF7-E2-B.L15	144	9889	71	123	1	22	26	18	82	150	58	5	50	40	49	21	23	18	29	47	45	38	4	75	138	76	11	33	22	1	129	79	1484		0.0478437	0.0828841	0.000673854	0.0148248	0.0175202	0.0121294	0.0552561	0.101078	0.0390836	0.00336927	0.0336927	0.0269542
MCF7-E2-B	SRR065257	hg19	MCF7-E2-B.L20	144	8913	67	119	1	18	25	18	77	147	53	5	47	37	44	18	22	15	29	44	41	36	4	72	132	71	11	32	21	1	120	76	1403		0.0477548	0.0848182	0.000712758	0.0128297	0.017819	0.0128297	0.0548824	0.104775	0.0377762	0.00356379	0.0334996	0.0263721
T47D-E2-A	SRR065264	hg19	T47D-E2-A.L4	163	2322	25	44	0	5	9	8	23	63	16	0	12	11	14	8	7	4	11	15	11	16	4	21	50	28	2	11	5	0	46	32	501		0.0499002	0.0878244	0	0.00998004	0.0179641	0.0159681	0.0459082	0.125749	0.0319361	0	0.0239521	0.0219561
T47D-E2-A	SRR065264	hg19	T47D-E2-A.L8	163	2251	25	44	0	5	9	8	23	62	16	0	12	11	14	8	7	4	11	15	11	16	4	21	50	28	2	11	5	0	46	32	500		0.05	0.088	0	0.01	0.018	0.016	0.046	0.124	0.032	0	0.024	0.022
T47D-E2-A	SRR065264	hg19	T47D-E2-A.L10	163	2190	25	44	0	5	9	7	23	61	16	0	12	11	14	8	7	3	11	15	11	15	4	21	50	27	2	11	5	0	46	32	495		0.0505051	0.0888889	0	0.010101	0.0181818	0.0141414	0.0464646	0.123232	0.0323232	0	0.0242424	0.0222222
T47D-E2-A	SRR065264	hg19	T47D-E2-A.L15	163	2030	21	44	0	5	9	7	22	58	16	0	11	11	13	8	7	3	11	15	11	15	3	19	50	26	2	11	3	0	44	30	475		0.0442105	0.0926316	0	0.0105263	0.0189474	0.0147368	0.0463158	0.122105	0.0336842	0	0.0231579	0.0231579
T47D-E2-A	SRR065264	hg19	T47D-E2-A.L20	163	1834	17	41	0	5	9	7	21	56	16	0	9	10	12	8	6	2	10	14	9	15	3	18	50	26	2	10	3	0	41	29	449		0.0378619	0.091314	0	0.0111359	0.0200445	0.0155902	0.0467706	0.124722	0.0356347	0	0.0200445	0.0222717
T47D-E2-B	SRR065265	hg19	T47D-E2-B.L4	152	2652	28	48	0	5	8	9	26	67	15	0	16	12	15	9	8	5	15	15	12	15	3	23	60	32	1	11	5	0	56	35	554		0.0505415	0.0866426	0	0.00902527	0.0144404	0.0162455	0.0469314	0.120939	0.0270758	0	0.0288809	0.0216606
T47D-E2-B	SRR065265	hg19	T47D-E2-B.L8	152	2573	28	48	0	5	8	8	26	66	15	0	16	12	15	9	8	5	15	15	12	15	3	23	60	31	1	11	5	0	56	35	551		0.0508167	0.0871143	0	0.00907441	0.0145191	0.0145191	0.0471869	0.119782	0.0272232	0	0.0290381	0.0217786
T47D-E2-B	SRR065265	hg19	T47D-E2-B.L10	152	2508	28	48	0	5	8	8	26	66	15	0	16	12	15	9	8	5	15	15	12	15	3	23	60	31	1	10	4	0	54	34	546		0.0512821	0.0879121	0	0.00915751	0.014652	0.014652	0.047619	0.120879	0.0274725	0	0.029304	0.021978
T47D-E2-B	SRR065265	hg19	T47D-E2-B.L15	152	2311	27	48	0	4	8	8	26	63	14	0	16	11	15	8	8	5	14	15	12	15	3	23	59	30	1	10	4	0	49	34	530		0.0509434	0.090566	0	0.00754717	0.0150943	0.0150943	0.0490566	0.118868	0.0264151	0	0.0301887	0.0207547
T47D-E2-B	SRR065265	hg19	T47D-E2-B.L20	152	2052	23	47	0	4	7	8	23	61	13	0	14	11	14	8	6	4	12	14	12	15	2	23	55	30	1	10	3	0	46	34	500		0.046	0.094	0	0.008	0.014	0.016	0.046	0.122	0.026	0	0.028	0.022
Ishikawa-E2-A	SRR065270	hg19	Ishikawa-E2-A.L4	122	216	0	2	0	1	1	1	1	12	0	1	1	1	0	0	1	0	0	1	0	1	0	1	4	0	0	3	0	0	2	1	35		0	0.0571429	0	0.0285714	0.0285714	0.0285714	0.0285714	0.342857	0	0.0285714	0.0285714	0.0285714
Ishikawa-E2-A	SRR065270	hg19	Ishikawa-E2-A.L8	122	205	0	2	0	1	1	1	1	12	0	1	1	1	0	0	1	0	0	1	0	1	0	1	4	0	0	3	0	0	2	1	35		0	0.0571429	0	0.0285714	0.0285714	0.0285714	0.0285714	0.342857	0	0.0285714	0.0285714	0.0285714
Ishikawa-E2-A	SRR065270	hg19	Ishikawa-E2-A.L10	122	199	0	2	0	1	1	1	1	12	0	1	1	1	0	0	1	0	0	1	0	1	0	1	4	0	0	3	0	0	2	1	35		0	0.0571429	0	0.0285714	0.0285714	0.0285714	0.0285714	0.342857	0	0.0285714	0.0285714	0.0285714
Ishikawa-E2-A	SRR065270	hg19	Ishikawa-E2-A.L15	122	177	0	2	0	1	1	1	1	12	0	1	1	1	0	0	1	0	0	1	0	1	0	1	4	0	0	3	0	0	2	1	35		0	0.0571429	0	0.0285714	0.0285714	0.0285714	0.0285714	0.342857	0	0.0285714	0.0285714	0.0285714
Ishikawa-E2-A	SRR065270	hg19	Ishikawa-E2-A.L20	122	163	0	2	0	1	1	1	1	9	0	1	1	1	0	0	1	0	0	1	0	1	0	1	4	0	0	2	0	0	2	1	31		0	0.0645161	0	0.0322581	0.0322581	0.0322581	0.0322581	0.290323	0	0.0322581	0.0322581	0.0322581
Ishikawa-E2-B	SRR065271	hg19	Ishikawa-E2-B.L4	120	226	0	3	0	2	1	1	1	11	0	0	2	0	0	0	1	0	0	1	1	2	0	0	6	1	0	2	0	0	2	3	40		0	0.075	0	0.05	0.025	0.025	0.025	0.275	0	0	0.05	0
Ishikawa-E2-B	SRR065271	hg19	Ishikawa-E2-B.L8	120	215	0	3	0	2	1	1	1	11	0	0	2	0	0	0	1	0	0	1	1	2	0	0	6	1	0	2	0	0	2	3	40		0	0.075	0	0.05	0.025	0.025	0.025	0.275	0	0	0.05	0
Ishikawa-E2-B	SRR065271	hg19	Ishikawa-E2-B.L10	120	206	0	3	0	2	1	1	1	11	0	0	2	0	0	0	1	0	0	1	1	2	0	0	6	1	0	2	0	0	2	3	40		0	0.075	0	0.05	0.025	0.025	0.025	0.275	0	0	0.05	0
Ishikawa-E2-B	SRR065271	hg19	Ishikawa-E2-B.L15	120	182	0	3	0	2	1	1	1	11	0	0	2	0	0	0	1	0	0	1	1	2	0	0	6	1	0	2	0	0	2	3	40		0	0.075	0	0.05	0.025	0.025	0.025	0.275	0	0	0.05	0
Ishikawa-E2-B	SRR065271	hg19	Ishikawa-E2-B.L20	120	167	0	3	0	2	1	1	1	11	0	0	2	0	0	0	1	0	0	1	1	2	0	0	6	1	0	2	0	0	2	3	40		0	0.075	0	0.05	0.025	0.025	0.025	0.275	0	0	0.05	0
Ishikawa-E2-C	SRR065272	hg19	Ishikawa-E2-C.L4	168	270	2	3	0	1	1	0	1	7	0	1	2	1	0	0	2	0	1	1	2	1	0	0	5	0	0	1	0	0	4	5	41		0.0487805	0.0731707	0	0.0243902	0.0243902	0	0.0243902	0.170732	0	0.0243902	0.0487805	0.0243902
Ishikawa-E2-C	SRR065272	hg19	Ishikawa-E2-C.L8	168	241	2	3	0	1	1	0	1	7	0	1	2	1	0	0	2	0	1	1	2	1	0	0	5	0	0	1	0	0	4	5	41		0.0487805	0.0731707	0	0.0243902	0.0243902	0	0.0243902	0.170732	0	0.0243902	0.0487805	0.0243902
Ishikawa-E2-C	SRR065272	hg19	Ishikawa-E2-C.L10	168	225	2	3	0	1	1	0	1	7	0	1	2	1	0	0	2	0	1	1	2	1	0	0	5	0	0	1	0	0	4	5	41		0.0487805	0.0731707	0	0.0243902	0.0243902	0	0.0243902	0.170732	0	0.0243902	0.0487805	0.0243902
Ishikawa-E2-C	SRR065272	hg19	Ishikawa-E2-C.L15	168	205	2	3	0	1	1	0	1	7	0	1	2	1	0	0	2	0	1	1	2	1	0	0	5	0	0	1	0	0	4	5	41		0.0487805	0.0731707	0	0.0243902	0.0243902	0	0.0243902	0.170732	0	0.0243902	0.0487805	0.0243902
Ishikawa-E2-C	SRR065272	hg19	Ishikawa-E2-C.L20	168	183	2	3	0	1	1	0	1	7	0	1	2	1	0	0	2	0	1	1	2	1	0	0	5	0	0	1	0	0	4	5	41		0.0487805	0.0731707	0	0.0243902	0.0243902	0	0.0243902	0.170732	0	0.0243902	0.0487805	0.0243902
Ishikawa-E2-D	SRR065273	hg19	Ishikawa-E2-D.L4	130	344	0	3	0	1	1	1	3	11	1	1	1	0	0	0	2	0	0	2	2	2	0	0	6	0	0	2	0	0	4	3	46		0	0.0652174	0	0.0217391	0.0217391	0.0217391	0.0652174	0.23913	0.0217391	0.0217391	0.0217391	0
Ishikawa-E2-D	SRR065273	hg19	Ishikawa-E2-D.L8	130	319	0	3	0	1	1	1	3	11	1	1	1	0	0	0	2	0	0	2	2	2	0	0	6	0	0	2	0	0	4	3	46		0	0.0652174	0	0.0217391	0.0217391	0.0217391	0.0652174	0.23913	0.0217391	0.0217391	0.0217391	0
Ishikawa-E2-D	SRR065273	hg19	Ishikawa-E2-D.L10	130	301	0	3	0	1	1	1	3	11	1	1	1	0	0	0	2	0	0	2	2	2	0	0	6	0	0	2	0	0	4	3	46		0	0.0652174	0	0.0217391	0.0217391	0.0217391	0.0652174	0.23913	0.0217391	0.0217391	0.0217391	0
Ishikawa-E2-D	SRR065273	hg19	Ishikawa-E2-D.L15	130	261	0	3	0	1	1	1	3	11	1	1	1	0	0	0	2	0	0	2	2	2	0	0	6	0	0	2	0	0	4	3	46		0	0.0652174	0	0.0217391	0.0217391	0.0217391	0.0652174	0.23913	0.0217391	0.0217391	0.0217391	0
Ishikawa-E2-D	SRR065273	hg19	Ishikawa-E2-D.L20	130	234	0	3	0	1	1	1	3	11	1	1	1	0	0	0	2	0	0	2	2	2	0	0	6	0	0	1	0	0	4	3	45		0	0.0666667	0	0.0222222	0.0222222	0.0222222	0.0666667	0.244444	0.0222222	0.0222222	0.0222222	0
ECC1-E2-A	SRR065277	hg19	ECC1-E2-A.L4	137	248	0	2	0	1	1	0	1	7	0	0	3	2	1	0	2	1	0	2	2	2	0	0	4	0	0	2	0	0	2	3	38		0	0.0526316	0	0.0263158	0.0263158	0	0.0263158	0.184211	0	0	0.0789474	0.0526316
ECC1-E2-A	SRR065277	hg19	ECC1-E2-A.L8	137	231	0	2	0	1	1	0	1	7	0	0	3	2	1	0	2	1	0	2	2	2	0	0	4	0	0	2	0	0	2	3	38		0	0.0526316	0	0.0263158	0.0263158	0	0.0263158	0.184211	0	0	0.0789474	0.0526316
ECC1-E2-A	SRR065277	hg19	ECC1-E2-A.L10	137	222	0	2	0	1	1	0	1	7	0	0	3	2	1	0	2	1	0	2	2	2	0	0	4	0	0	2	0	0	2	3	38		0	0.0526316	0	0.0263158	0.0263158	0	0.0263158	0.184211	0	0	0.0789474	0.0526316
ECC1-E2-A	SRR065277	hg19	ECC1-E2-A.L15	137	202	0	2	0	1	1	0	1	7	0	0	3	2	1	0	2	1	0	2	2	2	0	0	4	0	0	2	0	0	2	3	38		0	0.0526316	0	0.0263158	0.0263158	0	0.0263158	0.184211	0	0	0.0789474	0.0526316
ECC1-E2-A	SRR065277	hg19	ECC1-E2-A.L20	137	187	0	2	0	1	1	0	1	7	0	0	3	2	1	0	2	1	0	2	2	2	0	0	4	0	0	1	0	0	2	3	37		0	0.0540541	0	0.027027	0.027027	0	0.027027	0.189189	0	0	0.0810811	0.0540541
ECC1-E2-B	SRR065278	hg19	ECC1-E2-B.L4	132	259	1	1	0	0	1	0	2	6	0	0	2	3	0	0	2	1	0	1	2	0	0	1	6	1	0	1	0	0	3	4	38		0.0263158	0.0263158	0	0	0.0263158	0	0.0526316	0.157895	0	0	0.0526316	0.0789474
ECC1-E2-B	SRR065278	hg19	ECC1-E2-B.L8	132	240	1	1	0	0	1	0	2	6	0	0	2	3	0	0	2	1	0	1	2	0	0	1	6	1	0	1	0	0	3	4	38		0.0263158	0.0263158	0	0	0.0263158	0	0.0526316	0.157895	0	0	0.0526316	0.0789474
ECC1-E2-B	SRR065278	hg19	ECC1-E2-B.L10	132	234	1	1	0	0	1	0	2	6	0	0	2	3	0	0	2	1	0	1	2	0	0	1	6	1	0	1	0	0	3	4	38		0.0263158	0.0263158	0	0	0.0263158	0	0.0526316	0.157895	0	0	0.0526316	0.0789474
ECC1-E2-B	SRR065278	hg19	ECC1-E2-B.L15	132	221	1	1	0	0	1	0	2	6	0	0	2	3	0	0	2	1	0	1	2	0	0	1	6	1	0	1	0	0	3	4	38		0.0263158	0.0263158	0	0	0.0263158	0	0.0526316	0.157895	0	0	0.0526316	0.0789474
ECC1-E2-B	SRR065278	hg19	ECC1-E2-B.L20	132	206	1	1	0	0	1	0	2	6	0	0	2	3	0	0	2	1	0	1	2	0	0	1	6	1	0	0	0	0	3	4	37		0.027027	0.027027	0	0	0.027027	0	0.0540541	0.162162	0	0	0.0540541	0.0810811
ECC1-E2-C	SRR065279	hg19	ECC1-E2-C.L4	147	817	5	10	0	1	2	1	6	27	6	0	3	4	2	1	6	3	3	4	5	1	0	13	18	8	0	4	1	2	5	10	151		0.0331126	0.0662252	0	0.00662252	0.013245	0.00662252	0.0397351	0.178808	0.0397351	0	0.0198675	0.0264901
ECC1-E2-C	SRR065279	hg19	ECC1-E2-C.L8	147	797	5	10	0	1	2	1	6	27	6	0	3	4	2	1	6	3	3	4	5	1	0	13	18	8	0	4	1	2	5	10	151		0.0331126	0.0662252	0	0.00662252	0.013245	0.00662252	0.0397351	0.178808	0.0397351	0	0.0198675	0.0264901
ECC1-E2-C	SRR065279	hg19	ECC1-E2-C.L10	147	791	5	10	0	1	2	1	6	27	6	0	3	4	2	1	6	3	3	4	5	1	0	13	18	8	0	4	1	2	5	10	151		0.0331126	0.0662252	0	0.00662252	0.013245	0.00662252	0.0397351	0.178808	0.0397351	0	0.0198675	0.0264901
ECC1-E2-C	SRR065279	hg19	ECC1-E2-C.L15	147	754	5	10	0	1	2	1	6	26	4	0	3	4	2	1	6	3	3	4	5	1	0	13	17	8	0	4	1	1	5	10	146		0.0342466	0.0684932	0	0.00684932	0.0136986	0.00684932	0.0410959	0.178082	0.0273973	0	0.0205479	0.0273973
ECC1-E2-C	SRR065279	hg19	ECC1-E2-C.L20	147	698	5	9	0	1	2	1	6	22	3	0	3	4	2	1	5	3	3	4	5	1	0	13	16	8	0	3	1	0	5	9	135		0.037037	0.0666667	0	0.00740741	0.0148148	0.00740741	0.0444444	0.162963	0.0222222	0	0.0222222	0.0296296
MCF7-ERa-E2-2min	SRR1167676	hg19	MCF7-ERa-E2-2min.L4	157	8476	19	36	0	4	8	13	9	45	10	1	13	7	18	6	4	5	7	16	12	8	5	16	32	22	2	10	8	0	29	35	400		0.0475	0.09	0	0.01	0.02	0.0325	0.0225	0.1125	0.025	0.0025	0.0325	0.0175
MCF7-ERa-E2-2min	SRR1167676	hg19	MCF7-ERa-E2-2min.L8	157	7735	19	36	0	4	8	13	9	45	10	1	13	6	18	6	3	5	7	16	10	7	5	16	32	21	2	10	8	0	28	33	391		0.0485934	0.0920716	0	0.0102302	0.0204604	0.0332481	0.0230179	0.11509	0.0255754	0.00255754	0.0332481	0.0153453
MCF7-ERa-E2-2min	SRR1167676	hg19	MCF7-ERa-E2-2min.L10	157	6881	18	34	0	4	8	13	8	45	9	1	9	6	18	6	2	5	6	16	10	7	4	15	32	20	2	10	8	0	28	33	377		0.0477454	0.0901857	0	0.0106101	0.0212202	0.0344828	0.0212202	0.119363	0.0238727	0.00265252	0.0238727	0.0159151
MCF7-ERa-E2-2min	SRR1167676	hg19	MCF7-ERa-E2-2min.L15	157	4574	13	30	0	3	6	9	6	40	6	1	9	4	16	3	2	4	6	14	7	5	3	12	26	19	1	9	7	0	23	28	312		0.0416667	0.0961538	0	0.00961538	0.0192308	0.0288462	0.0192308	0.128205	0.0192308	0.00320513	0.0288462	0.0128205
MCF7-ERa-E2-2min	SRR1167676	hg19	MCF7-ERa-E2-2min.L20	157	2868	9	23	0	3	4	6	5	31	5	1	8	4	15	2	1	3	5	10	5	4	2	10	20	17	1	6	5	0	21	22	248		0.0362903	0.0927419	0	0.0120968	0.016129	0.0241935	0.0201613	0.125	0.0201613	0.00403226	0.0322581	0.016129
MCF7-ERa-E2-5min	SRR1167677	hg19	MCF7-ERa-E2-5min.L4	157	8967	33	57	0	11	14	19	15	64	19	2	19	15	28	8	11	12	10	25	19	25	5	24	52	37	4	19	11	0	52	45	655		0.0503817	0.0870229	0	0.0167939	0.021374	0.0290076	0.0229008	0.0977099	0.0290076	0.00305344	0.0290076	0.0229008
MCF7-ERa-E2-5min	SRR1167677	hg19	MCF7-ERa-E2-5min.L8	157	8005	32	53	0	10	14	17	14	64	17	2	19	15	28	8	9	11	9	23	18	24	5	24	51	36	4	19	11	0	46	42	625		0.0512	0.0848	0	0.016	0.0224	0.0272	0.0224	0.1024	0.0272	0.0032	0.0304	0.024
MCF7-ERa-E2-5min	SRR1167677	hg19	MCF7-ERa-E2-5min.L10	157	7247	32	52	0	9	14	17	13	61	14	2	17	14	27	8	9	11	9	22	17	23	5	24	49	34	3	18	10	0	46	41	601		0.0532446	0.0865225	0	0.014975	0.0232945	0.0282862	0.0216306	0.101498	0.0232945	0.00332779	0.0282862	0.0232945
MCF7-ERa-E2-5min	SRR1167677	hg19	MCF7-ERa-E2-5min.L15	157	5050	28	40	0	7	14	12	10	53	11	2	15	12	20	7	8	9	8	19	14	15	4	22	46	28	2	15	8	0	40	36	505		0.0554455	0.0792079	0	0.0138614	0.0277228	0.0237624	0.019802	0.10495	0.0217822	0.0039604	0.029703	0.0237624
MCF7-ERa-E2-5min	SRR1167677	hg19	MCF7-ERa-E2-5min.L20	157	3385	22	34	0	5	11	11	7	46	11	1	10	8	15	5	4	7	7	12	12	11	3	17	38	22	2	12	7	0	36	29	405		0.054321	0.0839506	0	0.0123457	0.0271605	0.0271605	0.017284	0.11358	0.0271605	0.00246914	0.0246914	0.0197531
MCF7-ERa-E2-10min-A	SRR1167678	hg19	MCF7-ERa-E2-10min-A.L4	163	13125	59	126	2	24	23	20	52	145	45	5	50	38	59	21	20	26	27	50	42	42	12	63	122	74	10	33	25	0	112	72	1399		0.042173	0.0900643	0.00142959	0.0171551	0.0164403	0.0142959	0.0371694	0.103645	0.0321658	0.00357398	0.0357398	0.0271623
MCF7-ERa-E2-10min-A	SRR1167678	hg19	MCF7-ERa-E2-10min-A.L8	163	12882	59	125	2	24	23	19	52	145	45	5	50	38	59	21	19	26	27	50	42	42	12	62	121	74	9	32	25	0	111	71	1390		0.042446	0.0899281	0.00143885	0.0172662	0.0165468	0.0136691	0.0374101	0.104317	0.0323741	0.00359712	0.0359712	0.0273381
MCF7-ERa-E2-10min-A	SRR1167678	hg19	MCF7-ERa-E2-10min-A.L10	163	12628	59	125	2	24	23	18	52	144	44	5	50	38	58	20	18	26	27	49	41	42	12	61	121	74	9	32	24	0	109	70	1377		0.0428468	0.0907771	0.00145243	0.0174292	0.016703	0.0130719	0.0377633	0.104575	0.0319535	0.00363108	0.0363108	0.0275962
MCF7-ERa-E2-10min-A	SRR1167678	hg19	MCF7-ERa-E2-10min-A.L15	163	11672	56	121	2	23	23	18	48	141	43	5	47	36	56	20	17	24	26	49	38	40	10	60	119	74	8	32	24	0	105	65	1330		0.0421053	0.0909774	0.00150376	0.0172932	0.0172932	0.0135338	0.0360902	0.106015	0.0323308	0.0037594	0.0353383	0.0270677
MCF7-ERa-E2-10min-A	SRR1167678	hg19	MCF7-ERa-E2-10min-A.L20	163	10574	51	115	0	19	23	17	43	137	39	4	44	30	51	20	14	21	26	49	35	40	9	59	116	67	8	31	23	0	99	63	1253		0.0407023	0.0917797	0	0.0151636	0.0183559	0.0135674	0.0343176	0.109338	0.0311253	0.00319234	0.0351157	0.0239425
MCF7-ERa-E2-10min-B	SRR1167679	hg19	MCF7-ERa-E2-10min-B.L4	168	15386	69	133	1	27	24	23	58	146	43	8	50	44	65	19	21	23	30	73	46	49	12	65	132	76	11	33	30	1	127	77	1516		0.0455145	0.0877309	0.000659631	0.01781	0.0158311	0.0151715	0.0382586	0.0963061	0.0283641	0.00527704	0.0329815	0.0290237
MCF7-ERa-E2-10min-B	SRR1167679	hg19	MCF7-ERa-E2-10min-B.L8	168	14125	68	130	1	26	23	20	57	142	41	8	47	42	64	19	19	23	29	70	42	48	12	62	126	74	10	32	26	1	123	72	1457		0.0466712	0.0892244	0.000686342	0.0178449	0.0157859	0.0137268	0.0391215	0.0974605	0.02814	0.00549073	0.0322581	0.0288264
MCF7-ERa-E2-10min-B	SRR1167679	hg19	MCF7-ERa-E2-10min-B.L10	168	12862	66	125	1	24	22	19	57	141	40	8	46	38	62	19	18	22	25	64	37	45	12	60	123	70	9	30	23	1	118	71	1396		0.0472779	0.0895415	0.000716332	0.017192	0.0157593	0.0136103	0.0408309	0.101003	0.0286533	0.00573066	0.0329513	0.0272206
MCF7-ERa-E2-10min-B	SRR1167679	hg19	MCF7-ERa-E2-10min-B.L15	168	9501	54	107	0	20	20	17	45	117	29	7	40	33	49	17	17	15	23	51	30	40	7	52	104	57	6	29	18	1	100	61	1166		0.0463122	0.0917667	0	0.0171527	0.0171527	0.0145798	0.0385935	0.100343	0.0248714	0.00600343	0.0343053	0.0283019
MCF7-ERa-E2-10min-B	SRR1167679	hg19	MCF7-ERa-E2-10min-B.L20	168	6718	48	88	0	17	19	14	33	94	21	4	31	25	39	15	11	11	20	41	25	29	5	41	85	48	5	23	11	1	83	51	938		0.0511727	0.0938166	0	0.0181237	0.0202559	0.0149254	0.0351812	0.100213	0.0223881	0.00426439	0.033049	0.0266525
MCF7-ERa-E2-40min-A	SRR1167680	hg19	MCF7-ERa-E2-40min-A.L4	176	11408	73	138	1	34	27	22	68	171	57	4	59	53	77	24	27	25	35	84	59	56	8	81	161	86	13	33	25	1	146	95	1743		0.0418818	0.0791738	0.000573723	0.0195066	0.0154905	0.0126219	0.0390132	0.0981067	0.0327022	0.00229489	0.0338497	0.0304073
MCF7-ERa-E2-40min-A	SRR1167680	hg19	MCF7-ERa-E2-40min-A.L8	176	11221	72	136	1	32	27	20	68	171	57	4	59	52	77	24	26	25	35	84	59	56	8	81	160	85	13	33	25	1	146	95	1732		0.0415704	0.0785219	0.000577367	0.0184758	0.0155889	0.0115473	0.039261	0.0987298	0.0329099	0.00230947	0.0340647	0.0300231
MCF7-ERa-E2-40min-A	SRR1167680	hg19	MCF7-ERa-E2-40min-A.L10	176	10993	72	135	1	32	27	20	68	169	56	4	59	52	77	24	25	25	35	84	59	55	8	81	159	83	13	33	24	1	146	91	1718		0.0419092	0.0785797	0.000582072	0.0186263	0.0157159	0.0116414	0.0395809	0.0983702	0.032596	0.00232829	0.0343423	0.0302678
MCF7-ERa-E2-40min-A	SRR1167680	hg19	MCF7-ERa-E2-40min-A.L15	176	10143	69	131	1	30	27	19	65	165	52	4	57	47	76	23	22	20	32	80	58	51	7	79	155	81	12	32	21	1	140	85	1642		0.0420219	0.0797808	0.000609013	0.0182704	0.0164434	0.0115713	0.0395859	0.100487	0.0316687	0.00243605	0.0347138	0.0286236
MCF7-ERa-E2-40min-A	SRR1167680	hg19	MCF7-ERa-E2-40min-A.L20	176	9015	68	126	1	27	24	19	62	158	47	4	55	42	69	23	21	19	32	68	52	48	6	72	144	76	12	30	18	1	128	80	1532		0.0443864	0.0822454	0.000652742	0.017624	0.0156658	0.0124021	0.04047	0.103133	0.0306789	0.00261097	0.0359008	0.0274151
MCF7-ERa-E2-40min-B	SRR1167681	hg19	MCF7-ERa-E2-40min-B.L4	208	7855	54	92	1	21	18	14	50	137	29	6	39	31	54	17	18	13	24	42	39	41	7	48	113	50	4	30	15	1	92	56	1156		0.0467128	0.0795848	0.000865052	0.0181661	0.0155709	0.0121107	0.0432526	0.118512	0.0250865	0.00519031	0.033737	0.0268166
MCF7-ERa-E2-40min-B	SRR1167681	hg19	MCF7-ERa-E2-40min-B.L8	208	7714	54	91	1	20	18	14	50	137	29	6	39	29	54	17	18	13	24	42	38	41	7	48	113	50	4	30	15	1	92	55	1150		0.0469565	0.0791304	0.000869565	0.0173913	0.0156522	0.0121739	0.0434783	0.11913	0.0252174	0.00521739	0.033913	0.0252174
MCF7-ERa-E2-40min-B	SRR1167681	hg19	MCF7-ERa-E2-40min-B.L10	208	7575	54	91	1	20	18	14	49	136	29	6	39	29	52	17	18	13	23	42	37	41	7	48	111	50	4	30	15	1	92	51	1138		0.0474517	0.0799649	0.000878735	0.0175747	0.0158172	0.0123023	0.043058	0.119508	0.0254833	0.00527241	0.0342707	0.0254833
MCF7-ERa-E2-40min-B	SRR1167681	hg19	MCF7-ERa-E2-40min-B.L15	208	7003	52	88	0	20	18	13	48	133	27	6	38	26	48	16	17	13	23	40	34	36	5	47	109	48	4	29	13	1	90	49	1091		0.0476627	0.0806599	0	0.0183318	0.0164986	0.0119157	0.0439963	0.121907	0.0247479	0.00549954	0.0348304	0.0238313
MCF7-ERa-E2-40min-B	SRR1167681	hg19	MCF7-ERa-E2-40min-B.L20	208	6233	49	85	0	19	18	12	47	127	23	6	34	23	43	16	15	12	22	37	29	34	5	45	98	46	3	27	9	1	86	47	1018		0.0481336	0.0834971	0	0.018664	0.0176817	0.0117878	0.046169	0.124754	0.0225933	0.00589391	0.0333988	0.0225933
MCF7-ERa-E2-160min	SRR1167682	hg19	MCF7-ERa-E2-160min.L4	164	3159	25	51	0	12	8	8	19	61	16	2	13	15	22	6	12	7	12	19	16	18	5	25	59	35	5	11	7	0	43	39	571		0.0437828	0.089317	0	0.0210158	0.0140105	0.0140105	0.033275	0.10683	0.028021	0.00350263	0.0227671	0.0262697
MCF7-ERa-E2-160min	SRR1167682	hg19	MCF7-ERa-E2-160min.L8	164	3134	25	51	0	12	8	8	19	61	16	2	13	15	22	6	12	7	12	19	16	18	5	25	59	35	5	11	7	0	43	39	571		0.0437828	0.089317	0	0.0210158	0.0140105	0.0140105	0.033275	0.10683	0.028021	0.00350263	0.0227671	0.0262697
MCF7-ERa-E2-160min	SRR1167682	hg19	MCF7-ERa-E2-160min.L10	164	3093	25	51	0	12	8	8	19	61	16	2	13	15	22	6	12	7	11	19	16	18	5	25	59	35	5	11	7	0	42	39	569		0.0439367	0.0896309	0	0.0210896	0.0140598	0.0140598	0.0333919	0.107206	0.0281195	0.00351494	0.0228471	0.026362
MCF7-ERa-E2-160min	SRR1167682	hg19	MCF7-ERa-E2-160min.L15	164	2945	25	50	0	12	8	8	19	61	16	2	13	14	22	6	12	7	11	19	16	17	5	25	59	34	5	11	7	0	41	37	562		0.044484	0.088968	0	0.0213523	0.0142349	0.0142349	0.0338078	0.108541	0.0284698	0.00355872	0.0231317	0.024911
MCF7-ERa-E2-160min	SRR1167682	hg19	MCF7-ERa-E2-160min.L20	164	2720	24	48	0	12	8	8	19	60	13	1	12	12	21	6	12	7	11	17	16	17	4	23	59	34	4	11	6	0	40	33	538		0.0446097	0.0892193	0	0.0223048	0.0148699	0.0148699	0.035316	0.111524	0.0241636	0.00185874	0.0223048	0.0223048
MCF7-ERa-E2	SRR015350	hg19	MCF7-ERa-E2.L4	108	51508	137	219	6	52	56	30	133	293	111	9	86	113	168	52	51	46	68	155	114	85	8	138	270	134	32	56	42	5	252	138	3059		0.0447859	0.071592	0.00196143	0.016999	0.0183066	0.00980713	0.0434783	0.0957829	0.0362864	0.00294214	0.0281138	0.0369402
MCF7-ERa-E2	SRR015350	hg19	MCF7-ERa-E2.L8	108	48576	135	212	6	51	55	29	129	288	107	9	83	111	167	51	49	45	67	152	110	82	7	134	266	132	31	55	40	5	249	137	2994		0.0450902	0.0708083	0.00200401	0.0170341	0.0183701	0.00968604	0.0430862	0.0961924	0.0357381	0.00300601	0.0277221	0.0370741
MCF7-ERa-E2	SRR015350	hg19	MCF7-ERa-E2.L10	108	44330	133	209	6	50	54	28	129	281	107	9	80	106	163	50	45	41	64	149	108	79	5	130	262	128	30	55	36	4	246	135	2922		0.0455168	0.0715264	0.00205339	0.0171116	0.0184805	0.00958248	0.0441478	0.096167	0.0366188	0.00308008	0.0273785	0.0362765
MCF7-ERa-E2	SRR015350	hg19	MCF7-ERa-E2.L15	108	33212	124	201	5	46	47	25	121	262	93	9	76	95	146	49	41	39	60	129	95	73	5	116	242	120	24	55	33	3	226	126	2686		0.0461653	0.0748325	0.0018615	0.0171258	0.0174981	0.00930752	0.0450484	0.0975428	0.034624	0.00335071	0.0282949	0.0353686
MCF7-ERa-E2	SRR015350	hg19	MCF7-ERa-E2.L20	108	25356	112	192	4	38	44	25	105	243	84	8	68	87	131	43	38	34	58	119	77	65	5	108	220	111	21	50	29	2	211	114	2446		0.045789	0.0784955	0.00163532	0.0155356	0.0179886	0.0102208	0.0429272	0.0993459	0.0343418	0.00327065	0.0278005	0.0355683
ERa-ChIPseq-shCTL-E2-Exp13	SRR1542304	hg19	ERa-ChIPseq-shCTL-E2-Exp13.L4	171	6829	54	106	1	18	19	18	41	132	28	4	39	31	46	20	19	15	33	55	34	33	6	42	107	54	4	23	15	0	108	65	1170		0.0461538	0.0905983	0.000854701	0.0153846	0.0162393	0.0153846	0.0350427	0.112821	0.0239316	0.0034188	0.0333333	0.0264957
ERa-ChIPseq-shCTL-E2-Exp13	SRR1542304	hg19	ERa-ChIPseq-shCTL-E2-Exp13.L8	171	5602	49	97	1	18	18	18	37	123	24	3	38	30	40	16	17	11	32	52	31	32	4	39	97	49	4	19	13	0	101	62	1075		0.0455814	0.0902326	0.000930233	0.0167442	0.0167442	0.0167442	0.0344186	0.114419	0.0223256	0.0027907	0.0353488	0.027907
ERa-ChIPseq-shCTL-E2-Exp13	SRR1542304	hg19	ERa-ChIPseq-shCTL-E2-Exp13.L10	171	4946	44	93	1	15	18	15	33	114	21	3	34	28	38	16	16	10	30	46	30	28	4	36	91	47	4	17	12	0	90	58	992		0.0443548	0.09375	0.00100806	0.015121	0.0181452	0.015121	0.0332661	0.114919	0.0211694	0.00302419	0.0342742	0.0282258
ERa-ChIPseq-shCTL-E2-Exp13	SRR1542304	hg19	ERa-ChIPseq-shCTL-E2-Exp13.L15	171	3469	28	74	0	14	13	8	20	100	14	2	24	21	31	13	10	7	25	36	24	24	3	29	75	39	2	15	10	0	74	43	778		0.0359897	0.0951157	0	0.0179949	0.0167095	0.0102828	0.0257069	0.128535	0.0179949	0.00257069	0.0308483	0.0269923
ERa-ChIPseq-shCTL-E2-Exp13	SRR1542304	hg19	ERa-ChIPseq-shCTL-E2-Exp13.L20	171	2486	23	61	0	9	10	7	17	80	10	2	17	14	24	10	10	6	19	26	19	17	3	24	62	34	1	13	5	0	58	36	617		0.0372771	0.0988655	0	0.0145867	0.0162075	0.0113452	0.0275527	0.12966	0.0162075	0.00324149	0.0275527	0.0226904
ERa-ChIPseq-siCTL-E2-Exp16	SRR1542314	hg19	ERa-ChIPseq-siCTL-E2-Exp16.L4	154	3291	25	59	0	12	12	9	27	93	20	1	19	17	21	19	10	5	22	19	21	12	4	36	82	31	5	13	9	0	60	42	705		0.035461	0.0836879	0	0.0170213	0.0170213	0.012766	0.0382979	0.131915	0.0283688	0.00141844	0.0269504	0.0241135
ERa-ChIPseq-siCTL-E2-Exp16	SRR1542314	hg19	ERa-ChIPseq-siCTL-E2-Exp16.L8	154	2947	23	58	0	11	11	8	27	91	20	1	19	17	21	19	10	5	22	19	21	12	3	35	81	31	4	13	8	0	59	42	691		0.0332851	0.0839363	0	0.015919	0.015919	0.0115774	0.0390738	0.131693	0.0289436	0.00144718	0.0274964	0.024602
ERa-ChIPseq-siCTL-E2-Exp16	SRR1542314	hg19	ERa-ChIPseq-siCTL-E2-Exp16.L10	154	2819	23	58	0	9	11	8	27	88	19	1	17	17	21	18	10	5	22	18	21	11	3	35	79	29	4	13	8	0	59	42	676		0.0340237	0.0857988	0	0.0133136	0.0162722	0.0118343	0.0399408	0.130178	0.0281065	0.00147929	0.0251479	0.0251479
ERa-ChIPseq-siCTL-E2-Exp16	SRR1542314	hg19	ERa-ChIPseq-siCTL-E2-Exp16.L15	154	2347	20	52	0	9	10	8	25	78	14	1	14	14	18	15	6	4	20	16	20	11	3	30	73	24	4	10	8	0	54	38	599		0.033389	0.0868114	0	0.015025	0.0166945	0.0133556	0.0417362	0.130217	0.0233723	0.00166945	0.0233723	0.0233723
ERa-ChIPseq-siCTL-E2-Exp16	SRR1542314	hg19	ERa-ChIPseq-siCTL-E2-Exp16.L20	154	1851	16	46	0	8	6	6	19	66	13	1	10	11	16	13	5	3	18	14	18	8	3	28	53	20	3	10	5	0	43	31	493		0.0324544	0.0933063	0	0.0162272	0.0121704	0.0121704	0.0385396	0.133874	0.0263692	0.0020284	0.020284	0.0223124
ERa-ChIPseq-siCTL-E2-Exp17	SRR1542316	hg19	ERa-ChIPseq-siCTL-E2-Exp17.L4	155	17040	116	190	4	37	48	24	104	227	74	9	79	63	97	52	37	31	67	99	65	75	12	96	199	110	22	55	36	2	221	134	2385		0.0486373	0.0796646	0.00167715	0.0155136	0.0201258	0.0100629	0.0436059	0.0951782	0.0310273	0.00377358	0.0331237	0.0264151
ERa-ChIPseq-siCTL-E2-Exp17	SRR1542316	hg19	ERa-ChIPseq-siCTL-E2-Exp17.L8	155	9620	83	140	2	26	32	16	76	179	58	8	57	47	69	39	27	22	56	71	44	58	7	73	160	80	13	38	23	2	173	103	1782		0.0465769	0.0785634	0.00112233	0.0145903	0.0179574	0.00897868	0.0426487	0.100449	0.0325477	0.00448934	0.0319865	0.0263749
ERa-ChIPseq-siCTL-E2-Exp17	SRR1542316	hg19	ERa-ChIPseq-siCTL-E2-Exp17.L10	155	7378	69	122	0	25	28	14	63	164	44	7	49	36	60	33	21	16	51	60	35	47	6	63	147	64	9	33	19	1	133	85	1504		0.0458777	0.081117	0	0.0166223	0.018617	0.00930851	0.0418883	0.109043	0.0292553	0.00465426	0.0325798	0.0239362
ERa-ChIPseq-siCTL-E2-Exp17	SRR1542316	hg19	ERa-ChIPseq-siCTL-E2-Exp17.L15	155	4364	48	97	0	16	21	10	44	119	22	5	35	23	36	21	16	10	36	36	29	33	4	47	103	51	7	23	14	0	100	62	1068		0.0449438	0.090824	0	0.0149813	0.0196629	0.0093633	0.0411985	0.111423	0.0205993	0.00468165	0.0327715	0.0215356
ERa-ChIPseq-siCTL-E2-Exp17	SRR1542316	hg19	ERa-ChIPseq-siCTL-E2-Exp17.L20	155	2873	37	64	0	12	14	7	26	90	17	2	22	18	25	13	11	6	30	23	23	21	3	34	75	36	4	15	9	0	76	45	758		0.0488127	0.0844327	0	0.0158311	0.0184697	0.00923483	0.0343008	0.118734	0.0224274	0.00263852	0.0290237	0.0237467
MCF7-ER-3hr-E2-r1-A	SRR2000817	hg19	MCF7-ER-3hr-E2-r1-A.L4	249	8819	73	131	1	17	25	20	50	139	39	7	42	46	50	14	27	16	28	50	32	40	5	51	120	66	12	34	19	0	132	80	1366		0.0534407	0.0959004	0.000732064	0.0124451	0.0183016	0.0146413	0.0366032	0.101757	0.0285505	0.00512445	0.0307467	0.033675
MCF7-ER-3hr-E2-r1-A	SRR2000817	hg19	MCF7-ER-3hr-E2-r1-A.L8	249	7253	67	125	1	15	24	16	43	133	32	6	41	41	45	13	24	14	27	44	31	35	5	47	109	62	12	33	19	0	118	77	1259		0.0532168	0.0992851	0.000794281	0.0119142	0.0190627	0.0127085	0.0341541	0.105639	0.025417	0.00476569	0.0325655	0.0325655
MCF7-ER-3hr-E2-r1-A	SRR2000817	hg19	MCF7-ER-3hr-E2-r1-A.L10	249	6356	60	115	1	14	23	15	42	126	29	6	36	40	39	12	20	14	24	35	29	31	5	42	104	57	9	32	18	0	106	70	1154		0.0519931	0.0996534	0.000866551	0.0121317	0.0199307	0.0129983	0.0363951	0.109185	0.02513	0.00519931	0.0311958	0.034662
MCF7-ER-3hr-E2-r1-A	SRR2000817	hg19	MCF7-ER-3hr-E2-r1-A.L15	249	4407	44	93	1	11	18	11	33	96	22	5	33	31	30	11	16	9	18	27	26	22	3	31	84	48	6	27	11	0	93	62	922		0.0477223	0.100868	0.0010846	0.0119306	0.0195228	0.0119306	0.0357918	0.104121	0.0238612	0.00542299	0.0357918	0.0336226
MCF7-ER-3hr-E2-r1-A	SRR2000817	hg19	MCF7-ER-3hr-E2-r1-A.L20	249	3172	35	72	0	9	11	7	26	83	18	2	26	25	22	8	12	6	12	19	21	20	3	28	62	38	5	19	7	0	74	50	720		0.0486111	0.1	0	0.0125	0.0152778	0.00972222	0.0361111	0.115278	0.025	0.00277778	0.0361111	0.0347222
MCF7-ER-3hr-E2-r1-B	SRR2000818	hg19	MCF7-ER-3hr-E2-r1-B.L4	248	9487	79	139	1	24	28	18	52	140	40	8	44	41	47	21	24	18	31	52	34	42	6	60	121	66	12	38	19	0	144	87	1436		0.0550139	0.0967967	0.000696379	0.0167131	0.0194986	0.0125348	0.0362117	0.097493	0.0278552	0.00557103	0.0306407	0.0285515
MCF7-ER-3hr-E2-r1-B	SRR2000818	hg19	MCF7-ER-3hr-E2-r1-B.L8	248	7625	71	131	1	22	26	16	46	132	35	7	41	37	44	17	21	15	29	50	30	36	4	54	109	62	11	37	19	0	128	82	1313		0.0540746	0.0997715	0.000761615	0.0167555	0.019802	0.0121858	0.0350343	0.100533	0.0266565	0.0053313	0.0312262	0.0281797
MCF7-ER-3hr-E2-r1-B	SRR2000818	hg19	MCF7-ER-3hr-E2-r1-B.L10	248	6586	65	120	1	20	23	12	41	122	32	7	39	35	40	16	18	15	26	43	29	34	4	50	100	59	8	35	15	0	120	75	1204		0.0539867	0.0996678	0.000830565	0.0166113	0.019103	0.00996678	0.0340532	0.101329	0.0265781	0.00581395	0.032392	0.0290698
MCF7-ER-3hr-E2-r1-B	SRR2000818	hg19	MCF7-ER-3hr-E2-r1-B.L15	248	4466	48	96	1	16	17	10	35	94	21	5	28	31	32	12	15	11	20	30	28	28	4	38	76	49	7	27	11	0	94	62	946		0.05074	0.10148	0.00105708	0.0169133	0.0179704	0.0105708	0.0369979	0.0993658	0.0221987	0.00528541	0.0295983	0.0327696
MCF7-ER-3hr-E2-r1-B	SRR2000818	hg19	MCF7-ER-3hr-E2-r1-B.L20	248	3184	31	80	1	12	9	7	26	80	17	5	23	24	23	7	11	8	9	21	21	21	3	33	64	42	6	22	7	0	75	51	739		0.0419486	0.108254	0.00135318	0.0162382	0.0121786	0.00947226	0.0351827	0.108254	0.0230041	0.0067659	0.0311231	0.0324763
MCF7-ER-3hr-E2-r2-A	SRR2000825	hg19	MCF7-ER-3hr-E2-r2-A.L4	214	5309	51	82	0	13	19	10	31	92	31	5	30	24	26	10	12	8	18	37	24	30	4	33	88	50	6	27	10	0	92	56	919		0.0554951	0.0892274	0	0.0141458	0.0206746	0.0108814	0.0337323	0.100109	0.0337323	0.0054407	0.0326442	0.0261153
MCF7-ER-3hr-E2-r2-A	SRR2000825	hg19	MCF7-ER-3hr-E2-r2-A.L8	214	4834	48	82	0	13	17	10	31	91	31	5	30	23	25	10	12	8	18	37	23	27	4	32	85	49	6	27	10	0	88	54	896		0.0535714	0.0915179	0	0.0145089	0.0189732	0.0111607	0.0345982	0.101562	0.0345982	0.00558036	0.0334821	0.0256696
MCF7-ER-3hr-E2-r2-A	SRR2000825	hg19	MCF7-ER-3hr-E2-r2-A.L10	214	4464	47	78	0	13	17	9	30	89	30	4	30	22	25	10	12	8	18	32	23	26	4	31	82	47	5	27	10	0	85	52	866		0.0542725	0.0900693	0	0.0150115	0.0196305	0.0103926	0.034642	0.102771	0.034642	0.00461894	0.034642	0.0254042
MCF7-ER-3hr-E2-r2-A	SRR2000825	hg19	MCF7-ER-3hr-E2-r2-A.L15	214	3401	36	71	0	12	11	9	27	76	19	4	26	18	22	8	11	6	15	25	20	22	3	24	75	43	5	23	10	0	78	47	746		0.0482574	0.0951743	0	0.0160858	0.0147453	0.0120643	0.036193	0.101877	0.0254692	0.00536193	0.0348525	0.0241287
MCF7-ER-3hr-E2-r2-A	SRR2000825	hg19	MCF7-ER-3hr-E2-r2-A.L20	214	2561	23	60	0	9	9	6	23	67	14	3	22	16	16	7	8	5	8	10	18	20	3	21	62	36	4	20	6	0	70	41	607		0.0378913	0.0988468	0	0.014827	0.014827	0.00988468	0.0378913	0.110379	0.0230643	0.00494234	0.0362438	0.0263591
MCF7-ER-3hr-E2-r2-B	SRR2000826	hg19	MCF7-ER-3hr-E2-r2-B.L4	232	5041	46	87	0	12	17	9	27	89	29	4	32	25	33	11	14	6	15	36	22	26	5	34	84	51	9	25	11	0	90	55	904		0.050885	0.0962389	0	0.0132743	0.0188053	0.00995575	0.0298673	0.0984513	0.0320796	0.00442478	0.0353982	0.0276549
MCF7-ER-3hr-E2-r2-B	SRR2000826	hg19	MCF7-ER-3hr-E2-r2-B.L8	232	4515	45	86	0	12	16	9	27	88	29	4	31	24	33	11	14	6	15	35	21	23	4	33	81	50	9	25	11	0	85	55	882		0.0510204	0.0975057	0	0.0136054	0.0181406	0.0102041	0.0306122	0.0997732	0.0328798	0.00453515	0.0351474	0.0272109
MCF7-ER-3hr-E2-r2-B	SRR2000826	hg19	MCF7-ER-3hr-E2-r2-B.L10	232	4169	44	84	0	12	15	8	27	85	28	3	30	24	30	11	13	6	14	29	21	22	4	32	78	49	7	24	11	0	82	53	846		0.0520095	0.0992908	0	0.0141844	0.0177305	0.00945626	0.0319149	0.100473	0.0330969	0.0035461	0.035461	0.0283688
MCF7-ER-3hr-E2-r2-B	SRR2000826	hg19	MCF7-ER-3hr-E2-r2-B.L15	232	3183	34	67	0	10	14	7	24	75	21	3	27	20	25	8	12	6	9	20	20	19	4	28	66	37	6	21	11	0	73	48	715		0.0475524	0.0937063	0	0.013986	0.0195804	0.00979021	0.0335664	0.104895	0.0293706	0.0041958	0.0377622	0.027972
MCF7-ER-3hr-E2-r2-B	SRR2000826	hg19	MCF7-ER-3hr-E2-r2-B.L20	232	2395	21	57	0	6	11	5	20	75	16	2	22	17	21	5	9	5	8	13	15	16	2	21	52	29	6	18	6	0	57	38	573		0.0366492	0.0994764	0	0.0104712	0.0191972	0.008726	0.034904	0.13089	0.0279232	0.0034904	0.0383944	0.0296684
MCF7-ER-3hr-E2-r3-A	SRR2000833	hg19	MCF7-ER-3hr-E2-r3-A.L4	248	9217	66	121	1	15	22	15	52	129	37	8	41	39	42	16	21	13	27	48	30	39	4	50	105	64	11	32	17	0	131	73	1269		0.0520095	0.0953507	0.000788022	0.0118203	0.0173365	0.0118203	0.0409771	0.101655	0.0291568	0.00630418	0.0323089	0.0307329
MCF7-ER-3hr-E2-r3-A	SRR2000833	hg19	MCF7-ER-3hr-E2-r3-A.L8	248	7563	61	116	1	15	22	15	47	123	35	8	37	36	39	15	20	10	25	46	30	34	4	47	97	61	10	31	17	0	120	66	1188		0.0513468	0.0976431	0.000841751	0.0126263	0.0185185	0.0126263	0.0395623	0.103535	0.0294613	0.00673401	0.0311448	0.030303
MCF7-ER-3hr-E2-r3-A	SRR2000833	hg19	MCF7-ER-3hr-E2-r3-A.L10	248	6752	52	107	1	14	21	15	45	111	34	8	37	35	35	15	18	10	22	43	30	31	4	42	94	59	9	31	15	0	112	64	1114		0.0466786	0.0960503	0.000897666	0.0125673	0.018851	0.013465	0.040395	0.0996409	0.0305206	0.00718133	0.0332136	0.0314183
MCF7-ER-3hr-E2-r3-A	SRR2000833	hg19	MCF7-ER-3hr-E2-r3-A.L15	248	4933	45	90	1	14	16	9	34	91	23	6	30	30	31	9	14	9	15	32	24	26	4	35	80	52	7	28	13	0	93	59	920		0.048913	0.0978261	0.00108696	0.0152174	0.0173913	0.00978261	0.0369565	0.098913	0.025	0.00652174	0.0326087	0.0326087
MCF7-ER-3hr-E2-r3-A	SRR2000833	hg19	MCF7-ER-3hr-E2-r3-A.L20	248	3563	32	77	0	7	14	6	25	78	18	4	26	22	23	5	10	7	11	22	20	20	3	29	62	43	5	23	10	0	77	47	726		0.0440771	0.106061	0	0.00964187	0.0192837	0.00826446	0.0344353	0.107438	0.0247934	0.00550964	0.0358127	0.030303
MCF7-ER-3hr-E2-r3-B	SRR2000834	hg19	MCF7-ER-3hr-E2-r3-B.L4	251	10167	69	120	1	20	27	19	54	137	40	7	37	42	44	17	24	15	25	52	33	36	5	55	106	68	10	33	19	0	128	77	1320		0.0522727	0.0909091	0.000757576	0.0151515	0.0204545	0.0143939	0.0409091	0.103788	0.030303	0.00530303	0.0280303	0.0318182
MCF7-ER-3hr-E2-r3-B	SRR2000834	hg19	MCF7-ER-3hr-E2-r3-B.L8	251	7946	67	110	1	17	27	17	48	128	37	6	35	37	38	15	21	15	21	51	30	32	5	51	95	63	9	31	16	0	115	72	1210		0.0553719	0.0909091	0.000826446	0.0140496	0.022314	0.0140496	0.0396694	0.105785	0.0305785	0.00495868	0.0289256	0.0305785
MCF7-ER-3hr-E2-r3-B	SRR2000834	hg19	MCF7-ER-3hr-E2-r3-B.L10	251	6925	58	103	1	15	22	16	42	116	33	6	34	37	37	15	20	13	20	48	28	28	5	45	86	60	8	29	16	0	107	68	1116		0.0519713	0.0922939	0.000896057	0.0134409	0.0197133	0.0143369	0.0376344	0.103943	0.0295699	0.00537634	0.0304659	0.0331541
MCF7-ER-3hr-E2-r3-B	SRR2000834	hg19	MCF7-ER-3hr-E2-r3-B.L15	251	4932	41	86	1	12	20	10	33	94	25	4	31	27	31	8	15	9	14	35	23	26	5	32	75	53	6	26	14	0	91	59	906		0.0452539	0.0949227	0.00110375	0.013245	0.0220751	0.0110375	0.0364238	0.103753	0.0275938	0.00441501	0.0342163	0.0298013
MCF7-ER-3hr-E2-r3-B	SRR2000834	hg19	MCF7-ER-3hr-E2-r3-B.L20	251	3526	31	74	0	10	15	9	25	70	21	4	27	21	20	6	11	7	9	24	19	22	4	28	63	42	6	24	12	0	77	48	729		0.042524	0.101509	0	0.0137174	0.0205761	0.0123457	0.0342936	0.0960219	0.0288066	0.00548697	0.037037	0.0288066
T47D-ER-3hr-E2-r1-A	SRR2000865	hg19	T47D-ER-3hr-E2-r1-A.L4	207	2069	12	28	0	2	4	4	6	30	5	0	9	4	7	4	2	2	6	8	6	8	2	9	26	15	0	9	2	0	24	20	254		0.0472441	0.110236	0	0.00787402	0.015748	0.015748	0.023622	0.11811	0.019685	0	0.0354331	0.015748
T47D-ER-3hr-E2-r1-A	SRR2000865	hg19	T47D-ER-3hr-E2-r1-A.L8	207	1202	9	25	0	2	4	3	6	28	3	0	4	4	6	2	2	2	6	6	5	7	2	9	21	14	0	7	1	0	23	17	218		0.0412844	0.114679	0	0.00917431	0.0183486	0.0137615	0.0275229	0.12844	0.0137615	0	0.0183486	0.0183486
T47D-ER-3hr-E2-r1-A	SRR2000865	hg19	T47D-ER-3hr-E2-r1-A.L10	207	958	7	21	0	2	4	3	5	27	2	0	4	3	4	2	2	2	4	6	5	6	2	8	21	13	0	6	1	0	21	14	195		0.0358974	0.107692	0	0.0102564	0.0205128	0.0153846	0.025641	0.138462	0.0102564	0	0.0205128	0.0153846
T47D-ER-3hr-E2-r1-A	SRR2000865	hg19	T47D-ER-3hr-E2-r1-A.L15	207	593	5	17	0	1	3	3	5	24	2	0	1	2	3	2	0	1	2	2	5	4	1	5	18	9	0	4	0	0	14	9	142		0.0352113	0.119718	0	0.00704225	0.0211268	0.0211268	0.0352113	0.169014	0.0140845	0	0.00704225	0.0140845
T47D-ER-3hr-E2-r1-A	SRR2000865	hg19	T47D-ER-3hr-E2-r1-A.L20	207	426	3	16	0	1	3	1	5	18	1	0	1	1	2	1	0	1	2	2	5	4	1	5	11	7	0	2	0	0	12	6	111		0.027027	0.144144	0	0.00900901	0.027027	0.00900901	0.045045	0.162162	0.00900901	0	0.00900901	0.00900901
T47D-ER-3hr-E2-r1-B	SRR2000866	hg19	T47D-ER-3hr-E2-r1-B.L4	209	1793	9	30	0	2	4	3	7	28	5	0	6	5	7	5	3	2	8	6	6	8	2	11	23	13	0	8	2	0	23	21	247		0.0364372	0.121457	0	0.00809717	0.0161943	0.0121457	0.0283401	0.11336	0.0202429	0	0.0242915	0.0202429
T47D-ER-3hr-E2-r1-B	SRR2000866	hg19	T47D-ER-3hr-E2-r1-B.L8	209	1156	6	26	0	2	4	3	6	26	4	0	4	4	7	5	3	2	6	4	6	8	2	7	20	12	0	8	1	0	22	18	216		0.0277778	0.12037	0	0.00925926	0.0185185	0.0138889	0.0277778	0.12037	0.0185185	0	0.0185185	0.0185185
T47D-ER-3hr-E2-r1-B	SRR2000866	hg19	T47D-ER-3hr-E2-r1-B.L10	209	938	6	22	0	2	4	3	6	26	4	0	4	3	6	4	3	2	6	4	5	8	2	7	18	9	0	8	0	0	20	16	198		0.030303	0.111111	0	0.010101	0.020202	0.0151515	0.030303	0.131313	0.020202	0	0.020202	0.0151515
T47D-ER-3hr-E2-r1-B	SRR2000866	hg19	T47D-ER-3hr-E2-r1-B.L15	209	600	6	17	0	0	3	2	5	20	2	0	1	3	5	3	1	2	4	3	4	6	1	5	17	8	0	6	0	0	15	10	149		0.0402685	0.114094	0	0	0.0201342	0.0134228	0.033557	0.134228	0.0134228	0	0.00671141	0.0201342
T47D-ER-3hr-E2-r1-B	SRR2000866	hg19	T47D-ER-3hr-E2-r1-B.L20	209	412	4	13	0	0	3	1	4	14	1	0	1	2	4	2	0	1	2	2	3	5	1	4	10	4	0	5	0	0	13	7	106		0.0377358	0.122642	0	0	0.0283019	0.00943396	0.0377358	0.132075	0.00943396	0	0.00943396	0.0188679
T47D-ER-3hr-E2-r2-A	SRR2000873	hg19	T47D-ER-3hr-E2-r2-A.L4	182	1104	9	16	0	2	4	3	6	26	4	0	2	4	3	3	3	1	4	3	4	6	1	5	19	10	0	6	2	0	17	8	171		0.0526316	0.0935673	0	0.0116959	0.0233918	0.0175439	0.0350877	0.152047	0.0233918	0	0.0116959	0.0233918
T47D-ER-3hr-E2-r2-A	SRR2000873	hg19	T47D-ER-3hr-E2-r2-A.L8	182	813	7	15	0	2	4	3	6	24	3	0	2	2	3	3	2	1	3	3	4	6	1	5	18	10	0	6	2	0	16	8	159		0.0440252	0.0943396	0	0.0125786	0.0251572	0.0188679	0.0377358	0.150943	0.0188679	0	0.0125786	0.0125786
T47D-ER-3hr-E2-r2-A	SRR2000873	hg19	T47D-ER-3hr-E2-r2-A.L10	182	691	5	15	0	1	4	2	5	24	3	0	2	2	3	3	2	1	3	3	4	6	1	5	18	8	0	6	0	0	16	8	150		0.0333333	0.1	0	0.00666667	0.0266667	0.0133333	0.0333333	0.16	0.02	0	0.0133333	0.0133333
T47D-ER-3hr-E2-r2-A	SRR2000873	hg19	T47D-ER-3hr-E2-r2-A.L15	182	499	3	13	0	0	4	2	4	18	2	0	2	2	2	2	0	1	2	2	4	5	1	5	14	5	0	4	0	0	12	7	116		0.0258621	0.112069	0	0	0.0344828	0.0172414	0.0344828	0.155172	0.0172414	0	0.0172414	0.0172414
T47D-ER-3hr-E2-r2-A	SRR2000873	hg19	T47D-ER-3hr-E2-r2-A.L20	182	363	3	11	0	0	1	1	4	15	2	0	2	2	2	1	0	1	1	2	4	4	0	4	12	1	0	4	0	0	10	5	92		0.0326087	0.119565	0	0	0.0108696	0.0108696	0.0434783	0.163043	0.0217391	0	0.0217391	0.0217391
T47D-ER-3hr-E2-r2-B	SRR2000874	hg19	T47D-ER-3hr-E2-r2-B.L4	177	1108	8	20	0	0	4	3	6	20	4	0	4	4	5	3	1	2	6	3	5	5	1	6	18	12	0	4	2	0	18	8	172		0.0465116	0.116279	0	0	0.0232558	0.0174419	0.0348837	0.116279	0.0232558	0	0.0232558	0.0232558
T47D-ER-3hr-E2-r2-B	SRR2000874	hg19	T47D-ER-3hr-E2-r2-B.L8	177	805	7	17	0	0	4	3	6	19	2	0	3	4	3	3	1	2	5	2	5	5	1	6	17	11	0	4	2	0	18	8	158		0.0443038	0.107595	0	0	0.0253165	0.0189873	0.0379747	0.120253	0.0126582	0	0.0189873	0.0253165
T47D-ER-3hr-E2-r2-B	SRR2000874	hg19	T47D-ER-3hr-E2-r2-B.L10	177	685	7	16	0	0	4	3	5	18	2	0	3	4	3	3	0	2	5	2	5	5	1	5	16	9	0	4	0	0	17	8	147		0.047619	0.108844	0	0	0.0272109	0.0204082	0.0340136	0.122449	0.0136054	0	0.0204082	0.0272109
T47D-ER-3hr-E2-r2-B	SRR2000874	hg19	T47D-ER-3hr-E2-r2-B.L15	177	478	4	13	0	0	3	2	4	15	1	0	2	3	2	1	0	2	2	2	4	4	1	5	12	6	0	1	0	0	13	7	109		0.0366972	0.119266	0	0	0.0275229	0.0183486	0.0366972	0.137615	0.00917431	0	0.0183486	0.0275229
T47D-ER-3hr-E2-r2-B	SRR2000874	hg19	T47D-ER-3hr-E2-r2-B.L20	177	334	3	9	0	0	2	1	4	12	1	0	0	3	2	0	0	1	2	2	3	2	1	3	8	2	0	1	0	0	9	4	75		0.04	0.12	0	0	0.0266667	0.0133333	0.0533333	0.16	0.0133333	0	0	0.04
T47D-ER-3hr-E2-r3-A	SRR2000881	hg19	T47D-ER-3hr-E2-r3-A.L4	172	630	4	12	0	0	2	1	3	16	2	0	0	2	2	0	1	0	2	2	3	5	1	3	12	6	0	3	0	0	11	5	98		0.0408163	0.122449	0	0	0.0204082	0.0102041	0.0306122	0.163265	0.0204082	0	0	0.0204082
T47D-ER-3hr-E2-r3-A	SRR2000881	hg19	T47D-ER-3hr-E2-r3-A.L8	172	496	4	12	0	0	2	1	3	16	2	0	0	2	2	0	1	0	2	2	3	5	1	3	12	6	0	3	0	0	11	5	98		0.0408163	0.122449	0	0	0.0204082	0.0102041	0.0306122	0.163265	0.0204082	0	0	0.0204082
T47D-ER-3hr-E2-r3-A	SRR2000881	hg19	T47D-ER-3hr-E2-r3-A.L10	172	450	4	12	0	0	2	1	3	16	2	0	0	2	2	0	1	0	2	2	3	5	1	3	12	6	0	3	0	0	11	5	98		0.0408163	0.122449	0	0	0.0204082	0.0102041	0.0306122	0.163265	0.0204082	0	0	0.0204082
T47D-ER-3hr-E2-r3-A	SRR2000881	hg19	T47D-ER-3hr-E2-r3-A.L15	172	317	4	10	0	0	2	1	3	12	1	0	0	2	2	0	0	0	1	2	3	4	1	3	9	2	0	1	0	0	8	3	74		0.0540541	0.135135	0	0	0.027027	0.0135135	0.0405405	0.162162	0.0135135	0	0	0.027027
T47D-ER-3hr-E2-r3-A	SRR2000881	hg19	T47D-ER-3hr-E2-r3-A.L20	172	250	3	9	0	0	2	1	2	10	1	0	0	1	2	0	0	0	0	2	2	3	0	3	7	1	0	1	0	0	8	1	59		0.0508475	0.152542	0	0	0.0338983	0.0169492	0.0338983	0.169492	0.0169492	0	0	0.0169492
T47D-ER-3hr-E2-r3-B	SRR2000882	hg19	T47D-ER-3hr-E2-r3-B.L4	175	675	3	14	0	0	2	2	5	16	2	0	1	1	3	0	1	1	2	2	5	3	1	4	11	3	0	2	0	0	12	5	101		0.029703	0.138614	0	0	0.019802	0.019802	0.049505	0.158416	0.019802	0	0.00990099	0.00990099
T47D-ER-3hr-E2-r3-B	SRR2000882	hg19	T47D-ER-3hr-E2-r3-B.L8	175	514	3	14	0	0	2	2	5	16	2	0	1	1	3	0	1	1	2	2	5	3	1	4	11	3	0	2	0	0	12	5	101		0.029703	0.138614	0	0	0.019802	0.019802	0.049505	0.158416	0.019802	0	0.00990099	0.00990099
T47D-ER-3hr-E2-r3-B	SRR2000882	hg19	T47D-ER-3hr-E2-r3-B.L10	175	463	3	14	0	0	2	2	5	16	2	0	1	1	3	0	1	1	1	2	5	3	1	4	11	3	0	2	0	0	12	5	100		0.03	0.14	0	0	0.02	0.02	0.05	0.16	0.02	0	0.01	0.01
T47D-ER-3hr-E2-r3-B	SRR2000882	hg19	T47D-ER-3hr-E2-r3-B.L15	175	334	2	12	0	0	2	2	5	15	2	0	1	1	2	0	0	1	1	2	5	3	0	4	8	2	0	1	0	0	10	4	85		0.0235294	0.141176	0	0	0.0235294	0.0235294	0.0588235	0.176471	0.0235294	0	0.0117647	0.0117647
T47D-ER-3hr-E2-r3-B	SRR2000882	hg19	T47D-ER-3hr-E2-r3-B.L20	175	250	2	10	0	0	2	2	5	12	2	0	1	1	2	0	0	1	1	1	3	1	0	4	6	2	0	1	0	0	9	3	71		0.028169	0.140845	0	0	0.028169	0.028169	0.0704225	0.169014	0.028169	0	0.0140845	0.0140845
ER-E2-rep1	SRR1635445	hg19	ER-E2-rep1.L4	169	24076	151	297	4	71	58	37	153	303	119	10	116	90	167	47	49	39	76	162	94	117	17	123	267	162	25	83	67	1	318	181	3404		0.0443596	0.0872503	0.00117509	0.0208578	0.0170388	0.0108696	0.0449471	0.0890129	0.0349589	0.00293772	0.0340776	0.0264395
ER-E2-rep1	SRR1635445	hg19	ER-E2-rep1.L8	169	19518	141	275	4	62	57	35	141	293	109	9	110	82	148	44	46	36	71	148	85	108	12	113	247	149	21	76	60	1	296	167	3146		0.0448188	0.0874126	0.00127146	0.0197076	0.0181182	0.0111252	0.0448188	0.0931341	0.0346472	0.00286078	0.034965	0.0260648
ER-E2-rep1	SRR1635445	hg19	ER-E2-rep1.L10	169	16808	127	259	3	56	51	34	132	285	103	9	100	73	135	42	42	35	67	140	79	100	10	102	234	142	19	71	54	1	279	157	2941		0.0431826	0.0880653	0.00102006	0.0190411	0.017341	0.0115607	0.0448827	0.0969058	0.0350221	0.00306018	0.034002	0.0248215
ER-E2-rep1	SRR1635445	hg19	ER-E2-rep1.L15	169	11275	106	205	2	41	33	30	100	247	79	8	84	59	104	36	26	26	55	117	60	83	8	83	186	119	11	60	39	1	223	119	2350		0.0451064	0.087234	0.000851064	0.0174468	0.0140426	0.012766	0.0425532	0.105106	0.033617	0.00340426	0.0357447	0.0251064
ER-E2-rep1	SRR1635445	hg19	ER-E2-rep1.L20	169	7756	82	161	1	33	29	17	85	207	56	6	62	44	83	32	19	19	45	95	43	68	5	71	153	96	9	41	22	1	176	94	1855		0.0442049	0.0867925	0.000539084	0.0177898	0.0156334	0.00916442	0.0458221	0.11159	0.0301887	0.0032345	0.0334232	0.0237197
ER-E2-rep2	SRR1635446	hg19	ER-E2-rep2.L4	152	26542	167	311	4	73	64	37	171	340	132	13	120	91	184	54	61	48	84	180	95	121	16	149	281	190	31	88	72	1	335	178	3691		0.0452452	0.084259	0.00108372	0.0197778	0.0173395	0.0100244	0.0463289	0.092116	0.0357627	0.00352208	0.0325115	0.0246546
ER-E2-rep2	SRR1635446	hg19	ER-E2-rep2.L8	152	23060	159	298	3	67	60	33	167	329	123	13	118	84	167	52	57	44	81	169	89	118	13	138	266	180	29	82	70	1	319	168	3497		0.0454675	0.0852159	0.000857878	0.0191593	0.0171576	0.00943666	0.0477552	0.0940806	0.035173	0.00371747	0.0337432	0.0240206
ER-E2-rep2	SRR1635446	hg19	ER-E2-rep2.L10	152	20918	150	277	3	61	59	32	160	321	115	13	113	81	152	51	52	43	78	159	87	111	11	130	260	174	27	81	63	1	309	163	3337		0.0449506	0.0830087	0.000899011	0.0182799	0.0176806	0.00958945	0.0479473	0.0961942	0.0344621	0.00389571	0.0338628	0.0242733
ER-E2-rep2	SRR1635446	hg19	ER-E2-rep2.L15	152	15345	130	239	2	52	43	25	133	289	101	10	95	72	126	48	39	35	63	141	67	95	7	112	227	146	21	68	49	1	266	141	2843		0.0457263	0.0840661	0.000703482	0.0182905	0.0151249	0.00879353	0.0467816	0.101653	0.0355259	0.00351741	0.0334154	0.0253254
ER-E2-rep2	SRR1635446	hg19	ER-E2-rep2.L20	152	11263	107	207	2	42	39	21	109	247	83	9	76	62	97	38	31	31	50	112	55	81	6	97	196	125	14	55	40	1	221	117	2371		0.0451286	0.0873049	0.000843526	0.017714	0.0164488	0.00885702	0.0459722	0.104175	0.0350063	0.00379587	0.032054	0.0261493
ER-E2+TNF-rep1	SRR1635449	hg19	ER-E2+TNF-rep1.L4	154	21167	132	250	4	62	51	32	135	271	108	9	99	76	126	43	45	34	61	141	84	105	12	105	255	160	17	70	53	3	253	151	2947		0.0447913	0.084832	0.00135731	0.0210383	0.0173057	0.0108585	0.0458093	0.0919579	0.0366474	0.00305395	0.0335935	0.0257889
ER-E2+TNF-rep1	SRR1635449	hg19	ER-E2+TNF-rep1.L8	154	17610	129	242	3	52	48	28	127	263	102	9	95	71	107	42	43	32	60	131	81	100	10	97	240	148	16	61	48	3	243	143	2774		0.0465032	0.0872386	0.00108147	0.0187455	0.0173035	0.0100937	0.0457823	0.0948089	0.03677	0.00324441	0.0342466	0.0255948
ER-E2+TNF-rep1	SRR1635449	hg19	ER-E2+TNF-rep1.L10	154	15381	121	230	3	49	43	26	119	249	96	9	90	68	98	41	41	29	56	121	73	93	10	91	232	143	14	55	41	3	232	137	2613		0.0463069	0.0880214	0.00114811	0.0187524	0.0164562	0.00995025	0.0455415	0.0952928	0.0367394	0.00344432	0.0344432	0.0260237
ER-E2+TNF-rep1	SRR1635449	hg19	ER-E2+TNF-rep1.L15	154	10648	94	196	1	38	39	20	94	219	78	7	66	47	74	33	32	21	48	92	59	76	7	71	196	120	10	42	32	1	193	112	2118		0.0443815	0.0925401	0.000472144	0.0179415	0.0184136	0.00944287	0.0443815	0.103399	0.0368272	0.003305	0.0311615	0.0221907
ER-E2+TNF-rep1	SRR1635449	hg19	ER-E2+TNF-rep1.L20	154	7352	69	157	1	26	28	11	80	181	54	5	55	33	61	26	23	16	38	68	40	59	6	56	162	91	5	36	23	1	156	87	1654		0.041717	0.0949214	0.000604595	0.0157195	0.0169287	0.00665054	0.0483676	0.109432	0.0326481	0.00302297	0.0332527	0.0199516
ER-E2+TNF-rep2	SRR1635450	hg19	ER-E2+TNF-rep2.L4	171	22659	153	277	5	74	60	43	151	325	110	11	110	95	152	49	54	44	71	166	100	108	13	134	278	170	25	80	63	1	303	172	3397		0.0450397	0.0815425	0.00147189	0.0217839	0.0176626	0.0126582	0.044451	0.0956727	0.0323815	0.00323815	0.0323815	0.0279659
ER-E2+TNF-rep2	SRR1635450	hg19	ER-E2+TNF-rep2.L8	171	19900	145	269	4	65	54	39	149	312	102	11	104	91	141	47	53	41	68	154	94	104	13	127	264	161	24	73	57	1	291	166	3224		0.0449752	0.0834367	0.00124069	0.0201613	0.0167494	0.0120968	0.0462159	0.0967742	0.0316377	0.00341191	0.0322581	0.0282258
ER-E2+TNF-rep2	SRR1635450	hg19	ER-E2+TNF-rep2.L10	171	18044	139	260	4	63	52	37	140	309	99	11	98	84	129	45	50	40	64	143	91	101	12	122	251	153	23	67	53	1	278	154	3073		0.0452327	0.0846079	0.00130166	0.0205011	0.0169216	0.0120404	0.0455581	0.100553	0.0322161	0.00357956	0.0318907	0.0273349
ER-E2+TNF-rep2	SRR1635450	hg19	ER-E2+TNF-rep2.L15	171	13440	112	223	2	49	47	30	110	276	83	10	89	70	106	39	41	34	51	120	73	85	6	109	222	137	18	58	43	1	234	137	2615		0.0428298	0.0852772	0.000764818	0.018738	0.0179732	0.0114723	0.042065	0.105545	0.03174	0.00382409	0.0340344	0.0267686
ER-E2+TNF-rep2	SRR1635450	hg19	ER-E2+TNF-rep2.L20	171	9861	89	186	2	33	41	27	91	233	63	9	68	51	80	34	31	30	47	93	54	63	6	88	190	113	12	49	32	1	197	106	2119		0.0420009	0.0877773	0.000943841	0.0155734	0.0193487	0.0127419	0.0429448	0.109958	0.029731	0.00424729	0.0320906	0.024068
ER-siCTRL-E2+TNF-rep1	SRR1635469	hg19	ER-siCTRL-E2+TNF-rep1.L4	145	35831	105	200	7	49	50	55	159	348	171	15	67	116	120	56	67	65	66	110	116	62	11	194	316	157	42	49	42	4	205	130	3154		0.0332911	0.0634115	0.0022194	0.0155358	0.0158529	0.0174382	0.0504122	0.110336	0.0542169	0.00475587	0.0212429	0.0367787
ER-siCTRL-E2+TNF-rep1	SRR1635469	hg19	ER-siCTRL-E2+TNF-rep1.L8	145	31093	99	189	7	48	47	46	151	339	161	13	67	106	113	56	59	60	65	103	109	59	8	177	299	145	38	49	38	4	200	130	2985		0.0331658	0.0633166	0.00234506	0.0160804	0.0157454	0.0154104	0.0505863	0.113568	0.0539363	0.00435511	0.0224456	0.0355109
ER-siCTRL-E2+TNF-rep1	SRR1635469	hg19	ER-siCTRL-E2+TNF-rep1.L10	145	27207	97	180	6	45	44	41	147	327	155	12	65	102	107	53	53	56	60	99	104	55	8	169	283	142	33	45	38	2	194	122	2844		0.0341069	0.0632911	0.0021097	0.0158228	0.0154712	0.0144163	0.0516878	0.114979	0.0545007	0.00421941	0.0228551	0.035865
ER-siCTRL-E2+TNF-rep1	SRR1635469	hg19	ER-siCTRL-E2+TNF-rep1.L15	145	19972	84	165	4	40	36	37	136	302	134	10	61	89	87	49	47	48	54	80	86	49	6	155	262	119	24	41	32	2	178	106	2523		0.0332937	0.0653983	0.00158541	0.0158541	0.0142687	0.0146651	0.0539041	0.119699	0.0531114	0.00396354	0.0241776	0.0352755
ER-siCTRL-E2+TNF-rep1	SRR1635469	hg19	ER-siCTRL-E2+TNF-rep1.L20	145	15199	77	145	4	36	34	26	115	265	109	9	55	78	75	43	40	40	51	69	70	46	6	134	243	103	23	39	27	1	156	94	2213		0.0347944	0.0655219	0.0018075	0.0162675	0.0153638	0.0117488	0.0519657	0.119747	0.0492544	0.00406688	0.0248531	0.0352463
ER-siCTRL-E2+TNF-rep2	SRR1635470	hg19	ER-siCTRL-E2+TNF-rep2.L4	143	17105	116	207	3	50	38	31	114	271	104	11	83	68	114	41	41	37	51	125	94	78	7	107	218	130	15	54	48	0	222	138	2616		0.0443425	0.0791284	0.00114679	0.0191131	0.014526	0.0118502	0.043578	0.103593	0.0397554	0.00420489	0.0317278	0.0259939
ER-siCTRL-E2+TNF-rep2	SRR1635470	hg19	ER-siCTRL-E2+TNF-rep2.L8	143	16768	114	205	3	47	38	30	113	271	103	11	83	68	112	41	41	37	51	125	92	78	7	106	216	129	15	54	47	0	222	135	2594		0.0439476	0.0790285	0.00115652	0.0181187	0.0146492	0.0115652	0.0435621	0.104472	0.039707	0.00424056	0.0319969	0.0262143
ER-siCTRL-E2+TNF-rep2	SRR1635470	hg19	ER-siCTRL-E2+TNF-rep2.L10	143	16473	114	203	2	47	37	29	112	269	103	11	83	67	107	41	41	36	51	124	92	78	7	105	214	128	15	54	47	0	221	134	2572		0.0443235	0.0789269	0.000777605	0.0182737	0.0143857	0.0112753	0.0435459	0.104588	0.0400467	0.00427683	0.0322706	0.0260498
ER-siCTRL-E2+TNF-rep2	SRR1635470	hg19	ER-siCTRL-E2+TNF-rep2.L15	143	15461	111	199	2	44	35	26	108	263	97	10	82	67	97	41	40	35	47	119	89	78	7	103	212	123	15	52	43	0	217	129	2491		0.0445604	0.0798876	0.00080289	0.0176636	0.0140506	0.0104376	0.0433561	0.10558	0.0389402	0.00401445	0.0329185	0.0268968
ER-siCTRL-E2+TNF-rep2	SRR1635470	hg19	ER-siCTRL-E2+TNF-rep2.L20	143	14226	107	191	2	42	34	26	103	255	92	10	79	64	95	41	39	35	46	113	85	76	7	102	207	121	14	51	39	0	207	125	2408		0.0444352	0.0793189	0.000830565	0.0174419	0.0141196	0.0107973	0.0427741	0.105897	0.038206	0.00415282	0.0328073	0.0265781
ERa-E2-rep1	SRR1193532	hg19	ERa-E2-rep1.L4	152	2709	23	51	0	6	9	5	18	69	16	2	18	9	16	12	9	4	20	15	12	14	3	28	60	35	3	14	7	0	52	31	561		0.0409982	0.0909091	0	0.0106952	0.0160428	0.00891266	0.0320856	0.122995	0.0285205	0.00356506	0.0320856	0.0160428
ERa-E2-rep1	SRR1193532	hg19	ERa-E2-rep1.L8	152	2564	23	51	0	6	9	5	18	69	16	2	18	9	16	12	9	4	20	15	12	14	3	28	60	35	3	14	7	0	52	31	561		0.0409982	0.0909091	0	0.0106952	0.0160428	0.00891266	0.0320856	0.122995	0.0285205	0.00356506	0.0320856	0.0160428
ERa-E2-rep1	SRR1193532	hg19	ERa-E2-rep1.L10	152	2477	23	51	0	6	9	5	18	69	16	2	18	9	16	12	9	4	20	15	12	13	3	28	60	34	3	13	7	0	52	31	558		0.0412186	0.0913978	0	0.0107527	0.016129	0.00896057	0.0322581	0.123656	0.0286738	0.00358423	0.0322581	0.016129
ERa-E2-rep1	SRR1193532	hg19	ERa-E2-rep1.L15	152	2300	21	50	0	6	9	5	18	69	14	2	18	8	16	11	9	4	20	14	12	13	3	27	58	34	3	13	6	0	48	31	542		0.0387454	0.0922509	0	0.0110701	0.0166052	0.00922509	0.0332103	0.127306	0.0258303	0.00369004	0.0332103	0.0147601
ERa-E2-rep1	SRR1193532	hg19	ERa-E2-rep1.L20	152	2083	20	49	0	6	8	5	18	65	13	1	16	8	16	10	9	3	19	12	12	10	3	26	54	33	2	13	6	0	45	30	512		0.0390625	0.0957031	0	0.0117188	0.015625	0.00976562	0.0351562	0.126953	0.0253906	0.00195312	0.03125	0.015625
ERa-E2-rep2	SRR1193533	hg19	ERa-E2-rep2.L4	170	2803	28	57	0	9	9	5	17	78	14	2	21	13	14	12	10	3	21	18	16	16	4	22	71	32	2	15	6	0	53	33	601		0.046589	0.0948419	0	0.014975	0.014975	0.00831947	0.0282862	0.129784	0.0232945	0.00332779	0.0349418	0.0216306
ERa-E2-rep2	SRR1193533	hg19	ERa-E2-rep2.L8	170	2665	28	57	0	9	9	5	17	78	14	2	21	13	14	12	10	3	21	18	16	16	4	22	71	32	2	15	6	0	52	33	600		0.0466667	0.095	0	0.015	0.015	0.00833333	0.0283333	0.13	0.0233333	0.00333333	0.035	0.0216667
ERa-E2-rep2	SRR1193533	hg19	ERa-E2-rep2.L10	170	2606	28	57	0	9	9	5	17	77	14	2	20	13	14	12	10	3	21	18	16	16	4	22	71	31	2	14	6	0	52	33	596		0.0469799	0.0956376	0	0.0151007	0.0151007	0.00838926	0.0285235	0.129195	0.0234899	0.0033557	0.033557	0.0218121
ERa-E2-rep2	SRR1193533	hg19	ERa-E2-rep2.L15	170	2424	27	56	0	9	9	5	17	76	13	1	20	12	14	11	10	3	20	17	15	14	4	20	67	30	2	13	6	0	51	33	575		0.0469565	0.0973913	0	0.0156522	0.0156522	0.00869565	0.0295652	0.132174	0.0226087	0.00173913	0.0347826	0.0208696
ERa-E2-rep2	SRR1193533	hg19	ERa-E2-rep2.L20	170	2199	27	54	0	8	9	5	15	74	10	1	20	12	14	10	10	2	19	13	14	14	4	17	65	30	2	13	6	0	50	33	551		0.0490018	0.0980036	0	0.0145191	0.0163339	0.00907441	0.0272232	0.134301	0.0181488	0.00181488	0.0362976	0.0217786
ERa-JQ1-E2-rep1	SRR1193535	hg19	ERa-JQ1-E2-rep1.L4	137	1620	13	37	0	2	4	4	11	47	9	1	11	10	13	8	7	3	9	8	9	12	3	14	36	24	0	6	2	0	30	23	356		0.0365169	0.103933	0	0.00561798	0.011236	0.011236	0.0308989	0.132022	0.0252809	0.00280899	0.0308989	0.0280899
ERa-JQ1-E2-rep1	SRR1193535	hg19	ERa-JQ1-E2-rep1.L8	137	1520	13	37	0	2	4	4	11	47	9	1	11	10	13	7	7	3	9	8	9	11	3	14	36	24	0	5	2	0	30	23	353		0.0368272	0.104816	0	0.00566572	0.0113314	0.0113314	0.0311615	0.133144	0.0254958	0.00283286	0.0311615	0.0283286
ERa-JQ1-E2-rep1	SRR1193535	hg19	ERa-JQ1-E2-rep1.L10	137	1466	13	37	0	2	4	4	11	47	9	1	11	10	13	7	6	3	9	8	9	11	3	14	36	24	0	5	2	0	30	23	352		0.0369318	0.105114	0	0.00568182	0.0113636	0.0113636	0.03125	0.133523	0.0255682	0.00284091	0.03125	0.0284091
ERa-JQ1-E2-rep1	SRR1193535	hg19	ERa-JQ1-E2-rep1.L15	137	1363	13	37	0	2	4	4	11	47	7	1	11	10	13	7	6	3	9	8	9	10	3	13	33	23	0	5	2	0	28	23	342		0.0380117	0.108187	0	0.00584795	0.0116959	0.0116959	0.0321637	0.137427	0.0204678	0.00292398	0.0321637	0.0292398
ERa-JQ1-E2-rep1	SRR1193535	hg19	ERa-JQ1-E2-rep1.L20	137	1257	12	37	0	2	4	3	11	47	5	1	11	9	13	7	6	3	9	8	9	9	3	13	30	22	0	4	2	0	28	23	331		0.0362538	0.111782	0	0.0060423	0.0120846	0.00906344	0.0332326	0.141994	0.0151057	0.00302115	0.0332326	0.0271903
ERa-JQ1-E2-rep2	SRR1193536	hg19	ERa-JQ1-E2-rep2.L4	160	2961	29	57	0	6	9	9	24	81	10	2	17	13	15	13	8	5	20	13	17	15	4	25	68	38	4	19	7	0	61	46	635		0.0456693	0.0897638	0	0.00944882	0.0141732	0.0141732	0.0377953	0.127559	0.015748	0.00314961	0.0267717	0.0204724
ERa-JQ1-E2-rep2	SRR1193536	hg19	ERa-JQ1-E2-rep2.L8	160	2837	29	56	0	6	9	9	24	81	10	2	17	13	14	13	8	5	20	13	17	15	4	25	68	38	4	19	7	0	59	45	630		0.0460317	0.0888889	0	0.00952381	0.0142857	0.0142857	0.0380952	0.128571	0.015873	0.0031746	0.0269841	0.0206349
ERa-JQ1-E2-rep2	SRR1193536	hg19	ERa-JQ1-E2-rep2.L10	160	2762	29	56	0	6	9	9	23	79	10	2	17	12	14	13	8	5	20	13	17	15	4	25	66	37	4	19	7	0	59	45	623		0.046549	0.0898876	0	0.00963082	0.0144462	0.0144462	0.0369181	0.126806	0.0160514	0.00321027	0.0272873	0.0192616
ERa-JQ1-E2-rep2	SRR1193536	hg19	ERa-JQ1-E2-rep2.L15	160	2580	28	56	0	6	9	7	21	78	10	1	16	11	14	13	8	4	20	13	16	14	4	25	66	37	3	17	7	0	59	45	608		0.0460526	0.0921053	0	0.00986842	0.0148026	0.0115132	0.0345395	0.128289	0.0164474	0.00164474	0.0263158	0.0180921
ERa-JQ1-E2-rep2	SRR1193536	hg19	ERa-JQ1-E2-rep2.L20	160	2354	28	55	0	6	9	7	21	72	9	1	14	9	14	11	8	4	19	12	16	12	4	25	63	37	3	16	6	0	56	44	581		0.0481928	0.0946644	0	0.010327	0.0154905	0.0120482	0.0361446	0.123924	0.0154905	0.00172117	0.0240964	0.0154905
ERa-JQ1-E2-rep3	SRR1193537	hg19	ERa-JQ1-E2-rep3.L4	148	2001	18	40	0	4	4	3	9	48	7	2	12	7	10	7	6	1	14	11	11	13	3	17	40	21	0	10	5	0	37	26	386		0.0466321	0.103627	0	0.0103627	0.0103627	0.00777202	0.0233161	0.124352	0.0181347	0.00518135	0.0310881	0.0181347
ERa-JQ1-E2-rep3	SRR1193537	hg19	ERa-JQ1-E2-rep3.L8	148	1805	18	39	0	4	4	3	9	48	7	2	12	7	10	7	6	1	14	10	11	11	3	17	40	21	0	9	5	0	37	26	381		0.0472441	0.102362	0	0.0104987	0.0104987	0.00787402	0.023622	0.125984	0.0183727	0.00524934	0.0314961	0.0183727
ERa-JQ1-E2-rep3	SRR1193537	hg19	ERa-JQ1-E2-rep3.L10	148	1669	17	39	0	4	4	3	9	46	7	2	10	6	10	6	6	1	14	10	11	11	3	16	39	20	0	9	5	0	37	26	371		0.0458221	0.105121	0	0.0107817	0.0107817	0.00808625	0.0242588	0.123989	0.0188679	0.00539084	0.0269542	0.0161725
ERa-JQ1-E2-rep3	SRR1193537	hg19	ERa-JQ1-E2-rep3.L15	148	1224	13	32	0	1	3	3	6	39	5	1	7	5	9	6	5	1	11	5	9	8	3	10	33	17	0	7	4	0	29	22	294		0.0442177	0.108844	0	0.00340136	0.0102041	0.0102041	0.0204082	0.132653	0.0170068	0.00340136	0.0238095	0.0170068
ERa-JQ1-E2-rep3	SRR1193537	hg19	ERa-JQ1-E2-rep3.L20	148	788	9	23	0	1	2	2	5	22	3	0	5	3	6	3	4	0	7	3	5	3	3	5	26	15	0	3	2	0	19	16	195		0.0461538	0.117949	0	0.00512821	0.0102564	0.0102564	0.025641	0.112821	0.0153846	0	0.025641	0.0153846
Xenograft-MCF7-ER-E2-r9-a	SRR2000950	hg19	Xenograft-MCF7-ER-E2-r9-a.L4	188	2811	26	66	0	8	8	8	21	77	14	2	27	13	16	13	11	4	19	26	16	24	2	27	60	29	3	17	9	0	63	46	655		0.0396947	0.100763	0	0.0122137	0.0122137	0.0122137	0.0320611	0.117557	0.021374	0.00305344	0.0412214	0.0198473
Xenograft-MCF7-ER-E2-r9-a	SRR2000950	hg19	Xenograft-MCF7-ER-E2-r9-a.L8	188	2624	26	66	0	8	8	8	21	77	14	2	27	12	15	13	11	4	19	26	16	24	2	27	60	29	3	17	9	0	63	46	653		0.0398162	0.101072	0	0.0122511	0.0122511	0.0122511	0.0321593	0.117917	0.0214395	0.00306279	0.0413476	0.0183767
Xenograft-MCF7-ER-E2-r9-a	SRR2000950	hg19	Xenograft-MCF7-ER-E2-r9-a.L10	188	2538	25	66	0	8	8	8	21	77	14	2	27	12	15	13	11	4	19	26	16	22	2	26	59	28	3	16	9	0	62	46	645		0.0387597	0.102326	0	0.0124031	0.0124031	0.0124031	0.0325581	0.11938	0.0217054	0.00310078	0.0418605	0.0186047
Xenograft-MCF7-ER-E2-r9-a	SRR2000950	hg19	Xenograft-MCF7-ER-E2-r9-a.L15	188	2333	24	65	0	7	8	7	19	76	12	2	27	10	15	13	11	4	18	23	16	22	2	25	57	28	3	15	9	0	60	44	622		0.0385852	0.104502	0	0.011254	0.0128617	0.011254	0.0305466	0.122186	0.0192926	0.00321543	0.0434084	0.0160772
Xenograft-MCF7-ER-E2-r9-a	SRR2000950	hg19	Xenograft-MCF7-ER-E2-r9-a.L20	188	2079	21	63	0	7	8	7	19	72	11	2	24	9	15	11	10	4	18	22	15	20	2	24	52	28	3	15	9	0	57	42	590		0.0355932	0.10678	0	0.0118644	0.0135593	0.0118644	0.0322034	0.122034	0.0186441	0.00338983	0.040678	0.0152542
Xenograft-MCF7-ER-E2-r9-b	SRR2000951	hg19	Xenograft-MCF7-ER-E2-r9-b.L4	192	3976	40	86	1	10	14	9	31	85	22	1	27	20	25	16	13	9	29	32	17	24	4	34	84	38	5	23	12	1	79	52	843		0.0474496	0.102017	0.00118624	0.0118624	0.0166074	0.0106762	0.0367734	0.10083	0.0260973	0.00118624	0.0320285	0.0237248
Xenograft-MCF7-ER-E2-r9-b	SRR2000951	hg19	Xenograft-MCF7-ER-E2-r9-b.L8	192	3685	40	86	1	9	14	9	31	85	22	1	27	19	25	16	13	9	29	31	17	22	4	32	82	37	5	23	12	1	79	51	832		0.0480769	0.103365	0.00120192	0.0108173	0.0168269	0.0108173	0.0372596	0.102163	0.0264423	0.00120192	0.0324519	0.0228365
Xenograft-MCF7-ER-E2-r9-b	SRR2000951	hg19	Xenograft-MCF7-ER-E2-r9-b.L10	192	3509	39	83	1	9	14	9	31	85	20	1	26	19	24	16	13	9	29	31	17	22	4	31	78	36	5	21	12	1	76	51	813		0.0479705	0.102091	0.00123001	0.0110701	0.0172202	0.0110701	0.0381304	0.104551	0.0246002	0.00123001	0.0319803	0.0233702
Xenograft-MCF7-ER-E2-r9-b	SRR2000951	hg19	Xenograft-MCF7-ER-E2-r9-b.L15	192	3032	37	77	0	8	13	8	30	84	17	1	26	17	23	14	13	9	29	30	17	21	3	31	70	36	4	18	12	1	72	46	767		0.0482399	0.100391	0	0.0104302	0.0169492	0.0104302	0.0391134	0.109518	0.0221643	0.00130378	0.0338983	0.0221643
Xenograft-MCF7-ER-E2-r9-b	SRR2000951	hg19	Xenograft-MCF7-ER-E2-r9-b.L20	192	2482	32	67	0	6	11	6	24	73	14	1	23	16	21	14	13	7	24	24	16	19	2	25	63	30	4	14	11	1	65	41	667		0.047976	0.10045	0	0.0089955	0.0164918	0.0089955	0.035982	0.109445	0.0209895	0.00149925	0.0344828	0.023988
Xenograft-MCF7-ER-E2-r9-c	SRR2000952	hg19	Xenograft-MCF7-ER-E2-r9-c.L4	206	4121	37	82	0	10	12	8	32	93	22	2	29	15	26	16	12	6	27	33	18	29	3	34	85	37	6	21	12	0	81	55	843		0.0438909	0.0972716	0	0.0118624	0.0142349	0.00948992	0.0379597	0.11032	0.0260973	0.00237248	0.0344009	0.0177936
Xenograft-MCF7-ER-E2-r9-c	SRR2000952	hg19	Xenograft-MCF7-ER-E2-r9-c.L8	206	3845	37	81	0	10	12	8	32	92	22	2	29	14	26	16	11	6	27	32	18	29	3	33	82	37	6	21	12	0	80	55	833		0.0444178	0.0972389	0	0.0120048	0.0144058	0.00960384	0.0384154	0.110444	0.0264106	0.00240096	0.0348139	0.0168067
Xenograft-MCF7-ER-E2-r9-c	SRR2000952	hg19	Xenograft-MCF7-ER-E2-r9-c.L10	206	3623	35	78	0	10	12	8	31	92	21	2	29	14	25	16	11	6	27	32	18	28	3	33	79	35	6	20	12	0	76	55	814		0.0429975	0.0958231	0	0.012285	0.014742	0.00982801	0.0380835	0.113022	0.0257985	0.002457	0.0356265	0.017199
Xenograft-MCF7-ER-E2-r9-c	SRR2000952	hg19	Xenograft-MCF7-ER-E2-r9-c.L15	206	3047	33	73	0	8	11	8	30	87	18	2	27	12	22	14	11	6	26	28	18	27	3	31	70	33	4	17	12	0	74	51	756		0.0436508	0.0965608	0	0.010582	0.0145503	0.010582	0.0396825	0.115079	0.0238095	0.0026455	0.0357143	0.015873
Xenograft-MCF7-ER-E2-r9-c	SRR2000952	hg19	Xenograft-MCF7-ER-E2-r9-c.L20	206	2464	29	61	0	6	9	8	28	78	16	2	24	11	21	11	10	4	19	24	16	20	2	26	65	30	3	14	11	0	69	47	664		0.0436747	0.0918675	0	0.00903614	0.0135542	0.0120482	0.0421687	0.11747	0.0240964	0.00301205	0.0361446	0.0165663
Xenograft-MCF7-ER-E2-r10-a	SRR2000953	hg19	Xenograft-MCF7-ER-E2-r10-a.L4	167	2507	30	57	0	7	8	6	23	71	17	1	20	8	16	10	10	5	15	24	14	23	1	24	58	25	0	14	8	0	49	32	576		0.0520833	0.0989583	0	0.0121528	0.0138889	0.0104167	0.0399306	0.123264	0.0295139	0.00173611	0.0347222	0.0138889
Xenograft-MCF7-ER-E2-r10-a	SRR2000953	hg19	Xenograft-MCF7-ER-E2-r10-a.L8	167	2349	30	57	0	7	8	6	23	71	17	1	20	8	16	10	10	5	15	24	14	23	1	24	58	25	0	14	8	0	49	32	576		0.0520833	0.0989583	0	0.0121528	0.0138889	0.0104167	0.0399306	0.123264	0.0295139	0.00173611	0.0347222	0.0138889
Xenograft-MCF7-ER-E2-r10-a	SRR2000953	hg19	Xenograft-MCF7-ER-E2-r10-a.L10	167	2267	30	57	0	7	8	6	23	70	15	1	20	7	16	10	10	5	15	24	14	21	1	24	57	25	0	13	8	0	49	32	568		0.0528169	0.100352	0	0.0123239	0.0140845	0.0105634	0.040493	0.123239	0.0264085	0.00176056	0.0352113	0.0123239
Xenograft-MCF7-ER-E2-r10-a	SRR2000953	hg19	Xenograft-MCF7-ER-E2-r10-a.L15	167	2055	29	56	0	7	6	6	21	67	15	1	20	7	15	10	10	5	14	22	14	19	1	24	56	22	0	12	8	0	48	32	547		0.0530165	0.102377	0	0.0127971	0.0109689	0.0109689	0.0383912	0.122486	0.0274223	0.00182815	0.0365631	0.0127971
Xenograft-MCF7-ER-E2-r10-a	SRR2000953	hg19	Xenograft-MCF7-ER-E2-r10-a.L20	167	1809	25	55	0	6	6	6	19	66	12	0	18	6	14	8	10	5	13	19	14	17	1	23	51	22	0	11	7	0	47	29	510		0.0490196	0.107843	0	0.0117647	0.0117647	0.0117647	0.0372549	0.129412	0.0235294	0	0.0352941	0.0117647
Xenograft-MCF7-ER-E2-r10-b	SRR2000954	hg19	Xenograft-MCF7-ER-E2-r10-b.L4	179	3784	38	72	0	9	12	6	25	92	17	3	28	16	22	15	9	9	19	24	15	25	2	29	78	33	3	20	11	0	68	45	745		0.0510067	0.0966443	0	0.0120805	0.0161074	0.00805369	0.033557	0.12349	0.0228188	0.00402685	0.0375839	0.0214765
Xenograft-MCF7-ER-E2-r10-b	SRR2000954	hg19	Xenograft-MCF7-ER-E2-r10-b.L8	179	3482	38	72	0	9	12	6	24	91	17	3	28	16	21	15	9	9	19	24	15	24	2	29	76	33	3	20	11	0	65	44	735		0.0517007	0.0979592	0	0.0122449	0.0163265	0.00816327	0.0326531	0.12381	0.0231293	0.00408163	0.0380952	0.0217687
Xenograft-MCF7-ER-E2-r10-b	SRR2000954	hg19	Xenograft-MCF7-ER-E2-r10-b.L10	179	3274	37	71	0	9	11	6	24	90	16	3	28	16	20	15	9	9	19	24	15	22	2	28	76	33	3	20	11	0	65	44	726		0.0509642	0.0977961	0	0.0123967	0.0151515	0.00826446	0.0330579	0.123967	0.0220386	0.00413223	0.0385675	0.0220386
Xenograft-MCF7-ER-E2-r10-b	SRR2000954	hg19	Xenograft-MCF7-ER-E2-r10-b.L15	179	2729	34	66	0	6	10	6	21	85	13	2	28	13	18	12	9	9	18	20	15	22	1	26	67	31	3	18	11	0	60	38	662		0.0513595	0.0996979	0	0.00906344	0.0151057	0.00906344	0.0317221	0.128399	0.0196375	0.00302115	0.0422961	0.0196375
Xenograft-MCF7-ER-E2-r10-b	SRR2000954	hg19	Xenograft-MCF7-ER-E2-r10-b.L20	179	2155	27	58	0	6	8	5	19	74	10	1	20	12	15	6	9	6	15	16	13	19	1	23	58	25	3	15	10	0	53	34	561		0.0481283	0.103387	0	0.0106952	0.0142602	0.00891266	0.0338681	0.131907	0.0178253	0.00178253	0.0356506	0.0213904
Xenograft-MCF7-ER-E2-r10-c	SRR2000955	hg19	Xenograft-MCF7-ER-E2-r10-c.L4	187	3204	32	61	0	9	11	6	23	80	18	1	26	13	19	14	10	6	21	24	18	24	2	30	71	31	3	19	9	0	60	39	680		0.0470588	0.0897059	0	0.0132353	0.0161765	0.00882353	0.0338235	0.117647	0.0264706	0.00147059	0.0382353	0.0191176
Xenograft-MCF7-ER-E2-r10-c	SRR2000955	hg19	Xenograft-MCF7-ER-E2-r10-c.L8	187	2937	32	60	0	9	11	6	23	80	18	1	26	12	19	14	10	6	21	24	18	23	2	29	69	31	3	17	8	0	58	39	669		0.0478326	0.0896861	0	0.0134529	0.0164425	0.00896861	0.0343797	0.119581	0.0269058	0.00149477	0.038864	0.0179372
Xenograft-MCF7-ER-E2-r10-c	SRR2000955	hg19	Xenograft-MCF7-ER-E2-r10-c.L10	187	2805	31	60	0	9	11	6	22	79	17	1	26	12	18	13	10	6	20	23	17	21	2	29	68	31	3	17	8	0	57	39	656		0.0472561	0.0914634	0	0.0137195	0.0167683	0.00914634	0.0335366	0.120427	0.0259146	0.00152439	0.0396341	0.0182927
Xenograft-MCF7-ER-E2-r10-c	SRR2000955	hg19	Xenograft-MCF7-ER-E2-r10-c.L15	187	2394	24	56	0	8	9	6	20	76	16	1	25	10	17	11	10	6	19	22	17	18	1	28	63	30	2	15	8	0	56	34	608		0.0394737	0.0921053	0	0.0131579	0.0148026	0.00986842	0.0328947	0.125	0.0263158	0.00164474	0.0411184	0.0164474
Xenograft-MCF7-ER-E2-r10-c	SRR2000955	hg19	Xenograft-MCF7-ER-E2-r10-c.L20	187	1961	21	54	0	7	7	4	18	65	12	1	20	10	14	8	10	6	18	18	14	17	1	22	56	26	1	13	7	0	52	33	535		0.0392523	0.100935	0	0.0130841	0.0130841	0.00747664	0.0336449	0.121495	0.0224299	0.00186916	0.0373832	0.0186916
Xenograft-MCF7-ER-E2-r11-a	SRR2000956	hg19	Xenograft-MCF7-ER-E2-r11-a.L4	226	7413	64	103	0	18	20	11	54	129	36	4	43	24	42	21	20	14	32	50	29	44	5	57	106	55	5	32	18	0	107	74	1217		0.0525883	0.0846343	0	0.0147905	0.0164339	0.00903862	0.0443714	0.105998	0.0295809	0.00328677	0.0353328	0.0197206
Xenograft-MCF7-ER-E2-r11-a	SRR2000956	hg19	Xenograft-MCF7-ER-E2-r11-a.L8	226	6796	64	101	0	18	20	11	52	128	35	4	42	24	41	21	20	14	32	49	29	42	5	52	103	54	5	31	18	0	103	71	1189		0.0538267	0.0849453	0	0.0151388	0.0168209	0.00925147	0.0437342	0.107653	0.0294365	0.00336417	0.0353238	0.020185
Xenograft-MCF7-ER-E2-r11-a	SRR2000956	hg19	Xenograft-MCF7-ER-E2-r11-a.L10	226	6368	62	99	0	18	19	11	49	125	35	4	42	23	37	20	20	14	32	46	28	39	4	51	101	52	5	29	18	0	100	69	1152		0.0538194	0.0859375	0	0.015625	0.0164931	0.00954861	0.0425347	0.108507	0.0303819	0.00347222	0.0364583	0.0199653
Xenograft-MCF7-ER-E2-r11-a	SRR2000956	hg19	Xenograft-MCF7-ER-E2-r11-a.L15	226	5176	56	86	0	15	16	10	44	115	28	4	38	21	31	18	18	12	27	41	27	36	4	47	93	47	4	26	16	0	90	60	1030		0.0543689	0.0834951	0	0.0145631	0.015534	0.00970874	0.0427184	0.11165	0.0271845	0.0038835	0.0368932	0.0203883
Xenograft-MCF7-ER-E2-r11-a	SRR2000956	hg19	Xenograft-MCF7-ER-E2-r11-a.L20	226	4051	50	76	0	14	14	8	39	103	21	3	33	20	29	14	14	11	20	32	22	31	2	40	81	41	3	22	14	0	78	53	888		0.0563063	0.0855856	0	0.0157658	0.0157658	0.00900901	0.0439189	0.115991	0.0236486	0.00337838	0.0371622	0.0225225
Xenograft-MCF7-ER-E2-r11-b	SRR2000957	hg19	Xenograft-MCF7-ER-E2-r11-b.L4	241	9155	70	125	1	25	30	17	64	138	49	5	56	31	49	25	20	17	36	49	33	47	6	63	126	68	12	36	22	1	134	90	1445		0.0484429	0.0865052	0.000692042	0.017301	0.0207612	0.0117647	0.0442907	0.0955017	0.03391	0.00346021	0.0387543	0.0214533
Xenograft-MCF7-ER-E2-r11-b	SRR2000957	hg19	Xenograft-MCF7-ER-E2-r11-b.L8	241	7977	66	119	1	24	30	16	62	136	46	5	54	28	44	24	20	16	34	48	31	45	5	60	118	64	10	33	21	1	124	87	1372		0.048105	0.0867347	0.000728863	0.0174927	0.0218659	0.0116618	0.0451895	0.0991254	0.0335277	0.00364431	0.0393586	0.0204082
Xenograft-MCF7-ER-E2-r11-b	SRR2000957	hg19	Xenograft-MCF7-ER-E2-r11-b.L10	241	7308	64	113	1	23	28	15	57	130	42	5	50	27	41	23	20	14	33	46	30	44	5	57	116	62	10	32	21	1	120	83	1313		0.0487433	0.0860625	0.000761615	0.0175171	0.0213252	0.0114242	0.043412	0.0990099	0.0319878	0.00380807	0.0380807	0.0205636
Xenograft-MCF7-ER-E2-r11-b	SRR2000957	hg19	Xenograft-MCF7-ER-E2-r11-b.L15	241	5413	54	98	1	16	18	13	48	110	35	5	44	21	36	21	14	11	29	40	26	36	4	50	97	49	8	30	18	1	112	73	1118		0.0483005	0.0876565	0.000894454	0.0143113	0.0161002	0.0116279	0.0429338	0.09839	0.0313059	0.00447227	0.039356	0.0187835
Xenograft-MCF7-ER-E2-r11-b	SRR2000957	hg19	Xenograft-MCF7-ER-E2-r11-b.L20	241	4020	46	78	1	12	15	9	35	100	27	4	37	16	31	18	12	9	22	33	23	30	2	42	81	42	6	24	13	0	87	58	913		0.0503834	0.0854326	0.00109529	0.0131435	0.0164294	0.00985761	0.0383352	0.109529	0.0295728	0.00438116	0.0405257	0.0175246
Xenograft-MCF7-ER-E2-r11-c	SRR2000958	hg19	Xenograft-MCF7-ER-E2-r11-c.L4	245	9367	76	124	1	18	26	15	63	132	46	5	56	28	49	26	20	15	32	62	35	45	5	58	133	57	15	33	22	1	129	95	1422		0.0534459	0.0872011	0.000703235	0.0126582	0.0182841	0.0105485	0.0443038	0.092827	0.0323488	0.00351617	0.0393812	0.0196906
Xenograft-MCF7-ER-E2-r11-c	SRR2000958	hg19	Xenograft-MCF7-ER-E2-r11-c.L8	245	8145	69	117	1	18	24	14	61	130	43	5	53	23	45	25	19	14	31	56	32	43	4	55	124	56	14	32	20	1	120	89	1338		0.0515695	0.0874439	0.000747384	0.0134529	0.0179372	0.0104634	0.0455904	0.0971599	0.0321375	0.00373692	0.0396114	0.0171898
Xenograft-MCF7-ER-E2-r11-c	SRR2000958	hg19	Xenograft-MCF7-ER-E2-r11-c.L10	245	7347	64	113	1	17	23	12	58	125	37	5	50	22	42	23	19	13	29	53	28	42	4	52	119	54	12	29	19	1	117	86	1269		0.0504334	0.0890465	0.000788022	0.0133964	0.0181245	0.00945626	0.0457053	0.0985028	0.0291568	0.00394011	0.0394011	0.0173365
Xenograft-MCF7-ER-E2-r11-c	SRR2000958	hg19	Xenograft-MCF7-ER-E2-r11-c.L15	245	5374	54	92	1	14	18	12	48	109	31	5	43	19	36	16	15	13	24	49	24	34	2	45	101	48	10	26	18	0	102	68	1077		0.0501393	0.0854225	0.000928505	0.0129991	0.0167131	0.0111421	0.0445682	0.101207	0.0287837	0.00464253	0.0399257	0.0176416
Xenograft-MCF7-ER-E2-r11-c	SRR2000958	hg19	Xenograft-MCF7-ER-E2-r11-c.L20	245	3854	35	75	0	12	15	10	36	93	24	4	34	17	27	14	13	9	19	38	19	28	2	39	85	38	7	19	14	0	83	58	867		0.0403691	0.0865052	0	0.0138408	0.017301	0.011534	0.0415225	0.107266	0.0276817	0.00461361	0.0392157	0.0196078
Xenograft-MCF7-ER-E2-r12-a	SRR2000959	hg19	Xenograft-MCF7-ER-E2-r12-a.L4	171	2249	20	54	0	4	4	7	12	59	11	1	17	9	12	8	7	5	13	17	10	19	1	24	50	19	1	13	5	0	44	31	477		0.0419287	0.113208	0	0.00838574	0.00838574	0.0146751	0.0251572	0.12369	0.0230608	0.00209644	0.0356394	0.0188679
Xenograft-MCF7-ER-E2-r12-a	SRR2000959	hg19	Xenograft-MCF7-ER-E2-r12-a.L8	171	2066	20	54	0	4	4	7	12	59	11	1	17	8	11	8	7	5	13	17	10	17	1	24	50	19	1	12	5	0	43	31	471		0.0424628	0.11465	0	0.00849257	0.00849257	0.014862	0.0254777	0.125265	0.0233546	0.00212314	0.0360934	0.0169851
Xenograft-MCF7-ER-E2-r12-a	SRR2000959	hg19	Xenograft-MCF7-ER-E2-r12-a.L10	171	1969	20	54	0	4	4	7	12	59	11	1	17	8	11	8	7	5	13	17	10	16	1	24	48	18	1	12	5	0	42	31	466		0.0429185	0.11588	0	0.00858369	0.00858369	0.0150215	0.0257511	0.126609	0.0236052	0.00214592	0.0364807	0.0171674
Xenograft-MCF7-ER-E2-r12-a	SRR2000959	hg19	Xenograft-MCF7-ER-E2-r12-a.L15	171	1738	16	52	0	4	4	7	12	59	9	1	14	7	10	7	7	5	13	16	10	16	1	23	47	18	1	12	5	0	42	30	448		0.0357143	0.116071	0	0.00892857	0.00892857	0.015625	0.0267857	0.131696	0.0200893	0.00223214	0.03125	0.015625
Xenograft-MCF7-ER-E2-r12-a	SRR2000959	hg19	Xenograft-MCF7-ER-E2-r12-a.L20	171	1505	15	51	0	4	4	6	10	58	9	1	12	6	10	7	5	4	11	14	9	14	1	20	43	17	1	8	5	0	37	29	411		0.0364964	0.124088	0	0.00973236	0.00973236	0.0145985	0.0243309	0.141119	0.0218978	0.00243309	0.0291971	0.0145985
Xenograft-MCF7-ER-E2-r12-b	SRR2000960	hg19	Xenograft-MCF7-ER-E2-r12-b.L4	171	3356	29	58	0	5	8	6	26	74	20	1	23	12	18	11	12	6	18	21	13	26	3	27	58	26	2	15	8	0	57	38	621		0.0466989	0.0933977	0	0.00805153	0.0128824	0.00966184	0.041868	0.119163	0.0322061	0.00161031	0.037037	0.0193237
Xenograft-MCF7-ER-E2-r12-b	SRR2000960	hg19	Xenograft-MCF7-ER-E2-r12-b.L8	171	3051	28	58	0	5	8	6	26	73	20	1	23	12	17	11	12	6	18	21	13	23	3	26	56	25	2	15	8	0	57	38	611		0.0458265	0.0949264	0	0.00818331	0.0130933	0.00981997	0.0425532	0.119476	0.0327332	0.00163666	0.0376432	0.0196399
Xenograft-MCF7-ER-E2-r12-b	SRR2000960	hg19	Xenograft-MCF7-ER-E2-r12-b.L10	171	2836	27	57	0	4	8	6	25	73	19	1	23	11	17	11	11	6	18	20	13	22	2	26	55	24	2	13	8	0	55	37	594		0.0454545	0.0959596	0	0.00673401	0.013468	0.010101	0.0420875	0.122896	0.0319865	0.0016835	0.0387205	0.0185185
Xenograft-MCF7-ER-E2-r12-b	SRR2000960	hg19	Xenograft-MCF7-ER-E2-r12-b.L15	171	2235	21	50	0	1	8	5	22	67	16	0	20	9	15	8	11	4	16	16	11	21	1	23	47	24	2	9	8	0	49	34	518		0.0405405	0.0965251	0	0.0019305	0.015444	0.00965251	0.042471	0.129344	0.030888	0	0.03861	0.0173745
Xenograft-MCF7-ER-E2-r12-b	SRR2000960	hg19	Xenograft-MCF7-ER-E2-r12-b.L20	171	1720	17	44	0	1	8	4	17	64	12	0	18	7	12	5	10	4	13	12	10	16	1	19	41	20	2	9	7	0	43	31	447		0.0380313	0.098434	0	0.00223714	0.0178971	0.00894855	0.0380313	0.143177	0.0268456	0	0.0402685	0.01566
Xenograft-MCF7-ER-E2-r12-c	SRR2000961	hg19	Xenograft-MCF7-ER-E2-r12-c.L4	170	3521	32	62	0	7	8	7	27	76	16	3	25	15	19	12	10	4	14	21	12	25	2	31	79	23	2	17	7	0	62	40	658		0.0486322	0.0942249	0	0.0106383	0.0121581	0.0106383	0.0410334	0.115502	0.0243161	0.00455927	0.0379939	0.0227964
Xenograft-MCF7-ER-E2-r12-c	SRR2000961	hg19	Xenograft-MCF7-ER-E2-r12-c.L8	170	3168	31	62	0	7	8	7	26	75	16	3	25	14	18	12	10	4	14	21	12	23	2	30	77	23	2	17	7	0	61	40	647		0.0479134	0.0958269	0	0.0108192	0.0123648	0.0108192	0.0401855	0.11592	0.0247295	0.00463679	0.0386399	0.0216383
Xenograft-MCF7-ER-E2-r12-c	SRR2000961	hg19	Xenograft-MCF7-ER-E2-r12-c.L10	170	2962	31	60	0	7	8	7	25	74	14	3	25	14	18	12	10	4	12	20	12	23	2	30	76	22	2	16	7	0	60	40	634		0.0488959	0.0946372	0	0.011041	0.0126183	0.011041	0.0394322	0.116719	0.022082	0.00473186	0.0394322	0.022082
Xenograft-MCF7-ER-E2-r12-c	SRR2000961	hg19	Xenograft-MCF7-ER-E2-r12-c.L15	170	2294	20	56	0	4	7	5	22	70	11	2	21	10	16	11	10	3	12	15	12	18	2	29	63	20	2	14	6	0	56	37	554		0.0361011	0.101083	0	0.00722022	0.0126354	0.00902527	0.0397112	0.126354	0.0198556	0.00361011	0.0379061	0.0180505
Xenograft-MCF7-ER-E2-r12-c	SRR2000961	hg19	Xenograft-MCF7-ER-E2-r12-c.L20	170	1783	17	50	0	3	7	5	18	62	7	1	21	10	14	9	10	3	9	12	10	14	1	26	46	18	1	14	4	0	52	30	474		0.035865	0.105485	0	0.00632911	0.0147679	0.0105485	0.0379747	0.130802	0.0147679	0.0021097	0.0443038	0.021097
Xenograft-MCF7-ER-E2-r13-a	SRR2000962	hg19	Xenograft-MCF7-ER-E2-r13-a.L4	201	3395	38	69	0	10	12	9	26	78	20	2	24	15	20	13	11	7	24	25	13	31	1	36	79	30	2	17	9	0	70	44	735		0.0517007	0.0938776	0	0.0136054	0.0163265	0.0122449	0.0353741	0.106122	0.0272109	0.00272109	0.0326531	0.0204082
Xenograft-MCF7-ER-E2-r13-a	SRR2000962	hg19	Xenograft-MCF7-ER-E2-r13-a.L8	201	3111	38	69	0	10	12	9	26	78	20	2	24	14	19	13	11	7	24	25	13	30	1	35	78	30	2	16	9	0	70	43	728		0.0521978	0.0947802	0	0.0137363	0.0164835	0.0123626	0.0357143	0.107143	0.0274725	0.00274725	0.032967	0.0192308
Xenograft-MCF7-ER-E2-r13-a	SRR2000962	hg19	Xenograft-MCF7-ER-E2-r13-a.L10	201	2989	37	68	0	9	12	9	26	78	20	2	24	14	19	13	11	7	24	25	13	29	1	35	76	29	2	15	9	0	67	43	717		0.0516039	0.0948396	0	0.0125523	0.0167364	0.0125523	0.0362622	0.108787	0.027894	0.0027894	0.0334728	0.0195258
Xenograft-MCF7-ER-E2-r13-a	SRR2000962	hg19	Xenograft-MCF7-ER-E2-r13-a.L15	201	2613	33	66	0	7	10	9	25	77	17	2	23	13	18	12	11	6	21	22	13	26	1	32	71	28	2	14	8	0	62	39	668		0.0494012	0.0988024	0	0.010479	0.0149701	0.0134731	0.0374251	0.115269	0.0254491	0.00299401	0.0344311	0.0194611
Xenograft-MCF7-ER-E2-r13-a	SRR2000962	hg19	Xenograft-MCF7-ER-E2-r13-a.L20	201	2186	29	63	0	6	9	7	23	70	15	1	20	11	16	10	10	5	19	20	13	23	1	30	57	25	2	10	7	0	54	36	592		0.0489865	0.106419	0	0.0101351	0.0152027	0.0118243	0.0388514	0.118243	0.0253378	0.00168919	0.0337838	0.0185811
Xenograft-MCF7-ER-E2-r13-b	SRR2000963	hg19	Xenograft-MCF7-ER-E2-r13-b.L4	205	4890	43	80	0	14	15	8	40	99	25	5	36	20	32	24	15	9	27	34	24	35	3	42	101	40	4	24	10	0	91	47	947		0.0454065	0.0844773	0	0.0147835	0.0158395	0.00844773	0.0422386	0.104541	0.0263992	0.00527983	0.0380148	0.0211193
Xenograft-MCF7-ER-E2-r13-b	SRR2000963	hg19	Xenograft-MCF7-ER-E2-r13-b.L8	205	4358	42	78	0	13	15	8	40	98	25	5	35	19	31	24	15	8	26	33	24	34	3	42	95	39	4	22	10	0	88	45	921		0.0456026	0.0846906	0	0.0141151	0.0162866	0.00868621	0.0434311	0.106406	0.0271444	0.00542888	0.0380022	0.0206298
Xenograft-MCF7-ER-E2-r13-b	SRR2000963	hg19	Xenograft-MCF7-ER-E2-r13-b.L10	205	4032	39	77	0	10	14	8	39	98	23	4	35	19	31	21	15	7	25	32	23	33	3	42	94	39	4	21	10	0	85	43	894		0.0436242	0.0861298	0	0.0111857	0.01566	0.00894855	0.0436242	0.10962	0.0257271	0.00447427	0.0391499	0.0212528
Xenograft-MCF7-ER-E2-r13-b	SRR2000963	hg19	Xenograft-MCF7-ER-E2-r13-b.L15	205	3164	31	73	0	6	11	8	33	90	17	4	32	14	25	18	15	7	24	23	21	27	1	33	84	35	3	16	9	0	76	37	773		0.0401035	0.0944373	0	0.00776197	0.0142303	0.0103493	0.0426908	0.116429	0.0219922	0.00517464	0.0413972	0.0181113
Xenograft-MCF7-ER-E2-r13-b	SRR2000963	hg19	Xenograft-MCF7-ER-E2-r13-b.L20	205	2421	30	62	0	4	5	7	29	77	15	3	26	11	21	16	10	5	22	21	12	24	1	26	69	26	2	13	8	0	58	35	638		0.0470219	0.0971787	0	0.00626959	0.00783699	0.0109718	0.0454545	0.12069	0.023511	0.00470219	0.0407524	0.0172414
Xenograft-MCF7-ER-E2-r13-c	SRR2000964	hg19	Xenograft-MCF7-ER-E2-r13-c.L4	200	4990	44	81	1	12	12	9	38	106	28	4	38	20	32	27	15	11	30	29	23	35	5	43	95	40	6	23	13	1	86	62	969		0.0454076	0.0835913	0.00103199	0.0123839	0.0123839	0.00928793	0.0392157	0.109391	0.0288958	0.00412797	0.0392157	0.0206398
Xenograft-MCF7-ER-E2-r13-c	SRR2000964	hg19	Xenograft-MCF7-ER-E2-r13-c.L8	200	4428	41	78	1	11	12	9	37	102	28	4	37	19	31	27	14	11	30	29	22	33	5	43	93	39	6	21	13	1	82	61	940		0.043617	0.0829787	0.00106383	0.0117021	0.012766	0.00957447	0.0393617	0.108511	0.0297872	0.00425532	0.0393617	0.0202128
Xenograft-MCF7-ER-E2-r13-c	SRR2000964	hg19	Xenograft-MCF7-ER-E2-r13-c.L10	200	4068	41	75	1	10	11	8	36	100	26	4	36	17	31	27	13	11	29	27	21	33	5	41	92	38	5	21	13	1	80	55	908		0.0451542	0.0825991	0.00110132	0.0110132	0.0121145	0.00881057	0.0396476	0.110132	0.0286344	0.00440529	0.0396476	0.0187225
Xenograft-MCF7-ER-E2-r13-c	SRR2000964	hg19	Xenograft-MCF7-ER-E2-r13-c.L15	200	3173	35	66	1	9	10	6	28	86	21	3	32	15	27	22	13	8	26	24	19	28	3	36	85	32	3	20	12	0	72	47	789		0.0443599	0.0836502	0.00126743	0.0114068	0.0126743	0.00760456	0.035488	0.108999	0.026616	0.00380228	0.0405577	0.0190114
Xenograft-MCF7-ER-E2-r13-c	SRR2000964	hg19	Xenograft-MCF7-ER-E2-r13-c.L20	200	2403	25	58	1	5	9	5	21	71	15	2	27	12	23	19	11	8	22	17	14	23	1	28	66	27	3	18	10	0	63	36	640		0.0390625	0.090625	0.0015625	0.0078125	0.0140625	0.0078125	0.0328125	0.110937	0.0234375	0.003125	0.0421875	0.01875
Xenograft-MCF7-ER-E2-r14-a	SRR2000965	hg19	Xenograft-MCF7-ER-E2-r14-a.L4	235	5341	46	85	0	20	17	13	42	103	30	2	41	23	31	19	15	8	30	44	25	30	5	42	92	39	5	27	15	0	94	58	1001		0.045954	0.0849151	0	0.01998	0.016983	0.012987	0.041958	0.102897	0.02997	0.001998	0.040959	0.022977
Xenograft-MCF7-ER-E2-r14-a	SRR2000965	hg19	Xenograft-MCF7-ER-E2-r14-a.L8	235	4855	45	84	0	20	17	13	42	102	29	2	41	22	30	19	13	8	29	43	24	28	5	41	89	39	4	26	15	0	89	57	976		0.0461066	0.0860656	0	0.0204918	0.017418	0.0133197	0.0430328	0.104508	0.0297131	0.00204918	0.0420082	0.022541
Xenograft-MCF7-ER-E2-r14-a	SRR2000965	hg19	Xenograft-MCF7-ER-E2-r14-a.L10	235	4595	43	83	0	20	16	12	41	102	29	2	41	22	30	19	13	8	28	42	24	28	5	40	88	39	3	26	15	0	87	56	962		0.0446985	0.0862786	0	0.02079	0.016632	0.012474	0.0426195	0.106029	0.0301455	0.002079	0.0426195	0.022869
Xenograft-MCF7-ER-E2-r14-a	SRR2000965	hg19	Xenograft-MCF7-ER-E2-r14-a.L15	235	3841	42	74	0	16	14	10	35	96	25	2	37	20	28	17	13	7	26	36	22	26	4	38	83	38	3	23	13	0	80	51	879		0.0477816	0.0841866	0	0.0182025	0.0159272	0.0113766	0.039818	0.109215	0.0284414	0.00227531	0.0420933	0.0227531
Xenograft-MCF7-ER-E2-r14-a	SRR2000965	hg19	Xenograft-MCF7-ER-E2-r14-a.L20	235	2966	32	66	0	12	13	9	32	81	20	2	28	18	22	15	12	6	20	31	20	22	2	28	68	32	3	17	10	0	68	44	733		0.0436562	0.0900409	0	0.0163711	0.0177353	0.0122783	0.0436562	0.110505	0.0272851	0.00272851	0.0381992	0.0245566
Xenograft-MCF7-ER-E2-r14-b	SRR2000966	hg19	Xenograft-MCF7-ER-E2-r14-b.L4	247	6629	63	96	0	17	17	10	47	115	45	3	48	23	39	21	19	12	36	43	25	36	5	47	111	48	10	29	15	1	108	67	1156		0.0544983	0.083045	0	0.0147059	0.0147059	0.00865052	0.0406574	0.099481	0.0389273	0.00259516	0.0415225	0.0198962
Xenograft-MCF7-ER-E2-r14-b	SRR2000966	hg19	Xenograft-MCF7-ER-E2-r14-b.L8	247	5869	62	94	0	17	14	10	44	114	42	3	48	20	39	21	18	12	36	43	23	34	4	46	107	46	10	27	15	1	104	65	1119		0.0554066	0.0840036	0	0.0151921	0.0125112	0.00893655	0.0393208	0.101877	0.0375335	0.00268097	0.0428954	0.0178731
Xenograft-MCF7-ER-E2-r14-b	SRR2000966	hg19	Xenograft-MCF7-ER-E2-r14-b.L10	247	5351	59	89	0	16	14	9	42	111	37	3	46	20	37	19	17	12	33	35	23	33	4	44	104	46	8	26	14	1	101	61	1064		0.0554511	0.0836466	0	0.0150376	0.0131579	0.00845865	0.0394737	0.104323	0.0347744	0.00281955	0.0432331	0.018797
Xenograft-MCF7-ER-E2-r14-b	SRR2000966	hg19	Xenograft-MCF7-ER-E2-r14-b.L15	247	4017	47	80	0	8	12	7	35	99	33	1	41	18	31	16	12	10	31	31	19	27	2	36	92	42	5	18	13	1	93	52	912		0.0515351	0.0877193	0	0.00877193	0.0131579	0.00767544	0.0383772	0.108553	0.0361842	0.00109649	0.0449561	0.0197368
Xenograft-MCF7-ER-E2-r14-b	SRR2000966	hg19	Xenograft-MCF7-ER-E2-r14-b.L20	247	2963	36	71	0	7	11	7	27	84	21	0	33	15	23	15	10	9	19	23	15	26	1	32	71	36	3	15	10	0	76	43	739		0.0487145	0.0960758	0	0.00947226	0.014885	0.00947226	0.0365359	0.113667	0.0284168	0	0.0446549	0.0202977
Xenograft-MCF7-ER-E2-r14-c	SRR2000967	hg19	Xenograft-MCF7-ER-E2-r14-c.L4	240	6642	57	100	0	16	23	13	48	122	39	2	44	23	41	24	18	16	30	40	27	37	4	47	109	51	5	30	14	1	105	71	1157		0.0492653	0.0864304	0	0.0138289	0.019879	0.011236	0.0414866	0.105445	0.0337079	0.00172861	0.0380294	0.019879
Xenograft-MCF7-ER-E2-r14-c	SRR2000967	hg19	Xenograft-MCF7-ER-E2-r14-c.L8	240	5868	55	97	0	16	22	13	46	121	38	2	43	21	40	22	18	14	30	39	27	36	3	45	104	50	5	29	14	1	102	69	1122		0.0490196	0.0864528	0	0.0142602	0.0196078	0.0115865	0.0409982	0.107843	0.0338681	0.00178253	0.0383244	0.0187166
Xenograft-MCF7-ER-E2-r14-c	SRR2000967	hg19	Xenograft-MCF7-ER-E2-r14-c.L10	240	5406	52	94	0	15	20	12	43	116	38	2	41	20	39	22	18	13	29	37	24	34	1	45	100	49	5	28	13	1	100	65	1076		0.0483271	0.0873606	0	0.0139405	0.0185874	0.0111524	0.0399628	0.107807	0.035316	0.00185874	0.0381041	0.0185874
Xenograft-MCF7-ER-E2-r14-c	SRR2000967	hg19	Xenograft-MCF7-ER-E2-r14-c.L15	240	4093	47	81	0	11	16	9	38	101	28	2	32	17	31	18	15	13	25	30	21	31	1	40	81	43	5	19	10	1	88	56	910		0.0516484	0.089011	0	0.0120879	0.0175824	0.00989011	0.0417582	0.110989	0.0307692	0.0021978	0.0351648	0.0186813
Xenograft-MCF7-ER-E2-r14-c	SRR2000967	hg19	Xenograft-MCF7-ER-E2-r14-c.L20	240	3038	34	75	0	7	12	8	32	84	19	1	29	16	20	15	14	9	23	23	16	23	1	32	67	37	4	17	7	0	72	42	739		0.0460081	0.101488	0	0.00947226	0.0162382	0.0108254	0.0433018	0.113667	0.0257104	0.00135318	0.0392422	0.0216509
T47D-ER-Full-Media-3hr-r1-a	SRR2000673	hg19	T47D-ER-Full-Media-3hr-r1-a.L4	217	8798	37	77	0	12	14	10	37	92	25	2	29	17	37	13	11	5	23	38	15	26	4	32	81	44	3	24	8	1	83	48	848		0.0436321	0.0908019	0	0.0141509	0.0165094	0.0117925	0.0436321	0.108491	0.0294811	0.00235849	0.0341981	0.0200472
T47D-ER-Full-Media-3hr-r1-a	SRR2000673	hg19	T47D-ER-Full-Media-3hr-r1-a.L8	217	5975	33	70	0	8	12	8	33	79	22	2	27	13	28	12	10	5	23	32	14	21	4	28	67	38	1	20	7	0	77	44	738		0.0447154	0.0948509	0	0.0108401	0.0162602	0.0108401	0.0447154	0.107046	0.0298103	0.00271003	0.0365854	0.0176152
T47D-ER-Full-Media-3hr-r1-a	SRR2000673	hg19	T47D-ER-Full-Media-3hr-r1-a.L10	217	4707	26	64	0	6	11	7	28	72	20	2	24	11	26	10	9	5	21	28	13	19	3	26	61	33	1	19	7	0	66	43	661		0.0393343	0.096823	0	0.00907716	0.0166415	0.01059	0.0423601	0.108926	0.0302572	0.00302572	0.0363086	0.0166415
T47D-ER-Full-Media-3hr-r1-a	SRR2000673	hg19	T47D-ER-Full-Media-3hr-r1-a.L15	217	2764	21	46	0	4	9	6	19	57	16	1	16	7	18	8	6	3	14	15	12	13	2	22	52	28	0	16	3	0	57	33	504		0.0416667	0.0912698	0	0.00793651	0.0178571	0.0119048	0.0376984	0.113095	0.031746	0.00198413	0.031746	0.0138889
T47D-ER-Full-Media-3hr-r1-a	SRR2000673	hg19	T47D-ER-Full-Media-3hr-r1-a.L20	217	1714	13	33	0	4	7	4	13	46	11	1	12	7	12	6	4	3	10	8	9	12	1	17	38	24	0	13	2	0	45	26	381		0.0341207	0.0866142	0	0.0104987	0.0183727	0.0104987	0.0341207	0.120735	0.0288714	0.00262467	0.0314961	0.0183727
T47D-ER-Full-Media-3hr-r1-b	SRR2000674	hg19	T47D-ER-Full-Media-3hr-r1-b.L4	225	7399	38	75	1	8	14	10	34	92	21	2	25	14	32	11	11	5	23	37	11	23	4	27	72	42	2	21	7	1	81	47	791		0.0480405	0.0948167	0.00126422	0.0101138	0.0176991	0.0126422	0.0429836	0.116308	0.0265487	0.00252845	0.0316056	0.0176991
T47D-ER-Full-Media-3hr-r1-b	SRR2000674	hg19	T47D-ER-Full-Media-3hr-r1-b.L8	225	5401	33	68	1	7	12	6	30	81	20	2	25	13	25	10	10	5	22	31	10	20	4	26	62	40	1	19	7	1	72	44	707		0.0466761	0.096181	0.00141443	0.00990099	0.0169731	0.00848656	0.0424328	0.114569	0.0282885	0.00282885	0.0353607	0.0183876
T47D-ER-Full-Media-3hr-r1-b	SRR2000674	hg19	T47D-ER-Full-Media-3hr-r1-b.L10	225	4351	30	60	0	6	11	5	29	73	19	2	20	12	24	7	10	5	22	25	10	20	3	23	59	38	0	17	7	0	67	43	647		0.0463679	0.0927357	0	0.00927357	0.0170015	0.00772798	0.0448223	0.112828	0.0293663	0.00309119	0.0309119	0.0185471
T47D-ER-Full-Media-3hr-r1-b	SRR2000674	hg19	T47D-ER-Full-Media-3hr-r1-b.L15	225	2551	19	44	0	4	9	5	19	56	13	0	11	12	17	6	8	3	12	17	9	15	2	19	48	29	0	13	4	0	52	29	475		0.04	0.0926316	0	0.00842105	0.0189474	0.0105263	0.04	0.117895	0.0273684	0	0.0231579	0.0252632
T47D-ER-Full-Media-3hr-r1-b	SRR2000674	hg19	T47D-ER-Full-Media-3hr-r1-b.L20	225	1611	15	35	0	3	8	3	14	45	9	0	10	8	11	4	5	3	8	8	9	10	1	15	38	25	0	11	1	0	40	25	364		0.0412088	0.0961538	0	0.00824176	0.021978	0.00824176	0.0384615	0.123626	0.0247253	0	0.0274725	0.021978
T47D-ER-Full-Media-3hr-r2-a	SRR2000675	hg19	T47D-ER-Full-Media-3hr-r2-a.L4	204	3908	27	46	0	5	10	7	27	62	21	3	18	9	19	8	8	4	15	20	10	15	3	23	58	29	2	15	5	0	51	29	549		0.0491803	0.0837887	0	0.00910747	0.0182149	0.0127505	0.0491803	0.112933	0.0382514	0.00546448	0.0327869	0.0163934
T47D-ER-Full-Media-3hr-r2-a	SRR2000675	hg19	T47D-ER-Full-Media-3hr-r2-a.L8	204	2973	23	38	0	4	9	4	23	53	19	2	16	9	16	6	7	3	14	19	10	14	3	22	56	26	1	14	5	0	48	27	491		0.0468432	0.0773931	0	0.00814664	0.0183299	0.00814664	0.0468432	0.107943	0.0386965	0.00407332	0.0325866	0.0183299
T47D-ER-Full-Media-3hr-r2-a	SRR2000675	hg19	T47D-ER-Full-Media-3hr-r2-a.L10	204	2434	22	37	0	2	7	4	19	51	17	1	16	8	15	6	7	3	13	15	9	14	2	21	51	25	0	13	5	0	45	26	454		0.0484581	0.0814978	0	0.00440529	0.0154185	0.00881057	0.0418502	0.112335	0.0374449	0.00220264	0.0352423	0.0176211
T47D-ER-Full-Media-3hr-r2-a	SRR2000675	hg19	T47D-ER-Full-Media-3hr-r2-a.L15	204	1539	16	31	0	2	7	4	12	42	13	0	10	5	9	5	6	3	9	8	8	12	1	17	43	20	0	11	3	0	34	20	351		0.045584	0.0883191	0	0.00569801	0.019943	0.011396	0.034188	0.119658	0.037037	0	0.02849	0.014245
T47D-ER-Full-Media-3hr-r2-a	SRR2000675	hg19	T47D-ER-Full-Media-3hr-r2-a.L20	204	1060	11	26	0	2	5	3	10	36	9	0	7	5	7	5	4	3	7	6	7	10	1	12	29	19	0	10	2	0	27	19	282		0.0390071	0.0921986	0	0.0070922	0.0177305	0.0106383	0.035461	0.12766	0.0319149	0	0.0248227	0.0177305
T47D-ER-Full-Media-3hr-r2-b	SRR2000676	hg19	T47D-ER-Full-Media-3hr-r2-b.L4	202	4044	23	57	0	6	8	8	27	71	18	2	18	8	22	8	8	4	15	22	9	16	4	23	61	31	2	15	5	0	57	32	580		0.0396552	0.0982759	0	0.0103448	0.0137931	0.0137931	0.0465517	0.122414	0.0310345	0.00344828	0.0310345	0.0137931
T47D-ER-Full-Media-3hr-r2-b	SRR2000676	hg19	T47D-ER-Full-Media-3hr-r2-b.L8	202	2966	20	48	0	6	8	6	22	60	17	2	17	8	19	7	8	3	14	16	9	15	3	20	58	28	1	14	5	0	52	30	516		0.0387597	0.0930233	0	0.0116279	0.0155039	0.0116279	0.0426357	0.116279	0.0329457	0.00387597	0.0329457	0.0155039
T47D-ER-Full-Media-3hr-r2-b	SRR2000676	hg19	T47D-ER-Full-Media-3hr-r2-b.L10	202	2408	17	46	0	5	7	6	20	54	16	2	17	7	18	7	6	3	13	12	8	14	2	19	54	26	1	14	4	0	48	29	475		0.0357895	0.0968421	0	0.0105263	0.0147368	0.0126316	0.0421053	0.113684	0.0336842	0.00421053	0.0357895	0.0147368
T47D-ER-Full-Media-3hr-r2-b	SRR2000676	hg19	T47D-ER-Full-Media-3hr-r2-b.L15	202	1544	13	34	0	4	6	3	12	49	11	1	9	6	12	6	6	3	9	5	7	13	2	16	43	22	0	13	2	0	43	24	374		0.0347594	0.0909091	0	0.0106952	0.0160428	0.00802139	0.0320856	0.131016	0.0294118	0.0026738	0.0240642	0.0160428
T47D-ER-Full-Media-3hr-r2-b	SRR2000676	hg19	T47D-ER-Full-Media-3hr-r2-b.L20	202	1044	10	24	0	4	5	3	8	38	9	0	7	6	9	4	4	3	8	5	6	8	1	13	39	20	0	10	1	0	31	20	296		0.0337838	0.0810811	0	0.0135135	0.0168919	0.0101351	0.027027	0.128378	0.0304054	0	0.0236486	0.0202703
T47D-ER-Full-Media-3hr-r3-a	SRR2000677	hg19	T47D-ER-Full-Media-3hr-r3-a.L4	218	5143	31	58	1	5	10	9	29	75	23	2	27	12	27	10	11	5	19	27	13	22	3	23	67	40	3	19	7	0	67	41	686		0.0451895	0.0845481	0.00145773	0.00728863	0.0145773	0.0131195	0.0422741	0.109329	0.0335277	0.00291545	0.0393586	0.0174927
T47D-ER-Full-Media-3hr-r3-a	SRR2000677	hg19	T47D-ER-Full-Media-3hr-r3-a.L8	218	3712	24	52	0	5	10	6	27	67	21	1	23	11	22	9	9	5	19	24	12	20	2	22	62	35	2	18	6	0	62	37	613		0.0391517	0.0848287	0	0.00815661	0.0163132	0.00978793	0.0440457	0.109299	0.0342577	0.00163132	0.0375204	0.0179445
T47D-ER-Full-Media-3hr-r3-a	SRR2000677	hg19	T47D-ER-Full-Media-3hr-r3-a.L10	218	2960	23	49	0	4	10	5	22	63	19	1	20	9	19	8	8	5	18	21	11	18	2	21	55	31	2	16	6	0	56	36	558		0.0412186	0.0878136	0	0.00716846	0.0179211	0.00896057	0.0394265	0.112903	0.0340502	0.00179211	0.0358423	0.016129
T47D-ER-Full-Media-3hr-r3-a	SRR2000677	hg19	T47D-ER-Full-Media-3hr-r3-a.L15	218	1771	14	40	0	3	8	4	16	47	15	0	14	8	15	7	6	3	12	13	8	14	2	19	43	25	0	13	3	0	41	29	422		0.0331754	0.0947867	0	0.007109	0.0189573	0.00947867	0.0379147	0.111374	0.035545	0	0.0331754	0.0189573
T47D-ER-Full-Media-3hr-r3-a	SRR2000677	hg19	T47D-ER-Full-Media-3hr-r3-a.L20	218	1203	10	30	0	3	7	3	12	41	11	0	6	8	9	5	4	3	9	9	7	10	1	14	30	22	0	11	2	0	36	23	326		0.0306748	0.0920245	0	0.00920245	0.0214724	0.00920245	0.0368098	0.125767	0.0337423	0	0.0184049	0.0245399
T47D-ER-Full-Media-3hr-r3-b	SRR2000678	hg19	T47D-ER-Full-Media-3hr-r3-b.L4	221	5329	32	62	0	7	11	7	28	78	22	2	24	11	27	10	9	4	22	27	14	20	3	26	62	38	2	21	5	1	70	38	683		0.0468521	0.090776	0	0.0102489	0.0161054	0.0102489	0.0409956	0.114202	0.0322108	0.00292826	0.0351391	0.0161054
T47D-ER-Full-Media-3hr-r3-b	SRR2000678	hg19	T47D-ER-Full-Media-3hr-r3-b.L8	221	3728	28	54	0	7	10	6	26	65	20	1	24	10	18	10	9	4	20	22	13	16	3	25	53	33	1	18	5	1	66	36	604		0.0463576	0.089404	0	0.0115894	0.0165563	0.00993377	0.0430464	0.107616	0.0331126	0.00165563	0.0397351	0.0165563
T47D-ER-Full-Media-3hr-r3-b	SRR2000678	hg19	T47D-ER-Full-Media-3hr-r3-b.L10	221	2972	25	49	0	6	8	6	24	58	19	1	20	9	15	8	9	3	19	19	12	16	3	23	49	29	0	17	5	1	55	31	539		0.0463822	0.0909091	0	0.0111317	0.0148423	0.0111317	0.0445269	0.107607	0.0352505	0.00185529	0.0371058	0.0166976
T47D-ER-Full-Media-3hr-r3-b	SRR2000678	hg19	T47D-ER-Full-Media-3hr-r3-b.L15	221	1804	17	41	0	5	8	5	15	47	14	1	14	9	12	7	7	3	14	12	10	12	2	18	37	23	0	16	2	0	44	24	419		0.0405728	0.097852	0	0.0119332	0.0190931	0.0119332	0.0357995	0.112172	0.0334129	0.00238663	0.0334129	0.0214797
T47D-ER-Full-Media-3hr-r3-b	SRR2000678	hg19	T47D-ER-Full-Media-3hr-r3-b.L20	221	1174	14	27	0	3	5	5	10	38	10	0	9	6	8	6	4	3	8	6	9	10	1	12	32	19	0	14	2	0	34	22	317		0.044164	0.0851735	0	0.00946372	0.0157729	0.0157729	0.0315457	0.119874	0.0315457	0	0.0283912	0.0189274
MCF7-ER-Full-Media-3hr-r1-b	SRR2000732	hg19	MCF7-ER-Full-Media-3hr-r1-b.L4	274	35584	133	210	4	51	53	35	130	265	117	22	83	74	120	43	45	45	66	128	64	76	22	124	224	125	27	64	47	2	258	136	2793		0.047619	0.075188	0.00143215	0.0182599	0.018976	0.0125313	0.0465449	0.0948801	0.0418904	0.00787683	0.0297172	0.0264948
MCF7-ER-Full-Media-3hr-r1-b	SRR2000732	hg19	MCF7-ER-Full-Media-3hr-r1-b.L8	274	29006	121	193	3	43	47	31	109	235	98	19	78	63	107	41	39	39	61	112	60	66	16	107	207	119	25	62	43	2	239	124	2509		0.0482264	0.0769231	0.0011957	0.0171383	0.0187326	0.0123555	0.0434436	0.0936628	0.0390594	0.00757274	0.0310881	0.0251096
MCF7-ER-Full-Media-3hr-r1-b	SRR2000732	hg19	MCF7-ER-Full-Media-3hr-r1-b.L10	274	25642	113	186	2	38	42	29	100	216	89	18	71	58	99	41	36	37	55	107	55	58	15	90	192	109	23	59	41	2	228	117	2326		0.0485813	0.0799656	0.000859845	0.0163371	0.0180567	0.0124678	0.0429923	0.0928633	0.0382631	0.00773861	0.0305245	0.0249355
MCF7-ER-Full-Media-3hr-r1-b	SRR2000732	hg19	MCF7-ER-Full-Media-3hr-r1-b.L15	274	18490	96	162	1	31	32	23	77	179	72	13	61	50	77	31	29	24	43	85	41	48	11	79	166	102	17	49	31	2	194	101	1927		0.0498184	0.0840685	0.000518941	0.0160872	0.0166061	0.0119357	0.0399585	0.0928905	0.0373638	0.00674624	0.0316554	0.0259471
MCF7-ER-Full-Media-3hr-r1-b	SRR2000732	hg19	MCF7-ER-Full-Media-3hr-r1-b.L20	274	13409	73	146	1	27	26	21	59	155	56	12	55	43	61	25	25	17	38	71	37	41	8	63	141	76	14	40	24	2	157	86	1600		0.045625	0.09125	0.000625	0.016875	0.01625	0.013125	0.036875	0.096875	0.035	0.0075	0.034375	0.026875
MCF7-ER-Full-Media-3hr-r1-a	SRR2000733	hg19	MCF7-ER-Full-Media-3hr-r1-a.L4	271	34470	137	220	4	52	57	39	115	268	102	24	81	76	122	46	42	40	65	120	64	72	21	122	212	127	28	65	48	3	246	137	2755		0.0497278	0.0798548	0.00145191	0.0188748	0.0206897	0.0141561	0.0417423	0.0972777	0.0370236	0.00871143	0.0294011	0.0275862
MCF7-ER-Full-Media-3hr-r1-a	SRR2000733	hg19	MCF7-ER-Full-Media-3hr-r1-a.L8	271	28791	127	202	3	45	51	33	105	247	92	23	75	63	99	44	41	38	59	114	60	62	17	108	199	118	25	64	43	3	224	125	2509		0.0506178	0.0805102	0.0011957	0.0179354	0.0203268	0.0131527	0.0418493	0.0984456	0.036668	0.009167	0.0298924	0.0251096
MCF7-ER-Full-Media-3hr-r1-a	SRR2000733	hg19	MCF7-ER-Full-Media-3hr-r1-a.L10	271	25511	118	192	2	42	48	31	94	227	84	23	72	59	90	42	40	35	56	105	56	55	16	99	191	107	21	60	42	3	213	117	2340		0.0504274	0.0820513	0.000854701	0.0179487	0.0205128	0.0132479	0.0401709	0.0970085	0.0358974	0.00982906	0.0307692	0.0252137
MCF7-ER-Full-Media-3hr-r1-a	SRR2000733	hg19	MCF7-ER-Full-Media-3hr-r1-a.L15	271	18643	106	172	1	34	33	27	72	189	73	15	64	48	79	33	32	26	47	90	42	46	11	80	158	90	16	47	39	2	183	102	1957		0.0541645	0.0878896	0.000510986	0.0173735	0.0168625	0.0137966	0.036791	0.0965764	0.037302	0.00766479	0.0327031	0.0245273
MCF7-ER-Full-Media-3hr-r1-a	SRR2000733	hg19	MCF7-ER-Full-Media-3hr-r1-a.L20	271	13720	89	151	0	29	27	22	57	160	53	12	57	43	63	29	26	23	45	65	35	41	8	63	140	81	13	40	30	2	159	86	1649		0.0539721	0.0915706	0	0.0175864	0.0163736	0.0133414	0.0345664	0.0970285	0.0321407	0.00727714	0.0345664	0.0260764
MCF7-ER-Full-Media-3hr-r2-b	SRR2000734	hg19	MCF7-ER-Full-Media-3hr-r2-b.L4	223	17813	99	165	1	33	32	24	67	167	62	12	55	54	65	31	30	27	40	62	46	43	11	71	149	83	13	42	28	1	181	92	1786		0.0554311	0.0923852	0.00055991	0.018477	0.0179171	0.0134378	0.037514	0.093505	0.0347144	0.00671892	0.0307951	0.0302352
MCF7-ER-Full-Media-3hr-r2-b	SRR2000734	hg19	MCF7-ER-Full-Media-3hr-r2-b.L8	223	14176	91	153	1	29	28	18	58	152	54	11	52	46	60	27	24	21	38	55	41	37	9	65	137	75	13	40	27	1	167	83	1613		0.0564166	0.0948543	0.000619963	0.0179789	0.017359	0.0111593	0.0359578	0.0942343	0.033478	0.00681959	0.0322381	0.0285183
MCF7-ER-Full-Media-3hr-r2-b	SRR2000734	hg19	MCF7-ER-Full-Media-3hr-r2-b.L10	223	12031	84	148	0	24	26	17	53	139	47	10	48	44	52	23	24	19	36	51	35	36	8	61	131	69	10	36	24	1	152	78	1486		0.0565276	0.0995962	0	0.0161507	0.0174966	0.0114401	0.0356662	0.0935397	0.0316285	0.00672948	0.0323015	0.0296097
MCF7-ER-Full-Media-3hr-r2-b	SRR2000734	hg19	MCF7-ER-Full-Media-3hr-r2-b.L15	223	7724	65	120	0	19	19	9	41	113	32	5	39	35	38	16	19	14	32	39	28	26	4	53	104	59	8	26	16	0	117	62	1158		0.0561313	0.103627	0	0.0164076	0.0164076	0.00777202	0.0354059	0.097582	0.0276339	0.00431779	0.0336788	0.0302245
MCF7-ER-Full-Media-3hr-r2-b	SRR2000734	hg19	MCF7-ER-Full-Media-3hr-r2-b.L20	223	5157	49	99	0	15	15	6	35	99	25	4	28	25	28	12	14	12	25	32	19	20	3	36	78	49	6	20	13	0	91	56	914		0.0536105	0.108315	0	0.0164114	0.0164114	0.00656455	0.0382932	0.108315	0.0273523	0.00437637	0.0306346	0.0273523
MCF7-ER-Full-Media-3hr-r2-a	SRR2000735	hg19	MCF7-ER-Full-Media-3hr-r2-a.L4	223	17735	99	172	2	28	34	21	65	173	61	12	52	55	71	27	26	22	40	66	39	46	8	65	152	83	15	42	27	1	172	88	1764		0.0561224	0.0975057	0.00113379	0.015873	0.0192744	0.0119048	0.0368481	0.0980726	0.0345805	0.00680272	0.0294785	0.0311791
MCF7-ER-Full-Media-3hr-r2-a	SRR2000735	hg19	MCF7-ER-Full-Media-3hr-r2-a.L8	223	14108	85	159	1	28	29	18	55	156	52	12	49	44	66	23	23	21	39	60	33	37	8	61	140	73	12	40	25	1	157	82	1589		0.0534928	0.100063	0.000629327	0.0176211	0.0182505	0.0113279	0.034613	0.098175	0.032725	0.00755192	0.030837	0.0276904
MCF7-ER-Full-Media-3hr-r2-a	SRR2000735	hg19	MCF7-ER-Full-Media-3hr-r2-a.L10	223	11981	76	143	1	25	27	17	50	145	50	10	48	41	59	19	20	18	35	53	30	34	7	57	132	67	11	36	21	1	151	80	1464		0.0519126	0.0976776	0.00068306	0.0170765	0.0184426	0.011612	0.034153	0.0990437	0.034153	0.0068306	0.0327869	0.0280055
MCF7-ER-Full-Media-3hr-r2-a	SRR2000735	hg19	MCF7-ER-Full-Media-3hr-r2-a.L15	223	7703	61	124	0	20	22	12	39	115	33	6	37	33	42	15	16	14	30	41	26	29	3	45	105	57	9	26	14	0	121	69	1164		0.0524055	0.106529	0	0.0171821	0.0189003	0.0103093	0.0335052	0.0987973	0.0283505	0.00515464	0.0317869	0.0283505
MCF7-ER-Full-Media-3hr-r2-a	SRR2000735	hg19	MCF7-ER-Full-Media-3hr-r2-a.L20	223	5175	48	94	0	15	16	8	31	95	25	5	30	26	34	9	15	9	22	28	21	22	3	32	84	48	5	22	12	0	103	52	914		0.0525164	0.102845	0	0.0164114	0.0175055	0.00875274	0.0339168	0.103939	0.0273523	0.00547046	0.0328228	0.0284464
MCF7-ER-Full-Media-3hr-r3-b	SRR2000736	hg19	MCF7-ER-Full-Media-3hr-r3-b.L4	249	17612	96	154	1	27	33	20	67	161	59	8	52	59	69	24	25	24	41	75	40	52	8	68	143	82	15	41	28	2	174	83	1731		0.0554593	0.0889659	0.000577701	0.0155979	0.0190641	0.011554	0.038706	0.0930098	0.0340843	0.00462161	0.0300404	0.0340843
MCF7-ER-Full-Media-3hr-r3-b	SRR2000736	hg19	MCF7-ER-Full-Media-3hr-r3-b.L8	249	16142	93	149	1	24	31	19	66	156	56	8	50	56	64	24	24	22	39	71	38	48	8	67	139	78	15	40	27	2	165	82	1662		0.0559567	0.089651	0.000601685	0.0144404	0.0186522	0.011432	0.0397112	0.0938628	0.0336943	0.00481348	0.0300842	0.0336943
MCF7-ER-Full-Media-3hr-r3-b	SRR2000736	hg19	MCF7-ER-Full-Media-3hr-r3-b.L10	249	15077	90	144	1	24	31	19	63	150	52	8	50	52	62	23	20	20	38	67	38	46	8	64	134	78	14	39	27	2	159	81	1604		0.0561097	0.0897756	0.000623441	0.0149626	0.0193267	0.0118454	0.0392768	0.0935162	0.032419	0.00498753	0.0311721	0.032419
MCF7-ER-Full-Media-3hr-r3-b	SRR2000736	hg19	MCF7-ER-Full-Media-3hr-r3-b.L15	249	11900	81	138	0	20	27	16	55	141	46	6	46	40	53	21	17	20	33	57	33	43	7	56	117	72	13	35	25	1	144	76	1439		0.0562891	0.0958999	0	0.0138985	0.018763	0.0111188	0.038221	0.0979847	0.0319666	0.00416956	0.0319666	0.0277971
MCF7-ER-Full-Media-3hr-r3-b	SRR2000736	hg19	MCF7-ER-Full-Media-3hr-r3-b.L20	249	9053	71	122	0	18	21	14	50	122	40	6	39	36	45	18	15	16	30	49	30	33	5	45	98	62	11	30	21	1	130	65	1243		0.0571199	0.0981496	0	0.0144811	0.0168946	0.0112631	0.0402253	0.0981496	0.0321802	0.00482703	0.0313757	0.0289622
MCF7-ER-Full-Media-3hr-r3-a	SRR2000737	hg19	MCF7-ER-Full-Media-3hr-r3-a.L4	241	17661	92	154	0	27	32	20	74	152	56	11	50	49	78	29	27	18	38	69	42	48	8	68	141	81	15	42	25	1	166	83	1696		0.0542453	0.0908019	0	0.0159198	0.0188679	0.0117925	0.0436321	0.0896226	0.0330189	0.00648585	0.0294811	0.0288915
MCF7-ER-Full-Media-3hr-r3-a	SRR2000737	hg19	MCF7-ER-Full-Media-3hr-r3-a.L8	241	16232	89	153	0	26	32	19	73	148	56	11	48	45	77	29	27	18	36	66	41	42	8	66	139	80	15	42	24	1	164	81	1656		0.053744	0.0923913	0	0.0157005	0.0193237	0.0114734	0.0440821	0.089372	0.0338164	0.00664251	0.0289855	0.0271739
MCF7-ER-Full-Media-3hr-r3-a	SRR2000737	hg19	MCF7-ER-Full-Media-3hr-r3-a.L10	241	15197	88	149	0	25	30	17	69	144	52	11	48	43	73	28	25	18	36	62	40	39	7	64	136	80	14	41	24	1	157	79	1600		0.055	0.093125	0	0.015625	0.01875	0.010625	0.043125	0.09	0.0325	0.006875	0.03	0.026875
MCF7-ER-Full-Media-3hr-r3-a	SRR2000737	hg19	MCF7-ER-Full-Media-3hr-r3-a.L15	241	12071	77	136	0	23	25	17	60	133	44	9	41	38	60	25	21	14	34	55	36	37	5	52	116	71	12	36	22	0	143	72	1414		0.0544554	0.096181	0	0.0162659	0.0176803	0.0120226	0.0424328	0.0940594	0.0311174	0.00636492	0.0289958	0.0268741
MCF7-ER-Full-Media-3hr-r3-a	SRR2000737	hg19	MCF7-ER-Full-Media-3hr-r3-a.L20	241	9293	69	124	0	21	21	16	52	121	36	7	36	32	52	20	21	13	29	46	28	33	3	44	98	62	10	31	18	0	125	65	1233		0.0559611	0.100568	0	0.0170316	0.0170316	0.0129765	0.0421736	0.0981346	0.0291971	0.00567721	0.0291971	0.025953
good-outcome-1-ER	SRR568483	hg19	good-outcome-1-ER.L4	172	1937	10	21	0	0	6	6	13	19	5	0	6	2	5	1	3	1	4	6	6	7	0	6	22	14	0	3	4	1	15	9	195		0.0512821	0.107692	0	0	0.0307692	0.0307692	0.0666667	0.0974359	0.025641	0	0.0307692	0.0102564
good-outcome-1-ER	SRR568483	hg19	good-outcome-1-ER.L8	172	973	7	16	0	0	5	3	9	14	4	0	4	2	3	0	1	1	2	4	3	7	0	4	18	12	0	1	2	0	12	5	139		0.0503597	0.115108	0	0	0.0359712	0.0215827	0.0647482	0.100719	0.028777	0	0.028777	0.0143885
good-outcome-1-ER	SRR568483	hg19	good-outcome-1-ER.L10	172	664	2	13	0	0	4	3	8	12	2	0	3	2	3	0	1	1	2	3	3	5	0	3	14	7	0	0	2	0	10	2	105		0.0190476	0.12381	0	0	0.0380952	0.0285714	0.0761905	0.114286	0.0190476	0	0.0285714	0.0190476
good-outcome-1-ER	SRR568483	hg19	good-outcome-1-ER.L15	172	280	0	5	0	0	2	1	3	10	2	0	1	1	2	0	1	1	1	2	1	4	0	1	7	5	0	0	0	0	6	2	58		0	0.0862069	0	0	0.0344828	0.0172414	0.0517241	0.172414	0.0344828	0	0.0172414	0.0172414
good-outcome-1-ER	SRR568483	hg19	good-outcome-1-ER.L20	172	158	0	4	0	0	0	0	1	7	2	0	0	0	0	0	1	0	1	0	1	3	0	0	5	3	0	0	0	0	4	2	34		0	0.117647	0	0	0	0	0.0294118	0.205882	0.0588235	0	0	0
good-outcome-2-ER	SRR568486	hg19	good-outcome-2-ER.L4	160	6094	20	37	0	4	11	5	19	41	12	2	14	8	10	5	5	3	14	11	9	14	1	11	47	23	1	12	5	1	31	27	403		0.0496278	0.0918114	0	0.00992556	0.0272953	0.0124069	0.0471464	0.101737	0.0297767	0.00496278	0.0347395	0.0198511
good-outcome-2-ER	SRR568486	hg19	good-outcome-2-ER.L8	160	2922	16	28	0	2	11	5	14	33	10	1	14	4	5	4	4	2	12	7	7	11	0	8	40	18	1	7	4	0	23	25	316		0.0506329	0.0886076	0	0.00632911	0.0348101	0.0158228	0.0443038	0.10443	0.0316456	0.00316456	0.0443038	0.0126582
good-outcome-2-ER	SRR568486	hg19	good-outcome-2-ER.L10	160	1817	14	24	0	1	8	4	10	26	9	1	11	3	4	2	4	2	10	5	5	11	0	6	30	14	1	6	4	0	19	21	255		0.054902	0.0941176	0	0.00392157	0.0313725	0.0156863	0.0392157	0.101961	0.0352941	0.00392157	0.0431373	0.0117647
good-outcome-2-ER	SRR568486	hg19	good-outcome-2-ER.L15	160	642	7	15	0	0	4	3	4	15	6	0	5	2	0	0	3	1	5	4	4	9	0	5	19	9	0	3	1	0	11	10	145		0.0482759	0.103448	0	0	0.0275862	0.0206897	0.0275862	0.103448	0.0413793	0	0.0344828	0.0137931
good-outcome-2-ER	SRR568486	hg19	good-outcome-2-ER.L20	160	292	2	10	0	0	2	2	2	10	3	0	2	1	0	0	0	1	3	1	2	3	0	1	10	6	0	1	1	0	6	3	72		0.0277778	0.138889	0	0	0.0277778	0.0277778	0.0277778	0.138889	0.0416667	0	0.0277778	0.0138889
good-outcome-3-ER	SRR568489	hg19	good-outcome-3-ER.L4	202	26532	42	73	1	17	19	15	42	92	49	3	28	26	40	9	21	18	16	30	25	24	3	44	73	58	11	26	14	2	73	62	956		0.0439331	0.0763598	0.00104603	0.0177824	0.0198745	0.0156904	0.0439331	0.0962343	0.0512552	0.00313808	0.0292887	0.0271967
good-outcome-3-ER	SRR568489	hg19	good-outcome-3-ER.L8	202	19435	36	64	1	14	17	13	36	84	43	3	22	16	33	8	16	14	14	23	21	23	3	36	70	49	5	21	13	1	60	54	813		0.0442804	0.0787208	0.00123001	0.0172202	0.0209102	0.0159902	0.0442804	0.103321	0.0528905	0.00369004	0.0270603	0.0196802
good-outcome-3-ER	SRR568489	hg19	good-outcome-3-ER.L10	202	14876	29	53	1	11	13	11	33	73	37	3	17	13	28	7	13	12	13	21	20	17	2	31	60	42	4	18	11	1	51	46	691		0.0419682	0.0767004	0.00144718	0.015919	0.0188133	0.015919	0.0477569	0.105644	0.0535456	0.00434153	0.024602	0.0188133
good-outcome-3-ER	SRR568489	hg19	good-outcome-3-ER.L15	202	6993	17	37	0	6	11	10	25	52	22	3	12	9	16	4	12	7	11	11	10	9	1	21	41	31	3	14	7	1	34	33	470		0.0361702	0.0787234	0	0.012766	0.0234043	0.0212766	0.0531915	0.110638	0.0468085	0.00638298	0.0255319	0.0191489
good-outcome-3-ER	SRR568489	hg19	good-outcome-3-ER.L20	202	3349	10	23	0	1	8	5	15	31	16	2	8	5	10	3	9	6	4	8	7	7	1	13	24	22	1	8	4	0	25	23	299		0.0334448	0.0769231	0	0.00334448	0.0267559	0.0167224	0.0501672	0.103679	0.0535117	0.00668896	0.0267559	0.0167224
good-outcome-4-ER	SRR568492	hg19	good-outcome-4-ER.L4	179	5374	42	71	1	13	18	10	38	81	23	2	29	21	29	16	13	5	24	36	19	27	1	37	79	48	6	23	7	2	63	48	832		0.0504808	0.0853365	0.00120192	0.015625	0.0216346	0.0120192	0.0456731	0.0973558	0.0276442	0.00240385	0.0348558	0.0252404
good-outcome-4-ER	SRR568492	hg19	good-outcome-4-ER.L8	179	3818	35	67	0	12	14	8	34	71	20	2	25	15	24	14	11	4	21	31	17	24	1	31	68	44	3	18	6	0	55	43	718		0.0487465	0.0933148	0	0.0167131	0.0194986	0.0111421	0.0473538	0.0988858	0.0278552	0.00278552	0.0348189	0.0208914
good-outcome-4-ER	SRR568492	hg19	good-outcome-4-ER.L10	179	2982	32	59	0	11	13	8	28	61	14	2	22	12	22	13	9	3	20	25	14	19	0	25	65	35	2	15	6	0	47	38	620		0.0516129	0.0951613	0	0.0177419	0.0209677	0.0129032	0.0451613	0.0983871	0.0225806	0.00322581	0.0354839	0.0193548
good-outcome-4-ER	SRR568492	hg19	good-outcome-4-ER.L15	179	1696	21	42	0	2	10	5	20	47	7	2	15	6	16	6	5	3	16	16	12	14	0	20	50	23	0	10	6	0	36	28	438		0.0479452	0.0958904	0	0.00456621	0.0228311	0.0114155	0.0456621	0.107306	0.0159817	0.00456621	0.0342466	0.0136986
good-outcome-4-ER	SRR568492	hg19	good-outcome-4-ER.L20	179	1034	13	28	0	0	7	3	13	35	7	0	11	3	10	2	4	2	10	6	9	9	0	13	31	14	0	9	5	0	28	17	289		0.0449827	0.0968858	0	0	0.0242215	0.0103806	0.0449827	0.121107	0.0242215	0	0.0380623	0.0103806
good-outcome-5-ER	SRR568495	hg19	good-outcome-5-ER.L4	225	21382	41	59	3	8	25	25	46	93	44	3	19	22	26	9	16	16	10	30	26	18	5	43	77	52	11	26	11	0	64	55	883		0.0464326	0.0668177	0.00339751	0.00906002	0.0283126	0.0283126	0.0520951	0.105323	0.0498301	0.00339751	0.0215176	0.0249151
good-outcome-5-ER	SRR568495	hg19	good-outcome-5-ER.L8	225	11709	29	43	0	6	15	17	35	79	27	3	17	13	16	5	10	12	9	20	19	14	4	34	58	40	6	18	9	0	48	44	650		0.0446154	0.0661538	0	0.00923077	0.0230769	0.0261538	0.0538462	0.121538	0.0415385	0.00461538	0.0261538	0.02
good-outcome-5-ER	SRR568495	hg19	good-outcome-5-ER.L10	225	7965	25	35	0	4	15	12	30	63	19	2	13	10	14	4	8	8	7	17	15	10	1	29	48	32	5	17	7	0	40	35	525		0.047619	0.0666667	0	0.00761905	0.0285714	0.0228571	0.0571429	0.12	0.0361905	0.00380952	0.0247619	0.0190476
good-outcome-5-ER	SRR568495	hg19	good-outcome-5-ER.L15	225	3255	17	21	0	3	12	9	19	44	11	0	8	4	7	0	5	4	3	11	10	5	0	15	30	14	2	6	3	0	29	21	313		0.0543131	0.0670927	0	0.00958466	0.0383387	0.028754	0.0607029	0.140575	0.0351438	0	0.0255591	0.0127796
good-outcome-5-ER	SRR568495	hg19	good-outcome-5-ER.L20	225	1531	8	17	0	1	4	6	7	27	8	0	8	4	4	0	5	2	3	8	6	4	0	9	17	10	0	6	2	0	16	15	197		0.0406091	0.0862944	0	0.00507614	0.0203046	0.0304569	0.035533	0.137056	0.0406091	0	0.0406091	0.0203046
poor-outcome-1-ER	SRR568498	hg19	poor-outcome-1-ER.L4	184	12479	40	68	0	14	16	12	37	84	30	4	21	18	30	8	13	6	12	16	23	20	4	39	66	53	4	20	10	0	54	50	772		0.0518135	0.0880829	0	0.0181347	0.0207254	0.015544	0.0479275	0.108808	0.0388601	0.00518135	0.0272021	0.0233161
poor-outcome-1-ER	SRR568498	hg19	poor-outcome-1-ER.L8	184	7684	35	57	0	8	13	10	30	69	24	3	17	11	24	6	11	3	10	12	18	18	1	30	61	41	2	17	9	0	43	44	627		0.0558214	0.0909091	0	0.0127592	0.0207337	0.015949	0.0478469	0.110048	0.0382775	0.00478469	0.0271132	0.0175439
poor-outcome-1-ER	SRR568498	hg19	poor-outcome-1-ER.L10	184	5278	26	51	0	6	13	7	24	58	17	1	14	8	20	6	10	3	9	9	12	17	1	21	51	33	0	12	9	0	35	39	512		0.0507812	0.0996094	0	0.0117188	0.0253906	0.0136719	0.046875	0.113281	0.0332031	0.00195312	0.0273438	0.015625
poor-outcome-1-ER	SRR568498	hg19	poor-outcome-1-ER.L15	184	2134	17	32	0	0	6	5	14	37	12	1	7	3	10	3	7	2	7	5	6	11	0	9	31	20	0	8	4	0	20	18	295		0.0576271	0.108475	0	0	0.020339	0.0169492	0.0474576	0.125424	0.040678	0.00338983	0.0237288	0.0101695
poor-outcome-1-ER	SRR568498	hg19	poor-outcome-1-ER.L20	184	974	6	16	0	0	6	4	6	21	4	0	4	3	4	0	3	1	6	3	5	3	0	6	22	11	0	1	3	0	12	10	160		0.0375	0.1	0	0	0.0375	0.025	0.0375	0.13125	0.025	0	0.025	0.01875
poor-outcome-2-ER	SRR568501	hg19	poor-outcome-2-ER.L4	159	3081	19	41	0	6	11	9	23	57	17	3	16	11	12	9	10	5	12	10	9	14	0	16	55	34	0	15	7	1	45	26	493		0.0385396	0.0831643	0	0.0121704	0.0223124	0.0182556	0.0466531	0.115619	0.0344828	0.00608519	0.0324544	0.0223124
poor-outcome-2-ER	SRR568501	hg19	poor-outcome-2-ER.L8	159	2474	18	39	0	4	10	9	22	55	16	2	16	8	11	7	10	5	12	10	8	12	0	14	50	32	0	15	7	1	42	25	460		0.0391304	0.0847826	0	0.00869565	0.0217391	0.0195652	0.0478261	0.119565	0.0347826	0.00434783	0.0347826	0.0173913
poor-outcome-2-ER	SRR568501	hg19	poor-outcome-2-ER.L10	159	1961	17	34	0	3	10	8	19	50	15	2	16	7	11	6	7	4	11	8	6	12	0	13	45	27	0	14	7	0	39	22	413		0.0411622	0.0823245	0	0.00726392	0.0242131	0.0193705	0.0460048	0.121065	0.0363196	0.00484262	0.0387409	0.0169492
poor-outcome-2-ER	SRR568501	hg19	poor-outcome-2-ER.L15	159	991	13	28	0	2	5	5	8	37	9	0	10	4	7	3	3	2	9	6	4	6	0	7	30	18	0	5	5	0	22	15	263		0.0494297	0.106464	0	0.00760456	0.0190114	0.0190114	0.0304183	0.140684	0.0342205	0	0.0380228	0.0152091
poor-outcome-2-ER	SRR568501	hg19	poor-outcome-2-ER.L20	159	548	6	18	0	0	4	5	5	23	6	0	8	3	3	0	3	2	7	5	4	3	0	7	19	11	0	2	3	0	10	11	168		0.0357143	0.107143	0	0	0.0238095	0.0297619	0.0297619	0.136905	0.0357143	0	0.047619	0.0178571
poor-outcome-3-ER	SRR568503	hg19	poor-outcome-3-ER.L4	168	1710	17	32	0	0	7	2	13	42	11	1	11	6	9	2	2	2	7	6	10	9	0	12	33	24	1	12	3	0	30	22	326		0.0521472	0.0981595	0	0	0.0214724	0.00613497	0.0398773	0.128834	0.0337423	0.00306748	0.0337423	0.0184049
poor-outcome-3-ER	SRR568503	hg19	poor-outcome-3-ER.L8	168	1329	16	31	0	0	7	2	11	42	10	0	11	6	9	2	2	2	7	6	10	9	0	11	33	22	1	11	3	0	29	21	314		0.0509554	0.0987261	0	0	0.022293	0.00636943	0.0350318	0.133758	0.0318471	0	0.0350318	0.0191083
poor-outcome-3-ER	SRR568503	hg19	poor-outcome-3-ER.L10	168	1089	14	30	0	0	7	2	9	41	7	0	9	6	8	0	1	2	6	6	8	8	0	10	30	18	1	10	3	0	27	19	282		0.0496454	0.106383	0	0	0.0248227	0.0070922	0.0319149	0.14539	0.0248227	0	0.0319149	0.0212766
poor-outcome-3-ER	SRR568503	hg19	poor-outcome-3-ER.L15	168	603	6	23	0	0	5	2	3	30	4	0	4	3	2	0	1	2	3	3	6	7	0	7	16	13	0	10	2	0	19	12	183		0.0327869	0.125683	0	0	0.0273224	0.010929	0.0163934	0.163934	0.0218579	0	0.0218579	0.0163934
poor-outcome-3-ER	SRR568503	hg19	poor-outcome-3-ER.L20	168	340	2	13	0	0	1	2	3	18	3	0	2	2	1	0	1	2	2	1	4	4	0	4	11	6	0	7	1	0	10	9	109		0.0183486	0.119266	0	0	0.00917431	0.0183486	0.0275229	0.165138	0.0275229	0	0.0183486	0.0183486
poor-outcome-4-ER	SRR568506	hg19	poor-outcome-4-ER.L4	179	11123	28	42	2	5	17	11	28	65	24	1	21	16	20	10	10	9	10	12	22	10	2	32	52	32	7	17	9	1	44	37	596		0.0469799	0.0704698	0.0033557	0.00838926	0.0285235	0.0184564	0.0469799	0.10906	0.0402685	0.00167785	0.0352349	0.0268456
poor-outcome-4-ER	SRR568506	hg19	poor-outcome-4-ER.L8	179	8099	23	34	2	4	12	10	23	59	22	1	20	11	14	9	9	6	10	12	18	10	2	25	46	32	4	15	7	1	39	33	513		0.0448343	0.0662768	0.00389864	0.00779727	0.0233918	0.0194932	0.0448343	0.11501	0.042885	0.00194932	0.0389864	0.0214425
poor-outcome-4-ER	SRR568506	hg19	poor-outcome-4-ER.L10	179	6250	21	32	1	3	12	9	19	53	16	1	18	9	13	8	8	6	10	10	18	8	1	23	39	24	4	14	5	1	35	30	451		0.0465632	0.0709534	0.00221729	0.00665188	0.0266075	0.0199557	0.0421286	0.117517	0.0354767	0.00221729	0.0399113	0.0199557
poor-outcome-4-ER	SRR568506	hg19	poor-outcome-4-ER.L15	179	3012	15	22	0	2	8	7	12	38	8	1	12	4	9	4	4	3	7	6	12	7	0	14	32	18	1	8	4	1	19	18	296		0.0506757	0.0743243	0	0.00675676	0.027027	0.0236486	0.0405405	0.128378	0.027027	0.00337838	0.0405405	0.0135135
poor-outcome-4-ER	SRR568506	hg19	poor-outcome-4-ER.L20	179	1487	10	14	0	1	6	6	7	29	7	1	7	3	6	2	1	3	4	5	7	3	0	9	20	11	1	8	2	0	15	12	200		0.05	0.07	0	0.005	0.03	0.03	0.035	0.145	0.035	0.005	0.035	0.015
poor-outcome-5-ER	SRR568509	hg19	poor-outcome-5-ER.L4	223	28473	45	76	4	18	20	26	60	115	55	5	24	30	43	14	28	16	22	38	30	20	10	60	97	71	12	25	17	2	76	58	1117		0.0402865	0.0680394	0.00358102	0.0161146	0.0179051	0.0232766	0.0537153	0.102954	0.049239	0.00447628	0.0214861	0.0268577
poor-outcome-5-ER	SRR568509	hg19	poor-outcome-5-ER.L8	223	14096	32	60	3	11	14	20	41	86	37	3	22	22	28	10	19	10	19	23	20	18	3	37	74	43	5	17	11	1	56	43	788		0.0406091	0.0761421	0.00380711	0.0139594	0.0177665	0.0253807	0.0520305	0.109137	0.0469543	0.00380711	0.0279188	0.0279188
poor-outcome-5-ER	SRR568509	hg19	poor-outcome-5-ER.L10	223	9544	28	48	1	7	11	17	34	68	33	2	17	17	19	9	15	7	15	20	16	14	2	28	58	35	2	16	8	1	49	37	634		0.044164	0.0757098	0.00157729	0.011041	0.0173502	0.0268139	0.0536278	0.107256	0.0520505	0.00315457	0.0268139	0.0268139
poor-outcome-5-ER	SRR568509	hg19	poor-outcome-5-ER.L15	223	3970	20	33	0	5	9	10	23	51	20	0	13	7	11	6	10	4	12	13	6	6	1	19	38	21	2	11	4	1	35	26	417		0.0479616	0.0791367	0	0.0119904	0.0215827	0.0239808	0.0551559	0.122302	0.0479616	0	0.0311751	0.0167866
poor-outcome-5-ER	SRR568509	hg19	poor-outcome-5-ER.L20	223	1931	15	23	0	2	7	6	16	36	11	0	7	4	9	3	4	2	11	9	4	4	0	13	25	13	0	7	3	1	21	16	272		0.0551471	0.0845588	0	0.00735294	0.0257353	0.0220588	0.0588235	0.132353	0.0404412	0	0.0257353	0.0147059
poor-outcome-6-ER	SRR568512	hg19	poor-outcome-6-ER.L4	152	1894	19	47	0	8	11	6	22	71	20	0	14	11	24	10	6	3	12	10	11	12	0	15	46	23	2	14	5	0	42	24	488		0.0389344	0.0963115	0	0.0163934	0.022541	0.0122951	0.045082	0.145492	0.0409836	0	0.0286885	0.022541
poor-outcome-6-ER	SRR568512	hg19	poor-outcome-6-ER.L8	152	1473	15	45	0	7	10	6	21	63	18	0	12	9	21	9	5	3	11	9	10	11	0	15	43	21	2	12	4	0	42	23	447		0.033557	0.100671	0	0.01566	0.0223714	0.0134228	0.0469799	0.14094	0.0402685	0	0.0268456	0.0201342
poor-outcome-6-ER	SRR568512	hg19	poor-outcome-6-ER.L10	152	1144	11	31	0	6	9	5	15	56	12	0	12	8	16	6	3	2	8	6	9	10	0	12	36	19	1	8	4	0	37	21	363		0.030303	0.0853994	0	0.0165289	0.0247934	0.0137741	0.0413223	0.15427	0.0330579	0	0.0330579	0.0220386
poor-outcome-6-ER	SRR568512	hg19	poor-outcome-6-ER.L15	152	575	3	17	0	1	3	5	7	39	5	0	7	8	10	2	3	1	5	3	6	5	0	4	22	7	1	3	1	0	16	10	194		0.0154639	0.0876289	0	0.00515464	0.0154639	0.0257732	0.0360825	0.201031	0.0257732	0	0.0360825	0.0412371
poor-outcome-6-ER	SRR568512	hg19	poor-outcome-6-ER.L20	152	306	0	8	0	0	1	2	5	25	3	0	2	8	2	0	1	1	3	2	6	3	0	2	11	5	1	0	0	0	8	5	104		0	0.0769231	0	0	0.00961538	0.0192308	0.0480769	0.240385	0.0288462	0	0.0192308	0.0769231
poor-outcome-7-ER	SRR568515	hg19	poor-outcome-7-ER.L4	166	2148	10	29	0	3	5	8	20	46	13	0	11	8	11	2	3	2	6	5	11	14	0	17	38	21	0	11	9	0	29	22	354		0.0282486	0.0819209	0	0.00847458	0.0141243	0.0225989	0.0564972	0.129944	0.0367232	0	0.0310734	0.0225989
poor-outcome-7-ER	SRR568515	hg19	poor-outcome-7-ER.L8	166	1650	10	29	0	3	5	8	18	43	11	0	10	7	9	2	3	1	6	5	11	13	0	15	37	21	0	10	9	0	26	20	332		0.0301205	0.0873494	0	0.00903614	0.0150602	0.0240964	0.0542169	0.129518	0.0331325	0	0.0301205	0.0210843
poor-outcome-7-ER	SRR568515	hg19	poor-outcome-7-ER.L10	166	1335	8	26	0	3	5	7	16	42	9	0	9	6	8	1	2	1	6	4	8	12	0	12	34	19	0	8	8	0	24	17	295		0.0271186	0.0881356	0	0.0101695	0.0169492	0.0237288	0.0542373	0.142373	0.0305085	0	0.0305085	0.020339
poor-outcome-7-ER	SRR568515	hg19	poor-outcome-7-ER.L15	166	730	4	14	0	1	4	4	4	22	7	0	7	5	4	0	1	1	4	3	6	9	0	10	25	16	0	3	4	0	14	11	183		0.0218579	0.0765027	0	0.00546448	0.0218579	0.0218579	0.0218579	0.120219	0.0382514	0	0.0382514	0.0273224
poor-outcome-7-ER	SRR568515	hg19	poor-outcome-7-ER.L20	166	409	0	11	0	1	3	4	4	14	3	0	5	5	2	0	0	0	1	3	4	6	0	6	17	8	0	1	2	0	8	6	114		0	0.0964912	0	0.00877193	0.0263158	0.0350877	0.0350877	0.122807	0.0263158	0	0.0438596	0.0438596
ECC-1-ERalpha-a-Estradiol-10nM-v041610-2-A	SRR351676	hg19	ECC-1-ERalpha-a-Estradiol-10nM-v041610-2-A.L4	145	29791	82	156	4	25	30	24	88	233	81	4	62	49	100	48	27	30	66	86	39	68	7	92	189	88	23	37	21	3	153	111	2026		0.0404738	0.076999	0.00197433	0.0123396	0.0148075	0.011846	0.0434353	0.115005	0.0399803	0.00197433	0.0306022	0.0241856
ECC-1-ERalpha-a-Estradiol-10nM-v041610-2-A	SRR351676	hg19	ECC-1-ERalpha-a-Estradiol-10nM-v041610-2-A.L8	145	25965	78	151	4	25	28	23	85	221	73	4	59	42	95	45	25	26	62	83	35	66	7	86	171	81	21	35	21	3	147	100	1902		0.0410095	0.0793901	0.00210305	0.0131441	0.0147213	0.0120925	0.0446898	0.116193	0.0383807	0.00210305	0.03102	0.022082
ECC-1-ERalpha-a-Estradiol-10nM-v041610-2-A	SRR351676	hg19	ECC-1-ERalpha-a-Estradiol-10nM-v041610-2-A.L10	145	22843	72	147	4	25	27	21	77	212	67	4	59	41	91	45	23	25	59	75	35	65	7	82	165	73	19	29	19	2	137	98	1805		0.0398892	0.0814404	0.00221607	0.0138504	0.0149584	0.0116343	0.0426593	0.117452	0.0371191	0.00221607	0.032687	0.0227147
ECC-1-ERalpha-a-Estradiol-10nM-v041610-2-A	SRR351676	hg19	ECC-1-ERalpha-a-Estradiol-10nM-v041610-2-A.L15	145	15291	58	124	2	19	24	16	66	177	57	4	50	31	73	38	20	17	53	62	22	51	5	67	135	63	15	26	15	0	121	81	1492		0.038874	0.0831099	0.00134048	0.0127346	0.0160858	0.0107239	0.0442359	0.118633	0.0382038	0.00268097	0.0335121	0.0207775
ECC-1-ERalpha-a-Estradiol-10nM-v041610-2-A	SRR351676	hg19	ECC-1-ERalpha-a-Estradiol-10nM-v041610-2-A.L20	145	10509	42	110	1	14	19	14	53	141	50	2	41	25	63	31	15	12	45	45	17	40	2	55	123	53	14	24	11	0	95	71	1228		0.034202	0.0895765	0.000814332	0.0114007	0.0154723	0.0114007	0.0431596	0.114821	0.0407166	0.00162866	0.0333876	0.0203583
ECC-1-ERalpha-a-Estradiol-10nM-v041610-2-B	SRR351677	hg19	ECC-1-ERalpha-a-Estradiol-10nM-v041610-2-B.L4	151	20546	66	125	2	20	21	20	73	183	71	4	49	36	76	34	20	22	46	69	28	56	6	75	143	75	14	36	14	2	112	83	1581		0.0417457	0.0790639	0.00126502	0.0126502	0.0132827	0.0126502	0.0461733	0.11575	0.0449083	0.00253004	0.030993	0.0227704
ECC-1-ERalpha-a-Estradiol-10nM-v041610-2-B	SRR351677	hg19	ECC-1-ERalpha-a-Estradiol-10nM-v041610-2-B.L8	151	18416	66	122	2	20	21	16	71	173	66	4	49	32	74	32	19	19	46	66	27	55	6	72	140	73	14	32	14	1	110	78	1520		0.0434211	0.0802632	0.00131579	0.0131579	0.0138158	0.0105263	0.0467105	0.113816	0.0434211	0.00263158	0.0322368	0.0210526
ECC-1-ERalpha-a-Estradiol-10nM-v041610-2-B	SRR351677	hg19	ECC-1-ERalpha-a-Estradiol-10nM-v041610-2-B.L10	151	16831	62	118	2	19	21	15	70	170	62	3	48	29	68	31	17	18	43	58	27	53	5	65	139	70	14	31	13	1	107	78	1457		0.0425532	0.0809883	0.00137268	0.0130405	0.0144132	0.0102951	0.0480439	0.116678	0.0425532	0.00205903	0.0329444	0.0199039
ECC-1-ERalpha-a-Estradiol-10nM-v041610-2-B	SRR351677	hg19	ECC-1-ERalpha-a-Estradiol-10nM-v041610-2-B.L15	151	12219	55	104	1	12	18	12	62	146	51	3	41	26	59	24	15	16	39	46	22	48	4	60	123	63	11	25	13	0	91	69	1259		0.0436855	0.0826052	0.000794281	0.00953137	0.0142971	0.00953137	0.0492454	0.115965	0.0405083	0.00238284	0.0325655	0.0206513
ECC-1-ERalpha-a-Estradiol-10nM-v041610-2-B	SRR351677	hg19	ECC-1-ERalpha-a-Estradiol-10nM-v041610-2-B.L20	151	8681	42	87	1	9	14	10	54	126	42	1	34	22	47	20	14	15	33	39	17	34	2	49	104	51	9	22	7	0	74	54	1033		0.0406583	0.0842207	0.000968054	0.00871249	0.0135528	0.00968054	0.0522749	0.121975	0.0406583	0.000968054	0.0329138	0.0212972
T-47D-ERalpha-a-Estradiol-10nM-v041610-2-A	SRR351896	hg19	T-47D-ERalpha-a-Estradiol-10nM-v041610-2-A.L4	138	26751	110	199	2	33	41	25	99	194	53	3	75	38	86	34	19	19	52	96	43	66	7	65	154	102	13	41	27	2	202	112	2012		0.054672	0.0989066	0.000994036	0.0164016	0.0203777	0.0124254	0.0492048	0.0964215	0.0263419	0.00149105	0.0372763	0.0188867
T-47D-ERalpha-a-Estradiol-10nM-v041610-2-A	SRR351896	hg19	T-47D-ERalpha-a-Estradiol-10nM-v041610-2-A.L8	138	23171	105	189	2	32	40	20	91	180	48	3	73	34	79	34	17	15	52	92	43	65	7	64	148	98	13	40	25	2	195	108	1914		0.0548589	0.0987461	0.00104493	0.0167189	0.0208986	0.0104493	0.0475444	0.0940439	0.0250784	0.0015674	0.03814	0.0177638
T-47D-ERalpha-a-Estradiol-10nM-v041610-2-A	SRR351896	hg19	T-47D-ERalpha-a-Estradiol-10nM-v041610-2-A.L10	138	20228	99	181	2	32	38	18	86	173	46	3	67	33	75	33	15	14	49	87	41	63	7	59	142	91	11	37	25	2	188	105	1822		0.0543359	0.0993414	0.00109769	0.0175631	0.0208562	0.00987925	0.0472009	0.0949506	0.025247	0.00164654	0.0367728	0.018112
T-47D-ERalpha-a-Estradiol-10nM-v041610-2-A	SRR351896	hg19	T-47D-ERalpha-a-Estradiol-10nM-v041610-2-A.L15	138	14054	83	158	2	23	29	14	75	156	41	2	58	28	57	27	11	13	48	67	38	56	4	51	128	78	6	33	20	2	166	93	1567		0.0529675	0.10083	0.00127632	0.0146777	0.0185067	0.00893427	0.0478622	0.0995533	0.0261646	0.00127632	0.0370134	0.0178685
T-47D-ERalpha-a-Estradiol-10nM-v041610-2-A	SRR351896	hg19	T-47D-ERalpha-a-Estradiol-10nM-v041610-2-A.L20	138	9884	70	130	1	21	26	12	61	132	36	2	53	23	42	26	10	12	44	58	33	49	3	45	109	66	5	30	15	2	140	81	1337		0.052356	0.0972326	0.000747943	0.0157068	0.0194465	0.00897532	0.0456245	0.0987285	0.026926	0.00149589	0.039641	0.0172027
T-47D-ERalpha-a-Estradiol-10nM-v041610-2-B	SRR351897	hg19	T-47D-ERalpha-a-Estradiol-10nM-v041610-2-B.L4	133	22355	107	193	2	32	36	22	92	191	64	3	66	41	77	27	21	16	49	76	43	66	7	69	170	97	16	39	26	2	191	119	1960		0.0545918	0.0984694	0.00102041	0.0163265	0.0183673	0.0112245	0.0469388	0.097449	0.0326531	0.00153061	0.0336735	0.0209184
T-47D-ERalpha-a-Estradiol-10nM-v041610-2-B	SRR351897	hg19	T-47D-ERalpha-a-Estradiol-10nM-v041610-2-B.L8	133	17787	98	181	2	27	34	17	83	182	60	2	65	36	72	26	18	14	46	72	40	61	6	67	155	93	12	34	26	2	180	111	1822		0.053787	0.0993414	0.00109769	0.0148189	0.0186608	0.00933041	0.0455543	0.0998902	0.0329308	0.00109769	0.0356751	0.0197585
T-47D-ERalpha-a-Estradiol-10nM-v041610-2-B	SRR351897	hg19	T-47D-ERalpha-a-Estradiol-10nM-v041610-2-B.L10	133	14843	87	171	1	26	30	13	76	167	53	2	59	32	65	25	15	12	43	67	39	60	6	58	146	84	11	33	23	2	166	102	1674		0.0519713	0.102151	0.000597372	0.0155317	0.0179211	0.00776583	0.0454002	0.0997611	0.0316607	0.00119474	0.0352449	0.0191159
T-47D-ERalpha-a-Estradiol-10nM-v041610-2-B	SRR351897	hg19	T-47D-ERalpha-a-Estradiol-10nM-v041610-2-B.L15	133	9494	76	146	1	20	25	12	58	135	42	2	54	25	49	21	11	10	39	55	33	47	4	45	122	65	6	25	20	2	143	85	1378		0.0551524	0.105951	0.000725689	0.0145138	0.0181422	0.00870827	0.04209	0.0979681	0.030479	0.00145138	0.0391872	0.0181422
T-47D-ERalpha-a-Estradiol-10nM-v041610-2-B	SRR351897	hg19	T-47D-ERalpha-a-Estradiol-10nM-v041610-2-B.L20	133	6422	64	122	1	15	22	10	53	117	38	2	42	20	38	15	8	9	33	47	24	38	3	37	103	59	5	21	14	1	129	66	1156		0.0553633	0.105536	0.000865052	0.0129758	0.0190311	0.00865052	0.0458478	0.101211	0.032872	0.0017301	0.0363322	0.017301
ERa-ChIPseq-E2-Exp1	SRR1542273	hg19	ERa-ChIPseq-E2-Exp1.L4	180	32623	274	509	6	108	94	52	241	513	182	14	191	149	300	79	68	77	113	296	157	209	16	197	430	249	46	119	91	1	544	294	5619		0.0487631	0.0905855	0.00106781	0.0192205	0.016729	0.00925432	0.0428902	0.0912974	0.0323901	0.00249155	0.0339918	0.0265172
ERa-ChIPseq-E2-Exp1	SRR1542273	hg19	ERa-ChIPseq-E2-Exp1.L8	180	21818	216	406	4	83	69	35	195	432	144	10	163	122	229	74	53	57	100	241	116	163	10	153	368	199	34	91	66	1	439	246	4519		0.0477982	0.0898429	0.000885152	0.0183669	0.0152689	0.00774508	0.0431511	0.0955964	0.0318655	0.00221288	0.0360699	0.0269971
ERa-ChIPseq-E2-Exp1	SRR1542273	hg19	ERa-ChIPseq-E2-Exp1.L10	180	17818	181	353	3	69	59	33	165	380	120	9	143	100	189	71	49	44	97	210	97	138	8	127	326	180	29	79	59	1	383	217	3919		0.0461853	0.090074	0.000765501	0.0176065	0.0150549	0.00842052	0.0421026	0.0969635	0.0306201	0.0022965	0.0364889	0.0255167
ERa-ChIPseq-E2-Exp1	SRR1542273	hg19	ERa-ChIPseq-E2-Exp1.L15	180	11700	139	253	2	50	38	25	125	310	82	8	107	64	138	55	35	31	72	150	75	105	7	95	250	120	20	60	41	1	278	152	2888		0.0481302	0.0876039	0.000692521	0.017313	0.0131579	0.00865651	0.0432825	0.107341	0.0283934	0.00277008	0.0370499	0.0221607
ERa-ChIPseq-E2-Exp1	SRR1542273	hg19	ERa-ChIPseq-E2-Exp1.L20	180	8203	100	186	2	36	30	16	92	257	62	3	74	48	93	47	25	22	57	111	55	80	4	83	206	95	13	41	31	1	211	115	2196		0.0455373	0.0846995	0.000910747	0.0163934	0.0136612	0.00728597	0.0418944	0.117031	0.0282332	0.00136612	0.0336976	0.0218579
ERa-E2-rep3	SRR1193534	hg19	ERa-E2-rep3.L4	186	4197	46	87	0	15	13	8	41	114	24	2	31	15	25	20	13	8	22	31	22	27	4	36	94	42	6	22	10	0	87	57	922		0.0498915	0.0943601	0	0.016269	0.0140998	0.00867679	0.0444685	0.123644	0.0260304	0.0021692	0.0336226	0.016269
ERa-E2-rep3	SRR1193534	hg19	ERa-E2-rep3.L8	186	3862	46	87	0	15	13	8	40	112	23	2	31	14	25	20	13	8	22	30	21	25	4	35	92	41	5	21	10	0	86	57	906		0.0507726	0.0960265	0	0.0165563	0.0143488	0.00883002	0.0441501	0.12362	0.0253863	0.00220751	0.0342163	0.0154525
ERa-E2-rep3	SRR1193534	hg19	ERa-E2-rep3.L10	186	3729	45	87	0	15	13	7	40	112	20	2	29	14	24	19	13	7	22	29	20	24	4	35	89	40	5	21	10	0	83	56	885		0.0508475	0.0983051	0	0.0169492	0.0146893	0.0079096	0.0451977	0.126554	0.0225989	0.00225989	0.0327684	0.0158192
ERa-E2-rep3	SRR1193534	hg19	ERa-E2-rep3.L15	186	3236	42	80	0	14	11	7	33	100	17	1	27	13	23	16	12	6	22	23	19	23	4	32	78	36	4	19	8	0	75	49	794		0.0528967	0.100756	0	0.0176322	0.0138539	0.00881612	0.0415617	0.125945	0.0214106	0.00125945	0.034005	0.0163728
ERa-E2-rep3	SRR1193534	hg19	ERa-E2-rep3.L20	186	2686	34	72	0	10	10	5	27	90	13	1	24	11	21	13	11	4	20	17	18	20	4	25	71	35	2	17	8	0	69	44	696		0.0488506	0.103448	0	0.0143678	0.0143678	0.00718391	0.0387931	0.12931	0.0186782	0.00143678	0.0344828	0.0158046
Beta-E2-ChIP	SRR915735	hg19	Beta-E2-ChIP.L4	99	9599	45	71	4	17	24	20	69	120	56	2	25	46	45	20	22	25	21	38	39	18	3	59	124	54	15	21	20	2	59	68	1152		0.0390625	0.0616319	0.00347222	0.0147569	0.0208333	0.0173611	0.0598958	0.104167	0.0486111	0.00173611	0.0217014	0.0399306
Beta-E2-ChIP	SRR915735	hg19	Beta-E2-ChIP.L8	99	9427	45	71	4	17	24	19	69	120	56	2	25	46	45	20	22	25	21	38	39	18	3	59	122	53	15	21	20	2	59	68	1148		0.0391986	0.0618467	0.00348432	0.0148084	0.0209059	0.0165505	0.0601045	0.10453	0.0487805	0.00174216	0.021777	0.0400697
Beta-E2-ChIP	SRR915735	hg19	Beta-E2-ChIP.L10	99	9178	44	70	4	17	24	19	67	119	52	2	24	46	45	20	22	24	20	38	39	18	3	59	121	53	15	21	19	2	59	68	1134		0.0388007	0.0617284	0.00352734	0.0149912	0.021164	0.0167549	0.0590829	0.104938	0.0458554	0.00176367	0.021164	0.0405644
Beta-E2-ChIP	SRR915735	hg19	Beta-E2-ChIP.L15	99	8127	40	67	4	16	22	19	58	114	50	2	21	42	41	20	20	24	18	35	34	16	2	56	116	50	15	18	18	2	55	65	1060		0.0377358	0.0632075	0.00377358	0.0150943	0.0207547	0.0179245	0.054717	0.107547	0.0471698	0.00188679	0.0198113	0.0396226
Beta-E2-ChIP	SRR915735	hg19	Beta-E2-ChIP.L20	99	6862	36	62	4	16	19	15	53	102	37	2	18	37	37	19	17	19	15	30	31	13	1	52	101	46	13	16	16	2	51	61	941		0.0382572	0.0658874	0.0042508	0.0170032	0.0201913	0.0159405	0.0563231	0.108395	0.0393199	0.0021254	0.0191286	0.0393199
ERa-ChIPSeq-repeat1	SRR816993	hg19	ERa-ChIPSeq-repeat1.L4	180	32623	274	509	6	108	94	52	241	513	182	14	191	149	300	79	68	77	113	296	157	209	16	197	430	249	46	119	91	1	544	294	5619		0.0487631	0.0905855	0.00106781	0.0192205	0.016729	0.00925432	0.0428902	0.0912974	0.0323901	0.00249155	0.0339918	0.0265172
ERa-ChIPSeq-repeat1	SRR816993	hg19	ERa-ChIPSeq-repeat1.L8	180	21818	216	406	4	83	69	35	195	432	144	10	163	122	229	74	53	57	100	241	116	163	10	153	368	199	34	91	66	1	439	246	4519		0.0477982	0.0898429	0.000885152	0.0183669	0.0152689	0.00774508	0.0431511	0.0955964	0.0318655	0.00221288	0.0360699	0.0269971
ERa-ChIPSeq-repeat1	SRR816993	hg19	ERa-ChIPSeq-repeat1.L10	180	17818	181	353	3	69	59	33	165	380	120	9	143	100	189	71	49	44	97	210	97	138	8	127	326	180	29	79	59	1	383	217	3919		0.0461853	0.090074	0.000765501	0.0176065	0.0150549	0.00842052	0.0421026	0.0969635	0.0306201	0.0022965	0.0364889	0.0255167
ERa-ChIPSeq-repeat1	SRR816993	hg19	ERa-ChIPSeq-repeat1.L15	180	11700	139	253	2	50	38	25	125	310	82	8	107	64	138	55	35	31	72	150	75	105	7	95	250	120	20	60	41	1	278	152	2888		0.0481302	0.0876039	0.000692521	0.017313	0.0131579	0.00865651	0.0432825	0.107341	0.0283934	0.00277008	0.0370499	0.0221607
ERa-ChIPSeq-repeat1	SRR816993	hg19	ERa-ChIPSeq-repeat1.L20	180	8203	100	186	2	36	30	16	92	257	62	3	74	48	93	47	25	22	57	111	55	80	4	83	206	95	13	41	31	1	211	115	2196		0.0455373	0.0846995	0.000910747	0.0163934	0.0136612	0.00728597	0.0418944	0.117031	0.0282332	0.00136612	0.0336976	0.0218579
ERa-ChIPSeq-repeat2	SRR816994	hg19	ERa-ChIPSeq-repeat2.L4	185	12501	97	157	1	30	37	23	90	209	56	4	65	48	102	41	28	27	52	109	53	69	8	75	179	92	16	47	30	0	182	102	2029		0.0478068	0.077378	0.000492854	0.0147856	0.0182356	0.0113356	0.0443568	0.103006	0.0275998	0.00197141	0.0320355	0.023657
ERa-ChIPSeq-repeat2	SRR816994	hg19	ERa-ChIPSeq-repeat2.L8	185	9769	90	149	1	24	34	21	80	187	47	4	59	45	87	38	26	26	49	102	44	65	8	71	166	81	13	41	26	0	170	95	1849		0.048675	0.0805841	0.000540833	0.01298	0.0183883	0.0113575	0.0432666	0.101136	0.0254191	0.00216333	0.0319091	0.0243375
ERa-ChIPSeq-repeat2	SRR816994	hg19	ERa-ChIPSeq-repeat2.L10	185	8456	81	136	1	22	31	21	72	176	43	4	56	42	80	37	24	21	48	91	37	58	6	64	151	74	12	34	24	0	161	88	1695		0.0477876	0.080236	0.000589971	0.0129794	0.0182891	0.0123894	0.0424779	0.103835	0.0253687	0.00235988	0.0330383	0.0247788
ERa-ChIPSeq-repeat2	SRR816994	hg19	ERa-ChIPSeq-repeat2.L15	185	6129	62	114	0	19	25	15	56	150	34	4	44	32	66	25	15	17	39	74	30	43	5	50	124	68	9	25	19	0	127	74	1365		0.0454212	0.0835165	0	0.0139194	0.018315	0.010989	0.0410256	0.10989	0.0249084	0.0029304	0.0322344	0.0234432
ERa-ChIPSeq-repeat2	SRR816994	hg19	ERa-ChIPSeq-repeat2.L20	185	4644	47	101	0	16	16	10	45	125	24	3	39	26	55	17	12	9	34	51	28	29	4	46	98	54	6	24	15	0	101	61	1096		0.0428832	0.0921533	0	0.0145985	0.0145985	0.00912409	0.0410584	0.114051	0.0218978	0.00273723	0.0355839	0.0237226
untreated-rep-1-ER-ChIP-seq-GH620	SRR2176971	hg19	untreated-rep-1-ER-ChIP-seq-GH620.L4	215	18268	55	92	0	16	22	14	32	103	27	8	28	25	30	14	12	10	18	37	29	24	6	40	80	50	7	31	17	1	87	52	967		0.0568769	0.0951396	0	0.016546	0.0227508	0.0144778	0.033092	0.106515	0.0279214	0.00827301	0.0289555	0.0258532
untreated-rep-1-ER-ChIP-seq-GH620	SRR2176971	hg19	untreated-rep-1-ER-ChIP-seq-GH620.L8	215	6864	31	61	0	9	15	10	21	75	17	5	18	17	19	11	10	7	14	25	16	16	4	30	52	35	5	18	12	0	65	39	657		0.0471842	0.0928463	0	0.0136986	0.0228311	0.0152207	0.0319635	0.114155	0.0258752	0.00761035	0.0273973	0.0258752
untreated-rep-1-ER-ChIP-seq-GH620	SRR2176971	hg19	untreated-rep-1-ER-ChIP-seq-GH620.L10	215	4416	23	49	0	6	11	8	19	68	16	4	17	12	18	9	9	5	10	18	14	12	3	25	44	30	4	16	9	0	59	31	549		0.0418944	0.0892532	0	0.010929	0.0200364	0.0145719	0.0346084	0.123862	0.0291439	0.00728597	0.0309654	0.0218579
untreated-rep-1-ER-ChIP-seq-GH620	SRR2176971	hg19	untreated-rep-1-ER-ChIP-seq-GH620.L15	215	1834	15	35	0	4	7	4	11	48	8	2	7	4	11	6	4	4	8	7	11	9	2	13	27	22	3	10	3	0	37	21	343		0.0437318	0.102041	0	0.0116618	0.0204082	0.0116618	0.03207	0.139942	0.0233236	0.0058309	0.0204082	0.0116618
untreated-rep-1-ER-ChIP-seq-GH620	SRR2176971	hg19	untreated-rep-1-ER-ChIP-seq-GH620.L20	215	902	7	26	0	3	3	3	10	29	6	2	4	2	8	2	4	3	5	3	7	5	1	8	22	17	1	4	1	0	20	11	217		0.0322581	0.119816	0	0.0138249	0.0138249	0.0138249	0.0460829	0.133641	0.0276498	0.00921659	0.0184332	0.00921659
untreated-rep-2-ER-ChIP-seq-GH628	SRR2176972	hg19	untreated-rep-2-ER-ChIP-seq-GH628.L4	189	10362	34	56	0	7	9	6	17	52	18	4	21	17	18	6	4	6	10	20	15	15	2	25	39	33	4	17	5	1	57	36	554		0.0613718	0.101083	0	0.0126354	0.0162455	0.0108303	0.0306859	0.0938628	0.032491	0.00722022	0.0379061	0.0306859
untreated-rep-2-ER-ChIP-seq-GH628	SRR2176972	hg19	untreated-rep-2-ER-ChIP-seq-GH628.L8	189	3136	17	37	0	5	6	3	11	40	10	4	8	6	11	3	3	3	8	10	10	9	2	18	29	24	1	11	5	0	38	24	356		0.0477528	0.103933	0	0.0140449	0.0168539	0.00842697	0.0308989	0.11236	0.0280899	0.011236	0.0224719	0.0168539
untreated-rep-2-ER-ChIP-seq-GH628	SRR2176972	hg19	untreated-rep-2-ER-ChIP-seq-GH628.L10	189	1968	14	30	0	4	4	3	11	36	7	3	5	4	10	3	3	3	7	6	8	8	2	15	25	24	1	7	3	0	31	18	295		0.0474576	0.101695	0	0.0135593	0.0135593	0.0101695	0.0372881	0.122034	0.0237288	0.0101695	0.0169492	0.0135593
untreated-rep-2-ER-ChIP-seq-GH628	SRR2176972	hg19	untreated-rep-2-ER-ChIP-seq-GH628.L15	189	722	7	23	0	2	2	2	5	24	3	0	4	1	5	0	2	3	4	2	4	4	2	9	16	15	0	4	0	0	17	13	173		0.0404624	0.132948	0	0.0115607	0.0115607	0.0115607	0.0289017	0.138728	0.017341	0	0.0231214	0.00578035
untreated-rep-2-ER-ChIP-seq-GH628	SRR2176972	hg19	untreated-rep-2-ER-ChIP-seq-GH628.L20	189	337	4	14	0	1	1	1	2	16	2	0	2	0	4	0	1	1	1	2	2	3	0	4	8	6	0	2	0	0	10	7	94		0.0425532	0.148936	0	0.0106383	0.0106383	0.0106383	0.0212766	0.170213	0.0212766	0	0.0212766	0
E2-rep-1-ER-ChIP-seq-GH622	SRR2176973	hg19	E2-rep-1-ER-ChIP-seq-GH622.L4	226	19388	100	150	2	34	37	24	85	172	59	9	59	47	65	25	26	26	36	66	47	55	10	77	143	90	17	47	34	2	162	86	1792		0.0558036	0.0837054	0.00111607	0.0189732	0.0206473	0.0133929	0.047433	0.0959821	0.0329241	0.00502232	0.0329241	0.0262277
E2-rep-1-ER-ChIP-seq-GH622	SRR2176973	hg19	E2-rep-1-ER-ChIP-seq-GH622.L8	226	11762	78	123	1	24	30	18	61	145	44	8	43	38	40	20	19	20	30	50	38	39	6	64	114	69	10	35	30	1	129	72	1399		0.0557541	0.0879199	0.000714796	0.0171551	0.0214439	0.0128663	0.0436026	0.103645	0.031451	0.00571837	0.0307362	0.0271623
E2-rep-1-ER-ChIP-seq-GH622	SRR2176973	hg19	E2-rep-1-ER-ChIP-seq-GH622.L10	226	9058	68	107	0	21	23	13	51	131	39	6	34	34	33	19	18	16	25	44	33	30	6	53	107	58	10	33	25	1	110	65	1213		0.0560594	0.088211	0	0.0173124	0.0189613	0.0107172	0.0420445	0.107997	0.0321517	0.00494641	0.0280297	0.0280297
E2-rep-1-ER-ChIP-seq-GH622	SRR2176973	hg19	E2-rep-1-ER-ChIP-seq-GH622.L15	226	5094	38	76	0	14	17	12	37	90	23	3	25	26	20	10	13	10	19	30	24	20	4	42	84	45	8	25	14	0	83	49	861		0.0441347	0.0882695	0	0.0162602	0.0197445	0.0139373	0.0429733	0.10453	0.0267131	0.00348432	0.029036	0.0301974
E2-rep-1-ER-ChIP-seq-GH622	SRR2176973	hg19	E2-rep-1-ER-ChIP-seq-GH622.L20	226	3167	27	59	0	7	12	10	25	70	17	1	18	19	18	7	11	8	14	15	18	15	3	30	59	38	7	16	7	0	65	36	632		0.0427215	0.0933544	0	0.0110759	0.0189873	0.0158228	0.039557	0.110759	0.0268987	0.00158228	0.028481	0.0300633
E2-rep-2-ER-ChIP-seq-GH630	SRR2176974	hg19	E2-rep-2-ER-ChIP-seq-GH630.L4	250	27444	117	196	3	40	47	28	102	195	85	17	76	61	80	30	31	30	45	93	61	84	11	92	165	111	27	59	41	2	206	113	2248		0.0520463	0.0871886	0.00133452	0.0177936	0.0209075	0.0124555	0.0453737	0.0867438	0.0378114	0.00756228	0.0338078	0.0271352
E2-rep-2-ER-ChIP-seq-GH630	SRR2176974	hg19	E2-rep-2-ER-ChIP-seq-GH630.L8	250	18550	101	177	3	33	38	21	83	177	73	12	63	52	65	27	30	24	42	82	53	67	8	80	145	97	20	44	35	2	168	97	1919		0.0526316	0.0922355	0.00156331	0.0171965	0.019802	0.0109432	0.0432517	0.0922355	0.0380406	0.00625326	0.0328296	0.0270974
E2-rep-2-ER-ChIP-seq-GH630	SRR2176974	hg19	E2-rep-2-ER-ChIP-seq-GH630.L10	250	14962	88	160	2	28	35	20	77	163	62	12	57	44	54	25	27	23	40	72	46	48	8	69	128	83	16	39	29	2	157	92	1706		0.0515826	0.0937866	0.00117233	0.0164127	0.0205158	0.0117233	0.0451348	0.0955451	0.0363423	0.007034	0.0334115	0.0257913
E2-rep-2-ER-ChIP-seq-GH630	SRR2176974	hg19	E2-rep-2-ER-ChIP-seq-GH630.L15	250	9262	65	115	0	21	28	13	53	131	39	8	39	34	34	20	18	16	30	58	31	38	6	52	100	67	13	31	21	0	125	71	1277		0.0509005	0.0900548	0	0.0164448	0.0219264	0.0101801	0.0415035	0.102584	0.0305403	0.00626468	0.0305403	0.0266249
E2-rep-2-ER-ChIP-seq-GH630	SRR2176974	hg19	E2-rep-2-ER-ChIP-seq-GH630.L20	250	6041	54	85	0	14	20	11	39	107	29	3	29	29	29	13	15	9	27	36	21	27	5	40	80	52	10	24	13	0	95	56	972		0.0555556	0.0874486	0	0.0144033	0.0205761	0.0113169	0.0401235	0.110082	0.0298354	0.00308642	0.0298354	0.0298354
untreated-rep-1-ER-ChIP-seq-GH999	SRR2176986	hg19	untreated-rep-1-ER-ChIP-seq-GH999.L4	220	44500	86	150	2	30	35	21	84	170	58	12	59	46	69	28	25	25	45	61	42	47	9	75	139	84	14	44	31	3	156	107	1757		0.0489471	0.0853728	0.0011383	0.0170746	0.0199203	0.0119522	0.0478088	0.0967558	0.0330108	0.00682982	0.03358	0.026181
untreated-rep-1-ER-ChIP-seq-GH999	SRR2176986	hg19	untreated-rep-1-ER-ChIP-seq-GH999.L8	220	19255	64	118	0	20	26	12	56	129	38	8	43	31	47	22	14	14	31	45	32	36	5	52	102	60	5	33	18	2	123	78	1264		0.0506329	0.0933544	0	0.0158228	0.0205696	0.00949367	0.0443038	0.102057	0.0300633	0.00632911	0.034019	0.0245253
untreated-rep-1-ER-ChIP-seq-GH999	SRR2176986	hg19	untreated-rep-1-ER-ChIP-seq-GH999.L10	220	12974	52	107	0	14	25	9	46	115	31	5	38	24	44	21	12	10	25	39	25	23	0	43	93	53	2	29	12	1	108	68	1074		0.0484171	0.0996276	0	0.0130354	0.0232775	0.00837989	0.0428305	0.107076	0.0288641	0.00465549	0.0353818	0.0223464
untreated-rep-1-ER-ChIP-seq-GH999	SRR2176986	hg19	untreated-rep-1-ER-ChIP-seq-GH999.L15	220	5462	36	82	0	11	18	8	27	88	18	1	24	11	29	7	8	5	13	28	17	15	0	28	62	38	1	19	8	1	67	46	716		0.0502793	0.114525	0	0.0153631	0.0251397	0.0111732	0.0377095	0.122905	0.0251397	0.00139665	0.0335196	0.0153631
untreated-rep-1-ER-ChIP-seq-GH999	SRR2176986	hg19	untreated-rep-1-ER-ChIP-seq-GH999.L20	220	2693	23	51	0	8	10	6	20	62	14	1	19	9	24	5	4	5	13	18	12	8	0	17	52	28	0	15	5	0	53	35	517		0.0444874	0.098646	0	0.0154739	0.0193424	0.0116054	0.0386847	0.119923	0.0270793	0.00193424	0.0367505	0.0174081
untreated-rep-2-ER-ChIP-seq-GH1008	SRR2176987	hg19	untreated-rep-2-ER-ChIP-seq-GH1008.L4	254	44368	83	146	0	31	33	21	64	138	46	11	51	37	59	20	19	22	33	58	36	51	12	59	111	79	15	42	27	2	132	93	1531		0.0542129	0.0953625	0	0.0202482	0.0215545	0.0137165	0.0418027	0.0901372	0.0300457	0.00718485	0.0333116	0.0241672
untreated-rep-2-ER-ChIP-seq-GH1008	SRR2176987	hg19	untreated-rep-2-ER-ChIP-seq-GH1008.L8	254	26582	63	122	0	19	27	18	52	120	38	8	41	26	48	18	16	17	26	47	33	41	8	51	91	63	10	35	20	1	113	79	1251		0.0503597	0.097522	0	0.0151878	0.0215827	0.0143885	0.0415667	0.0959233	0.0303757	0.00639488	0.0327738	0.0207834
untreated-rep-2-ER-ChIP-seq-GH1008	SRR2176987	hg19	untreated-rep-2-ER-ChIP-seq-GH1008.L10	254	19467	54	109	0	14	24	15	43	108	36	6	34	22	41	13	14	14	24	42	29	38	5	44	82	60	10	29	14	1	100	67	1092		0.0494505	0.0998168	0	0.0128205	0.021978	0.0137363	0.0393773	0.0989011	0.032967	0.00549451	0.0311355	0.0201465
untreated-rep-2-ER-ChIP-seq-GH1008	SRR2176987	hg19	untreated-rep-2-ER-ChIP-seq-GH1008.L15	254	9225	44	79	0	9	15	11	34	85	23	2	25	14	29	7	7	9	16	29	24	18	1	30	62	44	3	19	10	0	69	55	773		0.0569211	0.102199	0	0.0116429	0.0194049	0.0142303	0.0439845	0.109961	0.0297542	0.00258732	0.0323415	0.0181113
untreated-rep-2-ER-ChIP-seq-GH1008	SRR2176987	hg19	untreated-rep-2-ER-ChIP-seq-GH1008.L20	254	4593	25	62	0	7	9	7	19	68	14	2	21	9	23	5	5	5	13	21	15	10	0	23	51	32	0	16	4	0	48	40	554		0.0451264	0.111913	0	0.0126354	0.0162455	0.0126354	0.034296	0.122744	0.0252708	0.00361011	0.0379061	0.0162455
E2-rep-1-ER-ChIP-seq-GH1001	SRR2176988	hg19	E2-rep-1-ER-ChIP-seq-GH1001.L4	227	57851	181	318	4	63	65	44	170	302	141	17	116	81	145	54	44	39	79	143	91	116	22	130	254	151	33	81	63	2	332	201	3482		0.0519816	0.0913268	0.00114877	0.018093	0.0186674	0.0126364	0.0488225	0.0867318	0.040494	0.00488225	0.0333142	0.0232625
E2-rep-1-ER-ChIP-seq-GH1001	SRR2176988	hg19	E2-rep-1-ER-ChIP-seq-GH1001.L8	227	37354	154	276	3	56	52	33	131	267	113	10	98	66	110	51	37	35	74	121	75	96	14	104	221	132	23	68	54	1	284	167	2926		0.0526316	0.0943267	0.00102529	0.0191388	0.0177717	0.0112782	0.044771	0.0912509	0.0386193	0.00341763	0.0334928	0.0225564
E2-rep-1-ER-ChIP-seq-GH1001	SRR2176988	hg19	E2-rep-1-ER-ChIP-seq-GH1001.L10	227	29179	141	246	2	49	49	31	119	246	100	10	91	58	92	45	31	30	68	112	64	84	13	96	196	119	18	64	47	1	258	153	2633		0.0535511	0.0934295	0.00075959	0.01861	0.01861	0.0117736	0.0451956	0.0934295	0.0379795	0.00379795	0.0345613	0.0220281
E2-rep-1-ER-ChIP-seq-GH1001	SRR2176988	hg19	E2-rep-1-ER-ChIP-seq-GH1001.L15	227	16532	102	204	1	34	38	21	97	193	66	7	75	44	68	38	24	27	52	80	47	66	10	69	148	95	14	46	29	0	197	117	2009		0.0507715	0.101543	0.00049776	0.0169238	0.0189149	0.010453	0.0482827	0.0960677	0.0328522	0.00348432	0.037332	0.0219014
E2-rep-1-ER-ChIP-seq-GH1001	SRR2176988	hg19	E2-rep-1-ER-ChIP-seq-GH1001.L20	227	10071	81	166	0	28	28	15	79	157	44	3	52	33	58	29	17	18	44	59	35	54	5	52	127	74	11	38	18	0	157	94	1576		0.0513959	0.10533	0	0.0177665	0.0177665	0.00951777	0.0501269	0.0996193	0.0279188	0.00190355	0.0329949	0.0209391
E2-rep-2-ER-ChIP-seq-GH1010	SRR2176989	hg19	E2-rep-2-ER-ChIP-seq-GH1010.L4	221	49181	150	256	5	53	51	33	135	249	112	16	93	69	116	44	38	37	65	110	76	90	16	112	205	133	27	62	48	4	269	167	2841		0.0527983	0.0901091	0.00175994	0.0186554	0.0179514	0.0116156	0.0475185	0.0876452	0.0394227	0.00563182	0.032735	0.0242872
E2-rep-2-ER-ChIP-seq-GH1010	SRR2176989	hg19	E2-rep-2-ER-ChIP-seq-GH1010.L8	221	30563	126	224	3	42	42	27	110	217	91	15	81	58	85	38	32	28	57	97	58	78	12	89	179	114	23	52	39	3	226	140	2386		0.052808	0.093881	0.00125733	0.0176027	0.0176027	0.011316	0.0461023	0.0909472	0.0381391	0.00628667	0.033948	0.0243085
E2-rep-2-ER-ChIP-seq-GH1010	SRR2176989	hg19	E2-rep-2-ER-ChIP-seq-GH1010.L10	221	23190	116	199	2	38	38	23	101	196	85	11	74	53	73	35	29	27	52	89	52	70	9	83	165	97	16	48	31	2	201	120	2135		0.0543326	0.0932084	0.000936768	0.0177986	0.0177986	0.0107728	0.0473068	0.0918033	0.0398126	0.00515222	0.0346604	0.0248244
E2-rep-2-ER-ChIP-seq-GH1010	SRR2176989	hg19	E2-rep-2-ER-ChIP-seq-GH1010.L15	221	12352	83	158	2	28	33	16	74	146	54	7	51	35	52	28	20	22	42	61	40	51	6	55	132	76	11	38	21	0	154	101	1597		0.0519724	0.0989355	0.00125235	0.0175329	0.0206637	0.0100188	0.0463369	0.0914214	0.0338134	0.00438322	0.0319349	0.0219161
E2-rep-2-ER-ChIP-seq-GH1010	SRR2176989	hg19	E2-rep-2-ER-ChIP-seq-GH1010.L20	221	7182	65	127	0	21	23	9	60	120	38	1	40	24	40	19	15	11	30	44	29	39	3	46	107	61	7	30	11	0	120	78	1218		0.0533662	0.104269	0	0.0172414	0.0188834	0.00738916	0.0492611	0.0985222	0.0311987	0.000821018	0.0328407	0.0197044
untreated-rep-1-ER-ChIP-seq-GH983	SRR2177001	hg19	untreated-rep-1-ER-ChIP-seq-GH983.L4	227	31714	39	69	2	8	16	10	30	64	31	5	25	13	29	9	3	9	22	27	15	21	7	33	48	38	11	25	12	3	71	49	744		0.0524194	0.0927419	0.00268817	0.0107527	0.0215054	0.0134409	0.0403226	0.0860215	0.0416667	0.00672043	0.0336022	0.0174731
untreated-rep-1-ER-ChIP-seq-GH983	SRR2177001	hg19	untreated-rep-1-ER-ChIP-seq-GH983.L8	227	13467	22	44	1	4	14	8	15	52	18	3	13	7	21	7	3	5	14	19	10	16	2	22	35	32	2	20	4	3	49	35	500		0.044	0.088	0.002	0.008	0.028	0.016	0.03	0.104	0.036	0.006	0.026	0.014
untreated-rep-1-ER-ChIP-seq-GH983	SRR2177001	hg19	untreated-rep-1-ER-ChIP-seq-GH983.L10	227	8735	16	38	0	3	12	7	14	46	16	1	10	5	14	7	3	3	13	16	10	13	1	18	28	27	0	15	2	3	38	30	409		0.0391198	0.0929095	0	0.00733496	0.0293399	0.0171149	0.0342298	0.112469	0.0391198	0.00244499	0.0244499	0.0122249
untreated-rep-1-ER-ChIP-seq-GH983	SRR2177001	hg19	untreated-rep-1-ER-ChIP-seq-GH983.L15	227	3301	9	25	0	2	6	4	10	33	4	1	6	4	6	6	1	3	8	6	6	6	0	12	21	18	0	7	0	0	23	14	241		0.0373444	0.103734	0	0.00829876	0.0248963	0.0165975	0.0414938	0.136929	0.0165975	0.00414938	0.0248963	0.0165975
untreated-rep-1-ER-ChIP-seq-GH983	SRR2177001	hg19	untreated-rep-1-ER-ChIP-seq-GH983.L20	227	1306	6	16	0	0	4	2	6	18	1	1	3	1	2	3	1	3	4	2	4	3	0	9	13	7	0	4	0	0	13	7	133		0.0451128	0.120301	0	0	0.0300752	0.0150376	0.0451128	0.135338	0.0075188	0.0075188	0.0225564	0.0075188
untreated-rep-2-ER-ChIP-seq-GH991	SRR2177002	hg19	untreated-rep-2-ER-ChIP-seq-GH991.L4	224	33984	55	104	2	12	23	21	55	112	46	6	43	21	47	20	15	13	31	48	24	34	11	56	99	61	13	29	18	3	109	71	1202		0.0457571	0.0865225	0.00166389	0.00998336	0.0191348	0.0174709	0.0457571	0.093178	0.0382696	0.00499168	0.0357737	0.0174709
untreated-rep-2-ER-ChIP-seq-GH991	SRR2177002	hg19	untreated-rep-2-ER-ChIP-seq-GH991.L8	224	11278	40	72	1	7	17	8	30	78	22	4	26	10	27	13	8	8	26	34	16	23	2	32	69	43	3	19	12	3	75	46	774		0.0516796	0.0930233	0.00129199	0.00904393	0.0219638	0.0103359	0.0387597	0.100775	0.0284238	0.00516796	0.0335917	0.0129199
untreated-rep-2-ER-ChIP-seq-GH991	SRR2177002	hg19	untreated-rep-2-ER-ChIP-seq-GH991.L10	224	6711	32	62	0	5	15	7	25	71	19	2	21	8	21	9	5	6	20	30	14	20	2	26	57	41	1	18	10	2	67	40	656		0.0487805	0.0945122	0	0.00762195	0.0228659	0.0106707	0.0381098	0.108232	0.0289634	0.00304878	0.0320122	0.0121951
untreated-rep-2-ER-ChIP-seq-GH991	SRR2177002	hg19	untreated-rep-2-ER-ChIP-seq-GH991.L15	224	2516	17	37	0	2	10	5	15	48	11	1	11	7	11	8	3	4	13	20	10	13	1	19	38	27	1	11	2	0	44	31	420		0.0404762	0.0880952	0	0.0047619	0.0238095	0.0119048	0.0357143	0.114286	0.0261905	0.00238095	0.0261905	0.0166667
untreated-rep-2-ER-ChIP-seq-GH991	SRR2177002	hg19	untreated-rep-2-ER-ChIP-seq-GH991.L20	224	1283	9	26	0	2	7	3	12	35	7	0	7	5	5	5	3	3	8	13	8	7	0	13	23	20	0	6	1	0	31	22	281		0.0320285	0.0925267	0	0.00711744	0.024911	0.0106762	0.0427046	0.124555	0.024911	0	0.024911	0.0177936
E2-rep-1-ER-ChIP-seq-GH985	SRR2177003	hg19	E2-rep-1-ER-ChIP-seq-GH985.L4	245	39703	97	180	3	24	36	27	97	160	59	7	63	40	75	31	24	19	39	62	39	61	9	62	150	101	19	41	31	5	175	108	1844		0.052603	0.0976139	0.0016269	0.0130152	0.0195228	0.0146421	0.052603	0.0867679	0.0319957	0.0037961	0.0341649	0.021692
E2-rep-1-ER-ChIP-seq-GH985	SRR2177003	hg19	E2-rep-1-ER-ChIP-seq-GH985.L8	245	14176	69	126	1	14	28	17	59	127	38	3	45	22	42	23	15	12	34	49	26	37	7	42	106	67	7	28	17	3	126	69	1259		0.0548054	0.100079	0.000794281	0.0111199	0.0222399	0.0135028	0.0468626	0.100874	0.0301827	0.00238284	0.0357427	0.0174742
E2-rep-1-ER-ChIP-seq-GH985	SRR2177003	hg19	E2-rep-1-ER-ChIP-seq-GH985.L10	245	9320	49	105	0	12	24	14	49	105	31	3	33	16	37	15	12	9	30	39	20	27	6	35	90	59	6	22	11	1	105	60	1025		0.0478049	0.102439	0	0.0117073	0.0234146	0.0136585	0.0478049	0.102439	0.0302439	0.00292683	0.0321951	0.0156098
E2-rep-1-ER-ChIP-seq-GH985	SRR2177003	hg19	E2-rep-1-ER-ChIP-seq-GH985.L15	245	3951	29	68	0	4	11	10	33	67	20	2	20	10	19	11	10	4	20	24	13	18	2	28	66	42	4	16	6	0	71	47	675		0.042963	0.100741	0	0.00592593	0.0162963	0.0148148	0.0488889	0.0992593	0.0296296	0.00296296	0.0296296	0.0148148
E2-rep-1-ER-ChIP-seq-GH985	SRR2177003	hg19	E2-rep-1-ER-ChIP-seq-GH985.L20	245	1925	16	43	0	3	6	6	19	49	10	0	13	8	10	7	6	4	14	14	10	9	1	21	40	33	2	6	3	0	45	34	432		0.037037	0.099537	0	0.00694444	0.0138889	0.0138889	0.0439815	0.113426	0.0231481	0	0.0300926	0.0185185
E2-rep-2-ER-ChIP-seq-GH993	SRR2177004	hg19	E2-rep-2-ER-ChIP-seq-GH993.L4	225	24562	97	175	2	32	34	22	96	193	65	6	59	49	70	31	22	17	48	79	38	56	9	68	152	91	15	40	26	3	182	104	1881		0.0515683	0.0930356	0.00106326	0.0170122	0.0180755	0.0116959	0.0510367	0.102605	0.0345561	0.00318979	0.0313663	0.02605
E2-rep-2-ER-ChIP-seq-GH993	SRR2177004	hg19	E2-rep-2-ER-ChIP-seq-GH993.L8	225	10618	67	135	1	19	26	12	66	157	46	2	50	28	50	23	16	12	39	61	29	41	5	48	116	65	7	28	19	2	142	75	1387		0.0483057	0.0973324	0.000720981	0.0136986	0.0187455	0.00865177	0.0475847	0.113194	0.0331651	0.00144196	0.036049	0.0201875
E2-rep-2-ER-ChIP-seq-GH993	SRR2177004	hg19	E2-rep-2-ER-ChIP-seq-GH993.L10	225	7633	58	121	1	13	23	12	57	133	41	2	44	22	42	18	15	9	36	54	23	33	5	39	99	61	5	24	15	2	126	69	1202		0.0482529	0.100666	0.000831947	0.0108153	0.0191348	0.00998336	0.047421	0.110649	0.0341098	0.00166389	0.0366057	0.0183028
E2-rep-2-ER-ChIP-seq-GH993	SRR2177004	hg19	E2-rep-2-ER-ChIP-seq-GH993.L15	225	4043	36	86	0	8	16	9	39	91	23	1	28	14	22	14	11	5	28	33	19	25	3	29	76	48	4	18	10	0	87	51	834		0.0431655	0.103118	0	0.00959233	0.0191847	0.0107914	0.0467626	0.109113	0.0275779	0.00119904	0.0335731	0.0167866
E2-rep-2-ER-ChIP-seq-GH993	SRR2177004	hg19	E2-rep-2-ER-ChIP-seq-GH993.L20	225	2443	21	63	0	3	11	8	24	68	18	0	18	8	17	7	8	4	20	22	13	18	1	24	58	39	3	14	4	0	67	41	602		0.0348837	0.104651	0	0.00498339	0.0182724	0.013289	0.0398671	0.112957	0.0299003	0	0.0299003	0.013289
ERWT-ER-E2-1	SRR2080075	mm10	ERWT-ER-E2-1.L4	234	1940	14	32	0	5	4	2	11	29	16	1	4	3	8	13	3	2	8	8	2	4	0	15	27	26	1	7	8	0	32	15	300		0.0466667	0.106667	0	0.0166667	0.0133333	0.00666667	0.0366667	0.0966667	0.0533333	0.00333333	0.0133333	0.01
ERWT-ER-E2-1	SRR2080075	mm10	ERWT-ER-E2-1.L8	234	1166	11	30	0	3	2	1	9	25	13	0	3	3	6	11	2	1	7	5	2	4	0	11	22	21	1	6	5	0	27	11	242		0.0454545	0.123967	0	0.0123967	0.00826446	0.00413223	0.0371901	0.103306	0.053719	0	0.0123967	0.0123967
ERWT-ER-E2-1	SRR2080075	mm10	ERWT-ER-E2-1.L10	234	739	8	25	0	2	0	0	7	16	13	0	1	3	4	7	0	1	4	1	1	4	0	9	21	14	0	5	2	0	23	8	179		0.0446927	0.139665	0	0.0111732	0	0	0.0391061	0.0893855	0.0726257	0	0.00558659	0.0167598
ERWT-ER-E2-1	SRR2080075	mm10	ERWT-ER-E2-1.L15	234	291	3	13	0	1	0	0	4	10	6	0	1	1	2	3	0	1	2	0	0	2	0	6	11	8	0	4	1	0	12	3	94		0.0319149	0.138298	0	0.0106383	0	0	0.0425532	0.106383	0.0638298	0	0.0106383	0.0106383
ERWT-ER-E2-1	SRR2080075	mm10	ERWT-ER-E2-1.L20	234	161	3	8	0	1	0	0	1	8	5	0	1	1	1	3	0	1	2	0	0	1	0	2	7	3	0	4	1	0	5	1	59		0.0508475	0.135593	0	0.0169492	0	0	0.0169492	0.135593	0.0847458	0	0.0169492	0.0169492
ERWT-ER-E2-2	SRR2080076	mm10	ERWT-ER-E2-2.L4	187	1979	16	28	0	8	5	4	14	29	20	1	6	9	10	12	7	1	6	7	5	3	0	19	27	25	1	10	6	1	29	19	328		0.0487805	0.0853659	0	0.0243902	0.0152439	0.0121951	0.0426829	0.0884146	0.0609756	0.00304878	0.0182927	0.027439
ERWT-ER-E2-2	SRR2080076	mm10	ERWT-ER-E2-2.L8	187	1939	16	28	0	8	5	4	14	29	20	1	6	9	10	12	7	1	6	7	5	3	0	19	27	25	1	10	6	1	29	19	328		0.0487805	0.0853659	0	0.0243902	0.0152439	0.0121951	0.0426829	0.0884146	0.0609756	0.00304878	0.0182927	0.027439
ERWT-ER-E2-2	SRR2080076	mm10	ERWT-ER-E2-2.L10	187	1875	16	28	0	8	5	4	14	29	19	1	6	9	9	12	6	1	6	7	5	3	0	19	25	24	1	10	6	1	29	19	322		0.0496894	0.0869565	0	0.0248447	0.015528	0.0124224	0.0434783	0.0900621	0.0590062	0.00310559	0.0186335	0.0279503
ERWT-ER-E2-2	SRR2080076	mm10	ERWT-ER-E2-2.L15	187	1645	14	27	0	6	5	4	14	29	19	1	5	8	9	12	5	1	5	6	4	3	0	18	21	21	1	10	5	1	28	17	299		0.0468227	0.090301	0	0.0200669	0.0167224	0.0133779	0.0468227	0.09699	0.0635452	0.00334448	0.0167224	0.0267559
ERWT-ER-E2-2	SRR2080076	mm10	ERWT-ER-E2-2.L20	187	1325	14	22	0	5	5	4	12	26	17	0	4	7	8	10	4	1	5	6	2	2	0	14	18	19	0	8	3	1	27	15	259		0.0540541	0.0849421	0	0.019305	0.019305	0.015444	0.046332	0.100386	0.0656371	0	0.015444	0.027027
MCF-7-cntrl	SRR2980442	hg19	MCF-7-cntrl.L4	226	50461	192	286	7	71	76	43	172	342	150	23	112	93	167	64	60	56	81	190	103	118	26	174	298	185	62	90	69	4	320	186	3820		0.0502618	0.0748691	0.00183246	0.0185864	0.0198953	0.0112565	0.0450262	0.0895288	0.039267	0.00602094	0.0293194	0.0243455
MCF-7-cntrl	SRR2980442	hg19	MCF-7-cntrl.L8	226	36346	165	239	4	58	61	34	148	296	128	19	93	71	138	56	48	47	69	152	85	98	20	135	248	155	39	76	56	3	273	160	3174		0.0519849	0.0752993	0.00126024	0.0182735	0.0192187	0.010712	0.0466289	0.0932577	0.0403277	0.00598614	0.0293006	0.0223693
MCF-7-cntrl	SRR2980442	hg19	MCF-7-cntrl.L10	226	30080	147	221	4	51	58	34	125	265	110	16	80	64	126	54	43	42	62	134	72	83	17	119	221	131	34	64	49	2	244	146	2818		0.0521647	0.0784244	0.00141945	0.0180979	0.020582	0.0120653	0.0443577	0.0940383	0.0390348	0.00567779	0.0283889	0.0227111
MCF-7-cntrl	SRR2980442	hg19	MCF-7-cntrl.L15	226	19443	113	176	2	37	44	26	99	210	78	13	62	48	88	37	35	31	50	94	55	58	13	87	171	109	24	48	34	2	192	104	2140		0.0528037	0.082243	0.000934579	0.0172897	0.0205607	0.0121495	0.0462617	0.0981308	0.0364486	0.00607477	0.028972	0.0224299
MCF-7-cntrl	SRR2980442	hg19	MCF-7-cntrl.L20	226	13326	92	142	1	29	37	17	76	176	60	9	49	39	59	27	31	22	42	71	41	43	8	68	142	86	17	39	29	2	154	85	1693		0.0543414	0.0838748	0.000590667	0.0171294	0.0218547	0.0100413	0.0448907	0.103957	0.03544	0.00531601	0.0289427	0.023036
MCF-7-sgRNA-enh588-rep1	SRR2980443	hg19	MCF-7-sgRNA-enh588-rep1.L4	236	39740	170	236	3	63	64	50	168	294	135	20	95	91	144	55	50	50	74	156	99	93	20	154	257	157	49	80	54	3	274	163	3321		0.0511894	0.0710629	0.000903342	0.0189702	0.0192713	0.0150557	0.0505872	0.0885276	0.0406504	0.00602228	0.0286058	0.0274014
MCF-7-sgRNA-enh588-rep1	SRR2980443	hg19	MCF-7-sgRNA-enh588-rep1.L8	236	29321	147	207	2	59	52	35	137	251	113	18	83	67	119	51	41	39	66	131	80	77	15	124	221	134	39	66	49	3	245	146	2817		0.0521832	0.0734824	0.000709975	0.0209443	0.0184594	0.0124246	0.0486333	0.0891019	0.0401136	0.00638978	0.029464	0.0237842
MCF-7-sgRNA-enh588-rep1	SRR2980443	hg19	MCF-7-sgRNA-enh588-rep1.L10	236	24612	135	192	1	50	50	33	118	223	96	16	70	57	102	45	35	35	60	113	68	66	11	104	197	117	34	59	44	3	222	134	2490		0.0542169	0.0771084	0.000401606	0.0200803	0.0200803	0.013253	0.0473896	0.0895582	0.0385542	0.0064257	0.0281124	0.0228916
MCF-7-sgRNA-enh588-rep1	SRR2980443	hg19	MCF-7-sgRNA-enh588-rep1.L15	236	16115	106	160	1	39	37	27	88	184	72	11	56	46	79	31	30	28	47	85	52	49	9	79	162	87	20	47	32	3	173	105	1945		0.0544987	0.0822622	0.000514139	0.0200514	0.0190231	0.0138817	0.0452442	0.0946015	0.037018	0.00565553	0.0287918	0.0236504
MCF-7-sgRNA-enh588-rep1	SRR2980443	hg19	MCF-7-sgRNA-enh588-rep1.L20	236	11146	86	134	1	29	32	19	63	152	58	6	48	40	60	21	26	23	36	68	40	37	6	65	139	71	13	34	23	1	137	85	1553		0.0553767	0.0862846	0.000643915	0.0186735	0.0206053	0.0122344	0.0405666	0.0978751	0.0373471	0.00386349	0.0309079	0.0257566
MCF-7-sgRNA-enh588-rep2	SRR2980444	hg19	MCF-7-sgRNA-enh588-rep2.L4	225	49245	184	295	6	66	76	48	179	328	161	22	125	103	168	64	58	51	77	186	101	125	27	188	284	171	56	86	67	4	322	194	3822		0.0481423	0.0771847	0.00156986	0.0172684	0.0198849	0.0125589	0.0468341	0.0858189	0.0421245	0.00575615	0.0327054	0.0269492
MCF-7-sgRNA-enh588-rep2	SRR2980444	hg19	MCF-7-sgRNA-enh588-rep2.L8	225	37780	168	255	5	60	65	37	150	295	133	20	110	81	147	57	48	46	71	158	85	105	21	152	252	144	46	78	63	4	288	177	3321		0.0505872	0.0767841	0.00150557	0.0180668	0.0195724	0.0111412	0.0451671	0.0888287	0.0400482	0.00602228	0.0331226	0.0243902
MCF-7-sgRNA-enh588-rep2	SRR2980444	hg19	MCF-7-sgRNA-enh588-rep2.L10	225	32045	154	236	4	57	62	36	136	269	117	17	93	73	126	53	45	42	62	137	74	93	21	133	230	136	40	68	57	4	262	162	2999		0.0513505	0.0786929	0.00133378	0.0190063	0.0206736	0.012004	0.0453484	0.0896966	0.039013	0.00566856	0.0310103	0.0243414
MCF-7-sgRNA-enh588-rep2	SRR2980444	hg19	MCF-7-sgRNA-enh588-rep2.L15	225	21310	118	192	2	42	48	29	99	217	82	12	75	49	98	41	38	32	52	106	59	69	14	100	187	108	23	53	42	2	200	126	2315		0.0509719	0.0829374	0.000863931	0.0181425	0.0207343	0.012527	0.0427646	0.0937365	0.0354212	0.00518359	0.0323974	0.0211663
MCF-7-sgRNA-enh588-rep2	SRR2980444	hg19	MCF-7-sgRNA-enh588-rep2.L20	225	14822	98	161	2	36	36	23	81	179	63	9	60	43	69	30	31	27	41	83	47	47	9	79	155	88	19	44	33	2	158	98	1851		0.0529444	0.08698	0.0010805	0.0194489	0.0194489	0.0124257	0.0437601	0.0967045	0.0340357	0.00486224	0.0324149	0.0232307
T47D-cntrl	SRR2980445	hg19	T47D-cntrl.L4	222	11984	56	96	2	16	21	13	45	127	40	2	42	20	46	31	12	12	38	45	24	34	7	49	103	53	8	29	14	1	111	76	1173		0.0477408	0.0818414	0.00170503	0.0136402	0.0179028	0.0110827	0.0383632	0.108269	0.0341006	0.00170503	0.0358056	0.0170503
T47D-cntrl	SRR2980445	hg19	T47D-cntrl.L8	222	7835	44	83	0	13	19	7	40	97	33	2	35	14	36	24	9	10	34	38	23	27	6	41	85	44	3	26	12	1	94	61	961		0.0457856	0.0863684	0	0.0135276	0.0197711	0.00728408	0.0416233	0.100937	0.0343392	0.00208117	0.0364204	0.0145682
T47D-cntrl	SRR2980445	hg19	T47D-cntrl.L10	222	6114	38	78	0	11	18	7	33	85	29	2	29	11	30	16	8	8	31	30	21	22	6	38	75	42	3	23	12	0	83	55	844		0.0450237	0.0924171	0	0.0130332	0.021327	0.00829384	0.0390995	0.100711	0.0343602	0.00236967	0.0343602	0.0130332
T47D-cntrl	SRR2980445	hg19	T47D-cntrl.L15	222	3524	27	64	0	6	13	4	29	64	24	2	17	8	20	11	7	5	16	24	15	15	3	27	57	30	1	15	7	0	60	39	610		0.0442623	0.104918	0	0.00983607	0.0213115	0.00655738	0.047541	0.104918	0.0393443	0.00327869	0.0278689	0.0131148
T47D-cntrl	SRR2980445	hg19	T47D-cntrl.L20	222	2228	20	47	0	4	10	4	19	55	18	1	14	7	19	7	3	4	13	16	11	13	2	21	40	28	1	12	2	0	47	32	470		0.0425532	0.1	0	0.00851064	0.0212766	0.00851064	0.0404255	0.117021	0.0382979	0.00212766	0.0297872	0.0148936
T47D-sgRNA-enh588-rep1	SRR2980446	hg19	T47D-sgRNA-enh588-rep1.L4	215	13424	49	99	0	18	22	16	48	126	42	3	41	21	52	30	11	11	39	42	23	26	6	49	103	54	8	28	14	1	102	70	1154		0.042461	0.0857886	0	0.0155979	0.0190641	0.0138648	0.0415945	0.109185	0.0363951	0.00259965	0.0355286	0.0181976
T47D-sgRNA-enh588-rep1	SRR2980446	hg19	T47D-sgRNA-enh588-rep1.L8	215	7005	39	78	0	11	18	8	40	90	31	2	32	14	33	21	9	7	30	31	19	20	5	38	81	39	2	24	12	1	81	55	871		0.0447761	0.0895522	0	0.0126292	0.0206659	0.00918485	0.0459242	0.10333	0.0355913	0.00229621	0.0367394	0.0160735
T47D-sgRNA-enh588-rep1	SRR2980446	hg19	T47D-sgRNA-enh588-rep1.L10	215	5294	34	70	0	8	18	6	35	78	28	2	25	11	28	16	9	6	28	29	17	19	4	33	65	34	2	20	11	1	71	49	757		0.0449141	0.0924703	0	0.010568	0.0237781	0.00792602	0.0462351	0.103038	0.0369881	0.00264201	0.0330251	0.014531
T47D-sgRNA-enh588-rep1	SRR2980446	hg19	T47D-sgRNA-enh588-rep1.L15	215	3051	23	53	0	6	14	6	26	64	23	1	17	9	19	8	7	4	18	23	10	16	2	26	48	29	1	17	7	0	54	37	568		0.040493	0.0933099	0	0.0105634	0.0246479	0.0105634	0.0457746	0.112676	0.040493	0.00176056	0.0299296	0.0158451
T47D-sgRNA-enh588-rep1	SRR2980446	hg19	T47D-sgRNA-enh588-rep1.L20	215	1920	17	40	0	4	10	4	17	51	15	1	10	6	13	6	5	3	15	12	7	13	1	17	37	24	0	11	3	0	41	23	406		0.0418719	0.0985222	0	0.00985222	0.0246305	0.00985222	0.0418719	0.125616	0.0369458	0.00246305	0.0246305	0.0147783
T47D-sgRNA-enh588-rep2	SRR2980447	hg19	T47D-sgRNA-enh588-rep2.L4	218	15057	59	115	2	20	28	12	59	148	46	2	44	22	58	33	13	12	44	55	27	36	5	55	128	61	9	28	15	1	113	77	1327		0.0444612	0.0866616	0.00150716	0.0150716	0.0211002	0.00904295	0.0444612	0.11153	0.0346647	0.00150716	0.0331575	0.0165787
T47D-sgRNA-enh588-rep2	SRR2980447	hg19	T47D-sgRNA-enh588-rep2.L8	218	8254	49	97	2	12	17	7	43	106	34	2	38	16	43	24	10	7	37	44	23	26	4	46	93	48	4	26	13	1	92	61	1025		0.0478049	0.0946341	0.00195122	0.0117073	0.0165854	0.00682927	0.0419512	0.103415	0.0331707	0.00195122	0.0370732	0.0156098
T47D-sgRNA-enh588-rep2	SRR2980447	hg19	T47D-sgRNA-enh588-rep2.L10	218	6371	44	86	1	10	17	7	41	92	28	2	29	13	35	19	10	7	33	38	20	23	4	39	80	41	3	24	13	1	82	52	894		0.049217	0.0961969	0.00111857	0.0111857	0.0190157	0.00782998	0.0458613	0.102908	0.0313199	0.00223714	0.0324385	0.0145414
T47D-sgRNA-enh588-rep2	SRR2980447	hg19	T47D-sgRNA-enh588-rep2.L15	218	3707	27	57	0	6	15	4	27	66	22	2	17	9	23	11	7	3	24	25	13	17	3	25	61	30	1	20	9	0	65	44	633		0.042654	0.0900474	0	0.00947867	0.0236967	0.00631912	0.042654	0.104265	0.0347551	0.00315956	0.0268562	0.014218
T47D-sgRNA-enh588-rep2	SRR2980447	hg19	T47D-sgRNA-enh588-rep2.L20	218	2433	19	48	0	4	11	4	21	55	21	2	14	7	15	7	5	3	18	21	11	15	1	20	49	26	1	13	4	0	50	31	496		0.0383065	0.0967742	0	0.00806452	0.0221774	0.00806452	0.0423387	0.110887	0.0423387	0.00403226	0.0282258	0.0141129
MCF7-ER-ChIP-seq-E2-CTRL	SRR2125154	hg19	MCF7-ER-ChIP-seq-E2-CTRL.L4	188	24860	110	177	5	40	52	35	128	243	109	10	72	84	107	42	46	36	49	107	76	65	9	127	226	134	26	57	35	3	197	124	2531		0.0434611	0.0699328	0.0019755	0.015804	0.0205452	0.0138285	0.0505729	0.0960095	0.043066	0.00395101	0.0284473	0.0331885
MCF7-ER-ChIP-seq-E2-CTRL	SRR2125154	hg19	MCF7-ER-ChIP-seq-E2-CTRL.L8	188	20196	99	167	5	37	48	31	116	230	100	10	68	79	93	37	42	34	48	100	70	62	8	118	206	122	24	49	31	3	194	115	2346		0.0421995	0.071185	0.00213129	0.0157715	0.0204604	0.013214	0.0494459	0.0980392	0.0426257	0.00426257	0.0289855	0.0336743
MCF7-ER-ChIP-seq-E2-CTRL	SRR2125154	hg19	MCF7-ER-ChIP-seq-E2-CTRL.L10	188	17574	94	162	4	35	47	29	112	220	95	9	64	76	90	34	39	32	47	95	67	58	8	107	199	115	22	46	29	3	190	113	2241		0.0419456	0.0722892	0.00178492	0.015618	0.0209728	0.0129407	0.0499777	0.0981705	0.0423918	0.00401606	0.0285587	0.0339134
MCF7-ER-ChIP-seq-E2-CTRL	SRR2125154	hg19	MCF7-ER-ChIP-seq-E2-CTRL.L15	188	12849	78	141	4	26	39	24	90	197	69	8	51	61	72	27	34	26	38	81	49	49	4	86	171	100	18	36	27	2	163	97	1868		0.0417559	0.0754818	0.00214133	0.0139186	0.0208779	0.012848	0.0481799	0.10546	0.0369379	0.00428266	0.0273019	0.0326552
MCF7-ER-ChIP-seq-E2-CTRL	SRR2125154	hg19	MCF7-ER-ChIP-seq-E2-CTRL.L20	188	9781	70	123	3	22	31	19	73	169	54	6	45	44	58	22	30	20	33	59	42	41	4	73	150	81	15	28	19	1	134	76	1545		0.0453074	0.0796117	0.00194175	0.0142395	0.0200647	0.0122977	0.0472492	0.109385	0.0349515	0.0038835	0.0291262	0.028479
MCF7-ER-ChIP-seq-E2-HOTAIR	SRR2125155	hg19	MCF7-ER-ChIP-seq-E2-HOTAIR.L4	197	27141	137	203	7	57	59	36	148	276	129	15	89	104	132	44	60	50	57	132	102	77	11	151	245	158	32	69	45	1	246	147	3019		0.0453793	0.0672408	0.00231865	0.0188804	0.0195429	0.0119245	0.0490229	0.091421	0.0427294	0.00496853	0.02948	0.0344485
MCF7-ER-ChIP-seq-E2-HOTAIR	SRR2125155	hg19	MCF7-ER-ChIP-seq-E2-HOTAIR.L8	197	23115	127	193	7	48	56	34	139	260	119	14	86	94	117	40	55	43	52	125	95	69	10	143	235	151	30	65	44	1	235	137	2824		0.0449717	0.0683428	0.00247875	0.0169972	0.01983	0.0120397	0.049221	0.092068	0.0421388	0.00495751	0.0304533	0.0332861
MCF7-ER-ChIP-seq-E2-HOTAIR	SRR2125155	hg19	MCF7-ER-ChIP-seq-E2-HOTAIR.L10	197	20671	115	187	7	48	54	32	130	250	111	14	83	87	110	38	52	41	51	120	90	63	8	134	221	142	28	60	42	0	230	132	2680		0.0429104	0.0697761	0.00261194	0.0179104	0.0201493	0.0119403	0.0485075	0.0932836	0.0414179	0.00522388	0.0309701	0.0324627
MCF7-ER-ChIP-seq-E2-HOTAIR	SRR2125155	hg19	MCF7-ER-ChIP-seq-E2-HOTAIR.L15	197	15892	98	173	6	40	45	30	115	225	90	11	72	74	94	34	48	36	43	103	72	53	6	110	192	120	23	51	34	0	196	116	2310		0.0424242	0.0748918	0.0025974	0.017316	0.0194805	0.012987	0.0497835	0.0974026	0.038961	0.0047619	0.0311688	0.0320346
MCF7-ER-ChIP-seq-E2-HOTAIR	SRR2125155	hg19	MCF7-ER-ChIP-seq-E2-HOTAIR.L20	197	12414	80	146	5	33	34	25	94	191	73	10	59	63	77	30	43	29	35	84	59	47	5	91	160	106	21	40	25	0	165	101	1931		0.0414293	0.0756085	0.00258933	0.0170896	0.0176075	0.0129467	0.0486794	0.0989125	0.0378042	0.00517866	0.0305541	0.0326256
T47D-E2-45-mins-ER-ChIP-1	SRR3353414	hg19	T47D-E2-45-mins-ER-ChIP-1.L4	348	6234	32	56	1	7	11	15	45	117	38	2	26	28	25	24	19	12	26	26	27	20	4	43	88	44	4	15	5	1	61	40	862		0.037123	0.0649652	0.00116009	0.00812065	0.012761	0.0174014	0.0522042	0.135731	0.0440835	0.00232019	0.0301624	0.0324826
T47D-E2-45-mins-ER-ChIP-1	SRR3353414	hg19	T47D-E2-45-mins-ER-ChIP-1.L8	348	5366	30	54	1	6	11	14	42	107	34	2	24	23	23	22	18	10	25	23	25	19	4	42	82	39	3	15	5	1	59	39	802		0.0374065	0.0673317	0.00124688	0.0074813	0.0137157	0.0174564	0.0523691	0.133416	0.042394	0.00249377	0.0299252	0.0286783
T47D-E2-45-mins-ER-ChIP-1	SRR3353414	hg19	T47D-E2-45-mins-ER-ChIP-1.L10	348	4468	27	47	1	5	11	11	37	96	30	2	20	19	19	18	14	9	22	22	25	18	4	33	75	38	3	14	4	1	55	38	718		0.0376045	0.0654596	0.00139276	0.00696379	0.0153203	0.0153203	0.051532	0.133705	0.0417827	0.00278552	0.0278552	0.0264624
T47D-E2-45-mins-ER-ChIP-1	SRR3353414	hg19	T47D-E2-45-mins-ER-ChIP-1.L15	348	2960	20	39	0	5	8	8	27	74	18	1	15	15	16	7	10	8	13	12	14	12	2	18	60	35	2	12	3	0	40	29	523		0.0382409	0.0745698	0	0.00956023	0.0152964	0.0152964	0.0516252	0.141491	0.0344168	0.00191205	0.0286807	0.0286807
T47D-E2-45-mins-ER-ChIP-1	SRR3353414	hg19	T47D-E2-45-mins-ER-ChIP-1.L20	348	2097	17	30	0	4	5	5	16	61	14	0	10	12	15	5	7	6	9	12	12	11	0	14	47	23	2	10	2	0	29	23	401		0.042394	0.074813	0	0.00997506	0.0124688	0.0124688	0.0399002	0.15212	0.0349127	0	0.0249377	0.0299252
T47D-E2-45-mins-ER-ChIP-2	SRR3353415	hg19	T47D-E2-45-mins-ER-ChIP-2.L4	299	45063	73	107	9	35	34	43	104	214	114	8	41	67	67	44	49	42	45	63	63	34	10	133	199	97	30	41	29	7	127	89	2018		0.0361744	0.0530228	0.00445986	0.0173439	0.0168484	0.0213082	0.0515362	0.106046	0.0564916	0.00396432	0.0203171	0.0332012
T47D-E2-45-mins-ER-ChIP-2	SRR3353415	hg19	T47D-E2-45-mins-ER-ChIP-2.L8	299	21898	47	76	3	18	20	25	63	147	66	3	28	33	45	35	30	25	28	33	32	22	7	67	133	60	10	29	16	3	94	60	1258		0.0373609	0.0604134	0.00238474	0.0143084	0.0158983	0.0198728	0.0500795	0.116852	0.0524642	0.00238474	0.0222576	0.0262321
T47D-E2-45-mins-ER-ChIP-2	SRR3353415	hg19	T47D-E2-45-mins-ER-ChIP-2.L10	299	15925	40	64	3	11	16	22	53	129	48	1	26	28	37	27	25	21	28	25	28	16	5	51	109	54	6	26	14	2	81	46	1042		0.0383877	0.0614203	0.00287908	0.0105566	0.0153551	0.0211132	0.0508637	0.1238	0.0460653	0.000959693	0.024952	0.0268714
T47D-E2-45-mins-ER-ChIP-2	SRR3353415	hg19	T47D-E2-45-mins-ER-ChIP-2.L15	299	8368	28	46	0	8	11	12	35	94	32	0	15	18	23	14	14	12	19	18	20	10	2	37	87	41	5	21	10	1	55	30	718		0.0389972	0.0640669	0	0.0111421	0.0153203	0.0167131	0.0487465	0.130919	0.0445682	0	0.0208914	0.0250696
T47D-E2-45-mins-ER-ChIP-2	SRR3353415	hg19	T47D-E2-45-mins-ER-ChIP-2.L20	299	5058	20	33	0	6	7	7	22	77	23	0	14	13	19	9	11	10	14	14	16	8	1	22	65	30	3	17	7	0	37	24	529		0.0378072	0.0623819	0	0.0113422	0.0132325	0.0132325	0.0415879	0.145558	0.0434783	0	0.026465	0.0245747
T47D-E2-45-mins-ER-ChIP-3	SRR3353416	hg19	T47D-E2-45-mins-ER-ChIP-3.L4	295	20530	49	70	3	16	24	23	74	158	69	3	26	43	43	38	29	24	37	43	43	23	8	75	141	64	15	28	13	2	82	54	1320		0.0371212	0.0530303	0.00227273	0.0121212	0.0181818	0.0174242	0.0560606	0.119697	0.0522727	0.00227273	0.019697	0.0325758
T47D-E2-45-mins-ER-ChIP-3	SRR3353416	hg19	T47D-E2-45-mins-ER-ChIP-3.L8	295	14756	41	58	1	15	18	21	54	129	53	1	23	30	33	35	18	18	32	35	32	23	5	63	116	50	9	23	8	2	69	46	1061		0.0386428	0.0546654	0.000942507	0.0141376	0.0169651	0.0197926	0.0508954	0.121583	0.0499529	0.000942507	0.0216777	0.0282752
T47D-E2-45-mins-ER-ChIP-3	SRR3353416	hg19	T47D-E2-45-mins-ER-ChIP-3.L10	295	11441	36	50	1	12	16	19	45	112	43	1	21	24	27	27	15	15	30	27	28	21	4	47	103	46	6	21	7	2	67	41	914		0.0393873	0.0547046	0.00109409	0.0131291	0.0175055	0.0207877	0.0492341	0.122538	0.047046	0.00109409	0.0229759	0.0262582
T47D-E2-45-mins-ER-ChIP-3	SRR3353416	hg19	T47D-E2-45-mins-ER-ChIP-3.L15	295	6762	27	41	1	12	12	13	34	91	27	1	14	19	20	21	13	8	23	18	17	12	2	33	82	37	3	17	6	0	46	32	682		0.0395894	0.0601173	0.00146628	0.0175953	0.0175953	0.0190616	0.0498534	0.133431	0.0395894	0.00146628	0.0205279	0.0278592
T47D-E2-45-mins-ER-ChIP-3	SRR3353416	hg19	T47D-E2-45-mins-ER-ChIP-3.L20	295	4440	20	28	1	7	8	9	25	74	21	0	11	12	17	15	12	6	16	11	13	9	2	23	68	29	2	15	5	0	37	25	521		0.0383877	0.0537428	0.00191939	0.0134357	0.0153551	0.0172745	0.0479846	0.142035	0.0403071	0	0.0211132	0.0230326
T47D-E2-45-mins-ER-ChIP-4	SRR3353417	hg19	T47D-E2-45-mins-ER-ChIP-4.L4	289	16858	44	76	5	14	19	24	61	153	59	2	22	42	43	29	28	22	30	41	41	19	7	71	125	60	14	29	14	2	70	51	1217		0.0361545	0.0624486	0.00410846	0.0115037	0.0156122	0.0197206	0.0501233	0.125719	0.0484799	0.00164339	0.0180772	0.0345111
T47D-E2-45-mins-ER-ChIP-4	SRR3353417	hg19	T47D-E2-45-mins-ER-ChIP-4.L8	289	12710	36	68	3	13	16	18	50	130	48	2	20	30	33	27	21	17	26	31	28	15	4	54	103	46	9	26	10	1	62	44	991		0.0363269	0.0686176	0.00302725	0.0131181	0.0161453	0.0181635	0.0504541	0.131181	0.0484359	0.00201816	0.0201816	0.0302725
T47D-E2-45-mins-ER-ChIP-4	SRR3353417	hg19	T47D-E2-45-mins-ER-ChIP-4.L10	289	10004	34	58	3	9	14	16	46	118	41	0	19	27	26	25	20	16	24	28	25	13	4	49	91	41	6	25	8	1	55	38	880		0.0386364	0.0659091	0.00340909	0.0102273	0.0159091	0.0181818	0.0522727	0.134091	0.0465909	0	0.0215909	0.0306818
T47D-E2-45-mins-ER-ChIP-4	SRR3353417	hg19	T47D-E2-45-mins-ER-ChIP-4.L15	289	6056	25	43	1	7	9	12	31	92	23	0	13	16	18	17	14	11	19	19	16	9	2	32	74	30	3	22	6	1	40	28	633		0.0394945	0.0679305	0.00157978	0.0110585	0.014218	0.0189573	0.0489731	0.14534	0.0363349	0	0.0205371	0.0252765
T47D-E2-45-mins-ER-ChIP-4	SRR3353417	hg19	T47D-E2-45-mins-ER-ChIP-4.L20	289	4081	18	32	0	5	5	9	20	77	16	0	12	11	15	15	11	8	15	14	12	7	2	21	60	29	1	18	5	0	32	21	491		0.0366599	0.0651731	0	0.0101833	0.0101833	0.0183299	0.0407332	0.156823	0.0325866	0	0.0244399	0.0224033
T47D-E2+R5020-45-mins-ER-ChIP-1	SRR3353429	hg19	T47D-E2+R5020-45-mins-ER-ChIP-1.L4	281	14632	21	34	2	8	8	13	31	74	25	0	12	17	18	18	13	8	19	18	18	12	3	34	62	27	4	13	5	2	32	25	576		0.0364583	0.0590278	0.00347222	0.0138889	0.0138889	0.0225694	0.0538194	0.128472	0.0434028	0	0.0208333	0.0295139
T47D-E2+R5020-45-mins-ER-ChIP-1	SRR3353429	hg19	T47D-E2+R5020-45-mins-ER-ChIP-1.L8	281	11639	19	28	1	7	8	11	28	67	20	0	11	14	12	13	9	7	17	14	12	10	3	28	54	25	3	12	5	1	30	22	491		0.0386965	0.0570265	0.00203666	0.0142566	0.0162933	0.0224033	0.0570265	0.136456	0.0407332	0	0.0224033	0.0285132
T47D-E2+R5020-45-mins-ER-ChIP-1	SRR3353429	hg19	T47D-E2+R5020-45-mins-ER-ChIP-1.L10	281	9109	16	26	1	7	6	9	24	60	17	0	7	11	10	11	6	5	17	11	12	8	2	25	47	25	3	12	5	0	26	21	430		0.0372093	0.0604651	0.00232558	0.0162791	0.0139535	0.0209302	0.055814	0.139535	0.0395349	0	0.0162791	0.0255814
T47D-E2+R5020-45-mins-ER-ChIP-1	SRR3353429	hg19	T47D-E2+R5020-45-mins-ER-ChIP-1.L15	281	4686	12	15	0	3	4	6	13	49	7	0	5	8	5	6	2	5	12	8	10	3	1	13	34	17	3	7	2	0	15	14	279		0.0430108	0.0537634	0	0.0107527	0.0143369	0.0215054	0.046595	0.175627	0.0250896	0	0.0179211	0.0286738
T47D-E2+R5020-45-mins-ER-ChIP-1	SRR3353429	hg19	T47D-E2+R5020-45-mins-ER-ChIP-1.L20	281	2463	9	11	0	2	2	5	7	32	4	0	3	7	5	4	2	4	9	5	8	3	0	9	27	13	1	6	1	0	11	12	202		0.0445545	0.0544554	0	0.00990099	0.00990099	0.0247525	0.0346535	0.158416	0.019802	0	0.0148515	0.0346535
T47D-E2+R5020-45-mins-ER-ChIP-2	SRR3353430	hg19	T47D-E2+R5020-45-mins-ER-ChIP-2.L4	262	294	2	5	0	1	1	1	2	4	1	0	1	1	0	0	1	1	2	1	2	0	0	2	4	3	1	1	0	0	0	1	38		0.0526316	0.131579	0	0.0263158	0.0263158	0.0263158	0.0526316	0.105263	0.0263158	0	0.0263158	0.0263158
T47D-E2+R5020-45-mins-ER-ChIP-2	SRR3353430	hg19	T47D-E2+R5020-45-mins-ER-ChIP-2.L8	262	289	2	5	0	1	1	1	2	4	1	0	1	1	0	0	1	1	2	1	2	0	0	2	4	3	1	1	0	0	0	1	38		0.0526316	0.131579	0	0.0263158	0.0263158	0.0263158	0.0526316	0.105263	0.0263158	0	0.0263158	0.0263158
T47D-E2+R5020-45-mins-ER-ChIP-2	SRR3353430	hg19	T47D-E2+R5020-45-mins-ER-ChIP-2.L10	262	288	2	5	0	1	1	1	2	4	1	0	1	1	0	0	1	1	2	1	2	0	0	2	4	3	1	1	0	0	0	1	38		0.0526316	0.131579	0	0.0263158	0.0263158	0.0263158	0.0526316	0.105263	0.0263158	0	0.0263158	0.0263158
T47D-E2+R5020-45-mins-ER-ChIP-2	SRR3353430	hg19	T47D-E2+R5020-45-mins-ER-ChIP-2.L15	262	274	2	5	0	1	1	1	2	4	1	0	1	1	0	0	1	1	2	1	2	0	0	2	4	3	1	1	0	0	0	1	38		0.0526316	0.131579	0	0.0263158	0.0263158	0.0263158	0.0526316	0.105263	0.0263158	0	0.0263158	0.0263158
T47D-E2+R5020-45-mins-ER-ChIP-2	SRR3353430	hg19	T47D-E2+R5020-45-mins-ER-ChIP-2.L20	262	266	2	5	0	1	1	1	2	4	1	0	0	1	0	0	1	1	2	1	2	0	0	2	4	3	1	1	0	0	0	1	37		0.0540541	0.135135	0	0.027027	0.027027	0.027027	0.0540541	0.108108	0.027027	0	0	0.027027
T47D-E2+R5020-45-mins-ER-ChIP-3	SRR3353431	hg19	T47D-E2+R5020-45-mins-ER-ChIP-3.L4	261	4665	8	18	0	3	5	10	13	47	12	0	4	5	7	11	5	3	8	7	9	5	1	18	35	13	2	7	4	1	19	9	289		0.0276817	0.0622837	0	0.0103806	0.017301	0.0346021	0.0449827	0.16263	0.0415225	0	0.0138408	0.017301
T47D-E2+R5020-45-mins-ER-ChIP-3	SRR3353431	hg19	T47D-E2+R5020-45-mins-ER-ChIP-3.L8	261	4516	8	17	0	3	5	10	13	47	12	0	3	4	7	10	5	3	8	7	8	5	1	18	34	13	2	6	4	1	19	9	282		0.0283688	0.0602837	0	0.0106383	0.0177305	0.035461	0.0460993	0.166667	0.0425532	0	0.0106383	0.0141844
T47D-E2+R5020-45-mins-ER-ChIP-3	SRR3353431	hg19	T47D-E2+R5020-45-mins-ER-ChIP-3.L10	261	4198	8	16	0	3	5	10	13	45	11	0	3	4	7	7	5	3	8	6	8	5	1	18	33	13	2	6	4	1	18	9	272		0.0294118	0.0588235	0	0.0110294	0.0183824	0.0367647	0.0477941	0.165441	0.0404412	0	0.0110294	0.0147059
T47D-E2+R5020-45-mins-ER-ChIP-3	SRR3353431	hg19	T47D-E2+R5020-45-mins-ER-ChIP-3.L15	261	3110	7	12	0	3	5	8	12	41	9	0	3	4	5	6	3	3	8	5	7	5	1	11	26	13	2	5	3	1	17	7	232		0.0301724	0.0517241	0	0.012931	0.0215517	0.0344828	0.0517241	0.176724	0.0387931	0	0.012931	0.0172414
T47D-E2+R5020-45-mins-ER-ChIP-3	SRR3353431	hg19	T47D-E2+R5020-45-mins-ER-ChIP-3.L20	261	2286	7	10	0	3	4	7	7	35	6	0	3	4	4	5	2	3	5	5	6	4	0	11	24	11	1	5	2	0	13	6	193		0.0362694	0.0518135	0	0.015544	0.0207254	0.0362694	0.0362694	0.181347	0.0310881	0	0.015544	0.0207254
T47D-E2+R5020-45-mins-ER-ChIP-4	SRR3353432	hg19	T47D-E2+R5020-45-mins-ER-ChIP-4.L4	300	13770	21	30	2	9	8	17	31	79	24	1	12	18	19	17	15	11	17	20	20	10	2	34	60	26	5	14	5	1	31	26	585		0.0358974	0.0512821	0.0034188	0.0153846	0.0136752	0.0290598	0.0529915	0.135043	0.0410256	0.0017094	0.0205128	0.0307692
T47D-E2+R5020-45-mins-ER-ChIP-4	SRR3353432	hg19	T47D-E2+R5020-45-mins-ER-ChIP-4.L8	300	10267	20	26	1	7	5	13	29	67	20	0	8	13	14	12	9	8	15	15	16	8	2	26	50	24	3	13	5	1	29	23	482		0.0414938	0.0539419	0.00207469	0.0145228	0.0103734	0.026971	0.060166	0.139004	0.0414938	0	0.0165975	0.026971
T47D-E2+R5020-45-mins-ER-ChIP-4	SRR3353432	hg19	T47D-E2+R5020-45-mins-ER-ChIP-4.L10	300	8045	16	22	1	7	5	10	22	58	18	0	7	10	9	8	8	6	14	10	14	7	1	24	42	22	3	11	5	1	24	21	406		0.0394089	0.0541872	0.00246305	0.0172414	0.0123153	0.0246305	0.0541872	0.142857	0.044335	0	0.0172414	0.0246305
T47D-E2+R5020-45-mins-ER-ChIP-4	SRR3353432	hg19	T47D-E2+R5020-45-mins-ER-ChIP-4.L15	300	4158	13	13	0	4	3	7	11	43	7	0	4	7	6	6	3	5	10	7	10	6	1	15	31	17	2	9	2	0	19	14	275		0.0472727	0.0472727	0	0.0145455	0.0109091	0.0254545	0.04	0.156364	0.0254545	0	0.0145455	0.0254545
T47D-E2+R5020-45-mins-ER-ChIP-4	SRR3353432	hg19	T47D-E2+R5020-45-mins-ER-ChIP-4.L20	300	2176	11	10	0	2	3	6	6	36	3	0	3	6	6	4	1	4	7	6	8	3	0	11	24	13	0	7	2	0	8	8	198		0.0555556	0.0505051	0	0.010101	0.0151515	0.030303	0.030303	0.181818	0.0151515	0	0.0151515	0.030303
T47D-E2+R5020-45-mins-ER-ChIP-5	SRR3353433	hg19	T47D-E2+R5020-45-mins-ER-ChIP-5.L4	281	8809	18	22	0	3	5	9	24	59	14	0	8	10	9	8	4	6	13	12	9	8	1	27	45	18	4	13	5	1	22	17	394		0.0456853	0.0558376	0	0.00761421	0.0126904	0.0228426	0.0609137	0.149746	0.035533	0	0.0203046	0.0253807
T47D-E2+R5020-45-mins-ER-ChIP-5	SRR3353433	hg19	T47D-E2+R5020-45-mins-ER-ChIP-5.L8	281	8149	16	21	0	3	5	8	22	56	14	0	6	10	8	8	4	5	13	11	7	8	1	27	43	18	3	13	5	1	22	17	375		0.0426667	0.056	0	0.008	0.0133333	0.0213333	0.0586667	0.149333	0.0373333	0	0.016	0.0266667
T47D-E2+R5020-45-mins-ER-ChIP-5	SRR3353433	hg19	T47D-E2+R5020-45-mins-ER-ChIP-5.L10	281	7028	13	20	0	3	4	8	20	52	10	0	5	9	7	7	4	4	13	8	7	8	1	25	41	18	3	13	4	1	20	16	344		0.0377907	0.0581395	0	0.00872093	0.0116279	0.0232558	0.0581395	0.151163	0.0290698	0	0.0145349	0.0261628
T47D-E2+R5020-45-mins-ER-ChIP-5	SRR3353433	hg19	T47D-E2+R5020-45-mins-ER-ChIP-5.L15	281	4422	12	13	0	3	3	6	12	45	5	0	5	8	5	4	2	3	11	6	6	5	0	15	32	16	2	10	3	0	17	10	259		0.046332	0.0501931	0	0.011583	0.011583	0.023166	0.046332	0.173745	0.019305	0	0.019305	0.030888
T47D-E2+R5020-45-mins-ER-ChIP-5	SRR3353433	hg19	T47D-E2+R5020-45-mins-ER-ChIP-5.L20	281	2771	10	12	0	3	3	5	7	33	2	0	3	7	3	2	1	3	8	4	4	4	0	10	24	11	1	8	2	0	14	7	191		0.052356	0.0628272	0	0.0157068	0.0157068	0.026178	0.0366492	0.172775	0.0104712	0	0.0157068	0.0366492
T47D-E2+R5020-45-mins-ER-ChIP-6	SRR3353434	hg19	T47D-E2+R5020-45-mins-ER-ChIP-6.L4	263	7518	10	21	0	5	4	11	19	54	9	0	6	9	14	13	9	6	12	10	12	8	1	23	46	14	3	9	3	2	17	17	367		0.027248	0.0572207	0	0.013624	0.0108992	0.0299728	0.0517711	0.147139	0.0245232	0	0.0163488	0.0245232
T47D-E2+R5020-45-mins-ER-ChIP-6	SRR3353434	hg19	T47D-E2+R5020-45-mins-ER-ChIP-6.L8	263	7060	10	21	0	5	4	10	19	52	9	0	5	8	14	13	9	6	12	9	12	7	1	23	45	14	2	9	3	2	16	16	356		0.0280899	0.0589888	0	0.0140449	0.011236	0.0280899	0.0533708	0.146067	0.0252809	0	0.0140449	0.0224719
T47D-E2+R5020-45-mins-ER-ChIP-6	SRR3353434	hg19	T47D-E2+R5020-45-mins-ER-ChIP-6.L10	263	6345	10	20	0	5	4	9	19	49	8	0	5	7	12	10	8	5	11	8	12	7	1	21	42	14	2	8	3	2	16	15	333		0.03003	0.0600601	0	0.015015	0.012012	0.027027	0.0570571	0.147147	0.024024	0	0.015015	0.021021
T47D-E2+R5020-45-mins-ER-ChIP-6	SRR3353434	hg19	T47D-E2+R5020-45-mins-ER-ChIP-6.L15	263	4217	9	18	0	4	4	7	12	44	7	0	3	7	5	6	3	4	8	7	9	5	0	15	35	13	2	8	2	2	13	13	265		0.0339623	0.0679245	0	0.0150943	0.0150943	0.0264151	0.045283	0.166038	0.0264151	0	0.0113208	0.0264151
T47D-E2+R5020-45-mins-ER-ChIP-6	SRR3353434	hg19	T47D-E2+R5020-45-mins-ER-ChIP-6.L20	263	2716	6	10	0	2	3	6	7	34	4	0	3	7	4	4	2	4	7	6	7	4	0	10	26	12	2	6	1	2	12	11	202		0.029703	0.049505	0	0.00990099	0.0148515	0.029703	0.0346535	0.168317	0.019802	0	0.0148515	0.0346535
T47D-E2+R5020-45-mins-ER-ChIP-7	SRR3353435	hg19	T47D-E2+R5020-45-mins-ER-ChIP-7.L4	292	1558	7	15	0	4	1	4	9	34	6	0	6	4	5	6	1	3	6	5	7	4	0	13	30	12	1	8	3	0	14	6	214		0.0327103	0.0700935	0	0.0186916	0.0046729	0.0186916	0.0420561	0.158879	0.0280374	0	0.0280374	0.0186916
T47D-E2+R5020-45-mins-ER-ChIP-7	SRR3353435	hg19	T47D-E2+R5020-45-mins-ER-ChIP-7.L8	292	1519	7	15	0	4	1	4	9	34	6	0	6	4	5	6	1	3	6	5	7	4	0	13	30	12	1	8	3	0	14	6	214		0.0327103	0.0700935	0	0.0186916	0.0046729	0.0186916	0.0420561	0.158879	0.0280374	0	0.0280374	0.0186916
T47D-E2+R5020-45-mins-ER-ChIP-7	SRR3353435	hg19	T47D-E2+R5020-45-mins-ER-ChIP-7.L10	292	1447	7	14	0	4	1	4	9	33	6	0	5	4	5	6	1	3	6	4	6	4	0	12	28	12	1	8	3	0	14	6	206		0.0339806	0.0679612	0	0.0194175	0.00485437	0.0194175	0.0436893	0.160194	0.0291262	0	0.0242718	0.0194175
T47D-E2+R5020-45-mins-ER-ChIP-7	SRR3353435	hg19	T47D-E2+R5020-45-mins-ER-ChIP-7.L15	292	1231	7	13	0	4	1	3	6	29	6	0	4	4	4	4	1	2	6	4	6	2	0	11	26	9	1	8	3	0	13	5	182		0.0384615	0.0714286	0	0.021978	0.00549451	0.0164835	0.032967	0.159341	0.032967	0	0.021978	0.021978
T47D-E2+R5020-45-mins-ER-ChIP-7	SRR3353435	hg19	T47D-E2+R5020-45-mins-ER-ChIP-7.L20	292	960	3	10	0	3	1	2	5	23	5	0	4	4	4	3	0	1	6	3	6	2	0	9	23	8	1	8	2	0	10	4	150		0.02	0.0666667	0	0.02	0.00666667	0.0133333	0.0333333	0.153333	0.0333333	0	0.0266667	0.0266667
T47D-E2+R5020-45-mins-ERPRComplex-reChIP-1	SRR3353438	hg19	T47D-E2+R5020-45-mins-ERPRComplex-reChIP-1.L4	398	9494	21	29	0	6	13	18	31	71	37	0	5	20	15	13	14	13	10	12	15	9	4	37	63	34	7	18	8	2	33	22	580		0.0362069	0.05	0	0.0103448	0.0224138	0.0310345	0.0534483	0.122414	0.0637931	0	0.00862069	0.0344828
T47D-E2+R5020-45-mins-ERPRComplex-reChIP-1	SRR3353438	hg19	T47D-E2+R5020-45-mins-ERPRComplex-reChIP-1.L8	398	6542	15	25	0	6	10	13	27	57	22	0	4	17	12	11	11	8	8	11	12	8	4	28	50	25	5	16	6	2	27	18	458		0.0327511	0.0545852	0	0.0131004	0.0218341	0.0283843	0.058952	0.124454	0.0480349	0	0.00873362	0.0371179
T47D-E2+R5020-45-mins-ERPRComplex-reChIP-1	SRR3353438	hg19	T47D-E2+R5020-45-mins-ERPRComplex-reChIP-1.L10	398	4997	14	20	0	6	8	12	20	54	19	0	4	15	9	7	11	5	8	9	8	6	3	24	44	22	3	14	5	1	22	13	386		0.0362694	0.0518135	0	0.015544	0.0207254	0.0310881	0.0518135	0.139896	0.0492228	0	0.0103627	0.0388601
T47D-E2+R5020-45-mins-ERPRComplex-reChIP-1	SRR3353438	hg19	T47D-E2+R5020-45-mins-ERPRComplex-reChIP-1.L15	398	2789	10	15	0	2	6	8	14	40	6	0	1	9	5	4	6	1	7	7	5	3	1	18	34	15	1	12	3	0	17	8	258		0.0387597	0.0581395	0	0.00775194	0.0232558	0.0310078	0.0542636	0.155039	0.0232558	0	0.00387597	0.0348837
T47D-E2+R5020-45-mins-ERPRComplex-reChIP-1	SRR3353438	hg19	T47D-E2+R5020-45-mins-ERPRComplex-reChIP-1.L20	398	1756	7	10	0	2	2	5	9	31	3	0	1	5	4	2	4	1	4	6	4	1	1	8	24	14	1	11	2	0	11	5	178		0.0393258	0.0561798	0	0.011236	0.011236	0.0280899	0.0505618	0.174157	0.0168539	0	0.00561798	0.0280899
T47D-PR-deficient-E2-45-mins-ER-ChIP	SRR3353442	hg19	T47D-PR-deficient-E2-45-mins-ER-ChIP.L4	302	30993	57	102	5	29	24	37	97	194	97	6	40	54	65	40	45	38	39	71	47	26	11	98	182	84	22	34	19	2	118	59	1742		0.032721	0.0585534	0.00287026	0.0166475	0.0137773	0.02124	0.0556831	0.111366	0.0556831	0.00344432	0.0229621	0.0309989
T47D-PR-deficient-E2-45-mins-ER-ChIP	SRR3353442	hg19	T47D-PR-deficient-E2-45-mins-ER-ChIP.L8	302	18498	42	85	3	23	20	26	70	147	73	3	34	33	51	31	27	28	32	56	32	19	8	69	134	62	12	28	13	1	90	49	1301		0.0322829	0.0653344	0.00230592	0.0176787	0.0153728	0.0199846	0.0538048	0.11299	0.0561107	0.00230592	0.0261337	0.0253651
T47D-PR-deficient-E2-45-mins-ER-ChIP	SRR3353442	hg19	T47D-PR-deficient-E2-45-mins-ER-ChIP.L10	302	14259	36	75	1	19	19	22	61	127	65	3	29	29	41	27	23	23	29	45	30	15	7	55	117	48	9	26	10	1	83	47	1122		0.0320856	0.0668449	0.000891266	0.016934	0.016934	0.0196078	0.0543672	0.113191	0.0579323	0.0026738	0.0258467	0.0258467
T47D-PR-deficient-E2-45-mins-ER-ChIP	SRR3353442	hg19	T47D-PR-deficient-E2-45-mins-ER-ChIP.L15	302	8333	30	60	0	13	12	18	40	101	35	3	23	23	27	20	16	17	24	32	25	11	4	40	91	39	7	20	8	1	60	29	829		0.0361882	0.0723764	0	0.0156815	0.0144753	0.0217129	0.0482509	0.121834	0.0422195	0.00361882	0.0277443	0.0277443
T47D-PR-deficient-E2-45-mins-ER-ChIP	SRR3353442	hg19	T47D-PR-deficient-E2-45-mins-ER-ChIP.L20	302	5432	22	52	0	9	9	13	31	80	26	2	19	16	24	13	11	14	18	22	19	7	1	30	73	34	6	17	5	1	48	25	647		0.0340031	0.0803709	0	0.0139104	0.0139104	0.0200927	0.0479134	0.123648	0.0401855	0.00309119	0.0293663	0.0247295
T47D-PR-deficient-E2+R5020-45-mins-ER-ChIP-1	SRR3353451	hg19	T47D-PR-deficient-E2+R5020-45-mins-ER-ChIP-1.L4	344	3284	11	26	0	5	5	7	21	56	11	1	10	16	14	13	5	7	9	14	14	7	1	23	47	17	3	6	1	1	23	14	388		0.0283505	0.0670103	0	0.0128866	0.0128866	0.0180412	0.0541237	0.14433	0.0283505	0.00257732	0.0257732	0.0412371
T47D-PR-deficient-E2+R5020-45-mins-ER-ChIP-1	SRR3353451	hg19	T47D-PR-deficient-E2+R5020-45-mins-ER-ChIP-1.L8	344	3122	11	26	0	5	5	6	20	56	9	1	10	14	14	10	5	6	9	14	14	6	1	22	46	17	3	5	0	1	23	14	373		0.0294906	0.0697051	0	0.0134048	0.0134048	0.0160858	0.0536193	0.150134	0.0241287	0.00268097	0.0268097	0.0375335
T47D-PR-deficient-E2+R5020-45-mins-ER-ChIP-1	SRR3353451	hg19	T47D-PR-deficient-E2+R5020-45-mins-ER-ChIP-1.L10	344	2819	11	25	0	5	5	6	18	56	9	1	10	13	14	10	5	6	9	14	12	5	1	21	44	17	3	4	0	1	21	14	360		0.0305556	0.0694444	0	0.0138889	0.0138889	0.0166667	0.05	0.155556	0.025	0.00277778	0.0277778	0.0361111
T47D-PR-deficient-E2+R5020-45-mins-ER-ChIP-1	SRR3353451	hg19	T47D-PR-deficient-E2+R5020-45-mins-ER-ChIP-1.L15	344	2138	9	23	0	2	4	6	16	44	9	1	9	12	9	8	4	5	7	13	10	5	1	17	37	14	3	3	0	1	21	12	305		0.0295082	0.0754098	0	0.00655738	0.0131148	0.0196721	0.052459	0.144262	0.0295082	0.00327869	0.0295082	0.0393443
T47D-PR-deficient-E2+R5020-45-mins-ER-ChIP-1	SRR3353451	hg19	T47D-PR-deficient-E2+R5020-45-mins-ER-ChIP-1.L20	344	1580	8	19	0	2	4	5	12	38	8	1	7	10	5	5	4	5	6	8	10	3	0	14	26	11	3	1	0	1	17	11	244		0.0327869	0.0778689	0	0.00819672	0.0163934	0.0204918	0.0491803	0.155738	0.0327869	0.00409836	0.0286885	0.0409836
T47D-PR-deficient-E2+R5020-45-mins-ER-ChIP-2	SRR3353452	hg19	T47D-PR-deficient-E2+R5020-45-mins-ER-ChIP-2.L4	332	45545	39	86	7	30	27	48	76	167	94	6	26	52	54	34	43	32	34	48	46	15	11	98	145	86	25	33	17	10	83	48	1520		0.0256579	0.0565789	0.00460526	0.0197368	0.0177632	0.0315789	0.05	0.109868	0.0618421	0.00394737	0.0171053	0.0342105
T47D-PR-deficient-E2+R5020-45-mins-ER-ChIP-2	SRR3353452	hg19	T47D-PR-deficient-E2+R5020-45-mins-ER-ChIP-2.L8	332	21159	25	60	3	18	16	23	43	104	43	4	18	30	24	19	27	18	26	26	23	11	4	49	89	47	12	20	12	4	52	33	883		0.0283126	0.0679502	0.00339751	0.0203851	0.01812	0.0260476	0.0486976	0.11778	0.0486976	0.00453001	0.0203851	0.0339751
T47D-PR-deficient-E2+R5020-45-mins-ER-ChIP-2	SRR3353452	hg19	T47D-PR-deficient-E2+R5020-45-mins-ER-ChIP-2.L10	332	15446	19	51	3	15	11	19	32	89	31	3	17	21	19	13	22	17	25	18	20	7	4	43	73	34	8	15	10	3	42	28	712		0.0266854	0.0716292	0.00421348	0.0210674	0.0154494	0.0266854	0.0449438	0.125	0.0435393	0.00421348	0.0238764	0.0294944
T47D-PR-deficient-E2+R5020-45-mins-ER-ChIP-2	SRR3353452	hg19	T47D-PR-deficient-E2+R5020-45-mins-ER-ChIP-2.L15	332	7769	9	36	1	8	7	12	21	65	19	2	12	11	10	8	9	12	12	12	19	5	2	26	49	21	6	4	7	1	24	15	445		0.0202247	0.0808989	0.00224719	0.0179775	0.0157303	0.0269663	0.047191	0.146067	0.0426966	0.00449438	0.0269663	0.0247191
T47D-PR-deficient-E2+R5020-45-mins-ER-ChIP-2	SRR3353452	hg19	T47D-PR-deficient-E2+R5020-45-mins-ER-ChIP-2.L20	332	4481	6	24	0	3	4	7	13	48	14	1	8	9	8	5	6	9	3	8	10	5	1	18	32	14	2	3	4	1	19	15	300		0.02	0.08	0	0.01	0.0133333	0.0233333	0.0433333	0.16	0.0466667	0.00333333	0.0266667	0.03
T47D-PR-deficient-E2+R5020-45-mins-ER-ChIP-3	SRR3353453	hg19	T47D-PR-deficient-E2+R5020-45-mins-ER-ChIP-3.L4	330	42014	37	76	5	21	23	41	75	158	93	8	26	46	48	38	42	31	31	45	48	17	8	108	149	69	22	34	24	8	75	51	1457		0.0253946	0.052162	0.00343171	0.0144132	0.0157859	0.02814	0.0514756	0.108442	0.0638298	0.00549073	0.0178449	0.0315717
T47D-PR-deficient-E2+R5020-45-mins-ER-ChIP-3	SRR3353453	hg19	T47D-PR-deficient-E2+R5020-45-mins-ER-ChIP-3.L8	330	20809	21	59	4	11	14	24	35	108	45	4	20	22	21	22	27	21	25	26	21	9	5	53	92	41	10	18	12	3	55	33	861		0.0243902	0.068525	0.00464576	0.0127758	0.0162602	0.0278746	0.0406504	0.125436	0.0522648	0.00464576	0.0232288	0.0255517
T47D-PR-deficient-E2+R5020-45-mins-ER-ChIP-3	SRR3353453	hg19	T47D-PR-deficient-E2+R5020-45-mins-ER-ChIP-3.L10	330	15369	12	52	3	10	9	15	28	96	32	4	17	20	19	18	21	18	22	19	20	9	3	40	82	38	7	16	8	2	45	26	711		0.0168776	0.0731364	0.00421941	0.0140647	0.0126582	0.021097	0.0393812	0.135021	0.045007	0.00562588	0.02391	0.0281294
T47D-PR-deficient-E2+R5020-45-mins-ER-ChIP-3	SRR3353453	hg19	T47D-PR-deficient-E2+R5020-45-mins-ER-ChIP-3.L15	330	7950	10	33	0	5	4	11	19	69	16	3	11	14	10	8	9	13	11	13	15	7	1	23	48	23	3	6	5	1	21	16	428		0.0233645	0.0771028	0	0.0116822	0.00934579	0.0257009	0.0443925	0.161215	0.0373832	0.00700935	0.0257009	0.0327103
T47D-PR-deficient-E2+R5020-45-mins-ER-ChIP-3	SRR3353453	hg19	T47D-PR-deficient-E2+R5020-45-mins-ER-ChIP-3.L20	330	4710	8	23	0	3	2	10	13	52	13	1	10	9	7	6	7	10	7	6	13	5	1	15	35	16	2	2	4	0	16	14	310		0.0258065	0.0741935	0	0.00967742	0.00645161	0.0322581	0.0419355	0.167742	0.0419355	0.00322581	0.0322581	0.0290323
T47D-PR-deficient-E2+R5020-45-mins-ER-ChIP-4	SRR3353454	hg19	T47D-PR-deficient-E2+R5020-45-mins-ER-ChIP-4.L4	324	46223	42	81	7	27	23	39	77	157	84	7	30	56	47	37	43	32	34	56	42	20	9	104	146	77	21	37	19	12	90	52	1508		0.0278515	0.0537135	0.00464191	0.0179045	0.015252	0.0258621	0.051061	0.104111	0.0557029	0.00464191	0.0198939	0.0371353
T47D-PR-deficient-E2+R5020-45-mins-ER-ChIP-4	SRR3353454	hg19	T47D-PR-deficient-E2+R5020-45-mins-ER-ChIP-4.L8	324	21703	25	55	4	15	10	22	42	102	42	6	22	24	26	26	19	16	28	29	24	9	6	50	92	44	8	25	10	3	58	32	874		0.0286041	0.0629291	0.00457666	0.0171625	0.0114416	0.0251716	0.0480549	0.116705	0.0480549	0.00686499	0.0251716	0.02746
T47D-PR-deficient-E2+R5020-45-mins-ER-ChIP-4	SRR3353454	hg19	T47D-PR-deficient-E2+R5020-45-mins-ER-ChIP-4.L10	324	15643	18	46	4	10	8	19	27	88	33	4	18	17	21	19	16	15	26	21	20	8	5	42	80	39	8	16	8	2	47	24	709		0.0253879	0.0648801	0.00564175	0.0141044	0.0112835	0.0267983	0.0380818	0.124118	0.0465444	0.00564175	0.0253879	0.0239774
T47D-PR-deficient-E2+R5020-45-mins-ER-ChIP-4	SRR3353454	hg19	T47D-PR-deficient-E2+R5020-45-mins-ER-ChIP-4.L15	324	8023	11	33	1	5	5	11	19	63	17	2	12	11	12	7	9	10	14	11	15	7	2	26	53	22	5	7	3	2	25	16	436		0.0252294	0.0756881	0.00229358	0.0114679	0.0114679	0.0252294	0.043578	0.144495	0.0389908	0.00458716	0.0275229	0.0252294
T47D-PR-deficient-E2+R5020-45-mins-ER-ChIP-4	SRR3353454	hg19	T47D-PR-deficient-E2+R5020-45-mins-ER-ChIP-4.L20	324	4652	8	21	0	3	4	8	12	45	12	1	9	11	7	3	6	6	4	8	12	5	1	16	32	15	1	3	3	0	20	15	291		0.0274914	0.0721649	0	0.0103093	0.0137457	0.0274914	0.0412371	0.154639	0.0412371	0.00343643	0.0309278	0.0378007
T47D-PR-deficient-E2+R5020-45-mins-ER-ChIP-5	SRR3353455	hg19	T47D-PR-deficient-E2+R5020-45-mins-ER-ChIP-5.L4	330	46341	41	88	8	29	21	37	83	159	92	9	29	44	57	36	39	36	31	49	41	16	11	104	151	80	25	34	21	9	83	53	1516		0.0270449	0.0580475	0.00527704	0.0191293	0.0138522	0.0244063	0.0547493	0.104881	0.060686	0.00593668	0.0191293	0.0290237
T47D-PR-deficient-E2+R5020-45-mins-ER-ChIP-5	SRR3353455	hg19	T47D-PR-deficient-E2+R5020-45-mins-ER-ChIP-5.L8	330	21667	22	58	4	16	9	18	44	100	47	4	20	23	31	23	21	17	21	29	21	9	7	50	87	49	12	21	9	4	54	27	857		0.0256709	0.0676779	0.00466744	0.0186698	0.0105018	0.0210035	0.0513419	0.116686	0.0548425	0.00466744	0.0233372	0.0268378
T47D-PR-deficient-E2+R5020-45-mins-ER-ChIP-5	SRR3353455	hg19	T47D-PR-deficient-E2+R5020-45-mins-ER-ChIP-5.L10	330	15839	13	49	3	13	7	15	32	88	42	3	19	18	21	17	19	15	17	23	19	6	4	37	71	36	9	18	6	2	48	20	690		0.0188406	0.0710145	0.00434783	0.0188406	0.0101449	0.0217391	0.0463768	0.127536	0.0608696	0.00434783	0.0275362	0.026087
T47D-PR-deficient-E2+R5020-45-mins-ER-ChIP-5	SRR3353455	hg19	T47D-PR-deficient-E2+R5020-45-mins-ER-ChIP-5.L15	330	8052	9	32	1	7	5	11	17	64	22	2	10	12	9	10	8	10	12	13	12	6	1	22	51	27	3	7	5	1	28	14	431		0.0208817	0.0742459	0.00232019	0.0162413	0.0116009	0.025522	0.0394432	0.148492	0.0510441	0.00464037	0.0232019	0.0278422
T47D-PR-deficient-E2+R5020-45-mins-ER-ChIP-5	SRR3353455	hg19	T47D-PR-deficient-E2+R5020-45-mins-ER-ChIP-5.L20	330	4631	7	23	0	4	3	9	14	48	14	0	8	10	9	6	6	9	7	9	9	6	1	15	36	15	3	4	3	0	22	14	314		0.022293	0.0732484	0	0.0127389	0.00955414	0.0286624	0.044586	0.152866	0.044586	0	0.0254777	0.0318471
T47D-PR-deficient-E2+R5020-45-mins-ER-ChIP-6	SRR3353456	hg19	T47D-PR-deficient-E2+R5020-45-mins-ER-ChIP-6.L4	329	32012	40	59	4	19	15	33	58	143	74	5	23	37	44	30	33	23	30	40	37	15	5	91	120	53	19	31	14	4	62	49	1210		0.0330579	0.0487603	0.00330579	0.0157025	0.0123967	0.0272727	0.0479339	0.118182	0.061157	0.00413223	0.0190083	0.0305785
T47D-PR-deficient-E2+R5020-45-mins-ER-ChIP-6	SRR3353456	hg19	T47D-PR-deficient-E2+R5020-45-mins-ER-ChIP-6.L8	329	17198	22	46	1	13	9	20	35	101	39	3	19	26	29	22	20	15	25	25	20	11	4	51	86	36	8	20	9	3	43	32	793		0.0277427	0.0580076	0.00126103	0.0163934	0.0113493	0.0252207	0.0441362	0.127364	0.0491803	0.0037831	0.0239596	0.0327869
T47D-PR-deficient-E2+R5020-45-mins-ER-ChIP-6	SRR3353456	hg19	T47D-PR-deficient-E2+R5020-45-mins-ER-ChIP-6.L10	329	12905	18	39	0	9	8	18	26	88	30	3	16	22	24	18	15	13	23	21	16	9	3	44	67	26	6	18	8	3	39	27	657		0.0273973	0.0593607	0	0.0136986	0.0121766	0.0273973	0.0395738	0.133942	0.0456621	0.00456621	0.0243531	0.0334855
T47D-PR-deficient-E2+R5020-45-mins-ER-ChIP-6	SRR3353456	hg19	T47D-PR-deficient-E2+R5020-45-mins-ER-ChIP-6.L15	329	6873	13	27	0	6	6	14	18	63	14	1	13	17	13	9	10	9	14	12	14	6	1	25	51	20	3	13	5	1	24	20	442		0.0294118	0.061086	0	0.0135747	0.0135747	0.0316742	0.040724	0.142534	0.0316742	0.00226244	0.0294118	0.0384615
T47D-PR-deficient-E2+R5020-45-mins-ER-ChIP-6	SRR3353456	hg19	T47D-PR-deficient-E2+R5020-45-mins-ER-ChIP-6.L20	329	4227	11	17	0	5	4	11	14	55	13	1	8	12	8	4	8	7	9	10	9	5	0	18	40	11	1	4	3	0	16	17	321		0.0342679	0.0529595	0	0.0155763	0.0124611	0.0342679	0.0436137	0.17134	0.0404984	0.00311526	0.0249221	0.0373832
ER-LET-R-Veh-01	SRR1152068	hg19	ER-LET-R-Veh-01.L4	147	1572	4	27	0	1	1	4	6	20	5	0	6	2	8	2	3	2	2	6	6	3	3	6	18	11	0	5	2	0	17	15	185		0.0216216	0.145946	0	0.00540541	0.00540541	0.0216216	0.0324324	0.108108	0.027027	0	0.0324324	0.0108108
ER-LET-R-Veh-01	SRR1152068	hg19	ER-LET-R-Veh-01.L8	147	784	3	23	0	1	1	4	6	17	5	0	6	2	7	2	3	1	2	5	6	2	3	6	14	10	0	3	2	0	16	14	164		0.0182927	0.140244	0	0.00609756	0.00609756	0.0243902	0.0365854	0.103659	0.0304878	0	0.0365854	0.0121951
ER-LET-R-Veh-01	SRR1152068	hg19	ER-LET-R-Veh-01.L10	147	624	3	21	0	1	1	3	5	12	5	0	3	2	7	2	3	1	2	5	5	2	2	6	14	9	0	3	1	0	15	12	145		0.0206897	0.144828	0	0.00689655	0.00689655	0.0206897	0.0344828	0.0827586	0.0344828	0	0.0206897	0.0137931
ER-LET-R-Veh-01	SRR1152068	hg19	ER-LET-R-Veh-01.L15	147	365	2	18	0	1	1	2	3	9	4	0	2	1	3	1	0	1	1	1	3	2	1	3	11	7	0	1	1	0	11	11	101		0.019802	0.178218	0	0.00990099	0.00990099	0.019802	0.029703	0.0891089	0.039604	0	0.019802	0.00990099
ER-LET-R-Veh-01	SRR1152068	hg19	ER-LET-R-Veh-01.L20	147	218	2	12	0	1	1	1	1	6	2	0	1	1	3	0	0	1	1	1	2	2	1	2	9	3	0	1	0	0	4	5	63		0.031746	0.190476	0	0.015873	0.015873	0.015873	0.015873	0.0952381	0.031746	0	0.015873	0.015873
ER-LET-R-Veh-02	SRR1152069	hg19	ER-LET-R-Veh-02.L4	142	2990	11	43	0	6	5	4	11	44	8	1	12	9	10	4	4	3	9	9	9	8	2	12	27	19	2	12	4	0	30	20	338		0.0325444	0.127219	0	0.0177515	0.0147929	0.0118343	0.0325444	0.130178	0.0236686	0.00295858	0.035503	0.0266272
ER-LET-R-Veh-02	SRR1152069	hg19	ER-LET-R-Veh-02.L8	142	1307	9	38	0	4	4	4	7	37	7	0	10	6	9	3	4	3	7	7	8	7	1	10	25	15	2	9	4	0	28	17	285		0.0315789	0.133333	0	0.0140351	0.0140351	0.0140351	0.0245614	0.129825	0.0245614	0	0.0350877	0.0210526
ER-LET-R-Veh-02	SRR1152069	hg19	ER-LET-R-Veh-02.L10	142	994	8	34	0	1	4	4	7	32	6	0	10	5	8	1	4	2	6	5	7	7	1	9	22	11	1	9	4	0	25	15	248		0.0322581	0.137097	0	0.00403226	0.016129	0.016129	0.0282258	0.129032	0.0241935	0	0.0403226	0.0201613
ER-LET-R-Veh-02	SRR1152069	hg19	ER-LET-R-Veh-02.L15	142	581	6	25	0	1	2	3	4	23	4	0	5	3	7	1	4	1	3	5	7	5	1	7	14	9	0	8	3	0	20	11	182		0.032967	0.137363	0	0.00549451	0.010989	0.0164835	0.021978	0.126374	0.021978	0	0.0274725	0.0164835
ER-LET-R-Veh-02	SRR1152069	hg19	ER-LET-R-Veh-02.L20	142	371	4	18	0	1	2	2	2	19	3	0	4	3	7	0	2	1	2	4	6	2	1	2	10	9	0	2	1	0	15	8	130		0.0307692	0.138462	0	0.00769231	0.0153846	0.0153846	0.0153846	0.146154	0.0230769	0	0.0307692	0.0230769
ER-LY2-Veh-01	SRR1688085	hg19	ER-LY2-Veh-01.L4	151	67810	183	333	6	62	66	33	190	413	150	20	127	92	179	77	48	57	101	186	97	128	18	151	359	195	23	69	54	4	356	194	3971		0.0460841	0.083858	0.00151095	0.0156132	0.0166205	0.00831025	0.0478469	0.104004	0.0377739	0.00503651	0.0319819	0.023168
ER-LY2-Veh-01	SRR1688085	hg19	ER-LY2-Veh-01.L8	151	40342	150	292	3	49	58	25	155	346	121	18	114	74	151	74	35	45	97	149	79	115	11	123	310	163	15	59	42	3	315	165	3356		0.0446961	0.0870083	0.000893921	0.0146007	0.0172825	0.00744934	0.0461859	0.103099	0.0360548	0.00536353	0.033969	0.0220501
ER-LY2-Veh-01	SRR1688085	hg19	ER-LY2-Veh-01.L10	151	31589	132	269	1	45	51	23	140	325	110	16	103	67	137	71	28	42	93	132	71	99	9	107	291	146	15	56	34	2	287	155	3057		0.0431796	0.0879948	0.000327118	0.0147203	0.016683	0.00752372	0.0457965	0.106313	0.035983	0.00523389	0.0336932	0.0219169
ER-LY2-Veh-01	SRR1688085	hg19	ER-LY2-Veh-01.L15	151	19137	111	220	0	34	40	16	115	268	85	12	85	55	98	57	24	28	76	103	56	75	7	87	239	113	13	50	27	1	233	121	2449		0.0453246	0.0898326	0	0.0138832	0.0163332	0.00653328	0.0469579	0.109432	0.034708	0.00489996	0.034708	0.0224581
ER-LY2-Veh-01	SRR1688085	hg19	ER-LY2-Veh-01.L20	151	13004	90	188	0	32	36	14	87	225	62	9	72	41	77	47	21	20	64	84	41	61	6	70	202	93	7	41	23	1	200	99	2013		0.0447094	0.0933929	0	0.0158967	0.0178838	0.00695479	0.0432191	0.111773	0.0307998	0.00447094	0.0357675	0.0203676
ER-LY2-Veh-02	SRR1688086	hg19	ER-LY2-Veh-02.L4	144	84494	262	461	4	97	86	44	225	482	173	23	180	131	286	89	77	64	111	303	142	188	22	205	431	255	41	110	90	4	492	284	5362		0.0488624	0.0859754	0.00074599	0.0180903	0.0160388	0.00820589	0.041962	0.0898918	0.0322641	0.00428944	0.0335696	0.0244312
ER-LY2-Veh-02	SRR1688086	hg19	ER-LY2-Veh-02.L8	144	68504	241	433	3	89	81	38	204	456	158	21	166	119	264	84	68	58	111	271	126	180	19	174	403	236	39	100	85	4	452	266	4949		0.0486967	0.0874924	0.000606183	0.0179834	0.0163669	0.00767832	0.0412204	0.0921398	0.0319256	0.00424328	0.0335421	0.0240453
ER-LY2-Veh-02	SRR1688086	hg19	ER-LY2-Veh-02.L10	144	60540	227	408	3	83	74	36	194	435	151	19	153	107	247	81	65	54	110	256	121	173	15	168	388	224	35	92	75	4	437	248	4683		0.0484732	0.0871236	0.000640615	0.0177237	0.0158018	0.00768738	0.0414264	0.0928892	0.0322443	0.00405723	0.0326714	0.0228486
ER-LY2-Veh-02	SRR1688086	hg19	ER-LY2-Veh-02.L15	144	44322	191	363	1	70	63	30	170	391	133	15	134	92	208	75	54	47	98	214	96	147	10	149	336	191	27	78	60	3	379	209	4034		0.0473475	0.0899851	0.000247893	0.0173525	0.0156173	0.00743679	0.0421418	0.0969261	0.0329698	0.00371839	0.0332176	0.0228061
ER-LY2-Veh-02	SRR1688086	hg19	ER-LY2-Veh-02.L20	144	33122	167	311	0	55	52	26	151	341	113	13	112	78	166	62	41	39	89	172	83	124	8	115	294	166	26	69	51	3	327	175	3429		0.0487022	0.090697	0	0.0160397	0.0151648	0.00758239	0.0440362	0.0994459	0.0329542	0.00379119	0.0326626	0.0227472
[truncated: 19 more columns]

## Sheet: Figure 1B
							Counts																																Percent
							1			2			3			4			5			6			7			8			9			10					1			2			3			4
Dataset	SRR	Genome	Peak Selection Criteria		Peak Size	Peaks	1A	1T	1C	2T	2G	2C	3T	3G	3C	4A	4T	4G	5T	5G	5C	6G	6C	6A	7C	7A	7T	8G	8C	8A	9G	9C	9A	10G	10A	10T	Sum		1A	1T	1C	2T	2G	2C	3T	3G	3C	4A	4T
AR-wt1	SRR1000372	mm10	AR-wt1.L4	AR	136	49859	54	39	17	215	334	274	48	85	35	3	12	34	157	52	53	52	65	131	39	9	8	30	77	45	312	328	199	15	23	50	2795		0.0193202	0.0139535	0.00608229	0.0769231	0.119499	0.0980322	0.0171735	0.0304114	0.0125224	0.00107335	0.00429338
AR-wt1	SRR1000372	mm10	AR-wt1.L8	AR	136	19310	33	23	7	177	256	200	32	50	25	2	8	23	107	33	28	31	50	90	22	8	0	16	39	30	236	241	162	11	19	36	1995		0.0165414	0.0115288	0.00350877	0.0887218	0.128321	0.100251	0.0160401	0.0250627	0.0125313	0.00100251	0.00401003
AR-wt1	SRR1000372	mm10	AR-wt1.L10	AR	136	11992	28	15	4	147	215	162	20	42	16	2	5	18	89	27	20	28	44	72	15	4	0	11	27	25	192	200	145	9	14	29	1625		0.0172308	0.00923077	0.00246154	0.0904615	0.132308	0.0996923	0.0123077	0.0258462	0.00984615	0.00123077	0.00307692
AR-wt1	SRR1000372	mm10	AR-wt1.L15	AR	136	4914	11	9	3	89	140	112	12	24	10	1	3	9	61	16	8	12	32	37	9	4	0	7	13	10	125	133	95	5	11	20	1021		0.0107738	0.00881489	0.0029383	0.0871694	0.13712	0.109696	0.0117532	0.0235064	0.00979432	0.000979432	0.0029383
AR-wt1	SRR1000372	mm10	AR-wt1.L20	AR	136	2649	9	6	3	56	96	79	7	13	7	1	1	6	40	12	4	7	24	22	6	1	0	2	8	6	80	92	57	3	9	14	671		0.0134128	0.00894188	0.00447094	0.0834575	0.14307	0.117735	0.0104322	0.0193741	0.0104322	0.00149031	0.00149031
AR-wt2	SRR1000373	mm10	AR-wt2.L4	AR	142	47112	72	40	23	241	380	338	70	102	46	5	21	46	190	63	65	57	76	184	47	21	6	36	79	57	373	391	252	23	42	68	3414		0.0210896	0.0117165	0.00673697	0.0705917	0.111306	0.0990041	0.0205038	0.029877	0.0134739	0.00146456	0.00615114
AR-wt2	SRR1000373	mm10	AR-wt2.L8	AR	142	18210	44	32	8	184	290	252	48	59	25	4	11	26	143	47	36	36	58	119	28	13	3	22	46	41	272	288	209	13	27	51	2435		0.0180698	0.0131417	0.00328542	0.0755647	0.119097	0.103491	0.0197125	0.02423	0.0102669	0.00164271	0.00451745
AR-wt2	SRR1000373	mm10	AR-wt2.L10	AR	142	11953	37	25	7	160	250	210	34	53	20	3	8	20	115	37	24	24	51	101	22	9	2	18	39	32	227	248	184	12	20	43	2035		0.0181818	0.012285	0.0034398	0.0786241	0.12285	0.103194	0.0167076	0.0260442	0.00982801	0.0014742	0.0039312
AR-wt2	SRR1000373	mm10	AR-wt2.L15	AR	142	5771	15	15	4	100	173	145	18	31	12	2	3	12	74	23	11	17	40	54	11	4	0	11	22	19	159	164	123	7	13	26	1308		0.0114679	0.0114679	0.0030581	0.0764526	0.132263	0.110856	0.0137615	0.0237003	0.00917431	0.00152905	0.00229358
AR-wt2	SRR1000373	mm10	AR-wt2.L20	AR	142	3445	10	8	3	75	118	86	12	19	8	1	1	10	55	15	5	11	26	32	6	1	0	5	12	17	102	116	92	3	6	18	873		0.0114548	0.0091638	0.00343643	0.0859107	0.135166	0.0985109	0.0137457	0.021764	0.0091638	0.00114548	0.00114548
AR-SPARKI1	SRR1000374	mm10	AR-SPARKI1.L4	AR	141	41315	65	42	13	249	374	296	40	48	23	6	16	40	187	55	51	50	65	139	37	10	5	15	44	35	328	428	266	15	32	55	3029		0.0214592	0.013866	0.00429185	0.0822053	0.123473	0.097722	0.0132057	0.0158468	0.00759327	0.00198085	0.00528227
AR-SPARKI1	SRR1000374	mm10	AR-SPARKI1.L8	AR	141	17828	41	31	7	206	309	215	25	30	11	3	9	25	131	40	31	33	48	103	23	6	2	6	20	20	251	347	226	8	22	43	2272		0.0180458	0.0136444	0.00308099	0.090669	0.136004	0.0946303	0.0110035	0.0132042	0.00484155	0.00132042	0.00396127
AR-SPARKI1	SRR1000374	mm10	AR-SPARKI1.L10	AR	141	10875	33	26	6	180	255	178	20	25	10	1	6	20	109	31	23	29	45	90	16	5	2	3	14	16	199	295	198	7	17	33	1892		0.0174419	0.0137421	0.00317125	0.0951374	0.134778	0.0940803	0.0105708	0.0132135	0.00528541	0.000528541	0.00317125
AR-SPARKI1	SRR1000374	mm10	AR-SPARKI1.L15	AR	141	4631	16	13	2	117	172	117	10	11	5	0	2	7	69	18	8	10	33	49	11	2	0	2	10	6	129	183	141	4	11	20	1178		0.0135823	0.0110357	0.00169779	0.0993209	0.14601	0.0993209	0.00848896	0.00933786	0.00424448	0	0.00169779
AR-SPARKI1	SRR1000374	mm10	AR-SPARKI1.L20	AR	141	2609	8	8	1	81	122	83	7	8	3	0	1	5	48	12	4	8	23	34	8	0	0	1	7	4	86	128	99	3	6	16	814		0.00982801	0.00982801	0.0012285	0.0995086	0.149877	0.101966	0.00859951	0.00982801	0.0036855	0	0.0012285
AR-SPARKI2	SRR1000375	mm10	AR-SPARKI2.L4	AR	130	21735	38	19	7	177	255	180	19	24	10	1	7	16	96	35	29	24	49	82	21	6	6	9	27	22	192	267	182	9	15	35	1859		0.0204411	0.0102205	0.00376547	0.0952125	0.137171	0.0968263	0.0102205	0.0129102	0.00537924	0.000537924	0.00376547
AR-SPARKI2	SRR1000375	mm10	AR-SPARKI2.L8	AR	130	14812	29	17	6	157	236	161	15	20	7	1	5	13	84	29	25	18	47	68	14	3	5	5	17	17	170	238	162	9	14	31	1623		0.0178681	0.0104744	0.00369686	0.0967344	0.14541	0.099199	0.00924214	0.0123229	0.004313	0.000616143	0.00308071
AR-SPARKI2	SRR1000375	mm10	AR-SPARKI2.L10	AR	130	9975	23	12	4	141	201	133	12	18	4	0	2	13	79	22	20	14	41	51	11	1	3	4	14	15	144	204	146	9	11	24	1376		0.0167151	0.00872093	0.00290698	0.102471	0.146076	0.096657	0.00872093	0.0130814	0.00290698	0	0.00145349
AR-SPARKI2	SRR1000375	mm10	AR-SPARKI2.L15	AR	130	4176	13	7	2	95	143	81	6	11	2	0	1	4	50	9	11	9	30	26	6	1	0	2	5	7	88	139	103	5	7	18	881		0.014756	0.00794552	0.00227015	0.107832	0.162316	0.091941	0.00681044	0.0124858	0.00227015	0	0.00113507
AR-SPARKI2	SRR1000375	mm10	AR-SPARKI2.L20	AR	130	2290	10	2	1	66	102	59	3	6	0	0	0	3	32	7	5	7	20	16	4	1	0	2	4	0	57	84	73	5	4	15	588		0.0170068	0.00340136	0.00170068	0.112245	0.173469	0.10034	0.00510204	0.0102041	0	0	0
Pro-AR-wt1	SRR1040806	mm10	Pro-AR-wt1.L4	AR	147	40737	59	24	17	138	222	176	40	40	26	8	12	39	118	41	39	37	38	120	34	5	3	13	48	29	198	236	123	10	24	46	1963		0.030056	0.0122262	0.00866021	0.0703006	0.113092	0.0896587	0.020377	0.020377	0.013245	0.00407539	0.00611309
Pro-AR-wt1	SRR1040806	mm10	Pro-AR-wt1.L8	AR	147	25293	43	20	13	126	188	152	33	34	21	8	8	29	100	36	30	31	36	98	21	5	3	13	32	25	170	203	112	8	22	35	1655		0.0259819	0.0120846	0.00785498	0.0761329	0.113595	0.0918429	0.0199396	0.0205438	0.0126888	0.00483384	0.00483384
Pro-AR-wt1	SRR1040806	mm10	Pro-AR-wt1.L10	AR	147	16726	37	16	8	114	165	132	23	29	17	6	7	23	82	32	26	22	34	85	15	4	2	12	23	21	143	173	104	6	18	33	1412		0.026204	0.0113314	0.00566572	0.0807365	0.116856	0.0934844	0.016289	0.0205382	0.0120397	0.00424929	0.00495751
Pro-AR-wt1	SRR1040806	mm10	Pro-AR-wt1.L15	AR	147	7198	22	11	5	86	116	92	10	18	8	2	4	13	57	17	17	14	28	51	10	2	1	7	9	16	98	129	77	3	8	18	949		0.0231823	0.0115911	0.0052687	0.0906217	0.122234	0.0969442	0.0105374	0.0189673	0.00842993	0.00210748	0.00421496
Pro-AR-wt1	SRR1040806	mm10	Pro-AR-wt1.L20	AR	147	3880	13	9	2	62	85	62	5	14	5	1	2	10	42	11	9	9	21	26	5	2	1	6	6	8	65	94	57	3	6	13	654		0.0198777	0.0137615	0.0030581	0.0948012	0.129969	0.0948012	0.00764526	0.0214067	0.00764526	0.00152905	0.0030581
Pro-AR-SPARKI1	SRR1040807	mm10	Pro-AR-SPARKI1.L4	AR	147	35846	36	29	5	155	214	167	41	37	15	12	11	23	101	29	28	27	40	90	18	3	3	13	17	27	177	238	138	13	18	40	1765		0.0203966	0.0164306	0.00283286	0.0878187	0.121246	0.0946176	0.0232295	0.0209632	0.00849858	0.00679887	0.00623229
Pro-AR-SPARKI1	SRR1040807	mm10	Pro-AR-SPARKI1.L8	AR	147	18124	24	22	0	131	177	132	27	29	8	10	7	14	79	17	17	18	37	73	8	1	2	12	5	21	134	193	121	6	16	32	1373		0.01748	0.0160233	0	0.0954115	0.128915	0.0961398	0.019665	0.0211216	0.00582666	0.00728332	0.00509832
Pro-AR-SPARKI1	SRR1040807	mm10	Pro-AR-SPARKI1.L10	AR	147	11837	17	20	0	115	147	106	21	20	7	8	4	11	67	14	9	17	32	55	4	1	1	9	2	15	113	172	105	6	16	28	1142		0.0148862	0.0175131	0	0.100701	0.128722	0.0928196	0.0183888	0.0175131	0.0061296	0.00700525	0.00350263
Pro-AR-SPARKI1	SRR1040807	mm10	Pro-AR-SPARKI1.L15	AR	147	5474	12	15	0	79	111	70	9	10	3	5	2	4	40	6	7	11	26	34	3	1	0	5	2	8	74	132	75	6	11	16	777		0.015444	0.019305	0	0.101673	0.142857	0.0900901	0.011583	0.01287	0.003861	0.00643501	0.002574
Pro-AR-SPARKI1	SRR1040807	mm10	Pro-AR-SPARKI1.L20	AR	147	3219	10	7	0	58	80	51	5	8	2	3	1	3	24	5	6	6	20	25	2	1	0	3	2	5	56	94	61	5	7	11	561		0.0178253	0.0124777	0	0.103387	0.142602	0.0909091	0.00891266	0.0142602	0.00356506	0.00534759	0.00178253
R1AD1-DHT-AR-rep1-A	SRR1589625	hg19	R1AD1-DHT-AR-rep1-A.L4	AR	134	15725	54	42	15	115	126	127	26	27	13	8	20	30	90	26	26	19	28	81	19	16	5	20	33	39	127	124	133	15	31	47	1482		0.0364372	0.0283401	0.0101215	0.0775978	0.0850202	0.085695	0.0175439	0.0182186	0.00877193	0.00539811	0.0134953
R1AD1-DHT-AR-rep1-A	SRR1589625	hg19	R1AD1-DHT-AR-rep1-A.L8	AR	134	15259	51	40	15	114	125	126	26	27	13	8	20	30	89	25	26	18	28	80	19	15	5	20	33	39	125	123	133	14	30	46	1463		0.0348599	0.0273411	0.0102529	0.0779221	0.0854409	0.0861244	0.0177717	0.0184552	0.00888585	0.00546822	0.0136705
R1AD1-DHT-AR-rep1-A	SRR1589625	hg19	R1AD1-DHT-AR-rep1-A.L10	AR	134	14572	50	40	15	114	124	126	26	27	13	8	19	29	88	24	26	18	28	80	19	15	4	19	32	39	121	122	131	14	30	45	1446		0.0345781	0.0276625	0.0103734	0.0788382	0.0857538	0.0871369	0.0179806	0.0186722	0.00899032	0.0055325	0.0131397
R1AD1-DHT-AR-rep1-A	SRR1589625	hg19	R1AD1-DHT-AR-rep1-A.L15	AR	134	12126	41	37	14	109	112	121	21	23	12	8	18	27	83	22	24	16	26	75	17	11	3	17	28	36	111	112	124	8	26	40	1322		0.0310136	0.0279879	0.01059	0.0824508	0.0847201	0.091528	0.015885	0.0173979	0.00907716	0.00605144	0.0136157
R1AD1-DHT-AR-rep1-A	SRR1589625	hg19	R1AD1-DHT-AR-rep1-A.L20	AR	134	9465	29	28	13	96	95	109	20	21	11	6	16	23	73	20	23	15	25	66	16	9	3	12	24	32	98	99	109	8	18	35	1152		0.0251736	0.0243056	0.0112847	0.0833333	0.0824653	0.0946181	0.0173611	0.0182292	0.00954861	0.00520833	0.0138889
R1AD1-DHT-AR-rep1-B	SRR1589626	hg19	R1AD1-DHT-AR-rep1-B.L4	AR	135	19396	62	47	16	135	142	138	31	32	12	8	22	31	99	27	28	20	30	91	21	19	7	20	37	44	135	130	142	17	34	56	1633		0.0379669	0.0287814	0.00979792	0.0826699	0.0869565	0.084507	0.0189835	0.0195958	0.00734844	0.00489896	0.0134721
R1AD1-DHT-AR-rep1-B	SRR1589626	hg19	R1AD1-DHT-AR-rep1-B.L8	AR	135	18672	59	45	15	134	140	137	31	32	12	8	22	31	96	26	27	19	30	91	21	18	5	20	37	44	131	129	142	16	33	54	1605		0.0367601	0.0280374	0.00934579	0.0834891	0.0872274	0.0853583	0.0193146	0.0199377	0.00747664	0.00498442	0.0137072
R1AD1-DHT-AR-rep1-B	SRR1589626	hg19	R1AD1-DHT-AR-rep1-B.L10	AR	135	17388	56	43	15	130	136	135	29	31	12	7	20	30	96	26	26	18	30	90	21	16	4	17	35	43	128	129	142	13	32	51	1561		0.0358744	0.0275464	0.00960922	0.0832799	0.0871236	0.086483	0.0185778	0.0198591	0.00768738	0.0044843	0.0128123
R1AD1-DHT-AR-rep1-B	SRR1589626	hg19	R1AD1-DHT-AR-rep1-B.L15	AR	135	13300	47	37	14	124	119	126	25	23	11	7	18	25	86	24	25	16	29	81	19	16	4	15	30	37	115	117	134	9	26	46	1405		0.033452	0.0263345	0.00996441	0.0882562	0.0846975	0.0896797	0.0177936	0.0163701	0.00782918	0.00498221	0.0128114
R1AD1-DHT-AR-rep1-B	SRR1589626	hg19	R1AD1-DHT-AR-rep1-B.L20	AR	135	9629	35	29	14	102	108	109	20	19	10	5	16	22	79	22	22	15	26	71	17	10	4	12	24	30	99	97	113	7	22	35	1194		0.0293132	0.0242881	0.0117253	0.0854271	0.0904523	0.0912898	0.0167504	0.0159129	0.00837521	0.0041876	0.0134003
R1AD1-DHT-AR-rep2-A	SRR1589627	hg19	R1AD1-DHT-AR-rep2-A.L4	AR	137	12112	46	37	12	128	116	118	27	24	10	5	19	29	80	25	19	16	25	70	13	25	3	19	37	22	108	114	137	16	30	44	1374		0.0334789	0.0269287	0.00873362	0.0931587	0.084425	0.0858806	0.0196507	0.0174672	0.00727802	0.00363901	0.0138282
R1AD1-DHT-AR-rep2-A	SRR1589627	hg19	R1AD1-DHT-AR-rep2-A.L8	AR	137	11337	45	35	12	124	113	114	26	24	9	5	19	25	79	25	19	16	25	69	13	24	3	18	35	22	105	113	134	14	28	44	1337		0.0336574	0.026178	0.00897532	0.092745	0.0845176	0.0852655	0.0194465	0.0179506	0.00673149	0.00373972	0.0142109
R1AD1-DHT-AR-rep2-A	SRR1589627	hg19	R1AD1-DHT-AR-rep2-A.L10	AR	137	10340	42	34	12	116	111	114	25	23	9	4	19	25	75	25	19	15	23	67	13	22	3	16	35	22	104	107	132	14	27	43	1296		0.0324074	0.0262346	0.00925926	0.0895062	0.0856481	0.087963	0.0192901	0.0177469	0.00694444	0.00308642	0.0146605
R1AD1-DHT-AR-rep2-A	SRR1589627	hg19	R1AD1-DHT-AR-rep2-A.L15	AR	137	7482	33	28	9	102	97	99	21	21	8	3	15	22	61	22	17	11	20	58	10	11	2	12	24	19	92	91	113	8	23	35	1087		0.0303588	0.025759	0.00827967	0.0938362	0.0892364	0.0910764	0.0193192	0.0193192	0.00735971	0.00275989	0.0137994
R1AD1-DHT-AR-rep2-A	SRR1589627	hg19	R1AD1-DHT-AR-rep2-A.L20	AR	137	5263	25	21	7	78	75	78	9	17	6	2	10	18	49	16	13	11	18	48	7	7	2	7	19	14	76	69	94	7	18	28	849		0.0294464	0.024735	0.00824499	0.0918728	0.0883392	0.0918728	0.0106007	0.0200236	0.00706714	0.00235571	0.0117786
R1AD1-DHT-AR-rep2-B	SRR1589628	hg19	R1AD1-DHT-AR-rep2-B.L4	AR	138	12266	46	40	9	128	122	118	22	25	11	3	17	30	86	26	20	13	24	75	16	23	4	13	32	20	111	125	137	12	26	45	1379		0.0333575	0.0290065	0.00652647	0.0928209	0.0884699	0.0855693	0.0159536	0.0181291	0.00797679	0.00217549	0.0123278
R1AD1-DHT-AR-rep2-B	SRR1589628	hg19	R1AD1-DHT-AR-rep2-B.L8	AR	138	11471	45	40	9	125	121	117	22	24	10	3	16	28	84	26	20	13	24	71	15	22	4	12	32	19	107	123	136	12	25	44	1349		0.033358	0.0296516	0.00667161	0.0926612	0.0896961	0.0867309	0.0163084	0.017791	0.0074129	0.00222387	0.0118606
R1AD1-DHT-AR-rep2-B	SRR1589628	hg19	R1AD1-DHT-AR-rep2-B.L10	AR	138	10463	45	38	8	119	117	113	22	22	9	3	15	27	80	24	20	12	24	65	15	19	4	12	31	19	107	117	135	12	24	43	1301		0.0345888	0.0292083	0.00614912	0.0914681	0.0899308	0.0868563	0.0169101	0.0169101	0.00691776	0.00230592	0.0115296
R1AD1-DHT-AR-rep2-B	SRR1589628	hg19	R1AD1-DHT-AR-rep2-B.L15	AR	138	7565	35	29	8	100	100	93	21	19	7	2	13	23	63	23	18	11	22	59	12	15	4	8	26	17	88	95	115	9	20	35	1090		0.0321101	0.0266055	0.00733945	0.0917431	0.0917431	0.0853211	0.0192661	0.0174312	0.00642202	0.00183486	0.0119266
R1AD1-DHT-AR-rep2-B	SRR1589628	hg19	R1AD1-DHT-AR-rep2-B.L20	AR	138	5271	25	19	5	83	82	81	15	18	6	2	9	18	54	15	15	10	18	47	10	6	3	5	17	14	72	73	94	7	15	27	865		0.0289017	0.0219653	0.00578035	0.0959538	0.0947977	0.0936416	0.017341	0.0208092	0.00693642	0.00231214	0.0104046
R1AD1-DHT-AR-rep3-A	SRR1589629	hg19	R1AD1-DHT-AR-rep3-A.L4	AR	144	5593	25	23	6	77	65	70	10	16	5	3	10	18	51	12	13	10	15	41	9	9	2	9	17	16	72	60	78	6	19	31	798		0.0313283	0.0288221	0.0075188	0.0964912	0.0814536	0.0877193	0.0125313	0.0200501	0.00626566	0.0037594	0.0125313
R1AD1-DHT-AR-rep3-A	SRR1589629	hg19	R1AD1-DHT-AR-rep3-A.L8	AR	144	5206	24	23	6	74	63	70	9	16	5	2	9	16	50	12	13	10	15	41	8	8	2	9	15	16	69	60	78	6	19	29	777		0.030888	0.029601	0.00772201	0.0952381	0.0810811	0.0900901	0.011583	0.020592	0.00643501	0.002574	0.011583
R1AD1-DHT-AR-rep3-A	SRR1589629	hg19	R1AD1-DHT-AR-rep3-A.L10	AR	144	4811	24	22	6	71	61	65	9	14	5	2	8	15	48	11	13	10	14	39	8	8	2	8	15	15	69	59	77	6	18	26	748		0.0320856	0.0294118	0.00802139	0.0949198	0.0815508	0.0868984	0.0120321	0.0187166	0.00668449	0.0026738	0.0106952
R1AD1-DHT-AR-rep3-A	SRR1589629	hg19	R1AD1-DHT-AR-rep3-A.L15	AR	144	3430	19	18	5	57	47	53	7	10	2	0	5	12	41	8	9	8	13	32	6	5	2	6	8	12	59	50	65	4	11	20	594		0.0319865	0.030303	0.00841751	0.0959596	0.0791246	0.0892256	0.0117845	0.016835	0.003367	0	0.00841751
R1AD1-DHT-AR-rep3-A	SRR1589629	hg19	R1AD1-DHT-AR-rep3-A.L20	AR	144	2298	10	14	5	41	34	45	6	7	1	0	3	6	35	8	6	8	11	22	4	4	1	3	4	5	46	44	44	4	9	14	444		0.0225225	0.0315315	0.0112613	0.0923423	0.0765766	0.101351	0.0135135	0.0157658	0.00225225	0	0.00675676
R1AD1-DHT-AR-rep3-B	SRR1589630	hg19	R1AD1-DHT-AR-rep3-B.L4	AR	145	5631	26	24	8	82	67	75	17	13	6	0	15	21	49	15	10	8	15	42	9	5	5	8	17	15	73	56	83	8	18	29	819		0.031746	0.029304	0.00976801	0.100122	0.0818071	0.0915751	0.020757	0.015873	0.00732601	0	0.018315
R1AD1-DHT-AR-rep3-B	SRR1589630	hg19	R1AD1-DHT-AR-rep3-B.L8	AR	145	5243	26	24	8	79	66	73	17	13	6	0	14	19	49	15	10	8	15	40	9	5	5	8	16	14	70	56	83	7	18	28	801		0.0324594	0.0299625	0.00998752	0.0986267	0.082397	0.0911361	0.0212235	0.0162297	0.00749064	0	0.0174782
R1AD1-DHT-AR-rep3-B	SRR1589630	hg19	R1AD1-DHT-AR-rep3-B.L10	AR	145	4788	24	23	7	76	61	71	17	13	4	0	13	18	46	15	10	8	14	38	7	5	4	7	16	14	66	52	80	7	16	27	759		0.0316206	0.030303	0.00922266	0.100132	0.0803689	0.0935441	0.0223979	0.0171278	0.00527009	0	0.0171278
R1AD1-DHT-AR-rep3-B	SRR1589630	hg19	R1AD1-DHT-AR-rep3-B.L15	AR	145	3409	17	21	4	62	48	61	10	12	3	0	9	11	41	11	7	7	14	33	7	4	3	6	11	12	59	49	65	6	11	20	624		0.0272436	0.0336538	0.00641026	0.099359	0.0769231	0.0977564	0.0160256	0.0192308	0.00480769	0	0.0144231
R1AD1-DHT-AR-rep3-B	SRR1589630	hg19	R1AD1-DHT-AR-rep3-B.L20	AR	145	2308	9	16	4	42	39	52	7	10	1	0	3	7	28	6	6	7	13	27	3	3	2	5	7	7	45	40	47	2	10	12	460		0.0195652	0.0347826	0.00869565	0.0913043	0.0847826	0.113043	0.0152174	0.0217391	0.00217391	0	0.00652174
LNCaP-AR-ChIP-seq-1h-dht	SRR1648883	hg19	LNCaP-AR-ChIP-seq-1h-dht.L4	AR	135	12411	42	29	8	93	71	66	19	19	5	5	14	20	54	11	16	8	12	48	14	15	6	4	22	11	84	86	80	14	27	41	944		0.0444915	0.0307203	0.00847458	0.0985169	0.0752119	0.0699153	0.0201271	0.0201271	0.00529661	0.00529661	0.0148305
LNCaP-AR-ChIP-seq-1h-dht	SRR1648883	hg19	LNCaP-AR-ChIP-seq-1h-dht.L8	AR	135	5844	26	16	4	59	44	47	14	12	2	1	12	10	24	6	10	5	10	31	4	10	4	3	15	8	56	50	54	8	20	23	588		0.0442177	0.0272109	0.00680272	0.10034	0.0748299	0.079932	0.0238095	0.0204082	0.00340136	0.00170068	0.0204082
LNCaP-AR-ChIP-seq-1h-dht	SRR1648883	hg19	LNCaP-AR-ChIP-seq-1h-dht.L10	AR	135	3902	19	9	1	40	31	40	10	9	0	1	4	7	22	3	8	4	9	19	2	5	3	3	8	6	38	31	43	7	15	15	412		0.0461165	0.0218447	0.00242718	0.0970874	0.0752427	0.0970874	0.0242718	0.0218447	0	0.00242718	0.00970874
LNCaP-AR-ChIP-seq-1h-dht	SRR1648883	hg19	LNCaP-AR-ChIP-seq-1h-dht.L15	AR	135	1651	9	4	1	19	16	25	5	6	0	0	2	4	12	2	5	4	5	8	2	0	1	1	3	2	21	12	27	4	9	5	214		0.0420561	0.0186916	0.0046729	0.088785	0.0747664	0.116822	0.0233645	0.0280374	0	0	0.00934579
LNCaP-AR-ChIP-seq-1h-dht	SRR1648883	hg19	LNCaP-AR-ChIP-seq-1h-dht.L20	AR	135	770	5	3	0	12	7	16	1	4	0	0	0	1	7	1	2	2	2	2	2	0	0	0	0	1	11	3	16	1	4	1	104		0.0480769	0.0288462	0	0.115385	0.0673077	0.153846	0.00961538	0.0384615	0	0	0
VCaP-AR-R1881-rep1	SRR1200839	hg19	VCaP-AR-R1881-rep1.L4	AR	124	105689	364	243	109	521	479	474	169	174	92	64	158	179	354	108	112	98	97	365	182	150	55	101	193	153	520	495	499	105	248	354	7215		0.0504505	0.0336798	0.0151074	0.0722107	0.0663895	0.0656965	0.0234234	0.0241164	0.0127512	0.00887041	0.0218988
VCaP-AR-R1881-rep1	SRR1200839	hg19	VCaP-AR-R1881-rep1.L8	AR	124	92080	320	230	102	487	448	440	147	167	83	59	139	162	324	99	103	90	91	329	166	134	47	92	172	135	474	471	464	90	226	327	6618		0.048353	0.0347537	0.0154125	0.0735872	0.0676942	0.0664853	0.0222121	0.0252342	0.0125416	0.00891508	0.0210033
VCaP-AR-R1881-rep1	SRR1200839	hg19	VCaP-AR-R1881-rep1.L10	AR	124	83987	302	212	94	459	423	421	139	156	80	53	124	149	299	93	97	82	89	317	157	126	43	83	160	123	447	433	435	83	213	309	6201		0.0487018	0.034188	0.0151588	0.0740203	0.0682148	0.0678923	0.0224157	0.0251572	0.0129011	0.00854701	0.0199968
VCaP-AR-R1881-rep1	SRR1200839	hg19	VCaP-AR-R1881-rep1.L15	AR	124	64416	251	174	78	376	365	358	106	133	64	42	97	127	245	84	79	66	78	259	133	103	38	69	141	107	375	372	368	71	169	250	5178		0.0484743	0.0336037	0.0150637	0.0726149	0.0704905	0.0691387	0.0204712	0.0256856	0.01236	0.00811124	0.0187331
VCaP-AR-R1881-rep1	SRR1200839	hg19	VCaP-AR-R1881-rep1.L20	AR	124	49400	209	132	59	313	302	296	90	109	51	35	80	105	195	71	60	55	70	197	107	86	36	62	118	75	306	312	307	51	130	210	4229		0.0494207	0.0312131	0.0139513	0.0740128	0.0714117	0.0699929	0.0212816	0.0257744	0.0120596	0.00827619	0.018917
VCaP-AR-R1881-rep2	SRR1200840	hg19	VCaP-AR-R1881-rep2.L4	AR	147	64347	238	170	72	353	355	352	125	123	61	41	97	122	238	71	75	64	70	246	119	106	39	61	134	89	383	344	333	65	157	239	4942		0.0481586	0.034399	0.014569	0.0714286	0.0718333	0.0712262	0.0252934	0.0248887	0.0123432	0.00829624	0.0196277
VCaP-AR-R1881-rep2	SRR1200840	hg19	VCaP-AR-R1881-rep2.L8	AR	147	57922	226	159	71	335	337	330	118	115	57	38	90	115	227	67	71	59	65	234	112	102	35	59	129	87	364	327	318	59	148	225	4679		0.0483009	0.0339816	0.0151742	0.0715965	0.0720239	0.0705279	0.0252191	0.0245779	0.0121821	0.00812139	0.0192349
VCaP-AR-R1881-rep2	SRR1200840	hg19	VCaP-AR-R1881-rep2.L10	AR	147	52710	212	150	64	322	323	307	112	110	54	33	87	109	213	66	66	57	63	221	104	97	32	56	123	76	339	309	305	57	140	211	4418		0.0479855	0.033952	0.0144862	0.0728837	0.07311	0.0694885	0.0253508	0.0248981	0.0122227	0.00746944	0.0196922
VCaP-AR-R1881-rep2	SRR1200840	hg19	VCaP-AR-R1881-rep2.L15	AR	147	39019	161	121	51	265	259	256	84	86	43	26	69	87	164	57	48	47	55	174	82	77	23	42	101	57	278	259	243	47	103	175	3540		0.0454802	0.0341808	0.0144068	0.0748588	0.0731638	0.0723164	0.0237288	0.0242938	0.0121469	0.00734463	0.0194915
VCaP-AR-R1881-rep2	SRR1200840	hg19	VCaP-AR-R1881-rep2.L20	AR	147	28357	117	89	38	216	215	201	70	71	31	20	53	68	126	44	37	36	42	136	64	54	21	32	91	50	215	222	194	38	79	143	2813		0.0415926	0.0316388	0.0135087	0.0767863	0.0764309	0.071454	0.0248845	0.02524	0.0110203	0.00710985	0.0188411
LNCaP-DHT-rep1	SRR653103	hg19	LNCaP-DHT-rep1.L4	AR	147	22924	65	42	13	95	69	78	30	23	8	13	32	36	61	13	21	13	11	62	21	19	13	6	34	18	96	88	81	20	32	65	1178		0.0551783	0.0356537	0.0110357	0.0806452	0.0585739	0.0662139	0.0254669	0.0195246	0.00679117	0.0110357	0.0271647
LNCaP-DHT-rep1	SRR653103	hg19	LNCaP-DHT-rep1.L8	AR	147	12716	44	28	12	65	48	59	19	18	5	7	18	23	40	11	11	10	8	47	16	12	9	3	26	11	74	52	62	12	24	42	816		0.0539216	0.0343137	0.0147059	0.0796569	0.0588235	0.0723039	0.0232843	0.0220588	0.00612745	0.00857843	0.0220588
LNCaP-DHT-rep1	SRR653103	hg19	LNCaP-DHT-rep1.L10	AR	147	8453	36	19	8	48	35	51	15	14	2	4	14	15	28	5	11	9	6	33	9	10	6	3	22	8	55	42	49	11	16	31	615		0.0585366	0.0308943	0.0130081	0.0780488	0.0569106	0.0829268	0.0243902	0.0227642	0.00325203	0.00650407	0.0227642
LNCaP-DHT-rep1	SRR653103	hg19	LNCaP-DHT-rep1.L15	AR	147	3117	15	4	3	25	15	29	6	7	0	1	7	6	16	2	8	5	5	16	3	3	1	2	8	5	28	20	26	4	6	13	289		0.0519031	0.0138408	0.0103806	0.0865052	0.0519031	0.100346	0.0207612	0.0242215	0	0.00346021	0.0242215
LNCaP-DHT-rep1	SRR653103	hg19	LNCaP-DHT-rep1.L20	AR	147	1143	6	4	2	10	7	14	1	6	0	0	1	3	9	1	4	2	1	7	1	1	1	0	3	0	14	7	10	2	6	2	125		0.048	0.032	0.016	0.08	0.056	0.112	0.008	0.048	0	0	0.008
LNCaP-DHT-rep2	SRR653104	hg19	LNCaP-DHT-rep2.L4	AR	147	20957	56	40	11	94	67	71	25	26	7	17	29	26	69	9	20	14	12	50	17	17	12	9	37	15	82	73	75	14	28	57	1079		0.0518999	0.0370714	0.0101946	0.0871177	0.0620945	0.0658017	0.0231696	0.0240964	0.00648749	0.0157553	0.0268767
LNCaP-DHT-rep2	SRR653104	hg19	LNCaP-DHT-rep2.L8	AR	147	12886	39	28	10	68	46	55	17	17	3	11	23	19	48	7	14	10	11	42	13	11	11	6	25	13	68	54	58	11	20	40	798		0.0488722	0.0350877	0.0125313	0.085213	0.0576441	0.0689223	0.0213033	0.0213033	0.0037594	0.0137845	0.0288221
LNCaP-DHT-rep2	SRR653104	hg19	LNCaP-DHT-rep2.L10	AR	147	8599	25	19	7	53	36	47	13	13	2	7	16	15	33	6	10	6	7	31	9	7	9	3	19	7	56	42	51	8	16	33	606		0.0412541	0.0313531	0.0115512	0.0874587	0.0594059	0.0775578	0.0214521	0.0214521	0.00330033	0.0115512	0.0264026
LNCaP-DHT-rep2	SRR653104	hg19	LNCaP-DHT-rep2.L15	AR	147	3240	13	6	2	31	20	30	6	7	0	3	8	6	17	2	7	5	6	14	3	2	5	2	9	3	21	16	26	1	7	13	291		0.0446735	0.0206186	0.00687285	0.106529	0.0687285	0.103093	0.0206186	0.024055	0	0.0103093	0.0274914
LNCaP-DHT-rep2	SRR653104	hg19	LNCaP-DHT-rep2.L20	AR	147	1190	5	2	2	15	8	15	2	4	0	0	1	3	6	2	5	3	2	6	1	0	3	1	4	0	8	5	14	1	6	3	127		0.0393701	0.015748	0.015748	0.11811	0.0629921	0.11811	0.015748	0.0314961	0	0	0.00787402
PC3-wtAR-R1881-rep1	SRR1118390	hg19	PC3-wtAR-R1881-rep1.L4	AR	183	56422	245	163	90	341	404	381	119	133	64	58	116	161	244	79	93	91	74	259	141	88	58	92	158	107	396	383	344	74	136	247	5339		0.0458887	0.0305301	0.0168571	0.0638696	0.0756696	0.0713617	0.0222888	0.024911	0.0119873	0.0108635	0.0217269
PC3-wtAR-R1881-rep1	SRR1118390	hg19	PC3-wtAR-R1881-rep1.L8	AR	183	19803	105	77	42	148	175	176	59	59	28	18	48	58	110	44	40	42	40	101	56	42	15	34	70	46	176	177	158	27	54	109	2334		0.0449871	0.0329906	0.0179949	0.0634105	0.0749786	0.075407	0.0252785	0.0252785	0.0119966	0.00771208	0.0205656
PC3-wtAR-R1881-rep1	SRR1118390	hg19	PC3-wtAR-R1881-rep1.L10	AR	183	12211	62	46	30	108	115	125	42	40	13	5	31	41	73	29	27	30	24	67	29	24	11	23	46	25	116	124	101	14	36	77	1534		0.0404172	0.029987	0.0195567	0.0704042	0.0749674	0.0814863	0.0273794	0.0260756	0.00847458	0.00325945	0.0202086
PC3-wtAR-R1881-rep1	SRR1118390	hg19	PC3-wtAR-R1881-rep1.L15	AR	183	3893	23	17	10	40	39	49	13	11	6	2	10	11	29	6	10	7	11	25	10	9	3	7	17	8	41	60	43	4	14	22	557		0.0412926	0.0305206	0.0179533	0.0718133	0.070018	0.0879713	0.0233393	0.0197487	0.010772	0.00359066	0.0179533
PC3-wtAR-R1881-rep1	SRR1118390	hg19	PC3-wtAR-R1881-rep1.L20	AR	183	1238	6	7	4	19	13	17	8	4	1	0	5	4	9	1	3	4	3	7	3	4	1	2	3	2	15	18	15	3	7	9	197		0.0304569	0.035533	0.0203046	0.0964467	0.0659898	0.0862944	0.0406091	0.0203046	0.00507614	0	0.0253807
PC3-wtAR-R1881-rep2	SRR1118391	hg19	PC3-wtAR-R1881-rep2.L4	AR	183	84063	343	214	119	404	466	492	176	199	103	81	167	239	334	84	118	123	90	331	212	129	81	111	211	146	497	438	389	101	198	332	6928		0.0495092	0.0308891	0.0171767	0.0583141	0.0672633	0.0710162	0.0254042	0.028724	0.0148672	0.0116917	0.0241051
PC3-wtAR-R1881-rep2	SRR1118391	hg19	PC3-wtAR-R1881-rep2.L8	AR	183	36432	168	121	73	226	268	259	90	99	52	38	87	123	177	55	61	63	51	176	109	70	33	56	126	79	268	249	236	50	92	166	3721		0.0451492	0.0325181	0.0196184	0.0607364	0.0720236	0.0696049	0.024187	0.0266058	0.0139747	0.0102123	0.0233808
PC3-wtAR-R1881-rep2	SRR1118391	hg19	PC3-wtAR-R1881-rep2.L10	AR	183	24750	125	90	45	164	195	185	65	76	35	24	63	84	132	47	40	43	41	119	73	44	23	39	90	59	199	196	175	38	53	114	2676		0.0467115	0.0336323	0.0168161	0.0612855	0.07287	0.069133	0.02429	0.0284006	0.0130792	0.00896861	0.0235426
PC3-wtAR-R1881-rep2	SRR1118391	hg19	PC3-wtAR-R1881-rep2.L15	AR	183	9667	56	30	25	80	86	94	25	33	11	8	37	37	55	18	23	18	21	52	29	22	8	17	32	23	95	109	76	14	25	59	1218		0.045977	0.0246305	0.0205255	0.0656814	0.0706076	0.0771757	0.0205255	0.0270936	0.0090312	0.00656814	0.0303777
PC3-wtAR-R1881-rep2	SRR1118391	hg19	PC3-wtAR-R1881-rep2.L20	AR	183	3899	26	16	12	34	47	47	11	13	5	1	17	16	18	4	11	8	8	19	13	11	3	8	13	9	43	50	36	7	16	25	547		0.047532	0.0292505	0.0219378	0.0621572	0.0859232	0.0859232	0.0201097	0.023766	0.00914077	0.00182815	0.0310786
HEK293-wtAR-R1881-rep1	SRR1118383	hg19	HEK293-wtAR-R1881-rep1.L4	AR	197	102230	422	301	148	545	588	594	226	292	149	101	205	288	450	109	178	180	106	433	264	169	95	174	275	209	635	541	484	146	275	456	9038		0.0466917	0.0333038	0.0163753	0.060301	0.0650586	0.0657225	0.0250055	0.032308	0.0164859	0.011175	0.022682
HEK293-wtAR-R1881-rep1	SRR1118383	hg19	HEK293-wtAR-R1881-rep1.L8	AR	197	76324	337	248	125	472	479	512	178	246	120	80	173	231	366	93	144	148	92	384	210	139	80	142	226	175	520	463	418	121	217	356	7495		0.0449633	0.0330887	0.0166778	0.0629753	0.0639093	0.0683122	0.0237492	0.0328219	0.0160107	0.0106738	0.0230821
HEK293-wtAR-R1881-rep1	SRR1118383	hg19	HEK293-wtAR-R1881-rep1.L10	AR	197	63808	297	219	118	421	440	456	153	212	108	69	151	200	311	85	124	132	88	330	187	122	74	117	210	151	459	416	377	100	184	316	6627		0.0448167	0.0330466	0.0178059	0.063528	0.0663951	0.0688094	0.0230874	0.0319903	0.016297	0.010412	0.0227856
HEK293-wtAR-R1881-rep1	SRR1118383	hg19	HEK293-wtAR-R1881-rep1.L15	AR	197	40899	224	162	88	303	323	325	104	147	71	46	110	140	222	56	95	90	67	226	124	88	51	81	157	106	324	307	290	73	132	222	4754		0.0471182	0.0340766	0.0185107	0.0637358	0.0679428	0.0683635	0.0218763	0.0309213	0.0149348	0.00967606	0.0231384
HEK293-wtAR-R1881-rep1	SRR1118383	hg19	HEK293-wtAR-R1881-rep1.L20	AR	197	27263	166	110	62	235	239	231	75	112	49	29	80	85	156	43	72	68	50	154	91	59	35	61	106	77	240	238	205	49	91	167	3435		0.0483261	0.0320233	0.0180495	0.0684134	0.0695779	0.0672489	0.0218341	0.0326055	0.0142649	0.0084425	0.0232897
HEK293-wtAR-R1881-rep2	SRR1118384	hg19	HEK293-wtAR-R1881-rep2.L4	AR	207	93177	423	279	144	492	553	571	206	266	131	89	204	271	419	105	166	172	97	413	248	179	99	156	280	203	610	525	473	135	255	432	8596		0.0492089	0.032457	0.016752	0.0572359	0.0643322	0.0664262	0.0239646	0.0309446	0.0152396	0.0103537	0.023732
HEK293-wtAR-R1881-rep2	SRR1118384	hg19	HEK293-wtAR-R1881-rep2.L8	AR	207	71157	344	235	119	431	483	493	162	226	108	69	172	216	344	90	136	140	84	352	200	148	80	126	238	166	493	454	400	114	207	365	7195		0.047811	0.0326616	0.0165393	0.0599027	0.06713	0.0685198	0.0225156	0.0314107	0.0150104	0.00958999	0.0239055
HEK293-wtAR-R1881-rep2	SRR1118384	hg19	HEK293-wtAR-R1881-rep2.L10	AR	207	59798	308	211	108	390	422	449	144	200	96	57	154	191	301	83	124	122	79	316	172	121	70	113	209	135	435	412	361	99	176	319	6377		0.0482986	0.0330877	0.0169359	0.0611573	0.0661753	0.0704093	0.0225812	0.0313627	0.0150541	0.00893837	0.0241493
HEK293-wtAR-R1881-rep2	SRR1118384	hg19	HEK293-wtAR-R1881-rep2.L15	AR	207	38666	227	159	85	284	313	311	102	144	70	44	108	124	213	57	86	87	59	212	117	88	51	81	152	95	309	307	268	75	118	229	4575		0.0496175	0.0347541	0.0185792	0.0620765	0.0684153	0.0679781	0.0222951	0.0314754	0.0153005	0.00961749	0.0236066
HEK293-wtAR-R1881-rep2	SRR1118384	hg19	HEK293-wtAR-R1881-rep2.L20	AR	207	26044	167	109	63	211	226	232	73	103	47	32	86	88	149	43	66	65	42	150	94	60	36	60	113	76	233	225	204	45	81	166	3345		0.0499253	0.0325859	0.0188341	0.0630792	0.0675635	0.0693572	0.0218236	0.0307922	0.0140508	0.00956652	0.02571
AR-ChIP-seq-shCtrl-R1881-biological-replicate-1	SRR1168780	hg19	AR-ChIP-seq-shCtrl-R1881-biological-replicate-1.L4	AR	136	9537	23	15	6	75	64	69	15	18	4	3	6	14	46	12	13	12	12	35	8	3	3	4	15	11	91	67	60	6	12	22	744		0.030914	0.0201613	0.00806452	0.100806	0.0860215	0.0927419	0.0201613	0.0241935	0.00537634	0.00403226	0.00806452
AR-ChIP-seq-shCtrl-R1881-biological-replicate-1	SRR1168780	hg19	AR-ChIP-seq-shCtrl-R1881-biological-replicate-1.L8	AR	136	9317	23	15	6	75	64	68	15	17	4	3	6	14	45	12	13	12	12	35	8	3	3	4	15	11	91	67	60	6	12	22	741		0.0310391	0.0202429	0.00809717	0.101215	0.0863698	0.0917679	0.0202429	0.022942	0.00539811	0.00404858	0.00809717
AR-ChIP-seq-shCtrl-R1881-biological-replicate-1	SRR1168780	hg19	AR-ChIP-seq-shCtrl-R1881-biological-replicate-1.L10	AR	136	8882	23	15	6	74	62	67	15	17	4	3	6	13	43	11	13	12	11	34	8	3	3	4	15	11	90	65	60	6	12	22	728		0.0315934	0.0206044	0.00824176	0.101648	0.0851648	0.092033	0.0206044	0.0233516	0.00549451	0.00412088	0.00824176
AR-ChIP-seq-shCtrl-R1881-biological-replicate-1	SRR1168780	hg19	AR-ChIP-seq-shCtrl-R1881-biological-replicate-1.L15	AR	136	7378	21	15	6	71	57	60	14	15	3	3	5	13	41	11	13	12	10	32	6	3	3	3	14	10	79	63	54	6	12	21	676		0.0310651	0.0221893	0.00887574	0.10503	0.0843195	0.0887574	0.0207101	0.0221893	0.00443787	0.00443787	0.00739645
AR-ChIP-seq-shCtrl-R1881-biological-replicate-1	SRR1168780	hg19	AR-ChIP-seq-shCtrl-R1881-biological-replicate-1.L20	AR	136	5908	19	13	5	63	47	55	13	14	2	3	4	9	33	9	12	10	8	27	6	2	3	3	12	9	67	55	50	6	10	20	589		0.0322581	0.0220713	0.00848896	0.106961	0.0797963	0.0933786	0.0220713	0.0237691	0.00339559	0.00509338	0.00679117
AR-ChIP-seq-shCtrl-R1881-biological-replicate-2	SRR488261	hg19	AR-ChIP-seq-shCtrl-R1881-biological-replicate-2.L4	AR	158	9902	32	19	5	71	69	60	23	16	4	5	9	15	39	10	15	12	17	41	11	6	7	7	17	12	79	60	64	13	13	31	782		0.0409207	0.0242967	0.00639386	0.0907928	0.0882353	0.0767263	0.0294118	0.0204604	0.00511509	0.00639386	0.011509
AR-ChIP-seq-shCtrl-R1881-biological-replicate-2	SRR488261	hg19	AR-ChIP-seq-shCtrl-R1881-biological-replicate-2.L8	AR	158	9681	32	18	5	70	68	60	23	16	4	5	8	15	38	9	15	12	17	41	11	6	7	7	17	12	79	59	64	13	13	31	775		0.0412903	0.0232258	0.00645161	0.0903226	0.0877419	0.0774194	0.0296774	0.0206452	0.00516129	0.00645161	0.0103226
AR-ChIP-seq-shCtrl-R1881-biological-replicate-2	SRR488261	hg19	AR-ChIP-seq-shCtrl-R1881-biological-replicate-2.L10	AR	158	9248	29	17	5	68	68	60	23	15	4	5	8	15	37	8	15	12	17	40	11	6	7	5	17	11	75	58	62	13	13	31	755		0.0384106	0.0225166	0.00662252	0.0900662	0.0900662	0.0794702	0.0304636	0.0198675	0.00529801	0.00662252	0.010596
AR-ChIP-seq-shCtrl-R1881-biological-replicate-2	SRR488261	hg19	AR-ChIP-seq-shCtrl-R1881-biological-replicate-2.L15	AR	158	7731	26	15	4	62	57	58	20	14	2	4	8	13	32	7	14	11	13	36	10	5	6	5	13	10	63	54	58	13	12	29	674		0.0385757	0.0222552	0.00593472	0.0919881	0.0845697	0.0860534	0.0296736	0.0207715	0.00296736	0.00593472	0.0118694
AR-ChIP-seq-shCtrl-R1881-biological-replicate-2	SRR488261	hg19	AR-ChIP-seq-shCtrl-R1881-biological-replicate-2.L20	AR	158	6155	22	15	4	55	50	51	19	14	1	4	7	9	31	6	13	9	12	33	7	2	6	4	9	7	57	47	56	11	11	25	597		0.0368509	0.0251256	0.00670017	0.0921273	0.0837521	0.0854271	0.0318258	0.0234506	0.00167504	0.00670017	0.0117253
AR-ChIP-seq-shCtrl-R1881-biological-replicate-3	SRR488262	hg19	AR-ChIP-seq-shCtrl-R1881-biological-replicate-3.L4	AR	156	14914	52	36	20	112	112	121	40	31	9	4	17	29	75	29	29	19	25	76	30	17	8	12	39	21	129	117	111	23	30	62	1435		0.0362369	0.0250871	0.0139373	0.0780488	0.0780488	0.0843206	0.0278746	0.0216028	0.00627178	0.00278746	0.0118467
AR-ChIP-seq-shCtrl-R1881-biological-replicate-3	SRR488262	hg19	AR-ChIP-seq-shCtrl-R1881-biological-replicate-3.L8	AR	156	14735	52	35	20	111	112	120	40	31	9	4	16	29	73	29	29	19	25	76	30	17	8	12	39	21	126	116	111	23	29	62	1424		0.0365169	0.0245787	0.0140449	0.0779494	0.0786517	0.0842697	0.0280899	0.0217697	0.00632022	0.00280899	0.011236
AR-ChIP-seq-shCtrl-R1881-biological-replicate-3	SRR488262	hg19	AR-ChIP-seq-shCtrl-R1881-biological-replicate-3.L10	AR	156	14421	50	34	20	110	111	119	40	30	9	4	16	28	73	28	28	19	25	76	30	17	8	12	39	21	126	113	111	22	29	62	1410		0.035461	0.0241135	0.0141844	0.0780142	0.0787234	0.0843972	0.0283688	0.0212766	0.00638298	0.00283688	0.0113475
AR-ChIP-seq-shCtrl-R1881-biological-replicate-3	SRR488262	hg19	AR-ChIP-seq-shCtrl-R1881-biological-replicate-3.L15	AR	156	12876	46	29	19	104	105	115	38	29	9	4	15	28	70	26	26	18	25	75	29	16	8	11	36	21	118	103	110	21	25	60	1339		0.034354	0.021658	0.0141897	0.0776699	0.0784167	0.085885	0.0283794	0.021658	0.00672143	0.0029873	0.0112024
AR-ChIP-seq-shCtrl-R1881-biological-replicate-3	SRR488262	hg19	AR-ChIP-seq-shCtrl-R1881-biological-replicate-3.L20	AR	156	10998	39	26	17	99	97	106	32	27	8	4	13	24	63	24	24	16	23	69	25	13	7	9	30	19	110	100	102	21	23	54	1224		0.0318627	0.0212418	0.0138889	0.0808824	0.0792484	0.0866013	0.0261438	0.0220588	0.00653595	0.00326797	0.0106209
ARmo-1nM	SRR922204	hg19	ARmo-1nM.L4	AR	112	1513	4	4	0	13	8	11	2	5	0	1	0	3	10	2	6	0	4	6	1	0	1	2	1	1	13	8	15	4	2	3	130		0.0307692	0.0307692	0	0.1	0.0615385	0.0846154	0.0153846	0.0384615	0	0.00769231	0
ARmo-1nM	SRR922204	hg19	ARmo-1nM.L8	AR	112	1456	4	4	0	13	8	11	2	5	0	1	0	3	10	2	6	0	4	6	1	0	1	1	1	1	13	8	15	4	2	3	129		0.0310078	0.0310078	0	0.100775	0.0620155	0.0852713	0.0155039	0.0387597	0	0.00775194	0
ARmo-1nM	SRR922204	hg19	ARmo-1nM.L10	AR	112	1414	4	4	0	13	8	11	2	5	0	1	0	3	10	2	6	0	4	6	1	0	1	1	1	1	13	8	15	4	2	3	129		0.0310078	0.0310078	0	0.100775	0.0620155	0.0852713	0.0155039	0.0387597	0	0.00775194	0
ARmo-1nM	SRR922204	hg19	ARmo-1nM.L15	AR	112	1200	4	4	0	10	7	11	0	5	0	1	0	2	10	2	6	0	4	5	1	0	0	1	0	1	12	6	11	3	2	3	111		0.036036	0.036036	0	0.0900901	0.0630631	0.0990991	0	0.045045	0	0.00900901	0
ARmo-1nM	SRR922204	hg19	ARmo-1nM.L20	AR	112	876	2	3	0	8	5	11	0	4	0	1	0	2	9	1	6	0	3	3	1	0	0	1	0	1	8	5	8	1	2	3	88		0.0227273	0.0340909	0	0.0909091	0.0568182	0.125	0	0.0454545	0	0.0113636	0
ARmo-100nM	SRR922205	hg19	ARmo-100nM.L4	AR	97	1039	5	2	0	10	5	8	2	5	0	0	3	3	4	0	5	0	2	5	1	1	0	1	1	1	5	4	9	1	3	3	89		0.0561798	0.0224719	0	0.11236	0.0561798	0.0898876	0.0224719	0.0561798	0	0	0.0337079
ARmo-100nM	SRR922205	hg19	ARmo-100nM.L8	AR	97	970	5	2	0	10	5	8	2	5	0	0	3	3	4	0	5	0	2	5	1	1	0	1	1	1	5	4	9	1	3	3	89		0.0561798	0.0224719	0	0.11236	0.0561798	0.0898876	0.0224719	0.0561798	0	0	0.0337079
ARmo-100nM	SRR922205	hg19	ARmo-100nM.L10	AR	97	942	5	2	0	10	5	8	2	5	0	0	2	3	4	0	5	0	2	5	1	1	0	1	1	1	5	4	9	1	3	3	88		0.0568182	0.0227273	0	0.113636	0.0568182	0.0909091	0.0227273	0.0568182	0	0	0.0227273
ARmo-100nM	SRR922205	hg19	ARmo-100nM.L15	AR	97	863	5	2	0	10	5	8	2	5	0	0	2	3	4	0	5	0	2	4	1	1	0	1	0	1	5	4	8	1	3	3	85		0.0588235	0.0235294	0	0.117647	0.0588235	0.0941176	0.0235294	0.0588235	0	0	0.0235294
ARmo-100nM	SRR922205	hg19	ARmo-100nM.L20	AR	97	709	5	2	0	9	5	7	1	5	0	0	2	2	4	0	4	0	2	2	1	1	0	1	0	1	5	4	5	1	3	1	73		0.0684932	0.0273973	0	0.123288	0.0684932	0.0958904	0.0136986	0.0684932	0	0	0.0273973
ARhi-1nM	SRR922207	hg19	ARhi-1nM.L4	AR	97	1898	4	5	0	15	7	15	1	5	1	1	3	4	10	2	5	1	3	12	1	1	2	0	1	2	13	5	14	1	4	6	144		0.0277778	0.0347222	0	0.104167	0.0486111	0.104167	0.00694444	0.0347222	0.00694444	0.00694444	0.0208333
ARhi-1nM	SRR922207	hg19	ARhi-1nM.L8	AR	97	1841	4	5	0	15	7	15	1	5	1	1	3	4	10	2	5	1	3	12	1	1	2	0	1	2	13	5	14	1	4	6	144		0.0277778	0.0347222	0	0.104167	0.0486111	0.104167	0.00694444	0.0347222	0.00694444	0.00694444	0.0208333
ARhi-1nM	SRR922207	hg19	ARhi-1nM.L10	AR	97	1808	4	5	0	15	7	15	1	5	1	1	3	4	10	2	5	1	3	12	1	1	2	0	1	2	12	5	14	1	4	6	143		0.027972	0.034965	0	0.104895	0.048951	0.104895	0.00699301	0.034965	0.00699301	0.00699301	0.020979
ARhi-1nM	SRR922207	hg19	ARhi-1nM.L15	AR	97	1602	4	5	0	14	7	13	1	5	1	1	2	4	10	2	5	1	3	10	1	1	2	0	1	1	11	4	14	1	4	6	134		0.0298507	0.0373134	0	0.104478	0.0522388	0.0970149	0.00746269	0.0373134	0.00746269	0.00746269	0.0149254
ARhi-1nM	SRR922207	hg19	ARhi-1nM.L20	AR	97	1227	3	5	0	13	6	12	1	5	0	1	2	4	8	2	4	1	3	9	1	0	2	0	0	0	6	4	11	1	3	2	109		0.0275229	0.0458716	0	0.119266	0.0550459	0.110092	0.00917431	0.0458716	0	0.00917431	0.0183486
ARhi-100nM	SRR922208	hg19	ARhi-100nM.L4	AR	102	516	2	1	0	3	4	3	0	1	0	1	0	1	1	1	1	0	2	2	0	1	0	0	0	1	2	2	3	1	2	2	37		0.0540541	0.027027	0	0.0810811	0.108108	0.0810811	0	0.027027	0	0.027027	0
ARhi-100nM	SRR922208	hg19	ARhi-100nM.L8	AR	102	465	2	1	0	3	4	3	0	1	0	1	0	1	1	1	1	0	2	2	0	1	0	0	0	1	2	2	3	1	2	2	37		0.0540541	0.027027	0	0.0810811	0.108108	0.0810811	0	0.027027	0	0.027027	0
ARhi-100nM	SRR922208	hg19	ARhi-100nM.L10	AR	102	445	2	1	0	3	4	3	0	1	0	1	0	1	1	1	1	0	2	2	0	1	0	0	0	1	2	2	3	1	2	2	37		0.0540541	0.027027	0	0.0810811	0.108108	0.0810811	0	0.027027	0	0.027027	0
ARhi-100nM	SRR922208	hg19	ARhi-100nM.L15	AR	102	399	2	1	0	3	4	3	0	1	0	1	0	1	1	1	1	0	2	2	0	1	0	0	0	1	2	2	3	1	2	2	37		0.0540541	0.027027	0	0.0810811	0.108108	0.0810811	0	0.027027	0	0.027027	0
ARhi-100nM	SRR922208	hg19	ARhi-100nM.L20	AR	102	353	2	1	0	3	4	3	0	1	0	0	0	1	1	1	1	0	2	2	0	1	0	0	0	1	2	2	2	0	2	2	34		0.0588235	0.0294118	0	0.0882353	0.117647	0.0882353	0	0.0294118	0	0	0
PC8-1nM	SRR922210	hg19	PC8-1nM.L4	AR	130	1096	2	0	0	8	4	9	2	4	0	1	2	3	4	0	5	0	1	5	1	0	0	2	0	1	3	2	9	3	2	2	75		0.0266667	0	0	0.106667	0.0533333	0.12	0.0266667	0.0533333	0	0.0133333	0.0266667
PC8-1nM	SRR922210	hg19	PC8-1nM.L8	AR	130	1032	2	0	0	8	4	9	2	4	0	1	2	3	4	0	5	0	1	5	1	0	0	2	0	1	3	2	9	3	2	2	75		0.0266667	0	0	0.106667	0.0533333	0.12	0.0266667	0.0533333	0	0.0133333	0.0266667
PC8-1nM	SRR922210	hg19	PC8-1nM.L10	AR	130	977	2	0	0	8	4	9	2	4	0	1	2	3	4	0	5	0	1	5	1	0	0	1	0	1	3	2	9	3	2	2	74		0.027027	0	0	0.108108	0.0540541	0.121622	0.027027	0.0540541	0	0.0135135	0.027027
PC8-1nM	SRR922210	hg19	PC8-1nM.L15	AR	130	794	2	0	0	7	1	9	1	3	0	1	2	2	3	0	5	0	1	4	1	0	0	1	0	0	3	2	8	1	2	2	61		0.0327869	0	0	0.114754	0.0163934	0.147541	0.0163934	0.0491803	0	0.0163934	0.0327869
PC8-1nM	SRR922210	hg19	PC8-1nM.L20	AR	130	530	1	0	0	4	1	7	1	2	0	0	1	2	2	0	5	0	1	3	1	0	0	1	0	0	2	1	3	1	2	2	43		0.0232558	0	0	0.0930233	0.0232558	0.162791	0.0232558	0.0465116	0	0	0.0232558
PC8-100nM	SRR922211	hg19	PC8-100nM.L4	AR	126	2882	10	6	0	22	16	25	5	6	0	3	3	6	13	4	5	3	4	14	3	2	2	1	6	3	25	19	22	4	5	10	247		0.0404858	0.0242915	0	0.0890688	0.0647773	0.101215	0.0202429	0.0242915	0	0.0121457	0.0121457
PC8-100nM	SRR922211	hg19	PC8-100nM.L8	AR	126	2790	10	6	0	22	16	25	5	6	0	3	3	6	13	4	5	3	4	14	3	2	2	1	6	3	25	19	22	4	5	10	247		0.0404858	0.0242915	0	0.0890688	0.0647773	0.101215	0.0202429	0.0242915	0	0.0121457	0.0121457
PC8-100nM	SRR922211	hg19	PC8-100nM.L10	AR	126	2707	10	6	0	22	16	25	5	6	0	2	3	6	13	3	5	3	4	13	3	2	2	1	6	3	25	19	22	4	5	10	244		0.0409836	0.0245902	0	0.0901639	0.0655738	0.102459	0.0204918	0.0245902	0	0.00819672	0.0122951
PC8-100nM	SRR922211	hg19	PC8-100nM.L15	AR	126	2197	7	6	0	19	15	19	5	6	0	2	3	5	10	3	5	3	4	9	2	2	2	1	4	3	22	15	21	3	4	7	207		0.0338164	0.0289855	0	0.0917874	0.0724638	0.0917874	0.0241546	0.0289855	0	0.00966184	0.0144928
PC8-100nM	SRR922211	hg19	PC8-100nM.L20	AR	126	1511	5	6	0	16	10	19	4	6	0	2	2	4	8	3	4	3	2	6	2	2	0	1	2	1	20	10	18	3	3	4	166		0.0301205	0.0361446	0	0.0963855	0.060241	0.114458	0.0240964	0.0361446	0	0.0120482	0.0120482
LuCaP-ARplus	SRR922214	hg19	LuCaP-ARplus.L4	AR	160	2748	14	5	1	44	35	44	4	8	1	1	3	1	25	8	4	0	8	19	6	2	3	0	5	4	37	42	30	2	6	7	369		0.0379404	0.0135501	0.00271003	0.119241	0.0948509	0.119241	0.0108401	0.0216802	0.00271003	0.00271003	0.00813008
LuCaP-ARplus	SRR922214	hg19	LuCaP-ARplus.L8	AR	160	1683	11	4	1	39	30	37	3	7	1	1	2	1	23	7	4	0	8	18	4	2	2	0	4	3	30	36	28	1	6	5	318		0.0345912	0.0125786	0.00314465	0.122642	0.0943396	0.116352	0.00943396	0.0220126	0.00314465	0.00314465	0.00628931
LuCaP-ARplus	SRR922214	hg19	LuCaP-ARplus.L10	AR	160	1269	8	3	1	30	27	32	2	6	1	0	2	1	22	6	3	0	6	15	3	1	2	0	3	1	26	31	24	1	6	4	267		0.0299625	0.011236	0.00374532	0.11236	0.101124	0.11985	0.00749064	0.0224719	0.00374532	0	0.00749064
LuCaP-ARplus	SRR922214	hg19	LuCaP-ARplus.L15	AR	160	644	4	2	1	15	16	19	2	3	1	0	1	0	10	3	2	0	4	8	0	1	1	0	2	1	15	21	14	1	3	0	150		0.0266667	0.0133333	0.00666667	0.1	0.106667	0.126667	0.0133333	0.02	0.00666667	0	0.00666667
LuCaP-ARplus	SRR922214	hg19	LuCaP-ARplus.L20	AR	160	347	3	2	1	12	8	16	2	1	0	0	0	0	6	0	1	0	3	3	0	1	0	0	0	0	7	11	10	0	2	0	89		0.0337079	0.0224719	0.011236	0.134831	0.0898876	0.179775	0.0224719	0.011236	0	0	0
AR-2hr-100nM-DHT	SRR1657535	hg19	AR-2hr-100nM-DHT.L4	AR	143	54546	57	36	20	88	70	104	21	33	9	15	18	44	58	14	24	20	8	57	41	17	23	15	39	13	91	84	77	29	33	71	1229		0.0463792	0.0292921	0.0162734	0.0716029	0.0569569	0.0846216	0.0170871	0.0268511	0.00732303	0.012205	0.0146461
AR-2hr-100nM-DHT	SRR1657535	hg19	AR-2hr-100nM-DHT.L8	AR	143	46759	49	32	20	78	64	96	16	31	8	13	17	39	57	13	23	16	7	51	36	16	20	13	35	13	84	78	73	27	28	67	1120		0.04375	0.0285714	0.0178571	0.0696429	0.0571429	0.0857143	0.0142857	0.0276786	0.00714286	0.0116071	0.0151786
AR-2hr-100nM-DHT	SRR1657535	hg19	AR-2hr-100nM-DHT.L10	AR	143	41294	47	31	19	71	61	89	14	31	8	11	17	35	50	10	22	16	6	47	35	14	18	11	34	11	77	71	67	26	28	62	1039		0.0452358	0.0298364	0.0182868	0.0683349	0.0587103	0.0856593	0.0134745	0.0298364	0.00769971	0.0105871	0.0163619
AR-2hr-100nM-DHT	SRR1657535	hg19	AR-2hr-100nM-DHT.L15	AR	143	28639	33	22	18	51	42	69	13	19	6	10	14	27	37	10	19	12	5	39	19	11	14	5	28	7	56	51	53	16	21	45	772		0.0427461	0.0284974	0.0233161	0.0660622	0.0544041	0.0893782	0.0168394	0.0246114	0.00777202	0.0129534	0.0181347
AR-2hr-100nM-DHT	SRR1657535	hg19	AR-2hr-100nM-DHT.L20	AR	143	19708	24	15	15	34	27	52	11	13	4	4	9	17	27	9	12	8	3	30	11	10	11	4	18	6	38	35	39	11	14	31	542		0.0442804	0.0276753	0.0276753	0.0627306	0.0498155	0.095941	0.0202952	0.0239852	0.00738007	0.00738007	0.0166052
AR-18hr-100nM-DHT	SRR1657536	hg19	AR-18hr-100nM-DHT.L4	AR	146	7076	25	16	3	61	37	40	17	12	2	4	8	13	40	7	12	8	8	36	17	6	3	4	10	6	56	44	45	8	14	26	588		0.042517	0.0272109	0.00510204	0.103741	0.0629252	0.0680272	0.0289116	0.0204082	0.00340136	0.00680272	0.0136054
AR-18hr-100nM-DHT	SRR1657536	hg19	AR-18hr-100nM-DHT.L8	AR	146	6553	23	16	3	58	37	40	17	11	2	4	8	11	38	7	12	8	8	35	16	6	3	3	9	5	53	43	45	8	14	26	569		0.0404218	0.0281195	0.00527241	0.101933	0.0650264	0.0702988	0.029877	0.0193322	0.00351494	0.00702988	0.0140598
AR-18hr-100nM-DHT	SRR1657536	hg19	AR-18hr-100nM-DHT.L10	AR	146	6118	23	14	2	58	36	40	15	11	2	3	7	10	37	7	12	8	8	32	13	5	3	2	8	5	53	42	42	8	13	26	545		0.0422018	0.0256881	0.00366972	0.106422	0.066055	0.0733945	0.0275229	0.0201835	0.00366972	0.00550459	0.012844
AR-18hr-100nM-DHT	SRR1657536	hg19	AR-18hr-100nM-DHT.L15	AR	146	4592	21	10	2	47	30	35	12	9	1	1	6	7	34	6	11	7	7	29	10	4	1	2	6	3	46	34	38	7	9	19	454		0.0462555	0.0220264	0.00440529	0.103524	0.0660793	0.0770925	0.0264317	0.0198238	0.00220264	0.00220264	0.0132159
AR-18hr-100nM-DHT	SRR1657536	hg19	AR-18hr-100nM-DHT.L20	AR	146	3330	15	6	2	37	24	28	11	9	0	0	3	4	28	5	10	7	7	26	4	3	0	1	4	2	33	25	33	6	9	15	357		0.0420168	0.0168067	0.00560224	0.103641	0.0672269	0.0784314	0.0308123	0.0252101	0	0	0.00840336
AR-CPA-rep1	SRR531798	hg19	AR-CPA-rep1.L4	AR	123	5263	21	12	1	51	43	46	8	15	2	2	12	8	35	13	11	4	11	32	6	5	1	2	12	3	52	43	52	6	8	16	533		0.0393996	0.0225141	0.00187617	0.0956848	0.0806754	0.0863039	0.0150094	0.0281426	0.00375235	0.00375235	0.0225141
AR-CPA-rep1	SRR531798	hg19	AR-CPA-rep1.L8	AR	123	4743	20	12	0	51	41	45	7	15	2	2	11	8	35	11	11	4	11	30	6	5	1	2	12	3	51	40	52	6	8	15	517		0.0386847	0.0232108	0	0.098646	0.0793037	0.0870406	0.0135397	0.0290135	0.00386847	0.00386847	0.0212766
AR-CPA-rep1	SRR531798	hg19	AR-CPA-rep1.L10	AR	123	4218	19	12	0	50	38	43	6	14	2	2	11	8	31	10	10	4	11	29	6	5	0	2	11	2	46	39	50	6	8	14	489		0.0388548	0.0245399	0	0.102249	0.0777096	0.0879346	0.0122699	0.0286299	0.00408998	0.00408998	0.0224949
AR-CPA-rep1	SRR531798	hg19	AR-CPA-rep1.L15	AR	123	2767	14	10	0	41	27	37	5	11	2	2	9	6	28	5	8	4	10	21	4	3	0	1	9	2	35	28	38	6	6	9	381		0.0367454	0.0262467	0	0.107612	0.0708661	0.0971129	0.0131234	0.0288714	0.00524934	0.00524934	0.023622
AR-CPA-rep1	SRR531798	hg19	AR-CPA-rep1.L20	AR	123	1793	9	5	0	29	21	28	5	6	0	1	7	4	21	3	5	3	8	13	4	2	0	1	7	2	24	20	27	5	6	5	271		0.0332103	0.0184502	0	0.107011	0.0774908	0.103321	0.0184502	0.0221402	0	0.00369004	0.0258303
AR-CPA-rep2	SRR531799	hg19	AR-CPA-rep2.L4	AR	120	4301	19	10	1	42	38	42	11	13	1	3	10	8	30	10	11	4	10	21	5	5	2	3	10	3	50	40	44	3	12	15	476		0.039916	0.0210084	0.00210084	0.0882353	0.0798319	0.0882353	0.0231092	0.0273109	0.00210084	0.00630252	0.0210084
AR-CPA-rep2	SRR531799	hg19	AR-CPA-rep2.L8	AR	120	4000	19	10	1	42	38	41	10	13	1	2	9	8	29	9	11	4	10	21	5	5	2	3	10	3	50	38	44	3	12	14	467		0.0406852	0.0214133	0.00214133	0.0899358	0.0813704	0.0877944	0.0214133	0.0278373	0.00214133	0.00428266	0.0192719
AR-CPA-rep2	SRR531799	hg19	AR-CPA-rep2.L10	AR	120	3698	17	10	0	42	37	40	9	12	1	2	9	8	29	8	10	4	10	21	5	5	2	3	10	3	46	34	42	3	12	13	447		0.0380313	0.0223714	0	0.0939597	0.082774	0.0894855	0.0201342	0.0268456	0.00223714	0.00447427	0.0201342
AR-CPA-rep2	SRR531799	hg19	AR-CPA-rep2.L15	AR	120	2649	13	7	0	35	26	35	6	9	1	2	7	7	23	6	9	4	9	15	4	5	1	3	9	2	36	30	32	2	8	9	355		0.0366197	0.0197183	0	0.0985915	0.0732394	0.0985915	0.0169014	0.0253521	0.0028169	0.0056338	0.0197183
AR-CPA-rep2	SRR531799	hg19	AR-CPA-rep2.L20	AR	120	1759	9	5	0	23	16	25	5	6	0	2	7	4	20	5	7	3	8	8	3	4	1	1	8	2	28	21	25	1	5	7	259		0.034749	0.019305	0	0.0888031	0.0617761	0.0965251	0.019305	0.023166	0	0.00772201	0.027027
AR-RU486-rep1	SRR531800	hg19	AR-RU486-rep1.L4	AR	111	2829	10	5	0	25	15	21	2	6	0	1	7	4	18	3	5	4	6	9	5	1	1	1	5	2	19	15	18	4	4	11	227		0.0440529	0.0220264	0	0.110132	0.0660793	0.092511	0.00881057	0.0264317	0	0.00440529	0.030837
AR-RU486-rep1	SRR531800	hg19	AR-RU486-rep1.L8	AR	111	2476	10	5	0	25	15	21	1	6	0	0	5	4	17	3	5	4	6	9	5	1	1	1	5	2	18	15	17	2	3	11	217		0.0460829	0.0230415	0	0.115207	0.0691244	0.0967742	0.00460829	0.0276498	0	0	0.0230415
AR-RU486-rep1	SRR531800	hg19	AR-RU486-rep1.L10	AR	111	2125	9	5	0	25	13	21	1	5	0	0	5	3	16	3	5	4	6	7	4	1	1	1	4	2	18	15	16	1	3	11	205		0.0439024	0.0243902	0	0.121951	0.0634146	0.102439	0.00487805	0.0243902	0	0	0.0243902
AR-RU486-rep1	SRR531800	hg19	AR-RU486-rep1.L15	AR	111	1286	5	3	0	15	10	14	1	4	0	0	4	2	13	1	4	3	4	6	3	1	1	0	2	1	13	10	16	1	3	7	147		0.0340136	0.0204082	0	0.102041	0.0680272	0.0952381	0.00680272	0.0272109	0	0	0.0272109
AR-RU486-rep1	SRR531800	hg19	AR-RU486-rep1.L20	AR	111	748	1	3	0	13	6	11	1	2	0	0	3	2	9	1	2	3	2	4	2	1	0	0	1	1	8	7	11	1	1	4	100		0.01	0.03	0	0.13	0.06	0.11	0.01	0.02	0	0	0.03
AR-RU486-rep-2	SRR531801	hg19	AR-RU486-rep-2.L4	AR	115	2057	6	4	0	19	10	22	1	5	0	0	4	4	14	4	3	2	5	10	2	1	1	1	2	3	13	13	20	3	4	7	183		0.0327869	0.0218579	0	0.103825	0.0546448	0.120219	0.00546448	0.0273224	0	0	0.0218579
AR-RU486-rep-2	SRR531801	hg19	AR-RU486-rep-2.L8	AR	115	1823	6	4	0	19	10	21	1	5	0	0	4	4	14	4	3	2	5	10	2	1	1	1	2	3	13	13	20	3	3	6	180		0.0333333	0.0222222	0	0.105556	0.0555556	0.116667	0.00555556	0.0277778	0	0	0.0222222
AR-RU486-rep-2	SRR531801	hg19	AR-RU486-rep-2.L10	AR	115	1617	4	4	0	19	10	21	1	5	0	0	4	4	14	4	3	2	5	10	2	1	1	1	2	3	13	11	17	3	3	6	173		0.0231214	0.0231214	0	0.109827	0.0578035	0.121387	0.00578035	0.0289017	0	0	0.0231214
AR-RU486-rep-2	SRR531801	hg19	AR-RU486-rep-2.L15	AR	115	1088	4	3	0	15	8	16	1	2	0	0	3	3	13	2	3	2	2	10	0	1	1	0	2	2	11	8	16	3	3	5	139		0.028777	0.0215827	0	0.107914	0.057554	0.115108	0.00719424	0.0143885	0	0	0.0215827
AR-RU486-rep-2	SRR531801	hg19	AR-RU486-rep-2.L20	AR	115	680	3	2	0	10	5	9	1	2	0	0	3	2	9	2	2	2	2	4	0	1	1	0	1	1	7	6	8	1	2	3	89		0.0337079	0.0224719	0	0.11236	0.0561798	0.101124	0.011236	0.0224719	0	0	0.0337079
AR-DHT-rep1	SRR531808	hg19	AR-DHT-rep1.L4	AR	139	80112	238	148	77	386	403	411	132	138	81	38	98	134	245	82	96	89	78	263	123	88	43	76	139	102	433	401	363	70	148	260	5383		0.0442133	0.027494	0.0143043	0.0717072	0.0748653	0.0763515	0.0245216	0.0256363	0.0150474	0.00705926	0.0182055
AR-DHT-rep1	SRR531808	hg19	AR-DHT-rep1.L8	AR	139	65627	214	136	66	356	353	370	115	124	73	34	84	116	214	77	82	78	71	236	108	83	41	62	125	89	383	364	337	62	130	235	4818		0.0444168	0.0282275	0.0136986	0.0738896	0.0732669	0.0767954	0.0238688	0.0257368	0.0151515	0.00705687	0.0174346
AR-DHT-rep1	SRR531808	hg19	AR-DHT-rep1.L10	AR	139	57987	201	129	63	319	332	341	103	116	66	32	80	109	195	68	79	69	68	217	100	75	37	58	119	79	349	348	320	55	124	220	4471		0.0449564	0.0288526	0.0140908	0.0713487	0.0742563	0.0762693	0.0230374	0.025945	0.0147618	0.00715724	0.0178931
AR-DHT-rep1	SRR531808	hg19	AR-DHT-rep1.L15	AR	139	42885	162	101	47	267	268	265	79	90	47	25	63	91	155	59	58	54	61	174	82	60	31	48	100	66	280	275	272	45	96	169	3590		0.0451253	0.0281337	0.0130919	0.0743733	0.0746518	0.0738162	0.0220056	0.0250696	0.0130919	0.00696379	0.0175487
AR-DHT-rep1	SRR531808	hg19	AR-DHT-rep1.L20	AR	139	32511	129	80	38	236	223	227	65	74	34	21	52	69	129	48	41	42	52	135	62	48	21	42	79	53	239	233	225	37	75	137	2946		0.0437882	0.0271555	0.0128988	0.0801086	0.0756959	0.0770536	0.0220638	0.0251188	0.0115411	0.00712831	0.0176511
AR-DHT-rep2	SRR531809	hg19	AR-DHT-rep2.L4	AR	183	122550	397	271	124	607	556	509	190	189	107	80	178	215	388	112	137	124	109	386	208	159	89	117	213	166	551	535	533	114	265	400	8029		0.0494458	0.0337526	0.015444	0.0756009	0.069249	0.0633952	0.0236642	0.0235397	0.0133267	0.00996388	0.0221696
AR-DHT-rep2	SRR531809	hg19	AR-DHT-rep2.L8	AR	183	109131	373	245	115	572	514	470	169	178	100	70	154	199	363	106	126	116	103	359	198	142	81	106	198	148	505	499	501	106	249	374	7439		0.0501411	0.0329345	0.0154591	0.0768921	0.0690953	0.0631805	0.0227181	0.0239279	0.0134427	0.00940987	0.0207017
AR-DHT-rep2	SRR531809	hg19	AR-DHT-rep2.L10	AR	183	102502	355	233	113	547	493	450	162	171	95	65	149	190	343	103	117	107	99	343	192	137	81	103	186	142	482	481	488	100	240	361	7128		0.0498036	0.032688	0.015853	0.0767396	0.0691639	0.0631313	0.0227273	0.0239899	0.0133277	0.00911897	0.0209035
AR-DHT-rep2	SRR531809	hg19	AR-DHT-rep2.L15	AR	183	86517	312	204	100	490	445	404	146	152	85	61	128	169	303	94	100	93	90	311	164	123	62	94	166	123	427	438	450	93	201	312	6340		0.0492114	0.0321767	0.0157729	0.0772871	0.0701893	0.0637224	0.0230284	0.0239748	0.0134069	0.00962145	0.0201893
AR-DHT-rep2	SRR531809	hg19	AR-DHT-rep2.L20	AR	183	72726	259	184	89	430	399	369	123	137	76	53	112	146	273	81	91	78	80	264	144	111	55	80	153	100	379	395	396	77	171	276	5581		0.0464075	0.032969	0.015947	0.0770471	0.0714926	0.0661172	0.0220391	0.0245476	0.0136176	0.00949651	0.0200681
AR-DHT-2011	SRR531813	hg19	AR-DHT-2011.L4	AR	163	20135	57	46	13	116	102	100	34	36	10	10	26	31	70	17	27	15	21	67	24	22	14	11	37	20	126	110	94	20	33	65	1374		0.0414847	0.0334789	0.00946143	0.084425	0.0742358	0.0727802	0.0247453	0.0262009	0.00727802	0.00727802	0.0189229
AR-DHT-2011	SRR531813	hg19	AR-DHT-2011.L8	AR	163	15294	50	40	10	100	87	89	28	32	7	10	22	30	64	16	23	13	19	61	21	17	10	8	34	18	105	91	84	18	29	53	1189		0.0420521	0.0336417	0.00841043	0.0841043	0.0731707	0.0748528	0.0235492	0.0269134	0.0058873	0.00841043	0.0185029
AR-DHT-2011	SRR531813	hg19	AR-DHT-2011.L10	AR	163	12578	45	31	8	87	76	83	24	29	7	9	20	28	56	11	20	13	15	53	17	15	8	7	31	16	91	83	74	15	24	47	1043		0.0431448	0.029722	0.00767018	0.0834132	0.0728667	0.0795781	0.0230105	0.0278044	0.00671141	0.00862895	0.0191755
AR-DHT-2011	SRR531813	hg19	AR-DHT-2011.L15	AR	163	7594	29	22	7	67	46	59	16	22	3	5	16	16	41	8	14	11	12	40	9	6	6	2	19	10	64	57	57	12	20	30	726		0.0399449	0.030303	0.00964187	0.0922865	0.0633609	0.0812672	0.0220386	0.030303	0.00413223	0.00688705	0.0220386
AR-DHT-2011	SRR531813	hg19	AR-DHT-2011.L20	AR	163	4844	21	13	5	54	32	40	13	17	2	4	12	6	27	5	10	8	9	30	6	2	4	2	13	8	49	43	47	7	13	20	522		0.0402299	0.0249042	0.00957854	0.103448	0.0613027	0.0766284	0.0249042	0.032567	0.00383142	0.00766284	0.0229885
AR-DHT-Dex-2011	SRR531814	hg19	AR-DHT-Dex-2011.L4	AR	180	27572	109	85	24	180	158	147	55	49	19	18	50	49	98	34	37	22	28	109	45	37	22	17	55	36	167	163	167	26	61	109	2176		0.0500919	0.0390625	0.0110294	0.0827206	0.0726103	0.0675551	0.0252757	0.0225184	0.00873162	0.00827206	0.0229779
AR-DHT-Dex-2011	SRR531814	hg19	AR-DHT-Dex-2011.L8	AR	180	25103	100	80	22	171	150	142	52	48	17	16	48	44	97	32	35	21	27	103	41	35	19	17	54	35	165	156	159	23	54	104	2067		0.0483793	0.0387034	0.0106434	0.0827286	0.0725689	0.0686986	0.0251572	0.0232221	0.00822448	0.00774069	0.0232221
AR-DHT-Dex-2011	SRR531814	hg19	AR-DHT-Dex-2011.L10	AR	180	22779	95	78	19	159	141	134	50	46	17	15	46	42	93	31	33	18	24	100	35	29	17	14	49	32	160	141	151	22	49	98	1938		0.0490196	0.0402477	0.00980392	0.0820433	0.0727554	0.0691434	0.0257998	0.0237358	0.00877193	0.00773994	0.0237358
AR-DHT-Dex-2011	SRR531814	hg19	AR-DHT-Dex-2011.L15	AR	180	16555	74	61	15	124	104	109	38	36	10	11	40	37	82	20	23	17	20	82	29	27	14	9	40	27	121	120	124	18	40	74	1546		0.0478655	0.0394567	0.00970246	0.080207	0.0672704	0.0705045	0.0245796	0.0232859	0.00646831	0.00711514	0.0258732
AR-DHT-Dex-2011	SRR531814	hg19	AR-DHT-Dex-2011.L20	AR	180	11760	51	40	11	99	75	90	31	29	7	7	32	28	64	14	19	16	16	66	19	22	11	7	33	21	89	87	93	15	32	63	1187		0.0429655	0.0336984	0.00926706	0.0834035	0.0631845	0.0758214	0.0261163	0.0244313	0.00589722	0.00589722	0.0269587
AR-ChIP-seq-rep1	SRR309189	hg19	AR-ChIP-seq-rep1.L4	AR	142	19225	47	38	13	104	94	84	32	28	9	9	24	32	74	17	25	15	17	61	24	15	16	9	33	19	103	96	92	14	27	50	1221		0.038493	0.031122	0.010647	0.0851761	0.0769861	0.0687961	0.026208	0.022932	0.00737101	0.00737101	0.019656
AR-ChIP-seq-rep1	SRR309189	hg19	AR-ChIP-seq-rep1.L8	AR	142	17296	44	35	12	98	89	81	27	26	8	9	22	31	70	16	24	15	16	60	23	14	16	9	32	18	98	91	89	13	25	48	1159		0.0379638	0.0301984	0.0103538	0.0845557	0.0767903	0.0698878	0.0232959	0.0224331	0.0069025	0.00776531	0.0189819
AR-ChIP-seq-rep1	SRR309189	hg19	AR-ChIP-seq-rep1.L10	AR	142	15308	40	35	12	94	84	79	27	26	8	8	22	27	65	15	23	15	15	58	22	13	14	9	31	16	96	85	87	12	24	44	1106		0.0361664	0.0316456	0.0108499	0.084991	0.0759494	0.0714286	0.0244123	0.0235081	0.00723327	0.00723327	0.0198915
AR-ChIP-seq-rep1	SRR309189	hg19	AR-ChIP-seq-rep1.L15	AR	142	10355	28	27	7	75	58	66	20	24	6	6	21	22	52	12	16	12	13	44	15	8	9	6	22	12	79	71	65	11	20	35	862		0.0324826	0.0313225	0.00812065	0.087007	0.0672854	0.0765661	0.0232019	0.0278422	0.00696056	0.00696056	0.0243619
AR-ChIP-seq-rep1	SRR309189	hg19	AR-ChIP-seq-rep1.L20	AR	142	6898	18	19	5	61	42	52	14	20	3	3	16	14	35	9	13	9	12	35	12	3	7	3	17	8	59	56	50	7	17	28	647		0.0278207	0.0293663	0.00772798	0.0942813	0.064915	0.0803709	0.0216383	0.0309119	0.00463679	0.00463679	0.0247295
AR-ChIP-seq-rep2	SRR309190	hg19	AR-ChIP-seq-rep2.L4	AR	138	13609	39	30	6	89	63	72	22	22	6	4	22	22	53	14	17	14	16	50	14	13	12	9	29	13	87	75	74	11	25	46	969		0.0402477	0.0309598	0.00619195	0.0918473	0.0650155	0.0743034	0.0227038	0.0227038	0.00619195	0.00412797	0.0227038
AR-ChIP-seq-rep2	SRR309190	hg19	AR-ChIP-seq-rep2.L8	AR	138	12331	37	25	6	86	59	71	20	22	6	4	20	22	50	14	16	13	16	47	14	11	11	9	29	13	78	71	72	11	22	45	920		0.0402174	0.0271739	0.00652174	0.0934783	0.0641304	0.0771739	0.0217391	0.023913	0.00652174	0.00434783	0.0217391
AR-ChIP-seq-rep2	SRR309190	hg19	AR-ChIP-seq-rep2.L10	AR	138	11002	36	24	6	79	54	66	19	21	6	4	20	21	45	12	16	13	14	46	13	10	11	8	27	12	76	65	70	11	21	42	868		0.0414747	0.0276498	0.00691244	0.0910138	0.062212	0.0760369	0.0218894	0.0241935	0.00691244	0.00460829	0.0230415
AR-ChIP-seq-rep2	SRR309190	hg19	AR-ChIP-seq-rep2.L15	AR	138	7400	26	18	4	65	37	55	15	17	6	4	18	16	37	7	14	13	13	38	8	6	8	7	16	9	63	49	55	9	17	28	678		0.0383481	0.0265487	0.00589971	0.0958702	0.0545723	0.0811209	0.0221239	0.0250737	0.00884956	0.00589971	0.0265487
AR-ChIP-seq-rep2	SRR309190	hg19	AR-ChIP-seq-rep2.L20	AR	138	4824	22	12	1	50	28	40	11	13	3	3	12	8	28	4	12	10	11	27	6	4	6	2	11	6	49	37	41	5	10	22	494		0.0445344	0.0242915	0.00202429	0.101215	0.0566802	0.0809717	0.0222672	0.0263158	0.00607287	0.00607287	0.0242915
AR-ChIP-seq-DU145-AR	SRR901751	hg19	AR-ChIP-seq-DU145-AR.L4	AR	150	45776	104	89	47	257	329	323	81	89	50	20	54	91	177	55	68	61	52	185	75	42	17	47	114	77	351	305	261	42	58	122	3643		0.0285479	0.0244304	0.0129015	0.0705463	0.0903102	0.0886632	0.0222344	0.0244304	0.013725	0.00548998	0.0148229
AR-ChIP-seq-DU145-AR	SRR901751	hg19	AR-ChIP-seq-DU145-AR.L8	AR	150	34971	96	79	40	238	307	298	71	85	45	16	46	77	157	46	59	57	50	164	64	39	16	38	102	68	330	293	240	37	53	108	3319		0.0289244	0.0238024	0.0120518	0.0717083	0.0924977	0.0897861	0.021392	0.0256101	0.0135583	0.00482073	0.0138596
AR-ChIP-seq-DU145-AR	SRR901751	hg19	AR-ChIP-seq-DU145-AR.L10	AR	150	28158	85	73	36	219	282	281	65	71	37	15	42	68	141	43	54	55	44	146	53	37	16	33	88	59	307	270	222	31	47	96	3016		0.028183	0.0242042	0.0119363	0.0726127	0.0935013	0.0931698	0.0215517	0.0235411	0.0122679	0.00497347	0.0139257
AR-ChIP-seq-DU145-AR	SRR901751	hg19	AR-ChIP-seq-DU145-AR.L15	AR	150	16268	62	50	28	166	217	205	54	51	22	11	31	50	110	35	38	37	31	112	38	28	11	22	66	42	223	205	173	21	36	68	2243		0.0276416	0.0222916	0.0124833	0.074008	0.0967454	0.0913955	0.0240749	0.0227374	0.00980829	0.00490415	0.0138208
AR-ChIP-seq-DU145-AR	SRR901751	hg19	AR-ChIP-seq-DU145-AR.L20	AR	150	10166	41	40	22	125	166	143	50	38	13	8	21	33	82	27	25	26	27	76	25	21	7	16	48	29	167	151	121	17	25	49	1639		0.0250153	0.0244051	0.0134228	0.076266	0.101281	0.0872483	0.0305064	0.0231849	0.00793167	0.00488103	0.0128127
siControl-AR-A	SRR1038377	hg19	siControl-AR-A.L4	AR	132	77179	163	98	41	250	184	171	57	66	34	28	73	57	161	40	50	26	34	141	61	74	38	29	83	40	204	193	217	46	101	170	2930		0.0556314	0.0334471	0.0139932	0.0853242	0.0627986	0.0583618	0.0194539	0.0225256	0.0116041	0.00955631	0.0249147
siControl-AR-A	SRR1038377	hg19	siControl-AR-A.L8	AR	132	61621	147	85	33	220	166	151	48	62	30	25	62	52	149	35	42	23	28	127	54	66	32	22	73	34	181	173	205	45	95	149	2614		0.0562357	0.0325172	0.0126243	0.0841622	0.0635042	0.0577659	0.0183627	0.0237184	0.0114767	0.00956389	0.0237184
siControl-AR-A	SRR1038377	hg19	siControl-AR-A.L10	AR	132	50469	125	71	27	200	154	139	43	58	26	25	51	47	127	31	40	20	28	111	49	54	25	19	65	30	168	162	184	36	85	131	2331		0.0536251	0.030459	0.011583	0.0858001	0.0660661	0.0596311	0.018447	0.024882	0.011154	0.010725	0.021879
siControl-AR-A	SRR1038377	hg19	siControl-AR-A.L15	AR	132	31165	92	54	17	149	104	106	31	41	19	20	40	40	102	22	28	15	20	83	34	43	15	9	49	24	130	128	141	26	57	91	1730		0.0531792	0.0312139	0.00982659	0.0861272	0.0601156	0.0612717	0.0179191	0.0236994	0.0109827	0.0115607	0.0231214
siControl-AR-A	SRR1038377	hg19	siControl-AR-A.L20	AR	132	21146	70	39	12	124	78	85	28	33	12	14	27	38	71	14	22	13	14	64	27	28	10	3	40	16	99	103	115	21	44	68	1332		0.0525526	0.0292793	0.00900901	0.0930931	0.0585586	0.0638138	0.021021	0.0247748	0.00900901	0.0105105	0.0202703
siControl-AR-B	SRR1038378	hg19	siControl-AR-B.L4	AR	142	74638	180	108	45	247	187	174	65	67	28	42	77	67	165	41	50	32	30	137	72	81	37	28	77	43	216	188	225	43	102	178	3032		0.0593668	0.0356201	0.0148417	0.0814644	0.0616755	0.0573879	0.021438	0.0220976	0.00923483	0.0138522	0.0253958
siControl-AR-B	SRR1038378	hg19	siControl-AR-B.L8	AR	142	50610	144	81	36	194	149	145	50	55	22	32	59	54	137	32	37	26	23	116	61	63	24	19	59	33	176	161	187	35	80	145	2435		0.0591376	0.0332649	0.0147844	0.0796715	0.061191	0.0595483	0.0205339	0.0225873	0.00903491	0.0131417	0.02423
siControl-AR-B	SRR1038378	hg19	siControl-AR-B.L10	AR	142	39585	108	72	29	167	126	127	41	49	20	28	51	48	120	23	34	22	18	104	47	51	22	16	53	31	152	144	169	31	69	126	2098		0.0514776	0.0343184	0.0138227	0.0795996	0.0600572	0.0605338	0.0195424	0.0233556	0.00953289	0.013346	0.0243089
siControl-AR-B	SRR1038378	hg19	siControl-AR-B.L15	AR	142	23640	71	50	17	125	89	91	29	36	12	21	30	36	82	14	24	19	14	72	30	34	12	9	39	21	113	98	119	20	47	83	1457		0.0487303	0.0343171	0.0116678	0.0857927	0.0610844	0.0624571	0.0199039	0.0247083	0.0082361	0.0144132	0.0205903
siControl-AR-B	SRR1038378	hg19	siControl-AR-B.L20	AR	142	15709	51	32	11	99	63	70	21	30	7	12	20	28	61	10	20	15	11	56	21	22	8	5	34	13	83	75	91	16	34	55	1074		0.047486	0.0297952	0.0102421	0.0921788	0.0586592	0.0651769	0.0195531	0.027933	0.00651769	0.0111732	0.018622
AR-R1881	SRR353143	hg19	AR-R1881.L4	AR	133	93538	254	163	56	385	335	303	106	102	43	58	98	110	229	66	63	53	60	223	125	97	48	53	105	83	339	320	361	63	170	259	4730		0.0536998	0.0344609	0.0118393	0.0813953	0.0708245	0.0640592	0.0224101	0.0215645	0.00909091	0.0122622	0.0207188
AR-R1881	SRR353143	hg19	AR-R1881.L8	AR	133	73702	202	140	50	332	291	267	86	89	32	46	86	90	202	59	54	45	51	194	113	84	34	44	91	71	289	275	323	52	137	212	4041		0.0499876	0.0346449	0.0123732	0.0821579	0.0720119	0.0660728	0.0212819	0.0220243	0.00791883	0.0113833	0.0212819
AR-R1881	SRR353143	hg19	AR-R1881.L10	AR	133	63193	172	130	47	300	267	237	73	78	29	42	78	82	181	55	49	39	48	173	104	78	31	36	83	66	259	249	297	49	116	190	3638		0.0472787	0.0357339	0.0129192	0.0824629	0.073392	0.0651457	0.020066	0.0214404	0.00797141	0.0115448	0.0214404
AR-R1881	SRR353143	hg19	AR-R1881.L15	AR	133	43550	124	95	31	231	191	183	52	66	20	31	58	60	138	43	39	24	39	132	78	52	22	22	67	51	205	195	237	38	89	148	2761		0.0449113	0.0344078	0.0112278	0.0836653	0.0691778	0.0662803	0.0188338	0.0239044	0.00724375	0.0112278	0.0210069
AR-R1881	SRR353143	hg19	AR-R1881.L20	AR	133	31245	91	77	28	182	144	146	44	50	17	24	50	49	107	33	28	17	25	105	58	43	18	18	51	36	165	156	182	30	66	114	2154		0.042247	0.0357474	0.0129991	0.084494	0.0668524	0.0677809	0.0204271	0.0232126	0.00789229	0.0111421	0.0232126
AR-16h-DHT	SRR776489	hg19	AR-16h-DHT.L4	AR	136	90778	60	30	32	89	116	131	37	49	19	13	28	52	79	14	25	27	20	66	42	21	26	28	64	37	155	111	93	35	35	82	1616		0.0371287	0.0185644	0.019802	0.0550743	0.0717822	0.0810644	0.022896	0.0303218	0.0117574	0.00804455	0.0173267
AR-16h-DHT	SRR776489	hg19	AR-16h-DHT.L8	AR	136	36051	27	12	15	62	60	84	24	28	9	6	14	32	31	8	13	16	12	43	24	10	12	13	35	21	87	53	54	12	21	41	879		0.0307167	0.0136519	0.0170648	0.0705347	0.0682594	0.0955631	0.0273038	0.0318544	0.0102389	0.00682594	0.0159272
AR-16h-DHT	SRR776489	hg19	AR-16h-DHT.L10	AR	136	23872	16	9	11	46	46	56	19	23	4	3	7	19	24	7	9	9	6	31	18	5	7	9	23	10	71	43	46	9	18	31	635		0.0251969	0.0141732	0.0173228	0.0724409	0.0724409	0.088189	0.0299213	0.0362205	0.00629921	0.00472441	0.0110236
AR-16h-DHT	SRR776489	hg19	AR-16h-DHT.L15	AR	136	9535	4	6	5	24	24	29	9	11	1	2	2	11	14	4	6	6	5	14	7	3	3	4	7	4	38	25	21	2	9	11	311		0.0128617	0.0192926	0.0160772	0.0771704	0.0771704	0.0932476	0.0289389	0.0353698	0.00321543	0.00643087	0.00643087
AR-16h-DHT	SRR776489	hg19	AR-16h-DHT.L20	AR	136	3962	3	4	3	11	13	13	7	4	0	1	0	3	7	3	2	4	3	9	6	2	1	3	4	1	20	16	11	0	5	4	163		0.0184049	0.0245399	0.0184049	0.0674847	0.0797546	0.0797546	0.0429448	0.0245399	0	0.00613497	0
AR-LNCaP-1	SRR1740346	hg19	AR-LNCaP-1.L4	AR	244	57427	126	92	45	243	181	159	53	53	30	42	56	68	132	35	43	36	29	129	57	44	38	28	70	39	196	186	201	46	89	154	2700		0.0466667	0.0340741	0.0166667	0.09	0.067037	0.0588889	0.0196296	0.0196296	0.0111111	0.0155556	0.0207407
AR-LNCaP-1	SRR1740346	hg19	AR-LNCaP-1.L8	AR	244	22592	72	47	23	139	118	102	29	25	16	19	34	40	87	17	30	26	16	85	31	21	18	15	35	22	108	121	131	26	44	79	1576		0.0456853	0.0298223	0.0145939	0.088198	0.0748731	0.0647208	0.018401	0.0158629	0.0101523	0.0120558	0.0215736
AR-LNCaP-1	SRR1740346	hg19	AR-LNCaP-1.L10	AR	244	15765	58	33	16	118	91	88	24	22	11	8	25	28	68	16	26	21	14	63	23	17	14	11	28	16	99	92	107	21	36	63	1257		0.0461416	0.026253	0.0127287	0.0938743	0.0723946	0.070008	0.0190931	0.017502	0.00875099	0.00636436	0.0198886
AR-LNCaP-1	SRR1740346	hg19	AR-LNCaP-1.L15	AR	244	7748	22	19	8	75	54	57	17	15	1	7	16	13	38	10	17	12	9	43	10	4	11	3	17	11	64	60	68	10	20	30	741		0.0296896	0.025641	0.0107962	0.101215	0.0728745	0.0769231	0.022942	0.0202429	0.00134953	0.00944669	0.0215924
AR-LNCaP-1	SRR1740346	hg19	AR-LNCaP-1.L20	AR	244	4146	17	7	5	46	34	40	11	12	1	2	8	6	22	7	9	8	8	25	6	2	8	2	11	5	37	37	43	4	12	20	455		0.0373626	0.0153846	0.010989	0.101099	0.0747253	0.0879121	0.0241758	0.0263736	0.0021978	0.0043956	0.0175824
AR-LNCaP-2	SRR1740347	hg19	AR-LNCaP-2.L4	AR	276	20583	74	39	20	114	76	70	26	21	6	13	21	30	64	13	27	16	9	61	22	20	21	15	34	16	81	84	98	19	39	65	1214		0.0609555	0.0321252	0.0164745	0.0939044	0.062603	0.0576606	0.0214168	0.0172982	0.00494234	0.0107084	0.0172982
AR-LNCaP-2	SRR1740347	hg19	AR-LNCaP-2.L8	AR	276	19343	69	37	18	108	74	68	24	20	6	11	19	29	64	11	27	16	8	58	22	19	20	14	32	15	80	80	95	19	38	64	1165		0.0592275	0.0317597	0.0154506	0.0927039	0.0635193	0.0583691	0.0206009	0.0171674	0.00515021	0.00944206	0.016309
AR-LNCaP-2	SRR1740347	hg19	AR-LNCaP-2.L10	AR	276	17554	62	35	16	98	72	64	23	19	6	10	19	28	64	10	26	16	8	56	22	16	18	14	30	15	77	76	91	16	37	62	1106		0.0560579	0.0316456	0.0144665	0.0886076	0.0650995	0.0578662	0.0207957	0.017179	0.00542495	0.00904159	0.017179
AR-LNCaP-2	SRR1740347	hg19	AR-LNCaP-2.L15	AR	276	12549	49	27	12	87	56	57	17	15	4	9	17	16	59	9	19	14	8	44	19	13	13	9	22	12	63	54	77	12	25	48	886		0.0553047	0.030474	0.013544	0.0981941	0.0632054	0.0643341	0.0191874	0.01693	0.00451467	0.010158	0.0191874
AR-LNCaP-2	SRR1740347	hg19	AR-LNCaP-2.L20	AR	276	8579	40	22	8	67	45	46	11	15	3	3	13	14	44	7	15	9	7	38	15	8	11	7	14	9	49	43	65	10	18	30	686		0.058309	0.03207	0.0116618	0.0976676	0.0655977	0.0670554	0.016035	0.0218659	0.00437318	0.00437318	0.0189504
Compound-30-0-1uM	SRR353145	hg19	Compound-30-0-1uM.L4	AR	136	83031	204	144	58	321	262	243	89	80	36	51	82	88	179	51	62	41	44	186	103	81	53	43	92	67	293	258	299	54	127	207	3898		0.0523345	0.036942	0.0148794	0.0823499	0.067214	0.0623397	0.0228322	0.0205233	0.00923551	0.0130836	0.0210364
Compound-30-0-1uM	SRR353145	hg19	Compound-30-0-1uM.L8	AR	136	64651	159	112	48	266	226	213	73	69	31	44	70	78	162	46	52	30	37	164	91	68	43	33	80	56	247	211	256	43	106	177	3291		0.0483136	0.0340322	0.0145852	0.0808265	0.0686721	0.064722	0.0221817	0.0209663	0.00941963	0.0133698	0.0212701
Compound-30-0-1uM	SRR353145	hg19	Compound-30-0-1uM.L10	AR	136	54975	141	102	39	250	201	190	61	66	26	36	63	70	150	45	42	28	36	142	84	65	33	28	72	49	213	195	231	39	94	159	2950		0.0477966	0.0345763	0.0132203	0.0847458	0.0681356	0.0644068	0.020678	0.0223729	0.00881356	0.0122034	0.0213559
Compound-30-0-1uM	SRR353145	hg19	Compound-30-0-1uM.L15	AR	136	37087	108	79	31	188	155	151	43	50	18	27	48	52	109	35	32	17	31	102	57	48	22	19	54	34	169	167	179	29	67	119	2240		0.0482143	0.0352679	0.0138393	0.0839286	0.0691964	0.0674107	0.0191964	0.0223214	0.00803571	0.0120536	0.0214286
Compound-30-0-1uM	SRR353145	hg19	Compound-30-0-1uM.L20	AR	136	26273	77	63	24	148	113	123	32	36	13	17	38	41	84	28	22	14	24	82	48	32	16	14	45	21	142	129	147	23	54	91	1741		0.0442275	0.0361861	0.0137852	0.0850086	0.0649052	0.0706491	0.0183802	0.0206778	0.00746697	0.0097645	0.0218265
Compound-30-1uM	SRR353146	hg19	Compound-30-1uM.L4	AR	134	58042	92	78	26	161	139	129	41	40	21	30	40	53	105	27	27	17	21	107	56	40	35	15	49	37	156	138	174	35	75	120	2084		0.0441459	0.037428	0.012476	0.0772553	0.0666987	0.0619002	0.0196737	0.0191939	0.0100768	0.0143954	0.0191939
Compound-30-1uM	SRR353146	hg19	Compound-30-1uM.L8	AR	134	43528	76	66	21	142	117	105	33	36	19	22	36	44	93	22	23	14	18	94	51	32	26	12	41	33	132	123	155	28	56	102	1772		0.0428894	0.037246	0.011851	0.0801354	0.0660271	0.0592551	0.018623	0.020316	0.0107223	0.0124153	0.020316
Compound-30-1uM	SRR353146	hg19	Compound-30-1uM.L10	AR	134	35787	66	59	16	131	105	98	29	29	16	18	33	42	86	20	20	13	17	83	47	29	21	9	39	28	121	110	142	25	52	91	1595		0.0413793	0.0369906	0.0100313	0.0821317	0.0658307	0.061442	0.0181818	0.0181818	0.0100313	0.0112853	0.0206897
Compound-30-1uM	SRR353146	hg19	Compound-30-1uM.L15	AR	134	22461	48	35	8	99	76	74	26	23	14	10	19	30	63	16	15	11	13	65	30	19	11	6	29	19	89	79	110	15	37	71	1160		0.0413793	0.0301724	0.00689655	0.0853448	0.0655172	0.0637931	0.0224138	0.0198276	0.012069	0.00862069	0.0163793
Compound-30-1uM	SRR353146	hg19	Compound-30-1uM.L20	AR	134	14872	38	26	5	76	61	61	22	17	7	7	16	21	52	15	12	10	12	50	25	14	10	5	24	11	70	60	91	9	26	51	904		0.0420354	0.0287611	0.00553097	0.0840708	0.0674779	0.0674779	0.0243363	0.0188053	0.00774336	0.00774336	0.0176991
Compound-30-10uM	SRR353147	hg19	Compound-30-10uM.L4	AR	133	39975	56	39	7	108	65	69	26	21	11	7	24	28	70	13	19	10	12	57	32	19	20	4	26	16	82	78	99	20	37	70	1145		0.0489083	0.0340611	0.00611354	0.0943231	0.0567686	0.060262	0.0227074	0.0183406	0.00960699	0.00611354	0.0209607
Compound-30-10uM	SRR353147	hg19	Compound-30-10uM.L8	AR	133	27004	44	34	5	91	53	60	23	17	8	7	19	24	58	11	15	10	10	48	29	17	13	4	21	13	73	61	81	14	30	61	954		0.0461216	0.0356394	0.00524109	0.0953878	0.0555556	0.0628931	0.024109	0.0178197	0.00838574	0.00733753	0.0199161
Compound-30-10uM	SRR353147	hg19	Compound-30-10uM.L10	AR	133	20597	38	26	5	79	50	53	21	14	6	7	18	18	51	9	13	9	9	44	24	14	8	3	18	8	61	53	73	12	26	49	819		0.046398	0.031746	0.00610501	0.0964591	0.0610501	0.0647131	0.025641	0.017094	0.00732601	0.00854701	0.021978
Compound-30-10uM	SRR353147	hg19	Compound-30-10uM.L15	AR	133	11089	25	16	2	50	35	34	12	9	2	3	9	12	35	7	11	8	7	39	14	9	6	3	9	6	38	44	51	9	16	34	555		0.045045	0.0288288	0.0036036	0.0900901	0.0630631	0.0612613	0.0216216	0.0162162	0.0036036	0.00540541	0.0162162
Compound-30-10uM	SRR353147	hg19	Compound-30-10uM.L20	AR	133	6493	18	10	1	39	23	25	9	9	1	2	6	6	27	7	9	7	7	29	7	8	3	2	7	4	27	30	35	6	9	18	391		0.0460358	0.0255754	0.00255754	0.0997442	0.0588235	0.0639386	0.0230179	0.0230179	0.00255754	0.00511509	0.0153453
Compound-26-0-1uM	SRR353148	hg19	Compound-26-0-1uM.L4	AR	130	65707	128	99	33	228	183	171	55	55	22	34	61	58	129	37	36	28	35	122	78	51	31	27	62	39	198	183	211	36	90	151	2671		0.0479221	0.0370648	0.0123549	0.0853613	0.0685137	0.064021	0.0205915	0.0205915	0.00823662	0.0127293	0.0228379
Compound-26-0-1uM	SRR353148	hg19	Compound-26-0-1uM.L8	AR	130	48403	103	84	26	198	160	151	41	48	18	28	51	51	113	33	27	23	29	109	63	45	25	19	50	32	165	161	184	30	78	126	2271		0.0453545	0.0369881	0.0114487	0.0871863	0.0704535	0.0664905	0.0180537	0.0211361	0.00792602	0.0123294	0.0224571
Compound-26-0-1uM	SRR353148	hg19	Compound-26-0-1uM.L10	AR	130	39911	92	75	21	163	137	140	36	43	16	18	48	46	104	29	23	18	24	98	54	42	23	16	45	28	147	142	164	25	64	108	1989		0.0462544	0.0377074	0.0105581	0.0819507	0.0688788	0.0703871	0.0180995	0.0216189	0.00804424	0.00904977	0.0241327
Compound-26-0-1uM	SRR353148	hg19	Compound-26-0-1uM.L15	AR	130	25321	68	50	16	122	101	108	28	31	12	14	30	32	80	20	15	15	21	73	40	24	11	12	35	23	115	105	128	18	52	80	1479		0.045977	0.0338066	0.0108181	0.0824882	0.0682894	0.0730223	0.0189317	0.0209601	0.00811359	0.00946586	0.020284
Compound-26-0-1uM	SRR353148	hg19	Compound-26-0-1uM.L20	AR	130	17050	47	37	8	96	75	80	22	26	9	9	20	27	63	16	14	13	17	59	28	17	9	7	27	16	91	74	101	11	36	59	1114		0.0421903	0.0332136	0.00718133	0.0861759	0.067325	0.0718133	0.0197487	0.0233393	0.00807899	0.00807899	0.0179533
Compound-26-1uM	SRR353149	hg19	Compound-26-1uM.L4	AR	123	51754	80	57	20	127	91	90	28	29	13	21	33	37	87	20	19	15	20	75	42	30	21	13	33	21	124	102	139	22	53	81	1543		0.0518471	0.036941	0.0129618	0.0823072	0.058976	0.0583279	0.0181465	0.0187946	0.00842515	0.0136099	0.0213869
Compound-26-1uM	SRR353149	hg19	Compound-26-1uM.L8	AR	123	35357	60	45	13	110	75	76	25	24	13	15	27	28	69	19	17	12	17	59	36	24	16	5	29	17	108	85	122	19	42	69	1276		0.0470219	0.0352665	0.0101881	0.0862069	0.0587774	0.0595611	0.0195925	0.0188088	0.0101881	0.0117555	0.0211599
Compound-26-1uM	SRR353149	hg19	Compound-26-1uM.L10	AR	123	27799	54	40	12	101	68	69	23	20	10	9	24	26	61	16	14	11	14	54	32	20	14	5	24	14	97	74	108	14	35	61	1124		0.0480427	0.0355872	0.0106762	0.0898577	0.0604982	0.0613879	0.0204626	0.0177936	0.0088968	0.00800712	0.0213523
Compound-26-1uM	SRR353149	hg19	Compound-26-1uM.L15	AR	123	15666	34	23	9	70	51	46	17	15	5	7	17	18	48	12	12	8	10	42	20	12	7	4	17	6	66	55	73	10	24	43	781		0.0435339	0.0294494	0.0115237	0.0896287	0.0653009	0.0588988	0.021767	0.0192061	0.00640205	0.00896287	0.021767
Compound-26-1uM	SRR353149	hg19	Compound-26-1uM.L20	AR	123	9521	26	18	5	47	35	34	12	11	1	5	7	9	31	9	12	8	8	33	13	9	4	4	8	4	42	35	53	7	15	29	534		0.0486891	0.0337079	0.0093633	0.088015	0.0655431	0.0636704	0.0224719	0.0205993	0.00187266	0.0093633	0.0131086
Compound-26-10uM	SRR353150	hg19	Compound-26-10uM.L4	AR	141	54784	86	70	22	139	114	107	32	35	16	21	42	43	91	19	25	16	19	81	48	26	33	18	38	28	129	113	133	22	56	97	1719		0.0500291	0.0407213	0.0127981	0.080861	0.0663176	0.0622455	0.0186155	0.0203607	0.00930774	0.0122164	0.0244328
Compound-26-10uM	SRR353150	hg19	Compound-26-10uM.L8	AR	141	37282	65	57	17	118	96	90	30	31	13	16	33	34	80	14	21	14	17	69	44	23	22	11	32	22	110	101	119	20	43	76	1438		0.0452017	0.0396384	0.011822	0.0820584	0.0667594	0.0625869	0.0208623	0.0215577	0.00904033	0.0111266	0.0229485
Compound-26-10uM	SRR353150	hg19	Compound-26-10uM.L10	AR	141	29217	60	44	13	103	81	83	27	26	11	14	31	30	73	14	18	14	15	64	34	19	16	10	31	16	98	90	106	19	37	71	1268		0.0473186	0.0347003	0.0102524	0.0812303	0.0638801	0.0654574	0.0212934	0.0205047	0.00867508	0.011041	0.0244479
Compound-26-10uM	SRR353150	hg19	Compound-26-10uM.L15	AR	141	16765	39	32	7	80	58	62	21	18	7	10	16	23	55	12	14	11	12	51	20	14	9	7	22	9	69	61	84	12	28	53	916		0.0425764	0.0349345	0.00764192	0.0873362	0.0633188	0.0676856	0.0229258	0.0196507	0.00764192	0.010917	0.0174672
Compound-26-10uM	SRR353150	hg19	Compound-26-10uM.L20	AR	141	10370	25	18	4	58	48	47	13	13	1	6	13	13	45	11	13	11	10	39	16	12	7	4	13	6	52	43	67	11	17	39	675		0.037037	0.0266667	0.00592593	0.0859259	0.0711111	0.0696296	0.0192593	0.0192593	0.00148148	0.00888889	0.0192593
LNCaP-AR-Vehicle-AR-ChIP-seq	SRR1614189	hg19	LNCaP-AR-Vehicle-AR-ChIP-seq.L4	AR	141	8690	26	15	3	39	22	32	7	11	2	4	10	10	26	7	10	8	6	24	7	6	8	3	13	7	30	25	34	8	18	17	438		0.0593607	0.0342466	0.00684932	0.0890411	0.0502283	0.0730594	0.0159817	0.0251142	0.00456621	0.00913242	0.0228311
LNCaP-AR-Vehicle-AR-ChIP-seq	SRR1614189	hg19	LNCaP-AR-Vehicle-AR-ChIP-seq.L8	AR	141	8548	26	15	3	39	22	31	6	11	2	4	10	10	26	7	10	8	6	24	7	5	7	3	13	7	30	25	34	7	18	17	433		0.0600462	0.034642	0.00692841	0.0900693	0.0508083	0.0715935	0.0138568	0.0254042	0.00461894	0.00923788	0.0230947
LNCaP-AR-Vehicle-AR-ChIP-seq	SRR1614189	hg19	LNCaP-AR-Vehicle-AR-ChIP-seq.L10	AR	141	8280	26	14	3	39	22	31	6	11	2	4	10	9	26	7	10	7	6	24	7	5	7	1	13	7	30	24	34	7	18	17	427		0.0608899	0.0327869	0.00702576	0.0913349	0.0515222	0.0725995	0.0140515	0.0257611	0.00468384	0.00936768	0.0234192
LNCaP-AR-Vehicle-AR-ChIP-seq	SRR1614189	hg19	LNCaP-AR-Vehicle-AR-ChIP-seq.L15	AR	141	6782	24	12	2	38	21	30	5	11	1	3	9	9	23	6	9	7	6	22	5	4	6	1	12	5	27	23	34	6	16	15	392		0.0612245	0.0306122	0.00510204	0.0969388	0.0535714	0.0765306	0.0127551	0.0280612	0.00255102	0.00765306	0.0229592
LNCaP-AR-Vehicle-AR-ChIP-seq	SRR1614189	hg19	LNCaP-AR-Vehicle-AR-ChIP-seq.L20	AR	141	4908	19	7	2	32	20	28	4	10	1	2	7	8	21	5	8	5	6	19	4	4	2	1	10	4	23	17	28	4	11	9	321		0.05919	0.0218069	0.00623053	0.0996885	0.0623053	0.0872274	0.0124611	0.0311526	0.00311526	0.00623053	0.0218069
CWR22PC-Vehicle-AR-ChIP-seq	SRR1614199	hg19	CWR22PC-Vehicle-AR-ChIP-seq.L4	AR	242	70018	121	69	28	123	114	127	33	45	25	32	40	49	104	18	43	25	21	89	49	36	49	16	53	38	147	118	129	34	63	90	1928		0.0627593	0.0357884	0.0145228	0.0637967	0.0591286	0.0658714	0.0171162	0.0233402	0.0129668	0.0165975	0.0207469
CWR22PC-Vehicle-AR-ChIP-seq	SRR1614199	hg19	CWR22PC-Vehicle-AR-ChIP-seq.L8	AR	242	35898	79	49	20	88	71	91	24	32	13	20	24	29	81	13	24	17	13	60	29	23	23	8	28	26	82	75	86	19	44	73	1264		0.0625	0.0387658	0.0158228	0.0696203	0.0561709	0.0719937	0.0189873	0.0253165	0.0102848	0.0158228	0.0189873
CWR22PC-Vehicle-AR-ChIP-seq	SRR1614199	hg19	CWR22PC-Vehicle-AR-ChIP-seq.L10	AR	242	25777	65	41	15	76	61	76	22	28	12	17	20	25	63	11	20	14	11	53	22	18	17	8	22	23	66	63	67	15	39	58	1048		0.0620229	0.0391221	0.014313	0.0725191	0.0582061	0.0725191	0.0209924	0.0267176	0.0114504	0.0162214	0.019084
CWR22PC-Vehicle-AR-ChIP-seq	SRR1614199	hg19	CWR22PC-Vehicle-AR-ChIP-seq.L15	AR	242	12660	42	25	8	61	42	49	16	18	8	10	15	18	47	7	15	10	7	39	15	8	10	8	14	13	54	42	43	11	25	34	714		0.0588235	0.035014	0.0112045	0.0854342	0.0588235	0.0686275	0.022409	0.0252101	0.0112045	0.0140056	0.0210084
CWR22PC-Vehicle-AR-ChIP-seq	SRR1614199	hg19	CWR22PC-Vehicle-AR-ChIP-seq.L20	AR	242	7005	29	14	5	43	23	38	12	15	4	5	12	13	31	6	11	7	5	30	12	5	5	6	8	10	38	33	34	7	13	22	496		0.0584677	0.0282258	0.0100806	0.0866935	0.046371	0.0766129	0.0241935	0.0302419	0.00806452	0.0100806	0.0241935
CWR22PC-DHT-AR-ChIP-seq	SRR1614200	hg19	CWR22PC-DHT-AR-ChIP-seq.L4	AR	206	112640	210	140	56	280	273	268	79	87	33	58	84	106	223	58	61	56	54	183	85	69	61	37	92	82	295	268	269	73	122	217	3979		0.0527771	0.0351847	0.0140739	0.0703694	0.0686102	0.0673536	0.0198542	0.0218648	0.00829354	0.0145765	0.0211108
CWR22PC-DHT-AR-ChIP-seq	SRR1614200	hg19	CWR22PC-DHT-AR-ChIP-seq.L8	AR	206	71985	162	105	40	212	199	195	46	63	30	36	61	70	168	39	45	35	38	128	64	52	35	28	67	59	212	196	206	54	87	156	2888		0.0560942	0.0363573	0.0138504	0.0734072	0.0689058	0.0675208	0.015928	0.0218144	0.0103878	0.0124654	0.0211219
CWR22PC-DHT-AR-ChIP-seq	SRR1614200	hg19	CWR22PC-DHT-AR-ChIP-seq.L10	AR	206	57042	142	89	32	184	164	170	37	54	26	25	54	54	138	29	38	25	29	107	54	42	31	22	55	46	174	168	180	45	74	128	2416		0.0587748	0.0368377	0.013245	0.0761589	0.0678808	0.0703642	0.0153146	0.022351	0.0107616	0.0103477	0.022351
CWR22PC-DHT-AR-ChIP-seq	SRR1614200	hg19	CWR22PC-DHT-AR-ChIP-seq.L15	AR	206	33695	97	57	23	125	108	121	20	34	17	19	36	38	95	20	32	17	15	83	36	33	20	14	39	32	126	115	131	26	56	92	1677		0.0578414	0.0339893	0.013715	0.0745379	0.0644007	0.0721527	0.0119261	0.0202743	0.0101371	0.0113298	0.0214669
CWR22PC-DHT-AR-ChIP-seq	SRR1614200	hg19	CWR22PC-DHT-AR-ChIP-seq.L20	AR	206	21390	75	44	14	96	78	86	17	26	13	16	29	30	71	13	27	14	9	62	24	23	14	11	27	25	89	75	100	18	41	65	1232		0.0608766	0.0357143	0.0113636	0.0779221	0.0633117	0.0698052	0.0137987	0.0211039	0.0105519	0.012987	0.023539
CWR22PC-DHT+Bicalutamide-AR-ChIP-seq	SRR1614201	hg19	CWR22PC-DHT+Bicalutamide-AR-ChIP-seq.L4	AR	181	100251	134	80	36	163	150	159	43	62	27	32	46	67	139	28	41	31	27	115	60	38	46	24	61	52	190	153	165	48	77	121	2415		0.0554865	0.0331263	0.0149068	0.0674948	0.0621118	0.0658385	0.0178054	0.0256729	0.0111801	0.0132505	0.0190476
CWR22PC-DHT+Bicalutamide-AR-ChIP-seq	SRR1614201	hg19	CWR22PC-DHT+Bicalutamide-AR-ChIP-seq.L8	AR	181	69168	105	63	28	136	124	129	34	43	21	22	39	50	116	20	35	24	20	90	47	32	34	18	53	36	151	126	137	36	63	97	1929		0.0544323	0.0326594	0.0145153	0.0705029	0.064282	0.066874	0.0176257	0.0222913	0.0108865	0.0114049	0.0202177
CWR22PC-DHT+Bicalutamide-AR-ChIP-seq	SRR1614201	hg19	CWR22PC-DHT+Bicalutamide-AR-ChIP-seq.L10	AR	181	55692	91	57	26	125	103	116	29	37	18	19	31	44	105	17	31	17	16	80	41	26	24	13	45	33	124	96	123	30	57	88	1662		0.0547533	0.034296	0.0156438	0.0752106	0.0619735	0.0697954	0.0174489	0.0222623	0.0108303	0.011432	0.0186522
CWR22PC-DHT+Bicalutamide-AR-ChIP-seq	SRR1614201	hg19	CWR22PC-DHT+Bicalutamide-AR-ChIP-seq.L15	AR	181	33106	66	40	18	96	76	83	22	25	15	15	25	35	80	13	22	16	12	60	31	19	13	12	32	31	89	73	86	19	44	68	1236		0.0533981	0.0323625	0.0145631	0.0776699	0.0614887	0.0671521	0.0177994	0.0202265	0.0121359	0.0121359	0.0202265
CWR22PC-DHT+Bicalutamide-AR-ChIP-seq	SRR1614201	hg19	CWR22PC-DHT+Bicalutamide-AR-ChIP-seq.L20	AR	181	20746	51	34	11	72	57	69	15	20	8	12	18	24	61	9	19	12	7	50	23	14	8	11	24	24	65	55	62	12	32	51	930		0.0548387	0.0365591	0.011828	0.0774194	0.0612903	0.0741935	0.016129	0.0215054	0.00860215	0.0129032	0.0193548
CWR22PC-DHT+MDV3100-AR-ChIP-seq	SRR1614202	hg19	CWR22PC-DHT+MDV3100-AR-ChIP-seq.L4	AR	211	63723	93	51	21	107	91	117	26	38	19	21	35	44	92	17	35	23	16	70	40	27	32	15	40	34	115	91	98	28	50	81	1567		0.0593491	0.0325463	0.0134014	0.0682833	0.0580728	0.074665	0.0165922	0.0242502	0.0121251	0.0134014	0.0223357
CWR22PC-DHT+MDV3100-AR-ChIP-seq	SRR1614202	hg19	CWR22PC-DHT+MDV3100-AR-ChIP-seq.L8	AR	211	23534	52	31	10	69	51	69	18	22	9	9	18	23	61	12	19	17	9	48	18	17	13	8	16	17	64	52	53	13	32	51	901		0.0577137	0.0344062	0.0110988	0.0765816	0.0566038	0.0765816	0.0199778	0.0244173	0.0099889	0.0099889	0.0199778
CWR22PC-DHT+MDV3100-AR-ChIP-seq	SRR1614202	hg19	CWR22PC-DHT+MDV3100-AR-ChIP-seq.L10	AR	211	15956	42	23	8	61	41	58	18	19	6	8	17	19	46	10	18	14	8	43	15	7	11	8	13	15	53	46	42	11	27	38	745		0.0563758	0.0308725	0.0107383	0.0818792	0.0550336	0.0778523	0.0241611	0.0255034	0.00805369	0.0107383	0.0228188
CWR22PC-DHT+MDV3100-AR-ChIP-seq	SRR1614202	hg19	CWR22PC-DHT+MDV3100-AR-ChIP-seq.L15	AR	211	7027	28	12	5	40	23	37	12	12	5	7	13	12	30	4	11	9	5	25	9	5	4	5	7	9	41	31	30	6	17	20	474		0.0590717	0.0253165	0.0105485	0.0843882	0.0485232	0.0780591	0.0253165	0.0253165	0.0105485	0.0147679	0.0274262
CWR22PC-DHT+MDV3100-AR-ChIP-seq	SRR1614202	hg19	CWR22PC-DHT+MDV3100-AR-ChIP-seq.L20	AR	211	3526	18	6	4	25	17	26	8	9	1	1	8	6	21	3	8	7	3	17	4	3	3	5	4	5	29	18	20	4	10	12	305		0.0590164	0.0196721	0.0131148	0.0819672	0.0557377	0.0852459	0.0262295	0.0295082	0.00327869	0.00327869	0.0262295
wz251-AR-primary	SRR1782620	hg19	wz251-AR-primary.L4	AR	167	2037	4	2	1	25	20	26	5	7	1	2	4	2	13	5	7	3	8	17	5	2	1	2	3	5	26	22	13	3	5	9	248		0.016129	0.00806452	0.00403226	0.100806	0.0806452	0.104839	0.0201613	0.0282258	0.00403226	0.00806452	0.016129
wz251-AR-primary	SRR1782620	hg19	wz251-AR-primary.L8	AR	167	1800	4	2	1	24	17	26	4	7	1	2	4	2	11	4	7	3	8	17	5	1	1	2	3	5	25	20	12	3	5	9	235		0.0170213	0.00851064	0.00425532	0.102128	0.0723404	0.110638	0.0170213	0.0297872	0.00425532	0.00851064	0.0170213
wz251-AR-primary	SRR1782620	hg19	wz251-AR-primary.L10	AR	167	1538	4	2	1	22	14	24	4	5	1	2	4	2	10	3	7	3	7	15	5	1	1	2	3	5	23	17	12	3	5	8	215		0.0186047	0.00930233	0.00465116	0.102326	0.0651163	0.111628	0.0186047	0.0232558	0.00465116	0.00930233	0.0186047
wz251-AR-primary	SRR1782620	hg19	wz251-AR-primary.L15	AR	167	808	3	2	0	11	10	15	2	5	0	0	1	1	6	1	5	0	7	7	4	0	1	0	2	4	16	9	9	2	2	5	130		0.0230769	0.0153846	0	0.0846154	0.0769231	0.115385	0.0153846	0.0384615	0	0	0.00769231
wz251-AR-primary	SRR1782620	hg19	wz251-AR-primary.L20	AR	167	407	2	2	0	7	4	10	0	4	0	0	1	0	5	1	3	0	5	5	1	0	0	0	1	2	8	4	3	2	1	2	73		0.0273973	0.0273973	0	0.0958904	0.0547945	0.136986	0	0.0547945	0	0	0.0136986
wz252-AR-primary	SRR1782621	hg19	wz252-AR-primary.L4	AR	159	1302	4	4	1	18	6	17	1	6	1	1	2	4	7	6	2	2	3	7	3	0	0	1	4	2	21	15	16	2	3	6	165		0.0242424	0.0242424	0.00606061	0.109091	0.0363636	0.10303	0.00606061	0.0363636	0.00606061	0.00606061	0.0121212
wz252-AR-primary	SRR1782621	hg19	wz252-AR-primary.L8	AR	159	1061	4	3	1	17	6	17	1	6	1	1	2	4	6	5	2	2	3	7	3	0	0	1	3	2	21	14	16	1	3	6	158		0.0253165	0.0189873	0.00632911	0.107595	0.0379747	0.107595	0.00632911	0.0379747	0.00632911	0.00632911	0.0126582
wz252-AR-primary	SRR1782621	hg19	wz252-AR-primary.L10	AR	159	889	3	2	0	12	5	14	1	5	1	1	1	3	6	5	2	2	2	7	2	0	0	1	3	1	18	11	13	0	3	6	130		0.0230769	0.0153846	0	0.0923077	0.0384615	0.107692	0.00769231	0.0384615	0.00769231	0.00769231	0.00769231
wz252-AR-primary	SRR1782621	hg19	wz252-AR-primary.L15	AR	159	433	1	1	0	5	3	8	1	4	0	1	1	0	2	2	2	1	1	4	0	0	0	1	1	1	8	6	7	0	3	0	64		0.015625	0.015625	0	0.078125	0.046875	0.125	0.015625	0.0625	0	0.015625	0.015625
wz252-AR-primary	SRR1782621	hg19	wz252-AR-primary.L20	AR	159	207	0	1	0	2	1	6	1	2	0	0	1	0	2	0	1	1	1	3	0	0	0	0	0	0	2	2	3	0	0	0	29		0	0.0344828	0	0.0689655	0.0344828	0.206897	0.0344828	0.0689655	0	0	0.0344828
wz253-AR-primary	SRR1782622	hg19	wz253-AR-primary.L4	AR	257	24418	58	38	16	82	77	80	30	32	8	23	31	35	72	16	23	21	19	69	33	22	27	21	42	19	87	81	86	21	37	76	1282		0.0452418	0.0296412	0.0124805	0.0639626	0.0600624	0.0624025	0.0234009	0.024961	0.00624025	0.0179407	0.024181
wz253-AR-primary	SRR1782622	hg19	wz253-AR-primary.L8	AR	257	20547	52	36	15	76	69	78	26	29	7	19	27	31	64	13	22	21	19	62	31	18	23	19	38	18	80	70	77	20	33	66	1159		0.0448663	0.0310613	0.0129422	0.0655738	0.0595341	0.0672994	0.0224331	0.0250216	0.00603969	0.0163934	0.0232959
wz253-AR-primary	SRR1782622	hg19	wz253-AR-primary.L10	AR	257	17382	42	30	14	73	65	74	25	27	5	17	22	26	54	12	19	17	16	56	28	15	20	15	33	17	76	65	69	17	28	60	1037		0.0405014	0.0289296	0.0135005	0.0703954	0.0626808	0.0713597	0.024108	0.0260366	0.0048216	0.0163934	0.021215
wz253-AR-primary	SRR1782622	hg19	wz253-AR-primary.L15	AR	257	10763	32	21	13	58	51	58	18	18	3	11	18	16	43	7	16	14	12	42	18	8	12	11	15	11	64	44	49	14	24	45	766		0.0417755	0.0274151	0.0169713	0.075718	0.0665796	0.075718	0.0234987	0.0234987	0.00391645	0.0143603	0.0234987
wz253-AR-primary	SRR1782622	hg19	wz253-AR-primary.L20	AR	257	6792	21	14	8	48	43	48	13	12	3	6	13	11	30	2	12	10	6	33	10	7	10	9	13	9	50	36	34	7	17	29	564		0.037234	0.0248227	0.0141844	0.0851064	0.0762411	0.0851064	0.0230496	0.0212766	0.00531915	0.0106383	0.0230496
wz228-AR-primary	SRR1782623	hg19	wz228-AR-primary.L4	AR	298	4466	21	14	2	35	25	30	12	9	1	3	10	7	33	3	9	8	5	29	12	4	6	2	7	4	26	31	28	3	19	25	423		0.0496454	0.0330969	0.00472813	0.0827423	0.0591017	0.070922	0.0283688	0.0212766	0.00236407	0.0070922	0.0236407
wz228-AR-primary	SRR1782623	hg19	wz228-AR-primary.L8	AR	298	4212	21	14	2	35	24	30	12	9	1	3	10	6	31	3	9	8	5	28	12	4	6	2	6	3	26	30	28	2	19	25	414		0.0507246	0.0338164	0.00483092	0.0845411	0.057971	0.0724638	0.0289855	0.0217391	0.00241546	0.00724638	0.0241546
wz228-AR-primary	SRR1782623	hg19	wz228-AR-primary.L10	AR	298	3984	21	13	2	30	24	30	10	9	0	3	9	5	30	3	9	7	5	27	12	4	6	1	6	3	26	30	27	2	16	25	395		0.0531646	0.0329114	0.00506329	0.0759494	0.0607595	0.0759494	0.0253165	0.0227848	0	0.00759494	0.0227848
wz228-AR-primary	SRR1782623	hg19	wz228-AR-primary.L15	AR	298	2858	11	7	2	21	19	25	6	9	0	1	8	5	23	3	9	7	5	22	12	3	5	1	6	3	22	23	18	2	15	21	314		0.0350318	0.022293	0.00636943	0.066879	0.0605096	0.0796178	0.0191083	0.0286624	0	0.00318471	0.0254777
wz228-AR-primary	SRR1782623	hg19	wz228-AR-primary.L20	AR	298	1784	7	5	1	19	15	18	3	6	0	1	6	5	15	1	8	6	4	15	7	1	2	0	6	2	16	15	11	2	8	14	219		0.0319635	0.0228311	0.00456621	0.086758	0.0684932	0.0821918	0.0136986	0.0273973	0	0.00456621	0.0273973
wz229-AR-primary	SRR1782624	hg19	wz229-AR-primary.L4	AR	190	9615	32	22	8	65	51	47	17	14	4	9	12	19	55	6	15	12	9	42	16	10	10	6	15	11	54	54	55	10	26	31	737		0.0434193	0.0298507	0.0108548	0.0881954	0.0691995	0.063772	0.0230665	0.0189959	0.00542741	0.0122117	0.0162822
wz229-AR-primary	SRR1782624	hg19	wz229-AR-primary.L8	AR	190	9063	31	19	8	64	50	46	16	14	4	8	12	19	53	6	15	12	9	42	16	10	10	6	14	11	52	54	55	10	24	30	720		0.0430556	0.0263889	0.0111111	0.0888889	0.0694444	0.0638889	0.0222222	0.0194444	0.00555556	0.0111111	0.0166667
wz229-AR-primary	SRR1782624	hg19	wz229-AR-primary.L10	AR	190	8269	30	18	8	61	49	46	12	14	4	8	12	18	48	6	15	12	9	41	15	8	10	6	14	10	50	50	51	10	23	28	686		0.0437318	0.0262391	0.0116618	0.0889213	0.0714286	0.0670554	0.0174927	0.0204082	0.0058309	0.0116618	0.0174927
wz229-AR-primary	SRR1782624	hg19	wz229-AR-primary.L15	AR	190	5359	16	15	7	49	38	38	9	11	3	6	7	12	34	3	12	9	5	31	13	4	7	3	9	6	41	36	42	5	18	21	510		0.0313725	0.0294118	0.0137255	0.0960784	0.0745098	0.0745098	0.0176471	0.0215686	0.00588235	0.0117647	0.0137255
wz229-AR-primary	SRR1782624	hg19	wz229-AR-primary.L20	AR	190	3137	11	8	5	38	28	31	5	6	2	1	7	7	27	2	10	7	4	20	7	2	2	3	8	4	25	29	31	4	15	15	364		0.0302198	0.021978	0.0137363	0.104396	0.0769231	0.0851648	0.0137363	0.0164835	0.00549451	0.00274725	0.0192308
wz241-AR-TURP	SRR1782625	hg19	wz241-AR-TURP.L4	AR	151	1299	4	1	0	3	4	5	1	1	0	0	1	1	4	2	1	0	2	4	2	2	0	0	1	1	3	4	3	1	1	4	56		0.0714286	0.0178571	0	0.0535714	0.0714286	0.0892857	0.0178571	0.0178571	0	0	0.0178571
wz241-AR-TURP	SRR1782625	hg19	wz241-AR-TURP.L8	AR	151	1052	4	1	0	3	4	5	0	1	0	0	1	1	3	2	1	0	2	4	2	2	0	0	1	1	3	4	3	0	1	3	52		0.0769231	0.0192308	0	0.0576923	0.0769231	0.0961538	0	0.0192308	0	0	0.0192308
wz241-AR-TURP	SRR1782625	hg19	wz241-AR-TURP.L10	AR	151	798	3	1	0	3	4	4	0	0	0	0	1	1	2	2	1	0	1	3	2	0	0	0	1	0	3	4	2	0	1	3	42		0.0714286	0.0238095	0	0.0714286	0.0952381	0.0952381	0	0	0	0	0.0238095
wz241-AR-TURP	SRR1782625	hg19	wz241-AR-TURP.L15	AR	151	250	1	0	0	1	1	2	0	0	0	0	0	0	1	2	0	0	1	1	0	0	0	0	1	0	1	1	1	0	1	1	16		0.0625	0	0	0.0625	0.0625	0.125	0	0	0	0	0
wz241-AR-TURP	SRR1782625	hg19	wz241-AR-TURP.L20	AR	151	121	0	0	0	1	1	1	0	0	0	0	0	0	0	1	0	0	0	0	0	0	0	0	1	0	0	0	0	0	0	0	5		0	0	0	0.2	0.2	0.2	0	0	0	0	0
wz242-AR-TURP	SRR1782626	hg19	wz242-AR-TURP.L4	AR	140	659	0	0	0	5	1	2	1	2	1	0	1	0	1	1	0	1	2	3	1	0	0	0	1	0	3	2	6	0	0	1	35		0	0	0	0.142857	0.0285714	0.0571429	0.0285714	0.0571429	0.0285714	0	0.0285714
wz242-AR-TURP	SRR1782626	hg19	wz242-AR-TURP.L8	AR	140	512	0	0	0	5	1	2	1	2	1	0	1	0	1	1	0	1	2	3	1	0	0	0	1	0	3	1	6	0	0	1	34		0	0	0	0.147059	0.0294118	0.0588235	0.0294118	0.0588235	0.0294118	0	0.0294118
wz242-AR-TURP	SRR1782626	hg19	wz242-AR-TURP.L10	AR	140	442	0	0	0	5	1	2	1	2	1	0	1	0	1	1	0	1	2	3	1	0	0	0	1	0	3	1	5	0	0	1	33		0	0	0	0.151515	0.030303	0.0606061	0.030303	0.0606061	0.030303	0	0.030303
wz242-AR-TURP	SRR1782626	hg19	wz242-AR-TURP.L15	AR	140	234	0	0	0	3	0	2	1	1	1	0	1	0	1	1	0	1	0	2	1	0	0	0	0	0	1	1	3	0	0	1	21		0	0	0	0.142857	0	0.0952381	0.047619	0.047619	0.047619	0	0.047619
wz242-AR-TURP	SRR1782626	hg19	wz242-AR-TURP.L20	AR	140	125	0	0	0	1	0	1	0	0	1	0	0	0	0	1	0	0	0	1	0	0	0	0	0	0	0	1	1	0	0	0	7		0	0	0	0.142857	0	0.142857	0	0	0.142857	0	0
wz243-AR-TURP	SRR1782627	hg19	wz243-AR-TURP.L4	AR	160	3198	10	1	0	19	9	21	2	5	1	4	1	5	11	2	5	1	4	7	3	1	2	2	2	1	24	10	20	1	4	10	188		0.0531915	0.00531915	0	0.101064	0.0478723	0.111702	0.0106383	0.0265957	0.00531915	0.0212766	0.00531915
wz243-AR-TURP	SRR1782627	hg19	wz243-AR-TURP.L8	AR	160	1879	7	1	0	18	8	17	1	3	1	3	1	3	10	2	4	1	4	6	3	1	1	2	1	1	20	9	16	1	4	7	156		0.0448718	0.00641026	0	0.115385	0.0512821	0.108974	0.00641026	0.0192308	0.00641026	0.0192308	0.00641026
wz243-AR-TURP	SRR1782627	hg19	wz243-AR-TURP.L10	AR	160	1387	6	0	0	18	8	16	1	3	0	2	1	3	8	1	4	0	4	5	3	1	1	1	1	0	18	8	12	1	3	6	135		0.0444444	0	0	0.133333	0.0592593	0.118519	0.00740741	0.0222222	0	0.0148148	0.00740741
wz243-AR-TURP	SRR1782627	hg19	wz243-AR-TURP.L15	AR	160	498	2	0	0	13	7	10	1	1	0	0	1	1	1	0	1	0	3	3	0	0	0	0	0	0	5	3	5	0	3	3	63		0.031746	0	0	0.206349	0.111111	0.15873	0.015873	0.015873	0	0	0.015873
wz243-AR-TURP	SRR1782627	hg19	wz243-AR-TURP.L20	AR	160	211	1	0	0	6	2	3	0	1	0	0	0	0	1	0	1	0	0	2	0	0	0	0	0	0	1	1	3	0	0	1	23		0.0434783	0	0	0.26087	0.0869565	0.130435	0	0.0434783	0	0	0
MDA-MB-453-ARChIPseq-DHT1	SRR2659533	hg19	MDA-MB-453-ARChIPseq-DHT1.L4	AR	134	31859	53	31	19	68	69	80	29	23	15	6	22	38	52	11	20	18	7	54	26	19	19	13	32	19	93	75	69	16	43	58	1097		0.0483136	0.0282589	0.01732	0.0619872	0.0628988	0.0729262	0.0264357	0.0209663	0.0136737	0.00546946	0.0200547
MDA-MB-453-ARChIPseq-DHT1	SRR2659533	hg19	MDA-MB-453-ARChIPseq-DHT1.L8	AR	134	19937	42	21	14	62	52	60	25	17	11	4	17	32	41	8	17	15	5	44	19	13	13	10	27	14	79	62	55	12	36	47	874		0.0480549	0.0240275	0.0160183	0.0709382	0.0594966	0.0686499	0.0286041	0.0194508	0.0125858	0.00457666	0.0194508
MDA-MB-453-ARChIPseq-DHT1	SRR2659533	hg19	MDA-MB-453-ARChIPseq-DHT1.L10	AR	134	15067	34	18	11	56	48	51	21	12	8	3	15	27	36	6	15	14	5	39	16	10	13	9	18	13	63	53	47	9	32	42	744		0.0456989	0.0241935	0.0147849	0.0752688	0.0645161	0.0685484	0.0282258	0.016129	0.0107527	0.00403226	0.0201613
MDA-MB-453-ARChIPseq-DHT1	SRR2659533	hg19	MDA-MB-453-ARChIPseq-DHT1.L15	AR	134	8037	21	9	6	35	35	47	11	12	4	2	9	21	29	5	10	10	3	33	10	5	6	8	9	6	41	28	30	5	19	33	502		0.0418327	0.0179283	0.0119522	0.0697211	0.0697211	0.0936255	0.0219124	0.0239044	0.00796813	0.00398406	0.0179283
MDA-MB-453-ARChIPseq-DHT1	SRR2659533	hg19	MDA-MB-453-ARChIPseq-DHT1.L20	AR	134	4577	15	6	6	26	22	30	6	8	1	1	3	8	16	3	9	7	2	19	7	4	5	5	6	4	23	18	16	3	14	23	316		0.0474684	0.0189873	0.0189873	0.0822785	0.0696203	0.0949367	0.0189873	0.0253165	0.00316456	0.00316456	0.00949367
MDA-MB-453-ARChIPseq-DHT2	SRR2659534	hg19	MDA-MB-453-ARChIPseq-DHT2.L4	AR	186	40211	73	40	34	89	78	83	33	30	16	17	29	48	61	9	22	25	8	68	43	30	35	19	45	25	83	88	73	24	47	84	1359		0.053716	0.0294334	0.0250184	0.0654893	0.0573951	0.0610743	0.0242826	0.0220751	0.0117734	0.0125092	0.0213392
MDA-MB-453-ARChIPseq-DHT2	SRR2659534	hg19	MDA-MB-453-ARChIPseq-DHT2.L8	AR	186	29996	59	31	30	75	69	71	25	24	16	10	27	43	52	7	20	22	8	54	37	21	29	17	37	19	74	74	62	20	39	77	1149		0.051349	0.02698	0.0261097	0.0652742	0.0600522	0.0617929	0.0217581	0.0208877	0.0139252	0.00870322	0.0234987
MDA-MB-453-ARChIPseq-DHT2	SRR2659534	hg19	MDA-MB-453-ARChIPseq-DHT2.L10	AR	186	24501	50	29	23	66	62	66	21	23	14	9	26	40	47	6	17	21	8	53	33	17	24	13	30	16	65	65	53	15	36	68	1016		0.0492126	0.0285433	0.0226378	0.0649606	0.0610236	0.0649606	0.0206693	0.0226378	0.0137795	0.00885827	0.0255906
MDA-MB-453-ARChIPseq-DHT2	SRR2659534	hg19	MDA-MB-453-ARChIPseq-DHT2.L15	AR	186	14733	31	19	11	52	41	51	12	17	7	6	14	31	32	6	13	14	5	40	21	11	14	8	17	11	50	49	38	11	22	49	703		0.0440967	0.027027	0.0156472	0.0739687	0.0583215	0.0725462	0.0170697	0.0241821	0.00995733	0.00853485	0.0199147
MDA-MB-453-ARChIPseq-DHT2	SRR2659534	hg19	MDA-MB-453-ARChIPseq-DHT2.L20	AR	186	9166	21	10	5	38	29	36	9	13	4	4	10	19	25	6	9	14	4	35	14	6	11	5	9	8	33	34	24	7	15	33	490		0.0428571	0.0204082	0.0102041	0.077551	0.0591837	0.0734694	0.0183673	0.0265306	0.00816327	0.00816327	0.0204082
MDA-MB-453-ARChIPseq-MPA1	SRR2659535	hg19	MDA-MB-453-ARChIPseq-MPA1.L4	AR	132	15242	19	13	11	38	35	42	9	10	5	2	12	16	21	7	13	11	3	26	9	10	8	7	7	7	37	37	32	4	15	33	499		0.0380762	0.0260521	0.0220441	0.0761523	0.0701403	0.0841683	0.0180361	0.0200401	0.01002	0.00400802	0.0240481
MDA-MB-453-ARChIPseq-MPA1	SRR2659535	hg19	MDA-MB-453-ARChIPseq-MPA1.L8	AR	132	8506	16	11	8	34	26	34	9	7	5	2	9	12	19	5	11	11	2	25	8	7	6	5	5	4	29	27	22	1	13	28	401		0.0399002	0.0274314	0.0199501	0.084788	0.0648379	0.084788	0.0224439	0.0174564	0.0124688	0.00498753	0.0224439
MDA-MB-453-ARChIPseq-MPA1	SRR2659535	hg19	MDA-MB-453-ARChIPseq-MPA1.L10	AR	132	5880	14	7	8	28	23	31	6	6	4	2	9	9	13	4	7	10	2	22	7	5	4	4	4	3	22	22	17	1	9	23	326		0.0429448	0.0214724	0.0245399	0.0858896	0.0705521	0.095092	0.0184049	0.0184049	0.0122699	0.00613497	0.0276074
MDA-MB-453-ARChIPseq-MPA1	SRR2659535	hg19	MDA-MB-453-ARChIPseq-MPA1.L15	AR	132	2439	6	5	2	22	14	17	3	3	1	2	5	5	6	4	5	7	2	15	4	3	4	1	4	2	13	14	14	1	6	9	199		0.0301508	0.0251256	0.0100503	0.110553	0.0703518	0.0854271	0.0150754	0.0150754	0.00502513	0.0100503	0.0251256
MDA-MB-453-ARChIPseq-MPA1	SRR2659535	hg19	MDA-MB-453-ARChIPseq-MPA1.L20	AR	132	1164	1	1	1	17	8	11	2	2	0	2	3	5	3	2	2	3	2	11	2	1	3	0	2	1	7	9	7	0	3	5	116		0.00862069	0.00862069	0.00862069	0.146552	0.0689655	0.0948276	0.0172414	0.0172414	0	0.0172414	0.0258621
MDA-MB-453-ARChIPseq-MPA2	SRR2659536	hg19	MDA-MB-453-ARChIPseq-MPA2.L4	AR	193	24207	36	22	20	41	41	37	11	22	7	8	15	27	35	5	13	15	5	37	20	13	20	13	12	13	48	38	39	13	25	49	700		0.0514286	0.0314286	0.0285714	0.0585714	0.0585714	0.0528571	0.0157143	0.0314286	0.01	0.0114286	0.0214286
MDA-MB-453-ARChIPseq-MPA2	SRR2659536	hg19	MDA-MB-453-ARChIPseq-MPA2.L8	AR	193	16700	28	16	17	36	35	35	10	16	7	7	15	22	29	5	12	15	5	35	14	8	15	10	10	12	40	31	32	11	21	39	588		0.047619	0.0272109	0.0289116	0.0612245	0.0595238	0.0595238	0.0170068	0.0272109	0.0119048	0.0119048	0.0255102
MDA-MB-453-ARChIPseq-MPA2	SRR2659536	hg19	MDA-MB-453-ARChIPseq-MPA2.L10	AR	193	12718	27	14	11	32	32	29	8	16	7	5	12	20	25	5	11	12	3	29	12	7	8	7	7	10	34	29	28	11	18	30	499		0.0541082	0.0280561	0.0220441	0.0641283	0.0641283	0.0581162	0.0160321	0.0320641	0.0140281	0.01002	0.0240481
MDA-MB-453-ARChIPseq-MPA2	SRR2659536	hg19	MDA-MB-453-ARChIPseq-MPA2.L15	AR	193	6339	19	7	7	25	19	22	6	11	3	3	9	14	16	4	7	9	3	26	8	3	6	6	6	6	22	20	17	7	11	24	346		0.0549133	0.0202312	0.0202312	0.0722543	0.0549133	0.0635838	0.017341	0.0317919	0.00867052	0.00867052	0.0260116
MDA-MB-453-ARChIPseq-MPA2	SRR2659536	hg19	MDA-MB-453-ARChIPseq-MPA2.L20	AR	193	3395	10	4	4	16	17	17	4	6	3	2	6	12	13	3	5	4	2	22	7	3	4	3	5	5	13	15	9	5	9	18	246		0.0406504	0.0162602	0.0162602	0.0650407	0.0691057	0.0691057	0.0162602	0.0243902	0.0121951	0.00813008	0.0243902
2nd-time-C4-2B-vehicle-AR-chip-seq	SRR2242676	hg19	2nd-time-C4-2B-vehicle-AR-chip-seq.L4	AR	166	17388	47	41	13	75	61	56	19	19	5	17	21	27	54	10	21	11	15	50	16	19	17	5	26	13	75	67	75	16	33	51	975		0.0482051	0.0420513	0.0133333	0.0769231	0.0625641	0.0574359	0.0194872	0.0194872	0.00512821	0.0174359	0.0215385
2nd-time-C4-2B-vehicle-AR-chip-seq	SRR2242676	hg19	2nd-time-C4-2B-vehicle-AR-chip-seq.L8	AR	166	7653	34	23	6	57	42	45	14	13	3	7	11	13	37	6	13	7	9	30	8	8	6	1	16	8	47	42	51	10	18	31	616		0.0551948	0.0373377	0.00974026	0.0925325	0.0681818	0.0730519	0.0227273	0.0211039	0.00487013	0.0113636	0.0178571
2nd-time-C4-2B-vehicle-AR-chip-seq	SRR2242676	hg19	2nd-time-C4-2B-vehicle-AR-chip-seq.L10	AR	166	5106	28	14	4	46	34	36	8	12	2	4	9	10	25	4	12	7	8	29	5	7	5	1	14	6	33	30	43	8	13	22	479		0.0584551	0.0292276	0.00835073	0.0960334	0.0709812	0.0751566	0.0167015	0.0250522	0.00417537	0.00835073	0.0187891
2nd-time-C4-2B-vehicle-AR-chip-seq	SRR2242676	hg19	2nd-time-C4-2B-vehicle-AR-chip-seq.L15	AR	166	2026	13	6	3	18	12	22	4	9	0	1	3	5	12	2	8	5	6	11	3	1	4	0	8	3	15	14	24	3	8	9	232		0.0560345	0.0258621	0.012931	0.0775862	0.0517241	0.0948276	0.0172414	0.0387931	0	0.00431034	0.012931
2nd-time-C4-2B-vehicle-AR-chip-seq	SRR2242676	hg19	2nd-time-C4-2B-vehicle-AR-chip-seq.L20	AR	166	856	3	5	2	9	9	10	1	6	0	1	1	1	6	2	3	3	1	7	2	1	1	0	4	1	5	7	14	1	5	2	113		0.0265487	0.0442478	0.0176991	0.079646	0.079646	0.0884956	0.00884956	0.0530973	0	0.00884956	0.00884956
C4-2B-vehicle-AR-chip-seq	SRR2242680	hg19	C4-2B-vehicle-AR-chip-seq.L4	AR	186	19965	73	44	19	119	108	92	35	30	10	14	35	37	76	20	34	16	19	88	28	29	15	11	42	17	116	108	118	22	39	68	1482		0.0492578	0.0296896	0.0128205	0.0802969	0.0728745	0.0620783	0.0236167	0.0202429	0.00674764	0.00944669	0.0236167
C4-2B-vehicle-AR-chip-seq	SRR2242680	hg19	C4-2B-vehicle-AR-chip-seq.L8	AR	186	14378	63	38	14	96	93	83	29	27	8	10	27	32	63	14	29	13	17	74	23	25	13	7	37	15	99	95	100	17	32	56	1249		0.0504404	0.0304243	0.011209	0.0768615	0.0744596	0.0664532	0.0232186	0.0216173	0.00640512	0.00800641	0.0216173
C4-2B-vehicle-AR-chip-seq	SRR2242680	hg19	C4-2B-vehicle-AR-chip-seq.L10	AR	186	11332	52	31	10	87	74	69	23	26	8	8	23	25	52	12	21	12	17	62	18	19	8	7	33	13	78	80	87	14	26	46	1041		0.049952	0.0297791	0.00960615	0.0835735	0.0710855	0.0662824	0.0220941	0.024976	0.00768492	0.00768492	0.0220941
C4-2B-vehicle-AR-chip-seq	SRR2242680	hg19	C4-2B-vehicle-AR-chip-seq.L15	AR	186	6754	30	19	6	68	48	50	16	18	4	4	17	12	36	7	13	10	11	43	12	10	6	4	21	9	59	57	57	10	17	32	706		0.0424929	0.0269122	0.00849858	0.0963173	0.0679887	0.0708215	0.0226629	0.0254958	0.00566572	0.00566572	0.0240793
C4-2B-vehicle-AR-chip-seq	SRR2242680	hg19	C4-2B-vehicle-AR-chip-seq.L20	AR	186	4344	24	13	5	57	37	41	13	14	3	3	11	9	28	6	8	10	9	29	6	3	5	2	13	6	41	31	43	7	12	24	513		0.0467836	0.0253411	0.00974659	0.111111	0.0721248	0.079922	0.0253411	0.0272904	0.00584795	0.00584795	0.0214425
GR-20min-Cort	SRR1571450	mm10	GR-20min-Cort.L4	GR	121	20824	38	19	6	109	144	82	14	15	9	7	9	12	60	22	17	11	20	67	7	9	8	9	9	9	98	142	104	9	16	30	1111		0.0342034	0.0171017	0.00540054	0.0981098	0.129613	0.0738074	0.0126013	0.0135014	0.00810081	0.00630063	0.00810081
GR-20min-Cort	SRR1571450	mm10	GR-20min-Cort.L8	GR	121	16917	35	18	6	105	138	81	11	11	9	6	9	11	57	21	14	10	19	63	6	8	6	8	6	7	88	138	98	9	16	27	1041		0.0336215	0.0172911	0.00576369	0.100865	0.132565	0.0778098	0.0105668	0.0105668	0.00864553	0.00576369	0.00864553
GR-20min-Cort	SRR1571450	mm10	GR-20min-Cort.L10	GR	121	13622	32	16	5	97	131	76	9	11	9	6	8	10	53	20	13	10	17	57	6	7	5	7	6	6	83	127	96	7	16	27	973		0.032888	0.016444	0.00513875	0.0996917	0.134635	0.0781089	0.00924974	0.0113052	0.00924974	0.0061665	0.00822199
GR-20min-Cort	SRR1571450	mm10	GR-20min-Cort.L15	GR	121	7325	26	12	4	83	111	63	8	9	9	4	6	7	43	20	10	7	17	51	4	2	0	5	5	2	69	106	80	5	12	21	801		0.0324594	0.0149813	0.00499376	0.10362	0.138577	0.0786517	0.00998752	0.011236	0.011236	0.00499376	0.00749064
GR-20min-Cort	SRR1571450	mm10	GR-20min-Cort.L20	GR	121	4236	22	11	4	66	91	51	6	8	7	3	4	4	35	14	9	4	15	43	1	2	0	3	4	2	58	91	66	5	8	17	654		0.0336391	0.0168196	0.00611621	0.100917	0.139144	0.0779817	0.00917431	0.0122324	0.0107034	0.00458716	0.00611621
GR-60min-Cort-Pulsed	SRR1571451	mm10	GR-60min-Cort-Pulsed.L4	GR	109	13006	10	4	1	19	33	13	4	2	5	3	1	2	13	4	5	3	2	11	5	0	5	4	2	0	25	31	19	0	3	7	236		0.0423729	0.0169492	0.00423729	0.0805085	0.139831	0.0550847	0.0169492	0.00847458	0.0211864	0.0127119	0.00423729
GR-60min-Cort-Pulsed	SRR1571451	mm10	GR-60min-Cort-Pulsed.L8	GR	109	9797	9	4	1	19	32	13	3	1	5	2	0	2	9	4	4	3	1	10	4	0	5	3	1	0	24	30	18	0	3	7	217		0.0414747	0.0184332	0.00460829	0.0875576	0.147465	0.0599078	0.0138249	0.00460829	0.0230415	0.00921659	0
GR-60min-Cort-Pulsed	SRR1571451	mm10	GR-60min-Cort-Pulsed.L10	GR	109	6888	8	4	1	18	31	12	2	0	5	2	0	1	6	2	3	2	1	8	1	0	3	3	0	0	23	26	17	0	3	6	188		0.0425532	0.0212766	0.00531915	0.0957447	0.164894	0.0638298	0.0106383	0	0.0265957	0.0106383	0
GR-60min-Cort-Pulsed	SRR1571451	mm10	GR-60min-Cort-Pulsed.L15	GR	109	2604	4	2	1	14	22	7	1	0	3	0	0	1	6	1	1	1	1	7	1	0	1	2	0	0	15	19	11	0	1	3	125		0.032	0.016	0.008	0.112	0.176	0.056	0.008	0	0.024	0	0
GR-60min-Cort-Pulsed	SRR1571451	mm10	GR-60min-Cort-Pulsed.L20	GR	109	1060	2	2	1	12	14	5	1	0	1	0	0	1	4	1	1	1	1	2	0	0	1	2	0	0	11	16	10	0	0	2	91		0.021978	0.021978	0.010989	0.131868	0.153846	0.0549451	0.010989	0	0.010989	0	0
GR-60min-Cort-Constant	SRR1571452	mm10	GR-60min-Cort-Constant.L4	GR	120	42600	72	32	12	183	244	174	32	32	16	15	17	21	127	42	42	35	36	123	23	16	13	20	28	33	161	248	177	16	30	58	2078		0.0346487	0.0153994	0.00577478	0.0880654	0.117421	0.0837344	0.0153994	0.0153994	0.00769971	0.00721848	0.00818094
GR-60min-Cort-Constant	SRR1571452	mm10	GR-60min-Cort-Constant.L8	GR	120	35077	62	29	12	175	230	164	30	28	15	13	15	18	118	39	40	33	34	112	19	14	13	20	25	31	148	236	169	14	27	57	1940		0.0319588	0.0149485	0.00618557	0.0902062	0.118557	0.0845361	0.0154639	0.014433	0.00773196	0.00670103	0.00773196
GR-60min-Cort-Constant	SRR1571452	mm10	GR-60min-Cort-Constant.L10	GR	120	29763	56	27	12	170	220	161	25	25	14	13	11	14	113	37	37	30	30	105	16	13	13	19	20	31	144	221	157	13	27	51	1825		0.0306849	0.0147945	0.00657534	0.0931507	0.120548	0.0882192	0.0136986	0.0136986	0.00767123	0.00712329	0.0060274
GR-60min-Cort-Constant	SRR1571452	mm10	GR-60min-Cort-Constant.L15	GR	120	18831	50	22	12	145	195	137	15	16	10	11	9	9	95	32	31	27	24	94	12	9	9	18	15	18	126	195	141	11	18	48	1554		0.032175	0.014157	0.00772201	0.0933076	0.125483	0.0881596	0.00965251	0.010296	0.00643501	0.00707851	0.00579151
GR-60min-Cort-Constant	SRR1571452	mm10	GR-60min-Cort-Constant.L20	GR	120	12054	39	16	9	119	160	118	11	13	10	8	8	7	76	29	24	18	21	83	7	5	7	11	11	12	111	163	112	8	16	39	1271		0.0306845	0.0125885	0.00708104	0.0936271	0.125885	0.0928403	0.0086546	0.0102282	0.00786782	0.00629426	0.00629426
Macrophage-GR-WT	SRR1525215	mm10	Macrophage-GR-WT.L4	GR	184	36653	22	21	14	20	26	28	12	20	13	14	6	21	18	5	11	8	6	21	14	6	14	7	17	5	28	27	30	17	12	21	484		0.0454545	0.0433884	0.0289256	0.0413223	0.053719	0.0578512	0.0247934	0.0413223	0.0268595	0.0289256	0.0123967
Macrophage-GR-WT	SRR1525215	mm10	Macrophage-GR-WT.L8	GR	184	2002	5	5	0	4	8	3	0	1	0	1	1	1	3	0	0	1	1	3	2	0	2	1	0	0	8	10	10	1	1	2	74		0.0675676	0.0675676	0	0.0540541	0.108108	0.0405405	0	0.0135135	0	0.0135135	0.0135135
Macrophage-GR-WT	SRR1525215	mm10	Macrophage-GR-WT.L10	GR	184	776	3	2	0	3	5	3	0	1	0	0	0	1	3	0	0	1	1	1	0	0	2	1	0	0	6	6	6	0	1	1	47		0.0638298	0.0425532	0	0.0638298	0.106383	0.0638298	0	0.0212766	0	0	0
Macrophage-GR-WT	SRR1525215	mm10	Macrophage-GR-WT.L15	GR	184	174	1	1	0	1	1	2	0	0	0	0	0	0	1	0	0	0	1	0	0	0	0	0	0	0	2	1	3	0	0	0	14		0.0714286	0.0714286	0	0.0714286	0.0714286	0.142857	0	0	0	0	0
Macrophage-GR-WT	SRR1525215	mm10	Macrophage-GR-WT.L20	GR	184	66	0	0	0	0	0	1	0	0	0	0	0	0	0	0	0	0	0	0	0	0	0	0	0	0	0	0	1	0	0	0	2		0	0	0	0	0	0.5	0	0	0	0	0
GR-Dex-r1	SRR830297	mm10	GR-Dex-r1.L4	GR	179	36304	87	46	17	171	255	196	41	37	26	11	14	33	144	55	37	44	47	127	27	19	11	23	38	39	185	291	183	21	40	82	2347		0.0370686	0.0195995	0.00724329	0.072859	0.108649	0.0835109	0.0174691	0.0157648	0.011078	0.00468683	0.00596506
GR-Dex-r1	SRR830297	mm10	GR-Dex-r1.L8	GR	179	14339	46	32	7	125	182	146	21	23	15	5	11	21	95	40	21	26	31	91	18	12	10	15	23	26	142	207	135	14	29	54	1623		0.0283426	0.0197166	0.004313	0.0770179	0.112138	0.0899569	0.012939	0.0141713	0.00924214	0.00308071	0.00677757
GR-Dex-r1	SRR830297	mm10	GR-Dex-r1.L10	GR	179	9824	37	26	7	104	156	121	16	17	12	4	10	19	75	34	20	21	25	71	16	9	8	10	18	21	119	170	110	11	19	41	1327		0.0278824	0.0195931	0.00527506	0.0783723	0.117558	0.0911831	0.0120573	0.0128109	0.00904295	0.00301432	0.0075358
GR-Dex-r1	SRR830297	mm10	GR-Dex-r1.L15	GR	179	4976	28	18	3	69	115	72	11	11	9	2	6	12	36	23	11	12	15	54	11	5	3	7	9	13	83	117	70	7	8	25	865		0.0323699	0.0208092	0.00346821	0.0797688	0.132948	0.083237	0.0127168	0.0127168	0.0104046	0.00231214	0.00693642
GR-Dex-r1	SRR830297	mm10	GR-Dex-r1.L20	GR	179	2928	19	10	3	49	85	53	8	9	9	1	4	7	25	12	5	6	13	40	5	4	2	6	3	11	62	78	51	5	3	17	605		0.031405	0.0165289	0.00495868	0.0809917	0.140496	0.0876033	0.0132231	0.014876	0.014876	0.00165289	0.00661157
GR-Dex-r2	SRR830298	mm10	GR-Dex-r2.L4	GR	114	36918	162	66	24	292	425	313	70	72	31	13	25	43	222	90	69	61	82	223	44	32	15	33	60	58	312	448	287	31	61	138	3802		0.0426092	0.0173593	0.00631247	0.0768017	0.111783	0.0823251	0.0184114	0.0189374	0.0081536	0.00341925	0.00657549
GR-Dex-r2	SRR830298	mm10	GR-Dex-r2.L8	GR	114	28421	147	60	20	271	401	283	65	61	27	12	21	37	204	88	63	60	78	198	36	26	14	28	53	52	283	419	273	28	55	121	3484		0.0421929	0.0172216	0.00574053	0.0777842	0.115098	0.0812285	0.0186567	0.0175086	0.00774971	0.00344432	0.00602755
GR-Dex-r2	SRR830298	mm10	GR-Dex-r2.L10	GR	114	23338	133	55	18	247	375	265	57	57	22	11	20	34	188	83	58	54	70	180	33	22	12	27	45	46	253	391	254	24	49	108	3191		0.0416797	0.017236	0.00564086	0.0774052	0.117518	0.0830461	0.0178627	0.0178627	0.00689439	0.0034472	0.00626763
GR-Dex-r2	SRR830298	mm10	GR-Dex-r2.L15	GR	114	14376	94	48	14	190	293	215	41	43	15	6	15	23	136	59	39	41	54	139	25	17	9	18	31	35	202	298	192	17	41	82	2432		0.0386513	0.0197368	0.00575658	0.078125	0.120477	0.0884046	0.0168586	0.0176809	0.00616776	0.00246711	0.00616776
GR-Dex-r2	SRR830298	mm10	GR-Dex-r2.L20	GR	114	9589	64	32	7	139	229	167	32	28	14	3	8	14	103	47	24	37	36	114	15	11	7	13	21	24	160	230	161	14	27	67	1848		0.034632	0.017316	0.00378788	0.0752165	0.123918	0.090368	0.017316	0.0151515	0.00757576	0.00162338	0.004329
GR-Afos-Dex-r1	SRR830319	mm10	GR-Afos-Dex-r1.L4	GR	287	21420	135	64	23	250	373	241	51	62	32	21	33	41	210	77	59	66	67	195	50	30	14	31	46	56	252	379	250	25	63	122	3318		0.0406872	0.0192887	0.00693189	0.0753466	0.112417	0.0726341	0.0153707	0.018686	0.00964436	0.00632911	0.00994575
GR-Afos-Dex-r1	SRR830319	mm10	GR-Afos-Dex-r1.L8	GR	287	9253	75	33	12	146	233	161	30	37	19	8	19	27	119	56	35	33	42	112	23	12	8	15	20	32	157	246	159	14	34	77	1994		0.0376128	0.0165496	0.00601805	0.0732197	0.116851	0.0807422	0.0150451	0.0185557	0.00952859	0.00401204	0.00952859
GR-Afos-Dex-r1	SRR830319	mm10	GR-Afos-Dex-r1.L10	GR	287	6660	56	25	8	115	184	125	25	27	15	5	16	22	91	45	26	22	34	87	15	11	6	10	15	22	124	193	124	10	24	57	1539		0.0363873	0.0162443	0.00519818	0.0747238	0.119558	0.0812216	0.0162443	0.0175439	0.00974659	0.00324886	0.0103964
GR-Afos-Dex-r1	SRR830319	mm10	GR-Afos-Dex-r1.L15	GR	287	3284	33	15	5	59	106	73	10	15	7	1	8	14	47	22	11	14	25	57	8	6	3	6	8	14	78	115	69	6	5	27	867		0.0380623	0.017301	0.00576701	0.0680507	0.122261	0.0841984	0.011534	0.017301	0.00807382	0.0011534	0.00922722
GR-Afos-Dex-r1	SRR830319	mm10	GR-Afos-Dex-r1.L20	GR	287	1795	17	7	3	31	63	33	8	8	3	0	6	10	27	12	7	7	15	36	7	4	2	4	3	2	48	68	36	3	2	13	485		0.0350515	0.014433	0.00618557	0.0639175	0.129897	0.0680412	0.0164948	0.0164948	0.00618557	0	0.0123711
GR-Afos-Dex-r2	SRR830320	mm10	GR-Afos-Dex-r2.L4	GR	269	14966	95	38	14	172	272	189	39	46	20	12	23	30	151	60	41	50	49	136	33	18	9	18	30	35	184	281	186	18	39	90	2378		0.0399495	0.0159798	0.0058873	0.0723297	0.114382	0.0794786	0.0164003	0.019344	0.00841043	0.00504626	0.00967199
GR-Afos-Dex-r2	SRR830320	mm10	GR-Afos-Dex-r2.L8	GR	269	6085	51	26	7	95	173	119	16	21	15	3	11	18	89	40	25	24	34	72	16	8	3	10	16	17	114	180	107	8	18	51	1387		0.03677	0.0187455	0.00504686	0.0684932	0.12473	0.0857967	0.0115357	0.0151406	0.0108147	0.00216294	0.00793079
GR-Afos-Dex-r2	SRR830320	mm10	GR-Afos-Dex-r2.L10	GR	269	4243	37	23	6	69	130	87	13	14	13	3	11	15	64	29	18	16	26	59	12	6	3	8	12	12	94	133	75	6	14	34	1042		0.0355086	0.0220729	0.00575816	0.0662188	0.12476	0.0834933	0.012476	0.0134357	0.012476	0.00287908	0.0105566
GR-Afos-Dex-r2	SRR830320	mm10	GR-Afos-Dex-r2.L15	GR	269	1950	16	11	3	33	75	40	6	7	4	0	5	9	28	10	5	8	13	36	7	3	0	3	3	8	51	73	38	1	3	17	516		0.0310078	0.0213178	0.00581395	0.0639535	0.145349	0.0775194	0.0116279	0.0135659	0.00775194	0	0.00968992
GR-Afos-Dex-r2	SRR830320	mm10	GR-Afos-Dex-r2.L20	GR	269	1002	11	6	0	18	45	24	6	4	1	0	4	7	10	6	1	5	7	24	4	3	0	2	0	1	26	43	21	1	1	6	287		0.0383275	0.0209059	0	0.0627178	0.156794	0.0836237	0.0209059	0.0139373	0.00348432	0	0.0139373
Adx-liver-dex-GR-ChIP-rep1	SRR826895	mm10	Adx-liver-dex-GR-ChIP-rep1.L4	GR	124	40065	117	51	22	146	225	156	47	41	31	5	12	28	149	33	55	40	43	125	23	7	9	19	47	40	178	212	143	26	47	99	2176		0.0537684	0.0234375	0.0101103	0.0670956	0.103401	0.0716912	0.0215993	0.0188419	0.0142463	0.00229779	0.00551471
Adx-liver-dex-GR-ChIP-rep1	SRR826895	mm10	Adx-liver-dex-GR-ChIP-rep1.L8	GR	124	36495	115	50	21	136	215	152	46	40	31	5	12	27	144	28	48	39	43	120	23	7	9	19	42	40	171	204	140	26	44	93	2090		0.0550239	0.0239234	0.0100478	0.0650718	0.102871	0.0727273	0.0220096	0.0191388	0.0148325	0.00239234	0.00574163
Adx-liver-dex-GR-ChIP-rep1	SRR826895	mm10	Adx-liver-dex-GR-ChIP-rep1.L10	GR	124	32596	111	45	19	130	206	145	42	38	30	5	11	27	137	26	45	38	40	117	21	7	9	17	41	37	163	196	139	24	40	87	1993		0.0556949	0.022579	0.00953337	0.0652283	0.103362	0.0727546	0.0210738	0.0190667	0.0150527	0.00250878	0.00551932
Adx-liver-dex-GR-ChIP-rep1	SRR826895	mm10	Adx-liver-dex-GR-ChIP-rep1.L15	GR	124	23294	94	36	15	112	175	134	38	31	21	4	8	22	121	23	37	32	38	100	17	2	7	9	28	34	139	172	119	19	33	67	1687		0.0557202	0.0213397	0.00889152	0.06639	0.103734	0.0794309	0.0225252	0.0183758	0.0124481	0.00237107	0.00474215
Adx-liver-dex-GR-ChIP-rep1	SRR826895	mm10	Adx-liver-dex-GR-ChIP-rep1.L20	GR	124	16321	75	27	10	98	147	109	28	26	21	3	6	15	98	20	28	28	34	81	13	2	5	8	21	30	119	152	98	15	24	57	1398		0.0536481	0.0193133	0.00715308	0.0701001	0.10515	0.0779685	0.0200286	0.018598	0.0150215	0.00214592	0.00429185
Adx-liver-Dex-GR-ChIP-rep2	SRR826898	mm10	Adx-liver-Dex-GR-ChIP-rep2.L4	GR	167	76286	197	91	46	226	340	267	73	90	48	20	27	57	259	57	87	75	59	192	39	25	21	37	67	54	280	340	238	48	75	176	3611		0.0545555	0.0252008	0.0127389	0.0625865	0.0941567	0.0739407	0.020216	0.0249238	0.0132927	0.00553863	0.00747715
Adx-liver-Dex-GR-ChIP-rep2	SRR826898	mm10	Adx-liver-Dex-GR-ChIP-rep2.L8	GR	167	48316	163	74	35	193	289	215	55	66	35	12	19	42	202	42	70	64	54	156	35	17	14	24	55	42	221	294	201	39	62	142	2932		0.0555935	0.0252387	0.0119372	0.0658254	0.0985675	0.0733288	0.0187585	0.0225102	0.0119372	0.00409277	0.00648022
Adx-liver-Dex-GR-ChIP-rep2	SRR826898	mm10	Adx-liver-Dex-GR-ChIP-rep2.L10	GR	167	38136	139	66	28	171	262	196	49	56	32	10	18	38	180	37	62	52	49	140	29	12	12	18	43	34	198	261	187	31	53	117	2580		0.053876	0.0255814	0.0108527	0.0662791	0.10155	0.075969	0.0189922	0.0217054	0.0124031	0.00387597	0.00697674
Adx-liver-Dex-GR-ChIP-rep2	SRR826898	mm10	Adx-liver-Dex-GR-ChIP-rep2.L15	GR	167	22174	101	40	15	120	181	152	32	39	21	4	12	27	130	20	33	34	43	99	17	6	10	12	26	28	152	188	137	22	32	83	1816		0.0556167	0.0220264	0.00825991	0.0660793	0.0996696	0.0837004	0.0176211	0.0214758	0.0115639	0.00220264	0.00660793
Adx-liver-Dex-GR-ChIP-rep2	SRR826898	mm10	Adx-liver-Dex-GR-ChIP-rep2.L20	GR	167	13795	74	24	13	90	136	103	19	31	16	2	9	18	89	17	23	23	33	75	11	3	6	10	12	21	108	134	101	18	23	61	1303		0.056792	0.018419	0.00997698	0.0690714	0.104375	0.0790483	0.0145817	0.0237913	0.0122794	0.00153492	0.00690714
Adx-adGFP-liver-dex-GR-ChIP-rep1	SRR826911	mm10	Adx-adGFP-liver-dex-GR-ChIP-rep1.L4	GR	141	39780	98	40	18	138	242	170	33	36	28	10	9	22	143	35	50	38	44	123	21	5	13	21	35	31	174	254	151	21	32	81	2116		0.0463138	0.0189036	0.00850662	0.0652174	0.114367	0.0803403	0.0155955	0.0170132	0.0132325	0.0047259	0.00425331
Adx-adGFP-liver-dex-GR-ChIP-rep1	SRR826911	mm10	Adx-adGFP-liver-dex-GR-ChIP-rep1.L8	GR	141	21857	81	29	12	111	207	143	24	25	19	7	7	18	111	26	37	28	40	101	15	3	7	13	24	26	151	207	125	13	23	61	1694		0.0478158	0.0171192	0.00708383	0.0655254	0.122196	0.0844156	0.0141677	0.014758	0.0112161	0.00413223	0.00413223
Adx-adGFP-liver-dex-GR-ChIP-rep1	SRR826911	mm10	Adx-adGFP-liver-dex-GR-ChIP-rep1.L10	GR	141	14710	67	26	9	98	181	120	21	23	18	6	6	16	95	19	28	25	37	84	12	2	6	9	20	21	132	182	110	11	20	47	1451		0.0461751	0.0179187	0.00620262	0.0675396	0.124742	0.0827016	0.0144728	0.0158511	0.0124052	0.00413508	0.00413508
Adx-adGFP-liver-dex-GR-ChIP-rep1	SRR826911	mm10	Adx-adGFP-liver-dex-GR-ChIP-rep1.L15	GR	141	6977	41	12	5	76	129	88	15	17	11	4	4	8	65	15	19	20	25	54	6	0	5	6	6	15	98	128	81	7	14	36	1010		0.0405941	0.0118812	0.0049505	0.0752475	0.127723	0.0871287	0.0148515	0.0168317	0.0108911	0.0039604	0.0039604
Adx-adGFP-liver-dex-GR-ChIP-rep1	SRR826911	mm10	Adx-adGFP-liver-dex-GR-ChIP-rep1.L20	GR	141	4081	29	9	5	61	98	69	11	13	8	2	3	7	42	7	16	15	20	37	4	0	2	2	5	14	69	96	59	6	8	25	742		0.0390836	0.0121294	0.00673854	0.0822102	0.132075	0.0929919	0.0148248	0.0175202	0.0107817	0.00269542	0.00404313
Adx-adDN-C-EBP-liver-dex-GR-ChIP-rep1	SRR826912	mm10	Adx-adDN-C-EBP-liver-dex-GR-ChIP-rep1.L4	GR	147	28079	89	37	15	150	240	169	32	43	26	6	9	19	133	29	52	37	41	119	13	4	9	15	32	23	180	255	147	16	26	80	2046		0.0434995	0.0180841	0.00733138	0.0733138	0.117302	0.0826002	0.0156403	0.0210166	0.0127077	0.00293255	0.00439883
Adx-adDN-C-EBP-liver-dex-GR-ChIP-rep1	SRR826912	mm10	Adx-adDN-C-EBP-liver-dex-GR-ChIP-rep1.L8	GR	147	15220	73	28	9	136	205	146	24	31	19	4	6	16	107	24	39	31	36	98	9	2	5	9	18	21	154	217	131	10	21	61	1690		0.0431953	0.016568	0.00532544	0.0804734	0.121302	0.0863905	0.0142012	0.0183432	0.0112426	0.00236686	0.0035503
Adx-adDN-C-EBP-liver-dex-GR-ChIP-rep1	SRR826912	mm10	Adx-adDN-C-EBP-liver-dex-GR-ChIP-rep1.L10	GR	147	10475	66	24	7	115	185	121	20	26	15	4	4	14	91	16	30	25	30	84	7	1	3	7	15	20	131	195	111	7	14	51	1439		0.0458652	0.0166782	0.00486449	0.0799166	0.128562	0.0840862	0.0138985	0.0180681	0.0104239	0.00277971	0.00277971
Adx-adDN-C-EBP-liver-dex-GR-ChIP-rep1	SRR826912	mm10	Adx-adDN-C-EBP-liver-dex-GR-ChIP-rep1.L15	GR	147	5325	43	14	4	87	130	85	19	15	9	2	4	7	62	10	16	14	26	55	4	0	2	3	6	15	94	140	79	6	12	32	995		0.0432161	0.0140704	0.0040201	0.0874372	0.130653	0.0854271	0.0190955	0.0150754	0.00904523	0.00201005	0.0040201
Adx-adDN-C-EBP-liver-dex-GR-ChIP-rep1	SRR826912	mm10	Adx-adDN-C-EBP-liver-dex-GR-ChIP-rep1.L20	GR	147	3257	29	9	4	66	103	74	11	11	8	2	2	6	43	6	9	10	23	39	2	0	1	2	4	11	70	109	60	5	8	24	751		0.0386152	0.011984	0.00532623	0.0878828	0.13715	0.0985353	0.0146471	0.0146471	0.0106525	0.00266312	0.00266312
Adx-adGFP-liver-dex-GR-ChIP-rep2	SRR826917	mm10	Adx-adGFP-liver-dex-GR-ChIP-rep2.L4	GR	149	81374	145	57	28	184	321	251	59	78	42	20	19	40	208	59	93	70	54	189	35	17	19	35	55	45	260	332	191	35	52	121	3114		0.0465639	0.0183044	0.00899165	0.059088	0.103083	0.0806037	0.0189467	0.0250482	0.0134875	0.00642261	0.00610148
Adx-adGFP-liver-dex-GR-ChIP-rep2	SRR826917	mm10	Adx-adGFP-liver-dex-GR-ChIP-rep2.L8	GR	149	55458	123	48	23	159	293	208	46	62	32	15	14	30	175	46	77	57	52	171	29	13	11	21	45	39	216	295	169	28	38	101	2636		0.0466616	0.0182094	0.00872534	0.0603187	0.111153	0.0789074	0.0174507	0.0235205	0.0121396	0.00569044	0.00531108
Adx-adGFP-liver-dex-GR-ChIP-rep2	SRR826917	mm10	Adx-adGFP-liver-dex-GR-ChIP-rep2.L10	GR	149	44730	112	41	20	148	266	189	41	56	29	13	13	28	160	42	71	55	49	155	25	11	11	18	38	34	197	276	153	22	34	90	2397		0.0467251	0.0171047	0.00834376	0.0617438	0.110972	0.0788486	0.0171047	0.0233625	0.0120985	0.00542345	0.00542345
Adx-adGFP-liver-dex-GR-ChIP-rep2	SRR826917	mm10	Adx-adGFP-liver-dex-GR-ChIP-rep2.L15	GR	149	27563	85	30	10	115	211	153	31	45	25	9	10	22	126	31	49	41	43	117	16	10	8	11	24	28	160	218	133	15	30	70	1876		0.0453092	0.0159915	0.00533049	0.0613006	0.112473	0.0815565	0.0165245	0.0239872	0.0133262	0.00479744	0.00533049
Adx-adGFP-liver-dex-GR-ChIP-rep2	SRR826917	mm10	Adx-adGFP-liver-dex-GR-ChIP-rep2.L20	GR	149	18445	66	25	7	87	167	120	25	37	20	6	6	17	101	25	32	33	39	93	12	8	7	10	21	22	133	180	102	14	25	63	1503		0.0439122	0.0166334	0.00465735	0.0578842	0.111111	0.0798403	0.0166334	0.0246174	0.0133067	0.00399202	0.00399202
Adx-adDN-C-EBP-liver-dex-GR-ChIP-rep2	SRR826918	mm10	Adx-adDN-C-EBP-liver-dex-GR-ChIP-rep2.L4	GR	150	93672	141	56	27	214	348	276	67	88	46	16	24	43	226	63	103	78	65	195	38	19	17	36	64	56	312	396	212	33	52	126	3437		0.0410241	0.0162933	0.00785569	0.0622636	0.101251	0.0803026	0.0194937	0.0256037	0.0133838	0.00465522	0.00698283
Adx-adDN-C-EBP-liver-dex-GR-ChIP-rep2	SRR826918	mm10	Adx-adDN-C-EBP-liver-dex-GR-ChIP-rep2.L8	GR	150	58530	115	48	23	178	311	232	52	64	37	11	17	37	189	48	91	66	56	164	31	15	14	22	53	39	266	349	187	25	36	93	2869		0.0400837	0.0167306	0.00801673	0.0620425	0.1084	0.0808644	0.0181248	0.0223074	0.0128965	0.00383409	0.00592541
Adx-adDN-C-EBP-liver-dex-GR-ChIP-rep2	SRR826918	mm10	Adx-adDN-C-EBP-liver-dex-GR-ChIP-rep2.L10	GR	150	45942	100	43	20	158	291	209	44	53	33	8	15	31	173	44	77	61	52	152	27	12	13	15	44	32	233	320	176	23	33	84	2576		0.0388199	0.0166925	0.00776398	0.0613354	0.112966	0.0811335	0.0170807	0.0205745	0.0128106	0.00310559	0.00582298
Adx-adDN-C-EBP-liver-dex-GR-ChIP-rep2	SRR826918	mm10	Adx-adDN-C-EBP-liver-dex-GR-ChIP-rep2.L15	GR	150	27354	76	31	11	126	242	169	35	42	25	7	13	22	137	32	57	46	44	115	18	7	10	12	26	26	188	263	144	13	27	66	2030		0.0374384	0.0152709	0.00541872	0.062069	0.119212	0.0832512	0.0172414	0.0206897	0.0123153	0.00344828	0.00640394
Adx-adDN-C-EBP-liver-dex-GR-ChIP-rep2	SRR826918	mm10	Adx-adDN-C-EBP-liver-dex-GR-ChIP-rep2.L20	GR	150	17805	58	29	7	107	195	138	29	31	21	6	9	19	108	24	39	34	41	97	12	6	8	10	17	22	151	209	123	9	22	56	1637		0.0354307	0.0177153	0.00427611	0.0653635	0.11912	0.0843005	0.0177153	0.0189371	0.0128283	0.00366524	0.00549786
GR-Dex-LIF-A	SRR493731	mm10	GR-Dex-LIF-A.L4	GR	229	2710	8	7	2	28	54	41	5	3	4	1	0	6	14	1	9	13	9	18	0	2	0	5	6	3	37	28	27	1	6	13	351		0.022792	0.019943	0.00569801	0.0797721	0.153846	0.116809	0.014245	0.00854701	0.011396	0.002849	0
GR-Dex-LIF-A	SRR493731	mm10	GR-Dex-LIF-A.L8	GR	229	1358	7	4	1	24	41	29	5	2	2	0	0	5	12	1	5	8	6	13	0	2	0	3	5	2	22	18	21	1	4	8	251		0.0278884	0.0159363	0.00398406	0.0956175	0.163347	0.115538	0.0199203	0.00796813	0.00796813	0	0
GR-Dex-LIF-A	SRR493731	mm10	GR-Dex-LIF-A.L10	GR	229	977	6	3	1	22	28	23	4	2	2	0	0	5	10	0	4	6	5	12	0	1	0	3	2	1	21	13	18	1	2	5	200		0.03	0.015	0.005	0.11	0.14	0.115	0.02	0.01	0.01	0	0
GR-Dex-LIF-A	SRR493731	mm10	GR-Dex-LIF-A.L15	GR	229	512	2	3	0	16	18	13	2	1	1	0	0	4	4	0	2	3	2	7	0	1	0	2	1	0	13	10	14	1	1	3	124		0.016129	0.0241935	0	0.129032	0.145161	0.104839	0.016129	0.00806452	0.00806452	0	0
GR-Dex-LIF-A	SRR493731	mm10	GR-Dex-LIF-A.L20	GR	229	296	1	1	0	9	10	10	2	1	1	0	0	2	2	0	1	2	2	3	0	1	0	1	1	0	7	7	9	0	1	2	76		0.0131579	0.0131579	0	0.118421	0.131579	0.131579	0.0263158	0.0131579	0.0131579	0	0
GR-Dex-LIF-B	SRR493732	mm10	GR-Dex-LIF-B.L4	GR	229	2790	11	6	1	33	52	38	8	3	5	1	1	8	18	2	8	9	7	17	1	3	0	5	6	2	38	38	27	4	6	13	371		0.0296496	0.0161725	0.00269542	0.0889488	0.140162	0.102426	0.0215633	0.00808625	0.0134771	0.00269542	0.00269542
GR-Dex-LIF-B	SRR493732	mm10	GR-Dex-LIF-B.L8	GR	229	1350	7	5	0	26	39	28	5	1	3	0	0	6	10	0	5	6	5	15	0	3	0	3	6	1	23	19	23	2	3	8	252		0.0277778	0.0198413	0	0.103175	0.154762	0.111111	0.0198413	0.00396825	0.0119048	0	0
GR-Dex-LIF-B	SRR493732	mm10	GR-Dex-LIF-B.L10	GR	229	975	5	3	0	21	29	24	4	1	1	0	0	5	7	0	3	5	3	10	0	1	0	3	1	0	19	13	17	2	1	7	185		0.027027	0.0162162	0	0.113514	0.156757	0.12973	0.0216216	0.00540541	0.00540541	0	0
GR-Dex-LIF-B	SRR493732	mm10	GR-Dex-LIF-B.L15	GR	229	506	2	3	0	16	14	15	2	1	1	0	0	4	3	0	2	3	2	6	0	1	0	2	1	0	13	10	13	1	1	3	119		0.0168067	0.0252101	0	0.134454	0.117647	0.12605	0.0168067	0.00840336	0.00840336	0	0
GR-Dex-LIF-B	SRR493732	mm10	GR-Dex-LIF-B.L20	GR	229	320	1	2	0	11	10	10	2	1	1	0	0	3	2	0	1	1	2	3	0	1	0	2	1	0	11	9	10	1	1	3	89		0.011236	0.0224719	0	0.123596	0.11236	0.11236	0.0224719	0.011236	0.011236	0	0
GR-L-Dex-A	SRR493733	mm10	GR-L-Dex-A.L4	GR	229	3633	13	9	2	28	59	39	9	3	4	1	2	7	20	5	12	13	9	21	4	4	2	6	6	17	42	33	29	4	11	13	427		0.030445	0.0210773	0.00468384	0.0655738	0.138173	0.0913349	0.0210773	0.00702576	0.00936768	0.00234192	0.00468384
GR-L-Dex-A	SRR493733	mm10	GR-L-Dex-A.L8	GR	229	1610	7	5	0	25	44	33	3	3	2	1	1	4	11	2	8	10	6	14	0	3	0	3	4	15	27	23	22	2	6	11	295		0.0237288	0.0169492	0	0.0847458	0.149153	0.111864	0.0101695	0.0101695	0.00677966	0.00338983	0.00338983
GR-L-Dex-A	SRR493733	mm10	GR-L-Dex-A.L10	GR	229	1090	4	5	0	19	40	23	3	1	1	0	1	4	9	1	5	5	5	10	0	3	0	3	2	15	22	18	19	1	4	7	230		0.0173913	0.0217391	0	0.0826087	0.173913	0.1	0.0130435	0.00434783	0.00434783	0	0.00434783
GR-L-Dex-A	SRR493733	mm10	GR-L-Dex-A.L15	GR	229	564	2	1	0	14	17	15	2	1	0	0	1	2	5	0	4	4	2	7	0	1	0	2	1	13	14	10	11	1	2	3	135		0.0148148	0.00740741	0	0.103704	0.125926	0.111111	0.0148148	0.00740741	0	0	0.00740741
GR-L-Dex-A	SRR493733	mm10	GR-L-Dex-A.L20	GR	229	351	2	1	0	13	12	12	2	1	0	0	0	2	4	0	2	2	1	5	0	1	0	2	1	0	8	9	10	1	1	2	94		0.0212766	0.0106383	0	0.138298	0.12766	0.12766	0.0212766	0.0106383	0	0	0
GR-L-Dex-B	SRR493734	mm10	GR-L-Dex-B.L4	GR	229	2977	13	6	1	29	57	39	11	4	2	1	3	6	19	3	8	11	8	19	3	4	0	5	7	15	36	43	32	4	7	15	411		0.0316302	0.0145985	0.00243309	0.0705596	0.138686	0.0948905	0.026764	0.00973236	0.00486618	0.00243309	0.00729927
GR-L-Dex-B	SRR493734	mm10	GR-L-Dex-B.L8	GR	229	1510	8	5	0	21	41	36	4	1	2	1	2	5	13	0	6	7	6	15	0	3	0	4	4	14	28	28	23	2	6	10	295		0.0271186	0.0169492	0	0.0711864	0.138983	0.122034	0.0135593	0.00338983	0.00677966	0.00338983	0.00677966
GR-L-Dex-B	SRR493734	mm10	GR-L-Dex-B.L10	GR	229	1052	6	4	0	19	31	23	3	1	1	0	1	5	9	0	6	5	5	13	0	3	0	4	3	1	21	19	17	1	3	9	213		0.028169	0.0187793	0	0.0892019	0.14554	0.107981	0.0140845	0.00469484	0.00469484	0	0.00469484
GR-L-Dex-B	SRR493734	mm10	GR-L-Dex-B.L15	GR	229	559	3	1	0	15	17	15	3	1	0	0	1	3	6	0	4	2	4	8	0	2	0	3	2	0	12	10	11	1	1	6	131		0.0229008	0.00763359	0	0.114504	0.129771	0.114504	0.0229008	0.00763359	0	0	0.00763359
GR-L-Dex-B	SRR493734	mm10	GR-L-Dex-B.L20	GR	229	338	2	0	0	10	11	10	2	1	0	0	0	2	5	0	3	2	2	5	0	1	0	3	1	0	8	9	9	1	1	2	90		0.0222222	0	0	0.111111	0.122222	0.111111	0.0222222	0.0111111	0	0	0
GR-ChIP-seq-4-hours	SRR125332	mm10	GR-ChIP-seq-4-hours.L4	GR	125	6580	5	2	6	10	10	15	0	1	0	3	2	0	5	0	0	0	3	3	1	2	2	3	1	2	6	4	4	3	2	3	98		0.0510204	0.0204082	0.0612245	0.102041	0.102041	0.153061	0	0.0102041	0	0.0306122	0.0204082
GR-ChIP-seq-4-hours	SRR125332	mm10	GR-ChIP-seq-4-hours.L8	GR	125	5751	5	2	5	7	8	15	0	1	0	2	2	0	3	0	0	0	3	3	1	2	2	3	1	2	6	4	4	3	2	3	89		0.0561798	0.0224719	0.0561798	0.0786517	0.0898876	0.168539	0	0.011236	0	0.0224719	0.0224719
GR-ChIP-seq-4-hours	SRR125332	mm10	GR-ChIP-seq-4-hours.L10	GR	125	4615	4	1	3	7	5	12	0	1	0	2	1	0	2	0	0	0	2	3	1	1	1	2	1	2	5	2	3	3	2	2	68		0.0588235	0.0147059	0.0441176	0.102941	0.0735294	0.176471	0	0.0147059	0	0.0294118	0.0147059
GR-ChIP-seq-4-hours	SRR125332	mm10	GR-ChIP-seq-4-hours.L15	GR	125	2041	1	0	2	1	1	4	0	0	0	1	1	0	0	0	0	0	0	2	1	0	0	1	1	1	2	1	1	1	1	1	24		0.0416667	0	0.0833333	0.0416667	0.0416667	0.166667	0	0	0	0.0416667	0.0416667
GR-ChIP-seq-4-hours	SRR125332	mm10	GR-ChIP-seq-4-hours.L20	GR	125	820	1	0	0	0	0	1	0	0	0	1	0	0	0	0	0	0	0	1	1	0	0	1	1	0	0	1	0	0	1	1	10		0.1	0	0	0	0	0.1	0	0	0	0.1	0
3T3-L1-6hr-GR	SRR049248	mm10	3T3-L1-6hr-GR.L4	GR	91	8785	45	19	5	91	110	88	7	13	1	4	5	8	53	20	9	10	13	55	8	6	1	5	14	6	81	95	82	5	14	46	919		0.0489663	0.0206746	0.0054407	0.0990207	0.119695	0.0957563	0.00761697	0.0141458	0.00108814	0.00435256	0.0054407
3T3-L1-6hr-GR	SRR049248	mm10	3T3-L1-6hr-GR.L8	GR	91	8300	44	19	4	90	110	88	7	13	1	4	4	8	51	19	9	10	13	55	8	6	1	5	14	6	80	95	80	5	14	45	908		0.0484581	0.0209251	0.00440529	0.0991189	0.121145	0.0969163	0.00770925	0.0143172	0.00110132	0.00440529	0.00440529
3T3-L1-6hr-GR	SRR049248	mm10	3T3-L1-6hr-GR.L10	GR	91	7207	42	17	4	86	110	87	7	13	1	4	4	8	51	19	9	9	13	51	8	6	1	5	12	5	78	93	78	5	12	42	880		0.0477273	0.0193182	0.00454545	0.0977273	0.125	0.0988636	0.00795455	0.0147727	0.00113636	0.00454545	0.00454545
3T3-L1-6hr-GR	SRR049248	mm10	3T3-L1-6hr-GR.L15	GR	91	4264	34	12	2	74	99	80	4	9	1	3	4	6	40	14	5	9	12	41	6	4	1	4	7	5	67	76	65	3	8	33	728		0.0467033	0.0164835	0.00274725	0.101648	0.135989	0.10989	0.00549451	0.0123626	0.00137363	0.00412088	0.00549451
3T3-L1-6hr-GR	SRR049248	mm10	3T3-L1-6hr-GR.L20	GR	91	2534	26	9	1	62	79	68	2	7	1	2	3	3	32	11	4	8	11	28	4	4	1	3	4	4	55	61	50	1	8	23	575		0.0452174	0.0156522	0.00173913	0.107826	0.137391	0.118261	0.00347826	0.0121739	0.00173913	0.00347826	0.00521739
ALL-54-Dexamethasone-treated-GR	SRR1344810	hg19	ALL-54-Dexamethasone-treated-GR.L4	GR	191	25188	48	21	17	118	99	91	10	24	7	8	9	17	66	19	25	22	25	55	8	4	9	10	22	18	86	121	120	16	18	56	1169		0.0410607	0.0179641	0.0145423	0.100941	0.0846878	0.0778443	0.00855432	0.0205304	0.00598802	0.00684346	0.00769889
ALL-54-Dexamethasone-treated-GR	SRR1344810	hg19	ALL-54-Dexamethasone-treated-GR.L8	GR	191	18399	41	20	16	111	87	85	10	21	5	7	8	13	57	17	20	18	23	50	6	3	8	9	17	9	76	109	114	13	17	48	1038		0.039499	0.0192678	0.0154143	0.106936	0.083815	0.0818882	0.00963391	0.0202312	0.00481696	0.00674374	0.00770713
ALL-54-Dexamethasone-treated-GR	SRR1344810	hg19	ALL-54-Dexamethasone-treated-GR.L10	GR	191	14156	39	19	15	99	79	80	9	18	4	6	7	11	48	15	16	17	19	48	5	3	7	7	15	9	74	100	99	12	14	43	937		0.0416222	0.0202775	0.0160085	0.105656	0.0843116	0.0853789	0.00960512	0.0192102	0.00426894	0.00640342	0.00747065
ALL-54-Dexamethasone-treated-GR	SRR1344810	hg19	ALL-54-Dexamethasone-treated-GR.L15	GR	191	7336	31	16	14	79	64	61	7	15	4	3	5	10	35	12	11	14	13	38	2	3	4	6	10	5	56	89	78	5	7	31	728		0.0425824	0.021978	0.0192308	0.108516	0.0879121	0.0837912	0.00961538	0.0206044	0.00549451	0.00412088	0.00686813
ALL-54-Dexamethasone-treated-GR	SRR1344810	hg19	ALL-54-Dexamethasone-treated-GR.L20	GR	191	4305	25	12	11	61	55	46	5	9	4	1	5	5	31	9	8	10	13	32	2	3	3	3	8	4	45	71	65	3	6	24	579		0.0431779	0.0207254	0.0189983	0.105354	0.0949914	0.0794473	0.00863558	0.015544	0.00690846	0.00172712	0.00863558
wt-dex-GR-rep1	SRR923511	hg19	wt-dex-GR-rep1.L4	GR	185	38357	271	152	68	423	447	397	91	96	50	23	80	78	272	97	81	89	89	284	75	53	24	46	97	90	393	449	381	60	136	271	5163		0.0524889	0.0294402	0.0131706	0.0819291	0.0865776	0.0768933	0.0176254	0.0185938	0.00968429	0.00445477	0.0154949
wt-dex-GR-rep1	SRR923511	hg19	wt-dex-GR-rep1.L8	GR	185	15964	147	86	31	231	243	210	52	45	29	13	43	44	132	53	36	42	60	149	37	35	10	23	61	50	208	244	217	35	79	133	2778		0.0529158	0.0309575	0.0111591	0.0831533	0.087473	0.075594	0.0187185	0.0161987	0.0104392	0.00467963	0.0154788
wt-dex-GR-rep1	SRR923511	hg19	wt-dex-GR-rep1.L10	GR	185	11436	114	61	25	172	171	171	45	34	21	9	29	28	94	40	29	27	46	114	33	29	7	15	46	39	165	190	179	24	58	101	2116		0.0538752	0.028828	0.0118147	0.0812854	0.0808129	0.0808129	0.0212665	0.0160681	0.00992439	0.00425331	0.0137051
wt-dex-GR-rep1	SRR923511	hg19	wt-dex-GR-rep1.L15	GR	185	5582	65	35	16	97	88	92	26	18	14	6	11	16	51	26	14	15	28	58	16	14	5	9	25	27	89	102	97	11	28	54	1153		0.0563747	0.0303556	0.0138768	0.0841284	0.0763226	0.0797918	0.0225499	0.0156114	0.0121422	0.00520382	0.00954033
wt-dex-GR-rep1	SRR923511	hg19	wt-dex-GR-rep1.L20	GR	185	2868	34	21	7	53	45	55	14	6	6	1	4	6	27	15	7	12	15	30	8	8	4	4	10	16	44	60	43	4	16	34	609		0.0558292	0.0344828	0.0114943	0.0870279	0.0738916	0.090312	0.0229885	0.00985222	0.00985222	0.00164204	0.00656814
wt-dex-GR-rep2	SRR923512	hg19	wt-dex-GR-rep2.L4	GR	175	37964	255	141	59	449	497	436	105	83	46	22	69	68	290	95	96	91	98	298	66	52	20	50	94	91	442	477	407	62	133	257	5349		0.0476725	0.0263601	0.0110301	0.0839409	0.0929146	0.0815106	0.0196298	0.0155169	0.00859974	0.00411292	0.0128996
wt-dex-GR-rep2	SRR923512	hg19	wt-dex-GR-rep2.L8	GR	175	12285	113	68	26	199	225	205	44	41	23	12	29	31	107	51	36	34	50	116	34	26	7	15	51	42	190	225	194	30	55	96	2375		0.0475789	0.0286316	0.0109474	0.0837895	0.0947368	0.0863158	0.0185263	0.0172632	0.00968421	0.00505263	0.0122105
wt-dex-GR-rep2	SRR923512	hg19	wt-dex-GR-rep2.L10	GR	175	8031	81	44	16	140	146	155	34	27	18	6	17	22	70	38	20	19	36	84	23	19	7	12	30	34	140	160	139	19	38	66	1660		0.0487952	0.026506	0.00963855	0.0843373	0.0879518	0.0933735	0.0204819	0.0162651	0.0108434	0.00361446	0.010241
wt-dex-GR-rep2	SRR923512	hg19	wt-dex-GR-rep2.L15	GR	175	2935	27	19	9	56	55	69	12	8	6	0	7	7	33	16	8	11	23	28	7	8	5	3	7	18	62	70	57	7	18	34	690		0.0391304	0.0275362	0.0130435	0.0811594	0.0797101	0.1	0.0173913	0.0115942	0.00869565	0	0.0101449
wt-dex-GR-rep2	SRR923512	hg19	wt-dex-GR-rep2.L20	GR	175	945	8	5	3	20	18	32	4	3	2	0	0	2	8	6	2	5	5	9	3	0	3	0	0	7	19	31	15	0	5	14	229		0.0349345	0.0218341	0.0131004	0.0873362	0.0786026	0.139738	0.0174672	0.0131004	0.00873362	0	0
GR-ChIP-seq	SRR309201	hg19	GR-ChIP-seq.L4	GR	140	12921	73	50	18	149	136	115	25	20	7	6	22	19	85	28	24	21	27	87	16	17	12	8	34	23	130	153	144	17	40	71	1577		0.0462904	0.0317058	0.0114141	0.0944832	0.0862397	0.0729233	0.0158529	0.0126823	0.00443881	0.00380469	0.0139505
GR-ChIP-seq	SRR309201	hg19	GR-ChIP-seq.L8	GR	140	10627	66	47	17	142	126	104	22	19	7	6	21	18	80	28	23	18	25	86	14	15	10	8	33	20	120	144	132	16	37	67	1471		0.0448674	0.0319511	0.0115568	0.096533	0.085656	0.0707002	0.0149558	0.0129164	0.00475867	0.00407886	0.014276
GR-ChIP-seq	SRR309201	hg19	GR-ChIP-seq.L10	GR	140	8877	58	43	13	129	113	96	22	18	6	4	20	16	73	26	21	17	23	80	12	13	8	8	31	17	110	134	122	16	35	60	1344		0.0431548	0.031994	0.00967262	0.0959821	0.0840774	0.0714286	0.016369	0.0133929	0.00446429	0.00297619	0.014881
GR-ChIP-seq	SRR309201	hg19	GR-ChIP-seq.L15	GR	140	5135	43	27	8	103	78	76	14	11	4	2	14	9	52	19	17	11	19	58	8	9	8	4	22	10	78	101	90	8	23	41	967		0.0444674	0.0279214	0.00827301	0.106515	0.0806618	0.0785936	0.0144778	0.0113754	0.0041365	0.00206825	0.0144778
GR-ChIP-seq	SRR309201	hg19	GR-ChIP-seq.L20	GR	140	3102	26	14	5	72	56	52	10	8	1	0	9	5	35	13	13	8	13	35	3	7	6	2	14	6	56	72	63	5	12	28	649		0.0400616	0.0215716	0.00770416	0.11094	0.0862866	0.0801233	0.0154083	0.0123267	0.00154083	0	0.0138675
GR-Dex-rep1	SRR531806	hg19	GR-Dex-rep1.L4	GR	125	27991	134	80	30	225	222	199	49	47	19	10	36	30	144	52	40	27	41	140	32	29	21	14	56	37	207	235	231	23	70	133	2613		0.0512821	0.0306162	0.0114811	0.0861079	0.0849598	0.0761577	0.0187524	0.017987	0.00727134	0.00382702	0.0137773
GR-Dex-rep1	SRR531806	hg19	GR-Dex-rep1.L8	GR	125	22823	117	72	28	212	209	187	47	41	18	10	35	28	133	50	36	21	40	125	27	26	19	11	53	35	187	228	215	22	63	125	2420		0.0483471	0.0297521	0.0115702	0.0876033	0.0863636	0.0772727	0.0194215	0.0169421	0.00743802	0.00413223	0.0144628
GR-Dex-rep1	SRR531806	hg19	GR-Dex-rep1.L10	GR	125	18945	103	68	21	197	197	171	46	39	17	9	31	24	126	46	32	19	38	109	26	23	15	9	47	35	178	213	195	19	59	112	2224		0.0463129	0.0305755	0.00944245	0.0885791	0.0885791	0.0768885	0.0206835	0.017536	0.00764388	0.00404676	0.0139388
GR-Dex-rep1	SRR531806	hg19	GR-Dex-rep1.L15	GR	125	11219	73	53	14	156	148	129	38	28	13	5	21	18	94	36	24	16	31	85	15	19	9	7	35	19	135	157	150	15	42	80	1665		0.0438438	0.0318318	0.00840841	0.0936937	0.0888889	0.0774775	0.0228228	0.0168168	0.00780781	0.003003	0.0126126
GR-Dex-rep1	SRR531806	hg19	GR-Dex-rep1.L20	GR	125	6996	55	30	12	128	110	93	25	21	8	3	16	15	72	28	20	13	24	69	10	13	5	4	28	13	97	128	116	12	23	51	1242		0.0442834	0.0241546	0.00966184	0.10306	0.0885668	0.0748792	0.0201288	0.0169082	0.00644122	0.00241546	0.0128824
GR-Dex	SRR531811	hg19	GR-Dex.L4	GR	158	62968	22	17	13	28	23	38	17	22	12	9	6	22	26	6	17	13	8	25	19	12	18	14	28	7	61	33	30	19	6	27	598		0.0367893	0.0284281	0.0217391	0.0468227	0.0384615	0.0635452	0.0284281	0.0367893	0.0200669	0.0150502	0.0100334
GR-Dex	SRR531811	hg19	GR-Dex.L8	GR	158	29880	14	8	5	25	12	26	14	13	9	5	4	11	20	4	10	6	5	15	11	5	13	8	14	3	39	21	20	16	5	19	380		0.0368421	0.0210526	0.0131579	0.0657895	0.0315789	0.0684211	0.0368421	0.0342105	0.0236842	0.0131579	0.0105263
GR-Dex	SRR531811	hg19	GR-Dex.L10	GR	158	20482	9	6	4	20	10	22	9	11	7	5	3	8	18	3	8	6	4	11	8	4	12	6	9	3	33	18	14	12	4	14	301		0.0299003	0.0199336	0.013289	0.0664452	0.0332226	0.0730897	0.0299003	0.0365449	0.0232558	0.0166113	0.00996678
GR-Dex	SRR531811	hg19	GR-Dex.L15	GR	158	9131	3	2	2	11	9	12	8	4	2	3	1	2	12	1	6	2	2	4	6	0	11	0	4	0	20	8	5	5	2	6	153		0.0196078	0.0130719	0.0130719	0.0718954	0.0588235	0.0784314	0.0522876	0.0261438	0.0130719	0.0196078	0.00653595
GR-Dex	SRR531811	hg19	GR-Dex.L20	GR	158	4678	1	1	1	8	6	10	4	3	0	3	1	0	6	1	5	1	2	3	4	0	5	0	1	0	8	3	4	3	2	2	88		0.0113636	0.0113636	0.0113636	0.0909091	0.0681818	0.113636	0.0454545	0.0340909	0	0.0340909	0.0113636
GR-Dex-2011	SRR531815	hg19	GR-Dex-2011.L4	GR	161	35086	163	102	45	314	330	314	76	76	29	21	50	58	194	67	54	47	67	208	62	38	24	30	89	67	304	364	299	45	92	186	3815		0.0427261	0.0267366	0.0117955	0.0823067	0.0865007	0.0823067	0.0199214	0.0199214	0.00760157	0.00550459	0.0131062
GR-Dex-2011	SRR531815	hg19	GR-Dex-2011.L8	GR	161	27792	152	92	40	296	311	288	65	65	28	20	49	54	184	61	49	38	63	187	48	31	20	24	82	61	281	337	277	42	83	163	3491		0.0435405	0.0263535	0.011458	0.0847895	0.0890862	0.0824979	0.0186193	0.0186193	0.00802062	0.00572902	0.0140361
GR-Dex-2011	SRR531815	hg19	GR-Dex-2011.L10	GR	161	23170	139	82	36	269	286	256	61	57	26	16	44	48	167	55	44	37	56	166	44	28	19	23	73	54	252	315	258	36	71	150	3168		0.0438763	0.0258838	0.0113636	0.0849116	0.0902778	0.0808081	0.0192551	0.0179924	0.00820707	0.00505051	0.0138889
GR-Dex-2011	SRR531815	hg19	GR-Dex-2011.L15	GR	161	14555	89	67	26	214	223	189	45	46	16	10	34	34	121	46	33	30	46	122	30	23	10	14	47	36	201	237	190	23	46	109	2357		0.0377599	0.028426	0.011031	0.0907934	0.0946118	0.0801867	0.0190921	0.0195163	0.00678829	0.00424268	0.0144251
GR-Dex-2011	SRR531815	hg19	GR-Dex-2011.L20	GR	161	9732	67	49	18	152	176	143	32	33	13	7	24	22	84	37	25	23	36	94	21	14	7	7	31	27	148	182	139	15	34	79	1739		0.0385279	0.0281771	0.0103508	0.0874066	0.101208	0.0822312	0.0184014	0.0189764	0.00747556	0.0040253	0.013801
GR-DHT-Dex-2011	SRR531816	hg19	GR-DHT-Dex-2011.L4	GR	149	44238	222	129	56	386	412	390	95	93	41	21	66	74	233	91	76	65	81	234	69	61	29	43	106	76	357	430	364	52	113	225	4690		0.0473348	0.0275053	0.0119403	0.0823028	0.0878465	0.0831557	0.0202559	0.0198294	0.008742	0.00447761	0.0140725
GR-DHT-Dex-2011	SRR531816	hg19	GR-DHT-Dex-2011.L8	GR	149	39763	210	120	51	372	399	375	92	88	40	19	63	71	223	86	74	61	76	227	65	59	28	42	100	73	346	412	356	51	108	216	4503		0.0466356	0.0266489	0.0113258	0.0826116	0.0886076	0.0832778	0.0204308	0.0195425	0.00888297	0.00421941	0.0139907
GR-DHT-Dex-2011	SRR531816	hg19	GR-DHT-Dex-2011.L10	GR	149	35552	201	116	50	356	384	358	84	84	36	18	58	67	209	83	70	55	73	219	61	55	23	38	97	66	326	400	334	49	101	201	4272		0.0470506	0.0271536	0.0117041	0.0833333	0.0898876	0.0838015	0.0196629	0.0196629	0.00842697	0.00421348	0.0135768
GR-DHT-Dex-2011	SRR531816	hg19	GR-DHT-Dex-2011.L15	GR	149	25469	155	97	41	303	323	300	71	66	30	13	53	53	179	69	52	42	65	179	45	43	16	27	80	54	277	332	277	36	82	156	3516		0.0440842	0.0275882	0.011661	0.0861775	0.0918658	0.0853242	0.0201934	0.0187713	0.00853242	0.00369738	0.0150739
GR-DHT-Dex-2011	SRR531816	hg19	GR-DHT-Dex-2011.L20	GR	149	18128	113	76	30	249	261	232	54	53	27	10	41	42	143	56	40	33	49	141	36	38	10	22	57	44	221	276	229	27	63	123	2796		0.0404149	0.0271817	0.0107296	0.0890558	0.0933476	0.0829757	0.0193133	0.0189557	0.00965665	0.00357654	0.0146638
ECC-1-GR-DEX-100nM-v041610-2-A	SRR351513	hg19	ECC-1-GR-DEX-100nM-v041610-2-A.L4	GR	123	25158	41	13	4	65	79	63	12	16	7	7	15	10	50	17	13	9	20	47	6	9	13	5	17	13	72	76	73	8	12	26	818		0.0501222	0.0158924	0.00488998	0.0794621	0.096577	0.0770171	0.0146699	0.0195599	0.00855746	0.00855746	0.0183374
ECC-1-GR-DEX-100nM-v041610-2-A	SRR351513	hg19	ECC-1-GR-DEX-100nM-v041610-2-A.L8	GR	123	22573	40	12	4	63	73	63	12	15	7	7	13	10	47	17	13	9	20	46	6	9	13	5	16	12	70	75	71	6	12	26	792		0.0505051	0.0151515	0.00505051	0.0795455	0.0921717	0.0795455	0.0151515	0.0189394	0.00883838	0.00883838	0.0164141
ECC-1-GR-DEX-100nM-v041610-2-A	SRR351513	hg19	ECC-1-GR-DEX-100nM-v041610-2-A.L10	GR	123	19808	38	12	4	63	72	57	12	15	6	5	11	10	45	15	12	8	19	45	5	9	13	5	15	12	69	71	69	4	11	24	756		0.0502646	0.015873	0.00529101	0.0833333	0.0952381	0.0753968	0.015873	0.0198413	0.00793651	0.00661376	0.0145503
ECC-1-GR-DEX-100nM-v041610-2-A	SRR351513	hg19	ECC-1-GR-DEX-100nM-v041610-2-A.L15	GR	123	12760	33	11	4	56	62	47	11	11	5	4	9	7	39	12	10	8	16	37	5	6	10	4	13	10	61	57	67	4	11	22	652		0.0506135	0.0168712	0.00613497	0.0858896	0.095092	0.0720859	0.0168712	0.0168712	0.00766871	0.00613497	0.0138037
ECC-1-GR-DEX-100nM-v041610-2-A	SRR351513	hg19	ECC-1-GR-DEX-100nM-v041610-2-A.L20	GR	123	7788	25	10	3	53	53	38	9	7	4	2	6	7	31	11	7	5	12	31	4	6	7	4	10	9	50	50	61	4	9	14	542		0.0461255	0.0184502	0.00553506	0.097786	0.097786	0.0701107	0.0166052	0.0129151	0.00738007	0.00369004	0.0110701
ECC-1-GR-DEX-100nM-v041610-2-B	SRR351514	hg19	ECC-1-GR-DEX-100nM-v041610-2-B.L4	GR	114	31107	50	23	7	80	123	86	18	26	7	11	12	12	61	19	18	14	25	62	7	13	11	6	31	22	95	117	95	10	21	34	1116		0.0448029	0.0206093	0.0062724	0.0716846	0.110215	0.0770609	0.016129	0.0232975	0.0062724	0.00985663	0.0107527
ECC-1-GR-DEX-100nM-v041610-2-B	SRR351514	hg19	ECC-1-GR-DEX-100nM-v041610-2-B.L8	GR	114	26694	50	20	7	73	114	84	18	24	6	10	11	12	54	19	18	12	22	61	7	12	10	6	31	20	89	105	93	9	21	33	1051		0.0475737	0.0190295	0.00666032	0.0694577	0.108468	0.0799239	0.0171265	0.0228354	0.00570885	0.00951475	0.0104662
ECC-1-GR-DEX-100nM-v041610-2-B	SRR351514	hg19	ECC-1-GR-DEX-100nM-v041610-2-B.L10	GR	114	22379	49	19	5	72	108	80	17	22	5	8	9	10	52	18	16	11	22	58	6	11	8	6	26	17	81	98	84	7	20	31	976		0.0502049	0.0194672	0.00512295	0.0737705	0.110656	0.0819672	0.017418	0.022541	0.00512295	0.00819672	0.00922131
ECC-1-GR-DEX-100nM-v041610-2-B	SRR351514	hg19	ECC-1-GR-DEX-100nM-v041610-2-B.L15	GR	114	12763	38	16	4	67	86	67	15	16	4	3	9	8	46	16	13	8	18	51	4	9	4	5	20	13	72	89	73	4	17	26	821		0.046285	0.0194884	0.00487211	0.0816078	0.10475	0.0816078	0.0182704	0.0194884	0.00487211	0.00365408	0.0109622
ECC-1-GR-DEX-100nM-v041610-2-B	SRR351514	hg19	ECC-1-GR-DEX-100nM-v041610-2-B.L20	GR	114	7230	29	11	4	54	64	49	11	10	3	2	6	7	36	12	8	6	13	38	1	4	4	4	13	12	63	70	62	4	14	19	633		0.0458136	0.0173776	0.00631912	0.0853081	0.101106	0.0774092	0.0173776	0.0157978	0.00473934	0.00315956	0.00947867
A549-GR-DEX-500pM-PCR1x-A	SRR351551	hg19	A549-GR-DEX-500pM-PCR1x-A.L4	GR	135	7843	5	3	4	17	19	29	5	2	0	1	1	2	14	3	1	3	4	7	3	1	1	1	3	2	24	18	16	1	2	4	196		0.0255102	0.0153061	0.0204082	0.0867347	0.0969388	0.147959	0.0255102	0.0102041	0	0.00510204	0.00510204
A549-GR-DEX-500pM-PCR1x-A	SRR351551	hg19	A549-GR-DEX-500pM-PCR1x-A.L8	GR	135	4774	3	3	4	16	16	25	5	1	0	0	0	2	10	3	1	2	4	6	3	1	1	1	3	2	19	18	14	0	1	2	166		0.0180723	0.0180723	0.0240964	0.0963855	0.0963855	0.150602	0.0301205	0.0060241	0	0	0
A549-GR-DEX-500pM-PCR1x-A	SRR351551	hg19	A549-GR-DEX-500pM-PCR1x-A.L10	GR	135	3437	3	3	4	13	10	21	4	1	0	0	0	1	8	3	1	1	4	6	1	1	1	1	2	1	18	17	12	0	1	1	139		0.0215827	0.0215827	0.028777	0.0935252	0.0719424	0.151079	0.028777	0.00719424	0	0	0
A549-GR-DEX-500pM-PCR1x-A	SRR351551	hg19	A549-GR-DEX-500pM-PCR1x-A.L15	GR	135	1645	2	3	3	10	8	14	1	0	0	0	0	0	4	2	1	0	3	5	1	0	1	1	1	1	9	13	10	0	0	0	93		0.0215054	0.0322581	0.0322581	0.107527	0.0860215	0.150538	0.0107527	0	0	0	0
A549-GR-DEX-500pM-PCR1x-A	SRR351551	hg19	A549-GR-DEX-500pM-PCR1x-A.L20	GR	135	887	2	2	1	5	6	12	0	0	0	0	0	0	3	2	1	0	3	3	1	0	1	1	1	1	8	10	8	0	0	0	71		0.028169	0.028169	0.0140845	0.0704225	0.084507	0.169014	0	0	0	0	0
A549-GR-DEX-500pM-PCR1x-B	SRR351552	hg19	A549-GR-DEX-500pM-PCR1x-B.L4	GR	131	5092	2	3	4	6	7	17	1	1	0	1	1	2	5	2	1	1	2	2	0	1	1	0	4	1	10	9	6	0	1	2	93		0.0215054	0.0322581	0.0430108	0.0645161	0.0752688	0.182796	0.0107527	0.0107527	0	0.0107527	0.0107527
A549-GR-DEX-500pM-PCR1x-B	SRR351552	hg19	A549-GR-DEX-500pM-PCR1x-B.L8	GR	131	3724	2	2	3	6	5	17	1	0	0	1	0	1	3	2	1	1	2	2	0	1	1	0	3	1	9	8	6	0	1	2	81		0.0246914	0.0246914	0.037037	0.0740741	0.0617284	0.209877	0.0123457	0	0	0.0123457	0
A549-GR-DEX-500pM-PCR1x-B	SRR351552	hg19	A549-GR-DEX-500pM-PCR1x-B.L10	GR	131	2891	1	2	1	5	5	17	1	0	0	1	0	0	2	2	1	0	2	2	0	1	1	0	2	1	9	7	6	0	1	1	71		0.0140845	0.028169	0.0140845	0.0704225	0.0704225	0.239437	0.0140845	0	0	0.0140845	0
A549-GR-DEX-500pM-PCR1x-B	SRR351552	hg19	A549-GR-DEX-500pM-PCR1x-B.L15	GR	131	1537	1	2	0	4	5	10	1	0	0	1	0	0	2	2	1	0	2	2	0	0	0	0	0	1	5	5	6	0	1	0	51		0.0196078	0.0392157	0	0.0784314	0.0980392	0.196078	0.0196078	0	0	0.0196078	0
A549-GR-DEX-500pM-PCR1x-B	SRR351552	hg19	A549-GR-DEX-500pM-PCR1x-B.L20	GR	131	831	0	2	0	4	5	9	0	0	0	0	0	0	1	1	1	0	1	1	0	0	0	0	0	1	4	5	6	0	0	0	41		0	0.0487805	0	0.097561	0.121951	0.219512	0	0	0	0	0
A549-GR-DEX-50nM-PCR1x-A	SRR351553	hg19	A549-GR-DEX-50nM-PCR1x-A.L4	GR	139	43812	149	67	33	295	401	349	57	61	20	13	27	43	188	66	64	59	72	178	35	24	18	26	79	61	346	413	304	35	57	144	3684		0.0404452	0.0181868	0.00895765	0.080076	0.108849	0.094734	0.0154723	0.0165581	0.00542888	0.00352877	0.00732899
A549-GR-DEX-50nM-PCR1x-A	SRR351553	hg19	A549-GR-DEX-50nM-PCR1x-A.L8	GR	139	33194	131	58	27	274	361	317	54	52	16	13	26	37	167	58	51	51	66	155	32	21	16	22	69	52	315	380	286	30	51	123	3311		0.0395651	0.0175174	0.00815464	0.0827545	0.109031	0.0957415	0.0163093	0.0157052	0.00483238	0.00392631	0.00785261
A549-GR-DEX-50nM-PCR1x-A	SRR351553	hg19	A549-GR-DEX-50nM-PCR1x-A.L10	GR	139	27580	119	54	26	256	340	291	50	45	11	11	21	34	156	57	45	44	62	138	27	19	14	20	62	49	289	354	271	26	45	113	3049		0.0390292	0.0177107	0.00852739	0.083962	0.111512	0.0954411	0.0163988	0.0147589	0.00360774	0.00360774	0.0068875
A549-GR-DEX-50nM-PCR1x-A	SRR351553	hg19	A549-GR-DEX-50nM-PCR1x-A.L15	GR	139	17834	92	39	23	212	259	227	42	35	9	8	12	24	117	47	33	33	48	112	21	13	10	14	41	35	231	270	227	21	35	91	2381		0.0386392	0.0163797	0.00965981	0.0890382	0.108778	0.0953381	0.0176396	0.0146997	0.00377992	0.00335993	0.0050399
A549-GR-DEX-50nM-PCR1x-A	SRR351553	hg19	A549-GR-DEX-50nM-PCR1x-A.L20	GR	139	12241	75	29	19	174	202	180	34	25	8	6	11	17	91	34	20	23	42	87	17	11	9	11	32	28	182	223	187	14	31	61	1883		0.0398301	0.015401	0.0100903	0.0924057	0.107276	0.0955921	0.0180563	0.0132767	0.00424854	0.0031864	0.00584174
A549-GR-DEX-50nM-PCR1x-B	SRR351554	hg19	A549-GR-DEX-50nM-PCR1x-B.L4	GR	161	42032	121	46	28	226	322	301	51	52	14	15	25	37	148	50	49	43	53	144	31	20	19	29	70	52	306	342	233	30	49	116	3022		0.0400397	0.0152217	0.00926539	0.0747849	0.106552	0.0996029	0.0168762	0.0172071	0.00463269	0.0049636	0.00827267
A549-GR-DEX-50nM-PCR1x-B	SRR351554	hg19	A549-GR-DEX-50nM-PCR1x-B.L8	GR	161	30334	101	37	25	198	285	263	49	45	13	13	24	32	130	41	43	34	49	133	24	16	14	23	59	43	262	304	209	25	42	106	2642		0.0382286	0.0140045	0.00946253	0.0749432	0.107873	0.0995458	0.0185466	0.0170326	0.00492051	0.00492051	0.00908403
A549-GR-DEX-50nM-PCR1x-B	SRR351554	hg19	A549-GR-DEX-50nM-PCR1x-B.L10	GR	161	24843	95	33	24	185	264	237	45	40	11	11	23	30	118	40	40	32	45	127	22	16	11	19	50	41	236	275	190	20	38	94	2412		0.0393864	0.0136816	0.00995025	0.0766998	0.109453	0.0982587	0.0186567	0.0165837	0.00456053	0.00456053	0.00953566
A549-GR-DEX-50nM-PCR1x-B	SRR351554	hg19	A549-GR-DEX-50nM-PCR1x-B.L15	GR	161	15794	69	24	21	156	211	192	40	28	9	8	17	21	84	32	26	25	34	92	19	13	7	14	36	31	185	206	160	16	33	66	1875		0.0368	0.0128	0.0112	0.0832	0.112533	0.1024	0.0213333	0.0149333	0.0048	0.00426667	0.00906667
A549-GR-DEX-50nM-PCR1x-B	SRR351554	hg19	A549-GR-DEX-50nM-PCR1x-B.L20	GR	161	10768	55	19	17	123	156	147	30	20	7	5	12	17	64	22	20	18	30	71	18	10	6	9	24	24	143	162	134	12	25	45	1445		0.0380623	0.0131488	0.0117647	0.0851211	0.107958	0.10173	0.0207612	0.0138408	0.00484429	0.00346021	0.0083045
A549-GR-DEX-5nM-PCR1x-A	SRR351555	hg19	A549-GR-DEX-5nM-PCR1x-A.L4	GR	127	17308	56	22	13	113	145	120	20	21	5	2	9	18	60	25	24	15	26	63	12	7	5	10	32	21	133	143	118	15	18	50	1321		0.0423921	0.016654	0.00984103	0.0855413	0.109765	0.0908403	0.01514	0.015897	0.00378501	0.001514	0.00681302
A549-GR-DEX-5nM-PCR1x-A	SRR351555	hg19	A549-GR-DEX-5nM-PCR1x-A.L8	GR	127	12585	51	19	13	102	127	104	19	17	5	2	8	14	55	25	21	13	25	56	10	7	2	8	25	18	117	130	105	10	17	43	1168		0.0436644	0.0162671	0.0111301	0.0873288	0.108733	0.0890411	0.0162671	0.0145548	0.00428082	0.00171233	0.00684932
A549-GR-DEX-5nM-PCR1x-A	SRR351555	hg19	A549-GR-DEX-5nM-PCR1x-A.L10	GR	127	9859	46	18	11	91	111	96	17	12	5	1	8	12	49	22	16	13	24	51	7	6	2	8	20	16	110	106	96	8	15	38	1035		0.0444444	0.0173913	0.010628	0.0879227	0.107246	0.0927536	0.0164251	0.0115942	0.00483092	0.000966184	0.00772947
A549-GR-DEX-5nM-PCR1x-A	SRR351555	hg19	A549-GR-DEX-5nM-PCR1x-A.L15	GR	127	5557	25	13	8	68	79	68	13	7	3	1	2	8	33	16	12	9	22	33	6	2	2	4	8	10	75	83	68	3	11	26	718		0.0348189	0.0181058	0.0111421	0.0947075	0.110028	0.0947075	0.0181058	0.0097493	0.00417827	0.00139276	0.00278552
A549-GR-DEX-5nM-PCR1x-A	SRR351555	hg19	A549-GR-DEX-5nM-PCR1x-A.L20	GR	127	3299	19	9	6	53	57	54	11	5	1	0	1	4	24	9	11	7	18	23	5	2	1	1	7	8	45	62	51	2	9	18	523		0.0363289	0.0172084	0.0114723	0.101338	0.108987	0.10325	0.0210325	0.00956023	0.00191205	0	0.00191205
A549-GR-DEX-5nM-PCR1x-B	SRR351556	hg19	A549-GR-DEX-5nM-PCR1x-B.L4	GR	141	23224	63	27	16	135	185	148	29	18	6	7	14	18	77	33	30	22	34	81	15	12	9	14	37	27	156	196	131	16	26	55	1637		0.038485	0.0164936	0.00977398	0.0824679	0.113012	0.0904093	0.0177153	0.0109957	0.00366524	0.00427611	0.00855223
A549-GR-DEX-5nM-PCR1x-B	SRR351556	hg19	A549-GR-DEX-5nM-PCR1x-B.L8	GR	141	17128	57	22	15	124	156	130	27	16	6	6	10	16	65	30	25	17	28	75	14	12	7	12	27	20	148	179	124	12	25	44	1449		0.0393375	0.0151829	0.010352	0.0855763	0.10766	0.089717	0.0186335	0.0110421	0.00414079	0.00414079	0.00690131
A549-GR-DEX-5nM-PCR1x-B	SRR351556	hg19	A549-GR-DEX-5nM-PCR1x-B.L10	GR	141	13895	51	18	15	113	143	120	25	13	6	4	9	14	61	28	24	16	26	65	11	9	6	10	22	19	132	161	116	11	22	43	1313		0.0388423	0.0137091	0.0114242	0.0860625	0.108911	0.0913938	0.0190404	0.00990099	0.00456969	0.00304646	0.00685453
A549-GR-DEX-5nM-PCR1x-B	SRR351556	hg19	A549-GR-DEX-5nM-PCR1x-B.L15	GR	141	8312	38	14	12	88	101	87	20	9	6	2	7	11	44	15	12	12	22	47	8	7	3	7	15	15	95	109	85	7	17	38	953		0.0398741	0.0146905	0.0125918	0.09234	0.105981	0.0912907	0.0209864	0.00944386	0.00629591	0.00209864	0.00734523
A549-GR-DEX-5nM-PCR1x-B	SRR351556	hg19	A549-GR-DEX-5nM-PCR1x-B.L20	GR	141	5278	23	13	6	69	80	71	18	6	5	1	2	6	32	12	9	10	18	34	6	5	1	5	11	10	69	80	63	2	13	29	709		0.0324401	0.0183357	0.00846262	0.0973202	0.112835	0.100141	0.0253879	0.00846262	0.00705219	0.00141044	0.00282087
A549-GR-DEX-100nM-PCR2x-A	SRR351578	hg19	A549-GR-DEX-100nM-PCR2x-A.L4	GR	173	38548	65	26	16	117	168	158	30	24	11	4	12	20	72	28	31	28	31	68	18	7	6	11	37	26	168	168	114	11	27	56	1558		0.0417202	0.0166881	0.0102696	0.0750963	0.107831	0.101412	0.0192555	0.0154044	0.00706033	0.00256739	0.00770218
A549-GR-DEX-100nM-PCR2x-A	SRR351578	hg19	A549-GR-DEX-100nM-PCR2x-A.L8	GR	173	28590	59	22	15	110	152	146	29	22	11	4	11	16	66	25	27	26	30	58	16	6	5	10	31	23	143	144	102	6	24	46	1385		0.0425993	0.0158845	0.0108303	0.0794224	0.109747	0.105415	0.0209386	0.0158845	0.00794224	0.00288809	0.00794224
A549-GR-DEX-100nM-PCR2x-A	SRR351578	hg19	A549-GR-DEX-100nM-PCR2x-A.L10	GR	173	23381	55	20	15	105	143	131	27	21	11	4	8	15	60	24	24	25	26	54	15	6	3	8	22	20	132	132	97	4	23	41	1271		0.043273	0.0157356	0.0118017	0.0826121	0.11251	0.103068	0.0212431	0.0165224	0.0086546	0.00314713	0.00629426
A549-GR-DEX-100nM-PCR2x-A	SRR351578	hg19	A549-GR-DEX-100nM-PCR2x-A.L15	GR	173	14408	42	16	13	84	110	97	22	12	7	3	7	12	39	20	20	16	24	45	10	5	2	6	14	15	114	107	81	4	21	32	1000		0.042	0.016	0.013	0.084	0.11	0.097	0.022	0.012	0.007	0.003	0.007
A549-GR-DEX-100nM-PCR2x-A	SRR351578	hg19	A549-GR-DEX-100nM-PCR2x-A.L20	GR	173	9064	28	12	11	62	81	75	16	7	7	2	4	8	29	18	15	10	16	34	6	3	2	4	12	10	81	75	58	3	19	26	734		0.0381471	0.0163488	0.0149864	0.0844687	0.110354	0.10218	0.0217984	0.00953678	0.00953678	0.0027248	0.00544959
A549-GR-DEX-100nM-PCR2x-B	SRR351579	hg19	A549-GR-DEX-100nM-PCR2x-B.L4	GR	128	42463	83	33	25	179	250	240	33	40	14	11	14	32	94	43	42	33	45	118	20	11	7	19	57	42	234	272	176	24	33	81	2305		0.0360087	0.0143167	0.010846	0.0776573	0.10846	0.104121	0.0143167	0.0173536	0.00607375	0.00477223	0.00607375
A549-GR-DEX-100nM-PCR2x-B	SRR351579	hg19	A549-GR-DEX-100nM-PCR2x-B.L8	GR	128	33875	80	28	23	165	232	220	31	36	11	9	11	30	89	39	37	28	44	106	20	11	6	16	48	39	213	255	166	22	32	76	2123		0.0376825	0.0131889	0.0108337	0.0777202	0.109279	0.103627	0.014602	0.0169571	0.00518135	0.00423928	0.00518135
A549-GR-DEX-100nM-PCR2x-B	SRR351579	hg19	A549-GR-DEX-100nM-PCR2x-B.L10	GR	128	28342	73	24	22	158	219	204	28	31	10	7	10	27	82	38	34	27	44	100	18	11	6	12	42	37	201	238	155	19	30	71	1978		0.036906	0.0121335	0.0111223	0.0798787	0.110718	0.103134	0.0141557	0.0156724	0.00505561	0.00353893	0.00505561
A549-GR-DEX-100nM-PCR2x-B	SRR351579	hg19	A549-GR-DEX-100nM-PCR2x-B.L15	GR	128	18248	64	22	18	134	182	171	23	22	10	5	7	21	66	29	21	22	30	73	14	6	4	6	31	27	165	201	131	12	26	55	1598		0.0400501	0.0137672	0.0112641	0.0838548	0.113892	0.107009	0.014393	0.0137672	0.00625782	0.00312891	0.00438048
A549-GR-DEX-100nM-PCR2x-B	SRR351579	hg19	A549-GR-DEX-100nM-PCR2x-B.L20	GR	128	12103	55	14	16	116	148	136	20	18	9	3	5	18	47	24	16	16	26	59	13	5	3	6	21	21	138	157	105	10	22	41	1288		0.0427019	0.0108696	0.0124224	0.0900621	0.114907	0.10559	0.015528	0.0139752	0.00698758	0.00232919	0.00388199
ChIPseq-Liver-GR-WT-6am-1	SRR1525126	mm10	ChIPseq-Liver-GR-WT-6am-1.L4	GR	162	17592	37	17	6	50	83	53	15	10	13	4	7	12	31	9	17	13	13	49	9	0	7	4	14	9	67	84	43	9	12	33	730		0.0506849	0.0232877	0.00821918	0.0684932	0.113699	0.0726027	0.0205479	0.0136986	0.0178082	0.00547945	0.00958904
ChIPseq-Liver-GR-WT-6am-1	SRR1525126	mm10	ChIPseq-Liver-GR-WT-6am-1.L8	GR	162	6437	23	10	1	36	60	40	8	6	11	3	5	9	17	6	8	9	12	30	3	0	4	2	10	5	48	57	27	8	5	21	484		0.0475207	0.0206612	0.00206612	0.0743802	0.123967	0.0826446	0.0165289	0.0123967	0.0227273	0.00619835	0.0103306
ChIPseq-Liver-GR-WT-6am-1	SRR1525126	mm10	ChIPseq-Liver-GR-WT-6am-1.L10	GR	162	4032	19	9	1	31	48	31	7	4	10	3	5	4	13	6	7	5	9	20	2	0	2	2	9	5	39	44	23	5	4	16	383		0.0496084	0.0234987	0.00261097	0.0809399	0.125326	0.0809399	0.0182768	0.0104439	0.0261097	0.0078329	0.0130548
ChIPseq-Liver-GR-WT-6am-1	SRR1525126	mm10	ChIPseq-Liver-GR-WT-6am-1.L15	GR	162	1707	13	3	0	21	34	20	5	4	5	2	3	1	7	4	6	2	5	11	1	0	2	1	4	2	26	28	17	2	3	10	242		0.053719	0.0123967	0	0.0867769	0.140496	0.0826446	0.0206612	0.0165289	0.0206612	0.00826446	0.0123967
ChIPseq-Liver-GR-WT-6am-1	SRR1525126	mm10	ChIPseq-Liver-GR-WT-6am-1.L20	GR	162	894	8	2	0	17	22	12	5	2	3	2	1	1	3	1	4	0	3	8	0	0	1	1	1	1	16	19	11	2	3	3	152		0.0526316	0.0131579	0	0.111842	0.144737	0.0789474	0.0328947	0.0131579	0.0197368	0.0131579	0.00657895
ChIPseq-Liver-GR-WT-6am-2	SRR1525127	mm10	ChIPseq-Liver-GR-WT-6am-2.L4	GR	139	40302	59	23	10	53	89	57	15	20	16	7	6	14	45	8	21	18	16	48	11	4	9	10	18	13	73	80	41	11	16	51	862		0.0684455	0.0266821	0.0116009	0.0614849	0.103248	0.0661253	0.0174014	0.0232019	0.0185615	0.00812065	0.00696056
ChIPseq-Liver-GR-WT-6am-2	SRR1525127	mm10	ChIPseq-Liver-GR-WT-6am-2.L8	GR	139	26013	46	22	7	41	63	48	12	17	15	6	4	10	32	6	17	16	15	37	7	2	8	5	12	12	60	65	34	8	10	34	671		0.0685544	0.0327869	0.0104322	0.0611028	0.0938897	0.071535	0.0178838	0.0253353	0.0223547	0.00894188	0.00596125
ChIPseq-Liver-GR-WT-6am-2	SRR1525127	mm10	ChIPseq-Liver-GR-WT-6am-2.L10	GR	139	19258	39	16	4	39	55	38	9	17	13	5	4	9	25	6	16	14	11	32	6	1	8	5	11	10	56	59	29	8	9	28	582		0.0670103	0.0274914	0.00687285	0.0670103	0.0945017	0.0652921	0.0154639	0.0292096	0.0223368	0.00859107	0.00687285
ChIPseq-Liver-GR-WT-6am-2	SRR1525127	mm10	ChIPseq-Liver-GR-WT-6am-2.L15	GR	139	9091	25	7	1	31	38	29	6	11	10	2	3	7	11	6	11	9	7	21	1	0	6	3	7	9	43	37	22	8	8	19	398		0.0628141	0.0175879	0.00251256	0.0778894	0.0954774	0.0728643	0.0150754	0.0276382	0.0251256	0.00502513	0.00753769
ChIPseq-Liver-GR-WT-6am-2	SRR1525127	mm10	ChIPseq-Liver-GR-WT-6am-2.L20	GR	139	4722	13	3	1	27	33	20	6	7	7	2	2	5	8	3	6	4	5	16	0	0	3	3	5	5	28	30	15	7	7	16	287		0.0452962	0.010453	0.00348432	0.0940767	0.114983	0.0696864	0.0209059	0.0243902	0.0243902	0.00696864	0.00696864
ChIPseq-Liver-GR-WT-6pm-1	SRR1525128	mm10	ChIPseq-Liver-GR-WT-6pm-1.L4	GR	163	41039	49	20	15	51	76	62	17	24	15	9	6	15	34	8	26	18	17	44	13	2	12	8	15	16	75	78	42	16	15	46	844		0.0580569	0.0236967	0.0177725	0.0604265	0.0900474	0.0734597	0.0201422	0.028436	0.0177725	0.0106635	0.007109
ChIPseq-Liver-GR-WT-6pm-1	SRR1525128	mm10	ChIPseq-Liver-GR-WT-6pm-1.L8	GR	163	22371	33	15	9	37	56	43	10	17	14	6	4	9	21	5	19	11	12	36	9	0	10	4	10	13	57	58	33	15	12	36	614		0.0537459	0.02443	0.014658	0.0602606	0.0912052	0.0700326	0.0162866	0.0276873	0.0228013	0.00977199	0.00651466
ChIPseq-Liver-GR-WT-6pm-1	SRR1525128	mm10	ChIPseq-Liver-GR-WT-6pm-1.L10	GR	163	15956	30	14	7	32	50	39	10	15	13	5	4	8	18	4	18	10	10	27	7	0	7	3	8	10	46	46	30	13	11	30	525		0.0571429	0.0266667	0.0133333	0.0609524	0.0952381	0.0742857	0.0190476	0.0285714	0.0247619	0.00952381	0.00761905
ChIPseq-Liver-GR-WT-6pm-1	SRR1525128	mm10	ChIPseq-Liver-GR-WT-6pm-1.L15	GR	163	7477	17	9	2	25	33	24	8	10	9	4	2	6	10	2	11	5	7	19	4	0	6	2	7	7	34	34	20	9	10	19	355		0.0478873	0.0253521	0.0056338	0.0704225	0.0929577	0.0676056	0.0225352	0.028169	0.0253521	0.0112676	0.0056338
ChIPseq-Liver-GR-WT-6pm-1	SRR1525128	mm10	ChIPseq-Liver-GR-WT-6pm-1.L20	GR	163	3755	10	2	2	20	27	18	4	9	6	2	2	3	8	2	4	4	4	14	1	0	4	2	4	7	22	20	11	9	5	16	242		0.0413223	0.00826446	0.00826446	0.0826446	0.11157	0.0743802	0.0165289	0.0371901	0.0247934	0.00826446	0.00826446
ChIPseq-Liver-GR-WT-6pm-2	SRR1525129	mm10	ChIPseq-Liver-GR-WT-6pm-2.L4	GR	153	58609	81	33	23	71	106	80	30	33	23	10	14	24	72	8	31	22	26	69	21	7	16	17	23	20	100	105	67	23	25	64	1244		0.0651125	0.0265273	0.0184887	0.057074	0.085209	0.0643087	0.0241158	0.0265273	0.0184887	0.00803859	0.011254
ChIPseq-Liver-GR-WT-6pm-2	SRR1525129	mm10	ChIPseq-Liver-GR-WT-6pm-2.L8	GR	153	35720	61	21	16	53	81	62	18	22	19	8	12	19	49	7	20	19	24	50	14	3	10	5	14	15	80	73	54	18	19	50	916		0.0665939	0.0229258	0.0174672	0.0578603	0.0884279	0.0676856	0.0196507	0.0240175	0.0207424	0.00873362	0.0131004
ChIPseq-Liver-GR-WT-6pm-2	SRR1525129	mm10	ChIPseq-Liver-GR-WT-6pm-2.L10	GR	153	27160	49	18	14	50	63	55	16	17	14	7	10	12	38	7	18	14	18	41	10	2	9	5	11	14	63	64	45	16	17	42	759		0.0645586	0.0237154	0.0184453	0.0658762	0.083004	0.0724638	0.0210804	0.0223979	0.0184453	0.00922266	0.0131752
ChIPseq-Liver-GR-WT-6pm-2	SRR1525129	mm10	ChIPseq-Liver-GR-WT-6pm-2.L15	GR	153	14209	28	14	7	38	50	37	13	14	12	5	5	8	25	4	12	10	11	25	6	1	5	4	9	9	50	45	29	13	13	30	532		0.0526316	0.0263158	0.0131579	0.0714286	0.093985	0.0695489	0.0244361	0.0263158	0.0225564	0.0093985	0.0093985
ChIPseq-Liver-GR-WT-6pm-2	SRR1525129	mm10	ChIPseq-Liver-GR-WT-6pm-2.L20	GR	153	7890	17	8	2	27	38	25	8	10	8	3	4	6	17	2	6	8	7	22	1	0	3	1	5	9	41	34	22	11	12	22	379		0.0448549	0.0211082	0.00527704	0.0712401	0.100264	0.0659631	0.0211082	0.0263852	0.0211082	0.00791557	0.0105541
ChIPseq-Liver-GR-WT-pred-6am-1	SRR1525130	mm10	ChIPseq-Liver-GR-WT-pred-6am-1.L4	GR	151	34758	71	28	16	99	139	109	18	23	19	6	10	16	75	15	25	17	28	67	11	3	5	10	17	19	106	151	100	19	19	57	1298		0.0546995	0.0215716	0.0123267	0.0762712	0.107088	0.0839753	0.0138675	0.0177196	0.0146379	0.0046225	0.00770416
ChIPseq-Liver-GR-WT-pred-6am-1	SRR1525130	mm10	ChIPseq-Liver-GR-WT-pred-6am-1.L8	GR	151	16217	46	21	12	73	111	77	13	15	14	4	7	9	56	14	18	15	20	48	7	1	5	5	12	12	84	107	68	15	11	39	939		0.0489883	0.0223642	0.0127796	0.0777423	0.118211	0.0820021	0.0138445	0.0159744	0.0149095	0.00425985	0.00745474
ChIPseq-Liver-GR-WT-pred-6am-1	SRR1525130	mm10	ChIPseq-Liver-GR-WT-pred-6am-1.L10	GR	151	11161	34	15	7	63	98	66	10	14	12	4	5	6	42	13	17	13	16	38	4	0	4	4	11	10	76	91	58	12	11	31	785		0.0433121	0.0191083	0.0089172	0.0802548	0.124841	0.0840764	0.0127389	0.0178344	0.0152866	0.00509554	0.00636943
ChIPseq-Liver-GR-WT-pred-6am-1	SRR1525130	mm10	ChIPseq-Liver-GR-WT-pred-6am-1.L15	GR	151	5076	19	9	4	50	62	46	7	6	8	4	3	4	26	7	11	10	13	26	1	0	2	4	6	8	59	62	38	9	8	22	534		0.0355805	0.0168539	0.00749064	0.093633	0.116105	0.0861423	0.0131086	0.011236	0.0149813	0.00749064	0.00561798
ChIPseq-Liver-GR-WT-pred-6am-1	SRR1525130	mm10	ChIPseq-Liver-GR-WT-pred-6am-1.L20	GR	151	2619	12	7	2	38	49	34	5	4	6	2	3	1	15	4	7	7	10	16	0	0	1	2	4	8	45	43	32	4	4	14	379		0.0316623	0.0184697	0.00527704	0.100264	0.129288	0.0897098	0.0131926	0.0105541	0.0158311	0.00527704	0.00791557
ChIPseq-Liver-GR-WT-pred-6am-2	SRR1525131	mm10	ChIPseq-Liver-GR-WT-pred-6am-2.L4	GR	142	23742	50	25	15	83	132	83	17	19	16	5	5	14	71	13	23	14	23	54	7	0	4	6	12	13	94	128	84	15	18	46	1089		0.0459137	0.0229568	0.0137741	0.0762167	0.121212	0.0762167	0.0156107	0.0174472	0.0146924	0.00459137	0.00459137
ChIPseq-Liver-GR-WT-pred-6am-2	SRR1525131	mm10	ChIPseq-Liver-GR-WT-pred-6am-2.L8	GR	142	8853	31	14	5	61	103	60	12	14	12	4	3	4	43	11	16	10	19	40	4	0	2	2	6	8	78	105	64	14	10	27	782		0.0396419	0.0179028	0.00639386	0.0780051	0.131714	0.0767263	0.0153453	0.0179028	0.0153453	0.00511509	0.00383632
ChIPseq-Liver-GR-WT-pred-6am-2	SRR1525131	mm10	ChIPseq-Liver-GR-WT-pred-6am-2.L10	GR	142	5463	25	11	4	55	88	52	11	10	9	4	2	4	33	11	13	9	17	32	3	0	2	1	6	8	69	84	50	11	5	25	654		0.0382263	0.0168196	0.00611621	0.0840979	0.134557	0.0795107	0.0168196	0.0152905	0.0137615	0.00611621	0.0030581
ChIPseq-Liver-GR-WT-pred-6am-2	SRR1525131	mm10	ChIPseq-Liver-GR-WT-pred-6am-2.L15	GR	142	2218	10	4	1	40	57	34	7	4	5	3	1	2	19	8	11	4	12	21	2	0	1	0	3	4	50	58	33	5	4	13	416		0.0240385	0.00961538	0.00240385	0.0961538	0.137019	0.0817308	0.0168269	0.00961538	0.0120192	0.00721154	0.00240385
ChIPseq-Liver-GR-WT-pred-6am-2	SRR1525131	mm10	ChIPseq-Liver-GR-WT-pred-6am-2.L20	GR	142	1198	5	2	1	32	45	22	6	1	5	3	0	2	14	3	5	2	7	12	1	0	1	0	2	3	34	37	23	4	4	10	286		0.0174825	0.00699301	0.0034965	0.111888	0.157343	0.0769231	0.020979	0.0034965	0.0174825	0.0104895	0
ChIPexo-Liver-GR-WT-6am-1	SRR1525144	mm10	ChIPexo-Liver-GR-WT-6am-1.L4	GR	354	18310	35	8	7	41	61	44	13	18	12	12	11	13	29	6	19	16	14	33	8	2	16	9	12	12	59	68	28	12	8	28	654		0.0535168	0.0122324	0.0107034	0.0626911	0.0932722	0.0672783	0.0198777	0.0275229	0.0183486	0.0183486	0.0168196
ChIPexo-Liver-GR-WT-6am-1	SRR1525144	mm10	ChIPexo-Liver-GR-WT-6am-1.L8	GR	354	2065	9	2	1	15	19	11	6	6	4	1	4	2	7	1	5	2	4	11	1	0	2	1	3	4	23	24	11	3	5	6	193		0.0466321	0.0103627	0.00518135	0.0777202	0.0984456	0.0569948	0.0310881	0.0310881	0.0207254	0.00518135	0.0207254
ChIPexo-Liver-GR-WT-6am-1	SRR1525144	mm10	ChIPexo-Liver-GR-WT-6am-1.L10	GR	354	770	3	1	0	9	9	8	3	2	3	1	3	2	2	1	3	0	4	5	1	0	1	0	0	1	13	14	7	3	2	3	104		0.0288462	0.00961538	0	0.0865385	0.0865385	0.0769231	0.0288462	0.0192308	0.0288462	0.00961538	0.0288462
ChIPexo-Liver-GR-WT-6am-1	SRR1525144	mm10	ChIPexo-Liver-GR-WT-6am-1.L15	GR	354	89	0	0	0	2	1	1	0	0	0	0	0	0	0	1	0	0	0	0	0	0	0	0	0	0	1	1	0	2	0	0	9		0	0	0	0.222222	0.111111	0.111111	0	0	0	0	0
ChIPexo-Liver-GR-WT-6am-1	SRR1525144	mm10	ChIPexo-Liver-GR-WT-6am-1.L20	GR	354	24	0	0	0	0	0	0	0	0	0	0	0	0	0	0	0	0	0	0	0	0	0	0	0	0	0	0	0	0	0	0	0
ChIPexo-Liver-GR-WT-6am-2	SRR1525145	mm10	ChIPexo-Liver-GR-WT-6am-2.L4	GR	494	25279	43	11	15	45	49	45	17	35	22	23	7	23	26	7	28	22	13	39	14	3	20	10	24	10	53	55	24	24	15	36	758		0.0567282	0.0145119	0.0197889	0.0593668	0.0646438	0.0593668	0.0224274	0.0461741	0.0290237	0.030343	0.00923483
ChIPexo-Liver-GR-WT-6am-2	SRR1525145	mm10	ChIPexo-Liver-GR-WT-6am-2.L8	GR	494	4796	9	0	2	20	17	12	6	6	6	6	3	7	7	2	6	1	8	12	2	0	3	2	5	5	14	15	9	4	5	13	207		0.0434783	0	0.00966184	0.0966184	0.0821256	0.057971	0.0289855	0.0289855	0.0289855	0.0289855	0.0144928
ChIPexo-Liver-GR-WT-6am-2	SRR1525145	mm10	ChIPexo-Liver-GR-WT-6am-2.L10	GR	494	1665	4	0	1	7	12	7	4	3	2	3	1	2	1	1	1	0	3	8	0	0	0	1	0	2	7	10	2	2	3	4	91		0.043956	0	0.010989	0.0769231	0.131868	0.0769231	0.043956	0.032967	0.021978	0.032967	0.010989
ChIPexo-Liver-GR-WT-6am-2	SRR1525145	mm10	ChIPexo-Liver-GR-WT-6am-2.L15	GR	494	106	0	0	0	0	1	1	0	1	0	0	0	0	0	1	0	0	0	1	0	0	0	0	0	0	0	1	0	0	0	0	6		0	0	0	0	0.166667	0.166667	0	0.166667	0	0	0
ChIPexo-Liver-GR-WT-6am-2	SRR1525145	mm10	ChIPexo-Liver-GR-WT-6am-2.L20	GR	494	25	0	0	0	0	0	0	0	0	0	0	0	0	0	0	0	0	0	0	0	0	0	0	0	0	0	0	0	0	0	0	0
ChIPexo-Liver-GR-WT-6pm-1	SRR1525146	mm10	ChIPexo-Liver-GR-WT-6pm-1.L4	GR	104	72566	81	32	21	77	133	104	33	43	24	8	9	19	82	15	34	35	25	82	19	6	16	14	32	20	119	120	75	19	23	64	1384		0.058526	0.0231214	0.0151734	0.0556358	0.0960983	0.0751445	0.0238439	0.0310694	0.017341	0.00578035	0.00650289
ChIPexo-Liver-GR-WT-6pm-1	SRR1525146	mm10	ChIPexo-Liver-GR-WT-6pm-1.L8	GR	104	50718	65	25	16	62	112	81	26	28	18	7	8	16	65	13	30	27	22	68	16	3	13	9	26	17	99	99	60	18	18	56	1123		0.0578807	0.0222618	0.0142476	0.0552093	0.0997329	0.0721282	0.0231523	0.0249332	0.0160285	0.0062333	0.00712378
ChIPexo-Liver-GR-WT-6pm-1	SRR1525146	mm10	ChIPexo-Liver-GR-WT-6pm-1.L10	GR	104	40715	56	20	13	56	94	71	23	25	16	6	6	16	60	11	29	22	19	57	14	2	12	6	20	14	88	91	53	16	17	47	980		0.0571429	0.0204082	0.0132653	0.0571429	0.0959184	0.072449	0.0234694	0.0255102	0.0163265	0.00612245	0.00612245
ChIPexo-Liver-GR-WT-6pm-1	SRR1525146	mm10	ChIPexo-Liver-GR-WT-6pm-1.L15	GR	104	22347	39	15	9	44	68	52	14	17	14	4	4	12	36	10	22	15	11	38	6	0	8	3	10	11	63	66	38	14	14	32	689		0.0566038	0.0217707	0.0130624	0.0638607	0.0986938	0.0754717	0.0203193	0.0246734	0.0203193	0.00580552	0.00580552
ChIPexo-Liver-GR-WT-6pm-1	SRR1525146	mm10	ChIPexo-Liver-GR-WT-6pm-1.L20	GR	104	12234	24	11	4	32	43	35	9	14	9	3	2	8	26	4	11	8	9	26	5	0	5	1	5	10	43	53	27	11	9	26	473		0.05074	0.0232558	0.00845666	0.0676533	0.0909091	0.0739958	0.0190275	0.0295983	0.0190275	0.00634249	0.00422833
ChIPexo-Liver-GR-WT-6pm-2	SRR1525147	mm10	ChIPexo-Liver-GR-WT-6pm-2.L4	GR	376	24488	39	15	10	31	45	40	14	27	19	15	5	18	29	3	21	17	16	39	14	2	17	8	18	9	49	51	21	18	16	33	659		0.0591806	0.0227618	0.0151745	0.047041	0.0682853	0.060698	0.0212443	0.0409712	0.0288316	0.0227618	0.00758725
ChIPexo-Liver-GR-WT-6pm-2	SRR1525147	mm10	ChIPexo-Liver-GR-WT-6pm-2.L8	GR	376	5276	11	3	4	14	24	11	5	9	7	4	4	7	12	2	7	4	5	21	5	0	4	2	4	5	28	21	12	4	8	13	260		0.0423077	0.0115385	0.0153846	0.0538462	0.0923077	0.0423077	0.0192308	0.0346154	0.0269231	0.0153846	0.0153846
ChIPexo-Liver-GR-WT-6pm-2	SRR1525147	mm10	ChIPexo-Liver-GR-WT-6pm-2.L10	GR	376	2285	6	2	3	9	15	8	2	6	5	1	1	5	5	1	3	0	4	12	1	0	1	2	1	3	15	14	8	3	5	7	148		0.0405405	0.0135135	0.0202703	0.0608108	0.101351	0.0540541	0.0135135	0.0405405	0.0337838	0.00675676	0.00675676
ChIPexo-Liver-GR-WT-6pm-2	SRR1525147	mm10	ChIPexo-Liver-GR-WT-6pm-2.L15	GR	376	287	1	0	0	2	4	1	0	2	0	0	1	1	0	0	0	0	1	4	0	0	0	0	0	1	5	2	1	1	0	1	28		0.0357143	0	0	0.0714286	0.142857	0.0357143	0	0.0714286	0	0	0.0357143
ChIPexo-Liver-GR-WT-6pm-2	SRR1525147	mm10	ChIPexo-Liver-GR-WT-6pm-2.L20	GR	376	60	0	0	0	0	1	0	0	0	0	0	0	0	0	0	0	0	1	0	0	0	0	0	0	0	0	0	0	0	0	0	2		0	0	0	0	0.5	0	0	0	0	0	0
ChIPexo-Liver-GR-WT-pred-6am-1	SRR1525148	mm10	ChIPexo-Liver-GR-WT-pred-6am-1.L4	GR	445	20966	49	14	15	55	87	65	19	23	16	11	9	23	46	9	19	22	21	56	18	4	12	11	15	18	74	86	48	16	15	47	923		0.0530878	0.0151679	0.0162514	0.0595883	0.0942579	0.0704225	0.020585	0.0249187	0.0173348	0.0119177	0.00975081
ChIPexo-Liver-GR-WT-pred-6am-1	SRR1525148	mm10	ChIPexo-Liver-GR-WT-pred-6am-1.L8	GR	445	2329	11	5	1	22	21	15	3	6	7	3	3	5	9	3	3	3	7	15	3	0	2	0	2	6	23	23	14	1	5	9	230		0.0478261	0.0217391	0.00434783	0.0956522	0.0913043	0.0652174	0.0130435	0.026087	0.0304348	0.0130435	0.0130435
ChIPexo-Liver-GR-WT-pred-6am-1	SRR1525148	mm10	ChIPexo-Liver-GR-WT-pred-6am-1.L10	GR	445	736	2	3	0	10	11	5	2	2	2	0	2	1	3	2	1	0	4	6	1	0	1	0	1	4	14	9	6	0	2	2	96		0.0208333	0.03125	0	0.104167	0.114583	0.0520833	0.0208333	0.0208333	0.0208333	0	0.0208333
ChIPexo-Liver-GR-WT-pred-6am-1	SRR1525148	mm10	ChIPexo-Liver-GR-WT-pred-6am-1.L15	GR	445	64	0	0	0	1	1	1	0	0	0	0	0	0	0	0	0	0	0	0	0	0	0	0	0	0	0	0	0	0	0	0	3		0	0	0	0.333333	0.333333	0.333333	0	0	0	0	0
ChIPexo-Liver-GR-WT-pred-6am-1	SRR1525148	mm10	ChIPexo-Liver-GR-WT-pred-6am-1.L20	GR	445	20	0	0	0	0	0	0	0	0	0	0	0	0	0	0	0	0	0	0	0	0	0	0	0	0	0	0	0	0	0	0	0
ChIPexo-Liver-GR-WT-pred-6am-2	SRR1525149	mm10	ChIPexo-Liver-GR-WT-pred-6am-2.L4	GR	338	22129	46	15	9	60	105	64	13	24	12	8	9	24	47	8	23	14	24	47	13	4	14	6	13	14	83	93	58	21	12	41	924		0.0497835	0.0162338	0.00974026	0.0649351	0.113636	0.0692641	0.0140693	0.025974	0.012987	0.00865801	0.00974026
ChIPexo-Liver-GR-WT-pred-6am-2	SRR1525149	mm10	ChIPexo-Liver-GR-WT-pred-6am-2.L8	GR	338	3666	9	6	2	30	55	20	8	5	7	2	2	7	19	3	6	8	12	17	3	0	2	0	4	5	48	52	32	5	7	16	392		0.0229592	0.0153061	0.00510204	0.0765306	0.140306	0.0510204	0.0204082	0.0127551	0.0178571	0.00510204	0.00510204
ChIPexo-Liver-GR-WT-pred-6am-2	SRR1525149	mm10	ChIPexo-Liver-GR-WT-pred-6am-2.L10	GR	338	1610	7	2	0	23	37	14	5	0	4	1	2	4	9	2	2	4	7	13	1	0	1	0	1	2	28	33	23	2	4	9	240		0.0291667	0.00833333	0	0.0958333	0.154167	0.0583333	0.0208333	0	0.0166667	0.00416667	0.00833333
ChIPexo-Liver-GR-WT-pred-6am-2	SRR1525149	mm10	ChIPexo-Liver-GR-WT-pred-6am-2.L15	GR	338	247	0	1	0	6	11	3	1	0	0	0	1	1	2	2	0	0	1	2	1	0	0	0	1	0	7	10	3	1	1	2	57		0	0.0175439	0	0.105263	0.192982	0.0526316	0.0175439	0	0	0	0.0175439
ChIPexo-Liver-GR-WT-pred-6am-2	SRR1525149	mm10	ChIPexo-Liver-GR-WT-pred-6am-2.L20	GR	338	66	0	0	0	0	2	1	0	0	0	0	0	0	0	1	0	0	1	0	1	0	0	0	1	0	0	0	0	0	0	0	7		0	0	0	0	0.285714	0.142857	0	0	0	0	0
GRmut-GRalpha-ChIP-90m-dex-BS	SRR799588	hg19	GRmut-GRalpha-ChIP-90m-dex-BS.L4	GR	154	11852	73	51	19	89	139	185	43	116	20	8	23	29	75	44	34	26	31	83	26	26	10	22	130	24	161	160	91	22	44	73	1877		0.0388918	0.027171	0.0101225	0.0474161	0.0740543	0.0985615	0.0229089	0.0618007	0.0106553	0.00426212	0.0122536
GRmut-GRalpha-ChIP-90m-dex-BS	SRR799588	hg19	GRmut-GRalpha-ChIP-90m-dex-BS.L8	GR	154	11769	73	51	19	89	139	185	43	116	20	8	23	29	75	44	34	26	31	83	26	26	10	22	130	24	161	160	89	22	44	73	1875		0.0389333	0.0272	0.0101333	0.0474667	0.0741333	0.0986667	0.0229333	0.0618667	0.0106667	0.00426667	0.0122667
GRmut-GRalpha-ChIP-90m-dex-BS	SRR799588	hg19	GRmut-GRalpha-ChIP-90m-dex-BS.L10	GR	154	11710	73	50	19	89	138	184	43	116	20	8	23	29	75	42	34	26	31	83	26	26	10	22	130	24	159	160	88	22	44	73	1867		0.0391002	0.0267809	0.0101768	0.0476701	0.0739154	0.0985538	0.0230316	0.0621318	0.0107124	0.00428495	0.0123192
GRmut-GRalpha-ChIP-90m-dex-BS	SRR799588	hg19	GRmut-GRalpha-ChIP-90m-dex-BS.L15	GR	154	11499	73	50	18	88	137	184	43	116	20	8	23	28	75	40	34	26	31	82	26	26	10	21	130	23	157	157	88	22	44	73	1853		0.0393956	0.0269833	0.00971398	0.0474906	0.0739342	0.0992984	0.0232056	0.0626012	0.0107933	0.00431732	0.0124123
GRmut-GRalpha-ChIP-90m-dex-BS	SRR799588	hg19	GRmut-GRalpha-ChIP-90m-dex-BS.L20	GR	154	11106	73	47	18	88	134	176	43	115	19	8	21	25	74	37	33	25	31	81	26	24	9	20	128	22	154	157	85	21	44	72	1810		0.0403315	0.0259669	0.00994475	0.0486188	0.0740331	0.0972376	0.0237569	0.0635359	0.0104972	0.00441989	0.0116022
GR-Dexamethasone-1	SRR1199264	hg19	GR-Dexamethasone-1.L4	GR	242	3497	5	1	2	13	21	16	2	2	3	0	0	5	9	4	1	3	5	8	2	0	0	2	4	4	23	24	10	2	3	6	180		0.0277778	0.00555556	0.0111111	0.0722222	0.116667	0.0888889	0.0111111	0.0111111	0.0166667	0	0
GR-Dexamethasone-1	SRR1199264	hg19	GR-Dexamethasone-1.L8	GR	242	540	1	1	1	1	4	3	0	0	0	0	0	0	1	1	0	0	0	1	0	0	0	0	1	0	2	5	1	0	0	0	23		0.0434783	0.0434783	0.0434783	0.0434783	0.173913	0.130435	0	0	0	0	0
GR-Dexamethasone-1	SRR1199264	hg19	GR-Dexamethasone-1.L10	GR	242	240	0	0	0	1	1	0	0	0	0	0	0	0	0	0	0	0	0	1	0	0	0	0	0	0	1	2	0	0	0	0	6		0	0	0	0.166667	0.166667	0	0	0	0	0	0
GR-Dexamethasone-1	SRR1199264	hg19	GR-Dexamethasone-1.L15	GR	242	64	0	0	0	0	0	0	0	0	0	0	0	0	0	0	0	0	0	1	0	0	0	0	0	0	0	0	0	0	0	0	1		0	0	0	0	0	0	0	0	0	0	0
GR-Dexamethasone-1	SRR1199264	hg19	GR-Dexamethasone-1.L20	GR	242	30	0	0	0	0	0	0	0	0	0	0	0	0	0	0	0	0	0	1	0	0	0	0	0	0	0	0	0	0	0	0	1		0	0	0	0	0	0	0	0	0	0	0
GR-Dexamethasone-2	SRR1199265	hg19	GR-Dexamethasone-2.L4	GR	149	5582	35	16	6	84	91	79	13	12	7	1	10	6	39	14	11	11	13	45	9	2	3	6	11	16	83	102	80	5	10	23	843		0.0415184	0.0189798	0.00711744	0.0996441	0.107948	0.0937129	0.0154211	0.0142349	0.00830368	0.00118624	0.0118624
GR-Dexamethasone-2	SRR1199265	hg19	GR-Dexamethasone-2.L8	GR	149	1956	18	6	3	44	47	45	9	5	1	0	4	5	21	7	5	7	9	25	4	0	0	3	5	10	47	58	38	0	6	11	443		0.0406321	0.013544	0.00677201	0.0993228	0.106095	0.10158	0.020316	0.0112867	0.00225734	0	0.00902935
GR-Dexamethasone-2	SRR1199265	hg19	GR-Dexamethasone-2.L10	GR	149	1273	10	3	2	34	35	30	3	3	1	0	3	4	15	6	3	6	8	18	3	0	0	2	2	7	33	46	22	0	4	8	311		0.0321543	0.0096463	0.00643087	0.109325	0.11254	0.096463	0.0096463	0.0096463	0.00321543	0	0.0096463
GR-Dexamethasone-2	SRR1199265	hg19	GR-Dexamethasone-2.L15	GR	149	483	4	1	1	16	15	14	1	1	1	0	0	1	6	4	1	2	5	4	2	0	0	0	1	1	16	25	8	0	0	3	133		0.0300752	0.0075188	0.0075188	0.120301	0.112782	0.105263	0.0075188	0.0075188	0.0075188	0	0
GR-Dexamethasone-2	SRR1199265	hg19	GR-Dexamethasone-2.L20	GR	149	203	2	1	0	7	6	9	0	0	0	0	0	0	1	1	0	0	2	2	2	0	0	0	1	0	7	8	3	0	0	1	53		0.0377358	0.0188679	0	0.132075	0.113208	0.169811	0	0	0	0	0
Dex-rep-1-GR-ChIP-seq-GH1158	SRR2176969	hg19	Dex-rep-1-GR-ChIP-seq-GH1158.L4	GR	225	28824	55	22	13	60	55	43	15	17	8	18	21	24	42	5	20	16	7	48	24	14	30	6	24	20	44	66	58	11	22	56	864		0.0636574	0.025463	0.0150463	0.0694444	0.0636574	0.0497685	0.0173611	0.0196759	0.00925926	0.0208333	0.0243056
Dex-rep-1-GR-ChIP-seq-GH1158	SRR2176969	hg19	Dex-rep-1-GR-ChIP-seq-GH1158.L8	GR	225	11823	31	13	9	39	35	27	9	9	4	8	10	12	28	2	7	9	5	32	13	7	17	3	16	12	29	46	38	8	11	31	520		0.0596154	0.025	0.0173077	0.075	0.0673077	0.0519231	0.0173077	0.0173077	0.00769231	0.0153846	0.0192308
Dex-rep-1-GR-ChIP-seq-GH1158	SRR2176969	hg19	Dex-rep-1-GR-ChIP-seq-GH1158.L10	GR	225	7704	24	9	8	36	29	23	8	6	2	5	7	10	23	2	6	7	4	28	11	3	12	3	12	8	21	40	30	5	11	26	419		0.0572792	0.0214797	0.0190931	0.0859189	0.0692124	0.0548926	0.0190931	0.0143198	0.00477327	0.0119332	0.0167064
Dex-rep-1-GR-ChIP-seq-GH1158	SRR2176969	hg19	Dex-rep-1-GR-ChIP-seq-GH1158.L15	GR	225	2713	14	2	3	29	16	15	3	4	0	2	4	5	17	2	4	4	1	17	4	1	6	2	5	6	13	24	17	3	3	12	238		0.0588235	0.00840336	0.012605	0.121849	0.0672269	0.0630252	0.012605	0.0168067	0	0.00840336	0.0168067
Dex-rep-1-GR-ChIP-seq-GH1158	SRR2176969	hg19	Dex-rep-1-GR-ChIP-seq-GH1158.L20	GR	225	1088	7	2	1	18	10	7	3	3	0	1	1	3	10	2	3	1	1	13	0	1	2	0	2	1	7	8	9	1	1	6	124		0.0564516	0.016129	0.00806452	0.145161	0.0806452	0.0564516	0.0241935	0.0241935	0	0.00806452	0.00806452
Dex-rep-2-GR-ChIP-seq-GH1159	SRR2176970	hg19	Dex-rep-2-GR-ChIP-seq-GH1159.L4	GR	223	36656	78	28	21	74	73	64	20	18	11	27	26	21	57	11	23	15	11	61	27	15	29	10	33	24	67	91	74	19	27	75	1130		0.0690265	0.0247788	0.0185841	0.0654867	0.0646018	0.0566372	0.0176991	0.0159292	0.00973451	0.0238938	0.0230088
Dex-rep-2-GR-ChIP-seq-GH1159	SRR2176970	hg19	Dex-rep-2-GR-ChIP-seq-GH1159.L8	GR	223	13908	42	15	11	47	38	43	7	9	6	9	12	13	30	7	12	8	7	38	12	6	17	7	16	12	39	55	47	10	14	35	624		0.0673077	0.0240385	0.0176282	0.0753205	0.0608974	0.0689103	0.0112179	0.0144231	0.00961538	0.0144231	0.0192308
Dex-rep-2-GR-ChIP-seq-GH1159	SRR2176970	hg19	Dex-rep-2-GR-ChIP-seq-GH1159.L10	GR	223	8941	33	9	10	42	31	31	6	7	4	7	11	13	27	3	11	6	5	32	8	5	11	6	14	8	30	42	35	7	9	27	490		0.0673469	0.0183673	0.0204082	0.0857143	0.0632653	0.0632653	0.0122449	0.0142857	0.00816327	0.0142857	0.022449
Dex-rep-2-GR-ChIP-seq-GH1159	SRR2176970	hg19	Dex-rep-2-GR-ChIP-seq-GH1159.L15	GR	223	3194	14	6	5	29	21	19	4	4	1	2	3	7	15	2	4	4	2	23	3	2	6	4	6	5	16	25	18	4	2	14	270		0.0518519	0.0222222	0.0185185	0.107407	0.0777778	0.0703704	0.0148148	0.0148148	0.0037037	0.00740741	0.0111111
Dex-rep-2-GR-ChIP-seq-GH1159	SRR2176970	hg19	Dex-rep-2-GR-ChIP-seq-GH1159.L20	GR	223	1213	10	3	4	21	13	9	2	2	0	1	2	3	9	1	2	1	1	15	0	1	3	0	2	0	9	11	10	1	1	6	143		0.0699301	0.020979	0.027972	0.146853	0.0909091	0.0629371	0.013986	0.013986	0	0.00699301	0.013986
Dex-rep-1-GR-ChIP-seq-GH996	SRR2176984	hg19	Dex-rep-1-GR-ChIP-seq-GH996.L4	GR	218	49964	91	37	25	91	88	77	27	21	17	38	27	40	74	11	25	21	9	72	29	19	42	21	37	19	90	99	88	22	40	83	1380		0.065942	0.0268116	0.0181159	0.065942	0.0637681	0.0557971	0.0195652	0.0152174	0.0123188	0.0275362	0.0195652
Dex-rep-1-GR-ChIP-seq-GH996	SRR2176984	hg19	Dex-rep-1-GR-ChIP-seq-GH996.L8	GR	218	20175	45	23	14	60	58	47	14	10	11	17	15	24	48	8	18	11	6	47	15	5	21	7	22	11	62	66	59	12	26	50	832		0.0540865	0.0276442	0.0168269	0.0721154	0.0697115	0.0564904	0.0168269	0.0120192	0.0132212	0.0204327	0.0180288
Dex-rep-1-GR-ChIP-seq-GH996	SRR2176984	hg19	Dex-rep-1-GR-ChIP-seq-GH996.L10	GR	218	13337	30	13	13	45	49	39	9	9	8	11	11	19	37	7	14	10	5	41	12	5	14	7	14	7	51	58	47	8	18	41	652		0.0460123	0.0199387	0.0199387	0.0690184	0.0751534	0.059816	0.0138037	0.0138037	0.0122699	0.0168712	0.0168712
Dex-rep-1-GR-ChIP-seq-GH996	SRR2176984	hg19	Dex-rep-1-GR-ChIP-seq-GH996.L15	GR	218	5238	15	7	6	30	30	27	3	2	1	6	3	12	25	4	8	5	3	29	3	4	4	2	5	7	28	31	24	2	9	22	357		0.0420168	0.0196078	0.0168067	0.0840336	0.0840336	0.0756303	0.00840336	0.00560224	0.00280112	0.0168067	0.00840336
Dex-rep-1-GR-ChIP-seq-GH996	SRR2176984	hg19	Dex-rep-1-GR-ChIP-seq-GH996.L20	GR	218	2256	7	5	3	21	16	15	2	1	0	4	2	9	14	2	7	2	3	20	2	3	3	1	2	4	12	20	14	1	4	18	217		0.0322581	0.0230415	0.0138249	0.0967742	0.0737327	0.0691244	0.00921659	0.00460829	0	0.0184332	0.00921659
Dex-rep-2-GR-ChIP-seq-GH1005	SRR2176985	hg19	Dex-rep-2-GR-ChIP-seq-GH1005.L4	GR	228	51508	83	34	28	77	81	74	20	22	11	36	21	36	75	8	25	19	12	60	23	18	48	21	37	17	81	92	79	20	38	73	1269		0.0654058	0.0267928	0.0220646	0.0606777	0.0638298	0.0583136	0.0157604	0.0173365	0.00866824	0.0283688	0.0165485
Dex-rep-2-GR-ChIP-seq-GH1005	SRR2176985	hg19	Dex-rep-2-GR-ChIP-seq-GH1005.L8	GR	228	23118	36	14	17	49	62	46	13	14	6	17	14	21	48	6	19	14	4	43	16	9	21	11	21	10	53	67	53	13	25	50	792		0.0454545	0.0176768	0.0214646	0.0618687	0.0782828	0.0580808	0.0164141	0.0176768	0.00757576	0.0214646	0.0176768
Dex-rep-2-GR-ChIP-seq-GH1005	SRR2176985	hg19	Dex-rep-2-GR-ChIP-seq-GH1005.L10	GR	228	15648	33	12	12	42	50	39	8	10	4	9	12	19	44	6	18	10	4	35	10	6	15	6	15	8	46	52	43	9	22	42	641		0.0514821	0.0187207	0.0187207	0.0655226	0.0780031	0.0608424	0.0124805	0.0156006	0.00624025	0.0140406	0.0187207
Dex-rep-2-GR-ChIP-seq-GH1005	SRR2176985	hg19	Dex-rep-2-GR-ChIP-seq-GH1005.L15	GR	228	6381	13	7	7	31	28	25	5	4	0	7	5	11	28	5	10	5	3	24	4	4	5	2	4	5	24	29	23	3	11	25	357		0.0364146	0.0196078	0.0196078	0.0868347	0.0784314	0.070028	0.0140056	0.0112045	0	0.0196078	0.0140056
Dex-rep-2-GR-ChIP-seq-GH1005	SRR2176985	hg19	Dex-rep-2-GR-ChIP-seq-GH1005.L20	GR	228	2798	7	5	3	21	21	14	1	2	0	4	3	7	19	2	9	4	3	17	1	3	4	1	2	4	12	17	16	2	6	16	226		0.0309735	0.0221239	0.0132743	0.0929204	0.0929204	0.0619469	0.00442478	0.00884956	0	0.0176991	0.0132743
Dex-rep-1-GR-ChIP-seq-GH944	SRR2176999	hg19	Dex-rep-1-GR-ChIP-seq-GH944.L4	GR	158	8381	13	11	5	22	30	16	4	6	1	2	5	4	15	2	6	1	2	16	5	5	7	2	7	5	15	19	19	3	3	13	264		0.0492424	0.0416667	0.0189394	0.0833333	0.113636	0.0606061	0.0151515	0.0227273	0.00378788	0.00757576	0.0189394
Dex-rep-1-GR-ChIP-seq-GH944	SRR2176999	hg19	Dex-rep-1-GR-ChIP-seq-GH944.L8	GR	158	2335	7	4	2	17	20	10	0	3	0	0	2	4	9	2	2	1	2	10	3	3	4	0	4	3	10	12	9	2	1	10	156		0.0448718	0.025641	0.0128205	0.108974	0.128205	0.0641026	0	0.0192308	0	0	0.0128205
Dex-rep-1-GR-ChIP-seq-GH944	SRR2176999	hg19	Dex-rep-1-GR-ChIP-seq-GH944.L10	GR	158	1348	5	2	1	15	14	8	0	2	0	0	1	3	8	1	2	1	2	8	3	3	4	0	2	2	10	8	8	1	1	7	122		0.0409836	0.0163934	0.00819672	0.122951	0.114754	0.0655738	0	0.0163934	0	0	0.00819672
Dex-rep-1-GR-ChIP-seq-GH944	SRR2176999	hg19	Dex-rep-1-GR-ChIP-seq-GH944.L15	GR	158	453	3	0	0	10	8	5	0	0	0	0	0	0	3	1	1	1	1	4	1	1	1	0	2	0	1	3	5	0	0	3	54		0.0555556	0	0	0.185185	0.148148	0.0925926	0	0	0	0	0
Dex-rep-1-GR-ChIP-seq-GH944	SRR2176999	hg19	Dex-rep-1-GR-ChIP-seq-GH944.L20	GR	158	205	1	0	0	7	7	2	0	0	0	0	0	0	2	1	0	0	0	2	0	0	1	0	0	0	1	3	3	0	0	1	31		0.0322581	0	0	0.225806	0.225806	0.0645161	0	0	0	0	0
Dex-rep-2-GR-ChIP-seq-GH988	SRR2177000	hg19	Dex-rep-2-GR-ChIP-seq-GH988.L4	GR	159	10024	14	4	4	19	25	19	1	7	0	5	6	7	16	3	4	4	2	10	3	4	7	2	9	6	11	20	17	3	1	15	248		0.0564516	0.016129	0.016129	0.0766129	0.100806	0.0766129	0.00403226	0.0282258	0	0.0201613	0.0241935
Dex-rep-2-GR-ChIP-seq-GH988	SRR2177000	hg19	Dex-rep-2-GR-ChIP-seq-GH988.L8	GR	159	2418	10	0	1	17	16	11	1	1	0	0	5	3	9	2	1	2	2	5	1	2	4	0	4	2	7	10	11	1	1	6	135		0.0740741	0	0.00740741	0.125926	0.118519	0.0814815	0.00740741	0.00740741	0	0	0.037037
Dex-rep-2-GR-ChIP-seq-GH988	SRR2177000	hg19	Dex-rep-2-GR-ChIP-seq-GH988.L10	GR	159	1384	5	0	0	13	10	9	0	1	0	0	4	3	6	1	1	1	2	5	1	2	4	0	2	1	3	6	9	1	1	5	96		0.0520833	0	0	0.135417	0.104167	0.09375	0	0.0104167	0	0	0.0416667
Dex-rep-2-GR-ChIP-seq-GH988	SRR2177000	hg19	Dex-rep-2-GR-ChIP-seq-GH988.L15	GR	159	479	2	0	0	11	9	6	0	0	0	0	2	1	2	1	1	1	2	5	1	1	1	0	0	0	2	4	5	0	1	2	60		0.0333333	0	0	0.183333	0.15	0.1	0	0	0	0	0.0333333
Dex-rep-2-GR-ChIP-seq-GH988	SRR2177000	hg19	Dex-rep-2-GR-ChIP-seq-GH988.L20	GR	159	199	1	0	0	7	7	3	0	0	0	0	2	1	0	1	0	1	1	4	0	0	1	0	0	0	0	1	2	0	0	1	33		0.030303	0	0	0.212121	0.212121	0.0909091	0	0	0	0	0.0606061
MM1.S-Dex1uM-2h-GR	SRR1649172	hg19	MM1.S-Dex1uM-2h-GR.L4	GR	178	14531	26	17	17	71	67	54	13	24	8	2	1	11	44	6	17	14	10	41	7	5	7	9	20	12	49	76	65	14	18	46	771		0.0337224	0.0220493	0.0220493	0.0920882	0.0869001	0.0700389	0.0168612	0.0311284	0.0103761	0.00259403	0.00129702
MM1.S-Dex1uM-2h-GR	SRR1649172	hg19	MM1.S-Dex1uM-2h-GR.L8	GR	178	12850	25	15	17	70	64	51	12	23	7	2	1	11	42	6	17	14	10	39	7	5	7	8	18	12	49	72	63	14	18	45	744		0.0336022	0.0201613	0.0228495	0.094086	0.0860215	0.0685484	0.016129	0.030914	0.0094086	0.00268817	0.00134409
MM1.S-Dex1uM-2h-GR	SRR1649172	hg19	MM1.S-Dex1uM-2h-GR.L10	GR	178	11106	23	15	16	69	62	49	11	21	7	1	1	10	39	6	17	13	10	37	7	4	7	7	18	11	47	67	60	12	18	43	708		0.0324859	0.0211864	0.0225989	0.0974576	0.0875706	0.069209	0.0155367	0.029661	0.00988701	0.00141243	0.00141243
MM1.S-Dex1uM-2h-GR	SRR1649172	hg19	MM1.S-Dex1uM-2h-GR.L15	GR	178	7036	19	12	12	61	49	40	11	18	7	1	1	5	32	6	16	9	9	32	5	4	6	6	17	8	42	55	51	12	15	39	600		0.0316667	0.02	0.02	0.101667	0.0816667	0.0666667	0.0183333	0.03	0.0116667	0.00166667	0.00166667
MM1.S-Dex1uM-2h-GR	SRR1649172	hg19	MM1.S-Dex1uM-2h-GR.L20	GR	178	4444	14	8	9	55	42	30	7	18	5	0	1	3	30	6	15	6	7	22	3	3	4	4	14	3	34	43	40	7	11	29	473		0.0295983	0.0169133	0.0190275	0.116279	0.0887949	0.0634249	0.0147992	0.038055	0.0105708	0	0.00211416
GR-siNS-rep1	SRR1799730	hg19	GR-siNS-rep1.L4	GR	285	34141	259	131	68	402	485	479	117	123	54	48	69	102	281	97	73	79	85	267	75	61	41	51	143	107	440	518	406	56	148	292	5557		0.0466079	0.0235739	0.0122368	0.0723412	0.0872773	0.0861976	0.0210545	0.0221342	0.00971747	0.00863775	0.0124168
GR-siNS-rep1	SRR1799730	hg19	GR-siNS-rep1.L8	GR	285	17942	146	74	41	243	319	298	81	71	28	25	43	50	159	67	50	49	57	169	44	36	19	37	85	64	269	342	238	32	71	156	3363		0.0434136	0.0220042	0.0121915	0.0722569	0.0948558	0.0886114	0.0240856	0.0211121	0.0083259	0.00743384	0.0127862
GR-siNS-rep1	SRR1799730	hg19	GR-siNS-rep1.L10	GR	285	12674	96	59	27	173	238	224	59	53	21	19	32	38	116	44	34	36	50	122	29	29	12	28	69	53	218	253	174	23	55	118	2502		0.0383693	0.0235811	0.0107914	0.0691447	0.0951239	0.0895284	0.0235811	0.0211831	0.00839329	0.00759392	0.0127898
GR-siNS-rep1	SRR1799730	hg19	GR-siNS-rep1.L15	GR	285	5656	56	23	12	86	118	116	29	22	12	5	12	17	56	30	15	15	27	53	17	15	5	15	29	24	110	149	95	9	25	60	1257		0.0445505	0.0182975	0.00954654	0.0684169	0.0938743	0.0922832	0.0230708	0.017502	0.00954654	0.00397772	0.00954654
GR-siNS-rep1	SRR1799730	hg19	GR-siNS-rep1.L20	GR	285	2679	29	9	7	42	69	63	15	8	4	3	3	6	24	19	5	7	17	24	12	10	3	8	13	11	52	74	46	2	13	31	629		0.0461049	0.0143084	0.0111288	0.0667727	0.109698	0.100159	0.0238474	0.0127186	0.0063593	0.00476948	0.00476948
GR-siHic5-rep1	SRR1799731	hg19	GR-siHic5-rep1.L4	GR	283	46250	290	153	97	378	482	476	138	152	67	50	106	146	294	105	100	101	91	292	120	85	55	72	184	113	465	480	368	86	165	318	6029		0.0481008	0.0253773	0.0160889	0.062697	0.0799469	0.0789517	0.0228894	0.0252115	0.011113	0.00829325	0.0175817
GR-siHic5-rep1	SRR1799731	hg19	GR-siHic5-rep1.L8	GR	283	24728	169	83	54	224	281	317	95	87	42	27	59	87	176	70	68	61	58	163	68	45	29	41	118	66	292	312	215	51	94	184	3636		0.0464796	0.0228273	0.0148515	0.0616062	0.0772827	0.0871837	0.0261276	0.0239274	0.0115512	0.00742574	0.0162266
GR-siHic5-rep1	SRR1799731	hg19	GR-siHic5-rep1.L10	GR	283	17644	126	65	40	167	218	239	70	65	33	21	39	62	125	59	51	46	39	123	47	35	15	33	86	40	231	244	154	36	73	135	2717		0.0463747	0.0239234	0.0147221	0.0614649	0.0802356	0.0879647	0.0257637	0.0239234	0.0121457	0.00772911	0.0143541
GR-siHic5-rep1	SRR1799731	hg19	GR-siHic5-rep1.L15	GR	283	8141	55	34	19	81	123	123	37	32	11	10	16	26	58	34	25	20	24	61	22	21	6	20	34	21	122	142	88	17	35	68	1385		0.0397112	0.0245487	0.0137184	0.0584838	0.0888087	0.0888087	0.0267148	0.0231047	0.00794224	0.00722022	0.0115523
GR-siHic5-rep1	SRR1799731	hg19	GR-siHic5-rep1.L20	GR	283	3965	25	13	10	42	64	66	17	11	6	2	8	10	27	13	11	7	17	33	15	10	4	13	18	9	68	88	39	10	13	35	704		0.0355114	0.0184659	0.0142045	0.0596591	0.0909091	0.09375	0.0241477	0.015625	0.00852273	0.00284091	0.0113636
GR-siNS-rep2	SRR1799732	hg19	GR-siNS-rep2.L4	GR	164	9503	67	32	16	103	140	148	35	23	16	4	20	14	72	28	26	16	34	77	20	12	8	17	27	32	133	156	111	14	26	63	1490		0.0449664	0.0214765	0.0107383	0.0691275	0.0939597	0.0993289	0.0234899	0.0154362	0.0107383	0.00268456	0.0134228
GR-siNS-rep2	SRR1799732	hg19	GR-siNS-rep2.L8	GR	164	6719	51	25	13	81	117	120	31	17	11	2	13	10	54	24	20	13	33	62	16	9	4	14	19	25	106	132	87	10	19	47	1185		0.043038	0.021097	0.0109705	0.0683544	0.0987342	0.101266	0.0261603	0.014346	0.0092827	0.00168776	0.0109705
GR-siNS-rep2	SRR1799732	hg19	GR-siNS-rep2.L10	GR	164	4888	40	19	12	61	85	97	26	14	11	1	10	8	40	18	19	8	25	43	12	8	3	13	17	18	79	104	64	8	15	33	911		0.0439078	0.0208562	0.0131723	0.0669594	0.0933041	0.106476	0.0285401	0.0153677	0.0120746	0.00109769	0.0109769
GR-siNS-rep2	SRR1799732	hg19	GR-siNS-rep2.L15	GR	164	2161	21	8	4	29	51	41	9	5	3	1	3	2	16	12	9	2	14	20	7	3	2	8	7	9	42	60	33	4	9	16	450		0.0466667	0.0177778	0.00888889	0.0644444	0.113333	0.0911111	0.02	0.0111111	0.00666667	0.00222222	0.00666667
GR-siNS-rep2	SRR1799732	hg19	GR-siNS-rep2.L20	GR	164	974	10	4	2	12	23	19	8	1	0	0	2	2	6	5	3	2	9	9	3	0	1	6	3	4	25	31	17	1	1	7	216		0.0462963	0.0185185	0.00925926	0.0555556	0.106481	0.087963	0.037037	0.00462963	0	0	0.00925926
GR-siHic5-rep2	SRR1799733	hg19	GR-siHic5-rep2.L4	GR	224	22981	142	77	43	177	244	267	78	75	35	17	43	66	131	60	54	43	54	157	51	40	27	35	90	49	256	268	176	38	78	164	3035		0.0467875	0.0253707	0.014168	0.0583196	0.0803954	0.0879736	0.0257002	0.0247117	0.0115321	0.00560132	0.014168
GR-siHic5-rep2	SRR1799733	hg19	GR-siHic5-rep2.L8	GR	224	14981	94	53	34	123	181	209	58	56	23	11	30	47	94	42	39	32	46	106	34	25	14	29	67	32	180	209	125	28	51	110	2182		0.0430797	0.0242896	0.015582	0.0563703	0.0829514	0.0957837	0.0265811	0.0256645	0.0105408	0.00504125	0.0137489
GR-siHic5-rep2	SRR1799733	hg19	GR-siHic5-rep2.L10	GR	224	11026	68	41	26	92	138	153	48	41	18	9	25	34	69	31	33	21	34	77	26	20	9	25	52	27	141	165	97	21	41	73	1655		0.0410876	0.0247734	0.01571	0.0555891	0.0833837	0.0924471	0.029003	0.0247734	0.0108761	0.00543807	0.0151057
[truncated: 277 more rows]
[truncated: 20 more columns]

## Sheet: Figure 2
							252 ERE Half-Site Groups
[truncated: 72 more rows]
[truncated: 209 more columns]

## Sheet: Figure 3
							252 HRE Half-Site Groups
[truncated: 72 more rows]
[truncated: 209 more columns]

[truncated: 89 more sheets: Figure 4, Figure 5, Figure 2-5 Stats, Table 3 (ERE), Table 3 (HRE), Table 5 (All Peaks), Table 5 (Unique Peaks), Figure S1A, Figure S1B, Figure S2, Figure S3, Figure S4, Figure S5, Figure S6, Figure S7, Figure S12, Figure S13, Figure S14, Figure S15, Figure S16 …]
